# Supplementary material for: Knowledge Domain and Emerging Trends in Vinegar Research: A Bibliometric Review of the Literature from WoSCC
Source: Foods. 2020 Feb 10;9(2):166. doi: 10.3390/foods9020166 (PMC7074530; doi:10.3390/foods9020166)
Supplement: Supplementary file 1 [file foods-09-00166-s001.zip]

Archive with 192 entries (188 files):
- Supplementary files/Supplementary Material/
- Supplementary files/Supplementary Material/Supplementary data.docx
- Supplementary files/Supplementary Material/WoSCC dataset for CiteSpace/
- Supplementary files/Supplementary Material/WoSCC dataset for CiteSpace/data/
- Supplementary files/Supplementary Material/WoSCC dataset for CiteSpace/data/download1998_0x5unique.txt
- Supplementary files/Supplementary Material/WoSCC dataset for CiteSpace/data/download1998_1x5unique.txt
- Supplementary files/Supplementary Material/WoSCC dataset for CiteSpace/data/download1998_2x5unique.txt
- Supplementary files/Supplementary Material/WoSCC dataset for CiteSpace/data/download1998_3x5unique.txt
- Supplementary files/Supplementary Material/WoSCC dataset for CiteSpace/data/download1999_0x5unique.txt
- Supplementary files/Supplementary Material/WoSCC dataset for CiteSpace/data/download1999_1x5unique.txt
- Supplementary files/Supplementary Material/WoSCC dataset for CiteSpace/data/download2000_0x5unique.txt
- Supplementary files/Supplementary Material/WoSCC dataset for CiteSpace/data/download2000_1x5unique.txt
- Supplementary files/Supplementary Material/WoSCC dataset for CiteSpace/data/download2000_2x5unique.txt
- Supplementary files/Supplementary Material/WoSCC dataset for CiteSpace/data/download2000_3x5unique.txt
- Supplementary files/Supplementary Material/WoSCC dataset for CiteSpace/data/download2001_0x5unique.txt
- Supplementary files/Supplementary Material/WoSCC dataset for CiteSpace/data/download2001_1x5unique.txt
- Supplementary files/Supplementary Material/WoSCC dataset for CiteSpace/data/download2001_2x5unique.txt
- Supplementary files/Supplementary Material/WoSCC dataset for CiteSpace/data/download2002_0x5unique.txt
- Supplementary files/Supplementary Material/WoSCC dataset for CiteSpace/data/download2002_1x5unique.txt
- Supplementary files/Supplementary Material/WoSCC dataset for CiteSpace/data/download2002_2x5unique.txt
- Supplementary files/Supplementary Material/WoSCC dataset for CiteSpace/data/download2003_0x5unique.txt
- Supplementary files/Supplementary Material/WoSCC dataset for CiteSpace/data/download2003_1x5unique.txt
- Supplementary files/Supplementary Material/WoSCC dataset for CiteSpace/data/download2003_2x5unique.txt
- Supplementary files/Supplementary Material/WoSCC dataset for CiteSpace/data/download2003_3x5unique.txt
- Supplementary files/Supplementary Material/WoSCC dataset for CiteSpace/data/download2004_0x5unique.txt
- Supplementary files/Supplementary Material/WoSCC dataset for CiteSpace/data/download2004_1x5unique.txt
- Supplementary files/Supplementary Material/WoSCC dataset for CiteSpace/data/download2004_2x5unique.txt
- Supplementary files/Supplementary Material/WoSCC dataset for CiteSpace/data/download2004_3x5unique.txt
- Supplementary files/Supplementary Material/WoSCC dataset for CiteSpace/data/download2005_0x5unique.txt
- Supplementary files/Supplementary Material/WoSCC dataset for CiteSpace/data/download2005_1x5unique.txt
- Supplementary files/Supplementary Material/WoSCC dataset for CiteSpace/data/download2005_2x5unique.txt
- Supplementary files/Supplementary Material/WoSCC dataset for CiteSpace/data/download2005_3x5unique.txt
- Supplementary files/Supplementary Material/WoSCC dataset for CiteSpace/data/download2005_4x5unique.txt
- Supplementary files/Supplementary Material/WoSCC dataset for CiteSpace/data/download2006_0x5unique.txt
- Supplementary files/Supplementary Material/WoSCC dataset for CiteSpace/data/download2006_1x5unique.txt
- Supplementary files/Supplementary Material/WoSCC dataset for CiteSpace/data/download2006_2x5unique.txt
- Supplementary files/Supplementary Material/WoSCC dataset for CiteSpace/data/download2006_3x5unique.txt
- Supplementary files/Supplementary Material/WoSCC dataset for CiteSpace/data/download2006_4x5unique.txt
- Supplementary files/Supplementary Material/WoSCC dataset for CiteSpace/data/download2007_0x5unique.txt
- Supplementary files/Supplementary Material/WoSCC dataset for CiteSpace/data/download2007_1x5unique.txt
- Supplementary files/Supplementary Material/WoSCC dataset for CiteSpace/data/download2007_2x5unique.txt
- Supplementary files/Supplementary Material/WoSCC dataset for CiteSpace/data/download2007_3x5unique.txt
- Supplementary files/Supplementary Material/WoSCC dataset for CiteSpace/data/download2007_4x5unique.txt
- Supplementary files/Supplementary Material/WoSCC dataset for CiteSpace/data/download2007_5x5unique.txt
- Supplementary files/Supplementary Material/WoSCC dataset for CiteSpace/data/download2008_0x5unique.txt
- Supplementary files/Supplementary Material/WoSCC dataset for CiteSpace/data/download2008_1x5unique.txt
- Supplementary files/Supplementary Material/WoSCC dataset for CiteSpace/data/download2008_2x5unique.txt
- Supplementary files/Supplementary Material/WoSCC dataset for CiteSpace/data/download2008_3x5unique.txt
- Supplementary files/Supplementary Material/WoSCC dataset for CiteSpace/data/download2008_4x5unique.txt
- Supplementary files/Supplementary Material/WoSCC dataset for CiteSpace/data/download2008_5x5unique.txt
- Supplementary files/Supplementary Material/WoSCC dataset for CiteSpace/data/download2008_6x5unique.txt
- Supplementary files/Supplementary Material/WoSCC dataset for CiteSpace/data/download2008_7x5unique.txt
- Supplementary files/Supplementary Material/WoSCC dataset for CiteSpace/data/download2008_8x5unique.txt
- Supplementary files/Supplementary Material/WoSCC dataset for CiteSpace/data/download2009_0x5unique.txt
- Supplementary files/Supplementary Material/WoSCC dataset for CiteSpace/data/download2009_1x5unique.txt
- Supplementary files/Supplementary Material/WoSCC dataset for CiteSpace/data/download2009_2x5unique.txt
- Supplementary files/Supplementary Material/WoSCC dataset for CiteSpace/data/download2009_3x5unique.txt
- Supplementary files/Supplementary Material/WoSCC dataset for CiteSpace/data/download2009_4x5unique.txt
- Supplementary files/Supplementary Material/WoSCC dataset for CiteSpace/data/download2009_5x5unique.txt
- Supplementary files/Supplementary Material/WoSCC dataset for CiteSpace/data/download2009_6x5unique.txt
- Supplementary files/Supplementary Material/WoSCC dataset for CiteSpace/data/download2010_0x5unique.txt
- Supplementary files/Supplementary Material/WoSCC dataset for CiteSpace/data/download2010_1x5unique.txt
- Supplementary files/Supplementary Material/WoSCC dataset for CiteSpace/data/download2010_2x5unique.txt
- Supplementary files/Supplementary Material/WoSCC dataset for CiteSpace/data/download2010_3x5unique.txt
- Supplementary files/Supplementary Material/WoSCC dataset for CiteSpace/data/download2010_4x5unique.txt
- Supplementary files/Supplementary Material/WoSCC dataset for CiteSpace/data/download2010_5x5unique.txt
- Supplementary files/Supplementary Material/WoSCC dataset for CiteSpace/data/download2010_6x5unique.txt
- Supplementary files/Supplementary Material/WoSCC dataset for CiteSpace/data/download2010_7x5unique.txt
- Supplementary files/Supplementary Material/WoSCC dataset for CiteSpace/data/download2010_8x5unique.txt
- Supplementary files/Supplementary Material/WoSCC dataset for CiteSpace/data/download2010_9x5unique.txt
- Supplementary files/Supplementary Material/WoSCC dataset for CiteSpace/data/download2011_0x5unique.txt
- Supplementary files/Supplementary Material/WoSCC dataset for CiteSpace/data/download2011_1x5unique.txt
- Supplementary files/Supplementary Material/WoSCC dataset for CiteSpace/data/download2011_2x5unique.txt
- Supplementary files/Supplementary Material/WoSCC dataset for CiteSpace/data/download2011_3x5unique.txt
- Supplementary files/Supplementary Material/WoSCC dataset for CiteSpace/data/download2011_4x5unique.txt
- Supplementary files/Supplementary Material/WoSCC dataset for CiteSpace/data/download2011_5x5unique.txt
- Supplementary files/Supplementary Material/WoSCC dataset for CiteSpace/data/download2011_6x5unique.txt
- Supplementary files/Supplementary Material/WoSCC dataset for CiteSpace/data/download2011_7x5unique.txt
- Supplementary files/Supplementary Material/WoSCC dataset for CiteSpace/data/download2011_8x5unique.txt
- Supplementary files/Supplementary Material/WoSCC dataset for CiteSpace/data/download2011_9x5unique.txt
- Supplementary files/Supplementary Material/WoSCC dataset for CiteSpace/data/download2012_0x5unique.txt
- Supplementary files/Supplementary Material/WoSCC dataset for CiteSpace/data/download2012_1x5unique.txt
- Supplementary files/Supplementary Material/WoSCC dataset for CiteSpace/data/download2012_2x5unique.txt
- Supplementary files/Supplementary Material/WoSCC dataset for CiteSpace/data/download2012_3x5unique.txt
- Supplementary files/Supplementary Material/WoSCC dataset for CiteSpace/data/download2012_4x5unique.txt
- Supplementary files/Supplementary Material/WoSCC dataset for CiteSpace/data/download2012_5x5unique.txt
- Supplementary files/Supplementary Material/WoSCC dataset for CiteSpace/data/download2012_6x5unique.txt
- Supplementary files/Supplementary Material/WoSCC dataset for CiteSpace/data/download2012_7x5unique.txt
- Supplementary files/Supplementary Material/WoSCC dataset for CiteSpace/data/download2012_8x5unique.txt
- Supplementary files/Supplementary Material/WoSCC dataset for CiteSpace/data/download2012_9x5unique.txt
- Supplementary files/Supplementary Material/WoSCC dataset for CiteSpace/data/download2013_0x5unique.txt
- Supplementary files/Supplementary Material/WoSCC dataset for CiteSpace/data/download2013_10x5unique.txt
- Supplementary files/Supplementary Material/WoSCC dataset for CiteSpace/data/download2013_11x5unique.txt
- Supplementary files/Supplementary Material/WoSCC dataset for CiteSpace/data/download2013_1x5unique.txt
- Supplementary files/Supplementary Material/WoSCC dataset for CiteSpace/data/download2013_2x5unique.txt
- Supplementary files/Supplementary Material/WoSCC dataset for CiteSpace/data/download2013_3x5unique.txt
- Supplementary files/Supplementary Material/WoSCC dataset for CiteSpace/data/download2013_4x5unique.txt
- Supplementary files/Supplementary Material/WoSCC dataset for CiteSpace/data/download2013_5x5unique.txt
- Supplementary files/Supplementary Material/WoSCC dataset for CiteSpace/data/download2013_6x5unique.txt
- Supplementary files/Supplementary Material/WoSCC dataset for CiteSpace/data/download2013_7x5unique.txt
- Supplementary files/Supplementary Material/WoSCC dataset for CiteSpace/data/download2013_8x5unique.txt
- Supplementary files/Supplementary Material/WoSCC dataset for CiteSpace/data/download2013_9x5unique.txt
- Supplementary files/Supplementary Material/WoSCC dataset for CiteSpace/data/download2014_0x5unique.txt
- Supplementary files/Supplementary Material/WoSCC dataset for CiteSpace/data/download2014_10x5unique.txt
- Supplementary files/Supplementary Material/WoSCC dataset for CiteSpace/data/download2014_11x5unique.txt
- Supplementary files/Supplementary Material/WoSCC dataset for CiteSpace/data/download2014_12x5unique.txt
- Supplementary files/Supplementary Material/WoSCC dataset for CiteSpace/data/download2014_13x5unique.txt
- Supplementary files/Supplementary Material/WoSCC dataset for CiteSpace/data/download2014_1x5unique.txt
- Supplementary files/Supplementary Material/WoSCC dataset for CiteSpace/data/download2014_2x5unique.txt
- Supplementary files/Supplementary Material/WoSCC dataset for CiteSpace/data/download2014_3x5unique.txt
- Supplementary files/Supplementary Material/WoSCC dataset for CiteSpace/data/download2014_4x5unique.txt
- Supplementary files/Supplementary Material/WoSCC dataset for CiteSpace/data/download2014_5x5unique.txt
- Supplementary files/Supplementary Material/WoSCC dataset for CiteSpace/data/download2014_6x5unique.txt
- Supplementary files/Supplementary Material/WoSCC dataset for CiteSpace/data/download2014_7x5unique.txt
- Supplementary files/Supplementary Material/WoSCC dataset for CiteSpace/data/download2014_8x5unique.txt
- Supplementary files/Supplementary Material/WoSCC dataset for CiteSpace/data/download2014_9x5unique.txt
- Supplementary files/Supplementary Material/WoSCC dataset for CiteSpace/data/download2015_0x5unique.txt
- Supplementary files/Supplementary Material/WoSCC dataset for CiteSpace/data/download2015_10x5unique.txt
- Supplementary files/Supplementary Material/WoSCC dataset for CiteSpace/data/download2015_11x5unique.txt
- Supplementary files/Supplementary Material/WoSCC dataset for CiteSpace/data/download2015_1x5unique.txt
- Supplementary files/Supplementary Material/WoSCC dataset for CiteSpace/data/download2015_2x5unique.txt
- Supplementary files/Supplementary Material/WoSCC dataset for CiteSpace/data/download2015_3x5unique.txt
- Supplementary files/Supplementary Material/WoSCC dataset for CiteSpace/data/download2015_4x5unique.txt
- Supplementary files/Supplementary Material/WoSCC dataset for CiteSpace/data/download2015_5x5unique.txt
- Supplementary files/Supplementary Material/WoSCC dataset for CiteSpace/data/download2015_6x5unique.txt
- Supplementary files/Supplementary Material/WoSCC dataset for CiteSpace/data/download2015_7x5unique.txt
- Supplementary files/Supplementary Material/WoSCC dataset for CiteSpace/data/download2015_8x5unique.txt
- Supplementary files/Supplementary Material/WoSCC dataset for CiteSpace/data/download2015_9x5unique.txt
- Supplementary files/Supplementary Material/WoSCC dataset for CiteSpace/data/download2016_0x5unique.txt
- Supplementary files/Supplementary Material/WoSCC dataset for CiteSpace/data/download2016_10x5unique.txt
- Supplementary files/Supplementary Material/WoSCC dataset for CiteSpace/data/download2016_11x5unique.txt
- Supplementary files/Supplementary Material/WoSCC dataset for CiteSpace/data/download2016_12x5unique.txt
- Supplementary files/Supplementary Material/WoSCC dataset for CiteSpace/data/download2016_13x5unique.txt
- Supplementary files/Supplementary Material/WoSCC dataset for CiteSpace/data/download2016_14x5unique.txt
- Supplementary files/Supplementary Material/WoSCC dataset for CiteSpace/data/download2016_1x5unique.txt
- Supplementary files/Supplementary Material/WoSCC dataset for CiteSpace/data/download2016_2x5unique.txt
- Supplementary files/Supplementary Material/WoSCC dataset for CiteSpace/data/download2016_3x5unique.txt
- Supplementary files/Supplementary Material/WoSCC dataset for CiteSpace/data/download2016_4x5unique.txt
- Supplementary files/Supplementary Material/WoSCC dataset for CiteSpace/data/download2016_5x5unique.txt
- Supplementary files/Supplementary Material/WoSCC dataset for CiteSpace/data/download2016_6x5unique.txt
- Supplementary files/Supplementary Material/WoSCC dataset for CiteSpace/data/download2016_7x5unique.txt
- Supplementary files/Supplementary Material/WoSCC dataset for CiteSpace/data/download2016_8x5unique.txt
- Supplementary files/Supplementary Material/WoSCC dataset for CiteSpace/data/download2016_9x5unique.txt
- Supplementary files/Supplementary Material/WoSCC dataset for CiteSpace/data/download2017_0x5unique.txt
- Supplementary files/Supplementary Material/WoSCC dataset for CiteSpace/data/download2017_10x5unique.txt
- Supplementary files/Supplementary Material/WoSCC dataset for CiteSpace/data/download2017_11x5unique.txt
- Supplementary files/Supplementary Material/WoSCC dataset for CiteSpace/data/download2017_12x5unique.txt
- Supplementary files/Supplementary Material/WoSCC dataset for CiteSpace/data/download2017_13x5unique.txt
- Supplementary files/Supplementary Material/WoSCC dataset for CiteSpace/data/download2017_14x5unique.txt
- Supplementary files/Supplementary Material/WoSCC dataset for CiteSpace/data/download2017_15x5unique.txt
- Supplementary files/Supplementary Material/WoSCC dataset for CiteSpace/data/download2017_16x5unique.txt
- Supplementary files/Supplementary Material/WoSCC dataset for CiteSpace/data/download2017_17x5unique.txt
- Supplementary files/Supplementary Material/WoSCC dataset for CiteSpace/data/download2017_1x5unique.txt
- Supplementary files/Supplementary Material/WoSCC dataset for CiteSpace/data/download2017_2x5unique.txt
- Supplementary files/Supplementary Material/WoSCC dataset for CiteSpace/data/download2017_3x5unique.txt
- Supplementary files/Supplementary Material/WoSCC dataset for CiteSpace/data/download2017_4x5unique.txt
- Supplementary files/Supplementary Material/WoSCC dataset for CiteSpace/data/download2017_5x5unique.txt
- Supplementary files/Supplementary Material/WoSCC dataset for CiteSpace/data/download2017_6x5unique.txt
- Supplementary files/Supplementary Material/WoSCC dataset for CiteSpace/data/download2017_7x5unique.txt
- Supplementary files/Supplementary Material/WoSCC dataset for CiteSpace/data/download2017_8x5unique.txt
- Supplementary files/Supplementary Material/WoSCC dataset for CiteSpace/data/download2017_9x5unique.txt
- Supplementary files/Supplementary Material/WoSCC dataset for CiteSpace/data/download2018_0x5unique.txt
- Supplementary files/Supplementary Material/WoSCC dataset for CiteSpace/data/download2018_10x5unique.txt
- Supplementary files/Supplementary Material/WoSCC dataset for CiteSpace/data/download2018_11x5unique.txt
- Supplementary files/Supplementary Material/WoSCC dataset for CiteSpace/data/download2018_12x5unique.txt
- Supplementary files/Supplementary Material/WoSCC dataset for CiteSpace/data/download2018_13x5unique.txt
- Supplementary files/Supplementary Material/WoSCC dataset for CiteSpace/data/download2018_14x5unique.txt
- Supplementary files/Supplementary Material/WoSCC dataset for CiteSpace/data/download2018_15x5unique.txt
- Supplementary files/Supplementary Material/WoSCC dataset for CiteSpace/data/download2018_16x5unique.txt
- Supplementary files/Supplementary Material/WoSCC dataset for CiteSpace/data/download2018_17x5unique.txt
- Supplementary files/Supplementary Material/WoSCC dataset for CiteSpace/data/download2018_18x5unique.txt
- Supplementary files/Supplementary Material/WoSCC dataset for CiteSpace/data/download2018_19x5unique.txt
- Supplementary files/Supplementary Material/WoSCC dataset for CiteSpace/data/download2018_1x5unique.txt
- Supplementary files/Supplementary Material/WoSCC dataset for CiteSpace/data/download2018_2x5unique.txt
- Supplementary files/Supplementary Material/WoSCC dataset for CiteSpace/data/download2018_3x5unique.txt
- Supplementary files/Supplementary Material/WoSCC dataset for CiteSpace/data/download2018_4x5unique.txt
- Supplementary files/Supplementary Material/WoSCC dataset for CiteSpace/data/download2018_5x5unique.txt
- Supplementary files/Supplementary Material/WoSCC dataset for CiteSpace/data/download2018_6x5unique.txt
- Supplementary files/Supplementary Material/WoSCC dataset for CiteSpace/data/download2018_7x5unique.txt
- Supplementary files/Supplementary Material/WoSCC dataset for CiteSpace/data/download2018_8x5unique.txt
- Supplementary files/Supplementary Material/WoSCC dataset for CiteSpace/data/download2018_9x5unique.txt
- Supplementary files/Supplementary Material/WoSCC dataset for CiteSpace/data/download2019_0x5unique.txt
- Supplementary files/Supplementary Material/WoSCC dataset for CiteSpace/data/download2019_1x5unique.txt
- Supplementary files/Supplementary Material/WoSCC dataset for CiteSpace/data/download2019_2x5unique.txt
- Supplementary files/Supplementary Material/WoSCC dataset for CiteSpace/data/download2019_3x5unique.txt
- Supplementary files/Supplementary Material/WoSCC dataset for CiteSpace/data/download2019_4x5unique.txt
- Supplementary files/Supplementary Material/WoSCC dataset for CiteSpace/data/download2019_5x5unique.txt
- Supplementary files/Supplementary Material/WoSCC dataset for CiteSpace/data/download2019_6x5unique.txt
- Supplementary files/Supplementary Material/WoSCC dataset for CiteSpace/data/download2019_7x5unique.txt
- Supplementary files/Supplementary Material/WoSCC dataset for CiteSpace/data/download2019_8x5unique.txt
- Supplementary files/Supplementary Material/WoSCC dataset for CiteSpace/data/errors.log.txt
- Supplementary files/Supplementary Material/WoSCC dataset for CiteSpace/project/
