# Supplementary material for: Knowledge Domain and Emerging Trends in Vinegar Research: A Bibliometric Review of the Literature from WoSCC
Source: Foods. 2020 Feb 10;9(2):166. doi: 10.3390/foods9020166 (PMC7074530; doi:10.3390/foods9020166)
Supplement: Supplementary file 1 [file foods-09-00166-s001.zip › Supplementary files/Supplementary Material/WoSCC dataset for CiteSpace/data/download1998_0x5unique.txt]

PT J
AU Chiavaro, E
   Caligiani, A
   Palla, G
AF Chiavaro, E
   Caligiani, A
   Palla, G
TI Chiral indicators of ageing in balsamic vinegars of modena
SO ITALIAN JOURNAL OF FOOD SCIENCE
LA English
DT Article
DE acetoin; balsamic vinegar; chirality; D-amino acids; D-proline; GC-MS
ID BACTERIAL-ACTIVITY; D,L-AMINO ACIDS; L-PHENYLALANINE; HEAT-TREATMENTS;
   AMINO-ACIDS; CHROMATOGRAPHY; TETRAAMIDES; ACETOIN
AB R,S-acetoin and free D,L-amino acids were determined in three batteries of barrels of "Aceto Balsamico Tradizionale di Modena" (ABTM) and in several samples of "Aceto Balsamico di Modena" (ABM) by gas chromatography, using chiral capillary columns filled with beta-cyclodextrin or L-phenylalanine derivatives. Interesting correlations between ageing period and enantiomeric excess were found: D/L ratios of free proline were significant for evaluating the age, while the R/S ratio of acetoin allowed traditional balsamic vinegars (ABTM) to be discriminated from industrial samples (ABM).
C1 Univ Parma, Dipartimento Chim Organ & Ind, I-43100 Parma, Italy.
RP Palla, G (reprint author), Univ Parma, Dipartimento Chim Organ & Ind, Viale Sci, I-43100 Parma, Italy.
RI chiavaro, emma/B-6785-2013
OI chiavaro, emma/0000-0002-4968-3709
CR Anklam E, 1998, FOOD CHEM, V61, P243, DOI 10.1016/S0308-8146(97)00104-0
   BADA JL, 1972, J AM CHEM SOC, V94, P1371, DOI 10.1021/ja00759a064
   CALABRESE M, 1995, J SCI FOOD AGR, V69, P361, DOI 10.1002/jsfa.2740690313
   CALIGIANI A, 1997, THESIS U PARMA PARMA
   CHIAVARO E, 1995, P 2 IT C FOOD CHEM G, V2, P369
   COPPINI D, 1973, ATTI SOC NAT MAT MOD, V104, P137
   CORRADINI R, 1994, CHROMATOGRAPHIA, V38, P173, DOI 10.1007/BF02290332
   CROUT DHG, 1986, J CHEM SOC PERK T 1, P105, DOI 10.1039/p19860000105
   Ekborgott KH, 1996, CHIRALITY, V8, P49, DOI 10.1002/(SICI)1520-636X(1996)8:1<49::AID-CHIR10>3.0.CO;2-S
   ERBE T, 1997, P EURO FOOD CHEM 96, V1, P137
   GANDOLFI I, 1992, J FOOD SCI, V57, P377, DOI 10.1111/j.1365-2621.1992.tb05498.x
   GANDOLFI I, 1994, J FOOD SCI, V59, P152, DOI 10.1111/j.1365-2621.1994.tb06921.x
   Giudici P., 1994, Industrie delle Bevande, V23, P569
   Marchelli R, 1996, TRENDS FOOD SCI TECH, V7, P113, DOI 10.1016/0924-2244(96)10011-X
   PALLA G, 1985, J CHROMATOGR, V349, P9, DOI 10.1016/S0021-9673(00)90626-5
   Romano P, 1996, APPL ENVIRON MICROB, V62, P309
   TURTURA G C, 1988, Annali di Microbiologia ed Enzimologia, V38, P51
   UI S, 1986, HAKKOKOGAKU KAISHI, V64, P161
   1986, ITALIAN OFFICIAL J, V82
NR 19
TC 27
Z9 28
U1 1
U2 6
PU CHIRIOTTI EDITORI
PI PINEROLO
PA PO BOX 66, 10064 PINEROLO, ITALY
SN 1120-1770
J9 ITAL J FOOD SCI
JI Ital. J. Food Sci.
PY 1998
VL 10
IS 4
BP 329
EP 337
PG 9
WC Food Science & Technology
SC Food Science & Technology
GA 161WR
UT WOS:000078313100003
DA 2019-07-15
ER

PT J
AU Liljeberg, H
   Bjorck, I
AF Liljeberg, H
   Bjorck, I
TI Delayed gastric emptying rate may explain improved glycaemia in healthy
   subjects to a starchy meal with added vinegar
SO EUROPEAN JOURNAL OF CLINICAL NUTRITION
LA English
DT Article
DE glucose and insulin responses; gastric emptying rate; acetic acid;
   vinegar; starch
ID GLYCEMIC RESPONSE; INSULIN RESPONSES; BLOOD-GLUCOSE; FOOD STRUCTURE;
   PRODUCTS; INDEX; BREAD; LEGUMES
AB Objectives: The aim of the study was to evaluate the possible influence of acetic acid (administered as vinegar) on the postprandial glucose and insulin responses, and the potential involvement of a modified gastric emptying rate was studied by use of paracetamol as a marker.
   Design: The white bread reference meal as well as the corresponding meal supplemented with vinegar had the same content of starch, protein and fat. The meals were served in the morning after an over-night fast and in random order. Capillary blood samples for analysis of glucose, insulin and paracetamol were collected postprandially.
   Setting: The study was performed at the Department of Applied Nutrition and Food Chemistry, Lund University, Sweden.
   Subjects: Ten healthy volunteers, seven women and three men, aged 22-51y, with normal body mass indices were recruited.
   Results: The presence of acetic acid, given as vinegar, significantly reduced the postprandial glucose (GI = 64) and insulin responses (II = 65) to a starchy meal. As judged from lowered paracetamol levels after the test meal with vinegar, the mechanism is probably a delayed gastric emptying rate.
   Conclusions: Fermented foods or food products with added organic acids should preferably be included in the diet in order to reduce glycaemia and insulin demand.
   Sponsorship: Cerealia Foundation for Research and Development (project no. 232).
C1 Univ Lund, Ctr Chem, Dept Appl Nutr & Food Chem, S-22100 Lund, Sweden.
RP Liljeberg, H (reprint author), Univ Lund, Ctr Chem, Dept Appl Nutr & Food Chem, POB 124, S-22100 Lund, Sweden.
CR BRAND JC, 1985, AM J CLIN NUTR, V42, P1192
   BRIGHENTI F, 1995, EUR J CLIN NUTR, V49, P242
   COLLIER GR, 1986, AM J CLIN NUTR, V44, P349
   DILAWARI JB, 1981, AM J CLIN NUTR, V34, P2450
   GRANFELDT Y, 1994, AM J CLIN NUTR, V59, P1075
   GRANFELDT Y, 1991, J CEREAL SCI, V14, P47, DOI 10.1016/S0733-5210(09)80017-9
   GRANFELDT Y, 1995, EUR J CLIN NUTR, V49, P189
   JENKINS DJA, 1983, DIABETOLOGIA, V24, P257
   JENKINS DJA, 1988, DIABETES CARE, V11, P149, DOI 10.2337/diacare.11.2.149
   JENKINS DJA, 1988, BMJ-BRIT MED J, V297, P958, DOI 10.1136/bmj.297.6654.958
   Liljeberg H, 1996, FOOD CHEM, V56, P389, DOI 10.1016/0308-8146(95)00199-9
   LILJEBERG H, 1994, EUR J CLIN NUTR, V48, P151
   LILJEBERG HGM, 1995, J NUTR, V125, P1503
   Salmeron J, 1997, JAMA-J AM MED ASSOC, V277, P472, DOI 10.1001/jama.277.6.472
   Salmeron J, 1997, DIABETES CARE, V20, P545, DOI 10.2337/diacare.20.4.545
   TODESCO T, 1991, AM J CLIN NUTR, V54, P860
   TORSDOTTIR I, 1984, HUM NUTR-CLIN NUTR, V38C, P329
   TORSDOTTIR I, 1992, SCAND J NUTR, V36, P2
   TOVAR J, 1992, J AGR FOOD CHEM, V40, P1846, DOI 10.1021/jf00022a024
   WOLEVER TMS, 1986, NUTR RES, V6, P349, DOI 10.1016/S0271-5317(86)80175-0
NR 20
TC 136
Z9 146
U1 1
U2 19
PU STOCKTON PRESS
PI BASINGSTOKE
PA HOUNDMILLS, BASINGSTOKE RG21 6XS, HAMPSHIRE, ENGLAND
SN 0954-3007
J9 EUR J CLIN NUTR
JI Eur. J. Clin. Nutr.
PD MAY
PY 1998
VL 52
IS 5
BP 368
EP 371
DI 10.1038/sj.ejcn.1600572
PG 4
WC Nutrition & Dietetics
SC Nutrition & Dietetics
GA ZN269
UT WOS:000073629000012
PM 9630389
OA Bronze
DA 2019-07-15
ER

PT J
AU Tamai, M
   Maruko, O
   Kado, T
AF Tamai, M
   Maruko, O
   Kado, T
TI Isolation and characterization of acetic acid bacteria with higher
   tolerance and productivity of acetic acid - (Improvement of the vinegar
   brewing process using bioreactor, Part VIII)
SO JOURNAL OF THE JAPANESE SOCIETY FOR FOOD SCIENCE AND TECHNOLOGY-NIPPON
   SHOKUHIN KAGAKU KOGAKU KAISHI
LA Japanese
DT Article
ID IMMOBILIZED ACETOBACTER-ACETI; CELLS; MODULE
AB Screening of acetic acid bacteria that display higher tolerance and productivity of acetic acid was carried out by the continuous culture method from vinegar mash. Twenty strains of acetic acid bacteria mere isolated with agar medium from the culture broth that contained 193 g/l of acetic acid. Fed batch fermentation which was maintained at ethanol concentration of 1% (v/v) using an ethanol controller was carried out for isolated acetic acid bacteria, and most of 20 strains were able to produce vinegar containing 16% (w/v) of acetic acid and upward. Strain No. 11 of acetic acid bacteria was selected on the final acetic acid concentration (172 g/l) and productivity. This strain produced vinegar containing 185 g/l of acetic acid at 24 degrees C of cultivation temperature, Strain No. 11 was identified as Acetobacter aceti from the physiological and biochemical characteristics.
C1 Hiroshima Prefectural Food Technol Res Ctr, Minami Ku, Hiroshima 732, Japan.
   Mitsubishi Rayon Engn Co Ltd, Ohtake, Hiroshima 73906, Japan.
RP Tamai, M (reprint author), Hiroshima Prefectural Food Technol Res Ctr, Minami Ku, 12-70 Hijiyamahonmachi, Hiroshima 732, Japan.
CR GHOMMIDH C, 1982, BIOTECHNOL BIOENG, V24, P605, DOI 10.1002/bit.260240307
   MORI A, 1989, BIOTECHNOL LETT, V11, P183, DOI 10.1007/BF01026053
   NANBA A, 1985, J FERMENT TECHNOL, V63, P175
   OKUHARA A, 1985, J FERMENT TECHNOL, V63, P57
   OSUGA J, 1984, J FERMENT TECHNOL, V62, P139
   PARK YS, 1989, BIOTECHNOL BIOENG, V33, P918, DOI 10.1002/bit.260330717
   SUEKI M, 1991, BIOTECHNOL LETT, V13, P185, DOI 10.1007/BF01025815
   SUN Y, 1990, J FERMENT BIOENG, V69, P102, DOI 10.1016/0922-338X(90)90196-4
NR 8
TC 0
Z9 0
U1 1
U2 4
PU JAPAN SOC FOOD SCIENCE TECHNOLOGY
PI IBARAKI-KEN
PA 2-1-12 KANNONDAI TSUKUBA-SHI, IBARAKI-KEN, 305-8642, JAPAN
SN 1341-027X
J9 J JPN SOC FOOD SCI
JI J. Jpn. Soc. Food Sci. Technol.-Nippon Shokuhin Kagaku Kogaku Kaishi
PY 1998
VL 45
IS 1
BP 44
EP 51
PG 8
WC Food Science & Technology
SC Food Science & Technology
GA ZY183
UT WOS:000074594600007
DA 2019-07-15
ER
﻿FN Clarivate Analytics Web of Science
VR 1.0
PT J
AU Vierheilig, H
   Coughlan, AP
   Wyss, U
   Piche, Y
AF Vierheilig, H
   Coughlan, AP
   Wyss, U
   Piche, Y
TI Ink and vinegar, a simple staining technique for arbuscular-mycorrhizal
   fungi
SO APPLIED AND ENVIRONMENTAL MICROBIOLOGY
LA English
DT Article
ID ROOTS
AB We developed a reliable, inexpensive, and simple method for staining arbuscular-mycorrhizal fungal colonizations in root tissues. Apart from applications in research, this nontoxic, high-quality staining method also could be of great utility in Leaching exercises. After adequate clearing with KOH, an ink-vinegar solution successfully stained all fungal structures, rendering them clearly visible.
C1 Univ Laval, Ctr Rech Biol Forestiere, St Foy, PQ G1K 7P4, Canada.
   Univ Kiel, Inst Phytopathol, D-24118 Kiel, Germany.
RP Vierheilig, H (reprint author), Univ Laval, Ctr Rech Biol Forestiere, Pavillon CE Marchand, St Foy, PQ G1K 7P4, Canada.
CR AMBLER JR, 1977, SOIL SCI SOC AM J, V41, P551, DOI 10.2136/sssaj1977.03615995004100030026x
   Arena JM, 1986, POISONING
   BRUNDRETT MC, 1984, CAN J BOT, V62, P2128, DOI 10.1139/b84-290
   COLDITZ AW, 1987, ULLMANNS ENCY IND A, V9, P37
   COMBES RD, 1982, MUTAT RES, V98, P101, DOI 10.1016/0165-1110(82)90015-X
   Furlan V, 1996, MYCORRHIZA, V6, P279, DOI 10.1007/s005720050138
   GERDEMANN JW, 1955, MYCOLOGIA, V47, P619, DOI 10.2307/3755574
   GRACE C, 1991, MYCOL RES, V95, P1160, DOI 10.1016/S0953-7562(09)80005-1
   *INT AG RES CANC, 1975, IARC MON EV CARC RIS, V29, P295
   *INT AG RES CANC, 1975, IARC MON EV CARC RIS, V8, P267
   KOSKE RE, 1989, MYCOL RES, V92, P486, DOI 10.1016/S0953-7562(89)80195-9
   Linderman R. G., 1992, ASA SPEC PUBL, P45, DOI DOI 10.2134/ASASPECPUB54.C3
   MACDONALD RM, 1978, NEW PHYTOL, V80, P135, DOI 10.1111/j.1469-8137.1978.tb02273.x
   Mauler-Machnik A., 1990, Gesunde Pflanzen, V42, P130
   PHILLIPS JM, 1970, T BRIT MYCOL SOC, V55, P158, DOI 10.1016/S0007-1536(70)80110-3
   PROCTER NH, 1978, CHEM HAZARDS WORKPLA
   SETTIG M, 1979, KHAZARDOUS TOXIC EFF
   Smith SE, 1997, MYCORRHIZAL SYMBIOSI
NR 18
TC 682
Z9 719
U1 8
U2 168
PU AMER SOC MICROBIOLOGY
PI WASHINGTON
PA 1325 MASSACHUSETTS AVENUE, NW, WASHINGTON, DC 20005-4171 USA
SN 0099-2240
J9 APPL ENVIRON MICROB
JI Appl. Environ. Microbiol.
PD DEC
PY 1998
VL 64
IS 12
BP 5004
EP 5007
PG 4
WC Biotechnology & Applied Microbiology; Microbiology
SC Biotechnology & Applied Microbiology; Microbiology
GA 145XB
UT WOS:000077396700056
DA 2019-07-15
ER

PT J
AU Lipp, M
   Radovic, BS
   Anklam, E
AF Lipp, M
   Radovic, BS
   Anklam, E
TI Characterisation of vinegar by pyrolysis mass spectrometry
SO FOOD CONTROL
LA English
DT Article
ID WINE VINEGARS; ADULTERATION
AB A number of vinegars (wine, malt, apple, balsamic and 'synthetic') were analysed by means of pyrolysis-mass spectrometry (Py-MS). For the data analysis with neural networks, the samples were divided into training set of 108 samples and a validation set of 52 samples. The prediction of the validation set with a trained network revealed a good discrimination of all kind of vinegars except the 'synthetic' ones. (C) 1998 Elsevier Science Ltd. All rights reserved.
C1 Commiss European Union, Joint Res Ctr Ispra, Inst Environm, Food & Drug Anal Consumer Protect Unit, I-21020 Ispra, Italy.
RP Lipp, M (reprint author), Commiss European Union, Joint Res Ctr Ispra, Inst Environm, Food & Drug Anal Consumer Protect Unit, I-21020 Ispra, Italy.
EM markuslipp@jrc.it
RI Markus, Lipp/A-1404-2011
CR Anklam E, 1997, FRESEN J ANAL CHEM, V357, P981, DOI 10.1007/s002160050286
   Anklam E, 1998, FOOD CHEM, V61, P243, DOI 10.1016/S0308-8146(97)00104-0
   ARIES RE, 1986, J FOOD SCI, V51, P1183, DOI 10.1111/j.1365-2621.1986.tb13079.x
   BEALE R, 1990, NEURAL COMPUTER INTR
   Bishop C. M., 1995, NEURAL NETWORKS PATT
   BLANCH GP, 1992, J AGR FOOD CHEM, V40, P1046, DOI 10.1021/jf00018a027
   GARCIA-PARRILLA MC, 1994, FOOD CHEM, V50, P313, DOI 10.1016/0308-8146(94)90140-6
   Goodacre R, 1997, J ANAL APPL PYROL, V40-1, P135, DOI 10.1016/S0165-2370(96)00973-4
   Goodacre R, 1997, APPL SPECTROSC, V51, P1144, DOI 10.1366/0003702971941665
   GOODACRE R, 1993, J SCI FOOD AGR, V63, P297, DOI 10.1002/jsfa.2740630306
   GUERRERO MI, 1994, J SCI FOOD AGR, V66, P209, DOI 10.1002/jsfa.2740660215
   HERTZ J., 1991, INTRO THEORY NEURAL
   Montanarella L, 1995, RAPID COMMUN MASS SP, V9, P1589, DOI 10.1002/rcm.1290091525
   REID KJG, 1993, J ANAL APPL PYROL, V25, P49, DOI 10.1016/0165-2370(93)80032-U
   Salter GJ, 1997, J ANAL APPL PYROL, V40-1, P159, DOI 10.1016/S0165-2370(96)00975-8
   *SNNS, 1996, SNNS STUTTGART NEURA
   Troncoso Gonzalez A. M., 1987, Zeitschrift fur Lebensmittel-Untersuchung und -Forschung, V185, P130, DOI 10.1007/BF01850092
   WASSERMAN PD, 1989, NEURAL COMPUTING
   Zupan J., 1993, NEURAL NETWORKS CHEM
NR 19
TC 15
Z9 18
U1 1
U2 11
PU ELSEVIER SCI LTD
PI OXFORD
PA THE BOULEVARD, LANGFORD LANE, KIDLINGTON, OXFORD OX5 1GB, OXON, ENGLAND
SN 0956-7135
J9 FOOD CONTROL
JI Food Control
PD DEC
PY 1998
VL 9
IS 6
BP 349
EP 355
DI 10.1016/S0956-7135(98)00014-0
PG 7
WC Food Science & Technology
SC Food Science & Technology
GA 137YR
UT WOS:000076945100002
DA 2019-07-15
ER
