# Supplementary material for: Knowledge Domain and Emerging Trends in Vinegar Research: A Bibliometric Review of the Literature from WoSCC
Source: Foods. 2020 Feb 10;9(2):166. doi: 10.3390/foods9020166 (PMC7074530; doi:10.3390/foods9020166)
Supplement: Supplementary file 1 [file foods-09-00166-s001.zip › Supplementary files/Supplementary Material/WoSCC dataset for CiteSpace/data/download1998_1x5unique.txt]

PT J
AU Garcia-Parrilla, MC
   Heredia, FJ
   Troncoso, AM
AF Garcia-Parrilla, MC
   Heredia, FJ
   Troncoso, AM
TI The influence of the acetification process on the phenolic composition
   of wine vinegars
SO SCIENCES DES ALIMENTS
LA English
DT Article
DE vinegar; acetification; phenolic compound; HPLC; wine
ID TRANS-CAFFEOYLTARTARIC ACID; OXIDATION-KINETICS; MODEL SOLUTIONS; MUSTS
AB Phenolic compounds were determined by HPLC-diode array detection in wine vinegars produced by different methods. Changes in phenolic profile were screened; quick acetification processes produced acute changes during the wine-vinegar transformation when compared with traditional slow methods. Data obtained for vinegars produced by different acetification processes show differences in their final phenolic composition. The substrate wine employed was also shown to influence the final results.
C1 Univ Seville, Fac Farm, Area Nutr & Bromatol, E-41012 Seville, Spain.
RP Troncoso, AM (reprint author), Univ Seville, Fac Farm, Area Nutr & Bromatol, C-P Garcia Gonzalez S-N, E-41012 Seville, Spain.
RI Heredia, Francisco Jose/A-4521-2009; Garcia-Parrilla, M.
   Carmen/A-6466-2008; Food Color & Quality, US/A-7387-2010; Troncoso, Ana
   M/A-6525-2008
OI Heredia, Francisco Jose/0000-0002-3849-8284; Garcia-Parrilla, M.
   Carmen/0000-0002-0436-2784; Troncoso, Ana M/0000-0003-0291-2823
CR ADAM A, 1985, MICROBIOLOGY FERMENT, V1, P1
   ARCHIER P, 1993, SCI ALIMENT, V13, P483
   Cheynier V, 1991, J AGR FOOD CHEM, V39, P1047, DOI 10.1021/jf00006a008
   CHEYNIER V, 1989, J AGR FOOD CHEM, V37, P1069, DOI 10.1021/jf00088a055
   CHEYNIER V, 1990, PHYTOCHEMISTRY, V29, P1751, DOI 10.1016/0031-9422(90)85008-4
   FERNANDEZZURBANO P, 1995, J AGR FOOD CHEM, V43, P2813, DOI 10.1021/jf00059a008
   Garcia-Parrilla MC, 1997, TALANTA, V44, P119, DOI 10.1016/S0039-9140(96)02012-7
   GarciaParrilla C, 1996, J LIQ CHROMATOGR R T, V19, P247, DOI 10.1080/10826079608005510
   GonzalezVinas MA, 1996, J SENS STUD, V11, P129, DOI 10.1111/j.1745-459X.1996.tb00037.x
   McMurrough I, 1996, J I BREWING, V102, P327, DOI 10.1002/j.2050-0416.1996.tb00918.x
   NIETO J, 1993, DEV FOOD SCI, V32, P469
   PUECH JL, 1988, J CHROMATOGR, V457, P431, DOI 10.1016/S0021-9673(01)82097-5
   RIGAUD J, 1991, J SCI FOOD AGR, V57, P55, DOI 10.1002/jsfa.2740570107
   ROGGERO JP, 1990, B LIAISON GROUPE POL, V15, P244
   ROGGERO JP, 1997, AM LAB           JAN, pD12
   SINGLETON VL, 1987, AM J ENOL VITICULT, V38, P69
NR 16
TC 6
Z9 7
U1 0
U2 0
PU LAVOISIER
PI CACHAN
PA 14, RUE DE PROVIGNY, 94236 CACHAN, FRANCE
SN 0240-8813
J9 SCI ALIMENT
JI Sci. Aliments
PY 1998
VL 18
IS 2
BP 211
EP 221
PG 11
WC Food Science & Technology
SC Food Science & Technology
GA 105MN
UT WOS:000075077500007
DA 2019-07-15
ER

PT J
AU Morales, ML
   Gonzalez, AG
   Troncoso, AM
AF Morales, ML
   Gonzalez, AG
   Troncoso, AM
TI Ion-exclusion chromatographic determination of organic acids in vinegars
SO JOURNAL OF CHROMATOGRAPHY A
LA English
DT Article
DE vinegars; food analysis; organic acids
ID VALIDATION
AB A new ion-exclusion HPLC procedure for the determination of organic acids in vinegars under isocratic elution was developed. Optimum experimental conditions for pH of the eluent, column temperature and mobile phase flow-rate were estimated from a factorial design. The method was successfully validated and enables the reliable separation of major organic acids in wine vinegars (i.e. tartaric, citric, malic, lactic and acetic acid) in about 25 min. It was applied to the analysis of different vinegar samples. (C) 1998 Elsevier Science B.V. All rights reserved.
C1 Univ Sevilla, Fac Farm, Area Nutr & Bromatol, E-41012 Seville, Spain.
   Univ Seville, Fac Quim, Dept Quim Analit, E-41012 Seville, Spain.
RP Troncoso, AM (reprint author), Univ Sevilla, Fac Farm, Area Nutr & Bromatol, C-P Garcia Gonzalez S-N, E-41012 Seville, Spain.
RI Troncoso, Ana M/A-6525-2008; Morales, M.Lourdes/M-7892-2014; Gonzalez,
   A. Gustavo/N-8982-2015
OI Troncoso, Ana M/0000-0003-0291-2823; Morales,
   M.Lourdes/0000-0002-0384-0326; Gonzalez, A. Gustavo/0000-0003-0013-9881
CR ANTONELLI A, 1993, P 7 EUR C FOOD CHEM, P416
   ASHOOR SH, 1984, J ASSOC OFF ANA CHEM, V67, P885
   Bertolini L., 1994, Industrie delle Bevande, V23, P324
   Chabert D., 1987, Annales des Falsifications, de l'Expertise Chimique et Toxicologique, V80, P259
   DOLAN JW, 1992, LC GC EUR, V5, P16
   Falque-Lopez E, 1996, J CHROMATOGR SCI, V34, P254
   Garcia-Romero E., 1993, Journal of Chromatography A, V655, P111, DOI 10.1016/0021-9673(93)87018-H
   Gerbi V, 1997, SCI ALIMENT, V17, P349
   Gonzalez AG, 1998, ANAL CHIM ACTA, V360, P227, DOI 10.1016/S0003-2670(97)00701-0
   Green JM, 1996, ANAL CHEM, V68, pA305, DOI 10.1021/ac961912f
   GUERRERO IM, 1995, THESIS U SEVILLE SEV
   Martin MJ, 1997, FRESEN J ANAL CHEM, V357, P357, DOI 10.1007/s002160050169
   MECCA F, 1979, COMPONENTI ORGANICI, P21
   Metha AC, 1997, ANALYST, V122, p83R, DOI 10.1039/A700563F.
   Miller JC, 1993, STAT ANAL CHEM, P169
   *MIN SAN CONS, 1991, FARM EUR, V6, P458
   Pares R., 1997, BIOQUIMICA MICROORGA, P53
   PLESSI M, 1989, SCI ALIMENT, V9, P179
   POOLE CF, 1991, CHROMATOGRAPHY TODAY, P426
   RODRIGUEZ LC, 1995, J AOAC INT, V78, P471
   SCHOENMAKERS PJ, 1908, OPTIMIZATION CHROMAT, P7
NR 21
TC 37
Z9 42
U1 6
U2 16
PU ELSEVIER SCIENCE BV
PI AMSTERDAM
PA PO BOX 211, 1000 AE AMSTERDAM, NETHERLANDS
SN 0021-9673
J9 J CHROMATOGR A
JI J. Chromatogr. A
PD SEP 25
PY 1998
VL 822
IS 1
BP 45
EP 51
DI 10.1016/S0021-9673(98)00572-X
PG 7
WC Biochemical Research Methods; Chemistry, Analytical
SC Biochemistry & Molecular Biology; Chemistry
GA 129UC
UT WOS:000076480900006
DA 2019-07-15
ER

PT J
AU Ciani, M
AF Ciani, M
TI Wine vinegar production using base wines made with different yeast
   species
SO JOURNAL OF THE SCIENCE OF FOOD AND AGRICULTURE
LA English
DT Article
DE wine vinegar; base wine; acetic acid bacteria growth; quality
AB The influence of base wines obtained by the fermentation of different yeast species on acetic acid bacteria growth and on the analytical profile of vinegars was investigated. Results show that the substrates for wine vinegar production exerted a strong influence on both acetic acid bacteria growth and analytical profile of vinegars. The base wine obtained from the alcoholic fermentation of Saccharomyces cerevisiae was not always the best substrate. The fermentate made with Candida stellata positively influenced the acetic acid bacteria growth and the quality of vinegar, while the wine obtained from the fermentation of Kloeckera apiculata was a good substrate for acetic acid bacteria growth and acetic acid production and could be used for 'ordinary' vinegar production. (C) 1998 Society of Chemical Industry.
C1 Univ Perugia, Dipartimento Biol Vegetale, Sez Microbiol Applicata, I-06121 Perugia, Italy.
RP Ciani, M (reprint author), Univ Perugia, Dipartimento Biol Vegetale, Sez Microbiol Applicata, I-06121 Perugia, Italy.
RI Ciani, Maurizio/A-2525-2010
OI Ciani, Maurizio/0000-0003-3778-1835
CR AMATI A, 1990, CONVEGNO INT SULLACE
   AOAC, 1990, OFF METH AN, V2, P700
   Carnacini A., 1992, Industrie delle Bevande, V21, P465
   CIANI M, 1990, ANN FAC AGR U PERUGI, V44, P9
   EBNER H, 1983, BIOTECHNOLOGY, V3, P387
   Gerbi V., 1995, Industrie delle Bevande, V24, P241
   Gerbi V., 1994, Industrie delle Bevande, V23, P333
   Gerbi V., 1996, Industrie delle Bevande, V25, P586
   GIANNESI P, 1987, TRATTATO SCI TECNICA, V1
   Giudici P., 1992, Industrie delle Bevande, V21, P478
   GonzalezVinas MA, 1996, J SENS STUD, V11, P129, DOI 10.1111/j.1745-459X.1996.tb00037.x
   GUERRERO MI, 1994, J SCI FOOD AGR, V66, P209, DOI 10.1002/jsfa.2740660215
   Mecca F., 1977, Rivista della Societa Italiana di Scienza dell'Alimentazione, V6, P177
   SAEKI A, 1990, J JPN SOC FOOD SCI, V37, P722
NR 14
TC 16
Z9 18
U1 0
U2 5
PU JOHN WILEY & SONS LTD
PI W SUSSEX
PA BAFFINS LANE CHICHESTER, W SUSSEX PO19 1UD, ENGLAND
SN 0022-5142
J9 J SCI FOOD AGR
JI J. Sci. Food Agric.
PD OCT
PY 1998
VL 78
IS 2
BP 290
EP 294
DI 10.1002/(SICI)1097-0010(199810)78:2<290::AID-JSFA120>3.0.CO;2-A
PG 5
WC Agriculture, Multidisciplinary; Chemistry, Applied; Food Science &
   Technology
SC Agriculture; Chemistry; Food Science & Technology
GA 127MU
UT WOS:000076355600021
DA 2019-07-15
ER

PT J
AU Entani, E
   Asai, M
   Tsujihata, S
   Tsukamoto, Y
   Ohta, M
AF Entani, E
   Asai, M
   Tsujihata, S
   Tsukamoto, Y
   Ohta, M
TI Antibacterial action of vinegar against food-borne pathogenic bacteria
   including Escherichia coli O157 : H7
SO JOURNAL OF FOOD PROTECTION
LA English
DT Article
ID SALMONELLA-TYPHIMURIUM; LISTERIA-MONOCYTOGENES; ORGANIC-ACIDS; BEEF;
   SURVIVAL; 0157-H7; STORAGE; GROWTH; TISSUE
AB The bacteriostatic and bactericidal actions of vinegar on food-borne pathogenic bacteria including enterohemorrhagic E. coli (EHEC) O157:H7 were examined. The growth of all strains evaluated was inhibited with a 0.1% concentration of acetic acid in the vinegar. This inhibition was generally increased in the presence of sodium chloride or glucose. There was almost no difference in sensitivity to the bacteriostatic action of vinegar among the strains of pathogenic E. coli. Vinegar had a bactericidal effect on food-borne pathogenic bacteria including EHEC O157:H7. This action against EHEC O157:H7 was synergically enhanced by sodium chloride but was attenuated with glucose. For EHEC strains (O157:H7, 026:H11, O111:HNM) the difference in the inactivation rate due to vinegar among strains used was small, although an enteropathogenic E, coli (EPEC) O111:K58:H- strain was more sensitive, being more quickly killed compared with EHEC strains. The inactivation rate due to vinegar was constant irrespective of inoculum size. However, it differed greatly depending on growth phase of the cells, where logarithmic growth phase cells were more sensitive and easily killed than stationary phase cells. The bactericidal activity of vinegar increased with the temperature. Various conditions for bactericidal effects on EHEC O157:H7 were examined by the multiparametric analysis of five factors: acetic acid concentration in the vinegar, sodium chloride concentration, temperature, incubation time, and viable cell number. The combined use of vinegar and sodium chloride, with use of an appropriate treatment temperature, was found to be markedly effective for the prevention of bacterial food poisoning.
C1 Nakano Vinegar Co Ltd, Nakano Cent Res Inst, Handa 475, Japan.
   Nagoya Univ, Sch Med, Dept Bacteriol, Showa Ku, Nagoya, Aichi 466, Japan.
RP Entani, E (reprint author), Nakano Vinegar Co Ltd, Nakano Cent Res Inst, Nakamuracho 2-6, Handa 475, Japan.
CR ABDULRAOUF UM, 1993, APPL ENVIRON MICROB, V59, P2364
   BRACKETT RE, 1994, J FOOD PROTECT, V57, P198, DOI 10.4315/0362-028X-57.3.198
   CONNER DE, 1995, APPL ENVIRON MICROB, V61, P382
   CUTTER CN, 1994, J FOOD PROTECT, V57, P97, DOI 10.4315/0362-028X-57.2.97
   DICKSON JS, 1994, J FOOD SAFETY, V14, P313, DOI 10.1111/j.1745-4565.1994.tb00603.x
   DICKSON JS, 1991, J FOOD SCI, V56, P191, DOI 10.1111/j.1365-2621.1991.tb08009.x
   DiezGonzalez F, 1997, MICROBIOL-UK, V143, P1175, DOI 10.1099/00221287-143-4-1175
   ENTANI E, 1981, NIHON SHOKUHIN KOGYO, V28, P387
   FRAMOTO PM, 1996, J FOOD PROTECT, V59, P453
   HARDIN MD, 1995, J FOOD PROTECT, V58, P368, DOI 10.4315/0362-028X-58.4.368
   KURIMOTO S, 1981, FOOD PRESERVATION TE, P12
   PODOLAK RK, 1995, J FOOD SAFETY, V15, P283, DOI 10.1111/j.1745-4565.1995.tb00140.x
   SIRAGUSA GR, 1993, J FOOD SAFETY, V13, P147, DOI 10.1111/j.1745-4565.1993.tb00102.x
NR 13
TC 46
Z9 49
U1 1
U2 38
PU INT ASSOC MILK FOOD ENVIRONMENTAL SANITARIANS, INC
PI DES MOINES
PA 6200 AURORA AVE SUITE 200W, DES MOINES, IA 50322-2863 USA
SN 0362-028X
J9 J FOOD PROTECT
JI J. Food Prot.
PD AUG
PY 1998
VL 61
IS 8
BP 953
EP 959
DI 10.4315/0362-028X-61.8.953
PG 7
WC Biotechnology & Applied Microbiology; Food Science & Technology
SC Biotechnology & Applied Microbiology; Food Science & Technology
GA 108KX
UT WOS:000075266500005
PM 9713753
DA 2019-07-15
ER

PT J
AU Tsujihata, S
   Entani, E
   Asai, H
   Tsukamoto, Y
   Ohta, M
AF Tsujihata, S
   Entani, E
   Asai, H
   Tsukamoto, Y
   Ohta, M
TI Mathematical modeling to predict the bactericidal effect of processed
   vinegar on Escherichia coli O157 : H7
SO INTERNATIONAL JOURNAL OF FOOD MICROBIOLOGY
LA English
DT Article
DE vinegar; Escherichia coli O157 : H7; inactivation rate; polynomial model
ID ACID TOLERANCE; LISTERIA-MONOCYTOGENES; PH; O157-H7; INACTIVATION;
   TEMPERATURE; DESTRUCTION; RESISTANCE; SURVIVAL
AB The combined effects of acetic acid, temperature and sodium chloride on Escherichia coli O157:H7 inactivation were examined in processed vinegar. To express their effects, quadratic polynomial models were applied. The logarithm transformation of sodium chloride concentration provided a better fit of the data than the use of a non-transformation value. On the basis of this finding, the polynomial models should be distinguished into two types, i.e. the non-sodium chloride model and the sodium chloride model, both of which had high R-2 values (0.988 and 0.978, respectively). (C) 1998 Elsevier Science BSI. All rights reserved.
C1 Nakano Vinegar Co Ltd, Cent Res Inst, Aichi 4758585, Japan.
   Nagoya Univ, Sch Med, Dept Bacteriol, Showa Ku, Nagoya, Aichi 4668550, Japan.
RP Tsujihata, S (reprint author), Nakano Vinegar Co Ltd, Cent Res Inst, Nakamura Cho 2-6, Aichi 4758585, Japan.
CR ARNOLD KW, 1995, APPL ENVIRON MICROB, V61, P2037
   BENJAMIN MM, 1995, APPL ENVIRON MICROB, V61, P1669
   BUCHANAN RL, 1994, J FOOD SCI, V59, P179, DOI 10.1111/j.1365-2621.1994.tb06928.x
   Buchanan RL, 1996, APPL ENVIRON MICROB, V62, P4009
   CHERRINGTON CA, 1991, ADV MICROB PHYSIOL, V32, P87, DOI 10.1016/S0065-2911(08)60006-5
   Cheville AM, 1996, APPL ENVIRON MICROB, V62, P1822
   CONNER DE, 1995, APPL ENVIRON MICROB, V61, P382
   DiezGonzalez F, 1997, MICROBIOL-UK, V143, P1175, DOI 10.1099/00221287-143-4-1175
   ENTANI E, 1997, JPN J ASS INF DIS, V71, P451
   ENTANI E, 1997, JPN J ASS INF DIS, V71, P443
   Fernandez PS, 1996, INT J FOOD MICROBIOL, V32, P225, DOI 10.1016/0168-1605(96)01118-X
   GRIFFIN PM, 1991, EPIDEMIOL REV, V13, P60, DOI 10.1093/oxfordjournals.epirev.a036079
   Linton RH, 1996, J FOOD PROTECT, V59, P16, DOI 10.4315/0362-028X-59.1.16
   MCCLURE PJ, 1994, INT J FOOD MICROBIOL, V23, P265, DOI 10.1016/0168-1605(94)90156-2
   MILLER LG, 1994, J FOOD PROTECT, V57, P460, DOI 10.4315/0362-028X-57.6.460
   REICHART O, 1994, INT J FOOD MICROBIOL, V23, P449, DOI 10.1016/0168-1605(94)90169-4
   REICHART O, 1994, INT J FOOD MICROBIOL, V24, P103, DOI 10.1016/0168-1605(94)90110-4
   SALMOND CV, 1984, J GEN MICROBIOL, V130, P2845
   Waterman SR, 1996, INFECT IMMUN, V64, P2808
NR 19
TC 11
Z9 11
U1 0
U2 1
PU ELSEVIER SCIENCE BV
PI AMSTERDAM
PA PO BOX 211, 1000 AE AMSTERDAM, NETHERLANDS
SN 0168-1605
EI 1879-3460
J9 INT J FOOD MICROBIOL
JI Int. J. Food Microbiol.
PD AUG 18
PY 1998
VL 43
IS 1-2
BP 135
EP 138
DI 10.1016/S0168-1605(98)00093-2
PG 4
WC Food Science & Technology; Microbiology
SC Food Science & Technology; Microbiology
GA 121UQ
UT WOS:000076033200017
PM 9761348
DA 2019-07-15
ER
