# Supplementary material for: Knowledge Domain and Emerging Trends in Vinegar Research: A Bibliometric Review of the Literature from WoSCC
Source: Foods. 2020 Feb 10;9(2):166. doi: 10.3390/foods9020166 (PMC7074530; doi:10.3390/foods9020166)
Supplement: Supplementary file 1 [file foods-09-00166-s001.zip › Supplementary files/Supplementary Material/WoSCC dataset for CiteSpace/data/download1998_2x5unique.txt]

PT J
AU Sokollek, SJ
   Hertel, C
   Hammes, WP
AF Sokollek, SJ
   Hertel, C
   Hammes, WP
TI Description of Acetobacter oboediens sp. nov. and Acetobacter pomorum
   sp. nov., two new species isolated from industrial vinegar fermentations
SO INTERNATIONAL JOURNAL OF SYSTEMATIC BACTERIOLOGY
LA English
DT Article
DE Acetobacter oboediens sp. nov.; Acetobacter pomorum sp. nov.; vinegar;
   fermentation; acetic acid bacteria
ID GLUCONOBACTER; SEQUENCES; BACTERIA
AB Two strains of Acetobacter sp., LTH 2460(T) and LTH 2458(T), have been isolated from running red wine and cider vinegar fermentations, respectively. Taxonomic characteristics of the isolates were investigated. Comparative analysis of the 16S rRNA sequences revealed > 99% similarity between strain LTH 2460T and the type strains of the related species Acetobacter europaeus and Acetobacter xylinus and between strain LTH 2458T and Acetobacter pasteurianus. On the other hand, low levels of DNA relatedness (< 34%) were determined in DNA-DNA similarity studies. This relatedness below the species level was consistent with specific physiological characteristics permitting clear identification of these strains within established species of acetic acid bacteria. Based on these results, the names Acetobacter oboediens sp. nov. and Acetobacter pomorum sp. nov. are proposed for strains LTH 2460T and LTH 2458T, respectively. The phylogenetic positions of the new species are reflected by a 16S rRNA-based tree. Furthermore, a 16S rRNA-targeted oligonucleotide probe specific for A. oboediens was constructed.
C1 Univ Hohenheim, Inst Lebensmitteltechnol, D-70599 Stuttgart, Germany.
RP Hammes, WP (reprint author), Univ Hohenheim, Inst Lebensmitteltechnol, Garbenstr 28, D-70599 Stuttgart, Germany.
EM hammeswp@uni-hohenheim.de
CR AMANN RI, 1990, APPL ENVIRON MICROB, V56, P1919
   De Ley J, 1970, J BACTERIOL, V101, P738
   De Ley J., 1984, BERGEYS MANUAL SYSTE, V1, P267
   ENTANI E, 1985, J GEN APPL MICROBIOL, V31, P475, DOI 10.2323/jgam.31.475
   GOSSELE F, 1980, ZENTBL BAKTERIOL 1 C, P178
   HERTEL C, 1992, SYST APPL MICROBIOL, V15, P447, DOI 10.1016/S0723-2020(11)80220-1
   KITTELMANN M, 1989, APPL MICROBIOL BIOT, V30, P47
   MARMUR J, 1962, J MOL BIOL, V5, P109, DOI 10.1016/S0022-2836(62)80066-7
   Sambrook J, 1989, MOL CLONING LAB MANU
   SIEVERS M, 1994, SYST APPL MICROBIOL, V17, P189, DOI 10.1078/072320202320386334
   SIEVERS M, 1992, SYST APPL MICROBIOL, V15, P386, DOI 10.1078/072320202320771453
   SIEVERS M, 1995, FEMS MICROBIOL LETT, V126, P123, DOI 10.1016/0378-1097(94)00538-3
   SIEVERS M, 1995, J APPL BACTERIOL, V79, pS84
   SIEVERS M, 1994, SYST APPL MICROBIOL, V17, P352, DOI 10.1016/S0723-2020(11)80050-0
   Sokollek SJ, 1997, SYST APPL MICROBIOL, V20, P481, DOI 10.1016/S0723-2020(97)80017-3
   SOKOLLEK SJ, 1998, IN PRESS J BIOTECHNO
   SPRINGER N, 1992, FEMS MICROBIOL LETT, V96, P199
   STACKEBRANDT E, 1994, INT J SYST BACTERIOL, V44, P846, DOI 10.1099/00207713-44-4-846
   SWINGS J, 1992, PROKARYOTES, P2268
NR 19
TC 91
Z9 100
U1 0
U2 9
PU SOC GENERAL MICROBIOLOGY
PI READING
PA MARLBOROUGH HOUSE, BASINGSTOKE RD, SPENCERS WOODS, READING, BERKS,
   ENGLAND RG7 1AE
SN 0020-7713
J9 INT J SYST BACTERIOL
JI Int. J. Syst. Bacteriol.
PD JUL
PY 1998
VL 48
BP 935
EP 940
DI 10.1099/00207713-48-3-935
PN 3
PG 6
WC Microbiology
SC Microbiology
GA 114CA
UT WOS:000075590500036
PM 9734049
DA 2019-07-15
ER

PT J
AU Fukaya, M
   Takasu, A
   Yamada, E
   Tsukamoto, Y
   Furukawa, Y
AF Fukaya, Masahiro
   Takasu, Ayako
   Yamada, Emiko
   Tsukamoto, Yoshinori
   Furukawa, Yuji
TI Characterization of Solubilization of Insoluble Calcium and Magnesium
   with Various Kinds of Vinegar
SO JOURNAL OF THE JAPANESE SOCIETY FOR FOOD SCIENCE AND TECHNOLOGY-NIPPON
   SHOKUHIN KAGAKU KOGAKU KAISHI
LA Japanese
DT Article
ID ABSORPTION
AB Vinegar has been known to solubilize insoluble calcium (Ca) and magnesium (Mg) in food, however, the difference in solubilization ability among various kinds of vinegar has not been investigated. In this study, solubilization of Ca and Mg from coral powder and beef bone powder was compared with several kinds of vinegar. Calcium solubilization was observed to be high in grain vinegar, cider vinegar and wine vinegar, and low in rice vinegar and un-polished rice vinegar. On the other hand, magnesium solubilization was high in rice vinegar, wine vinegar and cider vinegar, and low in grain vinegar and un-polished rice vinegar. Calcium solubilization of coral powder was significantly negatively correlated with the pH of vinegar, while Mg solubilization was not. Comparison of solubilization of Ca in un-polished rice vinegar and acetic acid solution suggested that the phosphorus content was also responsible for solubilization in un-polished vinegar. These results suggest that ingredients in vinegar, as well as acidity and pH, affect solubilization of Ca and Mg from food when cooked with vinegar. (Received Feb. 12, 1998; Accepted Aug. 3, 1998)
C1 [Fukaya, Masahiro; Takasu, Ayako; Yamada, Emiko; Tsukamoto, Yoshinori] Nakano Vinegar Co Ltd, Nakano Cent Res Inst, Handa, Aichi 4758585, Japan.
   [Furukawa, Yuji] Tohoku Univ, Fac Agr, Dept Appl Biol Chem, Aoba Ku, Sendai, Miyagi 9810914, Japan.
RP Fukaya, M (reprint author), Nakano Vinegar Co Ltd, Nakano Cent Res Inst, 2-6 Nakamura Cho, Handa, Aichi 4758585, Japan.
CR FUKAYA M., UNPUB
   Karppanen H, 1978, Adv Cardiol, V25, P9
   SHEIKH MS, 1989, J CLIN INVEST, V83, P66, DOI 10.1172/JCI113886
   SHEIKH MS, 1987, NEW ENGL J MED, V317, P532, DOI 10.1056/NEJM198708273170903
NR 4
TC 0
Z9 0
U1 1
U2 6
PU JAPAN SOC FOOD SCIENCE TECHNOLOGY
PI IBARAKI-KEN
PA 2-1-12 KANNONDAI TSUKUBA-SHI, IBARAKI-KEN, 305-8642, JAPAN
SN 1341-027X
J9 J JPN SOC FOOD SCI
JI J. Jpn. Soc. Food Sci. Technol.-Nippon Shokuhin Kagaku Kogaku Kaishi
PY 1998
VL 45
IS 11
BP 655
EP 662
PG 8
WC Food Science & Technology
SC Food Science & Technology
GA V26MM
UT WOS:000208549700001
DA 2019-07-15
ER

PT J
AU Erbe, T
   Bruckner, H
AF Erbe, T
   Bruckner, H
TI Chiral amino acid analysis of vinegars using gas chromatography -
   selected ion monitoring mass spectrometry
SO ZEITSCHRIFT FUR LEBENSMITTEL-UNTERSUCHUNG UND-FORSCHUNG A-FOOD RESEARCH
   AND TECHNOLOGY
LA English
DT Article
DE D-amino acids; chemical markers; acetic fermentation; aceto balsamico;
   authenticity control
AB Twenty-five vinegars were examined quantitatively for their content of free amino acid (AA) enantiomers using chiral gas chromatography/mass spectrometry. Vinegars manufactured from grape must contained L-proline (L-PrO) as the major AA. Balsamic vinegars (aceto balsamico di Modena), with one exception, contained the highest amounts of L-AAs (861-2000 mg l(-1)) as well as D-AAs (46-361 mg l(-1)). The amounts of D-Pro and D-alanine (D-Ala) increased in the course of maturation. Sherry vinegars had a AA pattern similar to that of balsamic vinegars but with much lower amounts: concentrations of L-AAs were 244 mg l(-1) and 456 mg l(-1) and of D-AAs were 18 mg l(-1) and 19 mg l(-1). The L-AA content of cider vinegars was very low (34 mg l(-1) and 44 mg l(-1)) and only traces of D-AAs (<2 mg l(-1)) were found. Tn spirit vinegars few D-AAs and low amounts of most L-AAs were detected, with the exception of L-glutamic acid (L-Glu) (210-847 mig l(-1)), probably added as a flavour enhancer. The AA content of spirit vinegars blended with wine vinegar was influenced by the portion of wine vinegar added. Rice vinegars had concentrations of L-AAs from as low as 36 mg l(-1) to as high as 6860 mg l(-1) and the concentrations of D-AAs ranged from 6 mg l(-1) to 531 mg l(-1). All vinegars declared as "produced by microbial fermentation" contained D-Ala, D-aspartic acid, and D-Glu as typical bacterial markers. From the data it is concluded that chiral AA analysis can he used to distinguish among fermented and synthetic vinegars and to identify raw materials used for their production. In particular, the amount of D-Pro can be used as proof of the maturation process of balsamic vinegar.
C1 Inst Nutr Sci, Dept Food Sci, D-35390 Giessen, Germany.
RP Bruckner, H (reprint author), Inst Nutr Sci, Dept Food Sci, Sudanlage 6, D-35390 Giessen, Germany.
CR Adams E., 1972, ENZYMES, V6, P479
   BERGNER KG, 1959, ANGEW CHEM INT EDIT, V71, P31, DOI 10.1002/ange.19590710107
   BOURGEOIS J, 1957, BRANNTWEINWIRTSCHAFT, V79, P250
   BRUCKNER H, 1995, J CHROMATOGR A, V697, P229, DOI 10.1016/0021-9673(94)01052-G
   BRUCKNER H, 1994, CHROMATOGRAPHIA, V39, P419, DOI 10.1007/BF02278756
   BRUCKNER H, 1993, CHIRALITY, V5, P385, DOI 10.1002/chir.530050521
   BRUCKNER H, 1990, AMINO ACIDS CHEM BIO, P1172
   BRUCKNER H, 1989, J HIGH RES CHROMATOG, V12, P680, DOI DOI 10.1002/JHRC.1240121012
   *BUND, 1972, I VER VERK EISS EISS, P732
   CHIAVARO E, 1997, P EURO FOOD CHEM 9, V9, P421
   CICHELLI A, 1997, P EURO FOOD CHEM 9, V2, P24
   Ebner H., 1995, BIOTECHNOLOGY, V9, P579
   ERBE T, 1997, P EURO FOOD CHEM 96, V1, P137
   FRANK H, 1981, LIEBIGS ANN CHEM, P354
   GALVEZ MC, 1994, Z LEBENSM UNTERS FOR, V199, P29, DOI 10.1007/BF01192948
   Garcia-Parrilla MC, 1997, J AGR FOOD CHEM, V45, P3487, DOI 10.1021/jf970091s
   KAHN JH, 1972, J AGR FOOD CHEM, V20, P214, DOI 10.1021/jf60180a038
   Lafon L. S., 1983, BIOTECHNOLOGY, V5, P81
   MACRAE R, 1993, ENCY FOOD SCI FOOD T, V7, P4773
   PLESSI M, 1988, AGR BIOL CHEM TOKYO, V52, P25
   SACHNDERL H, 1957, Z LEBENSM UNTERS FOR, V104, P26
   SCHLEIFER KH, 1972, BACTERIOL REV, V36, P407
   SCHMID ER, 1978, Z LEBENSM UNTERS FOR, V166, P89, DOI 10.1007/BF01267783
   STEINKRAUS KH, 1983, HDB INDIGENOUS FERME, V9, P301
NR 24
TC 32
Z9 32
U1 2
U2 14
PU SPRINGER VERLAG
PI NEW YORK
PA 175 FIFTH AVE, NEW YORK, NY 10010 USA
SN 1431-4630
J9 Z LEBENSM UNTERS F A
JI Z Lebensm. Unters. Forsch. A-Food Res. Technol.
PY 1998
VL 207
IS 5
BP 400
EP 409
DI 10.1007/s002170050352
PG 10
WC Food Science & Technology
SC Food Science & Technology
GA 139HW
UT WOS:000077023300010
DA 2019-07-15
ER

PT J
AU Del Signore, A
   Campisi, B
   Di Giacomo, F
AF Del Signore, A
   Campisi, B
   Di Giacomo, F
TI Characterization of balsamic vinegar by multivariate statistical
   analysis of trace element content
SO JOURNAL OF AOAC INTERNATIONAL
LA English
DT Article
ID ATOMIC-ABSORPTION SPECTROSCOPY; TRADIZIONALE-DI-MODENA; METALS
AB To characterize vinegars according to the types prescribed by Italian regulations, 8 trace elements (Cr, Mn, Co, Ni, Cu, Zn, Cd, and Pb) were determined. The data collected were successively elaborated by 3 statistical techniques: linear principal component analysis (LPCA), linear discriminant analysis (LDA), and cluster analysis (CA), LDA and LPCA best classified and discriminated the 3 types of vinegar under study, separating traditional balsamic vinegars from the other 2 types, nontraditionally aged balsamic vinegars and common vinegars. The latter 2 types were appreciably distinguished only by LDA through bidimensional analysis of discriminant scores.
C1 Univ Trieste, Dept Econ & Commod Sci, I-34127 Trieste, Italy.
   Univ Pescara, Dept Sci, I-65127 Pescara, Italy.
RP Del Signore, A (reprint author), Univ Trieste, Dept Econ & Commod Sci, Via Valerio 6, I-34127 Trieste, Italy.
OI CAMPISI, BARBARA/0000-0003-0429-0394
CR Anderson TW, 1984, INTRO MULTIVARIATE S
   *ARCH STAT MOD, 1747, AMM CAS CANT, V3, P8
   BIANCARDI C, 1990, ATT 1 C NAZ CHIM AL, P217
   CAMPISI B, 1995, ANAL CHIM ACTA, V312, P199, DOI 10.1016/0003-2670(95)00227-Q
   CICHELLI A, 1992, ATT 25 C NAZ MERC RO, P865
   COPPINI D, 1973, ATTI SOC NAT MAT MOD, V104, P137
   COPPINI D, 1978, RIV VITICOLTURA ENOL, V8, P3
   COPPINI D, 1975, ATTI SOC NAT MAT MOD, V106, P73
   CORRADINI F, 1994, J AOAC INT, V77, P714
   Corradini F, 1996, J AOAC INT, V79, P1167
   Del Signore A., 1997, RIV MERCEOL, V36, P91
   DICANOSSA D, 1970, VITA MATHILDIS, V1, P979
   Everitt B.S., 1993, CLUSTER ANAL
   Forina M, 1983, FOOD RES DATA ANAL, P189
   GIACCIO M, 1996, RIV MERCEOL, V35, P17
   GIACCIO M, 1982, ATT 10 C NAZ MERC PA, P99
   Jackson J. E., 1991, USERS GUIDE PRINCIPA
   Lebart L., 1984, MULTIVARIATE DESCRIP
   Mardia KV, 1993, MULTIVARIATE ANAL
   MASCOLO A, 1990, QUAD VITIC ENOL, V14, P101
   Massart D. L., 1989, INTERPRETATION ANAL
   MORGANTE A, 1988, RASSEGNA DIRITTO TEC, V23, P129
   PARISI E, 1928, ANN CHIM APPL, V18, P395
NR 23
TC 13
Z9 13
U1 0
U2 3
PU AOAC INT
PI GAITHERSBURG
PA 481 N FREDRICK AVE, STE 500, GAITHERSBURG, MD 20877-2504 USA
SN 1060-3271
EI 1944-7922
J9 J AOAC INT
JI J. AOAC Int.
PD SEP-OCT
PY 1998
VL 81
IS 5
BP 1087
EP 1095
PG 9
WC Chemistry, Analytical; Food Science & Technology
SC Chemistry; Food Science & Technology
GA 123GL
UT WOS:000076117400025
PM 9772749
DA 2019-07-15
ER

PT J
AU Hirayama, S
AF Hirayama, S
TI Determination of small amounts of niacin in vinegar: Comparison of
   liquid chromatographic method with microbiological methods
SO JOURNAL OF AOAC INTERNATIONAL
LA English
DT Article
AB An LC method using a new cleanup technique was compared with 2 microbiological methods for determining small amounts of niacin in vinegar. Coefficients of variation for grain vinegar and rice vinegar were 8.33 and 5.3%, respectively, with the LC method, 5.26 and 2.0% with the titrimetric method, and 5.55 and 7.11% with the turbidimetric method. Among the 3 methods, titrimetry was the most precise. The turbidimetric method tended to yield greater positive error than the titrimetric method. On the other hand, the titrimetric method requires a longer incubation period (72 h) than the turbidimetric method. The LC method using the new cleanup procedure may be useful for routine analysis of small amounts of niacin in vinegars.
C1 QP Corp Res Inst, Fuchu, Tokyo 183, Japan.
RP Hirayama, S (reprint author), QP Corp Res Inst, 13-1,5 Chome,Sumiyoshi Cho, Fuchu, Tokyo 183, Japan.
CR Association of Analytical Chemists OAC, 1995, OFFICIAL METHODS ANA
   CHASE GW, 1993, J AOAC INT, V76, P390
   EGBERG DC, 1979, J ASSOC OFF ANA CHEM, V62, P1027
   EGBERG DC, 1974, J AGR FOOD CHEM, V22, P323, DOI 10.1021/jf60192a015
   GROSS AF, 1975, J ASSOC OFF ANA CHEM, V58, P799
   HAMANO T, 1988, J CHROMATOGR, V457, P403, DOI 10.1016/S0021-9673(01)82092-6
   HIRAYAMA S, 1990, J CHROMATOGR, V588, P171
   KAMEI T, 1987, NIPPON SHOKUHIN KOGY, V36, P409
   KITADA Z, 1988, BUNSEKI KAGAKU, V37, P561
   LOY HW, 1956, J ASSOC OFF AGR CHEM, V39, P172
   TYLER TA, 1990, J ASSOC OFF ANA CHEM, V73, P467
   TYLER TA, 1980, J LIQ CHROMATOGR, V3, P269, DOI 10.1080/01483918008060170
   VANNIEKERK PJ, 1984, J AGR FOOD CHEM, V32, P304, DOI 10.1021/jf00122a032
NR 13
TC 5
Z9 5
U1 0
U2 0
PU AOAC INTERNATIONAL
PI GAITHERSBURG
PA 481 NORTH FREDRICK AVE, STE 500, GAITHERSBURG, MD 20877-2504 USA
SN 1060-3271
J9 J AOAC INT
JI J. AOAC Int.
PD NOV-DEC
PY 1998
VL 81
IS 6
BP 1273
EP 1276
PG 4
WC Chemistry, Analytical; Food Science & Technology
SC Chemistry; Food Science & Technology
GA 145JX
UT WOS:000077368700025
DA 2019-07-15
ER
