# Supplementary material for: Knowledge Domain and Emerging Trends in Vinegar Research: A Bibliometric Review of the Literature from WoSCC
Source: Foods. 2020 Feb 10;9(2):166. doi: 10.3390/foods9020166 (PMC7074530; doi:10.3390/foods9020166)
Supplement: Supplementary file 1 [file foods-09-00166-s001.zip › Supplementary files/Supplementary Material/WoSCC dataset for CiteSpace/data/download1998_3x5unique.txt]

PT J
AU Sokollek, SJ
   Hertel, C
   Hammes, WP
AF Sokollek, SJ
   Hertel, C
   Hammes, WP
TI Cultivation and preservation of vinegar bacteria
SO JOURNAL OF BIOTECHNOLOGY
LA English
DT Article
DE acetic acid bacteria; starter preparation; vinegar fermentation;
   overoxidation; oligonucleotide probes; Gluconobacter; Acetobacter
ID ETHANOL-OXIDIZING ABILITY; ACETIC-ACID BACTERIA; INSERTION-SEQUENCE;
   ACETOBACTER-XYLINUM; SP-NOV; FERMENTERS
AB Ten strains of acetic acid bacteria were investigated for their characteristics of growth and metabolism. The strains were identified as those presently in use for industrial vinegar production in southern Germany. At the time of isolation from industrial acetators the total concentrations, i.e. acetic acid (w/v) plus ethanol (v/v), of the fermenting vinegars were 6.1-14.9%. The applicability of a previously described method for starter preparation was examined for the various isolates as well as for the type strains of species of the genera Gluconobacter and Acetobacter. Isolates from cider or wine vinegar fermentations grew readily in RAE-medium to total counts of > 1 x 10(9) cells ml(-1). For the cultivation of strains isolated from spirit vinegar fermentations AE-medium proved most suitable. Cultures of these strains exhibited lag phases of 2-5 days and grew up to total counts of < 1 x 10(9) cells ml(-1). All type strains could be grown on RAE-agar. The use of 20% malt extract as cryo-protectant was effective for the preservation of all strains. Upon revitalization the cultures were suitable as inoculum for starting fermentations in pilot acetators. 16S rRNA-targeted oligonucleotide probes were constructed which were species specific for Gluconobacter oxydans or Acetobacter aceti or group specific for Acetobacter europaeus/Acetobacter xylinum. The probes hybridized with the DNA of the respective type 7 strains. Four isolates were allotted to A. europaeus/A. xylinum applying the group specific probe. The DNA of six of the Acetobacter sp. hybridized with none of the probes. (C) 1998 Elsevier Science B.V. All rights reserved.
C1 Univ Hohenheim, Inst Lebensmitteltechnol, D-70599 Stuttgart, Germany.
RP Hammes, WP (reprint author), Univ Hohenheim, Inst Lebensmitteltechnol, Garbenstr 28, D-70599 Stuttgart, Germany.
CR Ausubel F. M., 1994, CURRENT PROTOCOLS MO
   BEPPU T, 1993, ANTON LEEUW INT J G, V64, P121
   COUCHERON DH, 1991, J BACTERIOL, V173, P5723, DOI 10.1128/jb.173.18.5723-5731.1991
   De Ley J., 1984, BERGEYS MANUAL SYSTE, V1, P267
   EBNER H, 1976, ULLMANNS ENCY TECHNI, V11, P41
   ENTANI E, 1985, J GEN APPL MICROBIOL, V31, P475, DOI 10.2323/jgam.31.475
   HERTEL C, 1991, SYST APPL MICROBIOL, V14, P173, DOI 10.1016/S0723-2020(11)80298-5
   HERTEL C, 1992, SYST APPL MICROBIOL, V15, P447, DOI 10.1016/S0723-2020(11)80220-1
   IVERSEN TG, 1994, PLASMID, V32, P46, DOI 10.1006/plas.1994.1043
   KITTELMANN M, 1989, APPL MICROBIOL BIOT, V30, P47
   Kondo K, 1997, MICROBIOL-UK, V143, P539, DOI 10.1099/00221287-143-2-539
   Kondo K, 1997, APPL ENVIRON MICROB, V63, P1139
   MARIETTE I, 1991, J APPL BACTERIOL, V71, P134, DOI 10.1111/j.1365-2672.1991.tb02968.x
   MURAOKA H, 1982, J FERMENT TECHNOL, V60, P171
   OHMORI S, 1982, AGR BIOL CHEM TOKYO, V46, P381, DOI 10.1080/00021369.1982.10865082
   SIEVERS M, 1994, SYST APPL MICROBIOL, V17, P189, DOI 10.1078/072320202320386334
   SIEVERS M, 1992, SYST APPL MICROBIOL, V15, P386, DOI 10.1078/072320202320771453
   SIEVERS M, 1995, J APPL BACTERIOL, V79, pS84
   SOKOLLEK SJ, 1997, APPL MICROBIOL, V20, P481
   SWINGS J, 1992, PROKARYOTES, P2268
   TAKEMURA H, 1991, J BACTERIOL, V173, P7070, DOI 10.1128/jb.173.22.7070-7076.1991
   TEUBER M, 1987, BIOTECHNOL LETT, V9, P265, DOI 10.1007/BF01027161
NR 22
TC 59
Z9 61
U1 1
U2 31
PU ELSEVIER SCIENCE BV
PI AMSTERDAM
PA PO BOX 211, 1000 AE AMSTERDAM, NETHERLANDS
SN 0168-1656
J9 J BIOTECHNOL
JI J. Biotechnol.
PD FEB 26
PY 1998
VL 60
IS 3
BP 195
EP 206
DI 10.1016/S0168-1656(98)00014-5
PG 12
WC Biotechnology & Applied Microbiology
SC Biotechnology & Applied Microbiology
GA ZM281
UT WOS:000073522800006
DA 2019-07-15
ER

PT J
AU Anklam, E
   Lipp, M
   Radovic, B
   Chiavaro, E
   Palla, G
AF Anklam, E
   Lipp, M
   Radovic, B
   Chiavaro, E
   Palla, G
TI Characterisation of Italian vinegar by pyrolysis - mass spectrometry and
   a sensor device ('electronic nose')
SO FOOD CHEMISTRY
LA English
DT Article
ID WINE VINEGARS; DIFFERENTIATION
AB Industrially made vinegar 'Aceto Balsamico di Modena' and traditionally produced vinegar 'Aceto Balsamico Tradizionale di Modena e di Reggio Emilia' were analysed by means of pyrolysis-mass spectrometry (Py-MS) and a sensor technique ('electronic nose'). Both methods allow a fast classification (typically about 5 min). While the 'electronic nose' is analysing the volatile compounds of the samples simultaneously with 32 sensors, Py-MS applies thermal decomposition of the samples, subsequently analysing the pyrolysate with a mass spectrometer. Both techniques were demonstrated to be capable of discriminating between the two groups of vinegar. Although the number of samples available for this study did not seem to be sufficient for detailed analysis, both methods indicated possible discrimination of the samples within the group of 'Aceto Balsamico Tradizionale di Modena' regarding the age of the sample. (C) 1998 Elsevier Science Ltd. All rights reserved.
C1 Commiss European Union, Joint Res Ctr, Inst Environm, Food & Drug Anal Unit, I-21020 Ispra, Italy.
   Univ Parma, Dipartimento Chim Organ & Ind, I-43100 Parma, Italy.
RP Anklam, E (reprint author), Commiss European Union, Joint Res Ctr, Inst Environm, Food & Drug Anal Unit, I-21020 Ispra, Italy.
RI chiavaro, emma/B-6785-2013; Markus, Lipp/A-1404-2011
OI chiavaro, emma/0000-0002-4968-3709; 
CR ANKLAM E, 1996, IN PRESS FRES J ANAL
   ANKLAM E, 1996, UNPUB
   Antonelli A., 1990, Vini d'Italia, V32, P7
   *AR, 1996, AR APPL NOT
   ARIES RE, 1986, J FOOD SCI, V51, P1183, DOI 10.1111/j.1365-2621.1986.tb13079.x
   BLANCH GP, 1992, J AGR FOOD CHEM, V40, P1046, DOI 10.1021/jf00018a027
   CHIAVERO E, ATT 2 C NAZ CHIM AL, P369
   GARCIA-PARRILLA MC, 1994, FOOD CHEM, V50, P313, DOI 10.1016/0308-8146(94)90140-6
   Giudici P., 1990, Industrie delle Bevande, V19, P475
   Giudici P., 1992, Industrie delle Bevande, V21, P478
   Giudici P., 1993, Industrie delle Bevande, V22, P123
   Giudici P., 1994, Industrie delle Bevande, V23, P569
   GONZALEZ AMT, 1987, LEBENSM UNTERS FORSC, V185, P130
   GOODACRE R, 1993, J SCI FOOD AGR, V63, P297, DOI 10.1002/jsfa.2740630306
   GUERRERO MI, 1994, J SCI FOOD AGR, V66, P209, DOI 10.1002/jsfa.2740660215
   MACFIE HJH, 1978, J GEN MICROBIOL, V104, P67, DOI 10.1099/00221287-104-1-67
   Marriott F., 1974, INTERPRETATION MULTI
   Montanarella L, 1995, RAPID COMMUN MASS SP, V9, P1589, DOI 10.1002/rcm.1290091525
   PLESSI M, 1988, AGR BIOL CHEM TOKYO, V52, P25
   REID KJG, 1993, J ANAL APPL PYROL, V25, P49, DOI 10.1016/0165-2370(93)80032-U
   SAMMON JW, 1970, IEEE T COMPUTERS, V19
   Seidemann J., 1996, Industrielle Obst- und Gemueseverwertung, V81, P88
   Stacchini A., 1990, Industrie delle Bevande, V19, P212
   TURTURA G C, 1991, Annali di Microbiologia ed Enzimologia, V41, P169
   VITALI M, 1995, THESIS U PARMA
NR 25
TC 57
Z9 59
U1 1
U2 5
PU ELSEVIER SCI LTD
PI OXFORD
PA THE BOULEVARD, LANGFORD LANE, KIDLINGTON, OXFORD OX5 1GB, OXON, ENGLAND
SN 0308-8146
J9 FOOD CHEM
JI Food Chem.
PD JAN-FEB
PY 1998
VL 61
IS 1-2
BP 243
EP 248
DI 10.1016/S0308-8146(97)00104-0
PG 6
WC Chemistry, Applied; Food Science & Technology; Nutrition & Dietetics
SC Chemistry; Food Science & Technology; Nutrition & Dietetics
GA ZF316
UT WOS:000072885300038
DA 2019-07-15
ER

PT J
AU Garcia-Parrilla, MC
   Ayala, F
   Echavarri, JF
   Troncoso, AM
   Negueruela, AI
   Heredia, FJ
AF Garcia-Parrilla, MC
   Ayala, F
   Echavarri, JF
   Troncoso, AM
   Negueruela, AI
   Heredia, FJ
TI Measurement of wine vinegars' color: Application of the characteristic
   vector method
SO JOURNAL OF AGRICULTURAL AND FOOD CHEMISTRY
LA English
DT Article
DE wine vinegar; color; characteristic vector analysis; tristimulus
   colorimetry
AB As there is no official method to measure the color of wine vinegar, the aim of this work is to propose a quick and simple method to do so with minimum error. Vector analysis was tested and proved to be applicable to the reconstitution of vinegar transmittance spectra. When spectrophotometric measurements are made with 0.2 cm path length cells, the use of three characteristic vectors is sufficient for a close approximation. Determination of transmittance at only three wavelengths, 440, 530, and 590 nm, is necessary to obtain the three coefficients necessary to reconstitute a vinegar's spectrum and to obtain the tristimulus chromatic characteristics. The color coordinates of each vinegar have been calculated on the basis of these results.
C1 Univ Sevilla, Fac Farm, Area Nutr & Bromatol, E-41012 Seville, Spain.
   Univ La Rioja, Lab Color La Rioja, Logrono 26004, Spain.
   Univ Zaragoza, Fac Vet, Dept Fis Aplicada, E-50013 Zaragoza, Spain.
RP Heredia, FJ (reprint author), Univ Sevilla, Fac Farm, Area Nutr & Bromatol, P Garcia Gonzalez S-N, E-41012 Seville, Spain.
RI Garcia-Parrilla, M. Carmen/A-6466-2008; Food Color & Quality,
   US/A-7387-2010; Troncoso, Ana M/A-6525-2008; Echavarri, Jose
   Federico/K-6588-2014; Heredia, Francisco Jose/A-4521-2009
OI Garcia-Parrilla, M. Carmen/0000-0002-0436-2784; Troncoso, Ana
   M/0000-0003-0291-2823; Echavarri, Jose Federico/0000-0002-3175-1830;
   Heredia, Francisco Jose/0000-0002-3849-8284
CR AYALA F, 1993, OPTICA PURA APLICADA, V26, P533
   BARROS P, 1993, SEM COL APL IND EXP
   CIE, 1986, CIE PUBL, V15.2
   GERBI V, 1997, FOOD QUAL PREFER, V1, P27
   JUAREZ MC, 1990, 2 REUN NAC OPT SANT
   JUAREZ MC, 1991, THESIS U ZARAGOZA
   Lebart L., 1985, TRATAMIENTO ESTADIST
   MIRA FJH, 1986, SEM VITIVINIC, P4959
   MIRA FJH, 1986, SEM VITIVINIC, P2104
   NEGUERUELA AI, 1983, OPT PURA APL, V16, P97
   SIMONDS JL, 1963, J OPT SOC AM, V53, P968, DOI 10.1364/JOSA.53.000968
   VERGERSCHUUN A, 1994, PRACTICAL COLOR MEAS
NR 12
TC 5
Z9 5
U1 0
U2 5
PU AMER CHEMICAL SOC
PI WASHINGTON
PA 1155 16TH ST, NW, WASHINGTON, DC 20036 USA
SN 0021-8561
J9 J AGR FOOD CHEM
JI J. Agric. Food Chem.
PD OCT
PY 1998
VL 46
IS 10
BP 4238
EP 4241
DI 10.1021/jf980291j
PG 4
WC Agriculture, Multidisciplinary; Chemistry, Applied; Food Science &
   Technology
SC Agriculture; Chemistry; Food Science & Technology
GA 132XD
UT WOS:000076655800061
DA 2019-07-15
ER

PT J
AU Gerbi, V
   Zeppa, G
   Beltramo, R
   Carnacini, A
   Antonelli, A
AF Gerbi, V
   Zeppa, G
   Beltramo, R
   Carnacini, A
   Antonelli, A
TI Characterisation of white vinegars of different sources with artificial
   neural networks
SO JOURNAL OF THE SCIENCE OF FOOD AND AGRICULTURE
LA English
DT Article
DE vinegars; artificial neural networks; sensory analysis; analytical
   parameters; gas chromatography
AB Wine and cider vinegars currently attract growing interest from consumers, giving rise to a consequent increase in supply. A full appreciation of their quality is only possible, however, through recognition of their superior quality when compared with vinegars produced from raw materials of inferior quality. Therefore, it is necessary to pinpoint the parameters that define the quality of these products. Chemico-physical and sensory analysis has been used to draw up artificial neural networks (ANNs), on the basis of a vast sampling of vinegars from various countries, produced from a variety of raw materials, that was already subjected to multivariate statistical analysis. Among the chemical parameters, polyalcohols and other elements such as pH, tartaric acid and proline proved to be highly reliable, whereas other volatile substances and the results of sensory analysis were not very discriminating and could not be used to re-classify samples of unknown origin. The positive results obtained indicate that ANNs are a powerful mathematical tool, since they can be used to construct models that predict the botanical origin of the product and to re-classify samples of unknown origin, without any initial restrictive hypothesis. (C) 1998 Society of Chemical Industry.
C1 Univ Turin, Dipartimento Valorizzaz & Protez Risorse Agrofore, Settore Microbiol & Ind Agrarie, I-10126 Turin, Italy.
   Univ Turin, Dipartimento Sci Merceol, I-10122 Turin, Italy.
   Univ Reggio Calabria, Ist Microbiol & Tecnol Agraria & Forestale, I-89100 Reggio Di Calabria, Italy.
   Univ Bologna, Ist Ind Agrarie, I-40126 Bologna, Italy.
RP Gerbi, V (reprint author), Univ Turin, Dipartimento Valorizzaz & Protez Risorse Agrofore, Settore Microbiol & Ind Agrarie, Via P Giuria 15, I-10126 Turin, Italy.
RI gerbi, vincenzo/G-4457-2012; Antonelli, Andrea/B-1220-2015
OI Antonelli, Andrea/0000-0002-1288-3184; Gerbi,
   Vincenzo/0000-0001-7748-120X
CR ADAMS RF, 1974, J CHROMATOGR, V95, P189, DOI 10.1016/S0021-9673(00)84078-9
   ANTONELLI A, 1994, WINE WISSEN, V49, P553
   ANTONELLI A, 1993, P 7 EUR C FOOD CHEM, V2, P416
   ANTONELLI A, 1994, P RAISA M SART SI 26
   Carnacini A., 1992, Wein-Wissenschaft, V47, P216
   CARNACINI A, 1995, P 2 C NAZ CHIM AL SO, P595
   Gerbi V., 1995, Industrie delle Bevande, V24, P241
   Gerbi V, 1997, FOOD QUAL PREFER, V8, P27, DOI 10.1016/S0950-3293(96)00003-1
   GERBI V, 1994, P RAISA M SART SI 26
   GERBI V, 1990, QUAD VITIC ENOL U TO, V14, P79
   MARGARITA S, 1994, P 16 C NAZ MERC SIME, P426
   MARGHERI G, 1972, VIN ITAL, V81, P501
   MECCA F, 1971, CHIMICA IND, V51, P985
   *MIN AGR FOR, 1965, MET UFF AN MOST VIN
   NIETO J, 1993, DEV FOOD SCI, V32, P469
   PERI C, 1980, FRACTIONAMENT COMPOS
   PIRINI A, 1992, HRC-J HIGH RES CHROM, V15, P165
   ROMEO F, 1992, RIV MERCEOL, V31, P5
   ROMEO F, 1993, RIV MERCEOL, V32, P109
   SAKATA K, 1991, J JPN SOC FOOD SCI, V38, P765
   SINGLETON V. L., 1965, AMER J ENOL VITICULT, V16, P144
   *SPSS, 1993, STAT PACK SOC SCI VE
   *WARD SYST GROUP, 1993, NEUR 2 US MAN
   Zeppa G., 1995, Vignevini, V22, P7
NR 24
TC 14
Z9 16
U1 0
U2 6
PU WILEY-BLACKWELL
PI MALDEN
PA COMMERCE PLACE, 350 MAIN ST, MALDEN 02148, MA USA
SN 0022-5142
J9 J SCI FOOD AGR
JI J. Sci. Food Agric.
PD NOV
PY 1998
VL 78
IS 3
BP 417
EP 422
DI 10.1002/(SICI)1097-0010(199811)78:3<417::AID-JSFA134>3.0.CO;2-8
PG 6
WC Agriculture, Multidisciplinary; Chemistry, Applied; Food Science &
   Technology
SC Agriculture; Chemistry; Food Science & Technology
GA 138KX
UT WOS:000076972000017
DA 2019-07-15
ER
