# Supplementary material for: Knowledge Domain and Emerging Trends in Vinegar Research: A Bibliometric Review of the Literature from WoSCC
Source: Foods. 2020 Feb 10;9(2):166. doi: 10.3390/foods9020166 (PMC7074530; doi:10.3390/foods9020166)
Supplement: Supplementary file 1 [file foods-09-00166-s001.zip › Supplementary files/Supplementary Material/WoSCC dataset for CiteSpace/data/download1999_0x5unique.txt]

PT J
AU Kishi, M
   Fukaya, M
   Tsukamoto, Y
   Nagasawa, T
   Takehana, K
   Nishizawa, N
AF Kishi, M
   Fukaya, M
   Tsukamoto, Y
   Nagasawa, T
   Takehana, K
   Nishizawa, N
TI Enhancing effect of dietary vinegar on the intestinal absorption of
   calcium in ovariectomized rats
SO BIOSCIENCE BIOTECHNOLOGY AND BIOCHEMISTRY
LA English
DT Article
DE calcium; vinegar; intestinal absorption; bone; rats
ID CHAIN FATTY-ACIDS; PYRIDINIUM CROSS-LINKS; GASTROINTESTINAL-TRACT;
   BONE-RESORPTION; DISTAL COLON; COLLAGEN; ACETATE; CHROMATOGRAPHY;
   SOLUBILITY; PROPIONATE
AB We studied the effect of dietary vinegar on calcium absorption by using ovariectomized rats fed on a low-calcium diet. The apparent absorption of calcium was higher when the rats were fed on a diet containing 1.6% vinegar for 32 days than when fed on a diet without vinegar (P<0.05). The calcium content in the femur of the rats given diets containing 0.4% and 1.6% vinegar were also higher (P < 0.05), The serum parathyroid hormone level was lower and the crypt depth of the duodenum thicker in the rats fed on a diet containing 1.6% vinegar (P < 0.05). These results suggest that dietary vinegar enhanced intestinal calcium absorption by improving calcium solubility and by the trophic effect of the acetic acid contained in vinegar, which would reduce the bone turnover caused by ovariectomy and be helpful in preventing osteoporosis.
C1 Mitsukan Grp Co Ltd, Cent Res Inst, Aichi 4758585, Japan.
   Iwate Univ, Fac Agr, Dept Biosci & Technol, Morioka, Iwate 0208550, Japan.
   Rakuno Gakuen Univ, Dept Vet Anat, Ebetsu, Hokkaido 0698501, Japan.
RP Kishi, M (reprint author), Mitsukan Grp Co Ltd, Cent Res Inst, 2-6 Nakamura Cho, Aichi 4758585, Japan.
EM fvba9181@mb.infoweb.ne.jp
CR [Anonymous], 1977, J Nutr, V107, P1340
   BERGMAN EN, 1990, PHYSIOL REV, V70, P567
   BLACK D, 1988, ANAL BIOCHEM, V169, P197, DOI 10.1016/0003-2697(88)90274-6
   BLACK D, 1989, CALCIFIED TISSUE INT, V44, P343, DOI 10.1007/BF02556315
   BRONNER F, 1987, J NUTR, V117, P1347
   CHONAN O, 1995, BIOSCI BIOTECH BIOCH, V59, P236, DOI 10.1271/bbb.59.236
   DUFLOS C, 1995, J NUTR, V125, P2348
   GARABEDIAN M, 1972, P NATL ACAD SCI USA, V69, P1673, DOI 10.1073/pnas.69.7.1673
   GUINOTTE F, 1995, BRIT J NUTR, V73, P125, DOI 10.1079/BJN19950014
   HARRISON M, 1960, J ENDOCRINOL, V21, P207, DOI 10.1677/joe.0.0210207
   HEANEY RP, 1990, CALCIFIED TISSUE INT, V46, P300, DOI 10.1007/BF02563819
   IMOTO S, 1983, J ANIM SCI, V56, P858
   LAMBERT PW, 1980, J CLIN INVEST, V66, P782, DOI 10.1172/JCI109916
   LUTZ T, 1991, EXP PHYSIOL, V76, P615, DOI 10.1113/expphysiol.1991.sp003530
   MOCHIZUKI S, 1986, J HOME ECON, V37, P833
   MURASE M, 1995, J CHROMATOGR B, V664, P415, DOI 10.1016/0378-4347(94)00491-M
   OHTA A, 1995, J NUTR, V125, P2417
   ORIMO H, 1972, ENDOCRINOLOGY, V90, P760, DOI 10.1210/endo-90-3-760
   PANSU D, 1983, AM J PHYSIOL, V244, P695
   RADER JI, 1979, AM J PHYSIOL, V236, pE118
   Remesy C., 1995, P171
   Sakata T., 1995, P289
   SEIBEL MJ, 1992, TRENDS ENDOCRIN MET, V3, P263, DOI 10.1016/1043-2760(92)90129-O
   SHEIKH MS, 1987, NEW ENGL J MED, V317, P532, DOI 10.1056/NEJM198708273170903
   TAKAHASHI M, 1993, J LIQ CHROMATOGR, V16, P1355, DOI 10.1080/10826079308020958
   TAUSSKY HH, 1953, J BIOL CHEM, V202, P675
   TRINIDAD TP, 1993, NUTR RES, V13, P417, DOI 10.1016/S0271-5317(05)80706-7
   Trinidad TP, 1996, AM J CLIN NUTR, V63, P574
   WOLEVER TMS, 1991, AM J CLIN NUTR, V53, P681
   WRONSKI TJ, 1988, CALCIFIED TISSUE INT, V43, P179, DOI 10.1007/BF02571317
NR 30
TC 59
Z9 67
U1 1
U2 13
PU TAYLOR & FRANCIS LTD
PI ABINGDON
PA 2-4 PARK SQUARE, MILTON PARK, ABINGDON OR14 4RN, OXON, ENGLAND
SN 0916-8451
EI 1347-6947
J9 BIOSCI BIOTECH BIOCH
JI Biosci. Biotechnol. Biochem.
PD MAY
PY 1999
VL 63
IS 5
BP 905
EP 910
DI 10.1271/bbb.63.905
PG 6
WC Biochemistry & Molecular Biology; Biotechnology & Applied Microbiology;
   Chemistry, Applied; Food Science & Technology
SC Biochemistry & Molecular Biology; Biotechnology & Applied Microbiology;
   Chemistry; Food Science & Technology
GA 200RQ
UT WOS:000080554200021
PM 10380633
DA 2019-07-15
ER

PT J
AU Fregapane, G
   Rubio-Fernandez, H
   Nieto, J
   Salvador, MD
AF Fregapane, G
   Rubio-Fernandez, H
   Nieto, J
   Salvador, MD
TI Wine vinegar production using a noncommercial 100-litre bubble column
   reactor equipped with a novel type of dynamic sparger
SO BIOTECHNOLOGY AND BIOENGINEERING
LA English
DT Article
DE wine vinegar production; acetic acid fermentation; bubble column
   reactor; dynamic sparger
ID ACETOBACTER-ACETI; FERMENTATION
AB This paper describes batch and semicontinuous acetic acid fermentations for wine vinegar production carried out with Acetobacter pasteurianus, and an industrial strain using a noncommercial 100-L bubble column reactor equipped with a novel type of gas-liquid dynamic sparger. Results showed acetification rates with this fermenter (i.e., an overall acetic acid productivity of 1.8 g/L/h and yield of 94%) similar to that of the Frings acetator and higher as compared to others fermentors in current industrial use in Spanish wine vinegar factories, and a linear relationship between overall productivity and k(L)a with different operating conditions and fermentation scales. (C) 1999 John Wiley & Sons, Inc.
C1 Univ Castilla La Mancha, Fac Chem, Dept Food Technol, E-13071 Ciudad Real, Spain.
   CSIC, Inst Ind Fermentat, Madrid, Spain.
RP Fregapane, G (reprint author), Univ Castilla La Mancha, Fac Chem, Dept Food Technol, E-13071 Ciudad Real, Spain.
EM gfregapane@qata-cr.uclm.es
RI Salvador, Amparo/B-1059-2015; Fregapane, Giuseppe/L-2427-2014
OI Salvador, Amparo/0000-0001-5243-815X; Fregapane,
   Giuseppe/0000-0002-7654-5774
CR Adams RD, 1985, MICROBIOLOGY FERMENT, P1
   CARNACINI A, 1992, VITIC ENOL SCI, V47, P216
   deAraujo AA, 1996, J FOOD SCI TECH MYS, V33, P32
   EBNER E, 1983, BIOTECHNOLOGY, P389
   GOMEZ JM, 1994, BIOTECHNOL TECH, V8, P711, DOI 10.1007/BF00151474
   GonzalezVinas MA, 1996, J SENS STUD, V11, P129, DOI 10.1111/j.1745-459X.1996.tb00037.x
   Llaguno C, 1991, VINAGRE VINO
   Mesa MM, 1996, CHEM BIOCHEM ENG Q, V10, P15
   NIETO F, 1993, THESIS U COMPLUTENSE
   NIETO J, 1985, Patent No. 545695
   Romero LE, 1998, BIOPROCESS ENG, V18, P289, DOI 10.1007/s004490050443
   Sobotka M., 1982, ANN REPORTS FERMENTA, V5, P127
   Sokollek SJ, 1997, SYST APPL MICROBIOL, V20, P481, DOI 10.1016/S0723-2020(97)80017-3
   TODA K, 1994, BIOTECHNOL LETT, V16, P617, DOI 10.1007/BF00128610
NR 14
TC 15
Z9 17
U1 0
U2 7
PU JOHN WILEY & SONS INC
PI NEW YORK
PA 605 THIRD AVE, NEW YORK, NY 10158-0012 USA
SN 0006-3592
J9 BIOTECHNOL BIOENG
JI Biotechnol. Bioeng.
PD APR 20
PY 1999
VL 63
IS 2
BP 141
EP 146
DI 10.1002/(SICI)1097-0290(19990420)63:2<141::AID-BIT2>3.0.CO;2-6
PG 6
WC Biotechnology & Applied Microbiology
SC Biotechnology & Applied Microbiology
GA 169AK
UT WOS:000078725200002
DA 2019-07-15
ER

PT J
AU Toyohara, M
   Murata, M
   Ando, M
   Kubota, S
   Sakaguchi, M
   Toyohara, H
AF Toyohara, M
   Murata, M
   Ando, M
   Kubota, S
   Sakaguchi, M
   Toyohara, H
TI Texture changes associated with insolubilization of sarcoplasmic
   proteins curing salt-vinegar curing of fish
SO JOURNAL OF FOOD SCIENCE
LA English
DT Article
DE cohesiveness; firmness; mackerel; salt-vinegar curing; sarcoplasmic
   proteins
ID MUSCLE; MEAT
AB The effect of salt-vinegar curing on mackerel meat was investigated. In salt curing, the firmness of the meat increased concomitantly with the decrease in water content and the increase in insolubilization of sarcoplasmic protein of phosphorylase. In subsequent vinegar curing, the firmness and cohesiveness of the meat increased concomitantly with the increase in insolubilization of the sarcoplasmic proteins of enolase, creatine kinase, aldolase, and glyceraldehydephosphate dehydrogenase. No apparent proteolytic breakdown was detected in the salt-vinegar curing. The findings suggested that the precipitation of substantial amounts of sarcoplasmic proteins might contribute to the texture change caused by salt-vinegar curing.
C1 Kinki Univ, Fac Agr, Dept Fisheries, Nara 6318505, Japan.
   Kyoto Univ, Grad Sch Agr, Div Appl Biosci, Kyoto 6068502, Japan.
RP Toyohara, H (reprint author), Kacho Jr Coll, Dept Human Life Studies, Kyoto 6050062, Japan.
CR ANDO M, 1993, NIPPON SUISAN GAKK, V59, P1073
   AVELAR PMF, 1978, COMP BIOCHEM PHYS B, V60, P143, DOI 10.1016/0305-0491(78)90119-0
   HATAE K, 1986, B JPN SOC SCI FISH, V52, P2001
   ITO T, 1990, NIPPON SUISAN GAKK, V56, P687
   LAEMMLI UK, 1970, NATURE, V227, P680, DOI 10.1038/227680a0
   NAKAGAWA T, 1988, NIPPON SUISAN GAKK, V54, P993
   NAKAGAWA T, 1988, NIPPON SUISAN GAKK, V54, P1971
   NAKAGAWA T, 1988, NIPPON SUISAN GAKK, V54, P999
   SATO K, 1986, B JPN SOC SCI FISH, V52, P1595
   SEIDEMAN SC, 1986, J FOOD SCI, V51, P273, DOI 10.1111/j.1365-2621.1986.tb11107.x
   SHIBATA T, 1977, Memoirs of the Faculty of Fisheries Hokkaido University, V24, P1
   SHIMIZU Y, 1976, Nippon Suisan Gakkaishi, V42, P1025
   SHIMOMURA M, 1985, B JPN SOC SCI FISH, V51, P583
   Shimomura M, 1984, COOKERY SCI, V17, P105
   SHIMOMURA M, 1973, J HOME ECON, V24, P516
   SUZUKI T, 1987, FOOD REV INT, V2, P271
   YOSHIMATSU F, 1976, J HOME ECON, V27, P467
NR 17
TC 23
Z9 26
U1 1
U2 7
PU INST FOOD TECHNOLOGISTS
PI CHICAGO
PA SUITE 300 221 N LASALLE ST, CHICAGO, IL 60601-1291 USA
SN 0022-1147
J9 J FOOD SCI
JI J. Food Sci.
PD SEP-OCT
PY 1999
VL 64
IS 5
BP 804
EP 807
DI 10.1111/j.1365-2621.1999.tb15916.x
PG 4
WC Food Science & Technology
SC Food Science & Technology
GA 254XZ
UT WOS:000083640700012
DA 2019-07-15
ER

PT J
AU Honorato, RS
   Araujo, MCU
   Veras, G
   Zagatto, EAG
   Lapa, RAS
   Lima, JLFC
AF Honorato, RS
   Araujo, MCU
   Veras, G
   Zagatto, EAG
   Lapa, RAS
   Lima, JLFC
TI A monosegmented flow titration for the spectrophotometric determination
   of total acidity in vinegar
SO ANALYTICAL SCIENCES
LA English
DT Article
DE monosegmented flow; Fibonacci method; flow titration; vinegar acidity;
   tandem injection
ID LIQUID-LIQUID-EXTRACTION; END-POINT DETECTION; INJECTION ANALYSIS;
   SYSTEMS
AB A monosegmented flow system involving sample and titrant sequential injections and the establishment of a tandem plug between two air bubbles is proposed for automated titrations. The end point is found after successive variations of the sample and titrant volumes, determined by an algorithm based on the one-dimensional optimization method of Fibonacci. The set up includes a multi-port solenoid valve with four inlets and one outlet. The feasibility of the system was demonstrated in the spectrophotometric determination of the total acidity in vinegar with NaOH and phenolphthalein used as the titrant and indicator, respectively. The sample throughput was ta. 30 h(-1) and consumption of the sample and titrant was about 0.7 ml. The results were in agreement with the expected values, with relative errors lower than +/-0.4%. After 12 successive analyses of typical samples with a 47.1 - 53.4 total acidity, expressed as g l(-1) acetic acid, the relative standard deviations of the results were estimated within the 1.2 - 2.1% range.
C1 Univ Fed Paraiba, Dept Quim, BR-58051970 Joao Pessoa, Paraiba, Brazil.
   Univ Sao Paulo, Ctr Energia Nucl Agr, Piracicaba, SP, Brazil.
   Univ Porto, Fac Farm, P-4100 Oporto, Portugal.
RP Araujo, MCU (reprint author), Univ Fed Paraiba, Dept Quim, Caixa Postal 5093, BR-58051970 Joao Pessoa, Paraiba, Brazil.
RI Araujo, Mario/H-6553-2013; Lima, Jose/D-8208-2013; Lapa,
   Rui/D-5082-2013; Neto, Jose Germano Veras/E-3751-2013; REQUIMTE,
   LAQV/N-9835-2013; REQUIMTE, ANALYSIS/M-4644-2013; ZAGATTO, ELIAS A
   G/E-1085-2012
OI Araujo, Mario/0000-0002-7976-3494; Lapa, Rui/0000-0001-6980-0522; Neto,
   Jose Germano Veras/0000-0003-0173-3778; Zagatto, Elias Ayres
   Guidetti/0000-0002-4234-3664; Lima, Jose/0000-0002-8906-9826
CR ABITCH SM, 1980, ANAL CHIM ACTA, V114, P247
   Alerm L, 1996, ANAL CHEM, V68, P1394, DOI 10.1021/ac950361a
   Andrade J.C., 1988, ANALYST, V113, P289
   Araujo MCU, 1997, J AUTOM CHEM, V19, P157, DOI 10.1155/S1463924697000163
   ASHWORTH MRF, 1975, FRESEN Z ANAL CHEM, V273, P175
   ASTROM O, 1979, ANAL CHIM ACTA, V105, P67, DOI 10.1016/S0003-2670(01)83737-5
   BARTROLI J, 1995, ANAL LETT, V28, P1483
   BLAEDEL WJ, 1964, ANAL CHEM, V36, P1617, DOI 10.1021/ac60214a045
   CALATAYUD JM, 1987, ANALYST, V112, P1063, DOI 10.1039/an9871201063
   CARDWELL TJ, 1991, ANALYST, V116, P1051, DOI 10.1039/an9911601051
   deAraujo MCU, 1996, QUIM NOVA, V19, P86
   FACCHIN I, 1994, ANAL CHIM ACTA, V285, P287, DOI 10.1016/0003-2670(94)80067-7
   FACCHIN I, 1995, ANAL CHIM ACTA, V308, P231, DOI 10.1016/0003-2670(94)00563-2
   Facchin I, 1998, QUIM NOVA, V21, P60, DOI 10.1590/S0100-40421998000100010
   FARIA LC, 1992, J AUTOM CHEM, V14, P97
   FLEET B, 1974, ANAL CHEM, V46, P9, DOI 10.1021/ac60337a038
   Holman DA, 1997, ANAL CHEM, V69, P1763, DOI 10.1021/ac960779o
   HONORATO RS, IN PRESS LAB ROB AUT
   HONORATO RS, IN PRESS ANAL CHIM A
   Jeffery GH, 1989, VOGELS TXB QUANTITAT
   KORN M, 1995, ANAL CHIM ACTA, V313, P177, DOI 10.1016/0003-2670(95)00245-U
   Lasdon  L., 1970, OPTIMIZATION THEORY
   MARCOS J, 1992, ANAL CHIM ACTA, V261, P489, DOI 10.1016/0003-2670(92)80230-5
   NAGY G, 1977, ANAL CHIM ACTA, V91, P87, DOI 10.1016/S0003-2670(01)93647-5
   NOGUEIRA ARA, 1993, ANAL CHIM ACTA, V276, P121, DOI 10.1016/0003-2670(93)85046-M
   PASQUINI C, 1985, ANAL CHEM, V57, P2575, DOI 10.1021/ac00290a033
   Raimundo IM, 1997, ANALYST, V122, P1039, DOI 10.1039/a702750h
   REIS BF, 1988, ANAL CHIM ACTA, V206, P253, DOI 10.1016/S0003-2670(00)80846-6
   RUZICKA J, 1977, ANAL CHIM ACTA, V92, P235, DOI 10.1016/S0003-2670(01)93497-X
   TIAN LC, 1990, ANAL CHIM ACTA, V238, P183
NR 30
TC 23
Z9 23
U1 0
U2 7
PU JAPAN SOC ANALYTICAL CHEMISTRY
PI TOKYO
PA 26-2 NISHIGOTANDA 1 CHOME SHINAGAWA-KU, TOKYO, 141, JAPAN
SN 0910-6340
J9 ANAL SCI
JI Anal. Sci.
PD JUL
PY 1999
VL 15
IS 7
BP 665
EP 668
DI 10.2116/analsci.15.665
PG 4
WC Chemistry, Analytical
SC Chemistry
GA 217QN
UT WOS:000081510600010
OA Bronze
DA 2019-07-15
ER

PT J
AU Vazquez, FJ
AF Vazquez, FJ
TI Rosacea, vinegar and lemon, dysuria and Helicobacter pylori
SO MEDICINA-BUENOS AIRES
LA Spanish
DT Article
DE Helicobacter pylori; dysuria; rosacea; cutaneous lesions
AB A 52 year old male consulted his clinician because of dysuria, difficulty in voiding and cutaneous lesions that were cured with high daily ingestion of acid substances (vinegar and lemon). For the last 20 years he had made several consultations without finding any solution to his problem. The patient was advised to stop acid ingestion after which he presented disuria and skin lesions compatible with rosacea. Due to the known association between this skin disorder and gastric colonization with H. pylori an upper gastrointestinal endoscopy was performed and the presence of the bacteria was confirmed. The patient received specific treatment with permanent resolution of the symptoms. We repeated the endoscopy with biopsy that did not show the presence of H. pylon. It is suggested that gastric colonization with H. pylori could be related to irritative symptoms of the lower urinary tract that are not due to other disease processes.
C1 Hosp Italiano Buenos Aires, Serv Clin Med, RA-1181 Buenos Aires, DF, Argentina.
RP Vazquez, FJ (reprint author), Hosp Italiano Buenos Aires, Serv Clin Med, Gascon 450, RA-1181 Buenos Aires, DF, Argentina.
OI Vazquez, Fernando/0000-0003-1480-5101
CR Jones MP, 1998, ARCH DERMATOL, V134, P511, DOI 10.1001/archderm.134.4.511
   Millikan L, 1999, POSTGRAD MED, V105, P149, DOI 10.3810/pgm.1999.02.549
   REBORA A, 1994, AM J GASTROENTEROL, V89, P1603
   REBORA A, 1995, DERMATOLOGY, V191, P6, DOI 10.1159/000246470
   Sharma VK, 1998, AM J GASTROENTEROL, V93, P220, DOI 10.1111/j.1572-0241.1998.00220.x
   Son SW, 1999, BRIT J DERMATOL, V140, P984, DOI 10.1046/j.1365-2133.1999.02852.x
NR 6
TC 0
Z9 0
U1 1
U2 1
PU MEDICINA (BUENOS AIRES)
PI BUENOS AIRES
PA DONATO ALVAREZ 3150, 1427 BUENOS AIRES, ARGENTINA
SN 0025-7680
J9 MEDICINA-BUENOS AIRE
JI Med.-Buenos Aires
PY 1999
VL 59
IS 5
BP 469
EP 470
PG 2
WC Medicine, General & Internal
SC General & Internal Medicine
GA 252QW
UT WOS:000083514600011
PM 10684169
DA 2019-07-15
ER
