# Supplementary material for: Knowledge Domain and Emerging Trends in Vinegar Research: A Bibliometric Review of the Literature from WoSCC
Source: Foods. 2020 Feb 10;9(2):166. doi: 10.3390/foods9020166 (PMC7074530; doi:10.3390/foods9020166)
Supplement: Supplementary file 1 [file foods-09-00166-s001.zip › Supplementary files/Supplementary Material/WoSCC dataset for CiteSpace/data/download1999_1x5unique.txt]

PT J
AU Pochat-Bohatier, C
   Ghommidh, C
AF Pochat-Bohatier, C
   Ghommidh, C
TI Emissions of volatile organic compounds during acetic acid fermentation
   in vinegar industry
SO ENVIRONMENTAL TECHNOLOGY
LA English
DT Article
DE volatile organic compounds; emissions; vinegar; yield
AB Gas emissions occurring during acetic acid fermentation were studied. Ethanol acetic acid and ethyl acetate are the main components of the exhaust gases. The volatilities of these compounds have been measured to study their evaporation. VOC emissions were quantified for fementation cycles producing vinegars with different final acetic add concentrations. They can reach 16.5 g m(-3) h(-1) at the beginning of the production of a vinegar containing 140 g l(-1) final acetic acid. The present results show dearly that these atmospheric losses are responsible of a decrease in the ethanol/acetic acid conversion yield. The losses depend on the ethanol and acetic acid concentrations in the fermentation medium, and represent up to 2.1% of the final acetic acid theoretically produced. Residual ethanol concentration, absolutely necessary to maintain cell viabilitity, contributes also to the conversion yield decrease.
C1 Univ Montpellier 2, Lab Genie Biol & Sci Aliments, Equipe Microbiol & Biochim Ind, F-34095 Montpellier 05, France.
RP Pochat-Bohatier, C (reprint author), Univ Montpellier 2, Lab Genie Biol & Sci Aliments, Equipe Microbiol & Biochim Ind, CC 23,Pl E Bataillon, F-34095 Montpellier 05, France.
RI Pochat-Bohatier, Celine/S-8633-2017
OI Pochat-Bohatier, Celine/0000-0002-9053-2216
CR Adams RD, 1985, MICROBIOLOGY FERMENT, P1
   ASAI T, 1968, ACETIC ACID BACTERIA, P124
   BOMBEN JL, 1973, ADV FOOD RES, P10
   COMBERBACH DM, 1983, BIOTECHNOL BIOENG, V25, P2503, DOI 10.1002/bit.260251103
   EBNER H, 1983, BIOTECHNOLOGY, V3, P387
   GHOMMIDH C, 1986, BIOTECHNOL LETT, V8, P13, DOI 10.1007/BF01044393
   GHOMMIDH C, 1984, Patent No. 2573090
   GOMEZ JM, 1994, BIOTECHNOL TECH, V8, P711, DOI 10.1007/BF00151474
   HROMATKA OTTO, 1949, ENZYMOLOGIA [HAGUE], V13, P369
   LEVONENMUNOZ E, 1981, BIOTECHNOL LETT, V3, P27, DOI 10.1007/BF00127256
   OKUHARA A, 1984, Patent No. 4463019
   SORRENTINO F, 1986, AICHE J, V32, P1988, DOI 10.1002/aic.690321208
NR 12
TC 2
Z9 2
U1 0
U2 6
PU SELPER LTD, PUBLICATIONS DIV
PI LONDON
PA 79 RUSTHALL AVENUE, LONDON, ENGLAND W4 1BN
SN 0959-3330
J9 ENVIRON TECHNOL
JI Environ. Technol.
PD SEP
PY 1999
VL 20
IS 9
BP 995
EP 1000
DI 10.1080/09593332008616895
PG 6
WC Environmental Sciences
SC Environmental Sciences & Ecology
GA 244XV
UT WOS:000083076800010
DA 2019-07-15
ER

PT J
AU Benito, MJ
   Ortiz, MC
   Sanchez, MS
   Sarabia, LA
   Iniguez, M
AF Benito, MJ
   Ortiz, MC
   Sanchez, MS
   Sarabia, LA
   Iniguez, M
TI Typification of vinegars from Jerez and Rioja using classical
   chemometric techniques and neural network methods
SO ANALYST
LA English
DT Article
ID WINE VINEGARS; MULTIVARIATE
AB This study demonstrates that it is possible to characterise the vinegars obtained from wines with Certified Denomination of Origin Rioja (66 vinegars) and Jerez (18 vinegars) according to their chemical composition. SIMCA was used, along with cross-validation, as a modelling multivariate technique. In order to demonstrate that no better sensitivity and specificity of SIMCA can be achieved, a comparison was made with the results obtained by using GINN, which is a neural network with stochastic learning, which directly optimises both parameters. It was found that 92.9% of the classifications obtained by cross-validation with SIMCA were accurate, whereas with GINN 88.7% were correct (median of 10 training steps). The sensitivity and specificity obtained with SIMCA were up to 85% for Rioja vinegars and 95% for Jerez vinegars. The neural network gives higher values than those mentioned above for these parameters which confirms their optimal character. The modelling and discriminant capacities of the 20 chemical variables were also studied.
C1 Univ Burgos, Fac Sci, Dept Math & Computat, Burgos 09001, Spain.
   Univ Burgos, Fac Sci, Dept Chem, Burgos 09001, Spain.
   Consejeria Agr & Alimentac, Estac Enol Haro, Gobierno La Rioja, Haro, La Rioja, Spain.
RP Sarabia, LA (reprint author), Univ Burgos, Fac Sci, Dept Math & Computat, Pza Misael Banuelos S-N, Burgos 09001, Spain.
RI Sarabia, Luis/K-3522-2012; Sanchez, M.Sagrario/K-3704-2014; Ortiz,
   M.C./L-8694-2014
OI Sarabia, Luis/0000-0002-5936-7929; Sanchez,
   M.Sagrario/0000-0001-7337-4773; Ortiz, MC/0000-0002-4751-8929
CR AARTS EHL, 1989, GEN THEORY GENETIC A
   ASTORGA MC, 1993, 5 MAG VIT EN
   CRISTOBAL E, 1996, 8 MAG VIT EN
   DEMUTH M, 1993, NEURAL NETWORK TOOLB
   DERDE M P, 1989, Journal of Chemometrics, V3, P375, DOI 10.1002/cem.1180030206
   FORINA M, 1997, CHEMOMETRICS TRANSPA
   Forina M., 1994, PARVUS EXTENDABLE PA
   FORINA M, 1987, TOP CURR CHEM, P91
   GARCIA MC, 1996, ALIMENT EQUIP TECNOL, V8, P79
   Guerrero MI, 1997, TALANTA, V45, P379, DOI 10.1016/S0039-9140(97)00139-2
   GUERRERO MI, 1994, J SCI FOOD AGR, V66, P209, DOI 10.1002/jsfa.2740660215
   Jackson J. E., 1991, USERS GUIDE PRINCIPA
   JIMENEZ R, 1992, 4 MAG VIT EN
   Jolliffe I. T., 1986, PRINCIPAL COMPONENT
   Kaufman L., 1990, FINDING GROUPS DATA
   LLAGUNO C, 1984, 2 S INT VIN BEB AL H
   Martens H, 1983, FOOD RES DATA ANAL
   MARTINEZ A, 1994, 6 MAG VIT EN
   Massart D.L., 1983, INTERPRETATION ANAL
   *MATHW, 1984, MATLAB HIGH PERF NUM
   *MICR, 1990, STATGRAPHICS PLUS WI
   ORTIZ MC, 1993, ANALYST, V118, P1009
   PERALES EM, 1995, 7 MAG VIT EN
   Sanchez MS, 1997, ANAL CHIM ACTA, V348, P533, DOI 10.1016/S0003-2670(97)00099-8
   SANCHEZ MS, 1997, THESIS U VALLADOLID
   Sharaf M. A., 1986, CHEMOMETRICS
   Wold S., 1984, CHEMOMETRICS MATH ST, V138, P17
   Wold S, 1983, FOOD RES DATA ANAL, P147
NR 28
TC 31
Z9 34
U1 1
U2 6
PU ROYAL SOC CHEMISTRY
PI CAMBRIDGE
PA THOMAS GRAHAM HOUSE, SCIENCE PARK, MILTON RD,, CAMBRIDGE CB4 0WF, CAMBS,
   ENGLAND
SN 0003-2654
J9 ANALYST
JI Analyst
PD APR
PY 1999
VL 124
IS 4
BP 547
EP 552
DI 10.1039/a809635j
PG 6
WC Chemistry, Analytical
SC Chemistry
GA 187XG
UT WOS:000079813300020
DA 2019-07-15
ER

PT J
AU Trcek, J
   Raspor, P
AF Trcek, J
   Raspor, P
TI Molecular characterization of acetic acid bacteria isolated from spirit
   vinegar
SO FOOD TECHNOLOGY AND BIOTECHNOLOGY
LA English
DT Article
DE acetic acid bacteria; spirit vinegar; ARDRA analysis; RAPD analysis;
   IS1380
ID SP-NOV; ACETOBACTER; IDENTIFICATION
AB Three different molecular techniques were used to characterize strains of the acetic acid bacteria isolated from spirit vinegar. Genomic DNA was analyzed by amplified rDNA restriction analysis (ARDRA), randomly amplified polymorphic DNA analysis (RAPD) and dot blot hybridization analysis with an IS1380 probe. Among 13 analyzed Acetobacter strains, the ARDRA method revealed three different profiles. Each of these profiles was comparable to one of the ARDRA profiles of the following reference strains - Acet, aceti(T), Acet. hansenii(T) and Acet. xylinus(T). RAPD profiling was more discriminatory than ARDRA profiling, being able to distinguish between isolates with identical ARDRA profiles.
C1 Univ Ljubljana, Dept Biotechnol, Biotech Fac, Dept Food Sci & Technol, Ljubljana 1000, Slovenia.
RP Raspor, P (reprint author), Univ Ljubljana, Dept Biotechnol, Biotech Fac, Dept Food Sci & Technol, Jamnikarjeva 101, Ljubljana 1000, Slovenia.
CR BOESCH C, 1993, THESIS ETH ZURICH SW
   De Ley J., 1984, BERGEYS MANUAL SYSTE, V1, P267
   ENTANI E, 1985, J GEN APPL MICROBIOL, V31, P475, DOI 10.2323/jgam.31.475
   Euzeby JP, 1997, INT J SYST BACTERIOL, V47, P585, DOI 10.1099/00207713-47-2-585
   HOLT JG, 1994, BERGEYS MANUAL DETER, P126
   KAROVA E, 1988, THESIS PLOVDIV BULGA
   KITTELMANN M, 1989, APPL MICROBIOL BIOT, V30, P47
   MARMUR J, 1961, J MOL BIOL, V3, P208, DOI 10.1016/S0022-2836(61)80047-8
   OHMORI S, 1980, AGR BIOL CHEM TOKYO, V44, P2901, DOI 10.1080/00021369.1980.10864432
   SIEVERS M, 1994, SYST APPL MICROBIOL, V17, P189, DOI 10.1078/072320202320386334
   SIEVERS M, 1992, SYST APPL MICROBIOL, V15, P386, DOI 10.1078/072320202320771453
   SIEVERS M, 1995, J APPL BACTERIOL, V79, pS84
   TAKEMURA H, 1991, J BACTERIOL, V173, P7070, DOI 10.1128/jb.173.22.7070-7076.1991
   Trcek J, 1997, FOOD TECHNOL BIOTECH, V35, P63
   VANEECHOUTTE M, 1992, FEMS MICROBIOL LETT, V93, P227, DOI 10.1016/0378-1097(92)90467-3
NR 15
TC 14
Z9 14
U1 0
U2 0
PU FACULTY FOOD TECHNOLOGY BIOTECHNOLOGY
PI ZAGREB
PA UNIV ZAGREB, KACIECEVA 23, 41000 ZAGREB, CROATIA
SN 1330-9862
J9 FOOD TECHNOL BIOTECH
JI Food Technol. Biotechnol.
PD APR-JUN
PY 1999
VL 37
IS 2
BP 113
EP 116
PG 4
WC Biotechnology & Applied Microbiology; Food Science & Technology
SC Biotechnology & Applied Microbiology; Food Science & Technology
GA 209DP
UT WOS:000081033200007
DA 2019-07-15
ER

PT J
AU Horiuchi, JI
   Kanno, T
   Kobayashi, M
AF Horiuchi, JI
   Kanno, T
   Kobayashi, M
TI New vinegar production from onions
SO JOURNAL OF BIOSCIENCE AND BIOENGINEERING
LA English
DT Article
DE vinegar; onion; acetic acid fermentation; agricultural waste
AB The possibility of producing a new type of vinegar from worthless onions, which fail to meet the quality standards required for marketing, was investigated. Several kinds of onion were initially tested as raw material for vinegar production, and vinegar was successfully produced from the juice of a red onion, the cultivar Kurenai, by batch culture using yeast and Acetobacter aceti. Nutritional analysis revealed that the potassium content of onion vinegar was extremely high, white the amount of sodium was lower than that in conventional vinegars. It was also shown that the total amino acid and total organic acid contents of the onion vinegar were respectively 1.6-6.9 times and 3.5-11.5 times those in other kinds of vinegars.
C1 Kitami Inst Technol, Dept Chem Syst Engn, Kitami, Hokkaido 0908507, Japan.
RP Horiuchi, JI (reprint author), Kitami Inst Technol, Dept Chem Syst Engn, 165 Koen Cho, Kitami, Hokkaido 0908507, Japan.
CR AMEYAMA M, 1990, SU NO KAGAKU
   Ciani M, 1998, J SCI FOOD AGR, V78, P290, DOI 10.1002/(SICI)1097-0010(199810)78:2<290::AID-JSFA120>3.0.CO;2-A
   ITOH H, 1978, SHOKUSU, V73, P200
   KOIZUMI Y, 1987, NIPPON SHOKUHIN KOGY, V34, P592
   *MIN HLTH WELF, 1997, ANN REP HLTH WELF 1, pCH2
   Mori A., 1992, NEW FOOD IND, V34, P1
   *SCI TECHN AG, 1995, NIH SHOK HYOJ SEIB H
   WATERHOUSE AL, 1994, WINES VINES, V75, P88
   WHITE J, 1970, Process Biochemistry, V5, P54
   White J., 1966, PROCESS BIOCHEM, V1, P139
   YAKUWA T, 1975, HOKKAIDO NO TAMANEGI, P31
NR 11
TC 31
Z9 31
U1 0
U2 8
PU SOC BIOSCIENCE BIOENGINEERING JAPAN
PI OSAKA
PA OSAKA UNIV, FACULTY ENGINEERING, 2-1 YAMADAOKA, SUITA, OSAKA, 565-0871,
   JAPAN
SN 1389-1723
J9 J BIOSCI BIOENG
JI J. Biosci. Bioeng.
PD JUL
PY 1999
VL 88
IS 1
BP 107
EP 109
DI 10.1016/S1389-1723(99)80186-8
PG 3
WC Biotechnology & Applied Microbiology; Food Science & Technology
SC Biotechnology & Applied Microbiology; Food Science & Technology
GA 239HR
UT WOS:000082763100021
PM 16232584
DA 2019-07-15
ER

PT J
AU Fukaya, M
   Yamada, E
   Takasu, A
   Tsukamoto, Y
   Furukawa, Y
AF Fukaya, M
   Yamada, E
   Takasu, A
   Tsukamoto, Y
   Furukawa, Y
TI Effect of cooking with vinegar on calcium, magnesium and phosphorus
   solubilization from food
SO JOURNAL OF THE JAPANESE SOCIETY FOR FOOD SCIENCE AND TECHNOLOGY-NIPPON
   SHOKUHIN KAGAKU KOGAKU KAISHI
LA Japanese
DT Article
AB In Sunomono (vinegared seaweed and whitebait) and Nanban-tsuke (vinegared fried pond smelt), treatment with vinegar did not affect intakes of calcium, magnesium and phosphorus because theses minerals which were solubilized by vinegar and eluted from food were absorbed by the edible part. In chicken meat with wing bone which was boiled with a solution containing vinegar, and soup of short-necked clams with shell containing vinegar, calcium contents in the edible part significantly increased when cooked with vinegar. These results indicate that cooking with vinegar helps to increase the intake of calcium from food effectively.
C1 Nakano Vinegar Co Ltd, Nakano Cent Res Inst, Aichi 4758585, Japan.
   Tohoku Univ, Fac Agr, Dept Appl Biol Chem, Sendai, Miyagi 9810914, Japan.
RP Fukaya, M (reprint author), Nakano Vinegar Co Ltd, Nakano Cent Res Inst, 2-6 Nakamura Cho, Aichi 4758585, Japan.
CR Karppanen H, 1978, Adv Cardiol, V25, P9
NR 1
TC 0
Z9 0
U1 1
U2 3
PU JAPAN SOC FOOD SCIENCE TECHNOLOGY
PI IBARAKI-KEN
PA 2-1-12 KANNONDAI TSUKUBA-SHI, IBARAKI-KEN, 305-8642, JAPAN
SN 1341-027X
J9 J JPN SOC FOOD SCI
JI J. Jpn. Soc. Food Sci. Technol.-Nippon Shokuhin Kagaku Kogaku Kaishi
PY 1999
VL 46
IS 2
BP 94
EP 98
PG 5
WC Food Science & Technology
SC Food Science & Technology
GA 196LF
UT WOS:000080309300009
DA 2019-07-15
ER
