# Supplementary material for: Knowledge Domain and Emerging Trends in Vinegar Research: A Bibliometric Review of the Literature from WoSCC
Source: Foods. 2020 Feb 10;9(2):166. doi: 10.3390/foods9020166 (PMC7074530; doi:10.3390/foods9020166)
Supplement: Supplementary file 1 [file foods-09-00166-s001.zip › Supplementary files/Supplementary Material/WoSCC dataset for CiteSpace/data/download2000_0x5unique.txt]

PT J
AU Xiong, R
   Xie, G
   Edmondson, AS
AF Xiong, R
   Xie, G
   Edmondson, AS
TI Modelling the pH of mayonnaise by the ratio of egg to vinegar
SO FOOD CONTROL
LA English
DT Article
DE mayonnaise; mayonnaise recipes; microbiological safety
ID HOME-MADE MAYONNAISE; SALMONELLA-ENTERITIDIS
AB The relationship between the ingredients and pH of home-made mayonnaise and its safety has been investigated. It has been found that the pH of mayonnaise is mainly determined by the ratio of egg to vinegar and drops as the ratio decreases. Although egg yolk, egg white and whole egg have different pH values, they have an identical effect on the pH of mayonnaise when the ratio is less than 2.5. Salt and sugar decrease while oil, mustard and pepper increase the pH of mayonnaise. A formula to estimate pH of a mayonnaise recipe is proposed and validated. By using the validated formula and a safe pH value (4.10 or 4.00) for mayonnaise, it is concluded that a mayonnaise recipe is safe only if its ratio of egg to vinegar is equal to or less than its safe ratio. To make safe mayonnaise in the kitchen, it is recommended that at least 20 mi vinegar (6% w/v acetic acid) per fresh egg yolk, 40 mi per fresh egg white or 60 mi per fresh whole egg should be used. After preparation, the product should be held at 20 degrees C or above for at least 48 h before refrigeration or consumption. (C) 1999 Elsevier Science Ltd. All rights reserved.
C1 Leeds Metropolitan Univ, Food Res Grp, Leeds LS1 3HE, W Yorkshire, England.
RP Xiong, R (reprint author), Leeds Metropolitan Univ, Food Res Grp, Leeds LS1 3HE, W Yorkshire, England.
CR CESERANI V, 1981, PRACTICAL COOKERTY
   *DEP HLTH, 1998, EXP ADV REP SALM RAW
   *DHSS, 1997, MAN HLTH SCI CAT, V3
   DODSON HI, 1996, CULINARY ARTS SCI GL, P199
   DONAGHY JA, 1993, INT J FOOD MICROBIOL, V17, P281, DOI 10.1016/0168-1605(93)90198-P
   Egan H, 1981, PEARSONS CHEM ANAL F
   FINCH CF, 1977, FOOD PREPARATION
   *GOOD HOUS I, 1979, GOOD HOUS HLTH EAT H
   GRISWOLD RM, 1973, EXPT STUDY FOODS
   HANBURYTENISON M, 1980, SUNDAY TELEGRAPH COO
   MARTLAND RE, 1988, BASIC COOKERY FUNDAM
   MILLER N, 1979, FOOD PROCESSOR COOKB
   ORTEGABENITO JM, 1992, PUBLIC HEALTH, V106, P203, DOI 10.1016/S0033-3506(05)80537-2
   PERALES I, 1990, LETT APPL MICROBIOL, V10, P19, DOI 10.1111/j.1472-765X.1990.tb00085.x
   RADFORD SA, 1991, LETT APPL MICROBIOL, V12, P125, DOI 10.1111/j.1472-765X.1991.tb00521.x
   RADFORD SA, 1993, FOOD MICROBIOL, V10, P269, DOI 10.1006/fmic.1993.1031
   *READ DIG ASS, 1973, COOK YEAR
   REAY J, 1980, COOKING LARGE NUMBER
   Sharp PF, 1931, IND ENG CHEM, V23, P196, DOI 10.1021/ie50254a024
   SMITTLE RB, 1977, J FOOD PROTECT, V40, P415, DOI 10.4315/0362-028X-40.6.415
   Stadelman WJ, 1986, EGG SCI TECHNOLOGY
   STEVENSON DR, 1985, PROFESSIONAL COOKERY
   XIONG R, 1998, CULINARY ARTS SCI, V2, P187
NR 23
TC 11
Z9 13
U1 0
U2 0
PU ELSEVIER SCI LTD
PI OXFORD
PA THE BOULEVARD, LANGFORD LANE, KIDLINGTON, OXFORD OX5 1GB, OXON, ENGLAND
SN 0956-7135
J9 FOOD CONTROL
JI Food Control
PD FEB
PY 2000
VL 11
IS 1
BP 49
EP 56
DI 10.1016/S0956-7135(99)00064-X
PG 8
WC Food Science & Technology
SC Food Science & Technology
GA 265VG
UT WOS:000084266100008
DA 2019-07-15
ER

PT J
AU Sanz-Vicente, I
   Cabredo, S
   Galban, J
AF Sanz-Vicente, I
   Cabredo, S
   Galban, J
TI Determination of acetic acid in vinegar by gas phase molecular
   absorption spectrometry after methyl acetate generation
SO MIKROCHIMICA ACTA
LA English
DT Article
DE acetic acid; gas phase molecular absorption; methyl acetate
ID PERVAPORATION SEPARATION; WATER MIXTURES; CHROMATOGRAPHY; MEMBRANES
AB This paper describes a method for the quantitative determination of acetic acid by gas-phase molecular absorption spectrometry. The proposed method is based on the generation of methyl acetate with subsequent measurement of the volatile absorbance at 216 nm. The generation, transport and measurement conditions are optimized. Under the recommended conditions, the analytical characteristics are obtained, with a detection limit of 0.005 M. The method is tested with vinegar samples. The analytical results obtained by the proposed method agree with those of a reference method.
C1 Univ Zaragoza, Fac Ciencias, Dept Quim Analit, E-50009 Zaragoza, Spain.
   Univ La Rioja, Dept Quim, Area Quim Analit, Logrono, Spain.
RP Sanz-Vicente, I (reprint author), Univ Zaragoza, Fac Ciencias, Dept Quim Analit, E-50009 Zaragoza, Spain.
RI Galban, Javier/C-9337-2012; Sanz, Isabel/G-9590-2015
OI Galban, Javier/0000-0002-8973-5104; Sanz, Isabel/0000-0002-3906-4576
CR *AOAC, 1970, OFF METH AN, P520
   BECKER T, 1993, J BIOTECHNOL, V31, P267, DOI 10.1016/0168-1656(93)90073-V
   Capelato MD, 1996, ANAL LETT, V29, P711
   Galban J, 1996, FRESEN J ANAL CHEM, V355, P406
   HUANG RYM, 1991, J MEMBRANE SCI, V58, P33, DOI 10.1016/S0376-7388(00)80635-3
   LAI JY, 1995, POLYM J, V27, P813, DOI 10.1295/polymj.27.813
   LEE YM, 1993, J MEMBRANE SCI, V85, P13
   LEYVA JAM, 1993, TALANTA, V40, P1725, DOI 10.1016/0039-9140(93)80090-E
   SANZ J, 1988, FRESEN Z ANAL CHEM, V330, P510, DOI 10.1007/BF00490759
   Sanz-Vicente I, 1998, CHROMATOGRAPHIA, V48, P535, DOI 10.1007/BF02466646
   Sanz-Vicente I, 1998, CHROMATOGRAPHIA, V48, P542, DOI 10.1007/BF02466647
   SANZVICENTE I, 1996, CHROMATOGRAPHIA, V42, P435
   SANZVICENTE I, 1996, FRESEN J ANAL CHEM, V355, P733
   YOSHIKAWA M, 1993, J MEMBRANE SCI, V82, P157, DOI 10.1016/0376-7388(93)85101-2
NR 14
TC 3
Z9 3
U1 0
U2 7
PU SPRINGER-VERLAG WIEN
PI VIENNA
PA SACHSENPLATZ 4-6, PO BOX 89, A-1201 VIENNA, AUSTRIA
SN 0026-3672
J9 MIKROCHIM ACTA
JI Mikrochim. Acta
PY 2000
VL 134
IS 3-4
BP 199
EP 203
PG 5
WC Chemistry, Analytical
SC Chemistry
GA 347EM
UT WOS:000088914500012
DA 2019-07-15
ER

PT J
AU Berraud, C
AF Berraud, C
TI Production of highly concentrated vinegar in fed-batch culture
SO BIOTECHNOLOGY LETTERS
LA English
DT Article
DE acetic acid bacteria; alcohol; fed-batch; vinegar
ID ACETIC-ACID PRODUCTION
AB Vinegars of 170 g acetic acid l(-1) were obtained by fed-batch fermentation. Acetobacter grew up to a limit of 120 g acetic acid l(-1). Beyond this value, the total number of cells, approx. 10(8) m(-1), decreased systematically irrespective of fermentation parameters.
C1 Chansard Fermentat Co, F-69009 Lyon, France.
RP Berraud, C (reprint author), Chansard Fermentat Co, 87 Rue Gorge de Loup, F-69009 Lyon, France.
CR ITO T, 1991, APPL MICROBIOL BIOT, V36, P295
   PARK YS, 1989, BIOTECHNOL BIOENG, V33, P918, DOI 10.1002/bit.260330717
   PARK YS, 1991, APPL MICROBIOL BIOT, V35, P149
NR 3
TC 20
Z9 21
U1 0
U2 0
PU KLUWER ACADEMIC PUBL
PI DORDRECHT
PA SPUIBOULEVARD 50, PO BOX 17, 3300 AA DORDRECHT, NETHERLANDS
SN 0141-5492
J9 BIOTECHNOL LETT
JI Biotechnol. Lett.
PD MAR
PY 2000
VL 22
IS 6
BP 451
EP 454
DI 10.1023/A:1005639030971
PG 4
WC Biotechnology & Applied Microbiology
SC Biotechnology & Applied Microbiology
GA 297WE
UT WOS:000086105000004
DA 2019-07-15
ER

PT J
AU Hondo, M
   Okumura, Y
   Yamaki, T
AF Hondo, M
   Okumura, Y
   Yamaki, T
TI A preparation method of yacon vinegar containing natural
   fructooligosaccharides
SO JOURNAL OF THE JAPANESE SOCIETY FOR FOOD SCIENCE AND TECHNOLOGY-NIPPON
   SHOKUHIN KAGAKU KOGAKU KAISHI
LA Japanese
DT Article
AB Acetic acid fermentation of yacon juice was performed with Acetobacter pasteurianus IFO 14814 of acetic acid bacteria. Reduction of the juice's grassy odor and the possibility for development of yacon vinegar containing natural fructooligosaccharides (FOS) were investigated. (1) Yacon juice with and without alcohol fermentation treatment was used. Acetic acid fermentation was conducted under the following conditions:30 degreesC, initial pH 5.0, initial ethanol concentration 5.5% (w/v) and acetic acid bacteria preculture concentration 10% (v/v). As a result, in surface culture, more than 4.0% acetic acid was produced from YJ.OC-2 (1 d) after 32 days and from YJ.OC-2 (10 ds) after 20 days, respectively. In shaking culture, more than 4.0% acetic acid was produced from YJ, YJ.OC-2 (Id), YJ.OC-2 (10 ds) and YJ.OC-2 (Glc . 1 d) after 5 days, respectively. (2) A sensory evaluation on above sample juice containing FOS was carried out. As a result, the grassy odor was almost reduced completely in all the sample juice. Moreover, the smell became better in YJ.OC-2 (Id) of surface culture, while 2.4% (w/v) total FOS content was still retained in the juice. So, it was suggested that better yacon vinegar containing natural FOS was possibly developed from YJ.OC-2 (Id) juice of surface culture.
   YJ;yacon juice. OC-2;Kyokai Yeast No.1. YJ (Glc); YJ after 70 g glucose was added to one liter juice. YJ OC-2 (Id);YJ after alcohol one liter juice. YJ.OC-2 (1d); YJ after alcohol fermentation with OC-2 for one day. YJ OC-2 (Glc.1d);YJ.(Glc) after alcohol fermentation with OC-2 for one day. YJ.OC-2 (Glc.2 ds); YJ.(Glc) after alcohol fermentation with OC-2 for 2 days. YJ.OC-2 (10 ds); YJ after alcohol fermentation with OC-2 for 10 days.
C1 Hokkaido Food Proc Res Ctr, Ebetsu, Hokkaido 0690836, Japan.
RP Hondo, M (reprint author), Hokkaido Food Proc Res Ctr, 589-4 Bunkyodai Midori Machi, Ebetsu, Hokkaido 0690836, Japan.
NR 0
TC 4
Z9 5
U1 0
U2 0
PU JAPAN SOC FOOD SCIENCE TECHNOLOGY
PI IBARAKI-KEN
PA 2-1-12 KANNONDAI TSUKUBA-SHI, IBARAKI-KEN, 305-8642, JAPAN
SN 1341-027X
J9 J JPN SOC FOOD SCI
JI J. Jpn. Soc. Food Sci. Technol.-Nippon Shokuhin Kagaku Kogaku Kaishi
PY 2000
VL 47
IS 10
BP 803
EP 807
PG 5
WC Food Science & Technology
SC Food Science & Technology
GA 367PD
UT WOS:000090069900010
DA 2019-07-15
ER

PT J
AU Sholberg, P
   Haag, P
   Hocking, R
   Bedford, K
AF Sholberg, P
   Haag, P
   Hocking, R
   Bedford, K
TI The use of vinegar vapor to reduce postharvest decay of harvested fruit
SO HORTSCIENCE
LA English
DT Article
DE acetic acid; Penicillium expansum; Monilinia fructicola; Botrytis
   cinerea; apple; strawberry; cherry; apricot; peach
ID ACETIC-ACID; FUMIGATION
AB Vapors of several common vinegars containing 4.2% to 6.0% (= 2.5 to 3.6 mol.L-1) acetic acid effectively prevented conidia of brown rot [Monilinia fructicola (G. Wint.) Honey], gray mold (Botrytis cinerea Pers.:Fr.), and blue mold (Penicillium expansum Link) from germinating and causing decay of stone fruit (Prunus sp.), strawberries (Fragaria xananassa Duchesne), and apples (Malus xdomestica Borkh.), respectively. Fruit were fumigated in 12.7-L sealed containers in which vinegar was dripped on to filter paper wicks or vaporized by heating from an aluminum receptacle, Vapor from 1.0 mL of red wine vinegar (6.0% acetic acid) reduced decay by M. fructicola on 'Sundrop' apricots (Prunus armeniaca L.) from 100% to 0%. Similarly, vapor from 1.0 mt of white vinegar (5.0% acetic acid) reduced decay in strawberries by B. cinerea from 50% to 1.4%. Eight different vinegars, ranging from 4.2% to 6.0% acetic acid, of which 0.5 mL of each vinegar was heat-vaporized, reduced decay by P. expansum to 1% or less in 'Jonagold' apples, The volume of heat-vaporized white vinegar (5.0% acetic acid) necessary to reduce decay by P. expansum on 'Jonagold' apples to zero was 36.6 mu L.L-1 of air. Increasing the number of conidia on the apple surface reduced the effectiveness of vinegar vapor. The number of lesions caused by P. expansum on 'McIntosh' apple decreased exponentially with increasing time of fumigation, approaching zero after about 6 hours. These results suggest that vinegar vapor could be an effective alternative to liquid biocides such as sodium hypochlorite for sterilization of surfaces contaminated by conidia of fungal pathogens.
C1 Agr & Agri Food Canada, Pacific Agrifood Res Ctr, Summerland, BC V0H 1Z0, Canada.
RP Sholberg, P (reprint author), Agr & Agri Food Canada, Pacific Agrifood Res Ctr, Summerland, BC V0H 1Z0, Canada.
CR BAIRD-PARKER A. C., 1980, MICROBIAL ECOLOGY FO, P126, DOI 10.1016/B978-0-12-363521-1.50014-0
   Busta F. F., 1983, Disinfection, sterilization and preservation, P656
   Delaquis PJ, 1999, J FOOD PROTECT, V62, P953, DOI 10.4315/0362-028X-62.8.953
   Doores S., 1993, ANTIMICROBIALS FOODS, P95
   Levine AS, 1940, J BACTERIOL, V39, P499
   REYNOLDS AE, 1975, THESIS U GEORGIA ATH
   SEATON WH, 1993, ACETIC ACID ITS DERI, P73
   SHOLBERG P, 1999, CAN I FOOD SCI TECHN
   Sholberg P. L., 1998, Recent Research Developments in Plant Pathology, V2, P31
   Sholberg PL, 1996, PLANT DIS, V80, P1425, DOI 10.1094/PD-80-1425
   Sholberg PL, 1998, PLANT DIS, V82, P689, DOI 10.1094/PDIS.1998.82.6.689
   Sholberg PL, 1996, CROP PROT, V15, P681, DOI 10.1016/S0261-2194(96)00039-7
   SHOLBERG PL, 1995, HORTSCIENCE, V30, P1271
   SHOLBERG PL, 1998, 7 INT C PLANT PATH E
   YOUNG H, 1974, FOD SCI SER AVI, P930
NR 15
TC 48
Z9 51
U1 0
U2 7
PU AMER SOC HORTICULTURAL SCIENCE
PI ALEXANDRIA
PA 701 NORTH SAINT ASAPH STREET, ALEXANDRIA, VA 22314-1998 USA
SN 0018-5345
J9 HORTSCIENCE
JI Hortscience
PD AUG
PY 2000
VL 35
IS 5
BP 898
EP 903
PG 6
WC Horticulture
SC Agriculture
GA 352HT
UT WOS:000089210000022
DA 2019-07-15
ER
