# Supplementary material for: Knowledge Domain and Emerging Trends in Vinegar Research: A Bibliometric Review of the Literature from WoSCC
Source: Foods. 2020 Feb 10;9(2):166. doi: 10.3390/foods9020166 (PMC7074530; doi:10.3390/foods9020166)
Supplement: Supplementary file 1 [file foods-09-00166-s001.zip › Supplementary files/Supplementary Material/WoSCC dataset for CiteSpace/data/download2000_1x5unique.txt]

PT J
AU Erbe, T
   Bruckner, H
AF Erbe, T
   Bruckner, H
TI Studies on the optical isomerization of dietary amino acids in vinegar
   and aqueous acetic acid
SO EUROPEAN FOOD RESEARCH AND TECHNOLOGY
LA English
DT Article
DE D-amino acids; racemization kinetics; keto-enoltautomerism; Maillard
   reaction; balsamic vinegar
ID RACEMIZATION; PROTEINS; PROLINE; CHROMATOGRAPHY; ENANTIOMERS; KINETICS;
   PH
AB Time-dependent isomerization (racemization) kinetics of free amino acids (AAs) were studied in matured wine vinegar and aqueous acetic acid (AcOH) of pH 2.5 at 100 degrees C. Enantioselective analyses were performed by chiral gas chromatography-selected ion monitoring mass spectrometry. Data were compared to the isomerization of free L-AAs in 6 M HCl at 100 degrees C. The rate of isomerization on heating in vinegar and aqueous AcOH was aspartic acid (Asp)>serine (Ser)>> proline (Pro), whereas in 6 M HCl it was Asp>Pro >> Ser. Heating of L-Pro together with glucose and fructose in 5% AcOH at 100 degrees C for 96 h led to the formation of 24% D-Pro relative to L-Pro. From the data it is concluded that high relative amounts of D-Pro detected in matured vinegars are not attributable to acid-catalyzed racemization. In balsamic vinegars high relative amounts of D-Pro are mainly attributed to the Maillard reaction.
C1 Inst Nutr Sci, Dept Food Sci, D-35390 Giessen, Germany.
RP Bruckner, H (reprint author), Inst Nutr Sci, Dept Food Sci, Sudanlage 6, D-35390 Giessen, Germany.
EM hans.brueckner@ernaehrung.uni-giessen.de
CR Adams E., 1972, ENZYMES, V6, P479
   BADA JL, 1982, INTERDISCIPL SCI REV, V7, P30, DOI 10.1179/030801882789801304
   BADA JL, 1972, J AM CHEM SOC, V94, P1371, DOI 10.1021/ja00759a064
   BARROW GM, 1980, PHYSICAL CHEM
   BRUCKNER H, 1995, J CHROMATOGR A, V697, P229, DOI 10.1016/0021-9673(94)01052-G
   BRUCKNER H, 1989, CHROMATOGRAPHIA, V28, P487, DOI 10.1007/BF02261066
   BRUCKNER H, 1993, CHIRALITY, V5, P385, DOI 10.1002/chir.530050521
   CALABRESE M, 1995, J SCI FOOD AGR, V69, P361, DOI 10.1002/jsfa.2740690313
   Chiavaro E, 1998, ITAL J FOOD SCI, V10, P329
   DASNEVES HJC, 1995, FRESEN J ANAL CHEM, V352, P783
   DASNEVES HJC, 1990, CHIRALITY AND BIOLOGICAL ACTIVITY, P137
   Erbe T, 1998, Z LEBENSM UNTERS F A, V207, P400, DOI 10.1007/s002170050352
   FISHER LM, 1986, BIOCHEMISTRY-US, V25, P2529, DOI 10.1021/bi00357a037
   FRANK H, 1981, LIEBIGS ANN CHEM, P354
   FRANK H, 1977, J CHROMATOGR SCI, V15, P174, DOI 10.1093/chromsci/15.5.174
   FRANK H, 1987, AMINO ACID ANAL GAS, V2, P55
   FRIEDMAN M, 1985, J AGR FOOD CHEM, V33, P666, DOI 10.1021/jf00064a025
   FRIEDMAN M, 1991, ADV EXP MED BIOL, V289, P447
   Ledl F., 1990, ANGEW CHEM, V102, P597
   LIARDON R, 1983, J AGR FOOD CHEM, V31, P432, DOI 10.1021/jf00116a062
   LIARDON R, 1981, INT J PEPT PROT RES, V18, P500
   LUBKE K, 1975, CHEM BIOCH AMINOSAUR, V1
   MACRAE R, 1993, ENCY FOOD SCI FOOD T, V7, P4773
   MASTERS PM, 1979, J AGR FOOD CHEM, V27, P507, DOI 10.1021/jf60223a035
   NEUBERGER A, 1948, ADV PROTEIN CHEM, V4, P297, DOI 10.1016/S0065-3233(08)60009-1
   PLESSI M, 1988, AGR BIOL CHEM TOKYO, V52, P25
   STADTMAN TC, 1957, J BIOL CHEM, V228, P983
   STEINBERG SM, 1984, BIOORG CHEM, V12, P349, DOI 10.1016/0045-2068(84)90016-6
   SYKES P, 1986, GUIDEBOOK MECH ORGAN, P64
   TRESSL R, 1985, J AGR FOOD CHEM, V33, P924, DOI 10.1021/jf00065a037
NR 30
TC 25
Z9 25
U1 2
U2 6
PU SPRINGER
PI NEW YORK
PA 233 SPRING ST, NEW YORK, NY 10013 USA
SN 1438-2377
J9 EUR FOOD RES TECHNOL
JI Eur. Food Res. Technol.
PY 2000
VL 211
IS 1
BP 6
EP 12
DI 10.1007/s002170050581
PG 7
WC Food Science & Technology
SC Food Science & Technology
GA 329MG
UT WOS:000087910300002
DA 2019-07-15
ER

PT J
AU Korkmaz, A
   Sahiner, U
   Yurdakok, M
AF Korkmaz, A
   Sahiner, U
   Yurdakok, M
TI Chemical burn caused by topical vinegar application in a newborn infant
SO PEDIATRIC DERMATOLOGY
LA English
DT Article
ID ALTERNATIVE MEDICINE; ACID; SKIN
AB Although there is increasing interest in "alternative medicine," including nontraditional and homeopathic remedies, all around the world, they are not always safe and beneficial and may have adverse effects. We report a chemical burn caused by vinegar applied topically to lower body temperature in a febrile newborn and discuss briefly chemical skin burns caused by organic acids.
C1 Univ Hacettepe, Ihsan Dogramaci Childrens Hosp, Neonatol Unit, Ankara, Turkey.
RP Korkmaz, A (reprint author), Kibris Sk 1-18, TR-06690 Ankara, Turkey.
OI Korkmaz, Ayse/0000-0003-4934-1124
CR BENMEIR P, 1994, BURNS, V20, P282, DOI 10.1016/0305-4179(94)90206-2
   Buchness MR, 1998, SEMIN CUTAN MED SURG, V17, P284, DOI 10.1016/S1085-5629(98)80025-4
   Cartotto RC, 1996, CAN J SURG, V39, P205
   CHAN TC, 1995, ANN EMERG MED, V26, P383, DOI 10.1016/S0196-0644(95)70091-9
   HAMILTON HK, 1992, HDB PEDIAT DRUG THER, P204
   Happle R, 1998, ARCH DERMATOL, V134, P1455, DOI 10.1001/archderm.134.11.1455
   Kandil HH, 1996, ANN TROP PAEDIATR, V16, P287, DOI 10.1080/02724936.1996.11747840
   KULLING P, 1992, J TOXICOL-CLIN TOXIC, V30, P643, DOI 10.3109/15563659209017948
   Kuniyuki S, 1997, CONTACT DERMATITIS, V36, P169, DOI 10.1111/j.1600-0536.1997.tb00409.x
   Kusch G D, 1990, Pol J Occup Med, V3, P409
   LIN CH, 1992, BURNS, V18, P162, DOI 10.1016/0305-4179(92)90019-Q
   Moy LS, 1996, DERMATOL SURG, V22, P429, DOI 10.1111/j.1524-4725.1996.tb00342.x
   MOZINGO DW, 1988, J TRAUMA, V28, P642, DOI 10.1097/00005373-198805000-00014
   PETERS W, 1991, ANN PLAS SURG, V26, P564, DOI 10.1097/00000637-199106000-00013
   Seignot P, 1991, Med Trop (Mars), V51, P91
   WATKINS AMC, 1992, J PAEDIATR CHILD H, V28, P306, DOI 10.1111/j.1440-1754.1992.tb02673.x
   YANO K, 1995, BURNS, V21, P500, DOI 10.1016/0305-4179(95)00027-9
   YERCEN N, 1993, AM J DIS CHILD, V147, P716, DOI 10.1001/archpedi.1993.02160310018006
NR 18
TC 15
Z9 16
U1 0
U2 0
PU BLACKWELL SCIENCE INC
PI MALDEN
PA 350 MAIN ST, MALDEN, MA 02148 USA
SN 0736-8046
J9 PEDIATR DERMATOL
JI Pediatr. Dermatol.
PD JAN-FEB
PY 2000
VL 17
IS 1
BP 34
EP 36
DI 10.1046/j.1525-1470.2000.01707.x
PG 3
WC Dermatology; Pediatrics
SC Dermatology; Pediatrics
GA 291LV
UT WOS:000085737000007
PM 10720985
DA 2019-07-15
ER

PT J
AU Horiuchi, J
   Kanno, T
   Kobayashi, M
AF Horiuchi, J
   Kanno, T
   Kobayashi, M
TI Effective onion vinegar production by a two-step fermentation system
SO JOURNAL OF BIOSCIENCE AND BIOENGINEERING
LA English
DT Article
DE vinegar; charcoal pellet bioreactor; onion; repeated batch process;
   flocculating yeast
ID ETHANOL FERMENTATION; FLOCCULATING YEAST
AB A two-step fermentation system combining a repeated batch process using a flocculating yeast with a charcoal pellet bioreactor was developed for onion vinegar production. Juice from the red onion R-3, which contained 67.3 g/l total sugar, was smoothly converted to onion alcohol containing 30.6 g/l ethanol by repeated batch operation using the flocculating yeast Saccharomyces cerevisiae strain IR-2. Stable operation was possible and the maximum productivity was about 8.0 g/l/h. A packed bed bioreactor containing charcoal pellets produced from waste mushroom medium was then applied to continuous onion vinegar production from the onion alcohol. Onion vinegar was successfully produced, with a maximum productivity and acetic acid concentration of about 3.3 g/l/h and 37.9 g/l, respectively. The total acetic acid yield calculated from the amount of sugar consumed was 0.86. The two-step system was operated for 50 d and proved to be competitive with other systems in terms of its high productivity, high acetic acid yield, operational stability and low production costs.
C1 Kitami Inst Technol, Dept Chem Syst Engn, Kitami, Hokkaido 0908507, Japan.
RP Horiuchi, J (reprint author), Kitami Inst Technol, Dept Chem Syst Engn, 165 Koen Cho, Kitami, Hokkaido 0908507, Japan.
CR COMBERBACH DM, 1984, BIOTECHNOL LETT, V6, P129, DOI 10.1007/BF00127303
   FONTANA A, 1992, BIOTECHNOL LETT, V14, P505, DOI 10.1007/BF01023176
   Horiuchi JI, 2000, J BIOSCI BIOENG, V89, P126, DOI 10.1016/S1389-1723(00)88725-3
   Horiuchi JI, 1999, J BIOSCI BIOENG, V88, P107, DOI 10.1016/S1389-1723(99)80186-8
   ITOH H, 1978, JOZO KYOKAISHI, V73, P200
   KIDA K, 1991, J FERMENT BIOENG, V71, P340, DOI 10.1016/0922-338X(91)90347-J
   KURIYAMA H, 1985, J FERMENT TECHNOL, V63, P159
   Miyazaki S, 1996, J JPN SOC FOOD SCI, V43, P858
   Mori A., 1992, NEW FOOD IND, V34, P1
   SAEKI A, 1990, NIPPON SHOKUHIN KOGY, V37, P722
   SAEKI A, 1991, NIPPON SHOKUHIN KOGY, V38, P891
NR 11
TC 11
Z9 12
U1 1
U2 11
PU SOC BIOSCIENCE BIOENGINEERING JAPAN
PI OSAKA
PA OSAKA UNIV, FACULTY ENGINEERING, 2-1 YAMADAOKA, SUITA, OSAKA, 565-0871,
   JAPAN
SN 1389-1723
J9 J BIOSCI BIOENG
JI J. Biosci. Bioeng.
PD SEP
PY 2000
VL 90
IS 3
BP 289
EP 293
DI 10.1016/S1389-1723(00)80083-3
PG 5
WC Biotechnology & Applied Microbiology; Food Science & Technology
SC Biotechnology & Applied Microbiology; Food Science & Technology
GA 372WL
UT WOS:000165257000010
PM 16232858
DA 2019-07-15
ER

PT J
AU Nii, Y
   Fukuta, K
   Sakai, K
   Komatsu, T
   Yamamoto, S
AF Nii, Y
   Fukuta, K
   Sakai, K
   Komatsu, T
   Yamamoto, S
TI Effects of citrus fruit juices and vinegar levels on the calcium
   solubilization and sensory assessment of shirasuboshi (boiled and
   semi-dried whitebait)
SO JOURNAL OF THE JAPANESE SOCIETY FOR FOOD SCIENCE AND TECHNOLOGY-NIPPON
   SHOKUHIN KAGAKU KOGAKU KAISHI
LA Japanese
DT Article
ID ABSORPTION
AB Previously, we have reported that the mixing shirasuboshi (boiled and semi-dried whitebait) with citrus fruit juices was effective to solubilize calcium from it. We determined the optimum amount of citrus fruit juices (sudachi and lemon juice) or vinegar to be added for solubilization of calcium. Solubilization ratio of calcium from shirasuboshi was increased with an increasing amount of citrus fruit juices or vinegar. Citrus fruit juices showed a significantly higher effect in solubilization than that with vinegar. Sensory assessment of shirasuboshi mixed with 5, 10, 20, or 40% of citrus fruit juices or vinegar was performed by fifteen member panels. Addition of 20% of sudachi juice gave the best score in taste, flavor and comprehensive assessments. These results suggest that both solubilization ratio of calcium and sensory factors should be considered for the development of bio-functional food stuffs in shirasuboshi mixed with citrus fruit juices.
C1 Tokushima Prefectural Ind Technol Ctr, Food Technol Div, Saika, Tokushima 7708021, Japan.
   Univ Tokushima, Sch Med, Dept Nutr, Kuramoto, Tokushima 7708503, Japan.
RP Nii, Y (reprint author), Tokushima Prefectural Ind Technol Ctr, Food Technol Div, 11-2 Nishibari, Saika, Tokushima 7708021, Japan.
CR Hansen M, 1998, J TRACE ELEM MED BIO, V12, P148, DOI 10.1016/S0946-672X(98)80003-5
   Suzuki T, 1998, BIOSCI BIOTECH BIOCH, V62, P837, DOI 10.1271/bbb.62.837
NR 2
TC 0
Z9 0
U1 1
U2 4
PU JAPAN SOC FOOD SCIENCE TECHNOLOGY
PI IBARAKI-KEN
PA 2-1-12 KANNONDAI TSUKUBA-SHI, IBARAKI-KEN, 305-8642, JAPAN
SN 1341-027X
J9 J JPN SOC FOOD SCI
JI J. Jpn. Soc. Food Sci. Technol.-Nippon Shokuhin Kagaku Kogaku Kaishi
PY 2000
VL 47
IS 7
BP 544
EP 547
PG 4
WC Food Science & Technology
SC Food Science & Technology
GA 338YN
UT WOS:000088451000010
DA 2019-07-15
ER

PT J
AU Nishidai, S
   Nakamura, Y
   Torikai, K
   Yamamoto, M
   Ishihara, N
   Mori, H
   Ohigashi, H
AF Nishidai, S
   Nakamura, Y
   Torikai, K
   Yamamoto, M
   Ishihara, N
   Mori, H
   Ohigashi, H
TI Kurosu, a traditional vinegar produced from unpolished rice, suppresses
   lipid peroxidation in vitro and in mouse skin
SO BIOSCIENCE BIOTECHNOLOGY AND BIOCHEMISTRY
LA English
DT Article
DE antioxidative activity; Kurosu; vinegar; phorbol ester; tumor promotion
ID TUMOR PROMOTION; OXIDATIVE STRESS; IN-VITRO; INHIBITION; GENERATION;
   CURCUMIN; INVIVO; VIVO
AB The in vitro antioxidative activities of various kinds of vinegar mere investigated by using a linoleic acid autoxidation model detected by the thiobarbituric acid (TBA) method and the 1,1-diphenyl-2-picrylhydrazyl radical system. An ethyl acetate extract of Kurosu (EK), a vinegar made from unpolished rice, exhibited the highest antioxidative activity in both systems. EK (5 mg) inhibited 12-O-tetradecanoylphorbol-13-acetate (TPA)induced edema formation (14%) and myeloperoxidase activity (52%, P< 0.01) in female ICR mouse skin. Furthermore, EK significantly suppressed double TPA application-induced H2O2 generation (53%, P< 0.01) and lipid peroxidation determined by the TEA-reacting substance level (95%, P < 0.01). In a two-stage carcinogenesis experiment with dimethylbenz[a]anthracene/TPA, EK significantly reduced the number of tumors per mouse by 36% (P<0.05) at 15 weeks after promotion. These results suggest that the antitumor-promoting effect may be partially due to the antioxidative properties of EK such as the decomposition of free radicals and interference with free radical-generating leukocytes.
C1 Kyoto Univ, Grad Sch Agr, Div Appl Life Sci, Kyoto 6068502, Japan.
   Tamanoi Vinegar Co Ltd, Res Ctr, Nara 6391038, Japan.
RP Ohigashi, H (reprint author), Kyoto Univ, Grad Sch Agr, Div Appl Life Sci, Kyoto 6068502, Japan.
EM ohigashi@kais.kyoto-u.ac.jp
CR AMEYAMA M, 1990, SU NO KAGAKU
   BECKMAN JK, 1994, CARCINOGENESIS, V15, P2937, DOI 10.1093/carcin/15.12.2937
   BERNOFSKY C, 1991, FASEB J, V5, P295
   CERUTTI PA, 1985, SCIENCE, V227, P375, DOI 10.1126/science.2981433
   Cutler R G, 1992, EXS, V62, P31
   ITOH H, 1978, JOZO KYOKAISHI, V73, P200
   JI C, 1992, J BIOL CHEM, V267, P17842
   KENSLER T W, 1989, P233
   MURAKAMI A, 1995, J AGR FOOD CHEM, V43, P2779, DOI 10.1021/jf00058a043
   Nakamura Y, 1999, CANCER LETT, V140, P37, DOI 10.1016/S0304-3835(99)00048-8
   Nakamura Y, 1996, CANCER LETT, V108, P247, DOI 10.1016/S0304-3835(96)04422-9
   Nakamura Y, 1998, CANCER RES, V58, P4832
   Nakamura Y, 1998, JPN J CANCER RES, V89, P361, DOI 10.1111/j.1349-7006.1998.tb00572.x
   OSAWA T, 1981, AGR BIOL CHEM TOKYO, V45, P735, DOI 10.1080/00021369.1981.10864583
   OSAWA T, 1995, MCBU, P367
   PETRUSKA JM, 1992, CARCINOGENESIS, V13, P1075, DOI 10.1093/carcin/13.7.1075
   SHARMA OP, 1976, BIOCHEM PHARMACOL, V25, P1811, DOI 10.1016/0006-2952(76)90421-4
   SWAIN T., 1959, Journal of the Science of Food and Agriculture, V10, P63, DOI 10.1002/jsfa.2740100110
   WEI HC, 1993, NUTR CANCER, V20, P1, DOI 10.1080/01635589309514265
   WEI HC, 1993, CARCINOGENESIS, V14, P1195, DOI 10.1093/carcin/14.6.1195
   WEI HC, 1991, CANCER RES, V51, P4443
   Yamagishi Kenji, 1998, Nippon Shokuhin Kagaku Kogaku Kaishi, V45, P545
   Yamaguchi T, 1998, BIOSCI BIOTECH BIOCH, V62, P1201, DOI 10.1271/bbb.62.1201
NR 23
TC 55
Z9 65
U1 1
U2 6
PU TAYLOR & FRANCIS LTD
PI ABINGDON
PA 4 PARK SQUARE, MILTON PARK, ABINGDON OX14 4RN, OXON, ENGLAND
SN 0916-8451
EI 1347-6947
J9 BIOSCI BIOTECH BIOCH
JI Biosci. Biotechnol. Biochem.
PD SEP
PY 2000
VL 64
IS 9
BP 1909
EP 1914
DI 10.1271/bbb.64.1909
PG 6
WC Biochemistry & Molecular Biology; Biotechnology & Applied Microbiology;
   Chemistry, Applied; Food Science & Technology
SC Biochemistry & Molecular Biology; Biotechnology & Applied Microbiology;
   Chemistry; Food Science & Technology
GA 360EF
UT WOS:000089652900018
PM 11055395
DA 2019-07-15
ER
