# Supplementary material for: Knowledge Domain and Emerging Trends in Vinegar Research: A Bibliometric Review of the Literature from WoSCC
Source: Foods. 2020 Feb 10;9(2):166. doi: 10.3390/foods9020166 (PMC7074530; doi:10.3390/foods9020166)
Supplement: Supplementary file 1 [file foods-09-00166-s001.zip › Supplementary files/Supplementary Material/WoSCC dataset for CiteSpace/data/download2000_2x5unique.txt]

PT J
AU Trcek, J
   Raspor, P
   Teuber, M
AF Trcek, J
   Raspor, P
   Teuber, M
TI Molecular identification of Acetobacter isolates from submerged vinegar
   production, sequence analysis of plasmid pJK2-1 and application in the
   development of a cloning vector
SO APPLIED MICROBIOLOGY AND BIOTECHNOLOGY
LA English
DT Article
ID ESCHERICHIA-COLI; SIMILARITIES; PASTEURIANUS; BACTERIA; GENES; NOV; PCR
AB Three new Acetobacter strains were isolated from vinegar. By plasmid profiling they were recognized as genotypically different from each other. Sequencing of the genes for 16S and 23S rRNA and DNA-DNA hybridization of total DNA against DNA of all type strains of Acetobacter identified Acetobacter strains JK2 and V3 as A. europaeus, and Acetobacter strain JK3 as A. intermedius. In contrast to the type strain of A. europaeus (DSM 6160), A. europaeus JK2 and V3 do not require acetic acid for growth and can be successfully transferred between media with and without acetic acid. This phenotypic characteristic enables convenient handling of both strains in genetic studies. Plasmid pJK2-1 from A. europaeus JK2 was used as the basis for shuttle plasmid construction with the aim of developing an efficient vector system for these strains. The entire nucleotide sequence of pJK2-1 was determined. High amino acid identities were found for three open reading frames: Rep (replication protein); Dinj1 (DNA damage inducible enzyme); and Dinj2 proteins. A recombinant plasmid pUCJK2-1 (5.6 kb) consisting of the entire plasmid pJK2-1 and the entire plasmid pUC18 was successfully used in transformation experiments. Plasmid pJT2 (5.8 kb) was constructed from pUCJK2-1 with the aim of reactivating the lacZ' gene.
C1 Univ Ljubljana, Biotech Fac, Dept Food Sci & Technol, SI-1000 Ljubljana, Slovenia.
   ETH Zentrum, Swiss Fed Inst Technol, Dept Food Sci, Food Microbiol Lab, CH-8092 Zurich, Switzerland.
RP Raspor, P (reprint author), Univ Ljubljana, Biotech Fac, Dept Food Sci & Technol, Jamnikarjeva 10, SI-1000 Ljubljana, Slovenia.
CR ANTOINE R, 1992, MOL MICROBIOL, V6, P1785, DOI 10.1111/j.1365-2958.1992.tb01351.x
   Boesch C, 1998, SYST APPL MICROBIOL, V21, P220, DOI 10.1016/S0723-2020(98)80026-X
   BOESCH C, 1998, THESIS ETH ZURICH
   Dasen G, 1998, SYST APPL MICROBIOL, V21, P251, DOI 10.1016/S0723-2020(98)80030-1
   De Ley J., 1984, BERGEYS MANUAL SYSTE, V1, P267
   Ebner H., 1982, PRESCOTT DUNNS IND M, P802
   FOMENKOV A, 1995, GENE, V158, P143, DOI 10.1016/0378-1119(95)00135-S
   FUKAYA M, 1989, APPL ENVIRON MICROB, V55, P171
   GOSSELE F, 1980, ZBL BAKT MIK HYG I C, V1, P178
   GRONES J, 1992, FOLIA MICROBIOL, V37, P395, DOI 10.1007/BF02899895
   KNEUBUHLER B, 1994, THESIS ETH ZURICH
   KUES U, 1989, MICROBIOL REV, V53, P491
   LEWIS LK, 1994, J MOL BIOL, V241, P507, DOI 10.1006/jmbi.1994.1528
   OHMORI H, 1995, MUTAT RES LETT, V347, P1, DOI 10.1016/0165-7992(95)90024-1
   Sambrook J, 1989, MOL CLONING LAB MANU
   SIEVERS M, 1992, SYST APPL MICROBIOL, V15, P386, DOI 10.1078/072320202320771453
   Sievers M, 1995, J APPL BACTERIOL S, V79, P84
   SWINGS J, 1992, PROKARYOTES, P2268
   TEUBER M, 1987, BIOTECHNOL LETT, V4, P265
   Trcek J, 1999, FOOD TECHNOL BIOTECH, V37, P113
   Trcek J, 1997, FOOD TECHNOL BIOTECH, V35, P63
   YANISCHPERRON C, 1985, GENE, V33, P103, DOI 10.1016/0378-1119(85)90120-9
NR 22
TC 48
Z9 50
U1 0
U2 3
PU SPRINGER VERLAG
PI NEW YORK
PA 175 FIFTH AVE, NEW YORK, NY 10010 USA
SN 0175-7598
J9 APPL MICROBIOL BIOT
JI Appl. Microbiol. Biotechnol.
PD MAR
PY 2000
VL 53
IS 3
BP 289
EP 295
PG 7
WC Biotechnology & Applied Microbiology
SC Biotechnology & Applied Microbiology
GA 298ZX
UT WOS:000086172300007
PM 10772468
DA 2019-07-15
ER

PT J
AU Charles, M
   Martin, B
   Ginies, C
   Etievant, P
   Coste, G
   Guichard, E
AF Charles, M
   Martin, B
   Ginies, C
   Etievant, P
   Coste, G
   Guichard, E
TI Potent aroma compounds of two red wine vinegars
SO JOURNAL OF AGRICULTURAL AND FOOD CHEMISTRY
LA English
DT Article
DE aroma; red wine vinegar; gas chromatography olfactometry; detection
   frequency; quantification
ID GAS-CHROMATOGRAPHY; VOLATILE CONSTITUENTS; SNIFFING ANALYSIS;
   IDENTIFICATION; ODOR
AB Gas chromatography olfactometry (GCO) was used to determine key aroma compounds of two red wine vinegars. Sensory analysis was performed to choose the best neutralization agent of acetic acid (NaOH or MgO) and to test representativeness of four extracts obtained by different methods (dichloromethane extraction, XAD-2, mixture of XAD-2 and XAD-7, and Extrelut resins extraction). Neutralization with NaOH followed by dichloromethane extraction was selected to extract volatile compounds of vinegars. Key odorant compounds were determined by GCO based on detection frequency with 13 people. In the two red wine vinegars, 13 odors were perceived by at least 70% of the panelists, and 8 compounds among the 13 were identified: acetic acid, 3-methylbutyric acid, 2-phenyl-1-ethanol, 2,3-butanedione, butyric acid, 2-methylbutyric acid, mixture of 2- and 3-methyl-1-butanol, and two newly identified compounds in vinegar, 3-hydroxy-2-pentanone and 3-(methylthio)-1-propanal. Quantification of all the volatile compounds was performed by GC-FID, and 10 other compounds were identified for the first time in wine vinegar.
C1 INRA, Rech Aromes Lab, F-21034 Dijon, France.
   AMORA, MAILLE, F-21000 Dijon, France.
RP Guichard, E (reprint author), INRA, Rech Aromes Lab, 17 Rue Sully, F-21034 Dijon, France.
EM guichard@arome.dijon.inra.fr
CR ABBOTT N, 1993, J AGR FOOD CHEM, V41, P1698, DOI 10.1021/jf00034a034
   ABBOTT N, 1993, J AGR FOOD CHEM, V41, P777, DOI 10.1021/jf00029a019
   ABBOTT N, 1993, REV FR OENOL, P398
   ABURY V, 1999, THESIS U BOURGOGNE
   ACREE TE, 1984, FOOD CHEM, V14, P273, DOI 10.1016/0308-8146(84)90082-7
   ARCTANDER S, 1969, PERFUME FLAVORS CHEM
   AURAND LW, 1966, J FOOD SCI, V31, P172, DOI 10.1111/j.1365-2621.1966.tb00474.x
   BAUMES R, 1986, J SCI FOOD AGR, V37, P927, DOI 10.1002/jsfa.2740370915
   BLANCH GP, 1992, J AGR FOOD CHEM, V40, P1046, DOI 10.1021/jf00018a027
   CABEZUDO MD, 1978, J CHROMATOGR SCI, V16, P61, DOI 10.1093/chromsci/16.2.61
   DEREVEL G, 1994, DEV FOOD SCI, V35, P353
   DIRNINGER N, 1993, REV FR OENOL, P398
   Etievant P. X., 1991, VOLATILE COMPOUNDS F, P483
   ETIEVANT PX, 1994, DEV FOOD SCI, V35, P179
   Ferrer Jimenez M., 1979, Anales de Bromatologia, V31, P109
   Gerbi V., 1992, Italian Journal of Food Science, V4, P259
   GonzalezVinas MA, 1996, J SENS STUD, V11, P129, DOI 10.1111/j.1745-459X.1996.tb00037.x
   GUICHARD E, 1993, CHROMATOGRAPHIA, V37, P539, DOI 10.1007/BF02275793
   GUICHARD H, 1995, Z LEBENSM UNTERS FOR, V201, P344, DOI 10.1007/BF01192730
   HAWTHORNE D B, 1987, Journal of the American Society of Brewing Chemists, V45, P23
   JONES DD, 1969, J I BREWING, V75, P457, DOI 10.1002/j.2050-0416.1969.tb06382.x
   KAWAI S, 1991, AGR BIOL CHEM TOKYO, V55, P2633, DOI 10.1080/00021369.1991.10871020
   KHAN JH, 1966, J AGR FOOD CHEM, V14, P460
   KHAN JH, 1972, J AGR FOOD CHEM, V20, P214
   LINSSEN JPH, 1993, FOOD CHEM, V46, P367, DOI 10.1016/0308-8146(93)90006-2
   MCDANIEL M R, 1990, FLAVORS OFF FLAVORS, P23
   Mecca F., 1977, Rivista della Societa Italiana di Scienza dell'Alimentazione, V6, P177
   MIRANDALOPEZ R, 1992, J FOOD SCI, V57, P985, DOI 10.1111/j.1365-2621.1992.tb14339.x
   MISTRY B S, 1997, TECHNIQUES ANAL FOOD, P265
   NIETO J, 1993, DEV FOOD SCI, V32, P469
   OLMEDO RG, 1973, ANLA BROMATOL, V17, P121
   Pollien P, 1997, J AGR FOOD CHEM, V45, P2630, DOI 10.1021/jf960885r
   PRISER C, 1997, THESIS U BOURGOGNE
   RIZZO G, 1991, B CHIM IGIEN, V42, P425
   SCHREIER P, 1980, J AGR FOOD CHEM, V28, P926, DOI 10.1021/jf60231a020
   Semon E, 1998, J AM OIL CHEM SOC, V75, P101, DOI 10.1007/s11746-998-0018-7
   SUOMALAINEN H, 1963, Z LEBENSM UNTERS FOR, V120, P353
   Troncoso Gonzalez A. M., 1987, Zeitschrift fur Lebensmittel-Untersuchung und -Forschung, V185, P130, DOI 10.1007/BF01850092
   Ulrich F., 1987, Z LEBENSM UNTERS FOR, V184, P277
NR 39
TC 82
Z9 86
U1 1
U2 20
PU AMER CHEMICAL SOC
PI WASHINGTON
PA 1155 16TH ST, NW, WASHINGTON, DC 20036 USA
SN 0021-8561
J9 J AGR FOOD CHEM
JI J. Agric. Food Chem.
PD JAN
PY 2000
VL 48
IS 1
BP 70
EP 77
DI 10.1021/jf9905424
PG 8
WC Agriculture, Multidisciplinary; Chemistry, Applied; Food Science &
   Technology
SC Agriculture; Chemistry; Food Science & Technology
GA 276DP
UT WOS:000084860600014
PM 10637054
DA 2019-07-15
ER

PT J
AU Schuller, G
   Hertel, C
   Hammes, WP
AF Schuller, G
   Hertel, C
   Hammes, WP
TI Gluconacetobacter entanii sp nov., isolated from submerged high-acid
   industrial vinegar fermentations
SO INTERNATIONAL JOURNAL OF SYSTEMATIC AND EVOLUTIONARY MICROBIOLOGY
LA English
DT Article
DE Gluconacetobacter entanii sp nov.; acetic acid bacteria; spirit vinegar
   fermentation
ID 16S RIBOSOMAL-RNA; ACETOBACTER-EUROPAEUS; SEQUENCES; BACTERIA;
   GLUCONOBACTER
AB Acetic acid bacteria have been isolated from submerged high-acid spirit vinegar fermentations in the Southern part of Germany. Four strains (LTH 4560(T), LTH 4341, LTH 4551 and LTH 4637) were characterized in more detail and it was revealed that they have in common certain properties such as requirement of acetic acid, ethanol and glucose for growth, and no overoxidation of acetate. Growth occurs only at total concentrations (sum of acetic acid and ethanol) exceeding 6.0%. A method for their preservation was developed. Comparative analysis of the 16S rRNA revealed sequence similarities of >99% between strain LTH 4560T and the type strains of the related species Gluconacetobacter hansenii. However, low levels of DNA relatedness (< 41%) were determined in DNA-DNA similarity studies. In addition, specific physiological characteristics permitted a clear identification of the strains within established species of acetic acid bacteria. The strains could also be differentiated on the basis of the distribution of IS element 1031 C within the chromosome. Based on these results, the new species Gluconacetobacter entanii sp. nov. is proposed for strain LTH 4560(T) ( = DSM 13536(T)). A 16S-rRNA-targeted oligonucleotide probe was constructed that was specific for G. entanii, and the phylogenetic position of the new species was derived from a 16S-rRNA-based tree.
C1 Univ Hohenheim, Inst Lebensmitteltechnol, D-70593 Stuttgart, Germany.
RP Hertel, C (reprint author), Univ Hohenheim, Inst Lebensmitteltechnol, Garbenstr 28, D-70593 Stuttgart, Germany.
CR AMANN RI, 1990, APPL ENVIRON MICROB, V56, P1919
   Ausubel F. M., 1994, CURRENT PROTOCOLS MO
   Boesch C, 1998, SYST APPL MICROBIOL, V21, P220, DOI 10.1016/S0723-2020(98)80026-X
   COUCHERON DH, 1993, MOL MICROBIOL, V9, P211, DOI 10.1111/j.1365-2958.1993.tb01682.x
   ENTANI E, 1985, J GEN APPL MICROBIOL, V31, P475, DOI 10.2323/jgam.31.475
   Franke IH, 1999, INT J SYST BACTERIOL, V49, P1681, DOI 10.1099/00207713-49-4-1681
   MESBAH M, 1989, INT J SYST BACTERIOL, V39, P159, DOI 10.1099/00207713-39-2-159
   MURAOKA H, 1982, J FERMENT TECHNOL, V60, P171
   Probst AJ, 1998, INT J SYST BACTERIOL, V48, P651, DOI 10.1099/00207713-48-3-651
   SIEVERS M, 1994, SYST APPL MICROBIOL, V17, P189, DOI 10.1078/072320202320386334
   SIEVERS M, 1992, SYST APPL MICROBIOL, V15, P386, DOI 10.1078/072320202320771453
   SIEVERS M, 1995, FEMS MICROBIOL LETT, V126, P123, DOI 10.1016/0378-1097(94)00538-3
   SIEVERS M, 1995, J APPL BACTERIOL, V79, pS84
   SIEVERS M, 1994, SYST APPL MICROBIOL, V17, P352, DOI 10.1016/S0723-2020(11)80050-0
   Sokollek SJ, 1998, INT J SYST BACTERIOL, V48, P935, DOI 10.1099/00207713-48-3-935
   Sokollek SJ, 1998, J BIOTECHNOL, V60, P195, DOI 10.1016/S0168-1656(98)00014-5
   Sokollek SJ, 1997, SYST APPL MICROBIOL, V20, P481, DOI 10.1016/S0723-2020(97)80017-3
   SPRINGER N, 1992, FEMS MICROBIOL LETT, V96, P199
   STACKEBRANDT E, 1994, INT J SYST BACTERIOL, V44, P846, DOI 10.1099/00207713-44-4-846
   STOLZ P, 1993, FEMS MICROBIOL LETT, V109, P237, DOI 10.1016/0378-1097(93)90026-X
   Yamada Y, 1997, BIOSCI BIOTECH BIOCH, V61, P1244, DOI 10.1271/bbb.61.1244
   Yamada Y, 2000, INT J SYST EVOL MICR, V50, P2225, DOI 10.1099/00207713-50-6-2225
   YAMADA Y, 1998, INT J SYST BACTERIOL, V48, P327, DOI DOI 10.1099/00207713-48-1-327
NR 23
TC 50
Z9 54
U1 0
U2 9
PU SOC GENERAL MICROBIOLOGY
PI READING
PA MARLBOROUGH HOUSE, BASINGSTOKE RD, SPENCERS WOODS, READING RG7 1AE,
   BERKS, ENGLAND
SN 1466-5026
J9 INT J SYST EVOL MICR
JI Int. J. Syst. Evol. Microbiol.
PD NOV
PY 2000
VL 50
BP 2013
EP 2020
DI 10.1099/00207713-50-6-2013
PN 6
PG 8
WC Microbiology
SC Microbiology
GA 388BC
UT WOS:000166156700008
PM 11155975
OA Bronze
DA 2019-07-15
ER

PT J
AU Del Signore, A
   Stancher, B
   Calabrese, M
AF Del Signore, A
   Stancher, B
   Calabrese, M
TI Characterisation of balsamic vinegars by amino acid content using a
   multivariate statistical approach
SO ITALIAN JOURNAL OF FOOD SCIENCE
LA English
DT Article
DE amino acids; balsamic vinegars; multivariate statistical techniques
ID ATOMIC-ABSORPTION SPECTROSCOPY; TRADIZIONALE-DI-MODENA;
   MASS-SPECTROMETRY; METALS
AB Twenty-three amino acids were determined to characterise vinegars according to the typologies prescribed by Italian regulations. Rn automatic amino acid analyzer was used for the amino acid separation, The analytical procedure adopted is based on a cationic exchange chromatographic method and temperature gradient. The data collected were successively elaborated using Linear Principal Components Analysis (LPCA) and Linear Discriminant Analysis (LDA). LPCA was able to differentiate only Modena and Reggio Emilia Traditional Balsamic vinegars, whereas LDA was able to discriminate all types of vinegar under study. A net separation was made between Modena and Reggio Emilia Traditional Balsamic vinegars and the other types (Modena Balsamic vinegars produced according to the current regulations and the remaining Modena Balsamic vinegars).
C1 Univ Trieste, Dipartimento Econ & Merceol Resorse Nat & Prod, I-34127 Trieste, Italy.
RP Del Signore, A (reprint author), Univ G DAnnunzio, Dipartimento Sci, Viale Pindaro 42, I-65127 Pescara, Italy.
CR *A S M, 1747, AMM CAS CANT
   Anderson TW, 1984, INTRO MULTIVARIATE S
   Anklam E, 1998, FOOD CHEM, V61, P243, DOI 10.1016/S0308-8146(97)00104-0
   BIANCARDI C, 1990, 1 C NAZ CHIM AL MESG
   CAMPISI B, 1995, ANAL CHIM ACTA, V312, P199, DOI 10.1016/0003-2670(95)00227-Q
   Chiavaro E, 1998, ITAL J FOOD SCI, V10, P329
   CHIAVARO E, 1995, 2 C NAZ CHIM ALIM ME
   CICHELLI A, 1992, 15 C NAZ MERC ROM IT
   COPPINI D, 1973, ATTI SOC NAT MAT MOD, V104, P137
   COPPINI D, 1978, RIV VITICOLTURA ENOL, V8, P3
   COPPINI D, 1975, ATTI SOC NAT MAT MOD, V106, P73
   CORRADINI F, 1994, J AOAC INT, V77, P714
   Corradini F, 1996, J AOAC INT, V79, P1167
   Del Signore A, 1998, J AOAC INT, V81, P1087
   Del Signore A., 1997, RIV MERCEOL, V36, P91
   DELSIGNORE A, 1998, J COMMODITY SCI, V37, P51
   DELSIGNORE A, 1996, RIV MERCEOL, V36, P137
   DICANOSSA D, 1970, VITA MATHILDIS, V1
   Erbe T, 1998, Z LEBENSM UNTERS F A, V207, P400, DOI 10.1007/s002170050352
   Forina M, 1983, FOOD RES DATA ANAL, P189
   GEIGER E, 1949, J BIOL CHEM, V178, P877
   GIACCIO M, 1996, RIV MERCEOL, V35, P17
   Jackson J. E., 1991, USERS GUIDE PRINCIPA
   Krebs HA, 1932, H-S Z PHYSIOL CHEM, V210, P33, DOI 10.1515/bchm2.1932.210.1-2.33
   Lebart L., 1984, MULTIVARIATE DESCRIP
   Mardia KV, 1993, MULTIVARIATE ANAL
   MASCOLO A, 1990, QUAD VITIC ENOL, V14, P101
   MITCHELL HK, 1948, J BIOL CHEM, V174, P883
   MOORE S, 1951, J BIOL CHEM, V192, P663
   MOORE S, 1954, J BIOL CHEM, V211, P893
   PARISI E, 1928, ANN CHIM APPL, V18, P395
   Stancher B, 1997, ITAL J FOOD SCI, V9, P215
   VIRTANEN AI, 1954, ACTA CHEM SCAND, V8, P1290, DOI 10.3891/acta.chem.scand.08-1290
NR 33
TC 18
Z9 18
U1 0
U2 1
PU CHIRIOTTI EDITORI
PI PINEROLO
PA PO BOX 66, 10064 PINEROLO, ITALY
SN 1120-1770
EI 2239-5687
J9 ITAL J FOOD SCI
JI Ital. J. Food Sci.
PY 2000
VL 12
IS 3
BP 317
EP 332
PG 16
WC Food Science & Technology
SC Food Science & Technology
GA 372MJ
UT WOS:000165237200005
DA 2019-07-15
ER

PT J
AU Tesfaye, W
   Garcia-Parrilla, MC
   Troncoso, AM
AF Tesfaye, W
   Garcia-Parrilla, MC
   Troncoso, AM
TI Set up and optimization of a laboratory scale fermenter for the
   production of wine vinegar
SO JOURNAL OF THE INSTITUTE OF BREWING
LA English
DT Article
DE acetic fermentation; fermentor; wine vinegar; factorial design
ID ACETOBACTER-ACETI; GROWTH; WINEMAKING; CULTURE; OXYGEN
AB A laboratory scale fermenter was used to produce wine vinegar in a submerged culture acetic fermentation. The aim was to establish the optimal experimental conditions for three important acetification factors in order to obtain high concentrations of acetic acid within the shortest period of time. These factors were stirring speed, substrate loading and working volume. The effect of each single factor taking part in the process and the effect of the possible interaction among these was evaluated. For this purpose an experimental factorial design with a multiple linear regression (MLR) model resolved with a CSS-Statistics programme was applied. The results indicate that to obtain a high fermentation yield the stirring speed was the most important factor and the loading proportion the most important factor to achieve a better rate of acetification.
C1 Univ Sevilla, Area Nutr & Bromatol, Fac Farm, E-41012 Seville, Spain.
RP Troncoso, AM (reprint author), Univ Sevilla, Area Nutr & Bromatol, Fac Farm, C-P Garcia Gonzalez S-N, E-41012 Seville, Spain.
RI Troncoso, Ana M/A-6525-2008; Garcia-Parrilla, M. Carmen/A-6466-2008
OI Troncoso, Ana M/0000-0003-0291-2823; Garcia-Parrilla, M.
   Carmen/0000-0002-0436-2784
CR Ciani M, 1997, J SCI FOOD AGR, V75, P489, DOI 10.1002/(SICI)1097-0010(199712)75:4<489::AID-JSFA902>3.3.CO;2-0
   de Ory I, 1998, APPL MICROBIOL BIOT, V49, P189, DOI 10.1007/s002530051157
   DELEY J, 1984, BERGEYS MANUAL SISTE, V1
   DRYSDALE GS, 1988, AM J ENOL VITICULT, V39, P143
   EBNER H, 1995, BIOTECHNOLOGY ENZYME, pCH15
   Frebortova J, 1997, J FERMENT BIOENG, V83, P21, DOI 10.1016/S0922-338X(97)87321-7
   GOMEZ JM, 1994, INFORMACION TECNOLOG, V5, P55
   Gonzalez AG, 1998, ANAL CHIM ACTA, V360, P227, DOI 10.1016/S0003-2670(97)00701-0
   HITSCHMANN A, 1985, APPL MICROBIOL BIOT, V22, P46
   NIETO FJ, 1991, VINAGRE VINO, pCH4
   ORMAECHEA AR, 1991, VINAGRE VINO, pCH3
   PLESSI M, 1988, AGR BIOL CHEM TOKYO, V52, P25
   *PRES GOB, 1977, ORD 31 EN
   ROMERO LE, 1994, CHEM ENG J BIOCH ENG, V54, pB15, DOI 10.1016/0923-0467(93)06046-S
   Romero LE, 1998, BIOPROCESS ENG, V18, P289, DOI 10.1007/s004490050443
   SACKI A, 1997, BIOSCI BIOTECH BIOCH, V61, P317
NR 16
TC 17
Z9 19
U1 0
U2 5
PU INST BREWING
PI LONDON
PA 33 CLARGES STREET, LONDON, ENGLAND W1Y 8EE
SN 0046-9750
J9 J I BREWING
JI J. Inst. Brew.
PD JUL-AUG
PY 2000
VL 106
IS 4
BP 215
EP 219
DI 10.1002/j.2050-0416.2000.tb00060.x
PG 5
WC Food Science & Technology
SC Food Science & Technology
GA 344MR
UT WOS:000088763900004
DA 2019-07-15
ER
