# Supplementary material for: Knowledge Domain and Emerging Trends in Vinegar Research: A Bibliometric Review of the Literature from WoSCC
Source: Foods. 2020 Feb 10;9(2):166. doi: 10.3390/foods9020166 (PMC7074530; doi:10.3390/foods9020166)
Supplement: Supplementary file 1 [file foods-09-00166-s001.zip › Supplementary files/Supplementary Material/WoSCC dataset for CiteSpace/data/download2000_3x5unique.txt]

PT J
AU Makino, S
   Cheun, HI
   Tabuchi, H
   Shirahata, T
AF Makino, S
   Cheun, HI
   Tabuchi, H
   Shirahata, T
TI Antibacterial activity of chaff vinegar and its practical application
SO JOURNAL OF VETERINARY MEDICAL SCIENCE
LA English
DT Article
DE antibacterial activity; chaff vinegar; feces
AB Since enterohemorrhagic Escherichia coli O157, Salmonella, etc., sometimes contaminate animal feces and may cause infectious diseases to humans, it is important to remove pathogenic bacteria from domestic animal waste. For the purpose, we examined the antibacterial activity of chaff vinegar. We found that the chaff vinegar inhibited the growth of pathogenic bacteria immediately in vitro but not efficiently spores and lactic acid bacteria. Further, it removes bacteria, especially Enterobacteriaceae, from animal feces and the surface of the concrete-floor in the cattle barn. Chaff vinegar is advertised as. natural chemical substance for a soil conditioner, to promote the composting and to deodorize their smell. Chaff vinegar may be useful for organic agriculture without enteric pathogenic bacteria.
C1 Obihiro Univ Agr & Vet Med, Dept Vet Microbiol, Obihiro, Hokkaido 0808555, Japan.
RP Makino, S (reprint author), Obihiro Univ Agr & Vet Med, Dept Vet Microbiol, Obihiro, Hokkaido 0808555, Japan.
CR Entani E, 1998, J FOOD PROTECT, V61, P953, DOI 10.4315/0362-028X-61.8.953
   Monk JD, 1996, J APPL BACTERIOL, V81, P7, DOI 10.1111/j.1365-2672.1996.tb03276.x
   SMULDERS FJ, 1998, INT J FOOD MICROBIOL, V10, P149
   UCHIDA I, 1993, MOL MICROBIOL, V9, P487, DOI 10.1111/j.1365-2958.1993.tb01710.x
NR 4
TC 5
Z9 6
U1 0
U2 11
PU JAPAN SOC VET SCI
PI TOKYO
PA UNIV TOKYO, 1-1-1 YAYOI, BUNKYO-KU, TOKYO, 103, JAPAN
SN 0916-7250
J9 J VET MED SCI
JI J. Vet. Med. Sci.
PD AUG
PY 2000
VL 62
IS 8
BP 893
EP 895
DI 10.1292/jvms.62.893
PG 3
WC Veterinary Sciences
SC Veterinary Sciences
GA 350XX
UT WOS:000089127900013
PM 10993188
OA Bronze
DA 2019-07-15
ER
