# Supplementary material for: Knowledge Domain and Emerging Trends in Vinegar Research: A Bibliometric Review of the Literature from WoSCC
Source: Foods. 2020 Feb 10;9(2):166. doi: 10.3390/foods9020166 (PMC7074530; doi:10.3390/foods9020166)
Supplement: Supplementary file 1 [file foods-09-00166-s001.zip › Supplementary files/Supplementary Material/WoSCC dataset for CiteSpace/data/download2001_0x5unique.txt]

PT J
AU Kondo, S
   Tayama, K
   Tsukamoto, Y
   Ikeda, K
   Yamori, Y
AF Kondo, S
   Tayama, K
   Tsukamoto, Y
   Ikeda, K
   Yamori, Y
TI Antihypertensive effects of acetic acid and vinegar on spontaneously
   hypertensive rats
SO BIOSCIENCE BIOTECHNOLOGY AND BIOCHEMISTRY
LA English
DT Article
DE SHR; vinegar; acetic acid; antihypertensive effect; renin activity
ID CONVERTING-ENZYME; ANGIOTENSIN; CALCIUM; SERUM
AB To clarify the possibility of a preventive effect of dietary vinegar on blood pressure, long-term administration of vinegar or the acetic acid to SHR was examined. As a result, it was observed that acetic acid itself, the main component of vinegar, significantly reduced both blood pressure (p < 0.05) and renin activity (p < 0.01) compared to controls given no acetic acid or vinegar, as well as vinegar. There were no significant differences in angiotensin I-converting enzyme activity in various organs. As for the mechanism of this function, it was suggested that this reduction in blood pressure may be caused by the significant reduction in renin activity and the subsequent decrease in angiotensin II. From this study, it was also suggested that the antihypertensive effect of vinegar is mainly due to the acetic acid in it.
C1 Mitsukan Grp Corp, Cent Res Inst, Aichi 4758585, Japan.
   Kyoto Univ, Grad Sch Human & Environm Studies, Kyoto 6068501, Japan.
RP Kondo, S (reprint author), Mitsukan Grp Corp, Cent Res Inst, Aichi 4758585, Japan.
EM shino_k@mitsukan.co.jp
CR DAS M, 1977, J BIOL CHEM, V252, P1316
   EBIHARA A, 1994, RINHSO IYAKU, V10, P571
   HACKENTHAL E, 1990, PHYSIOL REV, V70, P1067
   HIROI N, 1994, IGAKU TO YAKUGAKU, V32, P81
   Ito H., 1978, Journal of the Society of Brewing, Japan [Nihon Jozo Kyokai Zasshi], V73, P200
   KASAHARA Y, 1981, CLIN CHEM, V27, P1922
   Kishi M, 1999, BIOSCI BIOTECH BIOCH, V63, P905, DOI 10.1271/bbb.63.905
   LOWRY OH, 1951, J BIOL CHEM, V193, P265
   MATSUMURA Y, 1985, EUR J PHARMACOL, V117, P369, DOI 10.1016/0014-2999(85)90011-1
   Matui Y, 1998, JPN PHARMACOL THER, V26, P23
   MORI K, 1974, JAP J IND HLTH, V16, P490
   Nishikawa Yasushi, 2001, Nippon Shokuhin Kagaku Kogaku Kaishi, V48, P73
   NUSSBERGER J, 1973, 19 S DTSCH GES END, V173, P157
   OGIHARA T, 1977, J CLIN ENDOCR METAB, V45, P727
   Ohnami K., 1985, KISO TO RINSHO, V19, P237
   OKAMOTO A, 1995, BIOSCI BIOTECH BIOCH, V59, P1147, DOI 10.1271/bbb.59.1147
   SEKIGUCHI M, 1989, KENSA TO GIJUTSU, V17, P1167
   Shimizu E, 1999, J NUTR SCI VITAMINOL, V45, P375
   SHINYAMA H, 1987, SCIENCE, V40, P1687
   TSUZUKI W, 1992, J JPN SOC FOOD SCI, V39, P188
   UEHARA Y, 1983, PROSTA LEUKOTR MED, V11, P95, DOI 10.1016/0262-1746(83)90113-0
NR 21
TC 78
Z9 89
U1 3
U2 16
PU TAYLOR & FRANCIS LTD
PI ABINGDON
PA 2-4 PARK SQUARE, MILTON PARK, ABINGDON OR14 4RN, OXON, ENGLAND
SN 0916-8451
EI 1347-6947
J9 BIOSCI BIOTECH BIOCH
JI Biosci. Biotechnol. Biochem.
PD DEC
PY 2001
VL 65
IS 12
BP 2690
EP 2694
DI 10.1271/bbb.65.2690
PG 5
WC Biochemistry & Molecular Biology; Biotechnology & Applied Microbiology;
   Chemistry, Applied; Food Science & Technology
SC Biochemistry & Molecular Biology; Biotechnology & Applied Microbiology;
   Chemistry; Food Science & Technology
GA 507AA
UT WOS:000173002900014
PM 11826965
DA 2019-07-15
ER

PT J
AU Del Signore, A
AF Del Signore, A
TI Chemometric analysis and volatile compounds of traditional balsamic
   vinegars from Modena
SO JOURNAL OF FOOD ENGINEERING
LA English
DT Article
DE traditional balsamic vinegar; volatile compounds; chemometrics; linear
   principal component analysis; linear discriminant analysis
AB In order to characterise traditional balsamic vinegars from Modena some volatile compounds have been dosed. These substances, responsible for flavour, were extracted after 3 h of stripping with nitrogen and adsorbed by activated charcoal and tenax. The data collected were successively elaborated with multivariate statistical techniques. While linear principal component analysis (LPCA) could not permit an unequivocal differentiation, discriminant method has given a complete discrimination among the various kinds of vinegars. (C) 2001 Elsevier Science Ltd. All rights reserved.
C1 Univ G DAnnunzio, Dipartimento Sci, I-65127 Pescara, Italy.
RP Del Signore, A (reprint author), Univ G DAnnunzio, Dipartimento Sci, Viale Pindaro 42, I-65127 Pescara, Italy.
CR Anderson TW, 1984, INTRO MULTIVARIATE S
   CICHELLI A, 1997, P EUR FOOD CHEM, V9, P427
   Del Signore A, 1998, J AOAC INT, V81, P1087
   Del Signore A., 1997, RIV MERCEOL, V36, P91
   DELSIGNORE A, 1998, J COMMODITY SCI, V37, P51
   DELSIGNORE A, 1997, RIV MERCEOLOGIA, V36, P137
   DELSIGNORE A, 2000, ITALINA J FOOD SCI
   GERBI V, 1994, RICHERCHE INNOVAZION, P741
   GERBI V, 1990, CONVENGO INT SULL AC, P79
   GIACCIO M, 1996, RIV MERCEOL, V35, P17
   Jackson J. E., 1991, USERS GUIDE PRINCIPA
   Lebart L., 1984, MULTIVARIATE DESCRIP
   Mardia K, 1989, MULTIVARIATE ANAL
   MORGANTE A, 1988, RASSEGNA DIRITTO TEC, V23, P129
   SACCANI F, 1986, SULLA TECHNICA ASSAG
NR 15
TC 25
Z9 25
U1 0
U2 10
PU ELSEVIER SCI LTD
PI OXFORD
PA THE BOULEVARD, LANGFORD LANE, KIDLINGTON, OXFORD OX5 1GB, OXON, ENGLAND
SN 0260-8774
J9 J FOOD ENG
JI J. Food Eng.
PD NOV
PY 2001
VL 50
IS 2
BP 77
EP 90
DI 10.1016/S0260-8774(00)00195-3
PG 14
WC Engineering, Chemical; Food Science & Technology
SC Engineering; Food Science & Technology
GA 482KX
UT WOS:000171576300002
DA 2019-07-15
ER

PT J
AU Paultre, A
   Nickolas, C
AF Paultre, A
   Nickolas, C
TI From vinegar to Li/SOCl2
SO ELECTRONIC PRODUCTS MAGAZINE
LA English
DT Article
NR 0
TC 0
Z9 0
U1 1
U2 1
PU HEARST BUSINESS COMM INC
PI GARDEN CITY
PA UTP DIVISION 645 STEWART AVE, GARDEN CITY, NY 11530 USA
SN 0013-4953
J9 ELECTRON PROD
JI Electron. Prod. Mag.
PD DEC
PY 2001
VL 44
IS 7
BP 23
EP 24
PG 2
WC Engineering, Electrical & Electronic
SC Engineering
GA 515DX
UT WOS:000173481100007
DA 2019-07-15
ER

PT J
AU Fregapane, G
   Rubio-Fernandez, H
   Salvador, MD
AF Fregapane, G
   Rubio-Fernandez, H
   Salvador, MD
TI Influence of fermentation temperature on semi-continuous acetification
   for wine vinegar production
SO EUROPEAN FOOD RESEARCH AND TECHNOLOGY
LA English
DT Article
DE wine vinegar; acetic acid fermentation; fermentation temperature
ID CULTURE
AB This paper describes semi-continuous acetic acid fermentations for wine vinegar production performed isothermally and using temperature gradients in order to determine the influence of temperature on this industrial biotransformation. Acetifications were conduced in 6- to 100-1 reactors. Overall process productivity improved about 15-20% using a temperature gradient. An initial temperature of 32 degreesC was employed until the product concentration reached 90-95 g/l/h. Thereafter, the temperature was gradually reduced to 30 degreesC until the end of the production cycle. Under these operating conditions. the 100-1 acetator yielded an overall productivity of 1.84 +/-0.03 g/l/h, a maximum acetification rate of 2.10 +/-0.02 g/l/h. a 94.3 +/-0.4% process yield, and a final acetic acid concentration of 116.0 +/-0.9 g/l.
C1 Univ Castilla La Mancha, Fac Chem, Dept Food Technol, E-13071 Ciudad Real, Spain.
RP Fregapane, G (reprint author), Univ Castilla La Mancha, Fac Chem, Dept Food Technol, Avda Camilo Jose Cela 10, E-13071 Ciudad Real, Spain.
RI Fregapane, Giuseppe/L-2427-2014; Salvador, Amparo/B-1059-2015
OI Fregapane, Giuseppe/0000-0002-7654-5774; Salvador,
   Amparo/0000-0001-5243-815X
CR ADAMS FR, 1985, MICROBIOLOGY FERMENT, P1
   ALLGEIER RJ, 1960, ADV APPL MICROBIOL, V11, P163
   CARNACINI A, 1992, VITIC ENOL SCI, V47, P267
   de Ory I, 1998, APPL MICROBIOL BIOT, V49, P189, DOI 10.1007/s002530051157
   Fregapane G, 1999, BIOTECHNOL BIOENG, V63, P141, DOI 10.1002/(SICI)1097-0290(19990420)63:2<141::AID-BIT2>3.0.CO;2-6
   FUKAYA M, 1989, AGR BIOL CHEM TOKYO, V53, P2435, DOI 10.1080/00021369.1989.10869688
   GonzalezVinas MA, 1996, J SENS STUD, V11, P129, DOI 10.1111/j.1745-459X.1996.tb00037.x
   HIGASHIDE T, 1994, J JPN SOC FOOD SCI, V41, P913
   KUNIMATSU, 1981, Patent No. 4282257
   Llaguno C., 1991, VINAGRE VINO CONSEJO
   Saeki A, 1997, BIOSCI BIOTECH BIOCH, V61, P138, DOI 10.1271/bbb.61.138
   Sokollek SJ, 1997, SYST APPL MICROBIOL, V20, P481, DOI 10.1016/S0723-2020(97)80017-3
NR 12
TC 11
Z9 14
U1 0
U2 15
PU SPRINGER-VERLAG
PI NEW YORK
PA 175 FIFTH AVE, NEW YORK, NY 10010 USA
SN 1438-2377
J9 EUR FOOD RES TECHNOL
JI Eur. Food Res. Technol.
PY 2001
VL 213
IS 1
BP 62
EP 66
DI 10.1007/s002170100348
PG 5
WC Food Science & Technology
SC Food Science & Technology
GA 457BT
UT WOS:000170117800012
DA 2019-07-15
ER

PT J
AU Morales, ML
   Tesfaye, W
   Garcia-Parrilla, MC
   Casas, JA
   Troncoso, AM
AF Morales, ML
   Tesfaye, W
   Garcia-Parrilla, MC
   Casas, JA
   Troncoso, AM
TI Sherry wine vinegar: physicochemical changes during the acetification
   process
SO JOURNAL OF THE SCIENCE OF FOOD AND AGRICULTURE
LA English
DT Article
DE acetification; vinegar sherry; phenolic compounds; organic acids;
   volatile compounds
ID MULTIVARIATE-ANALYSIS; PHENOLIC COMPOSITION; DIFFERENTIATION
AB The quality of a sine vinegar is determined by the raw wine substrate and the acetification process employed in its production. Attempts to characterise vinegars have been based on these two features, along with variables such as total extract, glycerol, organic acids, volatile compounds and phenolic composition. When the final products are analysed, it is difficult to evaluate to what extent quality differences are due to the raw material or to differences in production methods, so it is necessary to determine the influence of each feature separately. The present work focuses on monitoring physicochemical changes during the acetification of sherry wine by submerged culture. ANOVA showed significant differences for ethanol, acetic and lactic acids and some volatile compounds (methanol, l-propanol, 2-methyl-1-propanol, 2-methyl-1-butanol, 3-methyl-1-butanol, acetoin, acetaldehyde, ethyl acetate and ethyl lactate). However, no statistical changes were found for phenolic compounds during acetification. The phenolic composition of the final product was determined by the substrate employed. In addition, the influence of cycle duration on the chemical composition was studied; the only compound affected by this factor was 2-methyl-1-butanol. (C) 2001 Society of Chemical Industry.
C1 Univ Seville, Fac Farm, Area Nutr & Bromatol, E-41012 Seville, Spain.
RP Troncoso, AM (reprint author), Univ Seville, Fac Farm, Area Nutr & Bromatol, C-P Garcia Gonzalez S-N, E-41012 Seville, Spain.
EM troncoso@fafar.us.es
RI Garcia-Parrilla, M. Carmen/A-6466-2008; Troncoso, Ana M/A-6525-2008;
   Morales, M.Lourdes/M-7892-2014
OI Garcia-Parrilla, M. Carmen/0000-0002-0436-2784; Troncoso, Ana
   M/0000-0003-0291-2823; Morales, M.Lourdes/0000-0002-0384-0326
CR ADAM A, 1985, MICROBIOLOGY FERMENT, V1, P1
   [Anonymous], 1995, STAT WIND
   Antonelli A, 1997, FOOD CHEM, V60, P403, DOI 10.1016/S0308-8146(96)00360-3
   ARTILES AA, 1993, ALIMENTARIA      SEP, P99
   Asai T., 1968, ACETIC ACID BACTERIA
   BLANCH GP, 1992, J AGR FOOD CHEM, V40, P1046, DOI 10.1021/jf00018a027
   Folin O, 1927, J BIOL CHEM, V73, P627
   Garcia-Parrilla MC, 1997, J AGR FOOD CHEM, V45, P3487, DOI 10.1021/jf970091s
   Garcia-Parrilla MC, 1998, SCI ALIMENT, V18, P211
   Garcia-Parrilla MC, 1999, FOOD RES INT, V32, P433, DOI 10.1016/S0963-9969(99)00105-2
   GARCIAPARRILLA MC, 1996, J LIQ CHROMATOGR R T, V19, P247
   Gerbi V, 1997, SCI ALIMENT, V17, P349
   Giudici P., 1993, Industrie delle Bevande, V22, P123
   GOMEZ JM, 1996, INFO TECHNOL, V7, P109
   Guerrero MI, 1997, TALANTA, V45, P379, DOI 10.1016/S0039-9140(97)00139-2
   GUERRERO MI, 1994, J SCI FOOD AGR, V66, P209, DOI 10.1002/jsfa.2740660215
   Kolmogoroff A, 1941, ANN MATH STAT, V12, P461, DOI 10.1214/aoms/1177731684
   KREUTZ F H, 1962, Klin Wochenschr, V40, P362, DOI 10.1007/BF01732450
   MANN HB, 1947, ANN MATH STAT, V18, P50, DOI 10.1214/aoms/1177730491
   *MIN PRES, 1977, ORD 31 EN
   Morales M.L., 1999, THESIS U SEVILLA
   Morales ML, 1998, J CHROMATOGR A, V822, P45, DOI 10.1016/S0021-9673(98)00572-X
   NIETO J, 1993, DEV FOOD SCI, V32, P469
   OUGH CS, 1969, J FOOD SCI, V34, P228, DOI 10.1111/j.1365-2621.1969.tb10327.x
   QUIROS JM, 1990, QUAD VITIC ENOL U TO, P115
   Tesfaye W, 2000, J I BREWING, V106, P215, DOI 10.1002/j.2050-0416.2000.tb00060.x
NR 26
TC 30
Z9 32
U1 1
U2 11
PU WILEY-BLACKWELL
PI MALDEN
PA COMMERCE PLACE, 350 MAIN ST, MALDEN 02148, MA USA
SN 0022-5142
J9 J SCI FOOD AGR
JI J. Sci. Food Agric.
PD MAY 15
PY 2001
VL 81
IS 7
BP 611
EP 619
DI 10.1002/jsfa.853
PG 9
WC Agriculture, Multidisciplinary; Chemistry, Applied; Food Science &
   Technology
SC Agriculture; Chemistry; Food Science & Technology
GA 427VC
UT WOS:000168425300001
DA 2019-07-15
ER
