# Supplementary material for: Knowledge Domain and Emerging Trends in Vinegar Research: A Bibliometric Review of the Literature from WoSCC
Source: Foods. 2020 Feb 10;9(2):166. doi: 10.3390/foods9020166 (PMC7074530; doi:10.3390/foods9020166)
Supplement: Supplementary file 1 [file foods-09-00166-s001.zip › Supplementary files/Supplementary Material/WoSCC dataset for CiteSpace/data/download2001_1x5unique.txt]

PT J
AU Zanini, GM
   Graeff-Teixeira, C
AF Zanini, GM
   Graeff-Teixeira, C
TI Inactivation of infective larvae of Angiostrongylus costaricensis with
   short time incubations in 1.5% bleach solution, vinegar or saturated
   cooking salt solution
SO ACTA TROPICA
LA English
DT Article
DE Angiostrongylus costaricensis; food borne disease; larvicidal agents
ID BRAZIL; HOSTS
AB Angiostrongylus costaricensis is a nematode parasite of wild rodents in the Americas. Man may become infected accidentally and, sometimes, suffers a very severe abdominal disease. Ingestion of raw vegetables has been proven to be a risk factor for the acquisition of A. costaricensis and, therefore, prophylaxis should include food disinfection. The larvicidal effect of wine vinegar, saturated cooking salt (SS) and a 1.5% bleach solution (BW) were compared with a 1-h-incubation period, at room temperature. Larval viability was tested through inoculation in Swiss mice. Only one out of 560 larvae treated with BW (97.3% of the animals were uninfected) was recovered as an adult worm, while 90/336 and 29/512 larvae treated, respectively, with SS and WV were recovered as adult worms. This larvicidal effect of BW was seen also in incubation limes as short as 15 min. In conclusion, the 1.5% bleach solution may be helpful for prophylaxis of human abdominal angiostrongyliasis through disinfection of raw vegetables and unpeeled fruits. (C) 2001 Elsevier Science B.V. All rights reserved.
C1 Pontificia Univ Catolica Rio Grande do Sul, Fac Biociencias, Curso Posgrad Biociencias, BR-90690000 Porto Alegre, RS, Brazil.
   Pontificia Univ Catolica Rio Grande do Sul, Inst Pesquisas Biomed, BR-90690000 Porto Alegre, RS, Brazil.
RP Graeff-Teixeira, C (reprint author), Pontificia Univ Catolica Rio Grande do Sul, Fac Biociencias, Curso Posgrad Biociencias, Av Ipiranga 6690, BR-90690000 Porto Alegre, RS, Brazil.
EM graeteix@music.pucrs.br
RI Graeff-Teixeira, Carlos/A-5820-2012
OI Graeff-Teixeira, Carlos/0000-0003-2725-0061
CR GHEBREKIDAN H, 1992, ETHIOPIAN MED J, V30, P23
   GRAEFFTEIXEIRA C, 1990, REV I MED TROP, V32, P147, DOI 10.1590/S0036-46651990000300001
   GRUBB TC, 1969, REV LAT AM MICROBIOL, V2, P199
   JAMRA LM, 1991, REV I MED TROP, V33, P359, DOI 10.1590/S0036-46651991000500004
   Kramer MH, 1998, CLIN INFECT DIS, V26, P365, DOI 10.1086/516325
   MORERA P, 1971, Acta Medica Costarricense, V14, P159
   MORERA P, 1973, AM J TROP MED HYG, V22, P613, DOI 10.4269/ajtmh.1973.22.613
   MORERA P, 1985, SERIE COPUBLICACIONE, V1, P230
   MORERA P, 1985, REV MED HOSP NAL NIN, V20, P164
   OLIVEIRABONETTI VC, 1998, REV SOC BRAS MED TRO, V31, P289
   Rambo PR, 1997, MEM I OSWALDO CRUZ, V92, P9, DOI 10.1590/S0074-02761997000100002
   UBELAKER JE, 1980, J PARASITOL, V66, P856, DOI 10.2307/3280689
   UBELAKER JE, 1979, J PARASITOL, V65, P307, DOI 10.2307/3280170
   Volcan Gregorio S., 1993, Revista do Instituto de Medicina Tropical de Sao Paulo, V35, P193, DOI 10.1590/S0036-46651993000200012
   Zanini G M, 1995, Rev Soc Bras Med Trop, V28, P389
   ZENEBON O, 1994, REV SAUDE PUBL, V28, P127, DOI 10.1590/S0034-89101994000200006
NR 16
TC 8
Z9 9
U1 0
U2 1
PU ELSEVIER SCIENCE BV
PI AMSTERDAM
PA PO BOX 211, 1000 AE AMSTERDAM, NETHERLANDS
SN 0001-706X
EI 1873-6254
J9 ACTA TROP
JI Acta Trop.
PD JAN 15
PY 2001
VL 78
IS 1
BP 17
EP 21
DI 10.1016/S0001-706X(00)00165-0
PG 5
WC Parasitology; Tropical Medicine
SC Parasitology; Tropical Medicine
GA 399RY
UT WOS:000166827200004
PM 11164746
DA 2019-07-15
ER

PT J
AU Hermann, A
AF Hermann, A
TI Determination of D/H isotope ratio in acetic acid from vinegars and
   pickled products by H-2-NMR-spectroscopy
SO EUROPEAN FOOD RESEARCH AND TECHNOLOGY
LA English
DT Article
DE vinegar; authenticity; deuterium
ID NMR; ETHANOL; H-2
AB A straightforward way of isolating acetic acid from vinegars and pickled preserves and measuring its D/H ratio employing a combination of natural abundance deuterium- and proton NMR-spectroscopy is described. Additionally, an approach for referencing the isotopic ratios to a certified standard material is given. Some results on pickled preserves are presented.
C1 Inst Lebensmittelchem, Landesuntersuchungsamt Rheinland Pfalz, D-67346 Speyer, Germany.
RP Hermann, A (reprint author), Inst Lebensmittelchem, Landesuntersuchungsamt Rheinland Pfalz, Nikolaus Von Weis Str 1, D-67346 Speyer, Germany.
CR Cremonini MA, 1998, J AGR FOOD CHEM, V46, P3943, DOI 10.1021/jf980393+
   Fauhl C, 1996, Z LEBENSM UNTERS FOR, V203, P541, DOI 10.1007/BF01193160
   GUILLOU C, 1988, MAGN RESON CHEM, V26, P491, DOI 10.1002/mrc.1260260611
   Martin GJ, 1996, ANAL CHIM ACTA, V321, P137, DOI 10.1016/0003-2670(95)00568-4
   REMAUD G, 1992, FRESEN J ANAL CHEM, V342, P457, DOI 10.1007/BF00322207
   ROSSMANN A, 1989, Z LEBENSM UNTERS FOR, V188, P434, DOI 10.1007/BF01122542
   SCHMID ER, 1978, Z LEBENSM UNTERS FOR, V166, P89, DOI 10.1007/BF01267783
NR 7
TC 21
Z9 22
U1 0
U2 0
PU SPRINGER-VERLAG
PI NEW YORK
PA 175 FIFTH AVE, NEW YORK, NY 10010 USA
SN 1438-2377
J9 EUR FOOD RES TECHNOL
JI Eur. Food Res. Technol.
PY 2001
VL 212
IS 6
BP 683
EP 686
DI 10.1007/s002170100308
PG 4
WC Food Science & Technology
SC Food Science & Technology
GA 448UC
UT WOS:000169647500010
DA 2019-07-15
ER

PT J
AU Giumanini, AG
   Verardo, G
   Della Martina, D
   Toniutti, N
AF Giumanini, AG
   Verardo, G
   Della Martina, D
   Toniutti, N
TI Improved method for the analysis of organic acids and new derivatization
   of alcohols in complex natural aqueous matrixes: Application to wine and
   apple vinegar
SO JOURNAL OF AGRICULTURAL AND FOOD CHEMISTRY
LA English
DT Article
DE organic acids; alcohols; phenylacetyl chloride; diazomethane; methyl
   esters; wine vinegar; apple vinegar
ID VOLATILE COMPOSITION; GAS-CHROMATOGRAPHY; AROMA; STORAGE; SPECTROMETRY;
   EXTRACTION; FRUIT
AB An improvement in the procedure for investigation of organic acids and a new derivatization method, amenable to gas chromatographic-mass spectrometric detection of alcohols, are presented. The latter is based on the formation of phenacetyl esters. The simultaneous application of the two methods also allows data to be obtained on some volatile neutrals. present in complex natural aqueous fluids. Application to wine and cider vinegars allowed detection of a number of previously unreported components, among which are interesting partially esterified polycarboxylic esters.
C1 Univ Udine, Dept Chem Sci & Technol, I-33100 Udine, Italy.
RP Giumanini, AG (reprint author), Univ Udine, Dept Chem Sci & Technol, I-33100 Udine, Italy.
EM giumanini@uniud.it
RI Verardo, Giancarlo/L-8398-2019
OI Verardo, Giancarlo/0000-0002-3764-8914
CR Andlauer W, 2000, J AGR FOOD CHEM, V48, P3533, DOI 10.1021/jf000010j
   ANTONELLI A, 1994, HRC-J HIGH RES CHROM, V17, P553
   Bertolini L., 1994, Industrie delle Bevande, V23, P324
   BLANCH GP, 1992, J AGR FOOD CHEM, V40, P1046, DOI 10.1021/jf00018a027
   Carnacini A., 1992, Industrie delle Bevande, V21, P465
   Charles M, 2000, J AGR FOOD CHEM, V48, P70, DOI 10.1021/jf9905424
   Colagrande O., 1986, Industrie delle Bevande, V15, P257
   DEBETHENCOURT CD, 1980, REV AGROQUIM TECNOL, V20, P247
   Erbe T, 1998, Z LEBENSM UNTERS F A, V207, P400, DOI 10.1007/s002170050352
   Francioli S, 1999, AM J ENOL VITICULT, V50, P404
   GALVEZ MC, 1995, ACTA HORTIC, V388, P269
   GARCIA-PARRILLA MC, 1994, FOOD CHEM, V50, P313, DOI 10.1016/0308-8146(94)90140-6
   Garcia-Parrilla MC, 1999, FOOD RES INT, V32, P433, DOI 10.1016/S0963-9969(99)00105-2
   GARCIAPARRILLA MC, 1996, J LIQ CHROMATOGR R T, V19, P247
   GARCIAPARRILLA MC, 1996, ALIMENT EQUIPOS TECN, V15, P79
   Gerbi V., 1992, Italian Journal of Food Science, V4, P259
   HUR S, 1998, J FOOD SCI NUTR, V3, P119
   HUR S, 1998, J FOOD SCI NUTR, V3, P230
   Igler A, 1996, Z LEBENSM UNTERS FOR, V203, P283, DOI 10.1007/BF01192879
   KUBOTA T, 1989, NIPPON NOGEIK KAISHI, V63, P49
   LEGENDRE MG, 1978, J AM CHEM SOC, V100, P552
   MARAIS J, 1980, VITIS, V19, P151
   Martinez de la Ossa E., 1987, American Journal of Enology and Viticulture, V38, P293
   Okamoto A, 1997, BIOSCI BIOTECH BIOCH, V61, P1582, DOI 10.1271/bbb.61.1582
   RAPP A, 1985, Z LEBENSM UNTERS FOR, V180, P109, DOI 10.1007/BF01042633
   RODOPULO A K, 1979, Prikladnaya Biokhimiya i Mikrobiologiya, V15, P309
   SAKATA K, 1991, J JPN SOC FOOD SCI, V38, P765
   SASAKAWA K, 1987, KANZEI CHUO BUNSEKIS, V27, P43
   Schmidt OT, 1934, BER DTSCH CHEM GES, V67, P2120, DOI 10.1002/cber.19340671243
   SHINOHARA T, 1981, Nippon Nogeikagaku Kaishi, V55, P679
   SHINOHARA T, 1979, AGR BIOL CHEM TOKYO, V43, P2351, DOI 10.1080/00021369.1979.10863808
   SIMPSON RF, 1978, VITIS, V17, P274
   STAHL E, 1974, Z LEBENSM UNTERS FOR, V156, P321, DOI 10.1007/BF01255444
   Strazzolini P, 1996, B CHEM SOC JPN, V69, P2943, DOI 10.1246/bcsj.69.2943
   Svejcar V., 1985, Pol'nohospodarstvo, V31, P762
   YAMAMOTO A, 1990, EISEI KAGAKU, V36, P332, DOI 10.1248/jhs1956.36.332
NR 36
TC 12
Z9 15
U1 5
U2 32
PU AMER CHEMICAL SOC
PI WASHINGTON
PA 1155 16TH ST, NW, WASHINGTON, DC 20036 USA
SN 0021-8561
J9 J AGR FOOD CHEM
JI J. Agric. Food Chem.
PD JUN
PY 2001
VL 49
IS 6
BP 2875
EP 2882
DI 10.1021/jf0103368
PG 8
WC Agriculture, Multidisciplinary; Chemistry, Applied; Food Science &
   Technology
SC Agriculture; Chemistry; Food Science & Technology
GA 446WE
UT WOS:000169536500030
PM 11409981
DA 2019-07-15
ER

PT J
AU Gonzalez-Rodriguez, J
   Perez-Juan, P
   de Castro, MDL
AF Gonzalez-Rodriguez, J
   Perez-Juan, P
   de Castro, MDL
TI Two-parameter determination in vinegar by a flow injection-pervaporation
   system
SO ANALYST
LA English
DT Article
ID TOTAL ACIDITY; WINES
AB A flow injection method (FI) for the sequential determination of ethanol and acetic acid in vinegar is reported. The determination of ethanol is based on the oxidation of the pervaporated ethanol by K2Cr2O7. The acetic acid is determined by an acid-base reaction with Thymol Blue as the indicator. Both reactions are monitored photometrically at 600 nm using a single detector. Optimisation studies and assessment of the sequential FI method are also reported. The linear determination range is 0-12% v/v for ethanol and 0-10% (grams of acetic acid in 100 ml) for acetic acid. The sample throughput of the sequential manifold is seven per hour. The new method was applied to vinegar samples and the results obtained were in excellent agreement with those from reference methods used in Spain.
C1 Univ Cordoba, Div Analyt Chem, E-14071 Cordoba, Spain.
   Perez Barquero SA, Dept Res & Dev, E-14550 Cordoba, Spain.
RP de Castro, MDL (reprint author), Univ Cordoba, Div Analyt Chem, Campus Rabanales,Annex C-3, E-14071 Cordoba, Spain.
RI Gonzalez-Rodriguez, Jose/B-6422-2008
OI Gonzalez-Rodriguez, Jose/0000-0003-2059-3571; Luque de Castro, Maria
   D./0000-0003-2326-284X
CR Capelato MD, 1996, ANAL LETT, V29, P711
   CARDWELL TJ, 1991, ANALYST, V116, P1051, DOI 10.1039/an9911601051
   DOWSON RMC, 1986, BIOCH RES
   *FAO WHO, 1985, COMM COD AL
   Honorato RS, 1999, ANAL SCI, V15, P665, DOI 10.2116/analsci.15.665
   Mataix E, 2000, TALANTA, V51, P489, DOI 10.1016/S0039-9140(99)00297-0
   MATTOS IL, 1994, ANAL CHIM ACTA, V298, P159, DOI 10.1016/0003-2670(94)00273-8
   *OFF INT VIGN VIN, 1990, REC METH INT AN VINS
   Papaefstathiou I, 1997, ANAL CHIM ACTA, V354, P135, DOI 10.1016/S0003-2670(97)00422-4
   TSERVISTAS M, 1995, ANAL CHIM ACTA, V316, P117, DOI 10.1016/0003-2670(95)00338-Z
   1970, OFFICIAL METHODS ANA, P520
NR 11
TC 4
Z9 4
U1 0
U2 0
PU ROYAL SOC CHEMISTRY
PI CAMBRIDGE
PA THOMAS GRAHAM HOUSE, SCIENCE PARK, MILTON RD,, CAMBRIDGE CB4 0WF, CAMBS,
   ENGLAND
SN 0003-2654
J9 ANALYST
JI Analyst
PY 2001
VL 126
IS 7
BP 1177
EP 1181
DI 10.1039/b102185k
PG 5
WC Chemistry, Analytical
SC Chemistry
GA 450ZW
UT WOS:000169775600035
PM 11478657
OA Green Accepted
DA 2019-07-15
ER

PT J
AU Nanda, K
   Taniguchi, M
   Ujike, S
   Ishihara, N
   Mori, H
   Ono, H
   Murooka, Y
AF Nanda, K
   Taniguchi, M
   Ujike, S
   Ishihara, N
   Mori, H
   Ono, H
   Murooka, Y
TI Characterization of acetic acid bacteria in traditional acetic acid
   fermentation of rice vinegar (komesu) and unpolished rice vinegar
   (kurosu) produced in Japan
SO APPLIED AND ENVIRONMENTAL MICROBIOLOGY
LA English
DT Article
ID POLYMERASE-CHAIN-REACTION; PERFORMANCE LIQUID-CHROMATOGRAPHY;
   DNA-SEQUENCES; ACETOBACTER; GLUCONOBACTER; GENOMES
AB Bacterial strains were isolated from samples of Japanese rice vinegar (komesu) and unpolished rice vinegar (kurosu) fermented by the traditional static method. Fermentations have never been inoculated with a pure culture since they were started in 1907. A total of 178 isolates were divided into groups A and B on the basis of enterobacterial repetitive intergenic consensus-PCR and random amplified polymorphic DNA fingerprinting analyses. The 16S ribosomal DNA sequences of strains belonging to each group showed similarities of more than 99% with Acetobacter pasteurianus. Group A strains overwhelmingly dominated all stages of fermentation of both types of vinegar. Our results indicate that appropriate strains of acetic acid bacteria have spontaneously established almost pure cultures during nearly a century of komesu and kurosu fermentation.
C1 Osaka Univ, Grad Sch Engn, Dept Biotechnol, Suita, Osaka 5650871, Japan.
   Tamanoi Vinegar Co Ltd, Res Ctr, Nara 6391038, Japan.
RP Murooka, Y (reprint author), Osaka Univ, Grad Sch Engn, Dept Biotechnol, Yamadaoka 2-1, Suita, Osaka 5650871, Japan.
CR BOTH B, 1991, ANAL BIOCHEM, V199, P216, DOI 10.1016/0003-2697(91)90092-8
   BROSIUS J, 1981, J MOL BIOL, V148, P107, DOI 10.1016/0022-2836(81)90508-8
   COCCONCELLI PS, 1995, LETT APPL MICROBIOL, V21, P376, DOI 10.1111/j.1472-765X.1995.tb01085.x
   De Ley J, 1984, BERGEYS MANUAL SYSTE, V1, P268
   DEBRUIJN FJ, 1992, APPL ENVIRON MICROB, V58, P2180
   DOOLEY JJ, 1993, CAN J MICROBIOL, V39, P665, DOI 10.1139/m93-096
   Fleet GH, 1999, INT J FOOD MICROBIOL, V50, P101, DOI 10.1016/S0168-1605(99)00080-X
   MESBAH M, 1989, INT J SYST BACTERIOL, V39, P159, DOI 10.1099/00207713-39-2-159
   Nuswantara S, 1997, J FERMENT BIOENG, V84, P511, DOI 10.1016/S0922-338X(97)81903-4
   OHMORI S, 1982, AGR BIOL CHEM TOKYO, V46, P381, DOI 10.1080/00021369.1982.10865082
   SIEVERS M, 1994, SYST APPL MICROBIOL, V17, P189, DOI 10.1078/072320202320386334
   Sokollek SJ, 1998, J BIOTECHNOL, V60, P195, DOI 10.1016/S0168-1656(98)00014-5
   SUGISAWA T, 1990, AGR BIOL CHEM TOKYO, V54, P1201, DOI 10.1080/00021369.1990.10870125
   TAMAOKA J, 1984, FEMS MICROBIOL LETT, V25, P125, DOI 10.1111/j.1574-6968.1984.tb01388.x
   Trcek J, 1997, FOOD TECHNOL BIOTECH, V35, P63
   VERSALOVIC J, 1991, NUCLEIC ACIDS RES, V19, P6823, DOI 10.1093/nar/19.24.6823
   Ward LJH, 1999, LETT APPL MICROBIOL, V29, P90, DOI 10.1046/j.1365-2672.1999.00586.x
NR 17
TC 74
Z9 81
U1 0
U2 7
PU AMER SOC MICROBIOLOGY
PI WASHINGTON
PA 1752 N ST NW, WASHINGTON, DC 20036-2904 USA
SN 0099-2240
J9 APPL ENVIRON MICROB
JI Appl. Environ. Microbiol.
PD FEB
PY 2001
VL 67
IS 2
BP 986
EP 990
DI 10.1128/AEM.67.2.986-990.2001
PG 5
WC Biotechnology & Applied Microbiology; Microbiology
SC Biotechnology & Applied Microbiology; Microbiology
GA 399ZR
UT WOS:000166844600069
PM 11157275
OA Green Published, Bronze
DA 2019-07-15
ER
