# Supplementary material for: Knowledge Domain and Emerging Trends in Vinegar Research: A Bibliometric Review of the Literature from WoSCC
Source: Foods. 2020 Feb 10;9(2):166. doi: 10.3390/foods9020166 (PMC7074530; doi:10.3390/foods9020166)
Supplement: Supplementary file 1 [file foods-09-00166-s001.zip › Supplementary files/Supplementary Material/WoSCC dataset for CiteSpace/data/download2001_2x5unique.txt]

PT J
AU Markaki, P
   Delpont-Binet, C
   Grosso, F
   Dragacci, S
AF Markaki, P
   Delpont-Binet, C
   Grosso, F
   Dragacci, S
TI Determination of ochratoxin A in red wine and vinegar by immunoaffinity
   high-pressure liquid chromatography
SO JOURNAL OF FOOD PROTECTION
LA English
DT Article
ID COLUMN CLEANUP; PRODUCTS; CEREALS; HPLC
AB A method is described for the determination of ochratoxin A (OTA) in red wine and vinegar using an acidic chloroform extraction, an immmunoaffinity clean-up step, and a high-performance liquid chromatographic determination with fluorescence detection. The detection limit was estimated at 0.002 mug/liter. The mean recovery factors were found at 91.3 and 96.6% for wine and vinegar, respectively. Thirty-one samples of red wine originating from Mediterranean sea countries and 15 samples of vinegar were examined for the presence of OTA. All red wine samples contained OTA. Seventy-two percent of these samples were found to he contaminated over 0.1 mug/liter. Among them, nine samples contained ochratoxin A in the range of 0.5 to 3.4 mug/liter, 12 samples in the range of 0.10 to 0.50 mug/liter (median: 0.176 mug/liter), and 9 samples in the range of 0.010 to 0.100 mug/liter (median: 0.041 mug/liter). All 15 vinegar samples showed the presence of OTA. The most contaminated ones were three balsamic vinegar samples containing 0.156 mug/liter, 0.102 mug/liter, and 0.252 mug/liter of OTA. In the remaining 12 samples, ochratoxin A levels ranged from 0.008 mug/liter to 0.046 mug/liter (median: 0.012 mug/liter). These data are in good agreement with the hypothesis that wine originating from Southern countries might contain significant OTA concentration and showed the possible occurrence of traces of OTA in vinegar.
C1 Univ Athens, Sch Chem, Dept Food Chem, Athens, Greece.
   AFSSA, Microbial Toxins Unit, Maisons Alfort, France.
RP Markaki, P (reprint author), Univ Athens, Sch Chem, Dept Food Chem, Athens, Greece.
OI Dragacci, Sylviane/0000-0002-0876-2654
CR Amerine M. A., 1980, TECHNOLOGY WINE MAKI, P154
   BREITHOLTZ A, 1991, FOOD ADDIT CONTAM, V8, P183, DOI 10.1080/02652039109373968
   Breitholtz-Emanuelsson Anna, 1994, Natural Toxins, V2, P366
   Castegnaro M, 1991, MYCOTOXINS ENDEMIC N, V115
   Creppy E. E., 1993, HUMAN OCHRATOXICOSIS, V231, P147
   Davis N. D., 1987, Food and beverage mycology., P517
   Gareis M, 1996, FOOD ADDIT CONTAM, V13, P35
   HADLOK RM, 1993, COLLOQ INSE, V231, P141
   HUBNER M, 1998, REC MED VET      JUN, P507
   IARC (International Agency for Research on Cancer), 1993, IARC MON EV CARC RIS, V56, P489
   Jorgensen K, 1996, FOOD ADDIT CONTAM, V13, P15
   LERCH CM, 1990, CHROMATOGRAPHIA, V30, P424, DOI 10.1007/BF02328510
   MCDONALD S, 1999, FOOD ADDIT CONTAM, V16, P253
   Petkova-Bocharova T, 1991, IARC Sci Publ, P135
   SCOTT P, 1997, J ASSOC OFF ANA CHEM, V80, P943
   SHARMAN M, 1992, J CHROMATOGR, V603, P285, DOI 10.1016/0021-9673(92)85373-2
   Speijers GJA, 1993, HUMAN OCHRATOXICOSIS, P85
   Stegen G. van den, 1997, Food Additives and Contaminants, V14, P211
   STUDERROHR L, 1995, THESIS SWISS FEDERAL
   Thellman A, 1997, DEUT LEBENSM-RUNDSCH, V93, P1
   Trucksess MW, 1999, J AOAC INT, V82, P85
   Visconti A, 1999, J CHROMATOGR A, V864, P89, DOI 10.1016/S0021-9673(99)00996-6
   ZIMMERLI B, 1995, J CHROMATOGR B, V666, P85, DOI 10.1016/0378-4347(94)00569-Q
   ZIMMERLI B, 1996, FOOD ADDIT CONTAM, V13, P653
NR 24
TC 63
Z9 65
U1 1
U2 5
PU INT ASSOC MILK FOOD ENVIRONMENTAL SANITARIANS, INC
PI DES MOINES
PA 6200 AURORA AVE SUITE 200W, DES MOINES, IA 50322-2863 USA
SN 0362-028X
J9 J FOOD PROTECT
JI J. Food Prot.
PD APR
PY 2001
VL 64
IS 4
BP 533
EP 537
DI 10.4315/0362-028X-64.4.533
PG 5
WC Biotechnology & Applied Microbiology; Food Science & Technology
SC Biotechnology & Applied Microbiology; Food Science & Technology
GA 419CU
UT WOS:000167932400018
PM 11307892
DA 2019-07-15
ER

PT J
AU Mianzan, HW
   Fenner, PJ
   Cornelius, PFS
   Ramirez, FC
AF Mianzan, HW
   Fenner, PJ
   Cornelius, PFS
   Ramirez, FC
TI Vinegar as a disarming agent to prevent further discharge of the
   nematocysts of the stinging hydromedusa Olindias sambaquiensis
SO CUTIS
LA English
DT Article
ID JELLYFISH
AB Olindias sambaquiensis, known as agua viva, is an endemic hydromedusa that is distributed from latitude 23 degrees to 42 degrees south in the southwestern Atlantic Ocean and is known to cause severe stings. This is the first report of the use of vinegar in disarming O sambaquiensis nematocysts and includes preliminary observations on its use in managing the slings of hydromedusae.
C1 INIDEP, Lab Zooplankton, RA-7600 Mar Del Plata, Argentina.
   Nat Hist Museum, London SW7 5BD, England.
RP Mianzan, HW (reprint author), INIDEP, Lab Zooplankton, POB 175, RA-7600 Mar Del Plata, Argentina.
CR AUERBACH PS, 1987, MED GUIDE HAZARDOUS
   AVIAN M, 1995, 6 INT C COEL BIOL JU
   ENDEAN R, 1991, HYDROBIOLOGIA, V216, P641, DOI 10.1007/BF00026525
   EXTON DR, 1988, MED J AUSTRALIA, V149, P54
   FENNER PJ, 1987, MED J AUSTRALIA, V147, P258
   FENNER PJ, 1985, MED J AUSTRALIA, V143, P550
   FENNER PJ, 1986, MED J AUSTRALIA, V145, P174
   FENNER PJ, 1993, MED J AUSTRALIA, V158, P498, DOI 10.5694/j.1326-5377.1993.tb137588.x
   FENNER PJ, 1986, MED J AUSTRALIA, V145, P569
   HARTWICK R, 1980, MED J AUSTRALIA, V1, P15
   KOKELJ F, 1993, CUTIS, V51, P339
   KOKELJ F, 1995, J AM ACAD DERMATOL, V33, P307, DOI 10.1016/0190-9622(95)90267-8
   MIANZAN H W, 1988, Iheringia Serie Miscelanea, P63
   Mianzan H.W., 1989, IHERINGIA SER ZOOL, V69, P155
   MIANZAN HW, 1993, VENOMOUS POISONOUS M, P206
   TRALDI D, 1995, THESIS U STUDI TRIES
   TURNER B, 1980, MED J AUSTRALIA, V2, P394
   VANNUCCI M., 1962, COMMUN MUS ARGENTINO CIENC NAT BERNARDINO RIVADAVIA E INST NAC INVEST CIENC NAT CIENC ZOOL, V3, P203
   Williamson J.A., 1996, VENOMOUS POISONOUS M
   Williamson JA, 1985, MARINE STINGER BOOK
NR 20
TC 19
Z9 24
U1 0
U2 3
PU EXCERPTA MEDICA INC
PI NEW YORK
PA 650 AVENUE OF THE AMERICAS, NEW YORK, NY 10011 USA
SN 0011-4162
J9 CUTIS
JI Cutis
PD JUL
PY 2001
VL 68
IS 1
BP 45
EP 48
PG 4
WC Dermatology
SC Dermatology
GA 454XY
UT WOS:000169998100009
PM 11480147
DA 2019-07-15
ER

PT J
AU Samanidou, VF
   Antoniou, CV
   Papadoyannis, IN
AF Samanidou, VF
   Antoniou, CV
   Papadoyannis, IN
TI Gradient RP-HPLC determination of free phenolic acids in wines and wine
   vinegar samples after SPE, with photodiode array identification
SO JOURNAL OF LIQUID CHROMATOGRAPHY & RELATED TECHNOLOGIES
LA English
DT Article
ID PERFORMANCE LIQUID-CHROMATOGRAPHY; SOLID-PHASE EXTRACTION; SHERRY WINE;
   SEPARATION; COLUMN; POLYPHENOLS; DETECTOR; JUICES
AB The analysis of phenolic compounds in wines is of considerable commercial importance, since they are known to play the major role in defying the sensorial characteristics of wines, such as astringency, flavor, and color, as well as in the browning process, causing product deterioration. In this paper an automated reversed phase high performance liquid chromatographic method, using a multistep binary gradient elution, is developed for the determination of five phenolic acids: caffeic, ferulic, vanillic, salicylic, and p-hydroxy-benzoic acid. The separation method was based on mobile-phase optimization and off-line solid-phase extraction (SPE) from wines and wine vinegar samples, using novel sorbent materials.
   The analytical column, an Inertsil C-8 250 x 4 mm, 5 mum, used, was. operating at ambient temperature. The elution solvents were classified as A: 5-95 (v/v) CH3OH-H2O and B: 90-10 (v/v) CH3OH-HO2 both A and B acidified with glacial CH3COOH at pH 3-4. The samples were eluted with gradient starting with 10% standard at a concentration of 10 ng/muL The flow rate of mobile phase was 0.8 mL/min and observed inlet pressure ranged from 270 to 345 kg/cm(2). A diode-array detector monitored the effluent and chromatograms were recorded at 290 and 256 nm. Comparing their retention time values and UV spectra in the 190-300 nm range with authentic standards stored in a data bank, we made identification of phenolic compounds.
   The statistical evaluation of the method was examined performing intra-day (n=8) repeatability and inter-day (n=8) precision assays at three concentration levels and was found to be satisfactory, with high accuracy and precision results. High percentage recoveries from wines (98.7 +/- 5.9, with RSD 6.0) and wine vinegar (100.8 +/- 6.4, with RSD 6.4) samples were achieved using Nexus SPE cartridges with hydrophilic and lipophilic properties and solvent B as eluent.
C1 Aristotelian Univ Thessaloniki, Dept Chem, Analyt Chem Lab, GR-54006 Salonika, Greece.
RP Papadoyannis, IN (reprint author), Aristotelian Univ Thessaloniki, Dept Chem, Analyt Chem Lab, GR-54006 Salonika, Greece.
OI SAMANIDOU, VICTORIA F./0000-0002-8493-1106
CR Amakura Y, 2000, J CHROMATOGR A, V891, P183, DOI 10.1016/S0021-9673(00)00625-7
   Andrade PB, 1998, J LIQ CHROMATOGR R T, V21, P2813, DOI 10.1080/10826079808003444
   Arin MJ, 1995, J LIQ CHROMATOGR, V18, P4183
   Benassi MT, 1998, J LIQ CHROMATOGR R T, V21, P491, DOI 10.1080/10826079808001235
   Bocchi C, 1996, J CHROMATOGR A, V753, P157, DOI 10.1016/S0021-9673(96)00561-4
   Brenna O, 1998, ELECTROANAL, V10, P1204, DOI 10.1002/(SICI)1521-4109(199811)10:17<1204::AID-ELAN1204>3.0.CO;2-I
   BUIARELLI F, 1995, J CHROMATOGR A, V695, P229, DOI 10.1016/0021-9673(94)01046-H
   CARTONI GP, 1991, J CHROMATOGR, V537, P93, DOI 10.1016/S0021-9673(01)88889-0
   Chilla C, 1996, J CHROMATOGR A, V750, P209, DOI 10.1016/0021-9673(96)00557-2
   Csiktusnadi Kiss Gergely A., 2000, Journal of Chromatography A, V889, P51, DOI 10.1016/S0021-9673(00)00119-9
   Escarpa A, 2000, J CHROMATOGR A, V897, P161, DOI 10.1016/S0021-9673(00)00817-7
   Escarpa A, 1999, J CHROMATOGR A, V830, P301, DOI 10.1016/S0021-9673(98)00893-0
   Glowniak K, 1996, J CHROMATOGR A, V730, P25
   Guillen DA, 1996, J CHROMATOGR A, V724, P117, DOI 10.1016/0021-9673(95)00931-0
   Ho P, 1999, FOOD CHEM, V64, P115, DOI 10.1016/S0308-8146(98)00115-0
   Markowski W, 1998, J LIQ CHROMATOGR R T, V21, P2497, DOI 10.1080/10826079808003594
   Revilla E, 2000, J CHROMATOGR A, V881, P461, DOI 10.1016/S0021-9673(00)00269-7
   Shahrzad S, 1996, J CHROMATOGR A, V741, P223, DOI 10.1016/0021-9673(96)00169-0
NR 18
TC 15
Z9 16
U1 1
U2 19
PU MARCEL DEKKER INC
PI NEW YORK
PA 270 MADISON AVE, NEW YORK, NY 10016 USA
SN 1082-6076
J9 J LIQ CHROMATOGR R T
JI J. Liq. Chromatogr. Relat. Technol.
PY 2001
VL 24
IS 14
BP 2161
EP 2176
DI 10.1081/JLC-100104899
PG 16
WC Biochemical Research Methods; Chemistry, Analytical
SC Biochemistry & Molecular Biology; Chemistry
GA 462MX
UT WOS:000170424800009
DA 2019-07-15
ER

PT J
AU Nishikawa, Y
   Takata, Y
   Nagai, Y
   Mori, T
   Kawada, T
   Ishihara, N
AF Nishikawa, Y
   Takata, Y
   Nagai, Y
   Mori, T
   Kawada, T
   Ishihara, N
TI Antihypertensive effect of Kurosu extract, a traditional vinegar
   produced from unpolished rice, in the SHR rats
SO JOURNAL OF THE JAPANESE SOCIETY FOR FOOD SCIENCE AND TECHNOLOGY-NIPPON
   SHOKUHIN KAGAKU KOGAKU KAISHI
LA Japanese
DT Article
AB Kurosu, a product made from unpolished rice through stationary surface acetic acid fermentation, is one of the most common traditional vinegars. The antihypertensive effect of Kurosu free from acetic acid (Kurosu extract) was studied in male spontaneously hypertensive rats (SHR). Single oral administration of the Kurosu extract reduced systolic blood pressure in SHR. In the SHR given the Kurosu extract for three months, their blood pressure was significantly lowered when compared with those of the control. These results suggest that daily intake of the Kurosu extract is effective for prevention against hypertension.
C1 Tamanoi Vinegar Co Ltd, Res Ctr, Nara 6391038, Japan.
RP Nishikawa, Y (reprint author), Tamanoi Vinegar Co Ltd, Res Ctr, 100 Nishimachi, Nara 6391038, Japan.
CR Nishidai S, 2000, BIOSCI BIOTECH BIOCH, V64, P1909, DOI 10.1271/bbb.64.1909
NR 1
TC 11
Z9 11
U1 0
U2 6
PU JAPAN SOC FOOD SCIENCE TECHNOLOGY
PI IBARAKI-KEN
PA 2-1-12 KANNONDAI TSUKUBA-SHI, IBARAKI-KEN, 305-8642, JAPAN
SN 1341-027X
J9 J JPN SOC FOOD SCI
JI J. Jpn. Soc. Food Sci. Technol.-Nippon Shokuhin Kagaku Kogaku Kaishi
PY 2001
VL 48
IS 1
BP 73
EP 75
PG 3
WC Food Science & Technology
SC Food Science & Technology
GA 400FY
UT WOS:000166862600012
DA 2019-07-15
ER
