# Supplementary material for: Knowledge Domain and Emerging Trends in Vinegar Research: A Bibliometric Review of the Literature from WoSCC
Source: Foods. 2020 Feb 10;9(2):166. doi: 10.3390/foods9020166 (PMC7074530; doi:10.3390/foods9020166)
Supplement: Supplementary file 1 [file foods-09-00166-s001.zip › Supplementary files/Supplementary Material/WoSCC dataset for CiteSpace/data/download2002_0x5unique.txt]

PT J
AU Cocchi, M
   Lambertini, P
   Manzini, D
   Marchetti, A
   Ulrici, A
AF Cocchi, M
   Lambertini, P
   Manzini, D
   Marchetti, A
   Ulrici, A
TI Determination of carboxylic acids in vinegars and in Aceto Balsamico
   Tradizionale di Modena by HPLC and GC methods
SO JOURNAL OF AGRICULTURAL AND FOOD CHEMISTRY
LA English
DT Article
DE ABTM; vinegar; carboxylic acids; SPE; HPLC; GC
ID PERFORMANCE LIQUID-CHROMATOGRAPHY; ORGANIC-ACIDS; WINES
AB The presence of carboxylic acids in grape products has been investigated for a long time by researchers, from both the qualitative and quantitative points of view. Evaluation of carboxylic acids requires the study and optimization of some operative variables which are strictly related to the matrix. In particular, the determination of organic acids in real matrixes such as Aceto Balsamico Tradizionale of Modena (ABTM; a traditional balsamic vinegar made from cooked grape must) is often difficult because of the presence of numerous interferences that need to be removed by separation techniques. To this aim, in the present work a solid-phase extraction (SPE) method with C18 and NH2 exchangers was used to clean the ABTM samples prior to analysis or further treatments. Both HPLC and GC techniques were used to determine organic acids. The efficiency of these two different analytical techniques in the study of ABTM acidic composition has been evaluated. Both methods separately were not able to supply all the data related to carboxylic acids. In particular, HPLC allows acetic and lactic acids quantification, but gluconic and succinic acids are better determined by GC. As far as tartaric, citric, and malic acids are concerned, both HPLC and GC methods give statistically equivalent results. The variation of the single acidic species composition along a series of casks furnished interesting information regarding the chemical transformations taking place during the aging process of this product.
C1 Univ Modena, Dept Chem, I-41100 Modena, Italy.
   Univ Modena, Dept Agr Sci, I-42100 Modena, Italy.
   Ispettorato Cent Repressione Frodi, I-41100 Modena, Italy.
RP Marchetti, A (reprint author), Univ Modena, Dept Chem, Via G Campi 183, I-41100 Modena, Italy.
RI Cocchi, Marina/B-9006-2013; Ulrici, Alessandro/D-4397-2009
OI Cocchi, Marina/0000-0001-8764-4981; Ulrici,
   Alessandro/0000-0002-6010-6400
CR ARMITAGE P, 1987, STATISTICAL METHODS, P141
   CACCAMO F, 1986, J CHROMATOGR, V362, P47, DOI 10.1016/S0021-9673(01)86949-1
   CALULL M, 1992, J CHROMATOGR, V590, P215, DOI 10.1016/0021-9673(92)85384-6
   *COMM BUR REF, BCR REF MAT
   FUNK W, 1995, QUALITY ASSURANCE AN, P15
   Garcia-Romero E., 1993, Journal of Chromatography A, V655, P111, DOI 10.1016/0021-9673(93)87018-H
   GOLDSMITH PL, 1972, STAT METHODS RES PRO, P178
   MENTASTI E, 1985, J CHROMATOGR, V322, P177, DOI 10.1016/S0021-9673(01)97670-8
   MILLER JN, 2000, STAT CHEMOMETRICS AN, P107
   PALLOTTA U, 1977, LEZIONI ENOLOGIA, P1
   TUSSEAU D, 1986, OIVFV, V800
   Vonach R, 1998, J CHROMATOGR A, V824, P159, DOI 10.1016/S0021-9673(98)00570-6
   ZERBINATI O, 1994, J CHROMATOGR A, V671, P281, DOI 10.1016/0021-9673(94)80251-3
   1987, GAZZETTA UFFICI 0223
NR 14
TC 54
Z9 58
U1 1
U2 42
PU AMER CHEMICAL SOC
PI WASHINGTON
PA 1155 16TH ST, NW, WASHINGTON, DC 20036 USA
SN 0021-8561
J9 J AGR FOOD CHEM
JI J. Agric. Food Chem.
PD SEP 11
PY 2002
VL 50
IS 19
BP 5255
EP 5261
DI 10.1021/jf020155l
PG 7
WC Agriculture, Multidisciplinary; Chemistry, Applied; Food Science &
   Technology
SC Agriculture; Chemistry; Food Science & Technology
GA 590XT
UT WOS:000177850300001
PM 12207457
DA 2019-07-15
ER

PT J
AU Jung, HH
   Cho, SD
   Yoo, CK
   Lim, HH
   Chae, SW
AF Jung, HH
   Cho, SD
   Yoo, CK
   Lim, HH
   Chae, SW
TI Vinegar treatment in the management of granular myringitis
SO JOURNAL OF LARYNGOLOGY AND OTOLOGY
LA English
DT Article
DE polyps; ear, external; treatment; outcome
ID ACID
AB To compare the therapeutic efficacy in the management of granular myringitis, 15 patients with chronic granular myringitis were treated with antibiotic ear drops that were used twice to four times a day, and another 15 patients were treated with daily irrigation of the external canal with dilute vinegar solution. All patients treated with dilute vinegar solution had resolution of their original otorrhoea within three weeks, whereas two-thirds of patients recovered within three weeks when treated with antibiotic ear drops. The disadvantages of dilute vinegar therapy were canal irritation with pain and dizziness. When the therapeutic efficacy was compared statistically, a dry ear was attained in the dilute vinegar-treated group at six weeks and six months in the antibiotic ear drop treated group (p<0.01). These results suggest that very low pH therapy using dilute vinegar solution is definitely effective in the management of granular myringitis.
C1 Korea Univ, Coll Med, Dept Otolaryngol Head & Neck Surg, Seung Buk Ku, Seoul 136705, South Korea.
   Korea Univ, Coll Med, Div Biomed Sci, Seoul 136705, South Korea.
RP Jung, HH (reprint author), Korea Univ, Coll Med, Dept Otolaryngol Head & Neck Surg, Seung Buk Ku, 126-1 An Am 5 Dong, Seoul 136705, South Korea.
CR Aminifarshidmehr N, 1996, AM J OTOL, V17, P24
   BROWN OE, 1991, OTOLARYNGOLOGY, P1281
   HOSHINO T, 1982, ARCH OTO-RHINO-LARYN, V234, P219, DOI 10.1007/BF00464325
   JAHN AF, 1993, OTOLARYNGOLOGY HEAD, P2787
   KUNACHAK S, 1992, J OTOLARYNGOL, V21, P297
   LUPTON JR, 1985, AM J PHYSIOL, V249, pG382
   SMATHERS CR, 1977, SOUTHERN MED J, V70, P543, DOI 10.1097/00007611-197705000-00011
   STONEY P, 1992, J OTOLARYNGOL, V21, P129
   Thorp MA, 1998, J LARYNGOL OTOL, V112, P925, DOI 10.1017/S0022215100142100
NR 9
TC 15
Z9 16
U1 0
U2 1
PU HEADLEY BROTHERS LTD
PI ASHFORD
PA INVICTA PRESS, ASHFORD TN24 8HH, KENT, ENGLAND
SN 0022-2151
J9 J LARYNGOL OTOL
JI J. Laryngol. Otol.
PD MAR
PY 2002
VL 116
IS 3
BP 176
EP 180
DI 10.1258/0022215021910474
PG 5
WC Otorhinolaryngology
SC Otorhinolaryngology
GA 531NB
UT WOS:000174420500003
PM 11893257
DA 2019-07-15
ER

PT J
AU Shimoji, Y
   Tamura, Y
   Nakamura, Y
   Nanda, K
   Nishidai, S
   Nishikawa, Y
   Ishihara, N
   Uenakai, K
   Ohigashi, H
AF Shimoji, Y
   Tamura, Y
   Nakamura, Y
   Nanda, K
   Nishidai, S
   Nishikawa, Y
   Ishihara, N
   Uenakai, K
   Ohigashi, H
TI Isolation and identification of DPPH radical scavenging compounds in
   Kurosu (Japanese unpolished rice vinegar)
SO JOURNAL OF AGRICULTURAL AND FOOD CHEMISTRY
LA English
DT Article
DE antioxidative activity; Kurosu; vinegar; dihydroferulic acid;
   dihydrosinapic acid
ID SKIN
AB Dihydroferulic acid (DFA) and dihydrosinapic acid (DSA) were isolated from Kurosu (unpolished rice vinegar) as the major constituents responsible for Kurosu's radical scavenging activity. The levels of antioxidative activity of DFA and DSA in DPPH radical scavenging were higher than those of their respective structurally related compounds, ferulic acid and sinapic acid. The concentrations of DFA and DSA were low in common rice vinegar (polished rice vinegar), suggesting that Kurosu is more advantageous than rice vinegars as an antioxidative food item. As the concentrations of DFA and DSA were low in unpolished rice, too, these acids are thought to be produced in Kurosu through the process of the fermentation from ferulic acid and sinapic acid, respectively.
C1 Tamanoi Vinegar Co Ltd, Res Ctr, Yamato Koriyama, Nara 6391038, Japan.
   Nagoya Univ, Grad Sch Bioagr Sci, Lab Food & Biodynam, Nagoya, Aichi 4648601, Japan.
   Kyoto Univ, Grad Sch Agr, Div Food Sci & Biotechnol, Kyoto 6068502, Japan.
RP Shimoji, Y (reprint author), Tamanoi Vinegar Co Ltd, Res Ctr, 100 Nishimachi, Yamato Koriyama, Nara 6391038, Japan.
CR AMEYAMA M, 1990, SU NO KAGAKU
   EOGLIATO G, 1995, TETRAHEDRON, V51, P10231
   GUYTON KZ, 1991, P NATL ACAD SCI USA, V88, P946, DOI 10.1073/pnas.88.3.946
   Harukaze A., 1999, FOOD SCI TECHNOL RES, V5, P74, DOI DOI 10.1016/J.FOODCHEM.2012.11.129
   ITOH H, 1978, JOZO KYOKAISHI, V73, P200
   LEUENBERGER HGW, 1979, HELV CHIM ACTA, V62, P455, DOI 10.1002/hlca.19790620210
   MATSUDA S, 2001, JOZO KYOKAISHI, V96, P100
   Nishidai S, 2000, BIOSCI BIOTECH BIOCH, V64, P1909, DOI 10.1271/bbb.64.1909
   Nishikawa Y, 2001, J JPN SOC FOOD SCI, V48, P73
   Rechner AR, 2001, FREE RADICAL BIO MED, V30, P1213, DOI 10.1016/S0891-5849(01)00506-8
   SAKATA K, 1978, AGR BIOL CHEM TOKYO, V52, P471
   Yamaguchi T, 1998, BIOSCI BIOTECH BIOCH, V62, P1201, DOI 10.1271/bbb.62.1201
NR 12
TC 95
Z9 104
U1 1
U2 14
PU AMER CHEMICAL SOC
PI WASHINGTON
PA 1155 16TH ST, NW, WASHINGTON, DC 20036 USA
SN 0021-8561
J9 J AGR FOOD CHEM
JI J. Agric. Food Chem.
PD OCT 23
PY 2002
VL 50
IS 22
BP 6501
EP 6503
DI 10.1021/jf020458f
PG 3
WC Agriculture, Multidisciplinary; Chemistry, Applied; Food Science &
   Technology
SC Agriculture; Chemistry; Food Science & Technology
GA 605GE
UT WOS:000178668600041
PM 12381140
DA 2019-07-15
ER

PT J
AU Achaerandio, I
   Guell, C
   Lopez, F
AF Achaerandio, I
   Guell, C
   Lopez, F
TI Continuous vinegar decolorization with exchange resins
SO JOURNAL OF FOOD ENGINEERING
LA English
DT Article
DE vinegar; decolorization; resin exchange; continuous process; adsorption
AB Vinegar decoloring by adsorption with exchange resins was studied and the decoloring capacity of three commercial resins as adsorbent material evaluated. The regeneration of the resins was also studied. The decoloring capacity of the selected resin (Lewatit S-6328-A) was compared with a powder activated carbon which is currently used as an adsorbent in the vinegar industry for decolorization, For a batch process with white and rose vinegars with resin Lewatit S-6328-A (10 g/l for white and 20 g/l for rose) at equilibrium the maximum decolorization efficiency was 69% and 72%, respectively. In the continuous process with a packed column on bench scale, the pseudo-contact time (ratio resin volume and vinegar flow-rate) is the operation factor which determines the decolorization level. The maximum level of decolorization for white and rose vinegars in continuous process was practically the same. The pseudo-contact time required to obtain the maximum decolorization for rose vinegar was almost three times that required for white vinegar. The adsorption of coloured compounds with exchange resins in continuous packed columns seems to be technically feasible, and the results of this work form the backbone of subsequent studies of scaling up for vinegar decolorization. The possibility of packing the resins into a column means that a new continuous process can be used for vinegar decolorization. (C) 2002 Elsevier Science Ltd. All rights reserved.
C1 Univ Rovira & Virgili, Fac Enol, Dept Engn Quim, Unitat Enol CeRTA,Generalitat Catalunya, Tarragona 43005, Catalunya, Spain.
RP Lopez, F (reprint author), Univ Rovira & Virgili, Fac Enol, Dept Engn Quim, Unitat Enol CeRTA,Generalitat Catalunya, Ramon & Cajal 70, Tarragona 43005, Catalunya, Spain.
RI Guell, Carme/L-3075-2014; Achaerandio, Isabel/D-4322-2011; Lopez,
   Francisco/G-4191-2011
OI Guell, Carme/0000-0002-4566-5132; Achaerandio,
   Isabel/0000-0002-0387-6118; Lopez, Francisco/0000-0001-5280-8018
CR *BAYER, 1997, LEW VP OC 1066
   *BAYER, 1994, LEW S6328Q
   *BAYER, 1996, LEW VP OC 1074
   BENTO LSM, 1990, INT SUGAR J, V92, P116
   Grandison A. S., 1994, Food Technology International Europe, P53
   Lenggenhager T., 1997, Fruit Processing, V7, P250
   Lin W. F., 1991, Taiwan Sugar, V38, P17
   Lin W. F., 1991, Taiwan Sugar, V38, P19
   Lyndon R., 1996, Fruit Processing, V6, P130
   MURPHEY JM, 1989, AM J ENOL VITICULT, V40, P189
   Noomhorm A, 1998, J SCI FOOD AGR, V76, P226, DOI 10.1002/(SICI)1097-0010(199802)76:2<226::AID-JSFA939>3.3.CO;2-Z
NR 11
TC 20
Z9 22
U1 0
U2 5
PU ELSEVIER SCI LTD
PI OXFORD
PA THE BOULEVARD, LANGFORD LANE, KIDLINGTON, OXFORD OX5 1GB, OXON, ENGLAND
SN 0260-8774
J9 J FOOD ENG
JI J. Food Eng.
PD MAR
PY 2002
VL 51
IS 4
BP 311
EP 317
AR PII S0260-8774(01)00073-5
DI 10.1016/S0260-8774(01)00073-5
PG 7
WC Engineering, Chemical; Food Science & Technology
SC Engineering; Food Science & Technology
GA 525RP
UT WOS:000174085000008
DA 2019-07-15
ER

PT J
AU Gonzalez-Rodriguez, J
   Perez-Juan, P
   de Castro, MDL
AF Gonzalez-Rodriguez, J
   Perez-Juan, P
   de Castro, MDL
TI Sequential spectrophotometric determination of methanol and iron in
   vinegar by a flow injection-pervaporation method
SO ANALYTICAL AND BIOANALYTICAL CHEMISTRY
LA English
DT Article
DE vinegar; pervaporation; flow injection; spectrophotometry; methanol;
   iron
AB An easily automatable sequential flow-injection-pervaporation method is proposed for the photometric determination of methanol and iron in vinegar. The method is based on separation of the methanol from the sample matrix by pervaporation followed by its oxidation to formaldehyde with permanganate, decolouration of the latter with S2O52-, and subsequent reaction of formaldehyde with p-rosaniline to yield a violet reaction product with maximum absorption at 567 nm. Iron is determined by an existing method based on reaction with thiocyanate in acidic medium and monitoring at 508 nm. After optimisation by either the univariate or multivariate approaches, as required, the linear range was established for methanol (4-1000 mg L-1) and iron (0.18-20 mg L-1). The proposed method was then compared with reference methods for methanol and iron in terms of repeatability (2.452 mg L-1 and 0.245 mg L-1, respectively), reproducibility (4.435 mg L-1 and 0.356 mg L-1, respectively), detection limit (LOD=82 and 0.234 mg L-1, respectively), and traceability. The throughput was nine samples per hour.
C1 Div Analyt Chem, Cordoba, Spain.
   R&D dept Perez Barquero, Cordoba 14550, Spain.
RP de Castro, MDL (reprint author), Div Analyt Chem, Campus Rabanales,Annex C-3, Cordoba, Spain.
RI Gonzalez-Rodriguez, Jose/B-6422-2008
OI Gonzalez-Rodriguez, Jose/0000-0003-2059-3571; Luque de Castro, Maria
   D./0000-0003-2326-284X
CR BELGHITH H, 1987, BIOTECHNOL BIOENG, V30, P1001, DOI 10.1002/bit.260300902
   CLADERA A, 1991, ANALYST, V116, P913, DOI 10.1039/an9911600913
   *ISO, 1998, 572521994E ISO 2, P12
   Mataix E, 2000, CHROMATOGRAPHIA, V52, P205, DOI 10.1007/BF02490458
   MATTOS IL, 1994, ANAL CHIM ACTA, V298, P159, DOI 10.1016/0003-2670(94)00273-8
   *MIN AGR PESC AL, 1993, MET OF AN, V2, P396
   Neira JY, 2000, LAB ROBOTICS AUTOMAT, V12, P246, DOI 10.1002/1098-2728(2000)12:5<246::AID-LRA5>3.0.CO;2-E
   *OFF INT VIGN VIN, 1990, RES OENO 70 2000
   *OFF INT VIGN VIN, 1990, RES OENO 66 2000
   PAPAEFSTATHIOU I, 1995, ANAL LETT, V28, P2063, DOI 10.1080/00032719508000025
   PAPAEFSTATHIOU I, 1995, ANAL CHEM, V67, P3916, DOI 10.1021/ac00117a016
   Pulido-Tofino P, 2000, TALANTA, V51, P537, DOI 10.1016/S0039-9140(99)00308-2
   RIBEREAUGAYON J, 1980, TRATADO ENOLOGIA CIE, V1, P255
   RIBEREAUGAYON P, 2000, HDB ENOLOGY, V2, P43
   YOUNDEN J, 1975, STAT MANUAL ASS OFFI
NR 15
TC 7
Z9 7
U1 0
U2 7
PU SPRINGER-VERLAG BERLIN
PI BERLIN
PA HEIDELBERGER PLATZ 3, D-14197 BERLIN, GERMANY
SN 1618-2642
J9 ANAL BIOANAL CHEM
JI Anal. Bioanal. Chem.
PD SEP
PY 2002
VL 374
IS 1
BP 120
EP 125
DI 10.1007/s00216-002-1432-6
PG 6
WC Biochemical Research Methods; Chemistry, Analytical
SC Biochemistry & Molecular Biology; Chemistry
GA 595MF
UT WOS:000178112800021
PM 12207252
OA Green Accepted
DA 2019-07-15
ER
