# Supplementary material for: Knowledge Domain and Emerging Trends in Vinegar Research: A Bibliometric Review of the Literature from WoSCC
Source: Foods. 2020 Feb 10;9(2):166. doi: 10.3390/foods9020166 (PMC7074530; doi:10.3390/foods9020166)
Supplement: Supplementary file 1 [file foods-09-00166-s001.zip › Supplementary files/Supplementary Material/WoSCC dataset for CiteSpace/data/download2002_1x5unique.txt]

PT J
AU Achaerandio, I
   Guell, C
   Medina, F
   Lamuela-Raventos, R
   Lopez, F
AF Achaerandio, I
   Guell, C
   Medina, F
   Lamuela-Raventos, R
   Lopez, F
TI Note. Vinegar decolourization by re-activated carbon
SO FOOD SCIENCE AND TECHNOLOGY INTERNATIONAL
LA English
DT Article
DE vinegar; activated carbon; decolouring; polyphenols
ID SURFACE-CHEMISTRY; ADSORPTION; OXIDATION; POLYCARBONATE; CHARS
AB This paper describes a batch-system for the decolouring of vinegar with modified activated carbons. The carbon was modified using controlled oxidation with a mixture of Ar/air at a temperature of 350degreesC. The porosity and functionality of the carbon obtained was studied by nitrogen physisorption and FTIR. The BET area increased from 625 to 1126m(2)/g and the functionality also increased, giving new bands around 1700, 1200, 1450 and 1550 cm(-1), which contained most of the information about the functionality assignments of the activated carbons. The decolouring efficiency (DE) of a modified pelleted activated carbon (85.9 +/- 2.2%) increased with respect to nonmodified pelleted activated carbon (14.1 +/- 4.2%). This increase in DE is related to the increase in both the BET area and the functionality.
C1 Univ Rovira & Virgili, Fac Enol, Generalitat Catalunya, CeRTA,Unitat Enol,Dept Engn Quim, Tarragona 43005, Spain.
   Univ Rovira & Virgili, ETSEQ, Dept Engn Quim, Tarragona 43005, Spain.
   Masia Chandon, Barcelona 08798, Spain.
   Univ Barcelona, Fac Farm, CeRTA, Unitat Nutr & Bromatol, E-08028 Barcelona, Spain.
RP Lopez, F (reprint author), Univ Rovira & Virgili, Fac Enol, Generalitat Catalunya, CeRTA,Unitat Enol,Dept Engn Quim, Ramon & Cajal 70, Tarragona 43005, Spain.
RI Lopez, Francisco/G-4191-2011; Raventos, Rosa M Lamuela/F-3986-2016;
   Guell, Carme/L-3075-2014; Medina Cabello, Francesc/F-9370-2015;
   Achaerandio, Isabel/D-4322-2011; Lamuela-Raventos, Rosa M/Q-5082-2019
OI Lopez, Francisco/0000-0001-5280-8018; Raventos, Rosa M
   Lamuela/0000-0002-1287-4560; Guell, Carme/0000-0002-4566-5132; Medina
   Cabello, Francesc/0000-0002-3111-1542; Achaerandio,
   Isabel/0000-0002-0387-6118; 
CR Achaerandio I, 2002, J FOOD ENG, V51, P311, DOI 10.1016/S0260-8774(01)00073-5
   BARRETT EP, 1951, J AM CHEM SOC, V73, P373, DOI 10.1021/ja01145a126
   BENTO LSM, 1990, INT SUGAR J, V92, P116
   BOEHM HP, 1994, CARBON, V32, P759, DOI 10.1016/0008-6223(94)90031-0
   DAVYDOV AA, 1984, INFRARED SPECTROSCOP, P128
   Franz M, 2000, CARBON, V38, P1807, DOI 10.1016/S0008-6223(00)00012-9
   GOMEZSERRANO V, 1994, FUEL, V73, P387, DOI 10.1016/0016-2361(94)90092-2
   Juang RS, 2001, ADSORPTION, V7, P65, DOI 10.1023/A:1011225001324
   Lyndon R., 1996, Fruit Processing, V6, P130
   Mangun CL, 1999, CHEM MATER, V11, P3476, DOI 10.1021/cm990123m
   Moreno-Castilla C, 2000, CARBON, V38, P1995, DOI 10.1016/S0008-6223(00)00048-8
   Nevskaia DM, 2001, J COLLOID INTERF SCI, V234, P316, DOI 10.1006/jcis.2000.7300
   Noomhorm A, 1998, J SCI FOOD AGR, V76, P226, DOI 10.1002/(SICI)1097-0010(199802)76:2<226::AID-JSFA939>3.3.CO;2-Z
   Petrov N, 2000, CARBON, V38, P2069, DOI 10.1016/S0008-6223(00)00063-4
   POLITOU AS, 1990, CARBON, V28, P855, DOI 10.1016/0008-6223(90)90334-U
   POLITOU AS, 1990, CARBON, V28, P529, DOI 10.1016/0008-6223(90)90049-5
   Shahidi F., 1995, FOOD PHENOLICS SOURC, P1
NR 17
TC 5
Z9 5
U1 0
U2 0
PU SAGE PUBLICATIONS LTD
PI LONDON
PA 6 BONHILL STREET, LONDON EC2A 4PU, ENGLAND
SN 1082-0132
J9 FOOD SCI TECHNOL INT
JI Food Sci. Technol. Int.
PD AUG
PY 2002
VL 8
IS 4
BP 239
EP 242
DI 10.1106/108201302027932
PG 4
WC Chemistry, Applied; Food Science & Technology
SC Chemistry; Food Science & Technology
GA 609KL
UT WOS:000178902400007
DA 2019-07-15
ER

PT J
AU Ochiai, N
   Sasamoto, K
   Takino, M
   Yamashita, S
   Daishima, S
   Heiden, AC
   Hoffmann, A
AF Ochiai, N
   Sasamoto, K
   Takino, M
   Yamashita, S
   Daishima, S
   Heiden, AC
   Hoffmann, A
TI Simultaneous determination of preservatives in beverages, vinegar,
   aqueous sauces, and quasi-drug drinks by stir-bar sorptive extraction
   (SBSE) and thermal desorption GC-MS
SO ANALYTICAL AND BIOANALYTICAL CHEMISTRY
LA English
DT Article
DE preservatives; stir-bar sorptive extraction (SBSE); thermal desorption;
   GC-MS
ID SOLID-PHASE MICROEXTRACTION; CHROMATOGRAPHIC DETERMINATION; FOOD
   PRESERVATIVES; CAPILLARY ELECTROPHORESIS; LIQUID-CHROMATOGRAPHY; ACID
   PRESERVATIVES; WATER; PESTICIDES; SWEETENERS; PRODUCTS
AB A method for the simultaneous determination of seven preservatives - sorbic acid, benzoic acid, and p-hydroxybenzoic acid ethyl, isopropyl, propyl, isobutyl, and butyl esters - in beverages, vinegar, aqueous sauces, and quasi-drug drinks has been developed using the stirbar sorptive extraction technique then thermal desorption GC-MS analysis. The extraction conditions - pH, sample volume, extraction temperature, salt addition, and extraction time - were examined.
   d(5)-Benzoic acid and p-hydroxybenzoic acid sec-butyl ester were added as surrogate internal standards to compensate for the effect of sample matrix and coexisting analytes on the sorptive extraction. The linearity of the method was good over the concentration range from I to 1000 mug mL(-1) for sorbic acid, 10-1000 mug mL(-1) for benzoic acid, and 0.1-100 mug mL(-1) for p-hydroxybenzoic acid ethyl, isopropyl, propyl, isobutyl, and butyl esters, and the correlation coefficients were higher than 0.9984. The limit of detection ranged from 0.015 to 3.3 mug mL(-1). The recoveries (95-105%) and precision (RSD: 0.86-6.0%) of the method were examined by analyzing a sparkling soft drink, white wine, red wine, balsamic vinegar, soy sauce, and quasi-drug drink samples fortified at the 5 to 50 mug mL(-1) level.
C1 Yokohawa Anal Syst Inc, Yodogawa Ku, Osaka 5320033, Japan.
   Yokogawa Analyt Syst Inc, Musashino, Tokyo 1800006, Japan.
   Gerstel GmbH & Co KG, D-45473 Muelheim An Der Ruhr, Germany.
RP Ochiai, N (reprint author), Yokohawa Anal Syst Inc, Yodogawa Ku, Kinryo Bldg 3-3-11, Osaka 5320033, Japan.
CR Adam T, 1999, CHROMATOGRAPHIA, V49, pS35, DOI 10.1007/BF02468974
   Baltussen E, 1999, J MICROCOLUMN SEP, V11, P737, DOI 10.1002/(SICI)1520-667X(1999)11:10<737::AID-MCS7>3.0.CO;2-4
   Beltran J, 1998, J CHROMATOGR A, V808, P257, DOI 10.1016/S0021-9673(98)00138-1
   Blanco CC, 2001, CHROMATOGRAPHIA, V53, P414
   CHEN BH, 1995, CHROMATOGRAPHIA, V41, P43, DOI 10.1007/BF02274194
   DeBruin LS, 1998, ANAL CHEM, V70, P1986, DOI 10.1021/ac9709413
   Dugay J, 1998, J CHROMATOGR A, V795, P27, DOI 10.1016/S0021-9673(97)01036-4
   FUJIMORI M, 1994, NIPPON NOGEIK KAISHI, V68, P967
   Gonzalez M, 1998, J CHROMATOGR A, V823, P321, DOI 10.1016/S0021-9673(98)00182-4
   Helrich K., 1990, OFFICIAL METHODS ANA
   *JAP MIN HLTH LAB, 1994, HDB FOOD ADD
   KHAN SH, 1994, J LIQ CHROMATOGR, V17, P855, DOI 10.1080/10826079408013373
   Kuo KL, 1997, J CHROMATOGR A, V768, P334, DOI 10.1016/S0021-9673(97)00040-X
   MEYLAN WM, 1995, J PHARM SCI, V84, P83, DOI 10.1002/jps.2600840120
   MOHAMEDILIAS J, 1993, J CHROMATOGR, V636, P179
   MOORS M, 1991, ANAL CHIM ACTA, V255, P177, DOI 10.1016/0003-2670(91)85104-Z
   Ochiai N, 2001, ANALYST, V126, P1652, DOI 10.1039/b102962m
   Ochiai N, 1996, BUNSEKI KAGAKU, V45, P545
   Pawliszyn J, 1997, SOLID PHASE MICROEXT
   SAITO K, 1998, A TECH J FOOD CHEM C, V2, P84
   SMITH MC, 1995, JPC-J PLANAR CHROMAT, V8, P103
   THOMPSON CO, 1995, J CHROMATOGR A, V694, P507, DOI 10.1016/0021-9673(94)01224-3
   Tredoux AGJ, 2000, HRC-J HIGH RES CHROM, V23, P644, DOI 10.1002/1521-4168(20001101)23:11<644::AID-JHRC644>3.0.CO;2-A
   Waldron KC, 1996, J CHROMATOGR B, V683, P47, DOI 10.1016/0378-4347(96)00068-0
   YAMADA T, 1997, BUNSEKI, V4, P296
NR 25
TC 73
Z9 75
U1 0
U2 39
PU SPRINGER-VERLAG BERLIN
PI BERLIN
PA HEIDELBERGER PLATZ 3, D-14197 BERLIN, GERMANY
SN 1618-2642
J9 ANAL BIOANAL CHEM
JI Anal. Bioanal. Chem.
PD MAY
PY 2002
VL 373
IS 1-2
BP 56
EP 63
DI 10.1007/s00216-002-1257-3
PG 8
WC Biochemical Research Methods; Chemistry, Analytical
SC Biochemistry & Molecular Biology; Chemistry
GA 562FC
UT WOS:000176185900006
PM 12012172
DA 2019-07-15
ER

PT J
AU Nanto, H
   Hamaguchi, Y
   Komura, M
   Takayama, Y
   Kobayashi, T
   Sekikawa, Y
   Miyatake, T
   Kusano, E
   Oyabu, T
   Kinbara, A
AF Nanto, H
   Hamaguchi, Y
   Komura, M
   Takayama, Y
   Kobayashi, T
   Sekikawa, Y
   Miyatake, T
   Kusano, E
   Oyabu, T
   Kinbara, A
TI A novel chemosensor system using surface plasmon resonance taste sensor
   and metal oxide odor sensor for quality control of vinegar
SO SENSORS AND MATERIALS
LA English
DT Article
DE chemosensors; surface plasmon resonance; metal oxide semiconductors;
   taste sensor; odor sensor; vinegar; quality control; kansei biosensors
AB A taste sensor based on surface plasmon resonance (SPR) with four channels is studied for quality control of the fermentation process of vinegar. Each channel of the PR taste sensor responds to the change in quality of the vinegar which has been fermented for 1 day, 7 days and 14 days. The responses of each channel of the SPR taste sensor clearly chance with the number of fermentation days, indicating that the SPR taste sensor will be useful for quality control in the preparation of vinegar. The SPR taste sensor also responds to different types of vinegar such as kome-su,junkome-su and gousei-su. It is also found that the commercially available odor sensor using a metal oxide semiconductor responds to the change in the odor intensity of the vinegar which is estimated using the human nose. These results suggest that a sensor system using an SPR taste sensor and a metal oxide odor sensor will be useful for identification of the types of vinegar.
C1 Kanazawa Inst Technol, Adv Mat Sci R&D Ctr, Matto, Ishikawa 9240838, Japan.
   Kanazawa Univ Econ, Kanazawa, Ishikawa 9208620, Japan.
EM hnanto@neptune.kanazawa-it.ac.jp
CR CHADWICK B, 1993, JPN J APPL PHYS 1, V32, P2716, DOI 10.1143/JJAP.32.2716
   JOHNSTON KS, 1995, MATER CHEM PHYS, V42, P242, DOI 10.1016/0254-0584(95)01659-I
   KRETSCHM.E, 1971, Z PHYS, V241, P313, DOI 10.1007/BF01395428
   LIEDBERG B, 1983, SENSOR ACTUATOR, V4, P299, DOI 10.1016/0250-6874(83)85036-7
   Nanto H, 1999, SENSOR MATER, V11, P413
   NANTO H, 1999, P 4 EACCS, P339
   NANTO H, 2001, 18 SENS S, P197
   NANTO H, 2001, CHEM SENSORS, V17, P99
   Nelson SG, 1996, SENSOR ACTUAT B-CHEM, V35, P187, DOI 10.1016/S0925-4005(97)80052-4
   TAKAYAMA Y, 2001, IN PRESS JPN J TASTE, V8
   TOKO K, 2000, BIOMIMETIC SENSOR TE, P77
   TOKO K, 2001, KANSEI BIOSENSORS, P130
NR 12
TC 9
Z9 9
U1 0
U2 0
PU MYU, SCIENTIFIC PUBLISHING DIVISION
PI TOKYO
PA 1-23-3-303 SENDAGI, TOKYO, 113-0022, JAPAN
SN 0914-4935
J9 SENSOR MATER
JI Sens. Mater.
PY 2002
VL 14
IS 1
BP 1
EP 10
PG 10
WC Instruments & Instrumentation; Materials Science, Multidisciplinary
SC Instruments & Instrumentation; Materials Science
GA 528ZR
UT WOS:000174276000002
DA 2019-07-15
ER

PT J
AU Mejias, RC
   Marin, RN
   Moreno, MD
   Barroso, CG
AF Mejias, RC
   Marin, RN
   Moreno, MD
   Barroso, CG
TI Optimisation of headspace solid-phase microextraction for analysis of
   aromatic compounds in vinegar
SO JOURNAL OF CHROMATOGRAPHY A
LA English
DT Article
DE headspace analysis; solid-phase microextraction; chemometrics; factorial
   design; vinegar; food analysis; alcohols; aldehydes; volatile organic
   compounds; aroma compounds
ID CARBOXEN-POLYDIMETHYLSILOXANE FIBERS; CAPILLARY GAS-CHROMATOGRAPHY;
   VOLATILE ORGANIC-COMPOUNDS; WINE BOUQUET COMPONENTS; EXTRACTION;
   DISULFIDES; SULFIDES
AB Headspace solid-phase microextraction has been applied to the analysis of aroma compounds in vinegar. Silica fibre coated with Carboxen-polydimethylsiloxane was found to be more efficient at extracting these compounds than other fibres such as those coated with polydimethylsiloxane. Carbowax-divinylbenzene, and polydimethylsiloxane-divinylbenzene. but its repeatability was low. Different parameters such as extraction time. temperature of the sample during the extraction, ionic strength. and sample volume were optimised using a two-level factorial design expanded further to a central composite design. This chemometric tool is very appropriate in screening experiments where the aim is to investigate several possibly influential and/or interacting factors. The extraction efficiency is inversely affected by the acetic acid content-an increase in the acetic acid concentration decreases the extraction efficiency. No interference is observed with the increase in content of polyphenols. (C) 2002 Elsevier Science B.V. All rights reserved.
C1 Univ Cadiz, Dept Analyt Chem, Fac Sci, E-11510 Puerto Real, Cadiz, Spain.
RP Mejias, RC (reprint author), Univ Cadiz, Dept Analyt Chem, Fac Sci, POB 40, E-11510 Puerto Real, Cadiz, Spain.
EM remedios.castro@uca.es
RI Garcia-Moreno, M. Valme/I-3020-2015
OI Garcia-Moreno, M. Valme/0000-0002-5718-3296; Garcia Barroso,
   Carmelo/0000-0003-2284-2244; Natera Marin, Ramon/0000-0003-0864-3732;
   castro mejias, remedios/0000-0002-6419-2473
CR ARTHUR CL, 1990, ANAL CHEM, V62, P2145, DOI 10.1021/ac00218a019
   Augusto F, 2000, J CHROMATOGR A, V873, P117, DOI 10.1016/S0021-9673(99)01282-0
   BLANCH GP, 1995, J AGR FOOD CHEM, V43, P1251, DOI 10.1021/jf00053a024
   BLANCH GP, 1991, J CHROMATOGR SCI, V29, P11, DOI 10.1093/chromsci/29.1.11
   Brereton R. G, 1990, CHEMOMETRICS APPL MA
   Dufour C, 1999, J AGR FOOD CHEM, V47, P678, DOI 10.1021/jf980314u
   Ebeler SE, 2000, J SCI FOOD AGR, V80, P625, DOI 10.1002/(SICI)1097-0010(200004)80:5<625::AID-JSFA584>3.3.CO;2-X
   EDWARDS CG, 1990, J AGR FOOD CHEM, V38, P216, DOI 10.1021/jf00091a048
   FISHER C, 1997, J AGR FOOD CHEM, V45, P1995
   Garcia DD, 1996, HRC-J HIGH RES CHROM, V19, P257
   Garcia DDLC, 1998, HRC-J HIGH RES CHROM, V21, P373
   LOUCH D, 1992, ANAL CHEM, V64, P1187, DOI 10.1021/ac00034a020
   Mestres M, 1999, J CHROMATOGR A, V849, P293, DOI 10.1016/S0021-9673(99)00538-5
   Mestres M, 1999, J CHROMATOGR A, V835, P137, DOI 10.1016/S0021-9673(98)01050-4
   MORGAN E, 1991, CHEMOMETRICS EXPT DE, P197
   NOBLE AC, 1980, J AGR FOOD CHEM, V28, P346, DOI 10.1021/jf60228a030
   Parrilla M. C. Garcia, 1999, Food Research International, V32, P433
   Pawliszyn J, 1997, SOLID PHASE MICROEXT
   PICQUE D, 1995, BIOFLAVOUR, V95, P117
   Popp P, 1997, CHROMATOGRAPHIA, V46, P419, DOI 10.1007/BF02490880
   QUIROS JM, 1990, QUAD VITIC ENOL U TO, V1, P115
   Rapp A., 1976, Vitis, V15, P29
   Urruty L, 1996, J AGR FOOD CHEM, V44, P3871, DOI 10.1021/jf960039g
   Wang JL, 2001, J CHROMATOGR A, V927, P143, DOI 10.1016/S0021-9673(01)01074-3
   YANG XG, 1994, J AGR FOOD CHEM, V42, P1925, DOI 10.1021/jf00045a018
   ZHANG ZY, 1993, ANAL CHEM, V65, P1843, DOI 10.1021/ac00062a008
   ZHANG ZY, 1994, ANAL CHEM, V66, pA844, DOI 10.1021/ac00089a001
NR 27
TC 66
Z9 72
U1 0
U2 11
PU ELSEVIER SCIENCE BV
PI AMSTERDAM
PA PO BOX 211, 1000 AE AMSTERDAM, NETHERLANDS
SN 0021-9673
EI 1873-3778
J9 J CHROMATOGR A
JI J. Chromatogr. A
PD APR 12
PY 2002
VL 953
IS 1-2
BP 7
EP 15
AR PII S0021-9673(02)00122-X
DI 10.1016/S0021-9673(02)00122-X
PG 9
WC Biochemical Research Methods; Chemistry, Analytical
SC Biochemistry & Molecular Biology; Chemistry
GA 548QU
UT WOS:000175401100002
PM 12058949
DA 2019-07-15
ER

PT J
AU Marin, RN
   Mejias, RC
   Moreno, WDG
   Rowe, FG
   Barroso, CG
AF Marin, RN
   Mejias, RC
   Moreno, WDG
   Rowe, FG
   Barroso, CG
TI Headspace solid-phase microextraction analysis of aroma compounds in
   vinegar - Validation study
SO JOURNAL OF CHROMATOGRAPHY A
LA English
DT Article
DE headspace analysis; vinegar; food analysis; solid-phase microextraction;
   validation; aroma compounds
ID CARBOXEN-POLYDIMETHYLSILOXANE FIBERS; VOLATILE ORGANIC-COMPOUNDS;
   GAS-CHROMATOGRAPHY; WINE AROMA; EXTRACTION; COMPONENTS; OPTIMIZATION
AB Headspace solid-phase microextraction (HS-SPME) was evaluated for analysing aromatic compounds in vinegar. The fibre used (a Carboxen-polydimethylsiloxane fibre), and the analytical conditions had been optimised in a previous work. The HS-SPME procedure developed shows detection and quantitation limits, and linear ranges adequate for analysing this type of compounds. The recoveries obtained were close to 100%, with repeatability values lower than 20%. However, considerable differences have been detected between different fibres. The method was applied to a variety of Sherry wine vinegars. (C) 2002 Elsevier Science B.V. All rights reserved.
C1 Univ Cadiz, Fac Sci, Dept Analyt Chem, E-11510 Puerto Real, Spain.
RP Mejias, RC (reprint author), Univ Cadiz, Fac Sci, Dept Analyt Chem, POB 40, E-11510 Puerto Real, Spain.
EM remedios.castro@uca.es
RI Garcia-Moreno, M. Valme/I-3020-2015
OI Garcia-Moreno, M. Valme/0000-0002-5718-3296; Natera Marin,
   Ramon/0000-0003-0864-3732; Garcia Barroso, Carmelo/0000-0003-2284-2244;
   castro mejias, remedios/0000-0002-6419-2473
CR ARTHUR CL, 1990, ANAL CHEM, V62, P2145, DOI 10.1021/ac00218a019
   BLANCH GP, 1995, J AGR FOOD CHEM, V43, P1251, DOI 10.1021/jf00053a024
   BLANCH GP, 1991, J CHROMATOGR SCI, V29, P11, DOI 10.1093/chromsci/29.1.11
   BLANCH GP, 1992, J AGR FOOD CHEM, V40, P1046, DOI 10.1021/jf00018a027
   Charles M, 2000, J AGR FOOD CHEM, V48, P70, DOI 10.1021/jf9905424
   EDWARDS CG, 1990, J AGR FOOD CHEM, V38, P216, DOI 10.1021/jf00091a048
   Garcia DD, 1996, HRC-J HIGH RES CHROM, V19, P257
   GARCIACAMPANA AM, 1997, TRENDS ANAL CHEM, V16, P381
   Gerbi V., 1992, Italian Journal of Food Science, V4, P259
   Gorecki T, 1998, ANAL CHEM, V70, P19, DOI 10.1021/ac9703515
   Grote C, 1997, ANAL CHEM, V69, P587, DOI 10.1021/ac960749l
   Mejias RC, 2002, J CHROMATOGR A, V953, P7, DOI 10.1016/S0021-9673(02)00122-X
   Mestres M, 1999, J CHROMATOGR A, V835, P137, DOI 10.1016/S0021-9673(98)01050-4
   NOBLE AC, 1980, J AGR FOOD CHEM, V28, P346, DOI 10.1021/jf60228a030
   Popp P, 1997, CHROMATOGRAPHIA, V46, P419, DOI 10.1007/BF02490880
   QUIROS JM, 1990, QUAD VITIC ENOL U TO, P115
   Rapp A., 1976, Vitis, V15, P29
   Rocha S, 2001, J AGR FOOD CHEM, V49, P5142, DOI 10.1021/jf010566m
   Urruty L, 1996, J AGR FOOD CHEM, V44, P3871, DOI 10.1021/jf960039g
   Wang JL, 2001, J CHROMATOGR A, V927, P143, DOI 10.1016/S0021-9673(01)01074-3
   Yang SS, 2002, J CHROMATOGR A, V942, P33, DOI 10.1016/S0021-9673(01)01376-0
   ZHANG ZY, 1994, ANAL CHEM, V66, pA844, DOI 10.1021/ac00089a001
NR 22
TC 43
Z9 45
U1 0
U2 0
PU ELSEVIER SCIENCE BV
PI AMSTERDAM
PA PO BOX 211, 1000 AE AMSTERDAM, NETHERLANDS
SN 0021-9673
EI 1873-3778
J9 J CHROMATOGR A
JI J. Chromatogr. A
PD AUG 23
PY 2002
VL 967
IS 2
BP 261
EP 267
AR PII S0021-9673(02)00786-0
DI 10.1016/S0021-9673(02)00786-0
PG 7
WC Biochemical Research Methods; Chemistry, Analytical
SC Biochemistry & Molecular Biology; Chemistry
GA 581WR
UT WOS:000177317800010
PM 12685573
DA 2019-07-15
ER
