# Supplementary material for: Knowledge Domain and Emerging Trends in Vinegar Research: A Bibliometric Review of the Literature from WoSCC
Source: Foods. 2020 Feb 10;9(2):166. doi: 10.3390/foods9020166 (PMC7074530; doi:10.3390/foods9020166)
Supplement: Supplementary file 1 [file foods-09-00166-s001.zip › Supplementary files/Supplementary Material/WoSCC dataset for CiteSpace/data/download2002_2x5unique.txt]

PT J
AU Castro, R
   Moreno, MVG
   Natera, R
   Garcia-Rowe, F
   Hernandez, MJ
   Barroso, CG
AF Castro, R
   Moreno, MVG
   Natera, R
   Garcia-Rowe, F
   Hernandez, MJ
   Barroso, CG
TI Comparative analysis of the organic acid content of vinegar by capillary
   electrophoresis and ion-exclusion chromatography with conductimetric
   detection
SO CHROMATOGRAPHIA
LA English
DT Article
DE capillary electrophoresis; ion-exclusion chromatography; organic acid;
   vinegar
ID PERFORMANCE LIQUID-CHROMATOGRAPHY; INDIRECT UV DETECTION;
   ZONE-ELECTROPHORESIS; INORGANIC ANIONS; QUANTITATION; VEGETABLES;
   VALIDATION; SAMPLES; ORIGIN; WINES
AB Ion-exclusion chromatography (IEC) and capillary electrophoresis (CE) have been compared for determination of organic acids in samples of Sherry wine vinegar. The accuracy of each technique was evaluated by use of the standard addition method. There were no differences between the techniques at a significance level of 5%, except for determination of malic acid by CE. Both analytical methods were used to analyse sixteen samples of Sherry wine vinegar supplied by different producers. The regression coefficients (r(2)) for analysis by IEC and CE exceeded 0.94 for all acids. Results from both methods were in good agreement and the methods are sufficiently selective and sensitive to be applied directly to sherrywine vinegars.
C1 Univ Cadiz, Fac Sci, Dept Analyt Chem, Cadiz 11510, Spain.
RP Castro, R (reprint author), Univ Cadiz, Fac Sci, Dept Analyt Chem, Apdo 40, Cadiz 11510, Spain.
OI castro mejias, remedios/0000-0002-6419-2473
CR CHARBERT D, 1987, ANN FALSIF EXPERT CH, V80, P259
   FURUKAWA S, 1973, HAKKO KAGAKU ZASSHI, V51, P327
   FURUKAWA S, 1965, HAKKO KAGAKU ZASSHI, V41, P14
   GARCIACAMPANA AM, 1997, TRENDS ANAL CHEM, V16, P381
   GOIFFON JP, 1985, ANALUSIS, V13, P218
   GUILLEN DA, 1998, ANALUSIS, V26, P30
   JIMIDAR M, 1995, J CHROMATOGR A, V706, P479, DOI 10.1016/0021-9673(94)01290-U
   KANIANSKY D, 1994, J CHROMATOGR A, V677, P179, DOI 10.1016/0021-9673(94)80557-1
   Klampfl CW, 1998, J CHROMATOGR A, V822, P117, DOI 10.1016/S0021-9673(98)00563-9
   Klampfl CW, 1999, J AGR FOOD CHEM, V47, P987, DOI 10.1021/jf9808168
   LAGOUTTE D, 1994, J CHROMATOGR A, V684, P251, DOI 10.1016/0021-9673(94)00593-1
   LALLJIE SPD, 1993, J CHROMATOGR A, V652, P563, DOI 10.1016/0021-9673(93)83279-2
   LEVI V, 1993, AM LAB, V25, P29
   Molnar-Perl I, 1999, J CHROMATOGR A, V845, P181, DOI 10.1016/S0021-9673(99)00296-4
   Mongay C, 1996, J CHROMATOGR A, V736, P351, DOI 10.1016/0021-9673(95)01367-9
   Morales ML, 1998, J CHROMATOGR A, V822, P45, DOI 10.1016/S0021-9673(98)00572-X
   MORALES ML, 2001, Z LEBENSM UNTERS F A, V212, P676
   Moreno MDG, 2001, EUR FOOD RES TECHNOL, V213, P381, DOI 10.1007/s002170100398
   OLALLA M, 1993, L LIQ CHROMATOGR A, V16, P3101
   PFEIFFER P, 1983, Z LEBENSM UNTERS F A, V176, P440
   Raber G, 2000, J CHROMATOGR A, V890, P355, DOI 10.1016/S0021-9673(00)00615-4
   ROSTON DA, 1982, J LIQ CHROMATOGR, V5, P75, DOI 10.1080/01483918208082216
   Saavedra L, 2000, J CHROMATOGR A, V881, P395, DOI 10.1016/S0021-9673(00)00258-2
   Trevaskis M, 1996, FOOD CHEM, V57, P323, DOI 10.1016/0308-8146(95)00228-6
   vanderMoolen JN, 1996, J CHROMATOGR A, V744, P103, DOI 10.1016/0021-9673(96)00440-2
   WU CH, 1995, J CHROMATOGR A, V716, P291, DOI 10.1016/0021-9673(95)00559-6
   XU X, 1987, ZHONGGUO TIAOWEIPIN, V10, P9
NR 27
TC 19
Z9 19
U1 3
U2 11
PU VIEWEG
PI WIESBADEN
PA ABRAHAM-LINCOLN-STRABE 46, POSTFACH 15 47, D-65005 WIESBADEN, GERMANY
SN 0009-5893
J9 CHROMATOGRAPHIA
JI Chromatographia
PD JUL
PY 2002
VL 56
IS 1-2
BP 57
EP 61
DI 10.1007/BF02490247
PG 5
WC Biochemical Research Methods; Chemistry, Analytical
SC Biochemistry & Molecular Biology; Chemistry
GA 578RN
UT WOS:000177132900010
DA 2019-07-15
ER

PT J
AU Morimura, S
   Juan, YX
   Shigematsu, T
   Kida, K
AF Morimura, S
   Juan, YX
   Shigematsu, T
   Kida, K
TI Production of vinegar with high physiological activities from
   rice-shochu distillery wastewater
SO SEIBUTSU-KOGAKU KAISHI
LA Japanese
DT Article
DE vinegar; rice-shochu distillery wastewater; citric acid-tolerant
   Acetobacter; ACE inhibitory activity; fed-batch culture
AB Vinegar could be produced in aerobic cultivation using the citric acid-tolerant strain Acetobacter aceti IFO 3283 from rice-shochu post-distillation slurry (i.e. distillery wastewater) containing 5% (v/v) ethanol, with or without sterilization, with or without suspended solids, and whether the slurry was eluted from conventional shochu making or from shochu making with recycling of post-distillation slurry. The production yield of acetic acid in a 3-l jar fermentor by fed-batch, culture was 92%, which was higher than that by batch culture. The reason might be that ethanol was reduced by vaporization under continuous aeration. The vinegar produced had a high level of anti-radical activity and high angiotensin-I converting enzyme (ACE) inhibitory activity in vitro. By combining shochu making with recycling of post-distillation slurry and vinegar making from the distillery wastewater eluted from the recycling process, 80 kg of spirit (alcohol content, 42% (v/v)) and 55 kg of vinegar could be produced from 80 kg of rice and 60 kg of mashing water.
C1 Kumamoto Univ, Fac Engn, Dept Appl Chem & Biochem, Kumamoto 8608555, Japan.
RP Morimura, S (reprint author), Kumamoto Univ, Fac Engn, Dept Appl Chem & Biochem, 2-39-1 Kurokami, Kumamoto 8608555, Japan.
EM morimura@gpo.kumamoto-u.ac.jp
CR Cummings JH, 2001, AM J CLIN NUTR, V73, p415S, DOI 10.1093/ajcn/73.2.415s
   CUSHMAN DW, 1971, BIOCHEM PHARMACOL, V20, P1637, DOI 10.1016/0006-2952(71)90292-9
   Kanazawa A, 2000, BIOFACTORS, V13, P187, DOI 10.1002/biof.5520130130
   Kida K, 1998, J I BREWING, V104, P265, DOI 10.1002/j.2050-0416.1998.tb00999.x
   Mitterdorfer G, 2001, LETT APPL MICROBIOL, V33, P251, DOI 10.1046/j.1472-765X.2001.00991.x
NR 5
TC 9
Z9 9
U1 0
U2 0
PU SOC BIOSCIENCE BIOENGINEERING JAPAN
PI OSAKA
PA OSAKA UNIV, FACULTY ENGINEERING, 2-1 YAMADAOKA, SUITA, OSAKA, 565-0871,
   JAPAN
SN 0919-3758
J9 SEIBUTSU-KOGAKU KAIS
JI Seibutsu-Kogaku Kaishi
PY 2002
VL 80
IS 9
BP 417
EP 423
PG 7
WC Biotechnology & Applied Microbiology; Food Science & Technology
SC Biotechnology & Applied Microbiology; Food Science & Technology
GA 603PK
UT WOS:000178568300001
DA 2019-07-15
ER

PT J
AU Tanaka, F
   Morita, K
   Mallikarjunan, P
   Hung, YC
   Ezeike, GOI
AF Tanaka, F
   Morita, K
   Mallikarjunan, P
   Hung, YC
   Ezeike, GOI
TI Analysis of dielectric properties of rice vinegar and sake
SO TRANSACTIONS OF THE ASAE
LA English
DT Article
DE dielectric properties; rice vinegar; sake; Cole-Cole plot; nonlinear
   least squares method
ID GHZ; SYSTEM; MHZ
AB The objectives of this study were to determine the dielectric properties of rice vinegar and sake (rice wine) in the 0.3 to 3 GHz frequency range at temperatures from 5degrees C to 70degrees C. Dielectric properties of both liquids were analyzed theoretically with the modified Cole-Cole relation including ionic conductivity effect. The important parameters, such as relaxation wavelength, static component of the dielectric constant, and ionic conductivity, were determined at various conditions using the nonlinear least squares method. Penetration depth was estimated under various conditions. The dielectric constant decreased with increasing frequency, concentration, and temperature for both liquid foods. At low frequencies, the loss factor decreased with increasing frequency, but at high frequencies, it increased with frequency. The effect of ionic loss was substantial at higher temperatures and lower frequencies for each material. Dielectric properties of rice vinegar and sake could be adequately analyzed with the modified Cole-Cole relation including ionic conductivity effect.
C1 Kagoshima Univ, Fac Agr, Dept Environm Sci & Technol, Kagoshima 8900065, Japan.
   Univ Georgia, Dept Food Sci & Technol, Griffin, GA USA.
   Virginia Polytech Inst & State Univ, Blacksburg, VA USA.
RP Tanaka, F (reprint author), Kagoshima Univ, Fac Agr, Dept Environm Sci & Technol, Korimoto 1-21-24, Kagoshima 8900065, Japan.
RI Mallikarjuan, Paramwsaran/A-3927-2019
OI Mallikarjuan, Paramwsaran/0000-0001-6402-8860
CR AOAC, 1995, OFF METH
   BARROW GM, 1988, PHYSICAL CHEM
   Bottcher C. J. F., 1978, THEORY ELECT POLARIZ
   Bows JR, 2000, INT J FOOD SCI TECH, V35, P417, DOI 10.1046/j.1365-2621.2000.00401.x
   Cole KS, 1941, J CHEM PHYS, V9, P341, DOI 10.1063/1.1750906
   Debye P., 1929, POLAR MOL
   Frohlich H., 1958, THEORY DIELECTRICS D
   Garcia A, 2001, J FOOD ENG, V48, P203, DOI 10.1016/S0260-8774(00)00159-X
   Goedeken DL, 1997, J FOOD SCI, V62, P145, DOI 10.1111/j.1365-2621.1997.tb04387.x
   HANAI T, 2000, FUKINSHITSU KOUZO TO, P35
   KITO M, 1992, SHOKUHIN KAGAKU, P252
   MAGARIO K, 1988, DENKI JOHO TSUS EMCJ, V88, P21
   Metaxas A. C., 1983, IND MICROWAVE HEATIN
   MURATA S, 1994, J JAPANESE SOC AGR M, V56, P59
   NELSON SO, 1994, J FOOD ENG, V21, P365, DOI 10.1016/0260-8774(94)90080-9
   NELSON SO, 1994, T ASAE, V37, P183
   Shibata C., 1986, IND MICROWAVE POWER
   SHIBUKAWA S, 1996, SHOKUHIN KANETSU NO
   *STAT BUR STAT CTR, 1999, STAT COMP 1999
   Tanaka F., 2000, J JAPANESE SOC AGR M, V62, P109
   TRAN VN, 1987, J MICROWAVE POWER EE, V22, P29
   TULASIDAS TN, 1995, J MICROWAVE POWER EE, V30, P117
NR 22
TC 9
Z9 9
U1 0
U2 5
PU AMER SOC AGRICULTURAL ENGINEERS
PI ST JOSEPH
PA 2950 NILES RD, ST JOSEPH, MI 49085-9659 USA
SN 0001-2351
J9 T ASAE
JI Trans. ASAE
PD MAY-JUN
PY 2002
VL 45
IS 3
BP 733
EP 740
PG 8
WC Agricultural Engineering
SC Agriculture
GA 583ZH
UT WOS:000177441600028
DA 2019-07-15
ER

PT J
AU de Ory, I
   Romero, LE
   Cantero, D
AF de Ory, I
   Romero, LE
   Cantero, D
TI Optimum starting-up protocol of a pilot plant scale acetifier for
   vinegar production
SO JOURNAL OF FOOD ENGINEERING
LA English
DT Article
DE vinegar; acetic acid fermentation; acetifier; starting-up
ID ACETOBACTER-ACETI; ACID; OPERATION; CULTURE; GROWTH; BATCH
AB In the present work, the influences of ethanol (fermentation substrate) and acetic acid (fermentation product) concentrations on the starting-up of a pilot plant acetifier are evaluated. Some effects of activation and inhibition acting on bacterial growth of acetic acid bacteria are registered as a function of the concentrations of substrate and product. As a consequence of the related studies, an optimum starting-up protocol has been proposed. In this, the volumes of wine and inoculum that must be added at the beginning of the process, together with the appropriate instant to make the additions of fresh wine, are established. This protocol is perfectly scalable to other industrial acetifiers, following the proposed stages and addition sequences. (C) 2002 Elsevier Science Ltd. All rights reserved.
C1 Univ Cadiz, Fac Sci, Dept Chem Engn Food Technol & Environm Technol, Biol & Enzymat Reactors Res Grp, Cadiz 11510, Spain.
RP de Ory, I (reprint author), Univ Cadiz, Fac Sci, Dept Chem Engn Food Technol & Environm Technol, Biol & Enzymat Reactors Res Grp, Cadiz 11510, Spain.
RI Cantero, Domingo/E-5688-2011; de Ory, Ignacio/K-6561-2012
OI Cantero, Domingo/0000-0002-1643-2831; 
CR BAR R, 1987, BIOTECHNOL BIOENG, V29, P796, DOI 10.1002/bit.260290625
   Brock T. D., 1991, BIOL MICROORGANISMS
   de Ory I, 1999, BIOPROCESS ENG, V21, P187, DOI 10.1007/s004490050661
   de Ory I, 1998, APPL MICROBIOL BIOT, V49, P189, DOI 10.1007/s002530051157
   DRYSDALE GS, 1988, AM J ENOL VITICULT, V39, P143
   GOMEZ JM, 1994, INFORMACION TECNOLOG, V5, P55
   HROMATKA O., 1951, ENZYMOLOGIA [HAGUE], V15, P57
   NANBA A, 1984, J FERMENT TECHNOL, V62, P501
   PARK YS, 1989, J FERMENT BIOENG, V68, P96, DOI 10.1016/0922-338X(89)90055-X
   Romero L.E., 1994, CHEM ENG J BIOCH ENG, V54, P15
   SUAREZLEPE JA, 1990, MICROBIOLOGIA ENOLOG
   SWINGS J, 1984, BERGEYS MANUAL SYSTE, V1, P210
NR 12
TC 23
Z9 25
U1 0
U2 6
PU ELSEVIER SCI LTD
PI OXFORD
PA THE BOULEVARD, LANGFORD LANE, KIDLINGTON, OXFORD OX5 1GB, OXON, ENGLAND
SN 0260-8774
J9 J FOOD ENG
JI J. Food Eng.
PD MAR
PY 2002
VL 52
IS 1
BP 31
EP 37
AR PII S0260-8774(01)00082-6
DI 10.1016/S0260-8774(01)00082-6
PG 7
WC Engineering, Chemical; Food Science & Technology
SC Engineering; Food Science & Technology
GA 526KH
UT WOS:000174129300005
DA 2019-07-15
ER
