# Supplementary material for: Knowledge Domain and Emerging Trends in Vinegar Research: A Bibliometric Review of the Literature from WoSCC
Source: Foods. 2020 Feb 10;9(2):166. doi: 10.3390/foods9020166 (PMC7074530; doi:10.3390/foods9020166)
Supplement: Supplementary file 1 [file foods-09-00166-s001.zip › Supplementary files/Supplementary Material/WoSCC dataset for CiteSpace/data/download2003_0x5unique.txt]

PT J
AU Lopez, F
   Medina, F
   Prodanov, M
   Guell, C
AF Lopez, F
   Medina, F
   Prodanov, M
   Guell, C
TI Oxidation of activated carbon: application to vinegar decolorization
SO JOURNAL OF COLLOID AND INTERFACE SCIENCE
LA English
DT Article
DE vinegar; decolorization; activated carbon; adsorption; oxidation
ID SURFACE-CHEMISTRY; AQUEOUS-SOLUTIONS; ADSORPTION; PHENOL; DESORPTION;
   FIBERS; POLYCARBONATE; SPECTROSCOPY; ADSORBENTS; AROMATICS
AB This article reports studies on the feasibility of increasing the decoloring capacity of a granular activated carbon (GAC) by using oxidation with air at 350 degreesC to modify its surface activity and porosity. The GAC, obtained from olive stones, had a maximum decolorization capacity of 92% for doses of 20 g/l, while the maximum decolorization capacity of the modified granular activated carbon (MGAC) was about 96% at a dose of 10 g/l. The increase in decoloring capacity is thought to be due to an increase in mesopore area (from 129 to 340 m(2)/g) in the MGAC. The maximum decoloring values and the doses needed to attain them are very close to values obtained in previous studies using coconut shell powder-activated carbon (94 and 98% for red and white vinegar for a dose of 10 g/l, respectively). (C) 2003 Elsevier Science (USA). All rights reserved.
C1 Univ Rovira & Virgili, Fac Enol, Generalitat Catalunya, Dept Engn Quim,Unitat Enol,CeRTA, Tarragona 43005, Spain.
   Univ Rovira & Virgili, ETSEQ, Dept Engn Quim, Tarragona 43007, Spain.
   Univ Castilla La Mancha, ETSIA, Dept Ciencia & Tecnol Agroforestal, Albacete 02071, Spain.
RP Lopez, F (reprint author), Univ Rovira & Virgili, Fac Enol, Generalitat Catalunya, Dept Engn Quim,Unitat Enol,CeRTA, Ramon & Cajal 70, Tarragona 43005, Spain.
RI Lopez, Francisco/G-4191-2011; Medina Cabello, Francesc/F-9370-2015;
   Guell, Carme/L-3075-2014
OI Lopez, Francisco/0000-0001-5280-8018; Medina Cabello,
   Francesc/0000-0002-3111-1542; Guell, Carme/0000-0002-4566-5132
CR Achaerandio I, 2002, J FOOD ENG, V51, P311, DOI 10.1016/S0260-8774(01)00073-5
   Achaerandio I, 2002, FOOD SCI TECHNOL INT, V8, P239, DOI 10.1106/108201302027932
   Bansal R. C., 1988, ACTIVE CARBON
   BARRETT EP, 1951, J AM CHEM SOC, V73, P373, DOI 10.1021/ja01145a126
   BENTO LSM, 1990, INT SUGAR J, V92, P116
   BINIAK S, 1999, LANGMUIR, V15, P6177
   BOEHM HP, 1994, CARBON, V32, P759, DOI 10.1016/0008-6223(94)90031-0
   Brasquet C, 2000, CARBON, V38, P407, DOI 10.1016/S0008-6223(99)00120-7
   Franz M, 2000, CARBON, V38, P1807, DOI 10.1016/S0008-6223(00)00012-9
   GomezSerrano V, 1996, CARBON, V34, P533, DOI 10.1016/0008-6223(96)00001-2
   GOMEZSERRANO V, 1994, FUEL, V73, P387, DOI 10.1016/0016-2361(94)90092-2
   Grohmann K, 1999, J AGR FOOD CHEM, V47, P4859, DOI 10.1021/jf9903049
   HUSSEIN MZ, 2001, J COLLOID INTERF SCI, V235, P93, DOI DOI 10.1006/JCIS.2000.7175
   Jia YF, 2000, LANGMUIR, V16, P1114, DOI 10.1021/la990436w
   Juang RS, 2001, ADSORPTION, V7, P65, DOI 10.1023/A:1011225001324
   Kilduff JE, 1997, IND ENG CHEM RES, V36, P1603, DOI 10.1021/ie960545v
   KILDUFF JE, 1996, ENVIRON SCI TECHNOL, V30, P1334
   Koch A, 1998, FUEL, V77, P563, DOI 10.1016/S0016-2361(97)00157-9
   Leng CC, 1997, CARBON, V35, P1375, DOI 10.1016/S0008-6223(97)00091-2
   Lyndon R., 1996, Fruit Processing, V6, P130
   Mangun CL, 1999, CHEM MATER, V11, P3476, DOI 10.1021/cm990123m
   Moreno-Castilla C, 2000, CARBON, V38, P1995, DOI 10.1016/S0008-6223(00)00048-8
   Nevskaia DM, 1999, CARBON, V37, P1065, DOI 10.1016/S0008-6223(98)00301-7
   Nevskaia DM, 2001, J COLLOID INTERF SCI, V234, P316, DOI 10.1006/jcis.2000.7300
   Noomhorm A, 1998, J SCI FOOD AGR, V76, P226, DOI 10.1002/(SICI)1097-0010(199802)76:2<226::AID-JSFA939>3.3.CO;2-Z
   Pendleton P, 2001, J COLLOID INTERF SCI, V240, P1, DOI 10.1006/jcis.2001.7616
   Petrov N, 2000, CARBON, V38, P2069, DOI 10.1016/S0008-6223(00)00063-4
   POLITOU AS, 1990, CARBON, V28, P855, DOI 10.1016/0008-6223(90)90334-U
   POLITOU AS, 1990, CARBON, V28, P529, DOI 10.1016/0008-6223(90)90049-5
   Salame II, 2001, J COLLOID INTERF SCI, V240, P252, DOI 10.1006/jcis.2001.7596
   SELLITTI C, 1990, CARBON, V28, P221, DOI 10.1016/0008-6223(90)90116-G
   Shahidi F., 1995, FOOD PHENOLICS SOURC, P1
   Tamon H, 1996, J COLLOID INTERF SCI, V179, P181, DOI 10.1006/jcis.1996.0200
   Teng HS, 1998, IND ENG CHEM RES, V37, P3618, DOI 10.1021/ie970796j
   Teng HS, 1996, IND ENG CHEM RES, V35, P4043, DOI 10.1021/ie960170d
   Vidic RD, 1997, CARBON, V35, P1349, DOI 10.1016/S0008-6223(97)00071-7
   WALKER PL, 1995, CARBON, V27, P13
   Zou Y, 2001, ADSORPT SCI TECHNOL, V19, P59, DOI 10.1260/0263617011493971
NR 38
TC 18
Z9 21
U1 1
U2 11
PU ACADEMIC PRESS INC ELSEVIER SCIENCE
PI SAN DIEGO
PA 525 B ST, STE 1900, SAN DIEGO, CA 92101-4495 USA
SN 0021-9797
J9 J COLLOID INTERF SCI
JI J. Colloid Interface Sci.
PD JAN 15
PY 2003
VL 257
IS 2
BP 173
EP 178
DI 10.1016/S0021-9797(02)00040-1
PG 6
WC Chemistry, Physical
SC Chemistry
GA 644YA
UT WOS:000180947700001
PM 16256469
DA 2019-07-15
ER

PT J
AU Mesa, MM
   Macias, M
   Cantero, D
   Barja, F
AF Mesa, MM
   Macias, M
   Cantero, D
   Barja, F
TI Use of the direct epifluorescent filter technique for the enumeration of
   viable and total acetic acid bacteria from vinegar fermentation
SO JOURNAL OF FLUORESCENCE
LA English
DT Article
DE vinegar; acetic acid bacteria; acetators; BacLight; DAPI; CTC; viability
   staining
ID DRINKING-WATER; TECHNIQUE DEFT; RAPID METHOD; COUNT; MILK
AB A rapid epifluorescence staining method using the LIVE/DEAD(R) BacLight(TM) Bacterial Viability kit was applied to differentiate both viable and total counts of acetic acid bacteria in vinegar fermentation. The results obtained were compared with those from other measurement techniques: 4', 6-diamidine-2phenyl indole (DAPI) and 5-cyano-2,3-ditolyl tetrazolium chloride (CTC) and colony counts. BacLight total counts were comparable to DAPI ( differing by <3.5%). BacLight viable counts were similar to CTC counts but considerable higher than colony-forming cells in plates.
C1 Univ Cadiz, Fac Sci, Dept Chem Engn, Cadiz 11510, Spain.
   Univ Geneva, Lab Bioenerget & Microbiol, CH-1211 Geneva 4, Switzerland.
RP Mesa, MM (reprint author), Univ Cadiz, Fac Sci, Dept Chem Engn, Campus Rio San Pedro, Cadiz 11510, Spain.
RI Mesa, Maria del Mar/M-1674-2014; Cantero, Domingo/E-5688-2011
OI Mesa, Maria del Mar/0000-0001-7019-3563; Cantero,
   Domingo/0000-0002-1643-2831
CR Bhupathiraju VK, 1999, J HAZARD MATER, V67, P299, DOI 10.1016/S0304-3894(99)00045-X
   Boulos L, 1999, J MICROBIOL METH, V37, P77, DOI 10.1016/S0167-7012(99)00048-2
   COALLIER J, 1994, CAN J MICROBIOL, V40, P830, DOI 10.1139/m94-132
   Couto JA, 1999, LETT APPL MICROBIOL, V28, P23, DOI 10.1046/j.1365-2672.1999.00477.x
   Duffy G, 1998, J MICROBIOL METH, V31, P167, DOI 10.1016/S0167-7012(97)00099-7
   Hermida M, 2000, J AOAC INT, V83, P1345
   HOLAH JT, 1988, J APPL BACTERIOL, V65, P215, DOI 10.1111/j.1365-2672.1988.tb01888.x
   KITTELMANN M, 1989, APPL MICROBIOL BIOT, V30, P47
   Mesa MM, 1996, BIOTECHNOL PROGR, V12, P709, DOI 10.1021/bp960032j
   PETTIPHER GL, 1983, J APPL BACTERIOL, V54, P177, DOI 10.1111/j.1365-2672.1983.tb02604.x
   Ramalho R, 2001, J MICROBIOL METH, V44, P97, DOI 10.1016/S0167-7012(00)00237-2
   RODRIGUES UM, 1986, J APPL BACTERIOL, V61, P139, DOI 10.1111/j.1365-2672.1986.tb04267.x
   RODRIGUEZ GG, 1992, APPL ENVIRON MICROB, V58, P1801
   SELLMER S, 1992, SYST APPL MICROBIOL, V15, P610, DOI 10.1016/S0723-2020(11)80123-2
   Sokollek SJ, 1998, J BIOTECHNOL, V60, P195, DOI 10.1016/S0168-1656(98)00014-5
   Sokollek SJ, 1997, SYST APPL MICROBIOL, V20, P481, DOI 10.1016/S0723-2020(97)80017-3
   Vollertsen J, 2001, WATER RES, V35, P1649, DOI 10.1016/S0043-1354(00)00450-4
NR 17
TC 34
Z9 34
U1 0
U2 13
PU KLUWER ACADEMIC/PLENUM PUBL
PI NEW YORK
PA 233 SPRING ST, NEW YORK, NY 10013 USA
SN 1053-0509
J9 J FLUORESC
JI J. Fluoresc.
PD MAY
PY 2003
VL 13
IS 3
BP 261
EP 265
DI 10.1023/A:1025094017265
PG 5
WC Biochemical Research Methods; Chemistry, Analytical; Chemistry, Physical
SC Biochemistry & Molecular Biology; Chemistry
GA 706ZX
UT WOS:000184485900006
DA 2019-07-15
ER

PT J
AU Zou, XB
   Zhao, JW
   Wu, SY
   Huang, XY
AF Zou, XB
   Zhao, JW
   Wu, SY
   Huang, XY
TI Vinegar classification based on feature extraction and selection from
   tin oxide gas sensor array data
SO SENSORS
LA English
DT Article
DE gas sensor array; feature extraction; principal component analysis;
   neural network; vinegar; electronic nose
AB Tin oxide gas sensor array based devices were often cited in publications dealing with food products. However, during the process of using a tin oxide gas sensor array to analysis and identify different gas, the most important and difficult was how to get useful parameters from the sensors and how to optimize the parameters. Which can make the sensor array can identify the gas rapidly and accuracy, and there was not a comfortable method. For this reason we developed a device which satisfied the gas sensor array act with the gas from vinegar. The parameters of the sensor act with gas were picked up after getting the whole acting process data. In order to assure whether the feature parameter was optimum or not, in this paper a new method called "distinguish index" (DI) has been proposed. Thus we can assure the feature parameter was useful in the later pattern recognition process. Principal component analysis (PCA) and artificial neural network (ANN) were used to combine the optimum feature parameters. Good separation among the gases with different vinegar is obtained using principal component analysis. The recognition probability of the ANN is 98 %. The new method can also be applied to other pattern recognition problems.
C1 Jiangsu Univ, Sch Biol & Environm Engn, Zhenjiang 212013, Jiangsu, Peoples R China.
RP Zou, XB (reprint author), Jiangsu Univ, Sch Biol & Environm Engn, Zhenjiang 212013, Jiangsu, Peoples R China.
EM zou_xiaobo@ujs.edu.cn
CR BOURROUNET B, 1995, SENSOR ACTUAT B-CHEM, V26, P250
   CHRISTOPHE S, 2001, J AGR FOOD CHEM, V49, P3151
   DINATALE C, 1995, SENSOR ACTUAT B-CHEM, V25, P801, DOI 10.1016/0925-4005(95)85178-X
   FUNAZAKI N, 1995, SENSOR ACTUAT B-CHEM, V24, P797
   Gardner J.W., 1999, ELECT NOSES PRINCIPL, P1
   GARDNER JW, 1994, SENSOR ACTUAT B-CHEM, V18, P211
   Giuseppe Z, 2001, J AGR FOOD CHEM, V49, P2722
   Holmberg M, 1998, BIOTECHNOL TECH, V12, P319, DOI 10.1023/A:1008862617082
   Huyberechts G, 1997, SENSOR ACTUAT B-CHEM, V45, P123, DOI 10.1016/S0925-4005(97)00283-9
   LAURENT R, 1997, SENSOR ACTUAT B-CHEM, V41, P105
   Molto E, 1999, J AGR ENG RES, V72, P311, DOI 10.1006/jaer.1998.0375
   NANTO H, 1995, SENSOR ACTUAT B-CHEM, V24, P794
   NATALE CD, 1996, SENSOR ACTUAT B-CHEM, V33, P83
   Singh S, 1996, SENSOR ACTUAT B-CHEM, V30, P185, DOI 10.1016/0925-4005(96)80047-5
   VernatRossi V, 1996, SENSOR ACTUAT B-CHEM, V37, P43, DOI 10.1016/S0925-4005(97)80070-6
   WANG P, 2000, ARTIFICIAL NOSE ARTI, P12
   Yan WP, 2000, SENSOR ACTUAT B-CHEM, V66, P283, DOI 10.1016/S0925-4005(00)00376-2
   Zou XB, 2002, SENSOR ACTUAT B-CHEM, V87, P437
   ZOU XB, 2002, J TEST EVAL, V30, P6
   ZOU XB, 2001, THESIS JIANGSU U ZHE, P3
NR 20
TC 12
Z9 16
U1 1
U2 12
PU MDPI AG
PI BASEL
PA POSTFACH, CH-4005 BASEL, SWITZERLAND
SN 1424-8220
J9 SENSORS-BASEL
JI Sensors
PD APR
PY 2003
VL 3
IS 4
BP 101
EP 109
PG 9
WC Chemistry, Analytical; Electrochemistry; Instruments & Instrumentation
SC Chemistry; Electrochemistry; Instruments & Instrumentation
GA 668CT
UT WOS:000182273300003
OA DOAJ Gold
DA 2019-07-15
ER

PT J
AU Shimoji, Y
   Sugie, S
   Kohno, H
   Tanaka, T
   Nanda, K
   Tamura, Y
   Nishikawa, Y
   Hayashi, R
   Uenakai, K
   Ohigashi, H
AF Shimoji, Y
   Sugie, S
   Kohno, H
   Tanaka, T
   Nanda, K
   Tamura, Y
   Nishikawa, Y
   Hayashi, R
   Uenakai, K
   Ohigashi, H
TI Extract of vinegar "Kurosu" from unpolished rice inhibits the
   development of colonic abberant crypt foci induced by azoxymethane
SO JOURNAL OF EXPERIMENTAL & CLINICAL CANCER RESEARCH
LA English
DT Article
DE "Kurosu"; vinegar; extract; chemoprevention; ACF; rat
ID CELL-PROLIFERATION; FERULIC ACID; LIPID-PEROXIDATION; DIETARY
   ANTIOXIDANTS; F344 RATS; CARCINOGENESIS; CANCER; IDENTIFICATION;
   PROTECTION; ENZYMES
AB The modifying effects of administrating an ethyl acetate extract of "Kurosu" (EK), a vinegar made from unpolished rice, on development of azoxymethane (AOM)-induced colonic aberrant crypt foci (ACF) were investigated in male F344 rats. We also assessed the effects of EK on proliferating cell nuclear antigen (PCNA) index in ACF, prostaglandin (PG) E 2 expression in the colonic mucosa and activities of detoxifying enzymes of glutathione S-transferase (GST) and quinone reductase (QR) in the liver. To induce ACF, rats were given two weekly subcutaneous injections of AOM (20 mg/kg body wt). They also received drinking water containing 0, 0.05, 0.1 or 0.2% EK for 4 weeks, starting 1 week before the first dosing of AOM. AOM exposure produced 140 23 ACF/rat at the end of the study (week 4). EK administration dose-dependently inhibited ACF formation and inhibition by 0.2% EK was statistically significant (P<0.002). Treatment with EK significantly lowered PCNA index in ACF and reduced PGE(2) content in the colonic mucosa, while EK elevated liver GST and QR activities. These findings suggest that EK may be effective for inhibiting colonic ACF, through induction of liver GST and QR and possibly alteration of PGE(2) production.
C1 Tamanoi Vinegar Co Ltd, Res Ctr, Nara 6391038, Japan.
   Gifu Univ, Sch Med, Dept Pathol, Gifu 500, Japan.
   Kanazawa Med Univ, Dept Pathol, Uchinada, Ishikawa 92002, Japan.
   Kyoto Univ, Grad Sch Agr, Div Food Sci & Biotechnol, Sakyo Ku, Kyoto, Japan.
RP Shimoji, Y (reprint author), Tamanoi Vinegar Co Ltd, Res Ctr, 100 Nishimachi, Nara 6391038, Japan.
EM research@tamanoi.co.jp
CR BENSON AM, 1978, CANCER RES, V38, P4486
   BENSON AM, 1980, P NATL ACAD SCI-BIOL, V77, P5216, DOI 10.1073/pnas.77.9.5216
   BIRD RP, 1995, CANCER LETT, V93, P55, DOI 10.1016/0304-3835(95)03788-X
   BRADFORD MM, 1976, ANAL BIOCHEM, V72, P248, DOI 10.1016/0003-2697(76)90527-3
   Cohen SM, 1998, DRUG METAB REV, V30, P339, DOI 10.3109/03602539808996317
   ERNST G, 1992, FREE RADIC BIOL MED, V13, P435
   FUJIMAKI M, 1977, AGR BIOL CHEM TOKYO, V41, P1721, DOI 10.1080/00021369.1977.10862745
   HABIG WH, 1974, J BIOL CHEM, V249, P7130
   Han BS, 2001, JPN J CANCER RES, V92, P404, DOI 10.1111/j.1349-7006.2001.tb01109.x
   Harukaze A., 1999, FOOD SCI TECHNOL RES, V5, P74, DOI DOI 10.1016/J.FOODCHEM.2012.11.129
   Hayashi Y, 1998, J FERMENT BIOENG, V86, P149, DOI 10.1016/S0922-338X(98)80053-6
   Hayashi Y, 1998, BIOSCI BIOTECH BIOCH, V62, P1771, DOI 10.1271/bbb.62.1771
   HEIMANN W, 1971, Z LEBENSM UNTERS FOR, V145, P20, DOI 10.1007/BF01644245
   Hernandez-Munoz R, 2000, LAB INVEST, V80, P1161, DOI 10.1038/labinvest.3780124
   Hudson EA, 2000, CANCER EPIDEM BIOMAR, V9, P1163
   Kawabata K, 2000, CANCER LETT, V157, P15, DOI 10.1016/S0304-3835(00)00461-4
   MARNETT LJ, 1992, CANCER RES, V52, P5575
   Mori H, 1999, MUTAT RES-FUND MOL M, V428, P291, DOI 10.1016/S1383-5742(99)00055-1
   Nanda K, 2001, APPL ENVIRON MICROB, V67, P986, DOI 10.1128/AEM.67.2.986-990.2001
   Nishidai S, 2000, BIOSCI BIOTECH BIOCH, V64, P1909, DOI 10.1271/bbb.64.1909
   Nugent KP, 1996, DIS COLON RECTUM, V39, P659, DOI 10.1007/BF02056946
   Onogi N, 1996, CARCINOGENESIS, V17, P1291, DOI 10.1093/carcin/17.6.1291
   Pai R, 2002, NAT MED, V8, P289, DOI 10.1038/nm0302-289
   RAO CV, 1993, CARCINOGENESIS, V14, P2219, DOI 10.1093/carcin/14.11.2219
   Shimoji Y, 2002, J AGR FOOD CHEM, V50, P6501, DOI 10.1021/jf020458f
   SMART MG, 1979, AUST J PLANT PHYSIOL, V6, P485, DOI 10.1071/PP9790485
   Sohn OS, 2001, CANCER RES, V61, P8435
   Tanaka T, 1997, CARCINOGENESIS, V18, P2155, DOI 10.1093/carcin/18.11.2155
   Tanaka T, 1998, CANCER RES, V58, P2550
   WATTENBERG LW, 1992, CANCER RES, V52, pS2085
   Wilkinson J, 1997, P SOC EXP BIOL MED, V216, P192
   YOSHIZAWA K, 1970, AGR BIOL CHEM TOKYO, V34, P170, DOI 10.1080/00021369.1970.10859607
NR 32
TC 16
Z9 16
U1 0
U2 1
PU BMC
PI LONDON
PA CAMPUS, 4 CRINAN ST, LONDON N1 9XW, ENGLAND
SN 1756-9966
J9 J EXP CLIN CANC RES
JI J. Exp. Clin. Cancer Res.
PD DEC
PY 2003
VL 22
IS 4
BP 591
EP 597
PG 7
WC Oncology
SC Oncology
GA 774XF
UT WOS:000189011100012
PM 15053301
DA 2019-07-15
ER

PT J
AU Shirasaka, N
   Nomura, T
   Murakami, T
   Yoshizumi, H
AF Shirasaka, N
   Nomura, T
   Murakami, T
   Yoshizumi, H
TI Antimutagenetic activities of aryltetralin compound comprised in Ume
   vinegar
SO JOURNAL OF THE JAPANESE SOCIETY FOR FOOD SCIENCE AND TECHNOLOGY-NIPPON
   SHOKUHIN KAGAKU KOGAKU KAISHI
LA Japanese
DT Article
AB The ethyl acetate extracted fraction of Ume vinegar (AT fraction) contained aryltetralin lignan, lyoniresinol. Lyoniresinol showed various antioxidative activities, such as not only suppressing autooxidation of linoleic acid, but also scavenge of DPPH radical and superoxide anion. Purified lyoniresinol and AT fraction suppressed mutagenesis caused by Trp-P-2 and ethylmethane sulfonate. Lyoniresinol indicated remarkable mutagen scavenging activity, which was based on the antioxidative activity, for Trp-P-2. And the existence of antimutagenetic compounds other than lyoniresinol were also suggested from the result of antimutagenetic activity for ethylmethane sulfonate.
C1 Kinki Univ, Fac Agr, Dept Food & Nutr, Nara 6318505, Japan.
RP Shirasaka, N (reprint author), Kinki Univ, Fac Agr, Dept Food & Nutr, 3327-204 Nakamachi, Nara 6318505, Japan.
EM sirasaka@nara.kindai.ac.jp
CR AMES BN, 1975, MUTAT RES, V31, P347, DOI 10.1016/0165-1161(75)90046-1
NR 1
TC 3
Z9 3
U1 1
U2 1
PU JAPAN SOC FOOD SCIENCE TECHNOLOGY
PI IBARAKI-KEN
PA 2-1-12 KANNONDAI TSUKUBA-SHI, IBARAKI-KEN, 305-8642, JAPAN
SN 1341-027X
J9 J JPN SOC FOOD SCI
JI J. Jpn. Soc. Food Sci. Technol.-Nippon Shokuhin Kagaku Kogaku Kaishi
PY 2003
VL 50
IS 4
BP 203
EP 206
PG 4
WC Food Science & Technology
SC Food Science & Technology
GA 671XV
UT WOS:000182491300010
DA 2019-07-15
ER
