# Supplementary material for: Knowledge Domain and Emerging Trends in Vinegar Research: A Bibliometric Review of the Literature from WoSCC
Source: Foods. 2020 Feb 10;9(2):166. doi: 10.3390/foods9020166 (PMC7074530; doi:10.3390/foods9020166)
Supplement: Supplementary file 1 [file foods-09-00166-s001.zip › Supplementary files/Supplementary Material/WoSCC dataset for CiteSpace/data/download2003_1x5unique.txt]

PT J
AU Sugiyama, A
   Saitoh, M
   Takahara, A
   Satoh, Y
   Hashimoto, K
AF Sugiyama, A
   Saitoh, M
   Takahara, A
   Satoh, Y
   Hashimoto, K
TI Acute cardiovascular effects of a new beverage made of wine vinegar and
   grape juice, assessed using an in vivo rat
SO NUTRITION RESEARCH
LA English
DT Article
DE vinegar; polyphenols; grape; blood pressure; heart rate
ID POLYPHENOLS
AB A beverage made of wine vinegar and grape juice (Budo-no-megumi(TM)) was recently developed for people who wish to obtain effective amount of both polyphenols and vinegar for their health. In this study, we assessed its cardiovascular effects using an in vivo pentobarbital-anesthetized rat. A recommended dose of the beverage (3 ml/kg, p.o.) decreased the heart rate and mean blood pressure, while no significant change was detected in the electrocardiogram parameters (n = 6). These results suggest that the new beverage may be useful for people who are worried about palpitation and/or hypertension. More work will be required to estimate which components in the beverage are essential to the current results in addition to establishing its long-term efficacy. (C) 2003 Elsevier Inc. All rights reserved.
C1 Univ Yamanashi, Interdisciplinary Grad Sch Med & Engn, Dept Pharmacol, Tamaho, Yamanashi 4093898, Japan.
RP Sugiyama, A (reprint author), Univ Yamanashi, Interdisciplinary Grad Sch Med & Engn, Dept Pharmacol, Tamaho, Yamanashi 4093898, Japan.
OI Takahara, Akira/0000-0003-2190-2444
CR Andren AW, 1999, ENVIRON TOXICOL CHEM, V18, P1
   Bernatova I, 2002, AM J PHYSIOL-HEART C, V282, pH942, DOI 10.1152/ajpheart.00724.2001
   Facino RM, 1999, LIFE SCI, V64, P627, DOI 10.1016/S0024-3205(98)00605-5
   Imamura G, 2002, AM J PHYSIOL-HEART C, V282, pH1996, DOI 10.1152/ajpheart.01013.2001
   Kondo S, 2001, BIOSCI BIOTECH BIOCH, V65, P2690, DOI 10.1271/bbb.65.2690
   Leikert JF, 2002, CIRCULATION, V106, P1614, DOI 10.1161/01.CIR.0000034445.31543.43
   Nishikawa Y, 2001, J JPN SOC FOOD SCI, V48, P73
   Ohnami K., 1985, KISO TO RINSHO, V19, P237
   Saitoh M, 2002, JPN J PHARMACOL, V89, P316, DOI 10.1254/jjp.89.316
   Soleas GJ, 2002, CLIN BIOCHEM, V35, P119, DOI 10.1016/S0009-9120(02)00275-8
   Sugiyama A, 2000, JPN J PHARMACOL, V82, P338, DOI 10.1254/jjp.82.338
NR 11
TC 20
Z9 24
U1 0
U2 5
PU PERGAMON-ELSEVIER SCIENCE LTD
PI OXFORD
PA THE BOULEVARD, LANGFORD LANE, KIDLINGTON, OXFORD OX5 1GB, ENGLAND
SN 0271-5317
J9 NUTR RES
JI Nutr. Res.
PD SEP
PY 2003
VL 23
IS 9
BP 1291
EP 1296
DI 10.1016/S0271-5317(03)00116-7
PG 6
WC Nutrition & Dietetics
SC Nutrition & Dietetics
GA 723NE
UT WOS:000185437800015
DA 2019-07-15
ER

PT J
AU Sanarico, D
   Motta, S
   Bertolini, L
   Antonelli, A
AF Sanarico, D
   Motta, S
   Bertolini, L
   Antonelli, A
TI HPLC determination of organic acids in Traditional Balsamic Vinegar of
   Reggio Emilia
SO JOURNAL OF LIQUID CHROMATOGRAPHY & RELATED TECHNOLOGIES
LA English
DT Article
DE TBV; vinegar; acids; aceto balsamico tradizionale; ion exchange HPLC
ID GRAPE MUSTS; WINES; ALCOHOLS
AB The major constituents of Traditional Balsamic Vinegar (TBV) of Reggio Emilia (including citric, malic, tartaric, lactic, acetic, gluconic, and succinic acids, fructose, and glucose) were quantified in a single HPLC run. A cation exchange column was used, and the analytes were quantified by the standard addition method. These conditions provided a reliable method, which was applied to twenty-one samples. Glucose and fructose were the main constituents. Acid concentration showed a great variability, and it was characterized by the presence of gluconic acid. Except in one sample, acetic acid was the main constituent of this class of compounds.
C1 Univ Modena & Reggio Emilia, Dipartimento Interdisciplinare Sci Agr, I-42100 Reggio Emilia, Italy.
   Univ Blogna, DIPROVAL Microbiol, Reggio Emilia, Italy.
RP Antonelli, A (reprint author), Univ Modena & Reggio Emilia, Dipartimento Interdisciplinare Sci Agr, Via Kennedy 17, I-42100 Reggio Emilia, Italy.
OI Antonelli, Andrea/0000-0002-1288-3184
CR Bertolini L., 1994, Industrie delle Bevande, V23, P324
   Castellari M, 2000, J LIQ CHROMATOGR R T, V23, P2047, DOI 10.1081/JLC-100100472
   Chinnici F, 2002, J LIQ CHROMATOGR R T, V25, P2551, DOI 10.1081/JLC-120014274
   Cocchi M, 2002, J AGR FOOD CHEM, V50, P5255, DOI 10.1021/jf020155l
   FRAINE FR, 1986, AM J ENOL VITICULT, V475, P195
   Giudici P., 1993, Industrie delle Bevande, V22, P123
   Morales ML, 1998, J CHROMATOGR A, V822, P45, DOI 10.1016/S0021-9673(98)00572-X
   PLESSI M, 1989, SCI ALIMENT, V9, P179
   ROMERO EG, 1993, J CHROMATOGR A, V655, P111
   TUSSEAU D, 1987, J CHROMATOGR, V395, P249
   1971, GAZZETTA UFFICIALE R, V143
NR 11
TC 20
Z9 22
U1 0
U2 20
PU MARCEL DEKKER INC
PI NEW YORK
PA 270 MADISON AVE, NEW YORK, NY 10016 USA
SN 1082-6076
J9 J LIQ CHROMATOGR R T
JI J. Liq. Chromatogr. Relat. Technol.
PY 2003
VL 26
IS 13
BP 2177
EP 2187
DI 10.1081/JLC-120022402
PG 11
WC Biochemical Research Methods; Chemistry, Analytical
SC Biochemistry & Molecular Biology; Chemistry
GA 705ZH
UT WOS:000184426800012
DA 2019-07-15
ER

PT J
AU Ichikawa, M
   Ohta, M
   Kanai, S
   Yoshida, Y
   Takano, S
   Ueoka, T
   Takahashi, T
   Kimoto, K
   Funakoshi, A
   Miyasaka, K
AF Ichikawa, M
   Ohta, M
   Kanai, S
   Yoshida, Y
   Takano, S
   Ueoka, T
   Takahashi, T
   Kimoto, K
   Funakoshi, A
   Miyasaka, K
TI Bitter melon malt vinegar increases daily energy turnover in rats
SO JOURNAL OF NUTRITIONAL SCIENCE AND VITAMINOLOGY
LA English
DT Article
DE bitter melon malt vinegar; energy expenditure; non-insulin dependent
   diabetes mellitus; aging; health
ID TOKUSHIMA FATTY RATS; MALE WISTAR RATS; A RECEPTOR GENE;
   DIABETES-MELLITUS; GENETICALLY-OBESE; DIURNAL RHYTHM; LONG-TERM;
   EXPENDITURE; EXPRESSION; METABOLISM
AB Vinegar is generally believed to be good for health. A mash consisting of 35% ethanolic extract from bitter melon malt vinegar-water (8 : 50: 42) was subjected to further acetate fermentation and the resulting vinegar was converted to dried vinegar powder by spray drying after adsorption on dextrin, which was mixed with a commercial rat chow (CRF-1) in the ratio of 1 : 19 so as to prepare an experimental diet. Male 12-wk old rats of LETO and OLETF strains were fed this experimental diet in parallel with CRF-1 (control) and examined for respiratory quotient (RQ) and blood or plasma parameters associated with diabetes mellitus. Administration of the experimental diet increased daily food intake as well as daily energy expenditure in both strains. RQ significantly lessened in the vinegar diet-fed group of LETO strain, which was reflected not only in the increased energy consumption from fat but also in the decreased energy consumption from carbohydrate, while no significant difference was observed between both dietary groups of OLETF strain in this respect. The profiles of diurnal energy expenditure in both dietary groups of LETO strain exerted two peaks before lights-on and lights-off. Nevertheless, there was a clear difference between both dietary groups of OLETF strain; interestingly the reproduction of the two peaks became conspicuous in the vinegar diet-fed group despite the lack of such peaks in the control. As a consequence of blood or plasma inspection, it turned out that there was no change in HbA1c but a significant increase in plasma cholesterol in the vinegar diet-fed OLETF rats. From these results, a long-term administration of bitter melon malt vinegar can be expected to suppress a lowering of energy turnover inherent with aging and thereby improve anorexia rather than to bring about a preventive effect against the manifestation of NIDDM.
C1 Tokyo Metropolitan Inst Gerontol, Dept Clin Physiol, Tokyo 1730015, Japan.
   Kewpie Jyozo Co Ltd, Tokyo 1830034, Japan.
   Tokyo Kasei Univ, Dept Clin Nutr, Tokyo 1738602, Japan.
   Kyushu Natl Canc Ctr, Dept Gastroenterol, Fukuoka 8111395, Japan.
RP Miyasaka, K (reprint author), Tokyo Metropolitan Inst Gerontol, Dept Clin Physiol, Tokyo 1730015, Japan.
CR ADAM A, 1985, MICROBIOLOGY FERMENT, V1, P1
   ALLAIN CC, 1974, CLIN CHEM, V20, P470
   Basch E, 2003, AM J HEALTH-SYST PH, V60, P356, DOI 10.1093/ajhp/60.4.356
   CHEN Z, 2003, J NUTR, V133, P1088
   FOSSATI P, 1982, CLIN CHEM, V28, P2077
   FUNAKOSHI A, 1995, BIOCHEM BIOPH RES CO, V210, P787, DOI 10.1006/bbrc.1995.1728
   Funakoshi A, 1996, PANCREAS, V12, P230, DOI 10.1097/00006676-199604000-00004
   ICHIKAWA M, 1987, J NUTR, V117, P1751
   Ichikawa M, 2000, MECH AGEING DEV, V113, P23, DOI 10.1016/S0047-6374(99)00093-7
   Ichikawa M, 1998, JPN J PHYSIOL, V48, P211, DOI 10.2170/jjphysiol.48.211
   Ichikawa M, 2000, J NUTR, V130, P2562
   Ishida K, 1996, METABOLISM, V45, P1288, DOI 10.1016/S0026-0495(96)90250-4
   KAWANO K, 1992, DIABETES, V41, P1422, DOI 10.2337/diabetes.41.11.1422
   Matsuda H, 1999, J PHARMACOL EXP THER, V289, P729
   MAYER TK, 1983, CLIN CHIM ACTA, V127, P147, DOI 10.1016/S0009-8981(83)80002-3
   Miyasaka K, 2003, MECH AGEING DEV, V124, P183, DOI 10.1016/S0047-6374(02)00118-5
   MIYASAKA K, 1994, NEUROSCI LETT, V180, P143, DOI 10.1016/0304-3940(94)90507-X
   Miyasaka K, 1997, PANCREAS, V14, P391, DOI 10.1097/00006676-199705000-00010
   Morley JE, 2001, J GERONTOL A-BIOL, V56, P81, DOI 10.1093/gerona/56.suppl_2.81
   Ohta M, 1997, BIOMED RES-TOKYO, V18, P27, DOI 10.2220/biomedres.18.27
   Shima K, 1996, METABOLISM, V45, P475, DOI 10.1016/S0026-0495(96)90222-X
   Takiguchi S, 1997, GENE, V197, P169, DOI 10.1016/S0378-1119(97)00259-X
   UEOKA T, 2003, P 57 M NIH EIYO SHOK, P310
   Yoshida Y, 2002, JPN J PHARMACOL, V88, P279, DOI 10.1254/jjp.88.279
NR 24
TC 5
Z9 5
U1 0
U2 0
PU CENTER ACADEMIC PUBL JAPAN
PI TOKYO
PA 2-4-16 YAYOI, BUNKYO-KU, TOKYO, 113-0032, JAPAN
SN 0301-4800
J9 J NUTR SCI VITAMINOL
JI J. Nutr. Sci. Vitaminol.
PD DEC
PY 2003
VL 49
IS 6
BP 428
EP 433
PG 6
WC Nutrition & Dietetics
SC Nutrition & Dietetics
GA 756AF
UT WOS:000187443100010
PM 14974734
DA 2019-07-15
ER

PT J
AU Kotani, A
   Miyaguchi, Y
   Harada, D
   Kusu, F
AF Kotani, A
   Miyaguchi, Y
   Harada, D
   Kusu, F
TI A disposable voltammetric cell for determining the titratable acidity in
   vinegar
SO ANALYTICAL SCIENCES
LA English
DT Article
ID PENCIL
AB A disposable voltammetric cell using three pencil leads as working, reference, and counter electrodes was developed for determining the titratable acidity, i.e. the acid content in vinegar. The materials of the pencil leads were graphite-reinforcement carbons (GRCs). A voltammetric determination of acid was made by measuring the reduction prepeak current of 3,5-di-t-butyl-1,2-benzoquinone (DBBQ) due to the presence of acids in unbuffered solution. The potential stability of the pseudo-reference electrode of GRC was examined. The prepeak current was found to be proportional to the acetic acid concentration from 0.05 to 2.7 mM with a correlation coefficient of 0.999. The cell-to-cell reproducibility for 1 mM acetic acid was evaluated with ten individual disposable cells. The RSD of the prepeak current and the SD of the prepeak potential were 2.56% and 0.008, respectively. The titratable acidity in five vinegar samples was determined by voltammetry using disposable cells and compared with that of the titratable acidity determined by the conventional potentiometric titration method. We then observed the results by both methods, and found a correlation coefficient of 0.972. As such, the voltammetry using disposable-cell required only one thousandth the volume of a vinegar sample for the titration method. The disposable cell was superior to the conventional electrochemical cell, in terms of facility, environment-friendly, and economy, and thus a sensor using the present cell would be useful for routine work in the quality control of vinegar.
C1 Tokyo Univ Pharm & Life Sci, Sch Pharm, Hachioji, Tokyo 1920392, Japan.
RP Kusu, F (reprint author), Tokyo Univ Pharm & Life Sci, Sch Pharm, 1432-1 Horinouchi, Hachioji, Tokyo 1920392, Japan.
OI Kotani, Akira/0000-0002-0113-3353
CR AOKI K, 1989, J ELECTROANAL CHEM, V263, P323, DOI 10.1016/0022-0728(89)85102-2
   ARAI K, 2002, ELECTROCHIM ACTA, V45, P3029
   Bond AM, 1997, ANAL CHIM ACTA, V345, P67, DOI 10.1016/S0003-2670(97)00102-5
   HIKUMA M, 1981, ANN NY ACAD SCI, V369, P307
   ICHIKAWA A, 1993, REV POLAROGR, V39, P46
   *JAP AGR STAND ASS, 2002, JAP AGR STAND
   KARUBE I, 1980, ENZYME ENG, V5, P263
   Kotani A, 2002, ANAL CHIM ACTA, V465, P199, DOI 10.1016/S0003-2670(01)01520-3
   Mizutani F, 2001, ANAL CHEM, V73, P5738, DOI 10.1021/ac010622i
   Ohtsuki S, 2001, ELECTROANAL, V13, P404, DOI 10.1002/1521-4109(200104)13:5<404::AID-ELAN404>3.3.CO;2-9
   Takamura K, 1999, J ELECTROANAL CHEM, V468, P53, DOI 10.1016/S0022-0728(99)00049-2
   Wang J, 2000, ANALYST, V125, P5, DOI 10.1039/a907364g
NR 12
TC 12
Z9 12
U1 0
U2 0
PU JAPAN SOC ANALYTICAL CHEMISTRY
PI TOKYO
PA 26-2 NISHIGOTANDA 1 CHOME SHINAGAWA-KU, TOKYO, 141, JAPAN
SN 0910-6340
J9 ANAL SCI
JI Anal. Sci.
PD NOV
PY 2003
VL 19
IS 11
BP 1473
EP 1476
DI 10.2116/analsci.19.1473
PG 4
WC Chemistry, Analytical
SC Chemistry
GA 742ZY
UT WOS:000186549000002
PM 14640441
OA Bronze
DA 2019-07-15
ER

PT J
AU Giordano, L
   Calabrese, R
   Davoli, E
   Rotilio, D
AF Giordano, L
   Calabrese, R
   Davoli, E
   Rotilio, D
TI Quantitative analysis of 2-furfural and 5-methylfurfural in different
   Italian vinegars by headspace solid-phase microextraction coupled to gas
   chromatography-mass spectrometry using isotope dilution
SO JOURNAL OF CHROMATOGRAPHY A
LA English
DT Article
DE vinegar; isotopic dilution; food analysis; furfurals; 5-methylfurfural
ID VOLATILE COMPOUNDS; WINES; OPTIMIZATION; CONSTITUENTS; BEVERAGES;
   SPIRITS; JUICES; GC/MS
AB A new method was developed for the determination of 2-furfural (2-F) and 5-methylfurfural (5-MF), two products of Maillard reaction in vinegar, with head-space solid-phase microextraction (HS-SPME) coupled to gas chromatography-mass spectrometry (GC-MS). A divinylbenzene (DVB)/carboxen (CAR)/polydimethylsiloxane (PDMS) fibre was used and SPME conditions were optimised, studying ionic strength effect, temperature effect and adsorption time. Both analytes were determined by calibration established on 2-furfural-d(4) (2-F-d(4)). The method showed good linearity in the range studied (from 16 to 0.12 mg/l), with a regression coefficient r(2) of 0.9999. Inter-batch precision and accuracy were found between 14.9 and 6.0% and between -11.7 and 0.2%, respectively. Detection limit was 15 mug/l. The method is simple and accurate and it has been applied to a series of balsamic and non-balsamic vinegars. (C) 2003 Elsevier B.V. All rights reserved.
C1 Mario Negri Inst Pharmacol Res, Gennaro Paone Environm Hlth Ctr, I-66030 Santa Maria Imbaro, Chieti, Italy.
   Mario Negri Inst Pharmacol Res, Dept Environm Hlth Sci, I-20157 Milan, Italy.
RP Rotilio, D (reprint author), Mario Negri Inst Pharmacol Res, Gennaro Paone Environm Hlth Ctr, Consorzio Mario Negri Sud,Via Nazl, I-66030 Santa Maria Imbaro, Chieti, Italy.
RI davoli, enrico/K-1030-2018
OI davoli, enrico/0000-0003-0933-1351
CR Bancon-Montigny C, 2002, ANAL CHEM, V74, P5606, DOI 10.1021/ac0258002
   BEEMAN CP, 1987, J ASSOC OFF ANA CHEM, V70, P601
   Bellavia V, 2000, J AGR FOOD CHEM, V48, P1239, DOI 10.1021/jf990634t
   Beltran J, 2000, J CHROMATOGR A, V885, P389, DOI 10.1016/S0021-9673(00)00142-4
   Fabre M, 2002, J AGR FOOD CHEM, V50, P1497, DOI 10.1021/jf010706s
   Ferrer E, 2002, J CHROMATOGR A, V947, P85, DOI 10.1016/S0021-9673(01)01593-X
   Fitzgerald G, 2000, J CHROMATOGR A, V896, P351, DOI 10.1016/S0021-9673(00)00737-8
   Goldberg DM, 1999, J AGR FOOD CHEM, V47, P3978, DOI 10.1021/jf9811626
   Haleva-Toledo E, 1999, J AGR FOOD CHEM, V47, P4140, DOI 10.1021/jf9813788
   HAWTHORNE SB, 1992, J CHROMATOGR, V603, P185, DOI 10.1016/0021-9673(92)85360-6
   Kobaisy M, 2001, J AGR FOOD CHEM, V49, P3768, DOI 10.1021/jf0101455
   Lee KG, 2002, FOOD REV INT, V18, P151, DOI 10.1081/FRI-120014356
   LoCoco F, 1997, J CHROMATOGR SCI, V35, P578, DOI 10.1093/chromsci/35.12.578
   Marin RN, 2002, J CHROMATOGR A, V967, P261, DOI 10.1016/S0021-9673(02)00786-0
   Mejias RC, 2002, J CHROMATOGR A, V953, P7, DOI 10.1016/S0021-9673(02)00122-X
   Mestres M, 2000, J CHROMATOGR A, V881, P583, DOI 10.1016/S0021-9673(00)00326-5
   Monje MC, 2002, ANAL CHIM ACTA, V458, P111, DOI 10.1016/S0003-2670(01)01528-8
   Pawliszyn J, 1997, SOLID PHASE MICROEXT
   Penalver A, 2002, J CHROMATOGR A, V953, P79, DOI 10.1016/S0021-9673(02)00113-9
   Perez RA, 2002, J AGR FOOD CHEM, V50, P2633, DOI 10.1021/jf011551r
   Pinho O, 2002, ANAL CHEM, V74, P5199, DOI 10.1021/ac020296m
   Riley CM, 1996, DEV VALIDATION ANAL
   Rodriguez-Bencomo JJ, 2002, J CHROMATOGR A, V963, P213, DOI 10.1016/S0021-9673(02)00551-4
   Snyder L. R., 1997, PRACTICAL HPLC METHO
   Takeoka G, 1996, J AGR FOOD CHEM, V44, P654, DOI 10.1021/jf950430m
   TU DN, 1992, J AGR FOOD CHEM, V40, P1022, DOI 10.1021/jf00018a021
   Wardencki W, 2003, J CHROMATOGR A, V984, P89, DOI 10.1016/S0021-9673(02)01741-7
   Zeppa G, 2002, ITAL J FOOD SCI, V14, P247
   Zuba D, 2002, J CHROMATOGR B, V773, P75, DOI 10.1016/S1570-0232(02)00143-5
NR 29
TC 48
Z9 48
U1 0
U2 29
PU ELSEVIER SCIENCE BV
PI AMSTERDAM
PA PO BOX 211, 1000 AE AMSTERDAM, NETHERLANDS
SN 0021-9673
J9 J CHROMATOGR A
JI J. Chromatogr. A
PD OCT 31
PY 2003
VL 1017
IS 1-2
BP 141
EP 149
DI 10.1016/j.chroma.2003.08.029
PG 9
WC Biochemical Research Methods; Chemistry, Analytical
SC Biochemistry & Molecular Biology; Chemistry
GA 730XZ
UT WOS:000185856600014
PM 14584699
DA 2019-07-15
ER
