# Supplementary material for: Knowledge Domain and Emerging Trends in Vinegar Research: A Bibliometric Review of the Literature from WoSCC
Source: Foods. 2020 Feb 10;9(2):166. doi: 10.3390/foods9020166 (PMC7074530; doi:10.3390/foods9020166)
Supplement: Supplementary file 1 [file foods-09-00166-s001.zip › Supplementary files/Supplementary Material/WoSCC dataset for CiteSpace/data/download2003_2x5unique.txt]

PT J
AU Parrondo, J
   Herrero, M
   Garcia, LA
   Diaz, M
AF Parrondo, J
   Herrero, M
   Garcia, LA
   Diaz, M
TI A note - Production of vinegar from whey
SO JOURNAL OF THE INSTITUTE OF BREWING
LA English
DT Article
DE acetic acid; Acetobacter pasteurianus; lactose; vinegar; whey
ID ALCOHOLIC BEVERAGE; FERMENTATION; PERMEATE; WINE
AB Cheese whey supplemented with lactose was employed to produce vinegar. Whey was first transformed into an alcoholic beverage via fermentation with the yeast Kluyveromyces fragilis, and then the alcoholic product was employed as a substrate for an acetic acid fermentation. The bacteria used for the acetic acid production process were isolated from a starter culture provided by a vinegar factory. The bacteria employed were classified as Acetobacter pasteurianus. The vinegar obtained had a concentration of acetic acid between 5 and 6% (v/v). Ethyl acetate and. fusel alcohols (isobutanol, 2-methyl-1-butanol and 3-methyl-1-butanol) were detected in the final product. The process and the substrates employed satisfied FAO requirements that the product was acceptable for human consumption. The efficiency of biotransformation of ethanol into acetic acid was 84%.
C1 Univ Oviedo, Dept Chem Engn & Environm Technol, Fac Chem, E-33071 Oviedo, Spain.
RP Diaz, M (reprint author), Univ Oviedo, Dept Chem Engn & Environm Technol, Fac Chem, C Juan Claveria 8, E-33071 Oviedo, Spain.
EM mariodf@correo.uniovi.es
RI HERRERO, MONICA/F-5377-2011; Garcia, Luis A/B-3683-2012; Parrondo,
   Javier/E-1494-2011; Diaz, Mario/B-8319-2013
OI Garcia, Luis A/0000-0003-3233-3582; Parrondo,
   Javier/0000-0003-4306-2351; Diaz, Mario/0000-0001-6218-1140
CR GIBBS BM, 1968, IDNTIFICATION METHOD, pCH1
   GUZMANCHOZAS M, 1997, CARACTERISTICS ATRIB
   Krieg N, 1984, BERGEYS MANUAL SYSTE, V1, p[2648, xxvii]
   MORALES ML, 2002, ALIMENTACION EQUIPOS, V166, P73
   NYKANEN L, 1986, AM J ENOL VITICULT, V37, P84
   Parrondo J, 2000, J I BREWING, V106, P367, DOI 10.1002/j.2050-0416.2000.tb00527.x
   Parrondo J, 2000, J I BREWING, V106, P377, DOI 10.1002/j.2050-0416.2000.tb00528.x
   Tesfaye W, 2000, J I BREWING, V106, P215, DOI 10.1002/j.2050-0416.2000.tb00060.x
NR 8
TC 11
Z9 14
U1 0
U2 7
PU INST BREWING
PI LONDON
PA 33 CLARGES STREET, LONDON W1Y 8EE, ENGLAND
SN 0046-9750
EI 2050-0416
J9 J I BREWING
JI J. Inst. Brew.
PY 2003
VL 109
IS 4
BP 356
EP 358
DI 10.1002/j.2050-0416.2003.tb00610.x
PG 3
WC Food Science & Technology
SC Food Science & Technology
GA 810GM
UT WOS:000220692800010
OA Bronze
DA 2019-07-15
ER

PT J
AU Chinnici, F
   Masino, F
   Antonelli, A
AF Chinnici, F
   Masino, F
   Antonelli, A
TI Determination of furanic compounds in traditional balsamic vinegars by
   ion-exclusion liquid chromatography and diode-array detection
SO JOURNAL OF CHROMATOGRAPHIC SCIENCE
LA English
DT Article
ID PHENOLIC-COMPOUNDS; FURFURAL COMPOUNDS; MASS-SPECTROMETRY;
   CARBOXYLIC-ACIDS; MODEL SYSTEM; L-CYSTEINE; SEPARATION;
   4-HYDROXY-2,5-DIMETHYL-3(2H)-FURANONE; DEGRADATION; JUICES
C1 Univ Bologna, Dipartimento Sci Alimenti, I-40127 Bologna, Italy.
   Univ Modena, Dipartimento Interdisciplinare Sci Agr, I-42100 Reggio Emilia, Italy.
RP Chinnici, F (reprint author), Univ Bologna, Dipartimento Sci Alimenti, Via Fanin 40, I-40127 Bologna, Italy.
RI Antonelli, Andrea/B-1220-2015; Masino, Francesca/D-8975-2015
OI Antonelli, Andrea/0000-0002-1288-3184; Masino,
   Francesca/0000-0002-1206-7267
CR AMES JM, 1997, J AGR FOOD CHEM, V45, P1263
   Anklam E, 1998, FOOD CHEM, V61, P243, DOI 10.1016/S0308-8146(97)00104-0
   Antonelli A., 1990, Vini d'Italia, V32, P7
   Barroso CG, 1996, J CHROMATOGR A, V724, P125, DOI 10.1016/0021-9673(95)00985-X
   Blanco-Gomis D, 1991, CHROMATOGRAPHIA, V32, P45
   Blank I, 1996, J AGR FOOD CHEM, V44, P531, DOI 10.1021/jf950439o
   Cerdan TG, 2002, FOOD RES INT, V35, P603, DOI 10.1016/S0963-9969(01)00151-X
   Chen JH, 1999, J AGR FOOD CHEM, V47, P643, DOI 10.1021/jf980771a
   CHOURA M, 1996, MACROMOLECOLES, V29, P3850
   Del Signore A, 2001, J FOOD ENG, V50, P77, DOI 10.1016/S0260-8774(00)00195-3
   Del Signore A., 1997, RIV MERCEOL, V36, P91
   EISERICH JP, 1992, J AGR FOOD CHEM, V40, P1982, DOI 10.1021/jf00022a050
   Espinoza Mansilla A., 1992, Journal of AOAC (Association of Official Analytical Chemists) International, V75, P678
   Ferrer E, 2002, J CHROMATOGR A, V947, P85, DOI 10.1016/S0021-9673(01)01593-X
   Giudici P., 1993, Industrie delle Bevande, V22, P123
   Giudici P., 1994, Industrie delle Bevande, V23, P569
   Goldberg DM, 1999, J AGR FOOD CHEM, V47, P3978, DOI 10.1021/jf9811626
   Haleva-Toledo E, 1999, J AGR FOOD CHEM, V47, P4140, DOI 10.1021/jf9813788
   HalevaToledo E, 1997, J AGR FOOD CHEM, V45, P1314, DOI 10.1021/jf960724n
   Ho P, 1999, FOOD CHEM, V64, P115, DOI 10.1016/S0308-8146(98)00115-0
   HODGE JE, 1963, AM SOC BREW CHEM P, V18, P84
   KERMASHA S, 1995, FOOD RES INT, V28, P245, DOI 10.1016/0963-9969(94)00046-B
   Klampfl CW, 1997, J CHROMATOGR A, V770, P23, DOI 10.1016/S0021-9673(96)01075-8
   LEE HS, 1986, J FOOD SCI, V51, P1075, DOI 10.1111/j.1365-2621.1986.tb11239.x
   Lipp M, 1998, FOOD CONTROL, V9, P349, DOI 10.1016/S0956-7135(98)00014-0
   LOCOCO F, 1995, ANAL CHIM ACTA, V306, P57, DOI 10.1016/0003-2670(94)00675-C
   Nozal MJ, 2001, J CHROMATOGR A, V917, P95, DOI 10.1016/S0021-9673(01)00702-6
   SAWAMURA M, 1994, J AGR FOOD CHEM, V42, P1200, DOI 10.1021/jf00041a028
   SHAW PE, 1968, J AGR FOOD CHEM, V16, P979, DOI 10.1021/jf60160a014
   SMITH RM, 1987, J CHROMATOGR, V407, P19, DOI 10.1016/S0021-9673(01)92601-9
   SOLOMON O, 1995, FOOD CHEM, V53, P363, DOI 10.1016/0308-8146(95)99828-N
   Spillman PJ, 1998, J AGR FOOD CHEM, V46, P657, DOI 10.1021/jf970559r
   Tanaka K, 1999, J CHROMATOGR A, V850, P187, DOI 10.1016/S0021-9673(99)00232-0
   THEOBALD A, 1998, J AGR FOOD CHEM, V46, P185
   YEO H, 1991, J AGR FOOD CHEM, V39, P1860, DOI 10.1021/jf00010a035
   Yuan JP, 1999, FOOD CHEM, V64, P423, DOI 10.1016/S0308-8146(98)00091-0
   Yuan JP, 1998, J AGR FOOD CHEM, V46, P1286, DOI 10.1021/jf970894f
NR 37
TC 13
Z9 14
U1 1
U2 6
PU PRESTON PUBLICATIONS INC
PI NILES
PA 7800 MERRIMAC AVE PO BOX 48312, NILES, IL 60648 USA
SN 0021-9665
J9 J CHROMATOGR SCI
JI J. Chromatogr. Sci.
PD JUL
PY 2003
VL 41
IS 6
BP 305
EP 310
DI 10.1093/chromsci/41.6.305
PG 6
WC Biochemical Research Methods; Chemistry, Analytical
SC Biochemistry & Molecular Biology; Chemistry
GA 698FN
UT WOS:000183987600006
PM 12935302
OA Bronze
DA 2019-07-15
ER

PT J
AU Matousek, JL
   Campbell, KL
   Kakoma, I
   Schaeffer, DJ
AF Matousek, JL
   Campbell, KL
   Kakoma, I
   Schaeffer, DJ
TI The effects of four acidifying sprays, vinegar, and water on canine
   cutaneous pH levels
SO JOURNAL OF THE AMERICAN ANIMAL HOSPITAL ASSOCIATION
LA English
DT Article
ID SYNTHETIC DETERGENT PREPARATIONS; SKIN SURFACE PH; STRATUM-CORNEUM;
   CROSSOVER TRIAL; RESIDENT FLORA; IN-VIVO; EPIDERMIS; FOREARM; SOAP
AB This study determined the extent and duration of cutaneous acidification caused by a single application of four acidifying sprays, vinegar, and water. Multivariate repeated measures analysis of variance revealed a significant difference between the six sprays (F=15.3; Pless than or equal to0.001). Linear contrast tests showed that the effects of the acidifying sprays were significantly different from vinegar and water (F=6.0; Pless than or equal to0.001), and vinegar was significantly different from water (F=13.8; Pless than or equal to0.001). The acidifying sprays decreased cutaneous pH to <6.0 for a mean range of 50 to 65 hours, while vinegar did so for a mean of 12 hours.
C1 Univ Illinois, Coll Vet Med, Dept Clin Vet Med, Urbana, IL 61802 USA.
   Univ Illinois, Coll Vet Med, Dept Pathobiol, Urbana, IL 61802 USA.
   Univ Illinois, Coll Vet Med, Dept Vet Biosci, Urbana, IL 61802 USA.
RP Matousek, JL (reprint author), Univ Illinois, Coll Vet Med, Dept Clin Vet Med, 1008 W Hazelwood Dr, Urbana, IL 61802 USA.
CR Chikakane K, 1995, CLIN DERMATOL, V13, P299, DOI 10.1016/0738-081X(95)00076-R
   DRAIZE JOHN H., 1942, JOUR INVEST DERMAT, V5, P77
   ELSNER P, 1990, ACTA DERM-VENEREOL, V70, P105
   FRODIN T, 1984, ACTA DERM-VENEREOL, V64, P537
   Gfatter R, 1997, DERMATOLOGY, V195, P258, DOI 10.1159/000245955
   GOTTHELF LN, 1997, VET FORUM, V8, P46
   JENKINSON D M, 1973, British Veterinary Journal, V129, P282
   KORTING HC, 1991, INT J COSMETIC SCI, V13, P91, DOI 10.1111/j.1467-2494.1991.tb00552.x
   KORTING HC, 1987, ACTA DERM-VENEREOL, V67, P41
   KORTING HC, 1990, ACTA DERM-VENEREOL, V70, P429
   KORTING HC, 1992, ZBL HYG UMWELTMED, V193, P78
   KORTING HC, 1991, J SOC COSMET CHEM, V42, P147
   KRAL F, 1964, VET COMP DERMATOLOGY, P1
   Krieg N.R., 1984, BERGEYS MANUAL SYSTE, VI, P140
   Lloyd DH, 1998, VET REC, V143, P111, DOI 10.1136/vr.143.4.111
   Mason IS, 1996, VET DERMATOL, V7, P119, DOI 10.1111/j.1365-3164.1996.tb00237.x
   Mauro T, 1998, ARCH DERMATOL RES, V290, P215, DOI 10.1007/s004030050293
   MEYER W, 1991, ARCH DERMATOL RES, V283, P16, DOI 10.1007/BF01207245
   MURAHATA RI, 1988, J AM ACAD DERMATOL, V1, P62
   OHMAN H, 1994, ACTA DERM-VENEREOL, V74, P375
   OWEN CR, 1946, J BACTERIOL, V52, P353
   REBELL G, 1950, J INVEST DERMATOL, V14, P247, DOI 10.1038/jid.1950.33
   ROY WE, 1954, J AM VET MED ASSOC, V1, P51
   Ruedisueli F. L., 1998, Advances in veterinary dermatology: volume 3. Proceedings of the Third World Congress of Veterinary Dermatology, Edinburgh, Scotland, 11-14 September, 1996., P521
   SCHMID MH, 1995, DERMATOLOGY, V191, P276, DOI 10.1159/000246568
   SHARMA VD, 1974, THESIS U ILLINOIS UR
NR 26
TC 5
Z9 5
U1 2
U2 5
PU AMER ANIMAL HOSPITAL ASSOC
PI LAKEWOOD
PA PO BOX 150899, LAKEWOOD, CO 80215-0899 USA
SN 0587-2871
J9 J AM ANIM HOSP ASSOC
JI J. Am. Anim. Hosp. Assoc.
PD JAN-FEB
PY 2003
VL 39
IS 1
BP 29
EP 33
DI 10.5326/0390029
PG 5
WC Veterinary Sciences
SC Veterinary Sciences
GA 633HK
UT WOS:000180276600004
PM 12549611
DA 2019-07-15
ER

PT J
AU Fregapane, G
   Rubio-Fernandez, H
   Salvador, MD
AF Fregapane, G
   Rubio-Fernandez, H
   Salvador, MD
TI Continuous production of wine vinegar in bubble column reactors of up to
   60-litre capacity
SO EUROPEAN FOOD RESEARCH AND TECHNOLOGY
LA English
DT Article
DE continuous acetic acid fermentation; wine vinegar
ID ACETIC-ACID PRODUCTION; HOLLOW-FIBER MODULE; ACETOBACTER-ACETI; FILTER
   MODULE; FERMENTATION; CELLS; TEMPERATURE; BATCH
AB This paper describes the development of a continuous acetic acid fermentation process for the production of wine vinegar in bubble column reactors of up to 60 1 capacity.
   To determine appropriate fermentation conditions a study of the influence of residual ethanol concentration, inlet flow rate and aeration was carried out using a 6-1 laboratory reactor, white table wine as fermentation medium, a temperature of 30 degreesC and an air flow rate of 0.125 min(-1) (vvm).
   The concentration of acetic acid obtained in the continuous wine vinegar production ranged from 91 g/l at 28.6 ml/h to 28 g/l at 154.1 ml/h by increasing the inlet flow rate. As expected, the biomass decreased as well, from 208 mg/l to 106 mg/l. The maximum acetification rate was observed in the range 85-110 ml/h, corresponding to a value of about 1.1 g/l/h. A further increase in the flow rate produced a slight decrease in the acetification rate. Best yields, between 94.5 and 94.7%, were obtained in the flow rate range of 60-75 ml/h. The acetification rate was improved only by about 10% by increasing the aeration from 0.125 to 0.250 min(-1).
   The continuous wine vinegar production was scaled up from the laboratory fermentor to a 60-1 pilot acetator. During the steady state (residential time > 6), with an inlet flow rate of 950 ml/h, temperature of 30 degreesC and aeration of 0.250 min(-1), the following parameters were obtained: acetic acid concentration 72 g/l, overall productivity 1.41 g/l/h and yield 94.2%.
C1 Univ Castilla La Mancha, Fac Chem, Dept Food Technol, E-13071 Ciudad Real, Spain.
RP Fregapane, G (reprint author), Univ Castilla La Mancha, Fac Chem, Dept Food Technol, Avda Jose Cela 10, E-13071 Ciudad Real, Spain.
RI Fregapane, Giuseppe/L-2427-2014; Salvador, Amparo/B-1059-2015
OI Fregapane, Giuseppe/0000-0002-7654-5774; Salvador,
   Amparo/0000-0001-5243-815X
CR ADAMS MR, 1995, MICROBIOLOGY FERMENT, P1
   [Anonymous], 1993, B OFICIAL ESTADO
   Araujo A. A. de, 1996, Journal of Food Science and Technology, India, V33, P32
   BAR R, 1987, BIOTECHNOL BIOENG, V29, P796, DOI 10.1002/bit.260290625
   COHEE RF, 1959, FOOD ENG, V31, P58
   de Ory I, 1999, BIOPROCESS ENG, V21, P187, DOI 10.1007/s004490050661
   EBNER E, 1983, BIOTECHNOLOGY, P389
   Fregapane G, 2001, EUR FOOD RES TECHNOL, V213, P62, DOI 10.1007/s002170100348
   Fregapane G, 1999, BIOTECHNOL BIOENG, V63, P141, DOI 10.1002/(SICI)1097-0290(19990420)63:2<141::AID-BIT2>3.0.CO;2-6
   GHOMMIDH C, 1982, BIOTECHNOL BIOENG, V24, P605, DOI 10.1002/bit.260240307
   Krisch J, 1996, BIOTECHNOL LETT, V18, P393, DOI 10.1007/BF00143458
   Llaguno C, 1991, VINAGRE VINO
   NANBA A, 1985, J FERMENT TECHNOL, V63, P175
   NANBA A, 1984, J FERMENT TECHNOL, V62, P501
   NISHIWAKI A, 1995, BIOPROCESS ENG, V12, P109
   Nishiwaki A, 1997, J FERMENT BIOENG, V83, P565, DOI 10.1016/S0922-338X(97)81138-5
   OSUGA J, 1984, J FERMENT TECHNOL, V62, P139
   PARK YS, 1989, BIOTECHNOL BIOENG, V33, P918, DOI 10.1002/bit.260330717
   Pochat-Bohatier C, 1999, ENVIRON TECHNOL, V20, P995, DOI 10.1080/09593332008616895
   SMITH EL, 1974, CHEM ENG, V1, P28
   Tamai M, 1997, J JPN SOC FOOD SCI, V44, P623
NR 21
TC 8
Z9 8
U1 0
U2 0
PU SPRINGER-VERLAG
PI NEW YORK
PA 175 FIFTH AVE, NEW YORK, NY 10010 USA
SN 1438-2377
J9 EUR FOOD RES TECHNOL
JI Eur. Food Res. Technol.
PD JAN
PY 2003
VL 216
IS 1
BP 63
EP 67
DI 10.1007/s00217-002-0587-x
PG 5
WC Food Science & Technology
SC Food Science & Technology
GA 643FD
UT WOS:000180850500013
DA 2019-07-15
ER

PT J
AU Morales, ML
   Troncoso, AM
AF Morales, ML
   Troncoso, AM
TI Note: Evaluation of aroma compounds in wine vinegars: Effect of previous
   neutralisation of samples
SO FOOD SCIENCE AND TECHNOLOGY INTERNATIONAL
LA English
DT Article
DE wine vinegar; neutralisation; aroma; sensory analysis
ID VOLATILE COMPONENTS; GAS-CHROMATOGRAPHY
AB Determination of twenty volatile compounds in two Sherry wine vinegars was performed by gas chromatography before neutralisation employing NaOH or MgO at pH 6. Substantial decreases for most of the volatile compounds were registered for neutralised vinegars; losses accounted more than 50% of the original content for acetaldehyde, methyl acetate, ethyl acetate and isoamyl acetate. Similar results were found when the neutralisation process was carried out in a synthetic vinegar solution. Results from sensory analysis (triangular and descriptive tests) were consistent with those obtained by analytical methods. Therefore, neutralisation resulted a very drastic pre-treatment for the evaluation of major volatile compounds in vinegar samples analysis and could lead to misleading results.
C1 Univ Seville, Fac Farm, Area Nutr & Bromatol, E-41012 Seville, Spain.
RP Troncoso, AM (reprint author), Univ Seville, Fac Farm, Area Nutr & Bromatol, P Garcia Gonzalez 2, E-41012 Seville, Spain.
EM amtroncoso@us.es
RI Troncoso, Ana M/A-6525-2008; Morales, M.Lourdes/M-7892-2014
OI Troncoso, Ana M/0000-0003-0291-2823; Morales,
   M.Lourdes/0000-0002-0384-0326
CR AURAND LW, 1966, J FOOD SCI, V31, P172, DOI 10.1111/j.1365-2621.1966.tb00474.x
   BLANCH GP, 1992, J AGR FOOD CHEM, V40, P1046, DOI 10.1021/jf00018a027
   Cabezudo M. D., 1981, In 'The quality of foods and beverages. Chemistry and technology. Vol. I.' G[see FSTA (1983) 15 G8G565]., P225
   CABEZUDO MD, 1978, J CHROMATOGR SCI, V16, P61, DOI 10.1093/chromsci/16.2.61
   Charles M, 2000, J AGR FOOD CHEM, V48, P70, DOI 10.1021/jf9905424
   Del Signore A, 2001, J FOOD ENG, V50, P77, DOI 10.1016/S0260-8774(00)00195-3
   Gerbi V., 1992, Italian Journal of Food Science, V4, P259
   *ISO, 1983, 4120 ISO
   KAHN JH, 1972, J AGR FOOD CHEM, V20, P214, DOI 10.1021/jf60180a038
   Marin RN, 2002, J CHROMATOGR A, V967, P261, DOI 10.1016/S0021-9673(02)00786-0
   Mejias RC, 2002, J CHROMATOGR A, V953, P7, DOI 10.1016/S0021-9673(02)00122-X
   Morales ML, 2002, J AGR FOOD CHEM, V50, P3173, DOI 10.1021/jf011313w
   Morales ML, 2001, EUR FOOD RES TECHNOL, V212, P676, DOI 10.1007/s002170100301
   MORGANTINI M, 1962, B LABORATORI CHIM PR, V13, P117
   NIETO J, 1993, DEV FOOD SCI, V32, P469
   Tesfaye W, 2002, J SENS STUD, V17, P133, DOI 10.1111/j.1745-459X.2002.tb00338.x
   Tesfaye W, 2002, TRENDS FOOD SCI TECH, V13, P12, DOI 10.1016/S0924-2244(02)00023-7
   Troncoso Gonzalez A. M., 1987, Zeitschrift fur Lebensmittel-Untersuchung und -Forschung, V185, P130, DOI 10.1007/BF01850092
NR 18
TC 1
Z9 1
U1 1
U2 5
PU SAGE PUBLICATIONS LTD
PI LONDON
PA 1 OLIVERS YARD, 55 CITY ROAD, LONDON EC1Y 1SP, ENGLAND
SN 1082-0132
EI 1532-1738
J9 FOOD SCI TECHNOL INT
JI Food Sci. Technol. Int.
PD DEC
PY 2003
VL 9
IS 6
BP 397
EP 402
DI 10.1177/1082013203041037
PG 6
WC Chemistry, Applied; Food Science & Technology
SC Chemistry; Food Science & Technology
GA 762KH
UT WOS:000187970500003
DA 2019-07-15
ER
