# Supplementary material for: Knowledge Domain and Emerging Trends in Vinegar Research: A Bibliometric Review of the Literature from WoSCC
Source: Foods. 2020 Feb 10;9(2):166. doi: 10.3390/foods9020166 (PMC7074530; doi:10.3390/foods9020166)
Supplement: Supplementary file 1 [file foods-09-00166-s001.zip › Supplementary files/Supplementary Material/WoSCC dataset for CiteSpace/data/download2003_3x5unique.txt]

PT J
AU Terahara, N
   Matsui, T
   Fukui, K
   Matsugano, K
   Sugita, K
   Matsumoto, K
AF Terahara, N
   Matsui, T
   Fukui, K
   Matsugano, K
   Sugita, K
   Matsumoto, K
TI Caffeoylsophorose in a red vinegar produced through fermentation with
   purple sweetpotato
SO JOURNAL OF AGRICULTURAL AND FOOD CHEMISTRY
LA English
DT Article
DE red vinegar; purple-fleshed sweetpotato; polyphenolics; acylated
   anthocyanin;
   6-O-(E)-caffeoyl-(2-O-beta-D-glucopyranosyl)-alpha-D-glucopyranose;
   radical scavenging activity
ID FLESHED SWEET-POTATO; NATURAL ACYLATED ANTHOCYANINS; GLUCOSIDASE
   INHIBITORY-ACTION; RADICAL-SCAVENGING ACTIVITY; CHLOROGENIC ACID;
   IPOMOEA-BATATAS; CYANIDIN 3-O-BETA-D-GLUCOSIDE; ANTIOXIDATIVE ACTIVITY;
   RATS; ABSORPTION
AB Recently, a new red vinegar has been developed via fermentation with the storage root of purple-fleshed sweetpotato, Ipomoea batatas L. cv. Ayamurasaki. The red vinegar had a higher antioxidative activity than white or black vinegars. The red vinegar contained some new components possibly derived from the original purple sweetpotato. A major component was isolated using preparative HPLC, and the chemical structure was determined to be 6-O-(E)-caffeoyl-(2-O-beta-D-glucopyranosyl)-alpha-D-glucopyranose (caffeoylsophorose) by MS and NMR. Because the caffeoylsophorose showed a high antioxidative activity, it plays an important functional role in red vinegar as do anthocyanins and other components. Examination of the mechanism of formation is now in progress.
C1 Minami Kyushu Univ, Coll Hort, Dept Food Sci & Technol, Miyazaki 8840003, Japan.
   Kyushu Univ, Grad Sch, Fac Agr,Dept Biosci & Biotechnol, Div Bioresource & Bioenvironm Sci, Fukuoka 8128581, Japan.
   Miyazaki JA Food Res & Dev Inc, Miyazaki 8800943, Japan.
RP Terahara, N (reprint author), Minami Kyushu Univ, Coll Hort, Dept Food Sci & Technol, Miyazaki 8840003, Japan.
EM terahara@nankyudai.ac.jp
CR CASTELLUCCIO C, 1995, FEBS LETT, V368, P188, DOI 10.1016/0014-5793(95)00639-Q
   Furuta S., 1998, FOOD SCI TECHNOL INT, V4, P33
   Goda Y, 1997, PHYTOCHEMISTRY, V44, P183, DOI 10.1016/S0031-9422(96)00533-X
   HERRMANN K, 1989, CRIT REV FOOD SCI, V28, P315, DOI 10.1080/10408398909527504
   IGARASHI K, 1989, J JPN SOC FOOD SCI, V36, P852
   IGARASHI K, 1993, J JPN SOC FOOD SCI, V40, P138
   KAPIL A, 1995, PHYTOTHER RES, V9, P189, DOI 10.1002/ptr.2650090307
   KOJIMA M, 1973, PLANT PHYSIOL, V51, P768, DOI 10.1104/pp.51.4.768
   Kono Y, 1997, BBA-GEN SUBJECTS, V1335, P335, DOI 10.1016/S0304-4165(96)00151-1
   Lugasi A, 1999, ACTA ALIMENT HUNG, V28, P183, DOI 10.1556/AAlim.28.1999.2.7
   Macheix J.J., 1990, FRUIT PHENOLICS
   MAHMOOD N, 1993, ANTIVIR CHEM CHEMOTH, V4, P235, DOI 10.1177/095632029300400406
   Matsui T, 2001, J AGR FOOD CHEM, V49, P1952, DOI 10.1021/jf0012502
   Matsui T, 2001, J AGR FOOD CHEM, V49, P1948, DOI 10.1021/jf001251u
   Matsumoto H, 2001, J AGR FOOD CHEM, V49, P1546, DOI 10.1021/jf001246q
   Miyazawa T, 1999, J AGR FOOD CHEM, V47, P1083, DOI 10.1021/jf9809582
   ODAKE K, 1992, PHYTOCHEMISTRY, V31, P2127, DOI 10.1016/0031-9422(92)80378-R
   Oki T, 2002, J FOOD SCI, V67, P1752, DOI 10.1111/j.1365-2621.2002.tb08718.x
   Suda I, 2002, J AGR FOOD CHEM, V50, P1672, DOI 10.1021/jf011162x
   Suda Ikuo, 1998, Nippon Shokuhin Kagaku Kogaku Kaishi, V45, P611
   Terahara N, 1999, BIOSCI BIOTECH BIOCH, V63, P1420, DOI 10.1271/bbb.63.1420
   Terahara N, 2000, BIOSCI BIOTECH BIOCH, V64, P2569, DOI 10.1271/bbb.64.2569
   TERAHARA N, 2000, 4 INT C S NAT COL 20, P354
   TERAHARA N, 1999, 2 INT C FOOD FACT CH, P145
   Tsuda T, 1999, FEBS LETT, V449, P179, DOI 10.1016/S0014-5793(99)00407-X
   Tsuda T, 1996, LIPIDS, V31, P1259, DOI 10.1007/BF02587910
   WILLIS J, 1995, INT J AFR HIST STUD, V28, P25, DOI 10.2307/221304
   Yagasaki K, 2000, CYTOTECHNOLOGY, V33, P229, DOI 10.1023/A:1008141918852
   Yamagishi Kenji, 1998, Nippon Shokuhin Kagaku Kogaku Kaishi, V45, P545
   Yamaguchi T, 1998, BIOSCI BIOTECH BIOCH, V62, P1201, DOI 10.1271/bbb.62.1201
   Yoshimoto M, 1999, BIOSCI BIOTECH BIOCH, V63, P537, DOI 10.1271/bbb.63.537
   Yoshimoto M, 2001, BIOSCI BIOTECH BIOCH, V65, P1652, DOI 10.1271/bbb.65.1652
   Yoshinaga M., 1995, Sweetpotato Research Front, P2
NR 33
TC 28
Z9 31
U1 2
U2 21
PU AMER CHEMICAL SOC
PI WASHINGTON
PA 1155 16TH ST, NW, WASHINGTON, DC 20036 USA
SN 0021-8561
J9 J AGR FOOD CHEM
JI J. Agric. Food Chem.
PD APR 23
PY 2003
VL 51
IS 9
BP 2539
EP 2543
DI 10.1021/jf026146u
PG 5
WC Agriculture, Multidisciplinary; Chemistry, Applied; Food Science &
   Technology
SC Agriculture; Chemistry; Food Science & Technology
GA 669CW
UT WOS:000182335200017
PM 12696933
DA 2019-07-15
ER
