# Supplementary material for: Knowledge Domain and Emerging Trends in Vinegar Research: A Bibliometric Review of the Literature from WoSCC
Source: Foods. 2020 Feb 10;9(2):166. doi: 10.3390/foods9020166 (PMC7074530; doi:10.3390/foods9020166)
Supplement: Supplementary file 1 [file foods-09-00166-s001.zip › Supplementary files/Supplementary Material/WoSCC dataset for CiteSpace/data/download2004_0x5unique.txt]

PT J
AU Morimura, S
   Kawano, K
   Han, LS
   Seki, T
   Shige, T
AF Morimura, S
   Kawano, K
   Han, LS
   Seki, T
   Shige, T
TI Production of vinegar from sweet potato-shochu, post-distillation slurry
   and evaluation of its antitumor activity via oral administration in a
   mouse model
SO SEIBUTSU-KOGAKU KAISHI
LA Japanese
DT Article
DE sweet potato-shochu post-distillation slury; vinegar; fed-batch culture;
   antitumor activity; in vivo
AB Vinegar was produced from sweet potato-shochu distillery wastewater (post-distillation slurry) using aerobic acetic acid fermentation with Acelobacter aceti IFO 3283. Yield of acetic acid production with fed-batch culture was higher than that with batch culture. Antitumor activity of freeze-dried vinegar was investigated with ddY mice bearing sarcoma 180 cells that were implanted subcutaneosly in the doral skin. After 10 d, the tumor bearing mice were fed a diet to which freeze-dried vinegar (0.1-1.0%) had been mixed in a chemically defined diet. Almost all of the vinegar-fed mice had prolonged life spans. However, tumor volumes of the vinegar (<0.3%)-fed mice were almost the same as that of the control. Tumor volumes of 1% of the vinegar-fed mice were larger than that of 0.5%, and 0.75% of the vinegar-fed ones. 0.5% of the vinegar-fed mice had significantly smaller tumor sizes than the control (p<0.01) and had mostly prolonged life spans. It seemed 0.5% was the optimum content for suppression of tumor growth.
C1 Kumamoto Univ, Dept Mat & Life Sci, Grad Sch Sci & Technol, Kumamoto 8608555, Japan.
   Kirishima Shuzo Co Ltd, Miyakonojo 8858588, Japan.
RP Morimura, S (reprint author), Kumamoto Univ, Dept Mat & Life Sci, Grad Sch Sci & Technol, 2-39-1 Kurokami, Kumamoto 8608555, Japan.
EM morimura@gpo.kumamoto-u.ac.jp
CR CUSHMAN DW, 1971, BIOCHEM PHARMACOL, V20, P1637, DOI 10.1016/0006-2952(71)90292-9
   DOLL R, 1981, JNCI-J NATL CANCER I, V66, P1191, DOI 10.1093/jnci/66.6.1192
   DUBOIS M, 1956, ANAL CHEM, V28, P350, DOI 10.1021/ac60111a017
   Kanazawa A, 2000, BIOFACTORS, V13, P187, DOI 10.1002/biof.5520130130
   LWORY OH, 1951, J BIOL CHEM, V193, P265
   Takahata Y, 2001, J AGR FOOD CHEM, V49, P5843, DOI 10.1021/jf010307x
   Ye XJ, 2004, BIOSCI BIOTECH BIOCH, V68, P551, DOI 10.1271/bbb.68.551
NR 7
TC 2
Z9 3
U1 0
U2 0
PU SOC BIOSCIENCE BIOENGINEERING JAPAN
PI OSAKA
PA OSAKA UNIV, FACULTY ENGINEERING, 2-1 YAMADAOKA, SUITA, OSAKA, 565-0871,
   JAPAN
SN 0919-3758
J9 SEIBUTSU-KOGAKU KAIS
JI Seibutsu-Kogaku Kaishi
PY 2004
VL 82
IS 12
BP 573
EP 578
PG 6
WC Biotechnology & Applied Microbiology; Food Science & Technology
SC Biotechnology & Applied Microbiology; Food Science & Technology
GA 888MI
UT WOS:000226378000001
DA 2019-07-15
ER

PT J
AU Shimoji, Y
   Kohno, H
   Nanda, K
   Nishikawa, Y
   Ohigashi, H
   Uenakai, K
   Tanaka, T
AF Shimoji, Y
   Kohno, H
   Nanda, K
   Nishikawa, Y
   Ohigashi, H
   Uenakai, K
   Tanaka, T
TI Extract of Kurosu, a vinegar from unpolished rice, inhibits
   azoxymethane-induced colon carcinogenesis in male F344 rats
SO NUTRITION AND CANCER-AN INTERNATIONAL JOURNAL
LA English
DT Article
ID ADENOMA-CARCINOMA SEQUENCE; COLORECTAL-CANCER; INDUCED NEOPLASMS; CRYPT
   FOCI; BROWN RICE; TUMORS; PROSTAGLANDINS; PREVENTION; CELLS; ACID
AB The modifying effects of administering an ethyl acetate extract of Kurosu (EK), a vinegar made from unpolished rice, in drinking water on the development of azoxymethane (AOM)-induced colon carcinogenesis were investigated in male F344 rats. Animals were given 2 weekly subcutaneous injections of AOM (20 mg/kg body weight). They also received drinking water containing 0%, 0.05%, or 0.1% EK for 35 wk, starting 1 wk after the last dosing of AOM. EK administration significantly inhibited the incidence and multiplicity of colon adenocarcinoma (P < 0. 05), compared with those in the AOM alone group. These findings suggest that EK may be effective for inhibiting colon carcinogenesis.
C1 Tamanoi Vinegar Co Ltd, Res Ctr, Nara 6391038, Japan.
   Kanazawa Univ, Sch Med, Dept Pathol 1, Kanazawa, Ishikawa 920 0293, Japan.
   Kyoto Univ, Div Food Sci & Biotechnol, Grad Sch Agr, Sakyo Ku, Kyoto 606 8502, Japan.
RP Nanda, K (reprint author), Tamanoi Vinegar Co Ltd, Res Ctr, Nara 6391038, Japan.
EM research@tamanoi.co.jp
RI Tanaka, Takuji/G-5246-2010
CR BENNETT A, 1977, BRIT J CANCER, V35, P881, DOI 10.1038/bjc.1977.132
   BIRD RP, 1995, CANCER LETT, V93, P55, DOI 10.1016/0304-3835(95)03788-X
   COOKE T, 1984, GUT, V25, P748, DOI 10.1136/gut.25.7.748
   DuBois RN, 1996, GASTROENTEROLOGY, V110, P1259, DOI 10.1053/gast.1996.v110.pm8613017
   HERMANEK PJ, 1984, PATHOL RES PRACT, V178, P548, DOI 10.1016/S0344-0338(84)80087-4
   Hudson EA, 2000, CANCER EPIDEM BIOMAR, V9, P1163
   Katyama M, 2002, ONCOL REP, V9, P817
   Kawabata K, 2000, CANCER LETT, V157, P15, DOI 10.1016/S0304-3835(00)00461-4
   Kawabata K, 1999, CARCINOGENESIS, V20, P2109, DOI 10.1093/carcin/20.11.2109
   Lupulescu A, 1996, PROSTAG LEUKOTR ESS, V54, P83, DOI 10.1016/S0952-3278(96)90064-2
   MADARA JL, 1983, AM J PATHOL, V110, P230
   *MIN HLTH LAB WELF, 2001, VIT STAT JAP 2001
   Nanda K, 2004, J EXP CLIN CANC RES, V23, P69
   Nanda K, 2001, APPL ENVIRON MICROB, V67, P986, DOI 10.1128/AEM.67.2.986-990.2001
   Nishidai S, 2000, BIOSCI BIOTECH BIOCH, V64, P1909, DOI 10.1271/bbb.64.1909
   Nishikawa Y, 2001, J JPN SOC FOOD SCI, V48, P73
   ROGERS AE, 1993, CARCINOGENESIS, V14, P2205, DOI 10.1093/carcin/14.11.2205
   SHIKE M, 1990, B WORLD HEALTH ORGAN, V68, P377
   Shimoji Y, 2003, J EXP CLIN CANC RES, V22, P591
   Shimoji Y, 2002, J AGR FOOD CHEM, V50, P6501, DOI 10.1021/jf020458f
   WARD JM, 1974, LAB INVEST, V30, P505
   Watanabe K, 2000, BIOFACTORS, V12, P129, DOI 10.1002/biof.5520120120
NR 22
TC 23
Z9 26
U1 0
U2 1
PU ROUTLEDGE JOURNALS, TAYLOR & FRANCIS LTD
PI ABINGDON
PA 2-4 PARK SQUARE, MILTON PARK, ABINGDON OX14 4RN, OXON, ENGLAND
SN 0163-5581
EI 1532-7914
J9 NUTR CANCER
JI Nutr. Cancer
PY 2004
VL 49
IS 2
BP 170
EP 173
DI 10.1207/s15327914nc4902_8
PG 4
WC Oncology; Nutrition & Dietetics
SC Oncology; Nutrition & Dietetics
GA 869ZY
UT WOS:000225025000008
PM 15489210
DA 2019-07-15
ER

PT J
AU Odahara, M
   Sokooshi, H
   Takahashi, T
   Okadome, H
   Ohtsubo, K
AF Odahara, M
   Sokooshi, H
   Takahashi, T
   Okadome, H
   Ohtsubo, K
TI The effect of sushi vinegar on texture of sushi rice before and after
   storage under low temperature
SO JOURNAL OF THE JAPANESE SOCIETY FOR FOOD SCIENCE AND TECHNOLOGY-NIPPON
   SHOKUHIN KAGAKU KOGAKU KAISHI
LA Japanese
DT Article
AB In order to estimate the effect of sushi vinegar on texture of sushi rice, physical properties of cooked rice added with sushi vinegar (sushi rice) before and after storage under low temperature (4degreesC, overnight) were measured by multiple physical measurements. Sushi rice was prepared by the addition of sushi vinegar in cooked rice as soon as termination of cooking. Measurements were carried out by single-grain measurement and by bulk measurement (10g), which included low compression test (compression ratio 25%) and high compression (compression ratio 90%). Single-grain measurement was shown to be better than bulk measurement, because the result of bulk measurement was inferior in reproducibility. Among additional effects of individual ingredient of sushi vinegar (acetic acid 3% (w/v), salt 10% (w/v) and sugars 50% (w/v) (sucrose, glucose, fructose and maltose)), acetic acid increased stickiness before and after low-temperature storage compared with the addition of water. Sugars increased surface hardness after low-temperature storage. Fructose increased surface hardness most among the four kinds of sugars. In the case of mixture addition of acetic acid and sugars, high concentration of sucrose or fructose decreased the sticky effect of acetic acid to cooked rice.
C1 Kewpie Jyozo Co Ltd, Ibaraki 3050315, Japan.
   Natl Food Res Inst, Tsukuba, Ibaraki 3058642, Japan.
RP Odahara, M (reprint author), Kewpie Jyozo Co Ltd, 1800,Kotesashi, Ibaraki 3050315, Japan.
EM makoto_odawara@kewpie-jyozo.co.jp
CR Okadome H, 2002, J FOOD SCI, V67, P702, DOI 10.1111/j.1365-2621.2002.tb10662.x
   1977, NEW FOOD IND, V19, P65
NR 2
TC 2
Z9 2
U1 1
U2 16
PU JAPAN SOC FOOD SCIENCE TECHNOLOGY
PI IBARAKI-KEN
PA 2-1-12 KANNONDAI TSUKUBA-SHI, IBARAKI-KEN, 305-8642, JAPAN
SN 1341-027X
J9 J JPN SOC FOOD SCI
JI J. Jpn. Soc. Food Sci. Technol.-Nippon Shokuhin Kagaku Kogaku Kaishi
PY 2004
VL 51
IS 11
BP 620
EP 625
PG 6
WC Food Science & Technology
SC Food Science & Technology
GA 873WX
UT WOS:000225313300008
DA 2019-07-15
ER

PT J
AU Yeo, SH
   Lee, OS
   Lee, IS
   Kim, HS
   Yu, TS
   Jeong, YJ
AF Yeo, SH
   Lee, OS
   Lee, IS
   Kim, HS
   Yu, TS
   Jeong, YJ
TI Gluconacetobacter persimmonis sp nov., isolated from Korean traditional
   persimmon vinegar
SO JOURNAL OF MICROBIOLOGY AND BIOTECHNOLOGY
LA English
DT Article
DE Gluconacetobacter persimmonis sp nov.; taxonomy; persimmon vinegar
   fermentation; 16S rDNA sequence analysis; phylogeny
ID ACETIC-ACID BACTERIA; PERFORMANCE LIQUID-CHROMATOGRAPHY; 16S
   RIBOSOMAL-RNA; ALLIED ORGANISMS; ACETOBACTER; CELLULOSE; STRAINS;
   SEQUENCES; PROPOSAL; TAXONOMY
AB Screening was performed to isolate cellulose-producing microorganisms from the Korean traditional fermented persimmon vinegar. The resulting strain, KJ 145(T), was then taxonomically investigated by phenotypic characterization, particularly chemotaxonomic, and by phylogenetic inference based on a 16S rDNA sequence analysis including other related taxa. Strain KJ 145(T) was found to grow rapidly and form pale white colonies with smooth to rough surfaces on a GYC agar. Strain KJ 145(T) also produced acetate from ethanol, and was tolerable to 10% ethanol in SM medium. In a static culture, a thick cellulose pellicle was produced, and in GYC broth, the strain grew at temperatures ranging from 28 to 40degreesC with an optimum pH of 4.0. The genomic DNA G+C content of strain KJ 145(T) was 61.9 mol%, and the predominant ubiquinone was Q10 as the major quinone and Q9 as the minor quinone. The major cellular fatty acids were C-16:0 and the sum in feature 7 (C-18:1 w9c, w12t and/or w7c). A 16S rRNA-targeted oligonucleotide probe specific for strain KJ 145(T) was constructed, and the phylogenetic position of the new species was derived from a 16S rDNA-based tree. When comparing the 16S rDNA nucleotide sequences, strain KJ 145(T) was found to be most closely related to G. hansenii LMG 1527(T) (99.2%), although KJ 145(T) was still distinct from G. hansenii LMG 1527(T) and G. xylinus LMG 1515(T) in certain phenotypic characteristics. Therefore, on the basis of 16S rDNA sequences and taxonomic characteristics, it is proposed that strain KJ 145(T) should be placed in the genus Gluconacetobacter as a new species, Gluconacetobacter persimmonis sp. nov., under the type-strain KJ 145(T) (=KCTC =10175BP(T)=KCCM=10354(T)).
C1 Keimyung Univ, Ctr Tradit Microorgan Resources, Taejon 704701, South Korea.
   Keimyung Univ, Dept Microbiol, Taejon 704701, South Korea.
   Keimyung Univ, Dept Food Sci & Technol, Taejon 704701, South Korea.
RP Jeong, YJ (reprint author), Keimyung Univ, Ctr Tradit Microorgan Resources, Taejon 704701, South Korea.
EM yjjeong@kmu.ac.kr
CR ASAI T, 1964, J GEN APPL MICROBIOL, V10, P95, DOI 10.2323/jgam.10.95
   Boesch C, 1998, SYST APPL MICROBIOL, V21, P220, DOI 10.1016/S0723-2020(98)80026-X
   BROSIUS J, 1981, J MOL BIOL, V148, P107, DOI 10.1016/0022-2836(81)90508-8
   De Ley J., 1984, BERGEYS MANUAL SYSTE, V1, P267
   Felsenstein J., 1993, PHYLIP PHYLOGENY INF
   GILLIS M, 1989, INT J SYST BACTERIOL, V39, P361, DOI 10.1099/00207713-39-3-361
   GOSSELE F, 1983, SYST APPL MICROBIOL, V4, P338, DOI 10.1016/S0723-2020(83)80020-4
   Jukes T, 1969, MAMMALIAN PROTEIN ME, V3, P21, DOI [10.1016/B978-1-4832-3211-9.50009-7, DOI 10.1016/B978-1-4832-3211-9.50009-7]
   Kelly KL, 1976, SPECIAL PUBLICATION, V440
   KIM SB, 1995, INT J SYST BACTERIOL, V45, P351, DOI 10.1099/00207713-45-2-351
   Park ST, 1999, J MICROBIOL BIOTECHN, V9, P683
   SAITO H, 1963, BIOCHIM BIOPHYS ACTA, V72, P619, DOI 10.1016/0926-6550(63)90386-4
   SAITOU N, 1987, MOL BIOL EVOL, V4, P406
   SHIRLING E. B., 1966, INT J SYST BACTERIOL, V16, P313
   SIEVERS M, 1992, SYST APPL MICROBIOL, V15, P386, DOI 10.1078/072320202320771453
   Sokollek SJ, 1998, INT J SYST BACTERIOL, V48, P935, DOI 10.1099/00207713-48-3-935
   Son C, 2002, J MICROBIOL BIOTECHN, V12, P722
   STACKEBRANDT E, 1993, HDB NEW BACTERIAL SY, P152
   SWINGS J, 1992, PROKARYOTES, P2268
   Swings J, 1992, SOC APPL BACTERIOLOG, V29, P103
   Takeuchi M, 1998, INT J SYST BACTERIOL, V48, P907, DOI 10.1099/00207713-48-3-907
   TAMAOKA J, 1984, FEMS MICROBIOL LETT, V25, P125, DOI 10.1111/j.1574-6968.1984.tb01388.x
   TAMAOKA J, 1983, J APPL BACTERIOL, V54, P31, DOI 10.1111/j.1365-2672.1983.tb01297.x
   Tanaka M, 2000, BIOSCI BIOTECH BIOCH, V64, P757, DOI 10.1271/bbb.64.757
   THOMPSON JD, 1994, NUCLEIC ACIDS RES, V22, P4673, DOI 10.1093/nar/22.22.4673
   TOYOSAKI H, 1995, J GEN APPL MICROBIOL, V41, P307, DOI 10.2323/jgam.41.307
   WAYNE L G, 1986, International Journal of Systematic Bacteriology, V36, P357
   YAMADA Y, 1983, J GEN APPL MICROBIOL, V29, P417, DOI 10.2323/jgam.29.417
   Yamada Y, 1997, BIOSCI BIOTECH BIOCH, V61, P1244, DOI 10.1271/bbb.61.1244
   YAMADA Y, 1973, J GEN APPL MICROBIOL, V19, P59, DOI 10.2323/jgam.19.59
   Yamada Y, 2000, INT J SYST EVOL MICR, V50, P2225, DOI 10.1099/00207713-50-6-2225
   Yoon JH, 1997, INT J SYST BACTERIOL, V47, P111, DOI 10.1099/00207713-47-1-111
NR 32
TC 6
Z9 7
U1 0
U2 2
PU KOREAN SOC MICROBIOLOGY & BIOTECHNOLOGY
PI SEOUL
PA KOREA SCI TECHNOL CENTER #507,  635-4 YEOGSAM-DONG, KANGNAM-GU, SEOUL
   135-703, SOUTH KOREA
SN 1017-7825
EI 1738-8872
J9 J MICROBIOL BIOTECHN
JI J. Microbiol. Biotechnol.
PD APR
PY 2004
VL 14
IS 2
BP 276
EP 283
PG 8
WC Biotechnology & Applied Microbiology; Microbiology
SC Biotechnology & Applied Microbiology; Microbiology
GA 817PG
UT WOS:000221188800009
DA 2019-07-15
ER

PT J
AU Lee, MY
   Lee, YK
   Kim, SD
AF Lee, MY
   Lee, YK
   Kim, SD
TI Additional effect of calcium acetates prepared from ash of black snail
   and vinegars on the quality of Mul-kimchi
SO FOOD SCIENCE AND BIOTECHNOLOGY
LA English
DT Article
DE liquid calcium acetate; black snail; vinegars; Mul-kimchi; quality
   characteristics
ID CUCUMBER PICKLES; SODIUM-CHLORIDE; FIRMNESS; FERMENTATION; TISSUE
AB The additional effect of liquid calcium acetates (LCAs: Pe-LCA, Ap-LCA and Br-LCA) prepared from the ash of black snail and three kinds of vinegars, persimmon (Pe), apple (Ap) and brown rice (Br), on the quality of Mul-kimchi during storage at 10degreesC was investigated. The pH of the Kimchi with LCAs was higher than that of the control group; it was 4.27 and 4.04 in the Pe-LCA and Ap-LCA containing 100 mg% of calcium, respectively, compared to 3.42 in the control group at the 12th day of storage. The maximal total microbe (MTM) was log 9.07 cfu/mL in the control group, and log 7.90-8.31 cfa/mL in the treated groups. The MTM was the lowest in the Ap-LCA containing 100 mg% of calcium. The ratio of lactic acid bacteria against total microbe. firmness. AIS and cellulose content of the treated groups was higher than that of the control group. The vessel elements composed of vascular bundle tissue in the Pe-LCA and Br-LCA treated, 15-day-stored Kimchi containing 50 mg of calcium and all treated kimchis containing 100 mg% of calcium were less damaged compared to that of the control group. The lowest sour taste Kimchi was the Pe-LCA treated group containing 100mg% of calcium. The moldy taste and off-flavor were relatively strong after 15-day-storage in the control group, while there was no moldy taste or off-flavor in the treated groups. The crispy and refreshed taste of the LCA treated groups was higher than that of the control group during all storage periods. The overall taste of the treated groups was lower than that of the control group until the 5th day of storage, but it was higher after the 10th day of storage. Especially, the Pe-LCA treated group containing 100 mg of calcium showed the highest values.
C1 Catholic Univ Daegu, Fac Food Sci & Ind Technol, Dept Food Sci & Technol, Gyeongbuk 712702, South Korea.
RP Kim, SD (reprint author), Catholic Univ Daegu, Fac Food Sci & Ind Technol, Dept Food Sci & Technol, Gyeongbuk 712702, South Korea.
EM kimsd@cu.ac.kr
CR AHN SC, 1991, KOREAN J SOC FOOD SC, V11, P309
   ANTHONY JE, 1983, J FOOD SCI, V48, P313, DOI 10.1111/j.1365-2621.1983.tb14867.x
   ATLAS RM, 1994, HDB MICROBIOLOGICAL, P621
   CHO ML, 2001, J KOREAN FISH SOC, V34, P483
   Choi SY, 1998, KOREAN J SOC FOOD SC, V14, P327
   COSTILOW RN, 1983, J FOOD SCI, V48, P1632, DOI 10.1111/j.1365-2621.1983.tb05048.x
   DALMEIDA EJ, 2000, REV PAUL MED, V118, P179
   FLEMING HP, 1987, J FOOD SCI, V52, P653, DOI 10.1111/j.1365-2621.1987.tb06695.x
   FLEMING HP, 1995, J FOOD SCI, V60, P312, DOI 10.1111/j.1365-2621.1995.tb05662.x
   Hahn Y.-S., 2002, KOREAN J FOOD SCI TE, V34, P647
   HAN JS, 2000, J E ASIAN SOC DIET L, V10, P153
   HERBERT A, 1992, SENSORY EVALUATION P, P68
   HUDSON JM, 1986, J FOOD SCI, V51, P138, DOI 10.1111/j.1365-2621.1986.tb10854.x
   KANEKO K, 1982, NIPPON SHOKUHIN KOGY, V29, P665
   KANG JH, 1996, J KOREAN SOLID WASTE, V13, P320
   KASPRZAK KS, 1985, CARCINOGENESIS, V6, P279, DOI 10.1093/carcin/6.2.279
   Kim HR, 2002, KOREAN J SOC FOOD CO, V18, P290
   Kim Jin-Soo, 2000, Journal of the Korean Fisheries Society, V33, P38
   KIM MJ, 2003, J KOREAN SOC FOOD SC, V32, P161
   KIM MJ, 2000, KOREAN J POSTHARVEST, V7, P343
   Kim S. D., 1985, Journal of the Korean Society of Food and Nutrition, V14, P157
   Kim SD, 2003, FOOD SCI BIOTECHNOL, V12, P497
   KIM SD, 1998, J KOREAN SOC FOOD SC, V17, P110
   KIM SD, 1999, KOREAN J POSTHARVEST, V6, P333
   KIM YK, 1999, KOREAN J SOC FOOD SC, V15, P258
   KO MK, 2002, J KOREAN SOC FOOD SC, V31, P241
   KUHN DF, 2001, Patent No. 6303172
   LEE MY, 2003, J FOOD SCI NUTR, V8, P270
   LEE SH, 1999, KOREAN J APPL MICROB, V27, P410
   LEE YK, 2003, NUTRACEUT FOOD, V8, P166
   MCFEETERS RF, 1995, J FOOD SCI, V60, P786, DOI 10.1111/j.1365-2621.1995.tb06229.x
   Oh Y.A., 1997, J KOREAN SOC FOOD SC, V26, P404
   OKUHIRA T, 1995, TECHNICAL J FOOD CHE, V13, P112
   Park I. K., 1999, FOOD SCI BIOTECHNOL, V8, P381
   Park Woopo, 2002, [Journal of the Korean Society of Food Science and Nutrition, 한국식품영양과학회지], V31, P428
   Parks WC, 2001, RESPIR RES, V2, P10, DOI 10.1186/rr33
   SHELEF LA, 1994, J FOOD PROTECT, V57, P445, DOI 10.4315/0362-028X-57.5.445
   Shin D.-H., 1996, KOREAN J FOOD SCI TE, V28, P137
   SHIN HS, 1998, KOREAN J FOOD SCI TE, V30, P1197
   SISTRUNK WA, 1982, J FOOD SCI, V47, P949, DOI 10.1111/j.1365-2621.1982.tb12752.x
   Yook C., 1985, Korean Journal of Food Science and Technology, V17, P447
   ZHAO J, 1997, MODERN CHEM IND, V17, P31
   1963, ENCY CHIMICA, V3, P817
NR 43
TC 5
Z9 5
U1 0
U2 0
PU KOREAN SOCIETY FOOD SCIENCE & TECHNOLOGY-KOSFOST
PI SEOUL
PA #605, KOREA SCI TECHNOL CENT, 635-4 YEOKSAM-DONG, KANGNAM-GU, SEOUL,
   135-703, SOUTH KOREA
SN 1226-7708
EI 2092-6456
J9 FOOD SCI BIOTECHNOL
JI Food Sci. Biotechnol.
PD JUN
PY 2004
VL 13
IS 3
BP 289
EP 296
PG 8
WC Food Science & Technology
SC Food Science & Technology
GA 835SL
UT WOS:000222505700005
DA 2019-07-15
ER
