# Supplementary material for: Knowledge Domain and Emerging Trends in Vinegar Research: A Bibliometric Review of the Literature from WoSCC
Source: Foods. 2020 Feb 10;9(2):166. doi: 10.3390/foods9020166 (PMC7074530; doi:10.3390/foods9020166)
Supplement: Supplementary file 1 [file foods-09-00166-s001.zip › Supplementary files/Supplementary Material/WoSCC dataset for CiteSpace/data/download2004_1x5unique.txt]

PT J
AU Matsui, T
   Ebuchi, S
   Fukui, K
   Matsugano, K
   Terahara, N
   Matsumoto, K
AF Matsui, T
   Ebuchi, S
   Fukui, K
   Matsugano, K
   Terahara, N
   Matsumoto, K
TI Caffeoylsophorose, a new natural alpha-glucosidase inhibitor, from red
   vinegar by fermented purple-fleshed sweet potato
SO BIOSCIENCE BIOTECHNOLOGY AND BIOCHEMISTRY
LA English
DT Article
DE alpha-glucosidase; caffeoylsophorose; diacylated anthocyanin;
   antihyperglycemic effect; noninsulin-dependent diabetes mellitus
ID IPOMOEA-BATATAS; ACYLATED ANTHOCYANINS; IN-VITRO; RATS; EXTRACTS;
   ACARBOSE; SUCRASE; ACID
AB The suppressive effect on the postprandial blood glucose rise through a-glucosidase (AGH) inhibition was investigated in this study in order to clarify an antihyperglycemic function of 6-O-caffeoylsophorose (CS) from diacylated anthocyanin. The administration of CS (100mg/kg) following maltose (2g/kg) to Sprague-Dawley rats resulted in the maximal blood glucose level after 30min being significantly decreased by 11.1% compared to the control. A reduction in the serum insulin secretion was also observed in parallel to the decrease in blood glucose level. No blood glucose change was apparent when sucrose or glucose was ingested, suggesting that the antihyperglycemic effect of CS was achieved by maltase inhibition, rather than by sucrase or glucose transport inhibition. An AGH inhibitory assay demonstrated that the non-competitive maltase inhibition of CS was partly due to acylation by phenolic acid with sugar, the presence of hydroxyl groups in the aromatic ring, and the presence of an unsaturated alkyl chain in the acylated moiety.
C1 Kyushu Univ, Grad Sch,Fac Agr, Dept Biosci & Biotechnol, Div Bioresource & Bioenvironm Sci,Higashi Ku, Fukuoka 8128581, Japan.
   Miyazaki JA Food Res & Dev Inc, Miyazaki 8800943, Japan.
   Minami Kyushu Univ, Fac Hlth & Nutr, Dept Food Sci Hlth, Miyazaki 8800032, Japan.
RP Matsui, T (reprint author), Kyushu Univ, Grad Sch,Fac Agr, Dept Biosci & Biotechnol, Div Bioresource & Bioenvironm Sci,Higashi Ku, 6-10-1 Hakozaki, Fukuoka 8128581, Japan.
EM tmatsui@agr.kyushu-u.ac.jp
CR Abesundara KJM, 2004, J AGR FOOD CHEM, V52, P2541, DOI 10.1021/jf035330s
   Ali MS, 2002, PHYTOCHEMISTRY, V60, P295, DOI 10.1016/S0031-9422(02)00104-8
   Asano T, 1996, J JPN SOC NUTR FOOD, V49, P157
   Chiasson JL, 2002, LANCET, V359, P2072, DOI 10.1016/S0140-6736(02)08905-5
   Fujita H, 2001, J NUTR, V131, P1211
   HAURI HP, 1982, J BIOL CHEM, V257, P4522
   Kiso T, 2003, BIOSCI BIOTECH BIOCH, V67, P1719, DOI 10.1271/bbb.67.1719
   Kobayashi Y, 2000, J AGR FOOD CHEM, V48, P5618, DOI 10.1021/jf0006832
   Kurihara H, 1997, BIOSCI BIOTECH BIOCH, V61, P536, DOI 10.1271/bbb.61.536
   Matsiu T, 2002, J AGR FOOD CHEM, V50, P7244, DOI 10.1021/jf025913m
   Matsui T, 2002, BIOSCI BIOTECH BIOCH, V66, P689, DOI 10.1271/bbb.66.689
   Matsui T, 2001, J AGR FOOD CHEM, V49, P1952, DOI 10.1021/jf0012502
   Matsui T, 2001, J AGR FOOD CHEM, V49, P1948, DOI 10.1021/jf001251u
   Matsui T, 1996, BIOSCI BIOTECH BIOCH, V60, P2019, DOI 10.1271/bbb.60.2019
   ODAKE K, 1992, PHYTOCHEMISTRY, V31, P2127, DOI 10.1016/0031-9422(92)80378-R
   Oki T, 2000, BIOL PHARM BULL, V23, P1084
   Seri K, 1996, METABOLISM, V45, P1368, DOI 10.1016/S0026-0495(96)90117-1
   Shi HC, 1998, BIOSCI BIOTECH BIOCH, V62, P1225, DOI 10.1271/bbb.62.1225
   Sowers JR, 2001, HYPERTENSION, V37, P1053, DOI 10.1161/01.HYP.37.4.1053
   Terahara N, 1999, BIOSCI BIOTECH BIOCH, V63, P1420, DOI 10.1271/bbb.63.1420
   Terahara N, 2003, J AGR FOOD CHEM, V51, P2539, DOI 10.1021/jf026146u
   TOELLER M, 1994, EUR J CLIN INVEST, V24, P31
   Watanabe J, 1997, BIOSCI BIOTECH BIOCH, V61, P177, DOI 10.1271/bbb.61.177
   Yasuda K, 2003, DIABETES RES CLIN PR, V59, P113, DOI 10.1016/S0168-8227(02)00241-3
NR 24
TC 42
Z9 45
U1 0
U2 21
PU TAYLOR & FRANCIS LTD
PI ABINGDON
PA 4 PARK SQUARE, MILTON PARK, ABINGDON OX14 4RN, OXON, ENGLAND
SN 0916-8451
EI 1347-6947
J9 BIOSCI BIOTECH BIOCH
JI Biosci. Biotechnol. Biochem.
PD NOV
PY 2004
VL 68
IS 11
BP 2239
EP 2246
DI 10.1271/bbb.68.2239
PG 8
WC Biochemistry & Molecular Biology; Biotechnology & Applied Microbiology;
   Chemistry, Applied; Food Science & Technology
SC Biochemistry & Molecular Biology; Biotechnology & Applied Microbiology;
   Chemistry; Food Science & Technology
GA 878UG
UT WOS:000225672000004
PM 15564660
DA 2019-07-15
ER

PT J
AU Consonni, R
   Gatti, A
AF Consonni, R
   Gatti, A
TI H-1 NMR studies on Italian balsamic and traditional balsamic vinegars
SO JOURNAL OF AGRICULTURAL AND FOOD CHEMISTRY
LA English
DT Article
DE vinegars; NMR; principal component analysis
ID ABERRANT CRYPT FOCI; JUICES; NMR; SUGARS; ACID
AB In the present work Principal Component Analysis applied to H-1 NMR spectra of balsamic and traditional balsamic vinegars is used to establish a simple and rapid aging determination protocol. Chemical composition of vinegar is dominated by carbohydrates even though several small components can be clearly observed in the proton NMR spectrum. Quantitative determination of some selected metabolites such as ethanol, acetic acid, malic acid, glucose, and HMF, considered as potential aging indicators, has been performed. H-1 NMR spectroscopy provides noninvasive characterization of such compounds, and our data demonstrate the validity of this approach, giving very promising results for assessing the quality of the final product.
C1 Ist Studio Macromol, Lab NMR, I-20133 Milan, Italy.
   NEOTRAN SpA, Div Sen&CA Senosory & Consumer Anal, I-41010 Modena, Italy.
RP Consonni, R (reprint author), Ist Studio Macromol, Lab NMR, Via Bassini15, I-20133 Milan, Italy.
EM consonni@ismac.cnr.it
RI Consonni, Roberto/G-5257-2013
CR Belton PS, 1998, FOOD CHEM, V61, P207, DOI 10.1016/S0308-8146(97)00103-9
   BRUCE WR, 1993, MUTAT RES, V290, P111, DOI 10.1016/0027-5107(93)90038-H
   Chambel P, 1998, FOOD CHEM, V63, P473, DOI 10.1016/S0308-8146(98)00062-4
   Chiavaro E, 1998, ITAL J FOOD SCI, V10, P329
   COCCHI M, 2002, J AGR FOOD CHEM, V52, P5255
   Del Signore A., 1997, RIV MERCEOL, V36, P91
   DUARTE IF, 2001, J AGR FOOD CHEM
   GOMEZ JM, 1988, QUIM ANAL, V7, P77
   Guillou C, 1999, ANAL CHIM ACTA, V388, P137, DOI 10.1016/S0003-2670(99)00112-9
   Hermann A, 2001, EUR FOOD RES TECHNOL, V212, P683, DOI 10.1007/s002170100308
   HERNANDEZ EJG, 1988, QUIM ANAL, V7, P100
   Jamin E, 1998, J AOAC INT, V81, P604
   LEE HS, 1998, FOOD TECHNOL, V42, P51
   MACKIEWICZ A, 1993, COMPUT GEOSCI, V19, P303, DOI 10.1016/0098-3004(93)90090-R
   MAIJARES RM, 1986, J FOOD SCI, V51, P843
   Malik F., 1985, Mitteilungen Klosterneuburg, Rebe und Wein, Obstbau und Fruechteverwertung, V35, P45
   Mannina L, 2003, J AGR FOOD CHEM, V51, P120, DOI 10.1021/jf025656l
   MORALES FJ, 1992, CHROMATOGRAPHIA, V33, P45, DOI 10.1007/BF02276850
   Natera R, 2003, J AGR FOOD CHEM, V51, P3345, DOI 10.1021/jf021180u
   Navara A., 1986, Mitteilungen Klosterneuburg, Rebe und Wein, Obstbau und Fruechteverwertung, V36, P28
   REMAUD G, 1992, FRESEN J ANAL CHEM, V342, P457, DOI 10.1007/BF00322207
   SALINAS F, 1991, FRESEN J ANAL CHEM, V340, P250, DOI 10.1007/BF00321778
   TESFAYE W, 2002, J AGR FOOD CHEM, V50, P5255
   Theobald A, 1998, J AGR FOOD CHEM, V46, P1850, DOI 10.1021/jf970912t
   Vogels JTWE, 1996, J AGR FOOD CHEM, V44, P175, DOI 10.1021/jf950062m
   WILLIAMS MA, 1983, AM J ENOL VITICULT, V34, P57
   WOOD R, 1993, J ASSOC PUBLIC ANAL, V14, P195
   ZHANG XM, 1993, CARCINOGENESIS, V14, P773, DOI 10.1093/carcin/14.4.773
NR 28
TC 30
Z9 32
U1 0
U2 15
PU AMER CHEMICAL SOC
PI WASHINGTON
PA 1155 16TH ST, NW, WASHINGTON, DC 20036 USA
SN 0021-8561
J9 J AGR FOOD CHEM
JI J. Agric. Food Chem.
PD JUN 2
PY 2004
VL 52
IS 11
BP 3446
EP 3450
DI 10.1021/jf0355147
PG 5
WC Agriculture, Multidisciplinary; Chemistry, Applied; Food Science &
   Technology
SC Agriculture; Chemistry; Food Science & Technology
GA 823ZG
UT WOS:000221652400040
PM 15161213
DA 2019-07-15
ER

PT J
AU Sengun, IY
   Karapinar, M
AF Sengun, IY
   Karapinar, M
TI Effectiveness of lemon juice, vinegar and their mixture in the
   elimination of Salmonella typhimurium on carrots (Daucus carota L.)
SO INTERNATIONAL JOURNAL OF FOOD MICROBIOLOGY
LA English
DT Article
DE S. typhimurium; lemon juice; vinegar; carrot decontamination
ID YERSINIA-ENTEROCOLITICA; CHLORINATED WATER; FRESH PRODUCE; LETTUCE;
   VEGETABLES; TOMATOES; ACID; DISINFECTANTS; MONTEVIDEO; PATHOGENS
AB Lemon juice, vinegar and the mixture of lemon juice and vinegar (1: 1) were tested for their effectiveness in reducing the counts of inoculated Salmonella typhimurium (approximately 6 and 3 log cfu/g) on carrots. Treatment of carrot samples with lemon juice vinegar alone for different exposure times (0, 15, 30 and 60 min) caused significant reductions ranging between 0.79-3.95 and 1.57-3.58 log cfu/g, respectively, while the number of pathogens was reduced to an undetectable level after 30-min treatment by combined used lemon juice vinegar. (C) 2004 Elsevier B.V. All rights reserved.
C1 Ege Univ, Fac Engn, Dept Food Engn, TR-35100 Izmir, Turkey.
RP Karapinar, M (reprint author), Ege Univ, Fac Engn, Dept Food Engn, TR-35100 Izmir, Turkey.
EM mehmetkarapinar@food.ege.edu.tr
CR AOAC, 1990, OFF METH AN
   Beuchat LR, 1996, J FOOD PROTECT, V59, P204, DOI 10.4315/0362-028X-59.2.204
   Beuchat LR, 1998, J FOOD PROTECT, V61, P1305, DOI 10.4315/0362-028X-61.10.1305
   BLOSTEIN J, 1993, J ENVIRON HEALTH, V56, P29
   BOLIN HR, 1991, J FOOD SCI, V56, P60, DOI 10.1111/j.1365-2621.1991.tb07975.x
   Brennan M, 2000, LEBENSM-WISS TECHNOL, V33, P285, DOI 10.1006/fstl.2000.0657
   Buchanan RL, 1999, J FOOD PROTECT, V62, P211, DOI 10.4315/0362-028X-62.3.211
   Doores S., 1993, ANTIMICROBIALS FOODS, P95
   ESCARTIN EF, 1989, J FOOD PROTECT, V52, P471, DOI 10.4315/0362-028X-52.7.471
   Escudero ME, 1999, J FOOD PROTECT, V62, P665, DOI 10.4315/0362-028X-62.6.665
   Francis GA, 1999, INT J FOOD SCI TECH, V34, P1, DOI 10.1046/j.1365-2621.1999.00253.x
   KARAPINAR M, 1992, INT J FOOD MICROBIOL, V16, P261, DOI 10.1016/0168-1605(92)90086-I
   Koseki S, 2001, J FOOD PROTECT, V64, P652, DOI 10.4315/0362-028X-64.5.652
   Lin CM, 2000, J FOOD PROTECT, V63, P25, DOI 10.4315/0362-028X-63.1.25
   MISKIMIN DK, 1976, J FOOD SCI, V41, P1001, DOI 10.1111/j.1365-2621.1976.tb14376.x
   NGUYENTHE C, 1994, CRIT REV FOOD SCI, V34, P371, DOI 10.1080/10408399409527668
   PIROVANI M. E., 1998, J FOOD QUALITY, V22, P475
   Rauha JP, 2000, INT J FOOD MICROBIOL, V56, P3, DOI 10.1016/S0168-1605(00)00218-X
   Roever C. de, 1998, Food Control, V9, P321, DOI 10.1016/S0956-7135(98)00022-X
   ROSARIO BA, 1995, J FOOD PROTECT, V58, P105
   TAUXE RV, 1991, J FOOD PROTECT, V54, P563, DOI 10.4315/0362-028X-54.7.563
   WEI CI, 1995, J FOOD PROTECT, V58, P829, DOI 10.4315/0362-028X-58.8.829
   Zhang S, 1996, FOOD MICROBIOL, V13, P311, DOI 10.1006/fmic.1996.0037
   Zhuang RY, 1996, LETT APPL MICROBIOL, V22, P97, DOI 10.1111/j.1472-765X.1996.tb01117.x
   1972, FRUIT VEGETABLE PROD, P1
NR 25
TC 55
Z9 57
U1 1
U2 27
PU ELSEVIER SCIENCE BV
PI AMSTERDAM
PA PO BOX 211, 1000 AE AMSTERDAM, NETHERLANDS
SN 0168-1605
EI 1879-3460
J9 INT J FOOD MICROBIOL
JI Int. J. Food Microbiol.
PD NOV 15
PY 2004
VL 96
IS 3
BP 301
EP 305
DI 10.1016/j.ijfoodmicro.2004.04.010
PG 5
WC Food Science & Technology; Microbiology
SC Food Science & Technology; Microbiology
GA 864AZ
UT WOS:000224606400008
PM 15454320
DA 2019-07-15
ER

PT J
AU Antonelli, A
   Chinnici, F
   Masino, F
AF Antonelli, A
   Chinnici, F
   Masino, F
TI Heat-induced chemical modification of grape must as related to its
   concentration during the production of traditional balsamic vinegar: a
   preliminary approach
SO FOOD CHEMISTRY
LA English
DT Article
DE aceto balsamico tradizionale; must concentration; cooked must; sugar
   degradation; 5-hydroxymethylfurfural
ID HPLC
AB Occurrence and concentration of some furanic compounds during grape must concentration were studied by high-performance liquid chromatography with diode array detection. A progressive decrease of the glucose/fructose ratio was observed, along with a progressive increase of cyclic oxygenated compounds, which followed sugar concentration. Furoic acid, furfural, and 5-hydroxymethylfurfural were detected and quantified, with the latter found to be the main substance in this group. One other unknown substance with a furan-like UV spectrum was detected. Its accumulation profile was irregular, apparently scarcely influenced by sugar concentration. Two parameters that describe colour (optical absorbance at 280 and 420 nm), pH and reducing sugar content are studied. (C) 2004 Elsevier Ltd. All rights reserved.
C1 Dipartimento Interdisc Sc Agrarie, I-42100 Reggio Emilia, Italy.
   Dipartimento Sc Alim, I-40127 Bologna, Italy.
RP Antonelli, A (reprint author), Dipartimento Interdisc Sc Agrarie, Via JF Kennedy 17, I-42100 Reggio Emilia, Italy.
EM andrea.antonelli@unimo.it
RI Masino, Francesca/D-8975-2015; Antonelli, Andrea/B-1220-2015
OI Masino, Francesca/0000-0002-1206-7267; Antonelli,
   Andrea/0000-0002-1288-3184
CR Belitz HD, 1999, FOOD CHEM, P252
   CHINNICI F, 2003, J CHROMATOGRAPHIC SC, V26, P2161
   Cocchi M, 2002, J AGR FOOD CHEM, V50, P5255, DOI 10.1021/jf020155l
   Del Signore A., 1997, RIV MERCEOL, V36, P91
   Lang K, 1970, World Rev Nutr Diet, V12, P266
   LEE HS, 1990, J FOOD PROCESS PRES, V14, P171, DOI 10.1111/j.1745-4549.1990.tb00126.x
   MAIJARES RM, 1986, J FOOD SCI, V51, P843
   MORALES FJ, 1992, CHROMATOGRAPHIA, V33, P45, DOI 10.1007/BF02276850
   SALINAS F, 1991, FRESEN J ANAL CHEM, V340, P250, DOI 10.1007/BF00321778
   SLINKARD K, 1977, AM J ENOL VITICULT, V28, P49
   Theobald A, 1998, J AGR FOOD CHEM, V46, P1850, DOI 10.1021/jf970912t
   WILLIAMS MA, 1983, AM J ENOL VITICULT, V34, P57
NR 12
TC 41
Z9 43
U1 1
U2 6
PU ELSEVIER SCI LTD
PI OXFORD
PA THE BOULEVARD, LANGFORD LANE, KIDLINGTON, OXFORD OX5 1GB, OXON, ENGLAND
SN 0308-8146
J9 FOOD CHEM
JI Food Chem.
PD NOV
PY 2004
VL 88
IS 1
BP 63
EP 68
DI 10.1016/j.foodchem.2004.01.023
PG 6
WC Chemistry, Applied; Food Science & Technology; Nutrition & Dietetics
SC Chemistry; Food Science & Technology; Nutrition & Dietetics
GA 839OS
UT WOS:000222795000010
DA 2019-07-15
ER

PT J
AU Nanda, K
   Miyoshi, N
   Nakamura, Y
   Shimoji, Y
   Tamura, Y
   Nishikawa, Y
   Uenakai, K
   Kohno, H
   Tanaka, T
AF Nanda, K
   Miyoshi, N
   Nakamura, Y
   Shimoji, Y
   Tamura, Y
   Nishikawa, Y
   Uenakai, K
   Kohno, H
   Tanaka, T
TI Extract of vinegar "Kurosu" from unpolished rice inhibits the
   proliferation of human cancer cells
SO JOURNAL OF EXPERIMENTAL & CLINICAL CANCER RESEARCH
LA English
DT Article
DE "Kurosu"; vinegar; human cancer cell line; proliferation; cell cycle;
   apoptosis
ID SINGLE-STRANDED-DNA; COLON-CANCER; HUMAN BREAST; IN-VITRO; APOPTOSIS;
   CYCLOOXYGENASE-2; EXPRESSION; CARCINOMA; ANTIBODY; LINES
AB The effects of the ethyl acetate extract of "Kurosu" (EK), Japanese traditional vinegar from unpolished rice, on the proliferation of a variety of human cancer cell lines were investigated by using the alamar blue assay. Cancer cell lines included colon adenocarcinoma (Caco-2), lung carcinoma (A549), breast adenocarcinoma (MCF-7), bladder carcinoma (5637), and prostate carcinoma (LNCaP) cells. EK inhibited the proliferation of all tested cell lines in a dose-dependent manner, with inhibition mostly pronounced in Caco-2 cells (up to 62% inhibition at a dose level of 0.025%). Flow cytometry of EK-treated Caco-2 cells showed a decrease in cell number in the G(2)/M phase and an increase in the sub-G(1) phase (apoptotic). In addition, DNA fragmentation was detected in Caco-2 cells cultured with EK by immunostaining. RT-PCR analysis revealed p21 mRNA expression was induced in EK-treated Caco-2 cells. Moreover, PARP cleavage was promoted in EK-treated Caco-2 cells. These results Suggest that EK causes G(0)/G(1) arrest through p21 induction and, thus, is a potential apoptosis inducer in Caco-2 cells.
C1 Tamanoi Vinegar Co Ltd, Res Ctr, Nara 6391038, Japan.
   Nagoya Univ, Lab Food Biodynam, Grad Sch Bioagr Sci, Nagoya, Aichi, Japan.
   Kanazawa Med Univ, Dept Pathol, Ishikawa, Japan.
RP Nanda, K (reprint author), Tamanoi Vinegar Co Ltd, Res Ctr, 100 Nishimachi, Nara 6391038, Japan.
EM research@tamanoi.co.jp
RI Miyoshi, Noriyuki/F-4554-2010; Tanaka, Takuji/G-5246-2010
CR BIRD RP, 1995, CANCER LETT, V93, P55, DOI 10.1016/0304-3835(95)03788-X
   Bostrom PJ, 2001, PATHOLOGY, V33, P469, DOI 10.1080/00313020120083188
   Cohen GM, 1997, BIOCHEM J, V326, P1
   Grosch S, 2001, FASEB J, V15, P2742, DOI 10.1096/fj.01-0299fje
   Heasley LE, 1997, J BIOL CHEM, V272, P14501, DOI 10.1074/jbc.272.23.14501
   Hudson EA, 2000, CANCER EPIDEM BIOMAR, V9, P1163
   Liu XH, 1996, CANCER RES, V56, P5125
   Mo HB, 1999, J NUTR, V129, P804
   Nanda K, 2001, APPL ENVIRON MICROB, V67, P986, DOI 10.1128/AEM.67.2.986-990.2001
   NARUSE I, 1994, HISTOCHEMISTRY, V101, P73, DOI 10.1007/BF00315834
   Nishidai S, 2000, BIOSCI BIOTECH BIOCH, V64, P1909, DOI 10.1271/bbb.64.1909
   Nishikawa Y, 2001, J JPN SOC FOOD SCI, V48, P73
   Shiff SJ, 1996, EXP CELL RES, V222, P179, DOI 10.1006/excr.1996.0023
   Shimoji Y, 2002, J AGR FOOD CHEM, V50, P6501, DOI 10.1021/jf020458f
   SHIMOJI Y, 2003, J EXP CLIN CANC RES, V22, P5914
   Simbulan-Rosenthal CM, 1998, J BIOL CHEM, V273, P13703, DOI 10.1074/jbc.273.22.13703
   Tsuji S, 1996, PROSTAG LEUKOTR ESS, V55, P179, DOI 10.1016/S0952-3278(96)90095-2
   Watanabe I, 1999, JPN J CANCER RES, V90, P188, DOI 10.1111/j.1349-7006.1999.tb00732.x
   Xu XC, 2002, ANTI-CANCER DRUG, V13, P127, DOI 10.1097/00001813-200202000-00003
   Yu SW, 2002, SCIENCE, V297, P259, DOI 10.1126/science.1072221
   Zha S, 2001, CANCER RES, V61, P8617
NR 21
TC 34
Z9 36
U1 0
U2 4
PU BMC
PI LONDON
PA CAMPUS, 4 CRINAN ST, LONDON N1 9XW, ENGLAND
SN 1756-9966
J9 J EXP CLIN CANC RES
JI J. Exp. Clin. Cancer Res.
PD MAR
PY 2004
VL 23
IS 1
BP 69
EP 75
PG 7
WC Oncology
SC Oncology
GA 816DQ
UT WOS:000221091000010
PM 15149153
DA 2019-07-15
ER
