# Supplementary material for: Knowledge Domain and Emerging Trends in Vinegar Research: A Bibliometric Review of the Literature from WoSCC
Source: Foods. 2020 Feb 10;9(2):166. doi: 10.3390/foods9020166 (PMC7074530; doi:10.3390/foods9020166)
Supplement: Supplementary file 1 [file foods-09-00166-s001.zip › Supplementary files/Supplementary Material/WoSCC dataset for CiteSpace/data/download2004_2x5unique.txt]

PT J
AU Saiz-Abajo, MJ
   Gonzalez-Saiz, JM
   Pizarro, C
AF Saiz-Abajo, MJ
   Gonzalez-Saiz, JM
   Pizarro, C
TI Classification of wine and alcohol vinegar samples based on
   near-infrared spectroscopy. Feasibility study on the detection of
   adulterated vinegar samples
SO JOURNAL OF AGRICULTURAL AND FOOD CHEMISTRY
LA English
DT Article
DE wine vinegar; alcohol vinegar; multivariate classification; NIR
   spectroscopy; orthogonal signal correction; potential functions
ID ORTHOGONAL SIGNAL CORRECTION; PATTERN-RECOGNITION METHODS; MAHALANOBIS
   DISTANCE; WAVELENGTH SELECTION; REFLECTANCE SPECTRA; DEMOLITION WASTE;
   RAW-MATERIALS; ACETIC-ACID; AUTHENTICATION; CALIBRATION
AB Near-infrared (NIR) spectroscopy was used to discriminate between wine vinegar (red or white) and alcohol vinegar. One orthogonal signal correction method (OSC) was applied on a set of 73 vinegar NIR spectra from both origins and artificial blends made in the laboratory in order to remove information unrelated to a specific chemical response (tartaric acid), which was selected due to its high discriminant ability to differentiate between wine vinegar and alcohol vinegar samples. These corrected NIR spectra. as well as raw NIR spectra and 14 physicochemical variables. were used to develop separate classification models using the potential functions method as a class-modeling technique. The aforementioned models were compared to evaluate the suitability of NIR spectroscopy as a rapid method for discriminating between vinegar origins. The transformation of vinegar NIR spectra by means of an orthogonal signal correction method prompted a notable improvement in the specificity of the constructed classification models. The classification model developed was then applied to artificial vinegar blends made in the laboratory to test its capacity to recognize adulterated vinegar samples.
C1 Univ La Rioja, Dept Chem, Logrono 26006, La Rioja, Spain.
RP Pizarro, C (reprint author), Univ La Rioja, Dept Chem, C Madre Dios 51, Logrono 26006, La Rioja, Spain.
EM consuelo.pizarro@dq.unirioja.es
OI Gonzalez Saiz, Jose Maria/0000-0002-4463-8343; Saiz-Abajo,
   Maria-Jose/0000-0002-4272-3181; Pizarro Millan,
   Consuelo/0000-0001-6450-8741
CR Andersson CA, 1999, CHEMOMETR INTELL LAB, V47, P51, DOI 10.1016/S0169-7439(98)00158-0
   AOAC, 1995, OFF METH AN, P10
   Belton PS, 1996, J AGR FOOD CHEM, V44, P1483, DOI 10.1021/jf950640z
   Benito MJ, 1999, ANALYST, V124, P547, DOI 10.1039/a809635j
   Blanco M, 2001, ANAL CHIM ACTA, V434, P125, DOI 10.1016/S0003-2670(01)00820-0
   Blanco M, 2002, ANAL CHIM ACTA, V463, P295, DOI 10.1016/S0003-2670(02)00382-3
   Boussion J, 1994, J NEAR INFRARED SPEC, V2, P85
   Chung H, 2003, VIB SPECTROSC, V31, P125, DOI 10.1016/S0924-2031(02)00105-4
   Cocchi M, 2002, J AGR FOOD CHEM, V50, P5255, DOI 10.1021/jf020155l
   Coomans D., 1986, POTENTIAL PATTERN RE
   Cozzolino D, 2003, J AGR FOOD CHEM, V51, P7703, DOI 10.1021/jf034959s
   de Groot PJ, 2002, ANAL CHIM ACTA, V453, P117, DOI 10.1016/S0003-2670(01)01508-2
   de Groot PJ, 1999, ANAL CHIM ACTA, V392, P67, DOI 10.1016/S0003-2670(99)00193-2
   De Maesschalck R, 1999, CHEMOMETR INTELL LAB, V47, P65, DOI 10.1016/S0169-7439(98)00159-2
   DELSIGNORE A, 2000, J COMMODITY SCI, V39, P159
   Downey G, 1997, J AGR FOOD CHEM, V45, P4357, DOI 10.1021/jf970337t
   Downey G, 1996, J SCI FOOD AGR, V71, P41, DOI 10.1002/(SICI)1097-0010(199605)71:1<41::AID-JSFA546>3.3.CO;2-9
   Esteban-Diez I, 2004, ANAL CHIM ACTA, V514, P57, DOI 10.1016/j.aca.2004.03.022
   Evans D. G., 1993, Journal of Near Infrared Spectroscopy, V1, P33
   Everitt BS., 1977, ANAL CONTINGENCY TAB
   Fearn T, 2000, CHEMOMETR INTELL LAB, V50, P47, DOI 10.1016/S0169-7439(99)00045-3
   Fisher Ronald A., 1935, DESIGN EXPT
   FORINA M, 1991, J CHEMOMETR, V5, P435, DOI 10.1002/cem.1180050504
   FORINA M, V PARVUS 2004 EXTENS
   GARRIDO A, 1997, OPTIONS MEDITERRANEE, V26, P87
   GEMPERLINE PJ, 1989, ANAL CHEM, V61, P138, DOI 10.1021/ac00177a012
   GEMPERLINE PJ, 1995, ANAL CHEM, V67, P160, DOI 10.1021/ac00097a025
   Gerbi V, 1998, J SCI FOOD AGR, V78, P417, DOI 10.1002/(SICI)1097-0010(199811)78:3<417::AID-JSFA134>3.3.CO;2-#
   Gerbi V, 1997, FOOD QUAL PREFER, V8, P27, DOI 10.1016/S0950-3293(96)00003-1
   Guo Q, 1999, ANAL CHIM ACTA, V382, P87, DOI 10.1016/S0003-2670(98)00737-5
   Hildrum K.I., 1992, NEAR INFRARED SPECTR
   Indahl UG, 1999, CHEMOMETR INTELL LAB, V49, P19, DOI 10.1016/S0169-7439(99)00023-4
   KRZANOWSKI WJ, 1995, J NEAR INFRARED SPEC, V3, P111
   Legin A, 2003, ANAL CHIM ACTA, V484, P33, DOI 10.1016/S0003-2670(03)00301-5
   Luypaert J, 2002, J PHARMACEUT BIOMED, V30, P453, DOI 10.1016/S0731-7085(02)00401-6
   Massart D.L., 1983, INTERPRETATION ANAL
   *MATLAB, HIGH PERF NUM COMP V
   Natera R, 2003, J AGR FOOD CHEM, V51, P3345, DOI 10.1021/jf021180u
   Osborne B. G., 1993, Journal of Near Infrared Spectroscopy, V1, P77
   Paradkar MM, 2003, J SCI FOOD AGR, V83, P714, DOI 10.1002/jsfa.1332
   Perez-Ruiz T, 2004, J CHROMATOGR A, V1026, P57, DOI 10.1016/j.chroma.2003.10.130
   PIZARROMILLAN C, 1998, CHEMOMETR INTELL LAB, V40, P33
   REMAUD G, 1992, FRESEN J ANAL CHEM, V342, P457, DOI 10.1007/BF00322207
   Roggo Y, 2003, J MOL STRUCT, V654, P253, DOI 10.1016/S0022-2860(03)00248-5
   Roggo Y, 2003, ANAL CHIM ACTA, V477, P187, DOI 10.1016/S0003-2670(02)01422-8
   SAIZABAJO MJ, 2004, IN PRESS ANAL CHIM A
   SAIZABAJO MJ, 2004, IN PRESS J NEAR INFA
   SHAH NK, 1990, ANAL CHEM, V62, P465, DOI 10.1021/ac00204a009
   Sjoblom J, 1998, CHEMOMETR INTELL LAB, V44, P229, DOI 10.1016/S0169-7439(98)00112-9
   Smith BM, 2000, ANAL CHIM ACTA, V423, P167, DOI 10.1016/S0003-2670(00)01114-4
   Svensson O, 2002, J CHEMOMETR, V16, P176, DOI 10.1002/cem.700
   Wold S, 1998, CHEMOMETR INTELL LAB, V44, P175, DOI 10.1016/S0169-7439(98)00109-9
   WOLD S, 1976, PATTERN RECOGN, V8, P127, DOI 10.1016/0031-3203(76)90014-5
   Wu W, 1996, ANAL CHIM ACTA, V329, P257, DOI 10.1016/0003-2670(96)00142-0
   Wu W, 1997, ANAL CHIM ACTA, V349, P253, DOI 10.1016/S0003-2670(97)00285-7
   WU W, 1995, ANAL CHIM ACTA, V315, P243, DOI 10.1016/0003-2670(95)00347-3
   Yano T, 1997, J FERMENT BIOENG, V84, P461, DOI 10.1016/S0922-338X(97)82008-9
   1993, OFF STATE GAZ   1126
NR 58
TC 41
Z9 41
U1 1
U2 17
PU AMER CHEMICAL SOC
PI WASHINGTON
PA 1155 16TH ST, NW, WASHINGTON, DC 20036 USA
SN 0021-8561
EI 1520-5118
J9 J AGR FOOD CHEM
JI J. Agric. Food Chem.
PD DEC 15
PY 2004
VL 52
IS 25
BP 7711
EP 7719
DI 10.1021/jf049098h
PG 9
WC Agriculture, Multidisciplinary; Chemistry, Applied; Food Science &
   Technology
SC Agriculture; Chemistry; Food Science & Technology
GA 879TT
UT WOS:000225742500040
PM 15675824
DA 2019-07-15
ER

PT J
AU de Castro, NEA
   Pinto, JEBP
   Cardoso, MD
   de Morais, AR
   Bertolucci, SKV
   da Silva, FG
   Delu, N
AF Arbex de Castro, Nilmar Eduardo
   Brasil Pereira Pinto, Jose Eduardo
   Cardoso, Maria das Gracas
   de Morais, Augusto Ramalho
   Bertolucci, Suzan Kelly V.
   da Silva, Fabiano Guimaraes
   Delu Filho, Nelson
TI PLANTING TIME FOR MAXIMIZATION OF YIELD OF VINEGAR PLANT CALYX (Hibiscus
   sabdariffa L.)
SO CIENCIA E AGROTECNOLOGIA
LA English
DT Article
DE Organic farming; calyx; medicinal plant; yield; vinegar plant
AB The objective of this work was to evaluate the yield of calyxes of Hibiscus sabdariffa L, a medicinal plant, at four planting times in Lavras - MG. The treatments were four planting times (October 18(th), November 15(th), December 18(th) 2001 and January 15(th) 2002) and a harvest was proceeded when practically there were no developing calyxes, almost at the end of the plant cycle. The numbers of calyxes per plant, the fresh and dry biomasses of calyxes and quality were taken into account. It follows that planting time influenced yield per plant and the fresh and dry biomasses of calyxes, differing from each other by Tukey test at 5%. In October planting, there was a higher yield (2,522kg/ha) with a yield 5.24 as high relative to the planting of the month of January (481 kg/ha). The planting s in the month of November to December showed yields of 1,695 and 1,093 kg/ha of dry calyxes, respectively and in relation to the same months of January, yield was of 3.52 to 2.27 times more. Harvest must be done as soon as the calyxes are ripe in order to preserve quality.
C1 [Arbex de Castro, Nilmar Eduardo] Univ Fed Lavras, Dept Agr, BR-37200000 Lavras, MG, Brazil.
   [Cardoso, Maria das Gracas] Univ Fed Lavras, Dept Quim, BR-37200000 Lavras, MG, Brazil.
   [de Morais, Augusto Ramalho] Univ Fed Lavras, Dept Ciencias Exatas, BR-37200000 Lavras, MG, Brazil.
   [Delu Filho, Nelson] Univ Vale RIo Verde, Tres Coracoes, MG, Brazil.
RP de Castro, NEA (reprint author), Univ Fed Lavras, Dept Agr, Caixa Postal 37, BR-37200000 Lavras, MG, Brazil.
EM narbex@ufla.br
FU Coordenacao de Aperfeicoamento de Pessoal de Nivel Superior - CAPES
FX To the Coordenacao de Aperfeicoamento de Pessoal de Nivel Superior -
   CAPES, by the grant of scholarship to the first author.
CR DUKE JA, 1978, ASA SPECIAL SYSTEM, V82, P1
   ELGAMAL SA, 1984, ACTA HORTICULTURE CA, P135
   EMPRESA BRASILEIRA DE PESQUISA AGROPECUARIA - EMBRAPA, 1999, SIST BRAS CLASS SOL
   FERREIRA DF, 2000, REUN AN REG BRAS SOC, V45, P255
   FERREIRA P. V., 2000, ESTATISTICA EXPT APL
   LECLERE H, 1938, PRESSE MED, V46, P1060
   MARTINS ER, 1994, PLANTAS MED
   McCaleb R. S., 1998, HIBISCUS PRODUCTION
   PANIZZA S, 1997, PLANTAS QUE CURAM CH, P69
   Perry L., 1980, MED PLANTS E SE ASIA
   Rovesti P., 1936, FARM ITAL, V3, P13
   SAMBAMURTHY K., 1953, MADRAS AGRIC JOUR, V40, P503
   Sartorio ML, 2000, CULTIVO ORGANICO PLA
   Teske M, 1995, COMPENDIO FITOTERAPI
   VARGAS MJ, 1960, B ESTACION EXPT AGRI, P6
   VIDAL WN, 1990, ORGANOGRAFIA BOT
   Vieira LS, 1992, FITOTERAPIA AMAZONIA
NR 17
TC 4
Z9 5
U1 0
U2 3
PU UNIV FEDERAL LAVRAS-UFLA
PI LAVRAS
PA CAIXA POSTAL 3037, LAVRAS, MG 37200-000, BRAZIL
SN 1413-7054
EI 1981-1829
J9 CIENC AGROTEC
JI Cienc. Agrotec.
PD MAY-JUN
PY 2004
VL 28
IS 3
BP 542
EP 551
DI 10.1590/S1413-70542004000300009
PG 10
WC Agriculture, Multidisciplinary; Agronomy
SC Agriculture
GA V14EH
UT WOS:000207717200009
OA Bronze, Other Gold
DA 2019-07-15
ER

PT J
AU Rubio-Fernendez, H
   Salvador, MD
   Fregapane, G
AF Rubio-Fernendez, H
   Salvador, MD
   Fregapane, G
TI Influence of fermentation oxygen partial pressure on semicontinuous
   acetification for wine vinegar production
SO EUROPEAN FOOD RESEARCH AND TECHNOLOGY
LA English
DT Article
DE wine vinegar; acetic acid fermentation; aeration; oxygen; acetaldehyde
ID ACETIC-ACID PRODUCTION; ACETOBACTER-ACETI; CELLS; MODULE
AB This paper describes semicontinuous acetic acid fermentations for wine vinegar production carried out with different aerating gas compositions ranging from 21% (air) to 63% oxygen content and using low aeration (3.7 h(-1), vvm), in order to study the influence of the oxygen partial pressure on the aerating gas supplied to the reactor in this industrial biotransformation process. The acetification process was conducted in 6- to 100-1 reactors. The overall acetic acid productivity increased from 0.72 g l(-1) h(-1) with air to 1.35 g l(-1) h(-1) when oxygen-rich (36%) air was used. The same behaviour was observed for the maximum acetification rate, and therefore the total process time was reduced in proportion to the increase in productivity, from 65 h using air to 35 h using an aerating gas mixture containing 36% oxygen. The yield of the process was high, 96-99%; the final concentration of acetic acid reached was 116-118 g l(-1); and the substrate yield coefficient based on ethanol metabolised was higher using oxygen-rich air than with air. It was not feasible to carry out semicontinuous acetification cycles with an oxygen content higher than 40%, and when the oxygen content was 63%, the process stopped during the first cycle with very little acetic acid production. Moreover, an inverse relationship between the acetic acid formation rate profile in the course of the acetification process and the amount of dissolved acetaldehyde in the fermentation broth formed by the acetic bacteria was observed.
C1 Univ Castilla La Mancha, Fac Chem, Dept Food Sci & Technol, E-13071 Ciudad Real, Spain.
RP Fregapane, G (reprint author), Univ Castilla La Mancha, Fac Chem, Dept Food Sci & Technol, Avda Camilo Jose Cela 10, E-13071 Ciudad Real, Spain.
EM giuseppe.fregapane@uclm.es
RI Salvador, Amparo/B-1059-2015; Fregapane, Giuseppe/L-2427-2014
OI Salvador, Amparo/0000-0001-5243-815X; Fregapane,
   Giuseppe/0000-0002-7654-5774
CR Adams M, 1997, MICROBIOLOGY FERMENT, P1
   ALLGEIER RJ, 1960, ADV APPL MICROBIOL, V11, P163
   CAMACINI A, 1992, VITIC ENOL SCI, V47, P267
   de Ory I, 1999, BIOPROCESS ENG, V21, P187, DOI 10.1007/s004490050661
   Fregapane G, 2001, EUR FOOD RES TECHNOL, V213, P62, DOI 10.1007/s002170100348
   Fregapane G, 1999, BIOTECHNOL BIOENG, V63, P141, DOI 10.1002/(SICI)1097-0290(19990420)63:2<141::AID-BIT2>3.0.CO;2-6
   GHOMMIDH C, 1982, BIOTECHNOL BIOENG, V24, P605, DOI 10.1002/bit.260240307
   GonzalezVinas MA, 1996, J SENS STUD, V11, P129, DOI 10.1111/j.1745-459X.1996.tb00037.x
   NANBA A, 1985, J FERMENT TECHNOL, V63, P175
   OSUGA J, 1984, J FERMENT TECHNOL, V62, P139
   Ough CS, 1988, METHODS ANAL MUSTS W
   PARK YS, 1989, J FERMENT BIOENG, V68, P96, DOI 10.1016/0922-338X(89)90055-X
   PARK YS, 1989, BIOTECHNOL BIOENG, V33, P918, DOI 10.1002/bit.260330717
   Pochat-Bohatier C, 1999, ENVIRON TECHNOL, V20, P995, DOI 10.1080/09593332008616895
   SPERA G, 1990, VINI ITAL, V5, P21
   TODA K, 1994, BIOTECHNOL LETT, V16, P617, DOI 10.1007/BF00128610
NR 16
TC 10
Z9 11
U1 0
U2 0
PU SPRINGER
PI NEW YORK
PA 233 SPRING ST, NEW YORK, NY 10013 USA
SN 1438-2377
EI 1438-2385
J9 EUR FOOD RES TECHNOL
JI Eur. Food Res. Technol.
PD SEP
PY 2004
VL 219
IS 4
BP 393
EP 397
DI 10.1007/s00217-004-0947-9
PG 5
WC Food Science & Technology
SC Food Science & Technology
GA 859GB
UT WOS:000224250300012
DA 2019-07-15
ER

PT J
AU Horiuchi, J
   Tada, K
   Kobayashi, M
   Kanno, T
   Ebie, K
AF Horiuchi, J
   Tada, K
   Kobayashi, M
   Kanno, T
   Ebie, K
TI Biological approach for effective utilization of worthless onions -
   vinegar production and composting
SO RESOURCES CONSERVATION AND RECYCLING
LA English
DT Article
DE onion; vinegar; composting; alcohol; acetic acid; flocculating yeast;
   recycle
ID FLOCCULATING YEAST; FERMENTATION
AB About 10% of all the onions harvested are disposed of or cheaply treated in a market as worthless onions every year in Japan because they failed to meet the quality standards required for marketing to the customer. Therefore, in order to allow both value additions and the effective reuses of worthless onions, a biological approach combining vinegar fermentation and composting was investigated. Onions were pressed in a mechanical juicer and separated to give onion juice (60 wt.%) and onion residues (40 wt.%). The juice was converted to onion vinegar by a two-step fermentation system. Nutritional analysis revealed that the onion vinegar contained the various minerals, amino acids and organic acids, which is expected to be a new valuable product from onions. The onion residues were then utilized as a source of composting, and found to be successfully composted within a week. Based on these investigations, it became possible to establish the scheme so that the worthless onions can be totally recycled as onion vinegar and fertilizer (compost). (C) 2003 Elsevier B.V. All rights reserved.
C1 Kitami Inst Technol, Dept Chem Syst Engn, Kitami, Hokkaido 0908507, Japan.
   Kitami Inst Technol, Int Students Ctr, Kitami, Hokkaido 0908507, Japan.
   Kitami Inst Technol, Dept Civil Engn, Kitami, Hokkaido 0908507, Japan.
RP Horiuchi, J (reprint author), Kitami Inst Technol, Dept Chem Syst Engn, Koen Cho 165, Kitami, Hokkaido 0908507, Japan.
EM horiuchi@betta.chem.kitami-it.ac.jp
CR Fujita KJ, 1993, COMPOSTING TECHNOLOG
   Horiuchi J, 2000, J BIOSCI BIOENG, V90, P289, DOI 10.1263/jbb.90.289
   Horiuchi JI, 2000, J BIOSCI BIOENG, V89, P126, DOI 10.1016/S1389-1723(00)88725-3
   Horiuchi JI, 2003, BIORESOURCE TECHNOL, V86, P95, DOI 10.1016/S0960-8524(02)00108-6
   Horiuchi JI, 2000, BIORESOURCE TECHNOL, V75, P153, DOI 10.1016/S0960-8524(00)00044-4
   ITOH H, 1978, JOZO KYOKAISHI, V73, P200
   KURIYAMA H, 1985, J FERMENT TECHNOL, V63, P159
   *MIN AGR FOR FISH, 2001, PLANT AR PROD SHIPM
   Miyazaki S, 1996, J JPN SOC FOOD SCI, V43, P858
   NAKASAKI K, 1985, APPL ENVIRON MICROB, V50, P1526
NR 10
TC 12
Z9 13
U1 0
U2 6
PU ELSEVIER SCIENCE BV
PI AMSTERDAM
PA PO BOX 211, 1000 AE AMSTERDAM, NETHERLANDS
SN 0921-3449
J9 RESOUR CONSERV RECY
JI Resour. Conserv. Recycl.
PD JAN
PY 2004
VL 40
IS 2
BP 97
EP 109
DI 10.1016/S0921-3449(03)00036-3
PG 13
WC Engineering, Environmental; Environmental Sciences
SC Engineering; Environmental Sciences & Ecology
GA 767YE
UT WOS:000188500800001
DA 2019-07-15
ER

PT J
AU Sakuragawa, A
   Nakane, M
AF Sakuragawa, A
   Nakane, M
TI Ion chromatographic determination of organic acids in vinegar samples
   using cetyltrimethylammonium ion coated graphite carbon column
SO BUNSEKI KAGAKU
LA English
DT Article
DE graphite carbon column; organic acids; inorganic anions; ion
   chromatography; vinegar samples
AB From the viewpoint of a graphite carbon column with excellent durability, it was applied to the ion chromatography of several organic acids. The carbon column was permanently coated with the cetylmethylammonium ion, and the elution behaviors of several organic acids and inorganic anions (acetic acid, lactic acid, succinic acid, malic acid, tartaric acid, citric acid, Cl-, NO2-, NO3-) were examined according to an ion chromatography that combined conductometric detection using a mobile phase of the salicylic acid system, when an ion-exchange ability was given to the graphite carbon column. Though the peaks overlapped among Cl, NO2- and malic acid, it was possible that 9 components were separated within 15 minutes. The calibration curve of each ion was over 0.999 with the correlation coefficient (r(2)), and the relative standard deviations (RSD) by repeated measurements were found lobe 0.53-1.03% (n = 6) with good reproducibilities. Analytical results for organic acids, that were contained in food vinegar, were examined using the proposed method. It was possible to get within 1.0% and good values were obtained that comparied with a reversed phase-high performance liquid chromatography (HPLC) using ODS column.
C1 Nihon Univ, Coll Sci & Technol, Dept Mat & Appl Chem, Chiyoda Ku, Tokyo 1018308, Japan.
RP Sakuragawa, A (reprint author), Nihon Univ, Coll Sci & Technol, Dept Mat & Appl Chem, Chiyoda Ku, 1-8-14 Kanda Surugadai, Tokyo 1018308, Japan.
CR KNOX JH, 1989, HIGH PERFORMANCE LIQ, P189
   NAGASHIMA H, 1991, J CHROMATOGR A, V855, P261
   Qiu JS, 2002, J CHROMATOGR A, V950, P81, DOI 10.1016/S0021-9673(02)00034-1
NR 3
TC 2
Z9 2
U1 0
U2 0
PU JAPAN SOC ANALYTICAL CHEMISTRY
PI TOKYO
PA 26-2 NISHIGOTANDA 1 CHOME SHINAGAWA-KU, TOKYO, 141, JAPAN
SN 0525-1931
J9 BUNSEKI KAGAKU
JI Bunseki Kagaku
PD AUG
PY 2004
VL 53
IS 8
BP 851
EP 856
DI 10.2116/bunsekikagaku.53.851
PG 6
WC Chemistry, Analytical
SC Chemistry
GA 845XR
UT WOS:000223279200009
OA Bronze
DA 2019-07-15
ER
