# Supplementary material for: Knowledge Domain and Emerging Trends in Vinegar Research: A Bibliometric Review of the Literature from WoSCC
Source: Foods. 2020 Feb 10;9(2):166. doi: 10.3390/foods9020166 (PMC7074530; doi:10.3390/foods9020166)
Supplement: Supplementary file 1 [file foods-09-00166-s001.zip › Supplementary files/Supplementary Material/WoSCC dataset for CiteSpace/data/download2004_3x5unique.txt]

PT J
AU Cocchi, M
   Durante, C
   Foca, G
   Manzini, D
   Marchetti, A
   Ulrici, A
AF Cocchi, M
   Durante, C
   Foca, G
   Manzini, D
   Marchetti, A
   Ulrici, A
TI Application of a wavelet-based algorithm on HS-SPME/GC signals for the
   classification of balsamic vinegars
SO CHEMOMETRICS AND INTELLIGENT LABORATORY SYSTEMS
LA English
DT Article
DE wavelet transform; WPTER; balsamic vinegars; ABTM; ABM; HS-SPME/GC;
   GC-MS; feature selection; food authentication
ID SOLID-PHASE MICROEXTRACTION; PYROLYSIS-MASS-SPECTROMETRY;
   TRADIZIONALE-DI-MODENA; VIRGIN OLIVE OILS; PATTERN-RECOGNITION; VOLATILE
   COMPOUNDS; PACKET TRANSFORM; SPECTROSCOPY; ACIDS; WINE
AB A novel feature selection and classification algorithm (WPTER) based on the wavelet packet transform has been applied to the discrimination of balsamic vinegars, namely the typical made "Aceto Balsamico Tradizionale di Modena", which gained the PDO denomination on the year 2000, from the industrial made "Aceto Balsamico" of the Modena district. All the samples have been characterized on the basis of the gas chromatographic (GC) profiles of the headspace (HS) volatile fraction, sampled by solid phase microextraction (SPME). Good discrimination between the two categories has been obtained both for the calibration and for the test set samples. GC-MS analysis allowed the identification of the peaks lying in the chromatographic regions selected by the algorithm, giving useful suggestions about the compounds which may be worth of further investigation in order to rationalize the chemical transformation occurring during the traditional making procedure. The proposed methodology seems very promising in authentication tasks, coupling some of the advantages of blind analysis with the possibility of acquiring chemical information, and giving, at the same time, very parsimonious multivariate classification models, which can be particularly suitable for data storage and handling. (C) 2004 Elsevier B.V. All rights reserved.
C1 Univ Modena, Dipartimento Chim, I-41100 Modena, Italy.
   Univ Modena, Dipartimento Sci Agrarie, I-42100 Reggio Emilia, Italy.
RP Cocchi, M (reprint author), Univ Modena, Dipartimento Chim, Via Campi 183, I-41100 Modena, Italy.
EM cocchi@unimore.it
RI Foca, Giorgia/C-1572-2010; Cocchi, Marina/B-9006-2013; Ulrici,
   Alessandro/D-4397-2009
OI Foca, Giorgia/0000-0002-4436-774X; Cocchi, Marina/0000-0001-8764-4981;
   Ulrici, Alessandro/0000-0002-6010-6400
CR Albala-Hurtado S, 1998, J AGR FOOD CHEM, V46, P2998, DOI 10.1021/jf980079f
   Alsberg BK, 1997, ANALYST, V122, P645, DOI 10.1039/a608255f
   Anklam E, 1998, FOOD CHEM, V61, P243, DOI 10.1016/S0308-8146(97)00104-0
   Bertran E, 2000, J NEAR INFRARED SPEC, V8, P45, DOI 10.1255/jnirs.263
   CASTROMJIAS R, 2002, J CHROMATOGR A, P7
   Cerrato Oliveros Ma. Concepcion, 2002, Analytica Chimica Acta, V459, P219, DOI 10.1016/S0003-2670(02)00119-8
   Charles M, 2000, J AGR FOOD CHEM, V48, P70, DOI 10.1021/jf9905424
   Chiavaro E, 1998, ITAL J FOOD SCI, V10, P329
   Cocchi M, 2002, J AGR FOOD CHEM, V50, P5255, DOI 10.1021/jf020155l
   Cocchi M, 2001, CHEMOMETR INTELL LAB, V57, P97, DOI 10.1016/S0169-7439(01)00125-3
   Cordella C, 2002, J AGR FOOD CHEM, V50, P1751, DOI 10.1021/jf011096z
   CORRADINI F, 1994, J AOAC INT, V77, P714
   Del Signore A, 2000, ITAL J FOOD SCI, V12, P317
   Dennis MJ, 1998, ANALYST, V123, p151R
   Downey G., 1996, Journal of Near Infrared Spectroscopy, V4, P47
   Downey G, 2002, J AGR FOOD CHEM, V50, P5520, DOI 10.1021/jf0257188
   FRANK IE, 1994, DAT ANAL HDB
   GARCIAJARES C, 1995, J AGR FOOD CHEM, V43, P764, DOI 10.1021/jf00051a037
   Giudici P., 1994, Industrie delle Bevande, V23, P569
   Gogus F, 1998, FOOD SCI TECHNOL-LEB, V31, P196
   GOODACRE R, 1994, ANAL CHEM, V66, P1070, DOI 10.1021/ac00079a024
   Holmin S, 2001, SENSOR ACTUAT B-CHEM, V76, P455, DOI 10.1016/S0925-4005(01)00585-8
   INDHAL UG, 1999, CHEMOM INTELL LAB SY, V49, P19
   Jiang JH, 2002, ANAL CHEM, V74, P3555, DOI 10.1021/ac011177u
   Kemsley EK, 1998, DISCRIMINANT ANAL CL
   LEDL F, 1990, ANGEW CHEM INT EDIT, V29, P565, DOI 10.1002/anie.199005653
   Lipp M, 1998, FOOD CONTROL, V9, P349, DOI 10.1016/S0956-7135(98)00014-0
   Mallet Y, 1996, CHEMOMETR INTELL LAB, V35, P157, DOI 10.1016/S0169-7439(96)00050-0
   Marsili RT, 2000, J AGR FOOD CHEM, V48, P3470, DOI 10.1021/jf000177c
   Miller ME, 1999, ANAL CHEM, V71, P23, DOI 10.1021/ac980576v
   Munck L, 2001, ANAL CHIM ACTA, V446, P171, DOI 10.1016/S0003-2670(01)01056-X
   PARRILLA MCG, 2000, FOOD RES INT, V32, P433
   Pawliszyn J, 1997, SOLID PHASE MICROEXT
   Pinho O, 2002, ANAL CHEM, V74, P5199, DOI 10.1021/ac020296m
   Radovic BS, 2001, J ANAL APPL PYROL, V60, P79, DOI 10.1016/S0165-2370(00)00163-7
   Serot T, 2001, J AGR FOOD CHEM, V49, P1909, DOI 10.1021/jf0012291
   Theobald A, 1998, J AGR FOOD CHEM, V46, P1850, DOI 10.1021/jf970912t
   Vas G, 1999, ACTA ALIMENT HUNG, V28, P133, DOI 10.1556/AAlim.28.1999.2.2
   Vila DH, 1999, TALANTA, V50, P413, DOI 10.1016/S0039-9140(99)00128-9
   Walczak B, 1997, CHEMOMETR INTELL LAB, V36, P81, DOI 10.1016/S0169-7439(96)00077-9
   WALCZAK B, 2000, WAVELET CHEM, P151
   Zeppa G, 2002, ITAL J FOOD SCI, V14, P247
   2000, GAZZETTA UFFICI 0530
NR 43
TC 43
Z9 46
U1 0
U2 15
PU ELSEVIER SCIENCE BV
PI AMSTERDAM
PA PO BOX 211, 1000 AE AMSTERDAM, NETHERLANDS
SN 0169-7439
EI 1873-3239
J9 CHEMOMETR INTELL LAB
JI Chemometrics Intell. Lab. Syst.
PD MAY 28
PY 2004
VL 71
IS 2
BP 129
EP 140
DI 10.1016/j.chemolab.2004.01.004
PG 12
WC Automation & Control Systems; Chemistry, Analytical; Computer Science,
   Artificial Intelligence; Instruments & Instrumentation; Mathematics,
   Interdisciplinary Applications; Statistics & Probability
SC Automation & Control Systems; Chemistry; Computer Science; Instruments &
   Instrumentation; Mathematics
GA 823BJ
UT WOS:000221584400004
DA 2019-07-15
ER

PT J
AU Ye, XJ
   Morimura, S
   Han, LS
   Shigematsu, T
   Kida, K
AF Ye, XJ
   Morimura, S
   Han, LS
   Shigematsu, T
   Kida, K
TI In vitro evaluation of physiological activity of vinegar produced from
   barley-, sweet potato-, and rice-shochu post-distillation slurry
SO BIOSCIENCE BIOTECHNOLOGY AND BIOCHEMISTRY
LA English
DT Article
DE shochu post-distillation slurry; vinegar; antioxidant; angiotensin I
   converting enzyme (ACE) inhibition; advanced glycation end products
   (AGE) inhibition
AB Vinegar was produced from barley-, sweet potato-, and rice-shochu post-distillation slurry using jar fermentor within 19hrs. All the vinegars showed radical-scavenging activity, angiotensin I converting enzyme (ACE) inhibition and advanced glycation endproducts (AGE) inhibition in vitro. The radical-scavenging activity of the vinegar produced from sweet potato-shochu post-distillation slurry was higher than that of other two kinds of vinegar on the organic matter basis. The ACE inhibitory activities of all the vinegars were higher than that of each post-distillation slurry. The main components that showed ACE inhibitory activity would be peptides, and their content increased during acetic acid fermentation. Regarding AGE inhibition, only rice-shocha post-distillation slurry did not show such activity, but the other two post-distillation slurries and all the vinegars showed clear inhibitory activity. The activity appeared to depend on the concentration of amino groups except for sweet potato-shochu post-distillation slurry and the vinegar produced from it.
C1 Kumamoto Univ, Fac Engn, Dept Appl Chem & Biochem, Kumamoto 8608555, Japan.
RP Morimura, S (reprint author), Kumamoto Univ, Fac Engn, Dept Appl Chem & Biochem, 2-39-1 Kurokami, Kumamoto 8608555, Japan.
EM morimura@gpo.kumamoto-u.ac.jp
CR Cummings JH, 2001, AM J CLIN NUTR, V73, p415S, DOI 10.1093/ajcn/73.2.415s
   CUSHMAN DW, 1971, BIOCHEM PHARMACOL, V20, P1637, DOI 10.1016/0006-2952(71)90292-9
   Kanazawa A, 2000, BIOFACTORS, V13, P187, DOI 10.1002/biof.5520130130
   Kida K., 1998, Journal of the Brewing Society of Japan (Nippon Jozokyokai Shi), V93, P976
   Kida K, 1998, J I BREWING, V104, P265, DOI 10.1002/j.2050-0416.1998.tb00999.x
   Kida K., 1997, J BREW SOC JAPAN, V92, P759
   LOWRY OH, 1951, J BIOL CHEM, V193, P265
   Mitterdorfer G, 2001, LETT APPL MICROBIOL, V33, P251, DOI 10.1046/j.1472-765X.2001.00991.x
   MORI A, 1972, HAKKOKOGAKU, V50, P70
   Morimura S, 2002, SEIBUTSU-KOGAKU KAIS, V80, P417
   Nagai R, 1997, BIOCHEM BIOPH RES CO, V234, P167, DOI 10.1006/bbrc.1997.6608
   NAKAGAWA M, 1997, J BREW SOC JAPAN, V92, P651
   NAMIKI H, 1986, TESTING METHODS IND, P32
   Takahata Y, 2001, J AGR FOOD CHEM, V49, P5843, DOI 10.1021/jf010307x
   Thornalley PJ, 2000, BIOCHEM PHARMACOL, V60, P55, DOI 10.1016/S0006-2952(00)00287-2
   Zhang W. X., 1999, Journal of the Brewing Society of Japan (Nippon Jozokyokai Shi), V94, P989
NR 16
TC 27
Z9 29
U1 0
U2 5
PU TAYLOR & FRANCIS LTD
PI ABINGDON
PA 4 PARK SQUARE, MILTON PARK, ABINGDON OX14 4RN, OXON, ENGLAND
SN 0916-8451
EI 1347-6947
J9 BIOSCI BIOTECH BIOCH
JI Biosci. Biotechnol. Biochem.
PD MAR
PY 2004
VL 68
IS 3
BP 551
EP 556
DI 10.1271/bbb.68.551
PG 6
WC Biochemistry & Molecular Biology; Biotechnology & Applied Microbiology;
   Chemistry, Applied; Food Science & Technology
SC Biochemistry & Molecular Biology; Biotechnology & Applied Microbiology;
   Chemistry; Food Science & Technology
GA 811EV
UT WOS:000220756100011
PM 15056886
OA Bronze
DA 2019-07-15
ER

PT J
AU Liu, DR
   Zhu, Y
   Beeftink, R
   Ooijkaas, L
   Rinzema, A
   Chen, J
   Tramper, J
AF Liu, DR
   Zhu, Y
   Beeftink, R
   Ooijkaas, L
   Rinzema, A
   Chen, J
   Tramper, J
TI Chinese vinegar and its solid-state fermentation process
SO FOOD REVIEWS INTERNATIONAL
LA English
DT Review
DE Chinese vinegar; solid-state fermentation; mixed culture; Anaerobic and
   aerobic fermentation
ID TECHNOLOGY
AB China uses solid-state fermentation (SSF) processes on a large scale for products such as vinegar, Chinese distilled spirit, soy sauce, Furu, and other national foods that are consumed around the world. In this article, the typical SSF process is discussed, with a focus on Chinese vinegars, especially those that are prepared through solid-state fermentation. Six well-known types are discussed in detail. Finally, possible ways to improve the traditional vinegar production process are discussed. The article discloses Chinese information about solid-state vinegar fermentation that otherwise would be inaccessible to Western scientists due to language barriers.
C1 Univ Wageningen & Res Ctr, NL-6700 EV Wageningen, Netherlands.
   Univ Wageningen & Res Ctr, Horst, Netherlands.
   So Yangtze Univ, Sch Biotechnol, Wuxi, Peoples R China.
RP Liu, DR (reprint author), Univ Wageningen & Res Ctr, POB 8129, NL-6700 EV Wageningen, Netherlands.
EM dengru.liu@wur.nl
RI Zhu, Yang/A-7347-2008
OI Zhu, Yang/0000-0003-2133-4520
CR ABIOSE SH, 1982, ADV APPL MICROBIOL, V28, P239, DOI 10.1016/S0065-2164(08)70237-5
   Adams MR, 1985, MICROBIOLOGY FERMENT, V1, P1
   AIDOO KE, 1982, ADV APPL MICROBIOL, V28, P201, DOI 10.1016/S0065-2164(08)70236-3
   BAO QA, 1985, FOOD SCI, V4, P12
   BAO QA, 1988, CHINESE CONDIMENT, V10, P1
   CHEN T, 1988, CHINESE CONDIMENT, V4, P1
   CHEN X, 1996, CHINESE CONDIMENT, V6, P13
   CHENG G, 1992, JIANGSU CONDIMENT, V2, P1
   CUI L, 1986, SHANXI FOOD FERMENTA, V2, P55
   DONG J, 1993, CHINA BREWING, V5, P38
   DONG J, 1990, JIANGSU CONDIMENT, V4, P12
   FENG X, 2000, CHINESE CONDIMENT, V12, P8
   FUKASHIMA D, 1989, IND INDIGENOUS FERME, P2
   GUO L, 2000, CHINA BREWING, V4, P1
   HOU H, 1996, CHINA BREWING, V6, P2
   Huang Z, 1999, PRODUCTION TECHNOLOG, P289
   Huang Z, 1998, CHINESE CONDIMENT, V1, P3
   HUANG Z, 2000, QUESTIONS ANSWERS VI, P194
   HUBERT AC, 1976, ADV APPL MICROBIOL, V20, P81
   Kitamoto K, 2002, ADV APPL MICROBIOL, V51, P129, DOI 10.1016/S0065-2164(02)51004-2
   Lei M, 2000, CHINESE CONDIMENT, V9, P20
   LI Y, 1999, CHINA BREWING, V1, P3
   LIN Y, 1985, CHINESE CONDIMENT, V12, P8
   LIU C, 1992, JIANGSU CONDIMENT, V2, P10
   Liu J, 1982, CHINA BREWING, V1, P30
   Mitchell DA, 1992, SOLID SUBSTRATE CULT, P1
   Moo-Young M, 1983, FILAMENTOUS FUNGI, V4, P117
   MURTHY MVR, 1993, ADV APPL MICROBIOL, V38, P99
   NAGEL FJ, 2003, PROCESS CONTROL SOLI, P183
   QIAO J, 1999, CHINESE FOOD INFORMA, V18, P3
   REN Y, 2000, FOOD INFORMATION, V40, P34
   Robinson T, 2001, APPL MICROBIOL BIOT, V55, P284, DOI 10.1007/s002530000565
   Shi G, 1999, CHINA BREWING, V6, P39
   SUO L, 1989, JIANGSU CONDIMENT, V4, P16
   TANG J, 1985, SHANXI FOOD FERMENTA, V1, P51
   Tesfaye W, 2002, TRENDS FOOD SCI TECH, V13, P12, DOI 10.1016/S0924-2244(02)00023-7
   WANG B, 1999, CHINA BREWING, V3, P7
   WANG B, 1995, FOOD IND, V5, P28
   WANG B, 1997, SHANXI FOOD IND, V1, P33
   Wei L, 2001, BMC Physiol, V1, P3, DOI 10.1186/1472-6793-1-3
   XIA S, 1985, CHINESE CONDIMENT, V6, P5
   XING G, 1991, CHINA BREWING, V1, P12
   YAN J, 1997, SHANXI FOOD IND, V1, P33
   YU J, 1985, CHINESE CONDIMENT, V2, P27
   ZHANG P, 2000, CHINA BREWING, V4, P33
   ZHOU L, 1990, JIANGSU CONDIMENT, V1, P9
   ZHU B, 1992, JIANGSU CONDIMENT, V1, P39
   ZHU B, 1991, JIANGSU CONDIMENT, V2, P30
   ZHU B, 1992, JIANGSU CONDIMENT, V3, P28
   ZHU B, 1991, JIANGSU CONDIMENT, V3, P30
   ZIAO F, 2000, CHINA BREWING, V4, P31
NR 51
TC 50
Z9 58
U1 2
U2 60
PU MARCEL DEKKER INC
PI NEW YORK
PA 270 MADISON AVE, NEW YORK, NY 10016 USA
SN 8755-9129
J9 FOOD REV INT
JI Food Rev. Int.
PY 2004
VL 20
IS 4
BP 407
EP 424
DI 10.1081/LFRI-200033460
PG 18
WC Food Science & Technology; Nutrition & Dietetics
SC Food Science & Technology; Nutrition & Dietetics
GA 876UL
UT WOS:000225523300005
DA 2019-07-15
ER

PT J
AU Furukawa, S
   Kuramitsu, R
AF Furukawa, S
   Kuramitsu, R
TI Flavor of vinegars - Especially on the volatile components
SO QUALITY OF FRESH AND PROCESSED FOODS
SE ADVANCES IN EXPERIMENTAL MEDICINE AND BIOLOGY
LA English
DT Article
C1 Akashi Coll Technol, Fac Gen Educ, Dept Chem, Akashi, Hyogo 6748501, Japan.
RP Furukawa, S (reprint author), Akashi Coll Technol, Fac Gen Educ, Dept Chem, Akashi, Hyogo 6748501, Japan.
CR ARIMA K, 1967, AGR BIOL CHEM TOKYO, V41, P660
   KAHN JH, 1966, J AGR FOOD CHEM, V14, P460, DOI 10.1021/jf60147a005
   TAKEUCHI T, 1968, J FERMENT TECHNOL, V46, P288
   YAMAGUCHI G, 1967, AGR BIOL CHEM TOKYO, V41, P667
NR 4
TC 0
Z9 0
U1 0
U2 0
PU KLUWER ACADEMIC/PLENUM PUBL
PI NEW YORK
PA 233 SPRING ST, NEW YORK, NY 10013 USA
SN 0065-2598
J9 ADV EXP MED BIOL
JI Adv.Exp.Med.Biol.
PY 2004
VL 542
BP 251
EP 263
PG 13
WC Medicine, Research & Experimental
SC Research & Experimental Medicine
GA BY63F
UT WOS:000189425800018
PM 15174586
DA 2019-07-15
ER

PT J
AU de Ory, I
   Romero, LE
   Cantero, D
AF de Ory, I
   Romero, LE
   Cantero, D
TI Operation in semi-continuous with a closed pilot plant scale acetifier
   for vinegar production
SO JOURNAL OF FOOD ENGINEERING
LA English
DT Article
DE vinegar; acetic acid fermentation; acetifier; semi-continuous
ID ACETOBACTER-ACETI; ACID; CULTURE; GROWTH
AB Several semi-continuous series of acetic acid fermentations were carried out in a novel pilot plant reactor (225 1) including a gas recycling system for the recovery of volatile compounds. The behaviour of substrate and product concentrations, acetification rates, stoichometric yields and oxygen consumption were analysed. Operation with this novel reactor proved some technical advantages in order to produce high quality vinegars: stoichometric yields of 100% and minimum oxygen supply. (C) 2003 Elsevier Ltd. All rights reserved.
C1 Univ Cadiz, Fac Sci, Dept Chem Engn Food Technol & Environm Technol, Biol & Enzymat Reactors Res Grp, Puerto Real 11510, Spain.
RP de Ory, I (reprint author), Univ Cadiz, Fac Sci, Dept Chem Engn Food Technol & Environm Technol, Biol & Enzymat Reactors Res Grp, Pol Rio S Pedro S-N, Puerto Real 11510, Spain.
EM ignacio.deory@uca.es
RI Cantero, Domingo/E-5688-2011; de Ory, Ignacio/K-6561-2012
OI Cantero, Domingo/0000-0002-1643-2831; 
CR Adam Michael D., 1998, Mammalian Species, V0, P1, DOI 10.2307/3504418
   Bailey J., 1986, BIOCH ENG FUNDAMENTA
   BU'LOCK John, 1991, BIOTECNOLOGIA BASICA
   de Ory I, 2002, J FOOD ENG, V52, P31, DOI 10.1016/S0260-8774(01)00082-6
   de Ory I, 1999, BIOPROCESS ENG, V21, P187, DOI 10.1007/s004490050661
   de Ory I, 1998, APPL MICROBIOL BIOT, V49, P189, DOI 10.1007/s002530051157
   HROMATKA O., 1951, ENZYMOLOGIA [HAGUE], V15, P57
   NANBA A, 1984, J FERMENT TECHNOL, V62, P501
   PARK YS, 1989, J FERMENT BIOENG, V68, P96, DOI 10.1016/0922-338X(89)90055-X
   Tesfaye W, 2002, TRENDS FOOD SCI TECH, V13, P12, DOI 10.1016/S0924-2244(02)00023-7
   TRONCOSO AM, 1988, ALIMENTACION EQU SEP
NR 11
TC 15
Z9 17
U1 0
U2 6
PU ELSEVIER SCI LTD
PI OXFORD
PA THE BOULEVARD, LANGFORD LANE, KIDLINGTON, OXFORD OX5 1GB, OXON, ENGLAND
SN 0260-8774
J9 J FOOD ENG
JI J. Food Eng.
PD JUN
PY 2004
VL 63
IS 1
BP 39
EP 45
DI 10.1016/S0260-8774(03)00280-2
PG 7
WC Engineering, Chemical; Food Science & Technology
SC Engineering; Food Science & Technology
GA 773ZA
UT WOS:000188954200006
DA 2019-07-15
ER
