# Supplementary material for: Knowledge Domain and Emerging Trends in Vinegar Research: A Bibliometric Review of the Literature from WoSCC
Source: Foods. 2020 Feb 10;9(2):166. doi: 10.3390/foods9020166 (PMC7074530; doi:10.3390/foods9020166)
Supplement: Supplementary file 1 [file foods-09-00166-s001.zip › Supplementary files/Supplementary Material/WoSCC dataset for CiteSpace/data/download2005_0x5unique.txt]

PT J
AU Hill, LL
   Woodruff, LH
   Foote, JC
   Barreto-Alcoba, M
AF Hill, LL
   Woodruff, LH
   Foote, JC
   Barreto-Alcoba, M
TI Esophageal injury by apple cider vinegar tablets and subsequent
   evaluation of products
SO JOURNAL OF THE AMERICAN DIETETIC ASSOCIATION
LA English
DT Article
ID DIETARY-SUPPLEMENTS; CHEMICAL BURN; HERBAL MEDICINES; CONSUMPTION;
   INGESTION; REMEDIES; PATIENT; ADULTS; ACID
AB Apple cider vinegar products are advertised in the popular press and over the Internet for treatment of a variety of conditions. After an adverse event was reported to the authors, eight apple cider vinegar tablet products were tested for pH, component acid content, and microbial growth. Considerable variability was found between the brands in tablet size, pH, component acid content, and label claims. Doubt remains as to whether apple cider vinegar was in fact an ingredient in the evaluated products. The inconsistency and inaccuracy in labeling, recommended dosages, and unsubstantiated health claims make it easy to question the quality of the products.
C1 Univ Arkansas, Dept Human Environm Sci, Fayetteville, AR 72701 USA.
   Univ Arkansas, Dept Food Sci, Fayetteville, AR 72701 USA.
RP Hill, LL (reprint author), Univ Arkansas, Dept Human Environm Sci, HOEC 118, Fayetteville, AR 72701 USA.
EM llhill@uark.edu
CR Abebe W, 2002, J CLIN PHARM THER, V27, P391, DOI 10.1046/j.1365-2710.2002.00444.x
   Adachi M, 2003, ANN INTERN MED, V139, P488, DOI 10.7326/0003-4819-139-6-200309160-00012
   Aggarwal A, 2001, CORONARY ARTERY DIS, V12, P581, DOI 10.1097/00019501-200111000-00009
   BENMEIR P, 1994, BURNS, V20, P282, DOI 10.1016/0305-4179(94)90206-2
   Brazier Nicole C, 2003, Am J Ther, V10, P163, DOI 10.1097/00045391-200305000-00003
   Brinker F. J., 2001, HERB DRUG INTERACTIO
   (CDC). CfDCaP, 2004, MMWR-MORBID MORTAL W, V53, P582
   DeBusk R. M., 2001, Topics in Clinical Nutrition, V16, P53
   Dergal JM, 2002, DRUG AGING, V19, P879, DOI 10.2165/00002512-200219110-00005
   Dolan SP, 2003, J AGR FOOD CHEM, V51, P1307, DOI 10.1021/jf026055x
   Downes F.P., 2001, COMPENDIUM METHODS M
   Estes JD, 2003, ARCH SURG-CHICAGO, V138, P852, DOI 10.1001/archsurg.138.8.852
   Favreau JT, 2002, ANN INTERN MED, V136, P590, DOI 10.7326/0003-4819-136-8-200204160-00008
   *FDA, 2003, COMM PRACT 1500, pCH2
   *FDA OFF REG AFF, VIN DEF ALT VIN EELS
   Fragakis AS, 2003, HLTH PROFESSIONALS G
   Garrard J, 2003, ARCH INTERN MED, V163, P2290, DOI 10.1001/archinte.163.19.2290
   Gilroy CM, 2003, ARCH INTERN MED, V163, P699, DOI 10.1001/archinte.163.6.699
   Giumanini AG, 2001, J AGR FOOD CHEM, V49, P2875, DOI 10.1021/jf0103368
   Gold LS, 2003, NEW ENGL J MED, V349, P1576, DOI 10.1056/NEJM200310163491619
   GOLDSTEIN L, 2000, PREVENTION, V52, P255
   Ize-Ludlow D, 2004, PEDIATRICS, V114, pE653, DOI 10.1542/peds.2004-0058
   Izzo AA, 2001, DRUGS, V61, P2163, DOI 10.2165/00003495-200161150-00002
   JACOBS S, 1984, VEGETARIAN TIMES, V80, P44
   Korkmaz A, 2000, PEDIATR DERMATOL, V17, P34, DOI 10.1046/j.1525-1470.2000.01707.x
   Kuniyuki S, 1997, CONTACT DERMATITIS, V36, P169, DOI 10.1111/j.1600-0536.1997.tb00409.x
   Miller LG, 1998, ARCH INTERN MED, V158, P2200, DOI 10.1001/archinte.158.20.2200
   Mueller BA, 2000, AM J KIDNEY DIS, V35, P310, DOI 10.1016/S0272-6386(00)70342-8
   Natera R, 2003, J AGR FOOD CHEM, V51, P3345, DOI 10.1021/jf021180u
   Neff GW, 2004, LIVER TRANSPLANT, V10, P881, DOI 10.1002/lt.20183
   NEIMARK S, 1985, BOCKUS GASTROENTEROL, P769
   Palmer ME, 2003, LANCET, V361, P101, DOI 10.1016/S0140-6736(03)12227-1
   Ramasamy K, 2003, J CLIN GASTROENTEROL, V37, P119, DOI 10.1097/00004836-200308000-00005
   Shad JA, 1999, SOUTHERN MED J, V92, P1095, DOI 10.1097/00007611-199911000-00011
   Sleeper RB, 2003, ANN PHARMACOTHER, V37, P83, DOI 10.1345/aph.1C186
   Sparreboom A, 2004, J CLIN ONCOL, V22, P2489, DOI 10.1200/JCO.2004.08.182
   Stickel F, 2000, PUBLIC HEALTH NUTR, V3, P113, DOI 10.1017/S1368980000000161
   *US FDA, 2004, FDA TOALK PAPER 1102
   Wood DM, 2004, DIABETIC MED, V21, P625, DOI 10.1111/j.1464-5491.2004.01202.x
   2002, BETTER NUTR, V64, P22
NR 40
TC 6
Z9 7
U1 1
U2 25
PU AMER DIETETIC ASSOC
PI CHICAGO
PA 216 W JACKSON BLVD #800, CHICAGO, IL 60606-6995 USA
SN 0002-8223
J9 J AM DIET ASSOC
JI J. Am. Diet. Assoc.
PD JUL
PY 2005
VL 105
IS 7
BP 1141
EP 1144
DI 10.1016/j.jada.2005.04.003
PG 4
WC Nutrition & Dietetics
SC Nutrition & Dietetics
GA 941OU
UT WOS:000230224900026
PM 15983536
DA 2019-07-15
ER

PT J
AU Davalos, A
   Bartolome, B
   Gomez-Cordoves, C
AF Davalos, A
   Bartolome, B
   Gomez-Cordoves, C
TI Antioxidant properties of commercial grape juices and vinegars
SO FOOD CHEMISTRY
LA English
DT Article
DE grape juice; wine vinegar; antioxidant activity; ORAC-FL; polyphenols
ID ABSORBENCY CAPACITY ORAC; CORONARY-HEART-DISEASE; RED WINE POLYPHENOLS;
   ENDOTHELIAL FUNCTION; FLAVONOIDS; ASSAYS; FLUORESCEIN; VEGETABLES;
   BEVERAGES; OXIDATION
AB Antioxidant activity of commercial red (n = 5) and white (n = 5) grape juices and wine vinegars (n = 5) were determined by the oxygen radical absorbance capacity (ORAL) assay using fluorescein (FL) as fluorescent probe. The ORAL-FL values varied from 14.6 to 25.0 mu mol of trolox equivalents/ml for red grape juices, from 3.5 to 11.1 mu mol of trolox equivalents/ml for white grape juices, and from 4.5 to 11.5 mu mol of trolox equivalents/ml for wine vinegars. Differences in the antioxidant activities among grape juice, wine, and vinegar were attributed to their different phenolic contents and compositions and to other non-phenolic antioxidants present in the samples. These data confirm grape juice and wine vinegar as good dietary sources of antioxidants. (c) 2004 Elsevier Ltd. All rights reserved.
C1 CSIC, Inst Fermentac Ind, E-28006 Madrid, Spain.
RP Gomez-Cordoves, C (reprint author), CSIC, Inst Fermentac Ind, Juan Cierva,3, E-28006 Madrid, Spain.
EM cgcordoves@ifi.csic.es
RI Bartolome, Begona/H-4857-2012
OI Bartolome, Begona/0000-0002-4470-251X; Davalos,
   Alberto/0000-0001-5709-6443
CR Alonso AM, 2003, EUR FOOD RES TECHNOL, V216, P445, DOI 10.1007/s00217-003-0671-x
   Andren AW, 1999, ENVIRON TOXICOL CHEM, V18, P1
   Chou EJ, 2001, AM J CARDIOL, V88, P553, DOI 10.1016/S0002-9149(01)01738-6
   Davalos A, 2004, J AGR FOOD CHEM, V52, P48, DOI 10.1021/jf0305231
   Day AP, 1997, ANN NUTR METAB, V41, P353, DOI 10.1159/000178006
   Facino RM, 1999, LIFE SCI, V64, P627, DOI 10.1016/S0024-3205(98)00605-5
   HERTOG MGL, 1995, ARCH INTERN MED, V155, P381, DOI 10.1001/archinte.155.4.381
   Keevil JG, 2000, J NUTR, V130, P53
   Keli SO, 1996, ARCH INTERN MED, V156, P637, DOI 10.1001/archinte.156.6.637
   Kondo S, 2001, BIOSCI BIOTECH BIOCH, V65, P2690, DOI 10.1271/bbb.65.2690
   LEGER AS, 1979, LANCET, V1, P1017
   Leikert JF, 2002, CIRCULATION, V106, P1614, DOI 10.1161/01.CIR.0000034445.31543.43
   Lugasi A, 2003, NAHRUNG, V47, P79, DOI 10.1002/food.200390031
   Macheix J.J., 1990, FRUIT PHENOLICS
   Nishikawa Yasushi, 2001, Nippon Shokuhin Kagaku Kogaku Kaishi, V48, P73
   O'Byrne DJ, 2002, AM J CLIN NUTR, V76, P1367
   Ou BX, 2001, J AGR FOOD CHEM, V49, P4619, DOI 10.1021/jf010586o
   Ou BX, 2002, J AGR FOOD CHEM, V50, P3122, DOI 10.1021/jf0116606
   Pellegrini N, 2003, J NUTR, V133, P2812
   Prior RL, 1999, FREE RADICAL BIO MED, V27, P1173, DOI 10.1016/S0891-5849(99)00203-8
   Prior RL, 2003, J AGR FOOD CHEM, V51, P3273, DOI 10.1021/jf0262256
   RENAUD S, 1992, LANCET, V339, P1523, DOI 10.1016/0140-6736(92)91277-F
   RiceEvans CA, 1996, FREE RADICAL BIO MED, V20, P933, DOI 10.1016/0891-5849(95)02227-9
   Scalbert A, 2000, J NUTR, V130, p2073S, DOI 10.1093/jn/130.8.2073S
   SINGLETON V. L., 1965, AMER J ENOL VITICULT, V16, P144
   Soleas GJ, 2002, CLIN BIOCHEM, V35, P119, DOI 10.1016/S0009-9120(02)00275-8
   Stein JH, 1999, CIRCULATION, V100, P1050, DOI 10.1161/01.CIR.100.10.1050
   Steinmetz KA, 1996, J AM DIET ASSOC, V96, P1027, DOI 10.1016/S0002-8223(96)00273-8
   Sugiyama A, 2003, NUTR RES, V23, P1291, DOI 10.1016/S0271-5317(03)00116-7
NR 29
TC 98
Z9 105
U1 5
U2 39
PU ELSEVIER SCI LTD
PI OXFORD
PA THE BOULEVARD, LANGFORD LANE, KIDLINGTON, OXFORD OX5 1GB, OXON, ENGLAND
SN 0308-8146
EI 1873-7072
J9 FOOD CHEM
JI Food Chem.
PD NOV
PY 2005
VL 93
IS 2
BP 325
EP 330
DI 10.1016/j.foodchem.2004.09.030
PG 6
WC Chemistry, Applied; Food Science & Technology; Nutrition & Dietetics
SC Chemistry; Food Science & Technology; Nutrition & Dietetics
GA 934KN
UT WOS:000229707800019
DA 2019-07-15
ER

PT J
AU Morimura, S
   Inagaki, S
   Umezaki, M
   Shigematsu, T
   Kida, K
AF Morimura, S
   Inagaki, S
   Umezaki, M
   Shigematsu, T
   Kida, K
TI Production of vinegar from boiled soybean extract and evaluation of its
   physiological activities in vitro
SO JOURNAL OF THE JAPANESE SOCIETY FOR FOOD SCIENCE AND TECHNOLOGY-NIPPON
   SHOKUHIN KAGAKU KOGAKU KAISHI
LA Japanese
DT Article
ID SHOCHU POSTDISTILLATION SLURRY; CONVERTING-ENZYME
AB A flavorful vinegar was produced from boiled soybean extract by ethanol fermentation using koji and yeast followed by acetic acid fermentation using the Supernatant of ethanol-fermented mash with addition of Acetobacter aceli IFO 3283. The results of sensory tests oil the vinegar produced showed that rice koji for miso paste production and sake yeast Saccharomyces cerevisiae kyokai No. 77 were the most Suitable ingredients for the production of vinegar from boiled Soybean extract. Foaming in the fermented mash during acetic acid fermentation was found to decrease when the supernatant of ethanol-fermented mash was used. It seemed that this was caused by the degradation of saponin in the boiled soybean extract by enzymes of koji and yeast. The vinegar produced from boiled soybean extract showed radical-scavenging activity and inhibition of angiotensin I converting enzyme in Vitro.
C1 Kumamoto Univ, Grad Sch Sci & Technol, Kumamoto 8608555, Japan.
RP Morimura, S (reprint author), Kumamoto Univ, Grad Sch Sci & Technol, 2-39-1 Kurokami, Kumamoto 8608555, Japan.
EM morimura@gpo.kumamoto-u.ac.jp
RI Scott, M. Paul/E-3291-2010
CR CUSHMAN DW, 1971, BIOCHEM PHARMACOL, V20, P1637, DOI 10.1016/0006-2952(71)90292-9
   Hu J, 2002, J AGR FOOD CHEM, V50, P2587, DOI 10.1021/jf0114740
   Kanazawa A, 2000, BIOFACTORS, V13, P187, DOI 10.1002/biof.5520130130
   Kuba M, 2003, BIOSCI BIOTECH BIOCH, V67, P1278, DOI 10.1271/bbb.67.1278
   LAEMMLI UK, 1970, NATURE, V227, P680, DOI 10.1038/227680a0
   LOWRY OH, 1951, J BIOL CHEM, V193, P265
   Nagai R, 1997, BIOCHEM BIOPH RES CO, V234, P167, DOI 10.1006/bbrc.1997.6608
   OKAMOTO A, 1995, PLANT FOOD HUM NUTR, V47, P39, DOI 10.1007/BF01088165
   Seki T, 2004, BIOFACTORS, V22, P103, DOI 10.1002/biof.5520220120
   Takahata Y, 2001, J AGR FOOD CHEM, V49, P5843, DOI 10.1021/jf010307x
   Yang HY, 2004, BRIT J NUTR, V92, P507, DOI 10.1079/BJN20041218
   Ye XJ, 2004, BIOSCI BIOTECH BIOCH, V68, P551, DOI 10.1271/bbb.68.551
NR 12
TC 1
Z9 1
U1 0
U2 2
PU JAPAN SOC FOOD SCIENCE TECHNOLOGY
PI IBARAKI-KEN
PA 2-1-12 KANNONDAI TSUKUBA-SHI, IBARAKI-KEN, 305-8642, JAPAN
SN 1341-027X
J9 J JPN SOC FOOD SCI
JI J. Jpn. Soc. Food Sci. Technol.-Nippon Shokuhin Kagaku Kogaku Kaishi
PY 2005
VL 52
IS 12
BP 578
EP 583
PG 6
WC Food Science & Technology
SC Food Science & Technology
GA 995LM
UT WOS:000234101800005
DA 2019-07-15
ER

PT J
AU Saiz-Abajo, MJ
   Gonzalez-Saiz, JM
   Pizarro, C
AF Saiz-Abajo, MJ
   Gonzalez-Saiz, JM
   Pizarro, C
TI Multi-objective optimisation strategy based on desirability functions
   used for chromatographic separation and quantification of L-proline and
   organic acids in vinegar
SO ANALYTICA CHIMICA ACTA
LA English
DT Article
DE multi-objective optimisation; experimental design; desirability
   functions; vinegar
ID PERFORMANCE LIQUID-CHROMATOGRAPHY; AMINO-ACIDS; FOODS; ALGORITHMS; HPLC
AB An optimisation strategy based on desirability functions together with experimental design has been used to optimise a chromatographic method applied to the separation and quantification Of L-proline and seven organic acids in vinegar samples. Chromatographic problems often force to reach a compromise between different experimental variables in order to achieve the best chromatographic separation. The importance of the use of multi-objective optimisation methods lies in the ability to cope with this kind of problems. The quality of the multicriteria optimisation method was tested through the validation of the analytical parameters of the final chromatographic method developed. The versatility of this methodology allows to use it in other chromatographic applications resulting in a suitable adaptive procedure to solve new analytical problems. Furthermore, the determination Of L-proline and organic acids in vinegar is useful for several industrial goals such as the correct monitoring of fermentation, for the study of nutrient needs at all times during the twofold fermentation process and for the detection of possible adulterations in the final product. (C) 2004 Elsevier B.V. All rights reserved.
C1 Univ La Rioja, Dept Chem, Complejo Cient Tecnol, Logrono 26004, La Rioja, Spain.
RP Pizarro, C (reprint author), Univ La Rioja, Dept Chem, Complejo Cient Tecnol, C Madre Dios 51, Logrono 26004, La Rioja, Spain.
EM consuelo.pizarro@dq.unirioja.es
OI Gonzalez Saiz, Jose Maria/0000-0002-4463-8343; Pizarro Millan,
   Consuelo/0000-0001-6450-8741; Saiz-Abajo, Maria-Jose/0000-0002-4272-3181
CR ASHOOR SH, 1984, J CHROMATOGR, V287, P452, DOI 10.1016/S0021-9673(01)87727-X
   ASHOOR SH, 1984, J CHROMATOGR, V299, P288, DOI 10.1016/S0021-9673(01)97843-4
   Bertolini L., 1994, Industrie delle Bevande, V23, P324
   BOURGUIGNON B, 1991, J CHROMATOGR, V586, P11, DOI 10.1016/0021-9673(91)80019-D
   CALABRESE B, 2002, ITAL BEVERAGE TECHNO, V11, P11
   Cela R, 2003, CHEMOMETR INTELL LAB, V69, P137, DOI 10.1016/j.chemolab.2003.07.001
   Chabert D., 1987, Annales des Falsifications, de l'Expertise Chimique et Toxicologique, V80, P259
   Chen XG, 2003, CHEMOMETR INTELL LAB, V67, P157, DOI 10.1016/S0169-7439(03)00091-1
   CURRIE LA, 1995, PURE APPL CHEM, V67, P1699, DOI 10.1351/pac199567101699
   Doehlert D.H., 1970, APPL STATISTICS, V19, P231
   Garcia-Romero E., 1993, Journal of Chromatography A, V655, P111, DOI 10.1016/0021-9673(93)87018-H
   GLAJCH L, 1990, COMPUTER ASSISTED ME
   Heems D, 1998, J CHROMATOGR A, V798, P9, DOI 10.1016/S0021-9673(97)01007-8
   Hellal F, 1996, ANALUSIS, V24, P127
   HORWITZ W, 1980, J ASSOC OFF ANA CHEM, V63, P1344
   HORWITZ W, 1982, ANAL CHEM, V54, P67
   Hund E, 2000, J CHROMATOGR A, V874, P167, DOI 10.1016/S0021-9673(00)00081-9
   *ISO, 1994, 84662 ISO
   Jimidar M, 1996, J CHROMATOGR A, V740, P109, DOI 10.1016/0021-9673(96)00110-0
   Kutlan D, 2003, J CHROMATOGR A, V987, P311, DOI 10.1016/S0021-9673(02)01538-8
   LEWIS GA, 1999, PHARM EXPT DESIGN, V92, P221
   LLAGUNO C, 1991, CONSEJO SUPERIOR INV
   Massart D. L., 1997, DATA HANDLING SCI TE
   MATHIEU D, NEMROD W VERSION 990
   MECCA F, 1979, EDIZIONI BRESCIA BRE
   Morales ML, 1998, J CHROMATOGR A, V822, P45, DOI 10.1016/S0021-9673(98)00572-X
   Nikitas P, 2002, J CHROMATOGR A, V942, P93, DOI 10.1016/S0021-9673(01)01353-X
   Snyder L. R., 1997, PRACTICAL HPLC METHO
   *STAT GRAPH CORP, 1994, STATGR PLUS 4 0 PROF
   Todeschini R., 1998, INTRODUZIONE CHEMIOM
   *US FDA, 1996, P INT C HARM DRAFT G
NR 31
TC 34
Z9 34
U1 1
U2 10
PU ELSEVIER SCIENCE BV
PI AMSTERDAM
PA PO BOX 211, 1000 AE AMSTERDAM, NETHERLANDS
SN 0003-2670
J9 ANAL CHIM ACTA
JI Anal. Chim. Acta
PD JAN 3
PY 2005
VL 528
IS 1
BP 63
EP 76
DI 10.1016/j.aca.2004.06.027
PG 14
WC Chemistry, Analytical
SC Chemistry
GA 889PT
UT WOS:000226455600008
DA 2019-07-15
ER

PT J
AU Lopez, F
   Pescador, P
   Guell, C
   Morales, ML
   Garcia-Parrilla, MC
   Troncoso, AM
AF Lopez, F
   Pescador, P
   Guell, C
   Morales, ML
   Garcia-Parrilla, MC
   Troncoso, AM
TI Industrial vinegar clarification by cross-flow microfiltration: effect
   on colour and polyphenol content
SO JOURNAL OF FOOD ENGINEERING
LA English
DT Article
DE vinegar clarification; cross-flow microfiltration; polyphenols; colour
ID MEMBRANE FILTRATION; BEER CLARIFICATION; FRUIT JUICES; PORE-SIZE;
   QUALITY; WINES; WHITE; ULTRAFILTRATION; BEVERAGES
AB This paper studies the clarification of vinegars (white. rose and red) by cross-flow microfiltration on an industrial scale. The reduction in turbidity for the three kinds of vinegars was notable: for filtered vinegars it was less than 0.5 NTU. The reduction of total solids in suspension was complete. These results show the utility of using microfiltration to simultaneously clarify and cold sterilise vinegar. The effect of microfiltration on colour and polyphenol content was acceptable. The colour reduction expressed as a decrease in modified colour intensity was practically negligible for white vinegars. 11% for rose vinegar and 37% for red vinegar. The reduction in polyphenol content was less than 15% in all vinegars and was largest for red vinegar. followed by rose and finally white vinegar. The polyphenolic profile of the filtered vinegars is quite similar to that of the initial vinegar. The reduction in benzoic and hydroxycinnamic acids identified was less than 10% for all vinegars. However. the reduction in procyanidin B2 was total for rose and red vinegars. (C) 2004 Elsevier Ltd. All rights reserved.
C1 Univ Rovira & Virgili, Dept Engn Quim, Unitat Enol, CeRTA Gen Catalunya,Fac Enol, Tarragona 43005, Spain.
   Univ Sevilla, Dept Bioquim Bromatol Toxicol & Med Legal, Fac Farm, E-41012 Seville, Spain.
RP Lopez, F (reprint author), Univ Rovira & Virgili, Dept Engn Quim, Unitat Enol, CeRTA Gen Catalunya,Fac Enol, Ramon & Cajal 70, Tarragona 43005, Spain.
EM flopez@etseq.urv.es
RI Garcia-Parrilla, M. Carmen/A-6466-2008; Morales, M.Lourdes/M-7892-2014;
   Guell, Carme/L-3075-2014; Troncoso, Ana M/A-6525-2008; Lopez,
   Francisco/G-4191-2011
OI Garcia-Parrilla, M. Carmen/0000-0002-0436-2784; Morales,
   M.Lourdes/0000-0002-0384-0326; Guell, Carme/0000-0002-4566-5132;
   Troncoso, Ana M/0000-0003-0291-2823; Lopez,
   Francisco/0000-0001-5280-8018
CR *APHA AWWA WPCF, 1992, MET NORM AN AG POT R, P83
   Bagger-Jorgensen R, 2002, J FOOD PROCESS ENG, V25, P111
   BetesSaura C, 1996, J AGR FOOD CHEM, V44, P3040, DOI 10.1021/jf9601628
   Bugan SG, 2000, MONATSSCHR BRAUWISS, V53, P229
   Carneiro L, 2002, DESALINATION, V148, P93, DOI 10.1016/S0011-9164(02)00659-8
   de Bruijn J, 2002, DESALINATION, V148, P131, DOI 10.1016/S0011-9164(02)00666-5
   Drioli E, 2001, IND ENG CHEM RES, V40, P1277, DOI 10.1021/ie0006209
   Folin C., 1927, J BIOL CHEM, V73, P627
   FRANKEL EN, 1995, J AGR FOOD CHEM, V43, P890, DOI 10.1021/jf00052a008
   Gan Q, 2001, CHEM ENG PROCESS, V40, P413, DOI 10.1016/S0255-2701(00)00127-6
   Gan Q, 2001, J MEMBRANE SCI, V194, P185, DOI 10.1016/S0376-7388(01)00515-4
   Girard B, 1999, FOOD SCI TECHNOL-LEB, V32, P290
   Girard B, 2000, CRIT REV FOOD SCI, V40, P91, DOI 10.1080/10408690091189293
   Girard B, 2000, CRIT REV BIOTECHNOL, V20, P109, DOI 10.1080/07388550008984168
   Goncalves F, 2001, SEP PURIF TECHNOL, V22-3, P423, DOI 10.1016/S1383-5866(00)00179-9
   Hinkova A, 2000, CHEM PAP, V54, P375
   Koekoek PJW, 1998, ZUCKERINDUSTRIE, V123, P122
   LLAGUNO C, 1991, VINAGRE VINO, P62
   Manninger K, 1998, ACTA ALIMENT HUNG, V27, P377
   *MIN PRES, 1977, MET AN PROD DER UV
   Morales ML, 2001, J SCI FOOD AGR, V81, P611, DOI 10.1002/jsfa.853
   OKUDA T, 1993, POLYPHENOLIC PHENOME, P221
   Palacios VM, 2002, J FOOD ENG, V54, P95, DOI 10.1016/S0260-8774(01)00189-3
   URKIAGA A, 2002, DESALINATION, P115
   Zarate-Rodriguez E, 2001, INT J FOOD SCI TECH, V36, P663, DOI 10.1046/j.1365-2621.2001.00500.x
NR 25
TC 18
Z9 21
U1 3
U2 33
PU ELSEVIER SCI LTD
PI OXFORD
PA THE BOULEVARD, LANGFORD LANE, KIDLINGTON, OXFORD OX5 1GB, OXON, ENGLAND
SN 0260-8774
J9 J FOOD ENG
JI J. Food Eng.
PD MAY
PY 2005
VL 68
IS 1
BP 133
EP 136
DI 10.1016/j.jfoodeng.2004.05.021
PG 4
WC Engineering, Chemical; Food Science & Technology
SC Engineering; Food Science & Technology
GA 896KA
UT WOS:000226931800015
DA 2019-07-15
ER
