# Supplementary material for: Knowledge Domain and Emerging Trends in Vinegar Research: A Bibliometric Review of the Literature from WoSCC
Source: Foods. 2020 Feb 10;9(2):166. doi: 10.3390/foods9020166 (PMC7074530; doi:10.3390/foods9020166)
Supplement: Supplementary file 1 [file foods-09-00166-s001.zip › Supplementary files/Supplementary Material/WoSCC dataset for CiteSpace/data/download2005_1x5unique.txt]

PT J
AU Valero, E
   Berlanga, TM
   Roldan, PM
   Jimenez, C
   Garcia, I
   Mauricio, JC
AF Valero, E
   Berlanga, TM
   Roldan, PM
   Jimenez, C
   Garcia, I
   Mauricio, JC
TI Free amino acids and volatile compounds in vinegars obtained from
   different types of substrate
SO JOURNAL OF THE SCIENCE OF FOOD AND AGRICULTURE
LA English
DT Article
DE acetification; amino acids; cider; red wine; vinegar; volatile
   compounds; white wine
ID SHERRY WINE VINEGARS; GRAPE JUICE; MASS-SPECTROMETRY; ETHYL CARBAMATE;
   NITROGEN SUPPLEMENTATION; GAS-CHROMATOGRAPHY; ACETIC-ACID; FERMENTATION;
   UREA; YEASTS
AB The present work reports on the free amino acids and volatile compounds in vinegars obtained from different types of raw materials (cider, white wine and red wine). Based on the amino acid contents of three types of vinegar and of the substrates from which they were obtained, the profile of the nitrogen supplying compounds and their uptake for the acetic acid bacteria were very similar. The most important amino acid in terms of supply and uptake was found to be (L)-leucine. L-Proline proved also important in the wine vinegars, however it was not depleted as L-leucine. The different acetification reactions involved were found to yield acetoin, and plus 1,1-diethoxyethane in the wine vinegars. (C) 2004 Society of Chemical Industry.
C1 Univ Cordoba, Fac Ciencias, Dept Microbiol, Cordoba 14071, Spain.
   Univ Cordoba, Fac Ciencias, Dept Ingn Quim Edifcio Marie Curie, Cordoba 14071, Spain.
RP Mauricio, JC (reprint author), Univ Cordoba, Fac Ciencias, Dept Microbiol, Campus Univ Rabanales,Edificio C-6 S-N, Cordoba 14071, Spain.
EM mi1gamaj@uco.es
RI Garcia-Garcia, Isidoro/E-9683-2016; Garcia Mauricio, Juan
   Carlos/H-8842-2015
OI Garcia-Garcia, Isidoro/0000-0002-7102-0864; Garcia Mauricio, Juan
   Carlos/0000-0002-5694-7653
CR Anklam E, 1998, FOOD CHEM, V61, P243, DOI 10.1016/S0308-8146(97)00104-0
   AYESTARAN BM, 1995, J AGR FOOD CHEM, V43, P476, DOI 10.1021/jf00050a041
   BELY M, 1990, J FERMENT BIOENG, V70, P246, DOI 10.1016/0922-338X(90)90057-4
   Benito MJ, 1999, ANALYST, V124, P547, DOI 10.1039/a809635j
   BLANCH GP, 1992, J AGR FOOD CHEM, V40, P1046, DOI 10.1021/jf00018a027
   BOTELLA MA, 1990, AM J ENOL VITICULT, V41, P12
   Carnacini A., 1992, Industrie delle Bevande, V21, P465
   CARO I, 1998, RRD BIOTECH BIOENG 2, V1, P203
   Charles M, 2000, J AGR FOOD CHEM, V48, P70, DOI 10.1021/jf9905424
   Ciani M, 1998, J SCI FOOD AGR, V78, P290, DOI 10.1002/(SICI)1097-0010(199810)78:2<290::AID-JSFA120>3.0.CO;2-A
   Del Signore A, 2001, J FOOD ENG, V50, P77, DOI 10.1016/S0260-8774(00)00195-3
   Erbe T, 1998, Z LEBENSM UNTERS F A, V207, P400, DOI 10.1007/s002170050352
   Erbe T, 2000, EUR FOOD RES TECHNOL, V211, P6, DOI 10.1007/s002170050581
   FEUILLAT M, 2000, ENOLOGIA FUNDAMENTOS, P97
   Garcia-Parrilla MC, 1999, FOOD RES INT, V32, P433, DOI 10.1016/S0963-9969(99)00105-2
   Giordano L, 2003, J CHROMATOGR A, V1017, P141, DOI 10.1016/j.chroma.2003.08.029
   INAI K, 1991, JPN J CANCER RES, V82, P380, DOI 10.1111/j.1349-7006.1991.tb01859.x
   JIRANEK V, 1995, AM J ENOL VITICULT, V46, P75
   Kutlan D, 2003, J CHROMATOGR A, V987, P311, DOI 10.1016/S0021-9673(02)01538-8
   Llaguno C, 1991, VINAGRE VINO
   MAURICIO JC, 1995, BIOTECHNOL LETT, V17, P401, DOI 10.1007/BF00130797
   Mauricio JC, 1997, BIOTECHNOL BIOENG, V53, P159, DOI 10.1002/(SICI)1097-0290(19970120)53:2<159::AID-BIT5>3.0.CO;2-N
   MONTEIRO FF, 1992, AM J ENOL VITICULT, V43, P1
   MONTEIRO FF, 1992, AM J ENOL VITICULT, V43, P11
   MONTEIRO FF, 1989, AM J ENOL VITICULT, V40, P1
   MONTEIRO FF, 1991, AM J ENOL VITICULT, V42, P47
   Morales ML, 2002, J AGR FOOD CHEM, V50, P3173, DOI 10.1021/jf011313w
   Morales ML, 2001, J SCI FOOD AGR, V81, P611, DOI 10.1002/jsfa.853
   Morales ML, 2001, EUR FOOD RES TECHNOL, V212, P676, DOI 10.1007/s002170100301
   Natera R, 2003, J AGR FOOD CHEM, V51, P3345, DOI 10.1021/jf021180u
   OUGH CS, 1991, AM J ENOL VITICULT, V42, P26
   OUGH CS, 1988, AM J ENOL VITICULT, V39, P243
   OUGH CS, 1991, PROCEEDINGS OF THE INTERNATIONAL SYMPOSIUM ON NITROGEN IN GRAPES AND WINE, P165
   Palacios V, 2002, J AGR FOOD CHEM, V50, P4221, DOI 10.1021/jf020093z
   POLO MC, 1976, A T A, V16, P257
   Tesfaye W, 2002, TRENDS FOOD SCI TECH, V13, P12, DOI 10.1016/S0924-2244(02)00023-7
   Troncoso Gonzalez A. M., 1987, Zeitschrift fur Lebensmittel-Untersuchung und -Forschung, V185, P130, DOI 10.1007/BF01850092
   Valero E, 2003, J SCI FOOD AGR, V83, P830, DOI 10.1002/jsfa.1417
NR 38
TC 14
Z9 15
U1 2
U2 17
PU WILEY
PI HOBOKEN
PA 111 RIVER ST, HOBOKEN 07030-5774, NJ USA
SN 0022-5142
EI 1097-0010
J9 J SCI FOOD AGR
JI J. Sci. Food Agric.
PD MAR
PY 2005
VL 85
IS 4
BP 603
EP 608
DI 10.1002/jsfa.2016
PG 6
WC Agriculture, Multidisciplinary; Chemistry, Applied; Food Science &
   Technology
SC Agriculture; Chemistry; Food Science & Technology
GA 897YK
UT WOS:000227042600010
DA 2019-07-15
ER

PT J
AU Norden, BB
   Webb, RE
   McCardle, PW
   White, GB
AF Norden, BB
   Webb, RE
   McCardle, PW
   White, GB
TI A new fixing technique using rice vinegar prior to mosquito dissection
   (Diptera : Culicidae)
SO JOURNAL OF THE KANSAS ENTOMOLOGICAL SOCIETY
LA English
DT Article
DE fixative; mosquito dissection; rice vinegar
ID FORMALDEHYDE INDUSTRIES; MORTALITY; WORKERS
C1 USDA ARS, Beltsville Agr Res Ctr, Chem Affecting Insect Behav Lab, Beltsville, MD 20705 USA.
RP Webb, RE (reprint author), USDA ARS, Beltsville Agr Res Ctr, Chem Affecting Insect Behav Lab, Beltsville, MD 20705 USA.
CR Borror D. J., 1971, INTRO STUDY INSECTS
   DETINOVA TS, 1962, WHO MONOGRAPH, V47
   Entani E, 1997, Kansenshogaku Zasshi, V71, P443
   Hauptmann M, 2004, AM J EPIDEMIOL, V159, P1117, DOI 10.1093/aje/kwh174
   Hauptmann M, 2003, J NATL CANCER I, V95, P1615, DOI 10.1093/jnci/djg083
   McCardle PW, 2004, J AM MOSQUITO CONTR, V20, P254
   PENNAK RW, 1953, FRESH WATER INVERTEB
   Reeves WK, 2004, P ENTOMOL SOC WASH, V106, P233
NR 8
TC 1
Z9 1
U1 0
U2 0
PU KANSAS ENTOMOLOGICAL SOC
PI LAWRENCE
PA PO BOX 368, LAWRENCE, KS 66044 USA
SN 0022-8567
EI 1937-2353
J9 J KANSAS ENTOMOL SOC
JI J. Kans. Entomol. Soc.
PD APR
PY 2005
VL 78
IS 2
BP 189
EP 191
DI 10.2317/0406.07.1
PG 3
WC Entomology
SC Entomology
GA 935CE
UT WOS:000229755900015
DA 2019-07-15
ER

PT J
AU Leeman, M
   Ostman, E
   Bjorck, I
AF Leeman, M
   Ostman, E
   Bjorck, I
TI Vinegar dressing and cold storage of potatoes lowers postprandial
   glycaemic and insulinaemic responses in healthy subjects
SO EUROPEAN JOURNAL OF CLINICAL NUTRITION
LA English
DT Article
DE potatoes; acetic acid; vinegar; glycaemic index; insulinaemic index;
   resistant starch
ID RESISTANT STARCH CONTENT; IN-VITRO; DIETARY FIBER; BLOOD-GLUCOSE;
   ACETIC-ACID; LACTIC-ACID; MIXED MEAL; INDEX; FOODS; LOAD
AB Objective: To investigate the effects of cold storage and vinegar addition on glycaemic and insulinaemic responses to a potato meal in healthy subjects.
   Subjects and setting: A total of 13 healthy subjects volunteered for the study, and the tests were performed at Applied Nutrition and Food Chemistry, Lund University, Sweden.
   Experimental design and test meals: The study included four meals; freshly boiled potatoes, boiled and cold stored potatoes (8 degrees C, 24 h), boiled and cold stored potatoes (8 degrees C, 24 h) with addition of vinaigrette sauce ( 8 g olive oil and 28 g white vinegar (6% acetic acid)) and white wheat bread as reference. All meals contained 50 g available carbohydrates and were served as a breakfast in random order after an overnight fast. Capillary blood samples were collected at time intervals during 120 min for analysis of blood glucose and serum insulin. Glycaemic (GI) and insulinaemic indices (II) were calculated from the incremental areas using white bread as reference.
   Results: Cold storage of boiled potatoes increased resistant starch (RS) content significantly from 3.3 to 5.2% ( starch basis). GI and II of cold potatoes added with vinegar (GI/II 96/128) were significantly reduced by 43 and 31%, respectively, compared with GI/II of freshly boiled potatoes (168/185). Furthermore, cold storage per se lowered II with 28% compared with the corresponding value for freshly boiled potatoes.
   Conclusion: Cold storage of boiled potatoes generated appreciable amounts of RS. Cold storage and addition of vinegar reduced acute glycaemia and insulinaemia in healthy subjects after a potato meal. The results show that the high glycaemic and insulinaemic features commonly associated with potato meals can be reduced by use of vinegar dressing and/or by serving cold potato products.
C1 Lund Univ, Dept Food Technol Engn & Nutr, SE-22100 Lund, Sweden.
RP Leeman, M (reprint author), Lund Univ, Dept Food Technol Engn & Nutr, POB 124, SE-22100 Lund, Sweden.
EM Margareta.Leeman@inl.lth.se
RI Ostman, Elin/G-3975-2012
OI Ostman, Elin/0000-0003-0831-6176
CR Akerberg AKE, 1998, J NUTR, V128, P651
   ASP NG, 1992, EUR J CLIN NUTR, V46, pS1
   BERRY CS, 1986, J CEREAL SCI, V4, P301, DOI 10.1016/S0733-5210(86)80034-0
   Bjorck I, 2000, BRIT J NUTR, V83, pS149
   BJORCK IME, 1992, J SCI FOOD AGR, V58, P541, DOI 10.1002/jsfa.2740580414
   BRIGHENTI F, 1995, EUR J CLIN NUTR, V49, P242
   Brouns F, 2002, TRENDS FOOD SCI TECH, V13, P251, DOI 10.1016/S0924-2244(02)00131-0
   Cummings JH, 1996, BRIT J NUTR, V75, P733, DOI 10.1079/BJN19960177
   DYSSELER P, 1994, P CONCL PLEN M EURES
   EBIHARA K, 1988, AGR BIOL CHEM TOKYO, V52, P1311
   ENGLYST HN, 1987, AM J CLIN NUTR, V45, P423
   Foster-Powell K, 2002, AM J CLIN NUTR, V76, P5
   Fredriksson H, 2000, CARBOHYD POLYM, V43, P81, DOI 10.1016/S0144-8617(99)00205-2
   Fredriksson H, 1998, CARBOHYD POLYM, V35, P119, DOI 10.1016/S0144-8617(97)00247-6
   Fushimi T, 2001, J NUTR, V131, P1973
   Garcia-Alonso A, 2000, NAHRUNG, V44, P19, DOI 10.1002/(SICI)1521-3803(20000101)44:1<19::AID-FOOD19>3.3.CO;2-5
   GRANFELDT Y, 1995, J NUTR, V125, P459
   Hallert C, 2003, INFLAMM BOWEL DIS, V9, P116, DOI 10.1097/00054725-200303000-00005
   HOLM J, 1986, STARCH-STARKE, V38, P224, DOI 10.1002/star.19860380704
   JENKINS DJA, 1987, SCAND J GASTROENTERO, V22, P132, DOI 10.3109/00365528709095867
   JENKINS DJA, 1981, AM J CLIN NUTR, V34, P362
   Johnston CS, 2004, DIABETES CARE, V27, P281, DOI 10.2337/diacare.27.1.281
   Kanan W., 1998, Indian Journal of Physiology and Pharmacology, V42, P81
   KINGMAN SM, 1994, FOOD CHEM, V49, P181, DOI 10.1016/0308-8146(94)90156-2
   LILJEBERG H, 1994, EUR J CLIN NUTR, V48, P151
   Liljeberg H, 1998, EUR J CLIN NUTR, V52, P368, DOI 10.1038/sj.ejcn.1600572
   LILJEBERG HGM, 1995, J NUTR, V125, P1503
   Liu SM, 2000, AM J CLIN NUTR, V71, P1455
   Martin LJM, 1998, J SCI FOOD AGR, V77, P71, DOI 10.1002/(SICI)1097-0010(199805)77:1<71::AID-JSFA3>3.0.CO;2-H
   Matsuda M, 1999, DIABETES CARE, V22, P1462, DOI 10.2337/diacare.22.9.1462
   McKeown NM, 2004, DIABETES CARE, V27, P538, DOI 10.2337/diacare.27.2.538
   Ogawa N, 2000, J NUTR, V130, P507
   OSTMAN E, 2005, VINEGAR SUPPLEMENTAT, DOI DOI 10.1038/SJ.EJCN.1602197
   Ostman EM, 2002, J NUTR, V132, P1173
   Ostman EM, 2002, J CEREAL SCI, V36, P339, DOI 10.1006/jcrs.2002.0469
   RABEN A, 1994, AM J CLIN NUTR, V60, P544
   ROEDIGER WEW, 1980, GUT, V21, P793, DOI 10.1136/gut.21.9.793
   Salmeron J, 1997, JAMA-J AM MED ASSOC, V277, P472, DOI 10.1001/jama.277.6.472
   Salmeron J, 1997, DIABETES CARE, V20, P545, DOI 10.2337/diacare.20.4.545
   SCHEPPACH W, 1988, SCAND J GASTROENTERO, V23, P755, DOI 10.3109/00365528809093945
   Soh NL, 1999, EUR J CLIN NUTR, V53, P249, DOI 10.1038/sj.ejcn.1600713
   Sugiyama M, 2003, EUR J CLIN NUTR, V57, P743, DOI 10.1038/sj.ejcn.1601606
   Wolever T M, 1990, World Rev Nutr Diet, V62, P120
NR 43
TC 60
Z9 64
U1 2
U2 13
PU NATURE PUBLISHING GROUP
PI LONDON
PA MACMILLAN BUILDING, 4 CRINAN ST, LONDON N1 9XW, ENGLAND
SN 0954-3007
EI 1476-5640
J9 EUR J CLIN NUTR
JI Eur. J. Clin. Nutr.
PD NOV
PY 2005
VL 59
IS 11
BP 1266
EP 1271
DI 10.1038/sj.ejcn.1602238
PG 6
WC Nutrition & Dietetics
SC Nutrition & Dietetics
GA 980LC
UT WOS:000233019000006
PM 16034360
OA Bronze
DA 2019-07-15
ER

PT J
AU Inagaki, S
   Morimura, S
   Shigematsu, T
   Kida, K
   Akutagawa, H
AF Inagaki, S
   Morimura, S
   Shigematsu, T
   Kida, K
   Akutagawa, H
TI Apoptosis induction by vinegar produced from boiled extract of black
   soybeans in human monoblastic leukemia U937 cells: Difference in
   sensitivity to cell toxicity compared to normal lymphocytes
SO FOOD SCIENCE AND TECHNOLOGY RESEARCH
LA English
DT Article
DE boiled extract of black soybeans; vinegar; EBV; apoptosis; normal
   lymphocytes
ID UNPOLISHED RICE; GLYCINE-MAX; KUROSU; PROLIFERATION; SKIN
AB The effect of vinegar produced from the boiled extract of black soybeans on apoptosis induction in human monoblastic leukemia U937 cells was investigated. The boiled extract of black soybeans obtained from a natto (traditional Japanese fermented soybean product) factory was employed as a novel raw material for vinegar production. An ethyl acetate-soluble fraction of this vinegar (EBV fraction) was shown to strongly suppress cell proliferation of U937 cells. Fragmentation of DNA and morphological changes showing apoptotic bodies, which are characteristic of apoptotic cell death, were observed in U937 cells treated with 10 mg/ml of the EBV fraction. Flow cytometry analysis using an Annexin-V-FLUOS Staining Kit confirmed that cell death was due to apoptosis. On the other hand, the cell viability of lymphocytes separated from human blood was less affected by the EBV fraction,and fragmentation of DNA was not induced. These results suggest that the EBV fraction exerted cell toxicity via apoptosis in U937 cells but not in normal lymphocytes.
C1 Kumamoto Univ, Grad Sch Sci & Technol, Dept Mat Life Sci, Kumamoto 8608555, Japan.
   Marumiya Co Ltd, Kumamoto 8650104, Japan.
RP Inagaki, S (reprint author), Kumamoto Univ, Grad Sch Sci & Technol, Dept Mat Life Sci, 2-39-1 Kurokami, Kumamoto 8608555, Japan.
EM morimura@gpo.kumamoto-u.ac.jp
CR ARENDS MJ, 1990, AM J PATHOL, V136, P593
   COHEN JJ, 1993, IMMUNOL TODAY, V14, P126, DOI 10.1016/0167-5699(93)90214-6
   Furuta S, 2003, FOOD SCI TECHNOL RES, V9, P73, DOI 10.3136/fstr.9.73
   Hasegawa H, 2005, BRIT J HAEMATOL, V128, P253, DOI 10.1111/j.1365-2141.2004.05289.x
   Hayakawa S, 2001, BIOCHEM BIOPH RES CO, V285, P1102, DOI 10.1006/bbrc.2001.5293
   Hayakawa S, 2001, BIOSCI BIOTECH BIOCH, V65, P459, DOI 10.1271/bbb.65.459
   ISHIZAWA M, 1991, NUCLEIC ACIDS RES, V19, P5792, DOI 10.1093/nar/19.20.5792
   Juan G, 1996, EXP CELL RES, V227, P197, DOI 10.1006/excr.1996.0267
   Katsuno Y, 2001, BIOSCI BIOTECH BIOCH, V65, P198, DOI 10.1271/bbb.65.198
   Katsuzaki H, 2003, ONCOL REP, V10, P297
   KERR JFR, 1972, BRIT J CANCER, V26, P239, DOI 10.1038/bjc.1972.33
   Kikuchi H., 1999, HEMORHEOLOGY RELATED, V2, P61
   Koyama Y, 2002, BIOSCI BIOTECH BIOCH, V66, P784, DOI 10.1271/bbb.66.784
   Liao HF, 2001, ANTI-CANCER DRUG, V12, P841, DOI 10.1097/00001813-200111000-00008
   Nanda K, 2004, J EXP CLIN CANC RES, V23, P69
   Nishidai S, 2000, BIOSCI BIOTECH BIOCH, V64, P1909, DOI 10.1271/bbb.64.1909
   Saeki K, 2002, BIOCHEM J, V368, P705, DOI 10.1042/BJ20020101
   SAVIDGE RA, 1993, IAWA J, V14, P3
   Shimoji Y, 2003, J EXP CLIN CANC RES, V22, P591
   STELLER H, 1995, SCIENCE, V267, P1445, DOI 10.1126/science.7878463
   VERMES I, 1995, J IMMUNOL METHODS, V184, P39, DOI 10.1016/0022-1759(95)00072-I
   Watanabe M, 2002, BIOL PHARM BULL, V25, P1388, DOI 10.1248/bpb.25.1388
   Yamai M, 2003, BIOSCI BIOTECH BIOCH, V67, P1071, DOI 10.1271/bbb.67.1071
NR 23
TC 16
Z9 18
U1 0
U2 8
PU KARGER
PI BASEL
PA ALLSCHWILERSTRASSE 10, CH-4009 BASEL, SWITZERLAND
SN 1344-6606
J9 FOOD SCI TECHNOL RES
JI Food Sci. Technol. Res.
PD NOV
PY 2005
VL 11
IS 3
BP 311
EP 317
DI 10.3136/fstr.11.311
PG 7
WC Food Science & Technology
SC Food Science & Technology
GA 040FB
UT WOS:000237363300011
OA Bronze
DA 2019-07-15
ER

PT J
AU Ostman, E
   Granfeldt, Y
   Persson, L
   Bjorck, I
AF Ostman, E
   Granfeldt, Y
   Persson, L
   Bjorck, I
TI Vinegar supplementation lowers glucose and insulin responses and
   increases satiety after a bread meal in healthy subjects
SO EUROPEAN JOURNAL OF CLINICAL NUTRITION
LA English
DT Article
DE acetic acid; vinegar; insulin; satiety; appetite; glycaemic index
ID RESISTANT STARCH FORMATION; GASTRIC-EMPTYING RATE; BLOOD-GLUCOSE;
   GLYCEMIC INDEX; ACETIC-ACID; BAKING CONDITIONS; ORGANIC-ACIDS; DIETARY
   FIBER; LACTIC-ACID; MIXED MEAL
AB Objective: To investigate the potential of acetic acid supplementation as a means of lowering the glycaemic index (GI) of a bread meal, and to evaluate the possible dose - response effect on postprandial glycaemia, insulinaemia and satiety.
   Subjects and setting: In all, 12 healthy volunteers participated and the tests were performed at Applied Nutrition and Food Chemistry, Lund University, Sweden.
   Intervention: Three levels of vinegar ( 18, 23 and 28 mmol acetic acid) were served with a portion of white wheat bread containing 50 g available carbohydrates as breakfast in randomized order after an overnight fast. Bread served without vinegar was used as a reference meal. Blood samples were taken during 120 min for analysis of glucose and insulin. Satiety was measured with a subjective rating scale.
   Results: A significant dose - response relation was seen at 30 min for blood glucose and serum insulin responses; the higher the acetic acid level, the lower the metabolic responses. Furthermore, the rating of satiety was directly related to the acetic acid level. Compared with the reference meal, the highest level of vinegar significantly lowered the blood glucose response at 30 and 45 min, the insulin response at 15 and 30 min as well as increased the satiety score at 30, 90 and 120 min postprandially. The low and intermediate levels of vinegar also lowered the 30 min glucose and the 15 min insulin responses significantly compared with the reference meal. When GI and II (insulinaemic indices) were calculated using the 90 min incremental area, a significant lowering was found for the highest amount of acetic acid, although the corresponding values calculated at 120 min did not differ from the reference meal.
   Conclusion: Supplementation of a meal based on white wheat bread with vinegar reduced postprandial responses of blood glucose and insulin, and increased the subjective rating of satiety. There was an inverse dose - response relation between the level of acetic acid and glucose and insulin responses and a linear dose - response relation between acetic acid and satiety rating. The results indicate an interesting potential of fermented and pickled products containing acetic acid.
C1 Lund Univ, Dept Food Technol Engn & Nutr, SE-22100 Lund, Sweden.
RP Ostman, E (reprint author), Lund Univ, Dept Food Technol Engn & Nutr, POB 124, SE-22100 Lund, Sweden.
EM Elin.Ostman@inl.lth.se
RI Ostman, Elin/G-3975-2012
OI Ostman, Elin/0000-0003-0831-6176
CR Akerberg A, 1998, J CEREAL SCI, V28, P71, DOI 10.1006/jcrs.1997.0173
   BLUM AL, 1976, J PHYSIOL-LONDON, V261, P285, DOI 10.1113/jphysiol.1976.sp011559
   BRAATEN JT, 1991, AM J CLIN NUTR, V53, P1425
   BRIGHENTI F, 1995, EUR J CLIN NUTR, V49, P242
   Darwiche G, 2001, AM J CLIN NUTR, V74, P254
   EBIHARA K, 1988, AGR BIOL CHEM TOKYO, V52, P1311
   Feinle C, 2002, NUTR REV, V60, P155, DOI 10.1301/002966402320243241
   Fushimi T, 2001, J NUTR, V131, P1973
   GATTI E, 1992, EUR J CLIN NUTR, V46, P161
   GRANFELDT Y, 1991, EUR J CLIN NUTR, V45, P489
   GRANFELDT Y, 1995, J NUTR, V125, P459
   Hellstrom PM, 2001, PHYSIOL BEHAV, V74, P735, DOI 10.1016/S0031-9384(01)00618-7
   HOROWITZ M, 1994, DIGEST DIS SCI, V39, pS7, DOI 10.1007/BF02300360
   HUNT JN, 1969, J PHYSIOL-LONDON, V201, P161, DOI 10.1113/jphysiol.1969.sp008749
   HUNT JN, 1972, J PHYSIOL-LONDON, V222, P187, DOI 10.1113/jphysiol.1972.sp009793
   JENKINS DJA, 1981, AM J CLIN NUTR, V34, P362
   Johnston CS, 2004, DIABETES CARE, V27, P281, DOI 10.2337/diacare.27.1.281
   Liljeberg H, 1996, FOOD CHEM, V56, P389, DOI 10.1016/0308-8146(95)00199-9
   LILJEBERG H, 1994, EUR J CLIN NUTR, V48, P151
   Liljeberg H, 1998, EUR J CLIN NUTR, V52, P368, DOI 10.1038/sj.ejcn.1600572
   Liljeberg HGM, 1999, AM J CLIN NUTR, V69, P647
   Liljeberg HGM, 1996, AM J CLIN NUTR, V64, P886
   LILJEBERG HGM, 1995, J NUTR, V125, P1503
   Liu SM, 2000, AM J CLIN NUTR, V71, P1455
   Ludwig DS, 2000, J NUTR, V130, p280S, DOI 10.1093/jn/130.2.280S
   MacIntosh CG, 2003, J NUTR, V133, P2577
   McKeown NM, 2004, DIABETES CARE, V27, P538, DOI 10.2337/diacare.27.2.538
   Ogawa N, 2000, J NUTR, V130, P507
   Ostman EM, 2002, J NUTR, V132, P1173
   Ostman EM, 2002, J CEREAL SCI, V36, P339, DOI 10.1006/jcrs.2002.0469
   Owen B, 2003, NUTR RES, V23, P1341, DOI 10.1016/S0271-5317(03)00149-0
   Salmeron J, 1997, JAMA-J AM MED ASSOC, V277, P472, DOI 10.1001/jama.277.6.472
   Salmeron J, 1997, DIABETES CARE, V20, P545, DOI 10.2337/diacare.20.4.545
   Sugiyama M, 2003, EUR J CLIN NUTR, V57, P743, DOI 10.1038/sj.ejcn.1601606
   WOLEVER TMS, 1995, DIABETES CARE, V18, P962, DOI 10.2337/diacare.18.7.962
NR 35
TC 107
Z9 110
U1 2
U2 17
PU NATURE PUBLISHING GROUP
PI LONDON
PA MACMILLAN BUILDING, 4 CRINAN ST, LONDON N1 9XW, ENGLAND
SN 0954-3007
EI 1476-5640
J9 EUR J CLIN NUTR
JI Eur. J. Clin. Nutr.
PD SEP
PY 2005
VL 59
IS 9
BP 983
EP 988
DI 10.1038/sj.ejcn.1602197
PG 6
WC Nutrition & Dietetics
SC Nutrition & Dietetics
GA 960OB
UT WOS:000231601900001
PM 16015276
OA Bronze
DA 2019-07-15
ER
