# Supplementary material for: Knowledge Domain and Emerging Trends in Vinegar Research: A Bibliometric Review of the Literature from WoSCC
Source: Foods. 2020 Feb 10;9(2):166. doi: 10.3390/foods9020166 (PMC7074530; doi:10.3390/foods9020166)
Supplement: Supplementary file 1 [file foods-09-00166-s001.zip › Supplementary files/Supplementary Material/WoSCC dataset for CiteSpace/data/download2005_2x5unique.txt]

PT J
AU Ishikawa, F
   Oishi, T
   Shindo, T
   Horie, M
   Yasui, A
   Uehara, S
   Ogino, S
   Ito, K
AF Ishikawa, F
   Oishi, T
   Shindo, T
   Horie, M
   Yasui, A
   Uehara, S
   Ogino, S
   Ito, K
TI Structural analysis of unknown dyes detected in hajikami (ginger pickled
   in vinegar)
SO JOURNAL OF THE FOOD HYGIENIC SOCIETY OF JAPAN
LA Japanese
DT Article
DE coal-tar dye; rose bengal; TLC; HPLC PDA-HPLC; LC/MS; NMR
AB Hajikami (ginger pickled in vinegar) is often used as a relish for grilled fish, and it often contains coloring agents. We detected Rose Bengal (R105) and two unknown dyes in some Hajikami by thin layer chromatography. In this study, we tried to characterize these unknown dyes by HPLC with photodiode array detection (PDA-HPLC), liquid chromatography/mass spectrometry (LC/MS) and nuclear magnetic resonance (NMR). PDA-HPLC analysis showed that the spectra of the unknown dyes resembled that of R105, suggesting the molecular structures of these two dyes are similar to that of R105. Furthermore, LC/MS analysis suggested that the these dyes are R105 in which one or two iodines are replaced by hydrogen. Finally, the two dyes were determined by H-1-NMR and C-13-NMR to be 4,5,6,7'-tetrachloro-3',6'-dihydroxy-2',7'-diiodo spiro[isobenzofuran-1] (3H),9'-[9H]xanthen]-3-one disodium salt and 4,5,6,7-tetrachloro-3',6'-dihydroxy-2',7'-diiodo spiro[isobenzofuran-1(3H),9'[9H]xanthen]-3-one disodium salt.
C1 Tokyo Metropolitan Inst Publ Hlth, Shinjuku Ku, Tokyo 1690073, Japan.
RP Ishikawa, F (reprint author), Tokyo Metropolitan Inst Publ Hlth, Shinjuku Ku, 3-24-1 Hyakunin Cho, Tokyo 1690073, Japan.
CR *ENV HLTH BUR MIN, 2003, SHOK EIS KENS SHISH, P169
   GODA Y, 1989, J FOOD HYG SOC JPN, V5, P390
   KALINOWSKI HO, 1988, CARBON 13 NMR SPECTR, P316
   KAMIKURA M, 1967, J FOOD HYG SOC JPN, V8, P427
   *PHARM SOC JAP, 2000, METH AN HTLH SCI, P333
   *PHARM SOC JAP, 1973, EIS SHIK CHUK 1973, P371
NR 6
TC 4
Z9 4
U1 1
U2 4
PU FOOD HYG SOC JPN
PI TOKYO
PA 6-1 JINGU-MAE 2-CHOME SHIBUYA-KU, TOKYO, JAPAN
SN 0015-6426
J9 J FOOD HYG SOC JPN
JI J. Food Hyg. Soc. Jpn.
PD JUN
PY 2005
VL 46
IS 3
BP 93
EP 98
DI 10.3358/shokueishi.46.93
PG 6
WC Food Science & Technology
SC Food Science & Technology
GA 942QU
UT WOS:000230297700005
PM 16042295
OA Bronze
DA 2019-07-15
ER

PT J
AU Leong, MT
   Ghebrial, J
   Sturmann, K
   Hsu, CK
AF Leong, MT
   Ghebrial, J
   Sturmann, K
   Hsu, CK
TI The effect of vinegar on colorimetric end-tidal carbon dioxide
   determination after esophageal intubation
SO JOURNAL OF EMERGENCY MEDICINE
LA English
DT Article
DE intubation; esophageall; capnometry; carbon dioxide; vinegar
ID ENDOTRACHEAL-TUBE PLACEMENT; CO2 DETECTOR;
   CARDIOPULMONARY-RESUSCITATION; EMERGENCY INTUBATION; CARDIAC-ARREST;
   TRACHEAL; CONFIRMATION; VERIFICATION; CAPNOGRAPHY; FIELD
AB This study examines the effect of vinegar placement in the stomach on colorimetric end-tidal carbon dioxide (ETCO2) determinations after esophageal intubation. Using a blinded, prospective, before and after postmortem swine model, collorimetric ETCO2 was determined after aspiration of the stomach contents and after placement of aliquots of saline and vinegar. Data were compiled from 12 swine within 120 min post-mortem. In 12 of 12 trials, the ETCO2 detector turned yellow, indicating "positive" determination of CO2 but did not return to "purple" with multiple insufflations with 100% O-2. We conclude that esophageal intubation with a small amount of vinegar in the stomach can cause an irreversible color change of the detector to yellow. Color change indicating the presence of carbon dioxide without subsequent color change back to purple with insufflation with 100% oxygen should arouse suspicion of improper placement of the endotracheal tube. (C) 2005 Elsevier Inc.
C1 Cornell Univ, Weill Coll Med, Brooklyn Hosp Ctr, Dept Emergency Med, Brooklyn, NY 11201 USA.
   Univ Hosp, Beth Israel Med Ctr, Dept Emergency Med, New York, NY USA.
   Albert Einstein Coll Med, New York, NY USA.
RP Hsu, CK (reprint author), Cornell Univ, Weill Coll Med, Brooklyn Hosp Ctr, Dept Emergency Med, 9 Maynard Bldg,121 DeKalb Ave, Brooklyn, NY 11201 USA.
CR *AM COLL EM PHYS, 2004, VER END TUB PLAC
   *AM SOC AN, 2004, STAND BAS AN MON
   ANTON WR, 1991, ANN EMERG MED, V20, P271, DOI 10.1016/S0196-0644(05)80938-2
   Araujo-Preza CE, 2002, CRIT CARE MED, V30, P2255, DOI 10.1097/01.CCM.0000029195.23950.0D
   BHENDE MS, 1991, CRIT CARE MED, V19, P566, DOI 10.1097/00003246-199104000-00020
   BHENDE MS, 1992, ANN EMERG MED, V21, P142, DOI 10.1016/S0196-0644(05)80148-9
   BHENDE MS, 1992, PEDIATRICS, V90, P1005
   Bhende MS, 1995, PEDIATR EMERG CARE, V11, P365, DOI 10.1097/00006565-199512000-00008
   BIGELEISEN P, 2002, ANESTH ANALOG, V4, P1534
   BRODERICK J, 2003, ANN EMERG MED S4, V42, P4
   Burns SM, 2001, CRIT CARE MED, V29, P936, DOI 10.1097/00003246-200105000-00004
   Cardoso MMSC, 1998, CRIT CARE MED, V26, P957, DOI 10.1097/00003246-199805000-00036
   Cheney FW, 1999, ANESTHESIOLOGY, V91, P552, DOI 10.1097/00000542-199908000-00030
   Drescher MJ, 2000, ACAD EMERG MED, V7, P722, DOI 10.1111/j.1553-2712.2000.tb02055.x
   FOUTCH RG, 1992, ANN EMERG MED, V21, P1073, DOI 10.1016/S0196-0644(05)80647-X
   GARNETT AR, 1989, ANN EMERG MED, V18, P387
   GINSBURG WH, 1993, ANN EMERG MED, V22, P1891, DOI 10.1016/S0196-0644(05)80418-4
   GOLDBERG JS, 1990, ANESTH ANALG, V70, P191
   Grmec S, 2002, INTENS CARE MED, V28, P701, DOI 10.1007/s00134-002-1290-x
   HAENLEIN R, 1992, GOAT HDB COLLECTION
   HAN SK, 2003, ANN EMERG MED S4, V42, P3
   HAYDEN SR, 1995, ACAD EMERG MED, V2, P499, DOI 10.1111/j.1553-2712.1995.tb03247.x
   HELLER MB, 1989, ANN EMERG MED, V18, P1375, DOI 10.1016/S0196-0644(89)80291-4
   Jemmett ME, 2003, ACAD EMERG MED, V10, P961, DOI 10.1197/S1069-6563(03)00315-4
   Katz SH, 2001, ANN EMERG MED, V37, P32, DOI 10.1067/mem.2001.112098
   Knapp S, 1999, ANESTH ANALG, V88, P766, DOI 10.1097/00000539-199904000-00016
   Li J, 2001, J EMERG MED, V20, P223, DOI 10.1016/S0736-4679(00)00318-8
   LINKO K, 1983, ACTA ANAESTH SCAND, V27, P199, DOI 10.1111/j.1399-6576.1983.tb01934.x
   MACLEOD BA, 1991, ANN EMERG MED, V20, P267, DOI 10.1016/S0196-0644(05)80937-0
   MURPHY MF, 2002, ROSENS EMERGENCY MED, P28
   Nakatani K, 1999, AM J EMERG MED, V17, P203, DOI 10.1016/S0735-6757(99)90062-1
   ORNATO JP, 1992, ANN EMERG MED, V21, P518, DOI 10.1016/S0196-0644(05)82517-X
   PING STS, 1991, ANESTH ANALG, V73, P333
   POINTER J E, 1988, Journal of Emergency Medicine, V6, P505, DOI 10.1016/0736-4679(88)90409-X
   Puntervoll SA, 2002, ACTA ANAESTH SCAND, V46, P455, DOI 10.1034/j.1399-6576.2002.460422.x
   Qureshi S, 2000, ACAD EMERG MED, V7, P1169
   RAPHAEL DT, 1987, J CLIN ULTRASOUND, V15, P459, DOI 10.1002/jcu.1870150706
   ROSENSTEIN A, 2004, ACAD EMERG MED, V11, P491
   Salem M R, 2001, Anesthesiol Clin North Am, V19, P813
   SAYAH AJ, 1990, ANN EMERG MED, V19, P857, DOI 10.1016/S0196-0644(05)81557-4
   Sayre MR, 1998, ANN EMERG MED, V31, P228, DOI 10.1016/S0196-0644(98)70312-9
   SCHWARTZ DE, 1995, ANESTHESIOLOGY, V82, P367, DOI 10.1097/00000542-199502000-00007
   STEWART RD, 1984, CHEST, V85, P341, DOI 10.1378/chest.85.3.341
   VARON AJ, 1991, J CLIN MONITOR, V7, P289, DOI 10.1007/BF01619347
   VUKMIR RB, 1991, ANN EMERG MED, V20, P726, DOI 10.1016/S0196-0644(05)80831-5
   Ward KR, 2001, CLIN PRACTICE EMERGE, P433
   White SJ, 1997, ACAD EMERG MED, V4, P89, DOI 10.1111/j.1553-2712.1997.tb03711.x
   ZBINDEN S, 1989, ANAESTHESIA, V44, P81, DOI 10.1111/j.1365-2044.1989.tb11138.x
NR 48
TC 14
Z9 15
U1 0
U2 2
PU ELSEVIER SCIENCE INC
PI NEW YORK
PA 360 PARK AVE SOUTH, NEW YORK, NY 10010-1710 USA
SN 0736-4679
J9 J EMERG MED
JI J. Emerg. Med.
PD JAN
PY 2005
VL 28
IS 1
BP 5
EP 11
DI 10.1016/j.jemermed.2004.06.012
PG 7
WC Emergency Medicine
SC Emergency Medicine
GA 890SY
UT WOS:000226532300002
PM 15656997
DA 2019-07-15
ER

PT J
AU Takahara, A
   Sugiyama, A
   Honsho, S
   Sakaguchi, Y
   Akie, Y
   Nakamura, Y
   Hashimoto, K
AF Takahara, A
   Sugiyama, A
   Honsho, S
   Sakaguchi, Y
   Akie, Y
   Nakamura, Y
   Hashimoto, K
TI The endothelium-dependent vasodilator action of a new beverage made of
   red wine vinegar and grape juice
SO BIOLOGICAL & PHARMACEUTICAL BULLETIN
LA English
DT Article
DE grape; polyphenol; vinegar; vascular endothelium; nitric oxide
ID OXIDATION; RATS
AB A new non-alcoholic beverage made of red wine vinegar and grape juice (Budo-no-megumi (TM)) has been recently demonstrated to lower the blood pressure of human as well as rats. In this study, we pharmacologically analyzed the mechanism of its hypotensive action. The thoracic aorta with intact endothelium was isolated from Sprague-Dawley rats, and incubated with a Tyrode's solution. The beverage in concentrations of 0.25 to 2% relaxed the pre-contracted aorta with an alpha-adrenoceptor agonist phenylephrine in a concentration-dependent manner, 2% of which induced 59% relaxation. In contrast, the vasodilator response disappeared in the aorta without endothelium. L-Nitro-arginine methyl ester (L-NAME), an inhibitor of nitric oxide synthase, significantly reduced the vasodilator effect of the beverage, whereas indomethacin, an inhibitor of cyclooxygenase, hardly affected it. These results suggest that the beverage can activate the nitric oxide synthase activity to exert vasodilation, which may partly explain its previously reported hypotensive action.
C1 Univ Yamanashi, Dept Pharmacol, Interdisciplinary Grad Sch Med & Engn, Yamanashi 4093898, Japan.
   Fuji Biomedix, Yamanashi 4080044, Japan.
RP Sugiyama, A (reprint author), Univ Yamanashi, Dept Pharmacol, Interdisciplinary Grad Sch Med & Engn, Tamacho Cho, Yamanashi 4093898, Japan.
EM atsushis@yamanashi.ac.jp
OI Takahara, Akira/0000-0003-2190-2444
CR Ajay M, 2003, LIFE SCI, V74, P603, DOI 10.1016/j.lfs.2003.06.039
   Corder R, 2001, NATURE, V414, P863, DOI 10.1038/414863a
   Dell'Agli M, 2004, CARDIOVASC RES, V63, P593, DOI 10.1016/j.cardiores.2004.03.019
   DEMROW HS, 1995, CIRCULATION, V91, P1182, DOI 10.1161/01.CIR.91.4.1182
   Facino RM, 1999, LIFE SCI, V64, P627, DOI 10.1016/S0024-3205(98)00605-5
   FITZGERALD DF, 1993, AM J PHYSIOL, V265, P774
   FRANKEL EN, 1993, LANCET, V341, P454, DOI 10.1016/0140-6736(93)90206-V
   Kondo S, 2001, BIOSCI BIOTECH BIOCH, V65, P2690, DOI 10.1271/bbb.65.2690
   MURAD F, 1986, J CLIN INVEST, V78, P1, DOI 10.1172/JCI112536
   Stein JH, 1999, CIRCULATION, V100, P1050, DOI 10.1161/01.CIR.100.10.1050
   STLEGER AS, 1979, LANCET, V1, P1017, DOI 10.1016/S0140-6736(79)92765-X
   Sugiyama A, 2003, NUTR RES, V23, P1291, DOI 10.1016/S0271-5317(03)00116-7
   Wallerath T, 2003, J AM COLL CARDIOL, V41, P471, DOI 10.1016/S0735-1097(02)02826-7
NR 13
TC 9
Z9 9
U1 0
U2 4
PU PHARMACEUTICAL SOC JAPAN
PI TOKYO
PA 2-12-15 SHIBUYA, SHIBUYA-KU, TOKYO, 150-0002, JAPAN
SN 0918-6158
J9 BIOL PHARM BULL
JI Biol. Pharm. Bull.
PD APR
PY 2005
VL 28
IS 4
BP 754
EP 756
DI 10.1248/bpb.28.754
PG 3
WC Pharmacology & Pharmacy
SC Pharmacology & Pharmacy
GA 917LJ
UT WOS:000228462800039
PM 15802825
OA Bronze
DA 2019-07-15
ER

PT J
AU Pons-Sanchez-Cascado, S
   Vidal-Carou, MC
   Marine-Font, A
   Veciana-Nogues, MT
AF Pons-Sanchez-Cascado, S
   Vidal-Carou, MC
   Marine-Font, A
   Veciana-Nogues, MT
TI Influence of the freshness grade of raw fish on the formation of
   volatile and biogenic amines during the manufacture and storage of
   vinegar-marinated anchovies
SO JOURNAL OF AGRICULTURAL AND FOOD CHEMISTRY
LA English
DT Article
DE anchovy; semipreserves; trimethylamine; total basic volatile nitrogen;
   biogenic amines; histamine
ID ENGRAULIS-ENCRASICHOLUS; TRIMETHYLAMINE OXIDE; BASIC NITROGEN; PRODUCTS;
   HISTAMINE; QUALITY; FOOD
AB Volatile and biogenic amines from three batches of anchovies, marinated in vinegar, were studied. The anchovies had been vacuum-packed and kept in refrigerated storage for 3 months. Trimethylamine and total volatile basic nitrogen levels were very low and constant throughout marinating and storage process: less than 1 and 10 mg/100 g, respectively. Certain amine levels, mainly those of tyramine and serotonin, increased slightly, particularly during storage. However, even the highest recorded levels were much lower than those considered to be hazardous for human consumption. To study the influence of raw material freshness in the amine profile, two laboratory trials using fresh and spoiled anchovies and simulating the industry standard marinating process were carried out. Levels for both volatile and biogenic amines were dependent on raw material quality, proving consistently higher in those deriving from nonfresh fish. Vinegar marinating leads to a decrease in the accumulation of amines in anchovy while their concentration in the vinegar solution increases due to the vinegar effect as solvent extractor.
C1 Univ Barcelona, Fac Farm, Dept Nutr & Bromatol, E-08028 Barcelona, Spain.
RP Vidal-Carou, MC (reprint author), Univ Barcelona, Fac Farm, Dept Nutr & Bromatol, Avinguda Joan 23 S-N, E-08028 Barcelona, Spain.
EM mcvidal@ub.edu
RI Vidal Carou, M Carmen/Y-6270-2018
OI Vidal Carou, M Carmen/0000-0002-7269-8626; Veciana-Nogues, M.
   Teresa/0000-0001-8633-1860
CR ABABUCH L, 1991, FISH TECHNOL NEWS, V11, P5
   Arnedo Pena A, 1996, Med Clin (Barc), V107, P645
   BABBITT JK, 1972, J AGR FOOD CHEM, V20, P1052, DOI 10.1021/jf60183a016
   BESTEIRO I, 1993, ALIMENTARIA, V248, P19
   CASTELL C, 1958, J FISH RES BOARD CAN, V28, P1
   *CCE, 1991, DIARIO OFICIAL COM L, V268, P15
   *CCE, 1996, DIARIO OFICIAL COM L, V334, P1229
   *CCE, 1995, DIARIO OFICIAL COM L, V97, P84
   CIVERA T, 1995, SCI ALIMENT, V15, P179
   CLIFFORD MN, 1992, INT J FOOD SCI TECH, V27, P721
   Gardner DM, 1996, J CLIN PSYCHIAT, V57, P99
   Gokoglu N, 2004, FOOD CONTROL, V15, P1, DOI 10.1016/S0956-7135(02)00149-4
   Gokoglu N, 2003, FISHERIES SCI, V69, P823, DOI 10.1046/j.1444-2906.2003.00693.x
   Hernandez-Herrero MM, 2002, J FOOD SCI, V67, P2631, DOI 10.1111/j.1365-2621.2002.tb08790.x
   HernandezJover T, 1996, J AGR FOOD CHEM, V44, P2710, DOI 10.1021/jf9506803
   HUI JY, 1983, J ASSOC OFF ANA CHEM, V66, P853
   Kirschbaum J, 1999, CHROMATOGRAPHIA, V49, P117, DOI 10.1007/BF02575272
   Koutsoumanis K, 1999, J FOOD PROTECT, V62, P398, DOI 10.4315/0362-028X-62.4.398
   Marine-Font A, 1995, ANN FALSIFICATIONS E, V88, P119
   Meyer V., 1965, FISH FOOD 1, V3, P165, DOI 10.1016/b978-0-12-395571-5.50013-2
   MIDDLEBROOKS BL, 1988, J FOOD SCI, V53, P1024, DOI 10.1111/j.1365-2621.1988.tb13522.x
   Milo C, 1996, J AGR FOOD CHEM, V44, P2366, DOI 10.1021/jf9507203
   PEREZVILLARREAL B, 1992, DEV FOOD SCI, V30, P157
   Poligne I, 2000, LEBENSM-WISS TECHNOL, V33, P202, DOI 10.1006/fstl.2000.0635
   POLLACK PF, 1992, AM J CLIN NUTR, V56, P371
   Pons-Sanchez-Cascado S, 2003, EUR FOOD RES TECHNOL, V216, P489, DOI 10.1007/s00217-003-0695-2
   Pons-Sanchez-Cascado S, 2000, QUIM ANAL, V19, P165
   PONSSANCHEZCASC.S, 2005, IN PRESS J SCI FOOD
   RICE SL, 1976, J MILK FOOD TECHNOL, V39, P353, DOI 10.4315/0022-2747-39.5.353
   RINGO E, 1984, APPL ENVIRON MICROB, V47, P1084
   TAYLOR SL, 1986, CRC CR REV TOXICOL, V17, P91, DOI 10.3109/10408448609023767
   VecianaNogues MT, 1997, J AGR FOOD CHEM, V45, P4324, DOI 10.1021/jf970092k
   VecianaNogues MT, 1997, J AGR FOOD CHEM, V45, P1385, DOI 10.1021/jf9605714
   VECIANANOGUES MT, 1989, J FOOD SCI, V54, P1653, DOI 10.1111/j.1365-2621.1989.tb05182.x
   VecianaNogues MT, 1996, J FOOD PROTECT, V59, P1218, DOI 10.4315/0362-028X-59.11.1218
   VecianaNogues MT, 1995, J AOAC INT, V78, P1045
   VIDAL-CAROU M C, 1989, Journal of Food Composition and Analysis, V2, P210, DOI 10.1016/0889-1575(89)90018-5
   1995, FED REG, V14, P39754
NR 38
TC 25
Z9 27
U1 0
U2 4
PU AMER CHEMICAL SOC
PI WASHINGTON
PA 1155 16TH ST, NW, WASHINGTON, DC 20036 USA
SN 0021-8561
EI 1520-5118
J9 J AGR FOOD CHEM
JI J. Agric. Food Chem.
PD NOV 2
PY 2005
VL 53
IS 22
BP 8586
EP 8592
DI 10.1021/jf050867m
PG 7
WC Agriculture, Multidisciplinary; Chemistry, Applied; Food Science &
   Technology
SC Agriculture; Chemistry; Food Science & Technology
GA 978YR
UT WOS:000232909500026
PM 16248557
DA 2019-07-15
ER

PT J
AU Patzold, M
   John, A
   Bauer, KH
   Patz, CD
   Will, F
   Dietrich, H
AF Patzold, M
   John, A
   Bauer, KH
   Patz, CD
   Will, F
   Dietrich, H
TI Studies of selected components of apple and wine vinegars
SO ERNAHRUNGS UMSCHAU
LA German
DT Article
DE apple and wine vinegars; components; antioxidative capacity
ID HPLC
AB Apple and wine vinegars were chemically analyzed for different organic and anorganic compounds as a basis for a nutritional-physiological evaluation and differentiation. 21 samples, including 9 apple vinegars, 7 vinegars of white wine and 5 of red wine, were analyzed. Six of the nine apple vinegars were "naturally cloudy".
   The acid patterns of the vinegars have shown significant differences. In the majority of vinegars, ethanol was converted to acetic acid, except for three white wine vinegars with residual contents of 25-37 g/I and one red wine vinegar with 12.9 g/I. Glycerol as a primary side product of alcoholic fermentation was present in all products. Glycerol content in apple vinegars averaged 2 g/I, while higher glycerol concentrations were contained in wine vinegars. Residual sugars consisted of small amounts of glucose and fructose in the ratio of glucose: fructose < 1. In both clear and cloudy apple vinegars sorbitol concentrations were in the range of 1.86-5.28 g/l. Polysaccharides called "soluble dietary fibre" in some products were present in negligible amounts. An analysis of minerals and trace elements suggested decreasing concentrations during the process of vinegar production. Average total phenol contents (according to HPLC) ranged from 17 mg/l in vinegars of white wine to 95 mg/l in those of apples; antioxidative capacity was correspondingly low. The vinegars may be distinguished by their phenol profiles. Apple vinegars contained remarkably high concentrations of n-chlorogenic acid (main component) and cryptochlorogenic acid.
C1 Forschungsansalt Geisenheim, Fachgebiet Weinanalyt & Getrankeforsch, D-65366 Geisenheim, Germany.
   Saalemuhle Alsleben GmbH, Fach Hsch Anhalt, Abt Bernburg, Alsleben, Saale, Germany.
   Riemser Arzneimittel AG, Fach Hsch Anhalt, Abt Bernburg, Greifswald, Germany.
   Hessenwasser GmbH, Gross Gerau, Germany.
RP Dietrich, H (reprint author), Forschungsansalt Geisenheim, Fachgebiet Weinanalyt & Getrankeforsch, Rudesheimer Str 28, D-65366 Geisenheim, Germany.
EM H.Dietrich@fa-gm.de
OI Will, Frank/0000-0003-0369-3087
CR Andlauer W, 2000, J AGR FOOD CHEM, V48, P3533, DOI 10.1021/jf000010j
   BRANDL W, 1984, UNTERS FORSCH, V178, P192
   DIETRICH H, 1989, WEINWISSENSCHAFT, V44, P1
   Garcia-Parrilla MC, 1997, J AGR FOOD CHEM, V45, P3487, DOI 10.1021/jf970091s
   Garcia-Parrilla MC, 1997, NAHRUNG, V41, P232, DOI 10.1002/food.19970410410
   HESSMANNKOSARIS A, 1997, NATURLICH GESUND OBS
   JARVIS DC, 29 20 JAHRE LEBEN
   MILLER NJ, 1993, CLIN SCI, V84, P407, DOI 10.1042/cs0840407
   Muller C., 2001, Mitteilungen Klosterneuburg, Rebe und Wein, Obstbau und Fruchteverwertung, V51, P138
   OHRIG E, 1991, THESIS GIESSEN
   Rechner A, 1998, DEUT LEBENSM-RUNDSCH, V94, P363
   RITTER G, 1994, DEUT LEBENSM-RUNDSCH, V90, P175
   Theobald A, 1998, J AGR FOOD CHEM, V46, P1850, DOI 10.1021/jf970912t
   Wallrauch S., 2000, Obst-, Gemuese- und Kartoffelverarbeitung, V85, P175
NR 14
TC 0
Z9 0
U1 0
U2 0
PU UMSCHAU VERLAG
PI FRANKFURT AM MAIN
PA POSTFACH 11 02 62, D-60037 FRANKFURT AM MAIN, GERMANY
SN 0174-0008
J9 ERNAHRUNGS UMSCHAU
JI Ernahr. Umsch.
PD JUL
PY 2005
VL 52
IS 7
BP 265
EP +
PG 8
WC Nutrition & Dietetics
SC Nutrition & Dietetics
GA 952PW
UT WOS:000231019000003
DA 2019-07-15
ER
