# Supplementary material for: Knowledge Domain and Emerging Trends in Vinegar Research: A Bibliometric Review of the Literature from WoSCC
Source: Foods. 2020 Feb 10;9(2):166. doi: 10.3390/foods9020166 (PMC7074530; doi:10.3390/foods9020166)
Supplement: Supplementary file 1 [file foods-09-00166-s001.zip › Supplementary files/Supplementary Material/WoSCC dataset for CiteSpace/data/download2005_3x5unique.txt]

PT J
AU Honsho, S
   Sugiyama, A
   Takahara, A
   Satoh, Y
   Nakamura, Y
   Hashimoto, K
AF Honsho, S
   Sugiyama, A
   Takahara, A
   Satoh, Y
   Nakamura, Y
   Hashimoto, K
TI A red wine vinegar beverage can inhibit the renin-angiotensin system:
   Experimental evidence in vivo
SO BIOLOGICAL & PHARMACEUTICAL BULLETIN
LA English
DT Article
DE grape; polyphenol; vinegar; hypotensive effect; angiotensin I-converting
   enzyme
ID SPONTANEOUSLY HYPERTENSIVE-RATS; CONVERTING-ENZYME-ACTIVITY; GRAPE JUICE
AB A new beverage made of red wine vinegar and grape juice (Budo-no-megumi (TM)) was developed for people who wish to take effective amount of both polyphenols and vinegar. Since the beverage was recently demonstrated to exert hypotensive effect in rats, we analyzed its underlying mechanisms in this study. Sprague-Dawley rats were anesthetized with pentobarbital, and the blood pressure and lead 11 ECG were continuously monitored (n=6). The effects of recommended volume of the beverage (3 ml/kg, p.o.) on the renin-angiotensin system were assessed in vivo. At the basal control state, the increase in the mean blood pressure induced by the angiotensin I (1 mu g/kg, i.v.) and norepinephrine (0.3-3 mu g/kg, i.v.) were +57 +/- 2 and +36 +/- 8 mmHg, respectively. Sixty minutes after the administration of the beverage, the angiotensin I-induced pressor response decreased to +45 +/- 7 mmHg at 60 min (p < 0.05), whereas no significant change was detected in the norepinephrine-induced pressor response. In another parallel series of the experiment using Sprague-Dawley rats (n=6), the serum angiotensin-converting enzyme activity was 39.4 +/- 1.2 IU/l at basal control state, which was slightly but significantly decreased to 37.0 +/- 1.4 IU/l at 60 min after the administration of the beverage (p < 0.01). These results suggest that previously described hypotensive action of the beverage may be partly induced by the inhibition of angiotensin-converting enzyme.
C1 Univ Yamanashi, Interdisciplinary Grad Sch Med & Engn, Dept Pharmacol, Yamanashi 4093898, Japan.
RP Sugiyama, A (reprint author), Univ Yamanashi, Interdisciplinary Grad Sch Med & Engn, Dept Pharmacol, Yamanashi 4093898, Japan.
EM atsushis@yamanashi.ac.jp
OI Takahara, Akira/0000-0003-2190-2444
CR Actis-Goretta L, 2003, FEBS LETT, V555, P597, DOI 10.1016/S0014-5793(03)01355-3
   Kang DK, 2003, BIOL PHARM BULL, V26, P1345, DOI 10.1248/bpb.26.1345
   KASAHARA Y, 1981, CLIN CHEM, V27, P1922
   Kondo S, 2001, BIOSCI BIOTECH BIOCH, V65, P2690, DOI 10.1271/bbb.65.2690
   Nakamura Y, 1996, BIOSCI BIOTECH BIOCH, V60, P488, DOI 10.1271/bbb.60.488
   NISIKAWA Y, 2001, NIPPON SHOKUHIN KAGA, V48, P73
   Ohnami K., 1985, KISO TO RINSHO, V19, P237
   Sugiyama A, 2003, NUTR RES, V23, P1291, DOI 10.1016/S0271-5317(03)00116-7
   Takahara A, 2005, BIOL PHARM BULL, V28, P754, DOI 10.1248/bpb.28.754
   UNGER T, 1985, J CARDIOVASC PHARM, V7, P36, DOI 10.1097/00005344-198501000-00007
NR 10
TC 20
Z9 25
U1 0
U2 6
PU PHARMACEUTICAL SOC JAPAN
PI TOKYO
PA 2-12-15 SHIBUYA, SHIBUYA-KU, TOKYO, 150-0002, JAPAN
SN 0918-6158
J9 BIOL PHARM BULL
JI Biol. Pharm. Bull.
PD JUL
PY 2005
VL 28
IS 7
BP 1208
EP 1210
DI 10.1248/bpb.28.1208
PG 3
WC Pharmacology & Pharmacy
SC Pharmacology & Pharmacy
GA 944XR
UT WOS:000230464900014
PM 15997099
OA Bronze
DA 2019-07-15
ER

PT J
AU Ishikawa, F
   Oishi, M
   Shindo, T
   Horie, M
   Yasui, A
   Ogino, S
   Ito, K
AF Ishikawa, F
   Oishi, M
   Shindo, T
   Horie, M
   Yasui, A
   Ogino, S
   Ito, K
TI Confirmation of non-permitted dyes detected in Akasu (red vinegar) by
   LC/MS
SO JOURNAL OF THE FOOD HYGIENIC SOCIETY OF JAPAN
LA English
DT Article
DE coal-tar dye; non-permitted dye; azo rubin; 2G red 2G; 10B red 10B; fast
   red E; HPLC PDA-HPLC; LC/MS
ID IDENTIFICATION
AB Suitable liquid chromatography/mass spetrometry (LC/MS) conditions were examined for Amaranth, Red 2G (R2G), Azo Rubine (Azo), Fast Red E (FRE) and Brilliant Blue FCF, which were detected in Akasu, a red vinegar made in Hong Kong from sake lees, on both thin layer chromatography (TLC) and photodiode array high-performance liquid chromatography (PDA-HPLC). Molecular-related ions for each dye were detected with excellent sensitivity by LC/MS using electro-spray ionization with negative ion mode, capillary voltage 3.00 kV, cone voltage 50 V and desolvation temperature 400 degrees C. LC/MS analysis of refined Akasu under these conditions enabled us to obtain clear mass spectra of R2G, Azo and FRE, which were present at trace levels in the Akasu. The results were consistent with those from TLC and PDA-HPLC. These experiments suggested that LC/MS analysis is applicable for confirmation of dyes in food.
C1 Tokyo Metropolitan Inst Publ Hlth, Shinjuku Ku, Tokyo 1690073, Japan.
RP Ishikawa, F (reprint author), Tokyo Metropolitan Inst Publ Hlth, Shinjuku Ku, 3-24-1 Hyakunin Cho, Tokyo 1690073, Japan.
CR CHUKAI ES, 2000, METHODS ANAL HLTH SC, P332
   Hatano K, 2004, J FOOD HYG SOC JPN, V45, P239, DOI 10.3358/shokueishi.45.239
   Higuchi M, 2003, J FOOD HYG SOC JPN, V44, P263, DOI 10.3358/shokueishi.44.263
   Horie M, 2003, J FOOD HYG SOC JPN, V44, P150, DOI 10.3358/shokueishi.44.150
   Ishikawa F, 2005, J FOOD HYG SOC JPN, V46, P93, DOI 10.3358/shokueishi.46.93
   *MIN HLTH LAB WELF, 2003, SHOK EIS KENS SHISH, P169
   ORTELLI D, 2004, ANAL CHIM ACTA, V23, P33
   OZEKI N, 1993, J FOOD HYG SOC JPN, V34, P512
   SUZUKI I, 1999, SHOKUHIN TENKABUTSU, pD661
   Ueno E, 1996, J FOOD HYG SOC JPN, V37, P226
NR 10
TC 2
Z9 4
U1 0
U2 0
PU FOOD HYG SOC JPN
PI TOKYO
PA 6-1 JINGU-MAE 2-CHOME SHIBUYA-KU, TOKYO, JAPAN
SN 0015-6426
J9 J FOOD HYG SOC JPN
JI J. Food Hyg. Soc. Jpn.
PD OCT
PY 2005
VL 46
IS 5
BP 228
EP 233
DI 10.3358/shokueishi.46.228
PG 6
WC Food Science & Technology
SC Food Science & Technology
GA 981AH
UT WOS:000233058900008
PM 16305179
OA Bronze
DA 2019-07-15
ER

PT J
AU Chang, RC
   Lee, HC
   Ou, ASM
AF Chang, RC
   Lee, HC
   Ou, ASM
TI Investigation of the physicochemical properties of concentrated fruit
   vinegar
SO JOURNAL OF FOOD AND DRUG ANALYSIS
LA English
DT Article
DE fruit vinegar; physicochemical properties
ID WINE VINEGAR
AB Since consuming vinegar on a regular basis can contribute to the maintenance of good health, many fruit vinegar products are sold in Taiwan. Using 66 fruit vinegars purchased in local markets as samples, this study investigated the labeling, pricing and physicochemical properties of commercial concentrated fruit vinegar in order to understand their production methods and quality. Two out of the 66 samples had no label, while only 29 samples listed nutrient content. According to the labels, 26 of the fruit vinegar samples were made from juice mixed with grain vinegar (JG), while 28 samples were produced from juice via alcoholic and vinegar fermentation (F). The remaining samples were produced by fermentation and mixed with grain vinegar, alcoholic vinegar and juice. Most of the domestic products, such as mei (also called as Japanese apricot), cider, orange, lemon and blended vinegar, were produced by mixing juice with grain vinegar, whereas most imported cider and wine vinegar were produced by fermentation. Wine vinegar had the highest unit price of all fruit vinegar samples.
   Appearance of these vinegar samples differed significantly. The variations in pH and acidity were less than other physicochemical properties. Total sugar content of vinegar without sugar was less than 3%, while those with sugar added ranged from 8% to 64%. Most imported cider and wine vinegar samples had no sugar added, with the acidity being about 5 similar to 7%. Most domestic products with sugar added have the average acidity of less than 3%. Variations in soluble solids content and density of the fruit vinegar were similar to the variation in total sugar content. Besides acetic acid, the major organic acids found in fruit vinegar are malic, lactic and citric acids. Mulberry vinegar was found to be higher in lactic and succinic acids than other fruit vinegar. Red wine vinegar was rich in tartaric, malic and lactic acids.
   The Chinese National Standards (CNS14834, N5239), which regulates edible vinegar focuses on "seasoning vinegar" but not "vinegar beverages". Since people are paying much more attention to health, the number of concentrated vinegar products in Taiwan is expected to increase in the future. Thus, appropriate rules are required to regulate vinegar products.
C1 Natl Chung Hsing Univ, Dept Food Sci, Taichung 402, Taiwan.
   Tajen Inst Technol, Dept Food Sci & Technol, Pingtung, Taiwan.
RP Ou, ASM (reprint author), Natl Chung Hsing Univ, Dept Food Sci, 250,Kuo Kuang Rd, Taichung 402, Taiwan.
EM smou@dragon.nchu.edu.tw
CR Gerbi V, 1998, J SCI FOOD AGR, V78, P417, DOI 10.1002/(SICI)1097-0010(199811)78:3<417::AID-JSFA134>3.3.CO;2-#
   HUANG WC, 2001, FOOD IND, V33, P21
   KOIZUMI Y, 1987, NIPPON SHOKUHIN KOGY, V34, P592
   Kondo S, 2001, BIOSCI BIOTECH BIOCH, V65, P2690, DOI 10.1271/bbb.65.2690
   Makino S, 2000, J VET MED SCI, V62, P893, DOI 10.1292/jvms.62.893
   Morales ML, 2001, J SCI FOOD AGR, V81, P611, DOI 10.1002/jsfa.853
   Natera R, 2003, J AGR FOOD CHEM, V51, P3345, DOI 10.1021/jf021180u
   Palacios V, 2002, J AGR FOOD CHEM, V50, P4221, DOI 10.1021/jf020093z
   Sanchez-Moreno C, 1999, FOOD RES INT, V32, P407, DOI 10.1016/S0963-9969(99)00097-6
   Sugiyama A, 2003, NUTR RES, V23, P1291, DOI 10.1016/S0271-5317(03)00116-7
   WEN SK, 1992, FOOD SCI, V19, P502
   WEN WS, 2001, THESIS NATL CHUNG HS
   WU ML, 1999, FOOD IND, V31, P48
NR 13
TC 19
Z9 21
U1 1
U2 17
PU FOOD & DRUG ADMINSTRATION
PI TAIPEI
PA 161-2 KUNYANG STREET, NANGANG, TAIPEI, 00000, TAIWAN
SN 1021-9498
J9 J FOOD DRUG ANAL
JI J. Food Drug Anal.
PD DEC
PY 2005
VL 13
IS 4
BP 348
EP 356
PG 9
WC Food Science & Technology; Pharmacology & Pharmacy
SC Food Science & Technology; Pharmacology & Pharmacy
GA 998PH
UT WOS:000234330700009
DA 2019-07-15
ER

PT J
AU Fujimori, M
   Masuda, T
   Yunoki, K
   Kasikawa, N
   Tsukamoto, Y
   Ito, S
   Ohnishi, M
AF Fujimori, M
   Masuda, T
   Yunoki, K
   Kasikawa, N
   Tsukamoto, Y
   Ito, S
   Ohnishi, M
TI Reversed phase HPLC analysis of component fatty acids in lipophilic
   components extracted from vinegar
SO JOURNAL OF THE JAPANESE SOCIETY FOR FOOD SCIENCE AND TECHNOLOGY-NIPPON
   SHOKUHIN KAGAKU KOGAKU KAISHI
LA English
DT Article
ID PERFORMANCE LIQUID-CHROMATOGRAPHY; PHENACYL ESTERS; YEASTS;
   GLYCEROLIPIDS; PURIFICATION; SEPARATION; LIPIDS
AB We extracted lipophilic components from four vinegar varieties (7 samples), examined their characteristics by silica gel thin-layer chromatography, and analyzed component fatty acids as p-nitrophenacyl derivatives using reversed phase HPLC. The amount of chloroform-methanol extracts (1 to 8mg/100ml vinegar) was highest in rice vinegar (brown rice), followed by rice vinegar (polished rice), cider vinegar (apple juice), and grain vinegar (wheat, sake lees, polished rice, corn, and alcohol). The primary lipid classes from raw materials for vinegar were hardly found in these lipophilic components. Nine fatty acids with carbon numbers from 16 to 22 were recognized; palmitic acid (32% to 43%), stearic acid (8% to 18%), oleic acid (16% to 36%), and linoleic acid (5% to 16%) being predominant. Rice and grain vinegars were found to have similar fatty acid composition. The total fatty acid concentrations in vinegars ranged from 58 to 194 nmol/100ml, having individual characteristic fatty acid profiles. Palmitoleic acid, probably derived from yeast, scarcely differed among the vinegar samples in its content. Cider vinegar from U.S.A. was shown to contain much more palmitic and oleic acids than those of all domestic cider vinegars.
C1 Mizkan Grp Co Ltd, Qual Assurance & Environm Affairs Div, Handa, Aichi 4758585, Japan.
   Obihiro Univ Agr & Vet Med, Dept Bioresource Sci, Obihiro, Hokkaido 0808555, Japan.
RP Ohnishi, M (reprint author), Mizkan Grp Co Ltd, Qual Assurance & Environm Affairs Div, Handa, Aichi 4758585, Japan.
EM mohnishi@obihiro.ac.jp
RI Fujimori, Maiko/N-2883-2019
CR BLIGH EG, 1959, CAN J BIOCHEM PHYS, V37, P911
   BORCH RF, 1975, ANAL CHEM, V47, P2437, DOI 10.1021/ac60364a037
   COCITO C, 1994, FOOD CHEM, V50, P297, DOI 10.1016/0308-8146(94)90137-6
   DURST HD, 1975, ANAL CHEM, V47, P1797, DOI 10.1021/ac60361a025
   FOLCH J, 1957, J BIOL CHEM, V226, P497
   GIROUD C, 1989, PLANT CELL PHYSIOL, V30, P121, DOI 10.1093/oxfordjournals.pcp.a077705
   HALGUNSET J, 1982, J CHROMATOGR, V237, P496, DOI 10.1016/S0021-9673(00)97639-8
   JOLLY NP, 1993, AM J ENOL VITICULT, V44, P217
   Miwa H, 1996, J AOAC INT, V79, P493
   MOSS CW, 1982, J CLIN MICROBIOL, V16, P1073
   Nakamura T, 1995, BIOSCI BIOTECH BIOCH, V59, P2309, DOI 10.1271/bbb.59.2309
   OHNISHI M, 1989, AGR BIOL CHEM TOKYO, V53, P565, DOI 10.1080/00021369.1989.10869312
   OHNISHI M, 1991, ARCH BIOCHEM BIOPHYS, V288, P591, DOI 10.1016/0003-9861(91)90241-A
   SHUKLA VKS, 1988, PROG LIPID RES, V27, P5, DOI 10.1016/0163-7827(88)90003-3
   YAMADA Y, 1981, J GEN APPL MICROBIOL, V27, P405, DOI 10.2323/jgam.27.405
NR 15
TC 0
Z9 0
U1 0
U2 0
PU JAPAN SOC FOOD SCIENCE TECHNOLOGY
PI IBARAKI-KEN
PA 2-1-12 KANNONDAI TSUKUBA-SHI, IBARAKI-KEN, 305-8642, JAPAN
SN 1341-027X
J9 J JPN SOC FOOD SCI
JI J. Jpn. Soc. Food Sci. Technol.-Nippon Shokuhin Kagaku Kogaku Kaishi
PY 2005
VL 52
IS 9
BP 412
EP 419
PG 8
WC Food Science & Technology
SC Food Science & Technology
GA 967KM
UT WOS:000232090100005
OA Bronze
DA 2019-07-15
ER

PT J
AU Ko, SK
   Lee, KH
   Hong, JK
   Kang, SA
   Sohn, UD
   Im, BO
   Han, ST
   Yang, BW
   Chung, SH
   Lee, BY
AF Ko, SK
   Lee, KH
   Hong, JK
   Kang, SA
   Sohn, UD
   Im, BO
   Han, ST
   Yang, BW
   Chung, SH
   Lee, BY
TI Change of ginsenoside composition in ginseng extract by vinegar process
SO FOOD SCIENCE AND BIOTECHNOLOGY
LA English
DT Article
DE ginseng; brewing vinegar; ginseng saponin; prosapogenin; ginsenoside
   Rg(3)
ID ANTIOXIDANT
AB The purpose of this study was to develop a new preparation process of ginseng extract using high concentrations of ginsenoside Rg(3), a special component in red ginseng. From when the ginseng saponin glycosides transformed into the prosapogenins chemically, they were analyzed using the HPLC method. The ginseng and ginseng extract were processed with several treatment conditions of an edible brewing vinegar. The results indicated that ginsenoside Rg(3) quantities increased over 4% at the pH 2-4 level of vinegar treatment. This occurred at temperatures above 90 degrees C, but not occurred at other pH and temperature condition. In addition, the ginseng and ginseng extract were processed with the twice-brewed vinegar (about 14% acidity). This produced about 1.5 times more ginsenoside Rg(3) than those processed with regular amounts of brewing vinegar (about 7% acidity) and persimmon vinegar (about 3% acidity). Though the white ginseng extract was processed with the brewing vinegar over four hr, there was no change for ginsenoside Rg(3). However, the VG8-7 was the highest amount of ginsenoside Rg(3) (4.71%) in the white ginseng extract which was processed with the twice-brewed vinegar for nine hr. These results indicate that ginseng treated with vinegar had 10 times the quantity of ginsenoside Rg(3), compared to the amount of ginsenoside Rg(3) in the generally commercial red ginseng, while ginsenoside Rg(3) was not found in raw and white ginseng.
C1 Pochon CHA Univ, Grad Sch Complementary Alternat Med, Seongnam 463836, Gyeonggi, South Korea.
   Chung Ang Univ, Kora Ginseng Inst, Ansung 456756, Gyeonggi, South Korea.
   YuYu Co Ltd, Cent Res Inst, Anyang 430804, Gyeonggi, South Korea.
   Kyung Hee Univ, Coll Pharm, Seoul 130701, South Korea.
RP Lee, BY (reprint author), Pochon CHA Univ, Grad Sch Complementary Alternat Med, Seongnam 463836, Gyeonggi, South Korea.
EM bylee@cha.ac.kr
CR JIE YH, 1984, AGENTS ACTIONS, V15, P386, DOI 10.1007/BF01972376
   Keum YS, 2000, CANCER LETT, V150, P41, DOI 10.1016/S0304-3835(99)00369-9
   Keum YS, 2003, MUTAT RES-FUND MOL M, V523, P75, DOI 10.1016/S0027-5107(02)00323-8
   Kim C. M, 1985, YAKHAK HOEJI, V29, P246
   Kim ND, 1999, EUR J PHARMACOL, V367, P41, DOI 10.1016/S0014-2999(98)00898-X
   KO SK, 2003, KOREAN J FOOD SCI TE, V35, P536
   Kwon SW, 2001, J CHROMATOGR A, V921, P335, DOI 10.1016/S0021-9673(01)00869-X
   Lee C. R., 2004, KOREAN J FOOD SCI TE, V36, P847
   MATSUNAGA H, 1989, CHEM PHARM BULL, V37, P1279
   Namba T, 1980, ENCY WAKAN YAKU COLO
   Park J.D., 1996, KOREAN J GINSENG SCI, V20, P389
   SHIBATA S, 1966, CHEM PHARM BULL, V14, P595
   Suh DY, 1996, ARCH PHARM RES, V19, P112, DOI 10.1007/BF02976844
   YOKOZAWA T, 1985, CHEM PHARM BULL, V33, P869
NR 14
TC 20
Z9 21
U1 0
U2 0
PU KOREAN SOCIETY FOOD SCIENCE & TECHNOLOGY-KOSFOST
PI SEOUL
PA #605, KOREA SCI TECHNOL CENT, 635-4 YEOKSAM-DONG, KANGNAM-GU, SEOUL,
   135-703, SOUTH KOREA
SN 1226-7708
EI 2092-6456
J9 FOOD SCI BIOTECHNOL
JI Food Sci. Biotechnol.
PD AUG
PY 2005
VL 14
IS 4
BP 509
EP 513
PG 5
WC Food Science & Technology
SC Food Science & Technology
GA 959VC
UT WOS:000231546400014
DA 2019-07-15
ER
