# Supplementary material for: Knowledge Domain and Emerging Trends in Vinegar Research: A Bibliometric Review of the Literature from WoSCC
Source: Foods. 2020 Feb 10;9(2):166. doi: 10.3390/foods9020166 (PMC7074530; doi:10.3390/foods9020166)
Supplement: Supplementary file 1 [file foods-09-00166-s001.zip › Supplementary files/Supplementary Material/WoSCC dataset for CiteSpace/data/download2005_4x5unique.txt]

PT J
AU Johnston, CS
   Buller, AJ
AF Johnston, CS
   Buller, AJ
TI Vinegar and peanut products as complementary foods to reduce
   postprandial glycemia
SO JOURNAL OF THE AMERICAN DIETETIC ASSOCIATION
LA English
DT Article
ID AMINO-ACID; DIETARY FIBER; INDEX FOODS; INSULIN; LOAD; RESPONSES;
   INGESTION; GLUCOSE; OBESITY; HUMANS
AB Mealtime glycemic load is associated with risk for chronic disease. This study examined whether complementary foods (vinegar and peanut products) could lower postprandial glycemia without altering mealtime glycemic load. Eleven healthy subjects consumed two test meals (bagel and juice, glycemic load=81; or chicken and rice, glycemic load=48) under three conditions (control, vinegar, or peanut) using a randomized, crossover design. Vinegar or peanut ingestion reduced the 60-minute glucose response to both test meals by similar to 55%, but these reductions were significant only for the high-glycemic load meal. After consumption of the high-glycemic load meal, energy consumption for the remainder of the day was weakly affected by the vinegar and peanut treatments, a reduction of similar to 200 to 275 kcal (P=.111). Regression analyses indicated that 60-minute glucose response to the test meals explained 11% to 16% of the variation in later energy consumption. In conclusion, the addition of vinegar or peanut products to a high-glycemic load meal significantly reduced postprandial glycemia.
C1 Arizona State Univ, Dept Nutr, Mesa, AZ 85212 USA.
   Remuda Ranch Programs Anorexia & Bulimia, Wickenburg, AZ USA.
RP Johnston, CS (reprint author), Arizona State Univ, Dept Nutr, 7001 E Williams Field Rd, Mesa, AZ 85212 USA.
EM carol.Johnston@asu.edu
OI Johnston, Carol/0000-0001-9540-6860
CR Brand-Miller JC, 2003, NUTR REV, V61, pS49, DOI 10.1301/nr.2003.may.S49-S55
   Brand-Miller JC, 2003, J NUTR, V133, P2728
   BRIGHENTI F, 1995, EUR J CLIN NUTR, V49, P242
   Foster-Powell K, 2002, AM J CLIN NUTR, V76, P5
   Fushimi T, 2001, J NUTR, V131, P1973
   Katz A, 2000, J CLIN ENDOCR METAB, V85, P2402, DOI 10.1210/jc.85.7.2402
   Ludwig DS, 1999, PEDIATRICS, V103, DOI 10.1542/peds.103.3.e26
   Nesher R, 2002, DIABETES, V51, pS68, DOI 10.2337/diabetes.51.2007.S68
   Ogawa N, 2000, J NUTR, V130, P507
   Ostman EM, 2001, AM J CLIN NUTR, V74, P96
   Roberts SB, 2000, NUTR REV, V58, P163
   Salmeron J, 1997, JAMA-J AM MED ASSOC, V277, P472, DOI 10.1001/jama.277.6.472
   Salmeron J, 1997, DIABETES CARE, V20, P545, DOI 10.2337/diacare.20.4.545
   SCHMID R, 1992, PANCREAS, V7, P698, DOI 10.1097/00006676-199211000-00011
   van Loon LJC, 2000, AM J CLIN NUTR, V72, P96
   van Loon LJC, 2003, DIABETES CARE, V26, P625, DOI 10.2337/diacare.26.3.625
NR 16
TC 50
Z9 55
U1 0
U2 8
PU AMER DIETETIC ASSOC
PI CHICAGO
PA 216 W JACKSON BLVD #800, CHICAGO, IL 60606-6995 USA
SN 0002-8223
J9 J AM DIET ASSOC
JI J. Am. Diet. Assoc.
PD DEC
PY 2005
VL 105
IS 12
BP 1939
EP 1942
DI 10.1016/j.jada.2005.07.012
PG 4
WC Nutrition & Dietetics
SC Nutrition & Dietetics
GA 990QX
UT WOS:000233759400021
PM 16321601
DA 2019-07-15
ER

PT J
AU Singh, BR
   Chandra, M
   Agarwal, R
   Babu, N
AF Singh, BR
   Chandra, M
   Agarwal, R
   Babu, N
TI Curing of Salmonella enterica, serovar typhimurium-contaminated cowpea
   seeds and sprouts with vinegar and chlorination
SO JOURNAL OF FOOD PROCESSING AND PRESERVATION
LA English
DT Article
ID ESCHERICHIA-COLI O157-H7; ALFALFA SEEDS; CHEMICAL TREATMENTS;
   INFECTIONS; REDUCTION; HYPOCHLORITE; H7
AB In our attempt to standardize methods to eliminate Salmonella from cowpea bean sprouts, treatment of cowpea seeds either with 20, 000 ppm active chlorine for 1 h or with vinegar (5% acetic acid) for 30 min failed to eliminate S. enterica subspecies enterica serovar Typhimurium (S. typhimurium). Although vinegar eliminated Salmonella in 45 min, it drastically deteriorated the sprouting rate of the treated seeds. The inoculation of seeds with Salmonella reduced germination if the soak water had >= 7.2 x 10(8) cfu/mL of Salmonella. Salmonella typhimurium rapidly multiplied on germinating cowpea seeds. Nongerminated seeds exhibited a greater (P < 0.01) number of the pathogen than sprouted seeds. Chlorination and vinegar treatments (up to 3 h) of sprouts from contaminated seeds did not eliminate Salmonella but reduced its populations by 2-4 log(10) cfu/g. The study also reports that a 1-h vinegar treatment can also eliminate Salmonella front contaminated sprouts after germination.
C1 Indian Vet Res Inst, Natl Salmonella Ctr Vet, Div Bacteriol & Mycol, Izatnagar 243122, Uttar Pradesh, India.
RP Singh, BR (reprint author), Natl Res Ctr Equines, Sirsa Rd, Hisar 125001, Haryana, India.
EM singh_br1762@rediffmail.com
CR ARYA PR, 1993, PRACTICAL FRUIT VEGE, P124
   Backer HD, 2000, PUBLIC HEALTH REP, V115, P339, DOI 10.1093/phr/115.4.339
   Beuchat LR, 2001, J FOOD PROTECT, V64, P152, DOI 10.4315/0362-028X-64.2.152
   Brooks JT, 2001, AM J EPIDEMIOL, V154, P1020, DOI 10.1093/aje/154.11.1020
   DEFRA RT, 2002, SALMONELLA LIVE STOC, P127
   EWINGS W.H., 1986, IDENTIFICATION ENTER, P146
   Fett WF, 2003, J FOOD PROTECT, V66, P1158, DOI 10.4315/0362-028X-66.7.1158
   FETT WF, 2002, J FOOD PROTECT, V65, P84
   Himathongkham S, 2001, J FOOD PROTECT, V64, P1817, DOI 10.4315/0362-028X-64.11.1817
   Lang MM, 2000, INT J FOOD MICROBIOL, V58, P73, DOI 10.1016/S0168-1605(00)00297-X
   Natl Advisory Comm Microbiological, 1999, INT J FOOD MICROBIOL, V52, P123
   Rajkowski KT, 2003, J FOOD PROTECT, V66, P760, DOI 10.4315/0362-028X-66.5.760
   Rajkowski KT, 2000, J FOOD PROTECT, V63, P871, DOI 10.4315/0362-028X-63.7.871
   RICKMERS AD, 1967, STAT INTRO, P62
   Sharma RR, 2003, INT J FOOD MICROBIOL, V86, P231, DOI 10.1016/S0168-1605(02)00549-4
   Singh B. R., 2004, Indian Journal of Experimental Biology, V42, P1100
   Singh BR, 2005, J FOOD PROTECT, V68, P476, DOI 10.4315/0362-028X-68.3.476
   Suslow TV, 2002, J FOOD PROTECT, V65, P452, DOI 10.4315/0362-028X-65.3.452
   Taormina PJ, 1999, J FOOD PROTECT, V62, P318, DOI 10.4315/0362-028X-62.4.318
   Taormina PJ, 1999, EMERG INFECT DIS, V5, P626, DOI 10.3201/eid0505.990503
   Verma J. C., 2001, Indian Journal of Comparative Microbiology, Immunology and Infectious Diseases, V22, P51
   Weissinger WR, 2000, J FOOD PROTECT, V63, P1475, DOI 10.4315/0362-028X-63.11.1475
NR 22
TC 10
Z9 10
U1 0
U2 5
PU BLACKWELL PUBLISHING
PI OXFORD
PA 9600 GARSINGTON RD, OXFORD OX4 2DQ, OXON, ENGLAND
SN 0145-8892
J9 J FOOD PROCESS PRES
JI J. Food Process Preserv.
PD JUN-AUG
PY 2005
VL 29
IS 3-4
BP 268
EP 277
DI 10.1111/j.1745-4549.2005.00027.x
PG 10
WC Food Science & Technology
SC Food Science & Technology
GA 962XL
UT WOS:000231766600006
DA 2019-07-15
ER
