# Supplementary material for: Knowledge Domain and Emerging Trends in Vinegar Research: A Bibliometric Review of the Literature from WoSCC
Source: Foods. 2020 Feb 10;9(2):166. doi: 10.3390/foods9020166 (PMC7074530; doi:10.3390/foods9020166)
Supplement: Supplementary file 1 [file foods-09-00166-s001.zip › Supplementary files/Supplementary Material/WoSCC dataset for CiteSpace/data/download2006_0x5unique.txt]

PT J
AU Lin, HC
   Ohuchi, T
   Murase, Y
   Shiah, TC
   Shieh, SL
   Chiu, PC
   Juan, YM
   Cheng, SC
AF Lin, HC
   Ohuchi, T
   Murase, Y
   Shiah, TC
   Shieh, SL
   Chiu, PC
   Juan, YM
   Cheng, SC
TI Application of bamboo vinegar with vacuum process to evaluate fungi
   resistance of bamboo materials
SO JOURNAL OF THE FACULTY OF AGRICULTURE KYUSHU UNIVERSITY
LA English
DT Article
AB The aim of this study was to evaluate the vinegar obtained from Moso bamboo (Phyllostachys heterocycla), as a fungi resistant agent using the vacuum process, for treating bamboo-based products. The intent was to use this by-product to increase the value-added part of the products, and at the same time provide a substitute for the current use of fungicides, in order to reduce environmental pollution. The specimens used were Moso bamboo that had been processed with either the carbonizing or the steaming process. Exposure to fungi from the air for 30 min and four strains of experimental fungi were used, including Aspergillus niger, Mucor sp., Penicillum sp., and Trichoderma viride. From the results obtained, it was evident that the fungal resistance of the molds on the bamboo surface increased with the increased uptake of the bamboo vinegar, as measured by time period of vacuum and impregnation, and the C/N ratio of fungi inoculated bamboo powder was increased as well. The FTIR analysis showed that when the bamboos were treated with the vacuum process at 60 min of vacuum period and 240 min of impregnation time, no functional groups of the fungal chemical compounds, at 1654 cm(-1) (C = O) and 1552 cm(-1) (N-H), were found after 70 days. From this it was concluded that bamboo vinegar is useful to restrain the molds and that it can decrease microbiological deterioration of bamboo materials.
C1 Kyushu Univ, Fac Agr, Dept Forest & Forest Prod Sci, Div Biomat Sci,Lab Wood Mat Technol, Fukuoka 812, Japan.
   Natl Chiayi Univ, Coll Agr, Dept Forest Prod Sci, Chiayi, Taiwan.
   Natl Chiayi Univ, Coll Agr, Dept Forest Prod Sci, Chiayi, Taiwan.
RP Shiah, TC (reprint author), Kyushu Univ, Fac Agr, Dept Forest & Forest Prod Sci, Div Biomat Sci,Lab Wood Mat Technol, Fukuoka 812, Japan.
EM tc.shiah@msa.hinet.net
CR CHANG ST, 1990, Q J CHINESE FORESTRY, V23, P87
   CHANG TT, 1983, PSYCHOPATHOLOGIST EN, V10, P1
   *COUNC CULT AFF, 2002, CULT COUNC AFF PUBL, P88
   *FOR BUR COUNC AGR, 2003, FOR BUR COUNC AGR EX
   FUJIDA K, 1993, GIHOUTOU PUBLICATION, P69
   FUKUDA K, 2000, DATA WOOD RES, V16, P1
   HAGETA Y, 2004, NOBUNKYOU PUBLICATIO, P84
   IKIMOTO T, 2000, NOBUNKYOU PUBLICATIO, P89
   KOBAHASI Y, 2004, NOBUNKYOU PUBLICATIO, P146
   Liese W., 1980, BAMBOO RES ASIA, P165
   LIN FC, 1995, TANYI PUBLICATION, P28
   LIN JC, 2003, THESIS, P144
   MIZUKI B, 2004, NOBUNKYOU PUBLICATIO, P86
   Nomura R., 2004, NOBUNKYOU PUBLICATIO, P141
   OKANO K, 1995, ASAKUSA PUBLICATION, P114
   RAYNER ADM, 1988, WILEY INTERSCIENCE P, P38
   SHIAH TC, 2002, FOREST PROD IND, V24, P29
   Shiah TsangChyi, 2004, Forest Products Industries, V23, P249
   SHIEH BT, 1976, J TFRI, V10, P1
   SULTHONI A, 1988, P 3 INT BAMB WORKSH, P349
   TAKEUCHI T, 2000, FUJI TECOSYSTEM PUBL, P137
   *TAPPI, 1993, MICR MICR TECHN COMM, P1
   UCHIMURA T, 2000, SOUMORISYA PUBLICATI, P138
   WANG D, 1987, TIME PRESS, P167
   Wang S. Y., 1987, Forest Products Industries, V6, P1
   YOSHIE L, 2004, NOBUNKYOU PUBLICATIO, P132
NR 26
TC 21
Z9 21
U1 0
U2 0
PU KYUSHU UNIV, FACULTY AGRICULTURAL PUBLICATIONS
PI FUKUOKA-SHI
PA 6-10-1 HAKOZAKI, HIGASHI-KU, FUKUOKA-SHI, 812-0053, JAPAN
SN 0023-6152
J9 J FAC AGR KYUSHU U
JI J. Fac. Agric. Kyushu Univ.
PD FEB
PY 2006
VL 51
IS 1
BP 5
EP 11
PG 7
WC Agriculture, Multidisciplinary
SC Agriculture
GA 020HD
UT WOS:000235898400002
DA 2019-07-15
ER

PT J
AU Ndoye, B
   Lebecque, S
   Dubois-Dauphin, R
   Tounkara, L
   Guiro, AT
   Kere, C
   Diawara, B
   Thonart, P
AF Ndoye, B.
   Lebecque, S.
   Dubois-Dauphin, R.
   Tounkara, L.
   Guiro, A. -T.
   Kere, C.
   Diawara, B.
   Thonart, P.
TI Thermoresistant properties of acetic acids bacteria isolated from
   tropical products of Sub-Saharan Africa and destined to industrial
   vinegar
SO ENZYME AND MICROBIAL TECHNOLOGY
LA English
DT Article
DE Acetobacter; phylogenetic study; thermoresistant and acidoresistant; ADH
   and ALDH; acetification; vinegar
ID ALCOHOL-DEHYDROGENASE; ACETOBACTER-ACETI; RESTRICTION ANALYSIS;
   THERMAL-STABILITY; FERMENTATION; IDENTIFICATION; PASTEURIANUS;
   PURIFICATION; EXPRESSION
AB Among 17 strains isolated from over-producing fruits, such as mangos, and cereals, two specific acetic acids bacteria, CWBI-B418 and CWBI-B419, were selected for their ability of growth and acetate production at higher temperatures. They have confirmed as Acetobacter tropicalis and A. pasteurianus, respectively, through phylogenetic study based on the 16S rDNA gene sequence analysis. The nucleotide sequence data of CWBI-B418 and CWBI-B419 strains had been deposited in the GenBank database under the respective accession nos. AY883036 and AY883035.
   In an other hand, their ability of growth and acetification with those of the wild-type strain A. pasteurianus LMG 1625(T) showed that CWBI-B418 and CWBI-B419 strains developed an optimum of growth without any appreciable lag phase and a high level of acetic acid production at 35 and 38 degrees C, respectively. The ability of growth and acetification of the wild strain was impossible under such conditions. The CWBI-B418 and CWBI-B419 strains exhibited then thermoresistance and acidoresistance property. The measure of alcohol dehydrogenase (ADH) and aldehyde dehydrogenase (ALDH) activity (two enzymes membrane-bound involved in acetic fermentation), realized on a range of temperatures from 25 to 40 degrees C, showed an increasing denaturation more marked in the wild type strain. The inactivation constant of the enzymes ADH and ALDH of these strains was indeed much lower than that of the wild strain. By taking into account of all these physiological potentialities, the use of the CWBI-B418 and CWBI-B419 strains in industrial vinegar production in Sub-Saharan Africa would make it possible to reduce in a considerable way the cooling water expenses. (c) 2006 Elsevier Inc. All rights reserved.
C1 Fac Univ Sci Agron Gembloux, Unite Bioind, B-5030 Gembloux, Belgium.
   Univ Liege, Ctr Wallon Biol Ind, B-4000 Liege, Belgium.
   Inst Technol Alimentaire Dakar, Dakar, Senegal.
   CNRST, Dept Technol Alimentaire, Inst Rech Sci Appl & Technol, Ouagadougou 03, Burkina Faso.
RP Ndoye, B (reprint author), Fac Univ Sci Agron Gembloux, Unite Bioind, 2 Passage Deportes, B-5030 Gembloux, Belgium.
EM ndoye.b@fsagx.ac.be
CR AUDIGIE CL, 1993, BIOSCIENCES TECHNIQU
   Blandino A, 1996, BIOTECHNOL LETT, V18, P63, DOI 10.1007/BF00137812
   Bogin O, 2002, PROTEIN SCI, V11, P2561, DOI 10.1110/ps.0222102
   Chinnawirotpisan P, 2003, J BIOSCI BIOENG, V96, P564, DOI 10.1016/S1389-1723(04)70150-4
   Cowan D A, 1992, Biochem Soc Symp, V58, P149
   De Ley J, 1984, BERGEYS MANUAL SYSTE, V1, P268
   Frebortova J, 1997, J FERMENT BIOENG, V83, P21, DOI 10.1016/S0922-338X(97)87321-7
   Guagliardi A, 1996, INT J BIOCHEM CELL B, V28, P239, DOI 10.1016/1357-2725(95)00138-7
   Kondo K, 1997, APPL ENVIRON MICROB, V63, P1131
   Lisdiyanti P, 2000, J GEN APPL MICROBIOL, V46, P147, DOI 10.2323/jgam.46.147
   LOWRY OH, 1951, J BIOL CHEM, V193, P265
   Nakamoto H, 2000, FEBS LETT, V483, P169, DOI 10.1016/S0014-5793(00)02097-4
   Nanda K, 2001, APPL ENVIRON MICROB, V67, P986, DOI 10.1128/AEM.67.2.986-990.2001
   Nath S, 1998, THERMOCHIM ACTA, V309, P193, DOI 10.1016/S0040-6031(97)00369-9
   Poblet M, 2000, LETT APPL MICROBIOL, V31, P63, DOI 10.1046/j.1472-765X.2000.00765.x
   Saeki A, 1997, BIOSCI BIOTECH BIOCH, V61, P138, DOI 10.1271/bbb.61.138
   Saeki A, 1997, BIOSCI BIOTECH BIOCH, V61, P317, DOI 10.1271/bbb.61.317
   Steiner P, 2001, APPL ENVIRON MICROB, V67, P5474, DOI 10.1128/AEM.67.12.5474-5481.2001
   Trcek J, 2002, FEMS MICROBIOL LETT, V208, P69, DOI 10.1016/S0378-1097(01)00593-6
   Ventura M, 2000, SYST APPL MICROBIOL, V23, P504, DOI 10.1016/S0723-2020(00)80024-7
   WOOD WA, 1962, METHOD ENZYMOL, V5, P287, DOI 10.1016/S0076-6879(62)05222-2
   Yoon SY, 2002, COMP BIOCHEM PHYS B, V132, P415
NR 22
TC 41
Z9 45
U1 1
U2 13
PU ELSEVIER SCIENCE INC
PI NEW YORK
PA 360 PARK AVE SOUTH, NEW YORK, NY 10010-1710 USA
SN 0141-0229
J9 ENZYME MICROB TECH
JI Enzyme Microb. Technol.
PD AUG 2
PY 2006
VL 39
IS 4
BP 916
EP 923
DI 10.1016/j.enzmictec.2006.01.020
PG 8
WC Biotechnology & Applied Microbiology
SC Biotechnology & Applied Microbiology
GA 062GL
UT WOS:000238932500060
DA 2019-07-15
ER

PT J
AU Jian, L
   Yang, JC
AF Jian, L.
   Yang, J. C.
TI Process calorimetry on solid-state fermentation of vinegar wastes in
   bioreactor with air pressure pulsation
SO CHEMICAL AND BIOCHEMICAL ENGINEERING QUARTERLY
LA English
DT Article
DE bioreactor; calorimetry; heat dissipation; mass balance; solid-state
   fermentation; thermal conductivity
ID HEAT-CAPACITY
AB Solid-state fermentation (SSF) of vinegar wastes saves environmental resources and helps to recover valuable material for lignocellulose purposes. The development of solid-state fermentation technology is very important for the production of cellulase and ultimately for utilization of natural cellulose. However, inadequate dissipation of heat generated by biological activities has prevented solid-state fermentation from large-scale applications. The thermal pattern of internal heat generation affects microbiology during the process. The paper deals with the process of a novel SSF bioreactor with air pressure pulsation. We demonstrate the impact of calorimetric approaches to solid-state fermentation in the laboratory, where heat dissipation calls for a thorough understanding. As a model system, cellulase production was carried out by solid-state fermentation using waste from the vinegar industry, as the substrate of Trichoderma Koningii AS3.4262. A comprehensive characterization of a lab-scale solid-state fermentation reactor was performed. In conclusion, air pressure pulsation significantly enhanced water evaporation and heat dissipation. With these tools we estimated caloric coefficients and mass to enthalpy ratios. Process calorimetry provided a reliable way to study the kinetics of solid-state fermentation.
C1 Tsing Hua Univ, Dept Chem Engn, Inst Biochem Engn, Beijing 100084, Peoples R China.
RP Yang, JC (reprint author), Tsing Hua Univ, Dept Chem Engn, Inst Biochem Engn, Room 480, Beijing 100084, Peoples R China.
EM jianliu03@mails.tsinghua.edu.cn
CR Botella C, 2005, BIOCHEM ENG J, V26, P100, DOI 10.1016/j.bej.2005.04.020
   Bouguerra A, 2001, INT COMMUN HEAT MASS, V28, P1065, DOI 10.1016/S0735-1933(01)00310-4
   Chen HZ, 2005, BIOCHEM ENG J, V23, P117, DOI 10.1016/j.bej.2005.11.003
   Lechner BE, 2006, PROCESS BIOCHEM, V41, P594, DOI 10.1016/j.procbio.2005.08.004
   Lourenco MJV, 2006, J CHEM THERMODYN, V38, P970, DOI 10.1016/j.jct.2005-10.010
   Mitchell DA, 2000, PROCESS BIOCHEM, V35, P1211, DOI 10.1016/S0032-9592(00)00157-6
   Pandey A, 2000, PROCESS BIOCHEM, V35, P1153, DOI 10.1016/S0032-9592(00)00152-7
   Sheu WJ, 1999, INT J HEAT MASS TRAN, V42, P4043, DOI 10.1016/S0017-9310(99)00063-0
   Weppen P, 2001, BIOMASS BIOENERG, V21, P289, DOI 10.1016/S0961-9534(01)00033-2
NR 9
TC 3
Z9 3
U1 0
U2 0
PU CROATIAN SOC CHEMICAL ENGINEERING TECHNOLOGY
PI ZAGREB
PA BERISLAVICEVA 6, PO BOX 123, HR-10000 ZAGREB, CROATIA
SN 0352-9568
EI 1846-5153
J9 CHEM BIOCHEM ENG Q
JI Chem. Biochem. Eng. Q.
PD DEC
PY 2006
VL 20
IS 4
BP 449
EP 455
PG 7
WC Biotechnology & Applied Microbiology; Engineering, Chemical
SC Biotechnology & Applied Microbiology; Engineering
GA 126XO
UT WOS:000243549100011
OA DOAJ Gold
DA 2019-07-15
ER

PT J
AU Zhang, QY
   Zhang, SP
   Xie, CS
   Zeng, DW
   Fan, CQ
   Li, DF
   Bai, ZK
AF Zhang, Qinyi
   Zhang, Shunping
   Xie, Changsheng
   Zeng, Dawen
   Fan, Chaoqun
   Li, Dengfeng
   Bai, Zikui
TI Characterization of Chinese vinegars by electronic nose
SO SENSORS AND ACTUATORS B-CHEMICAL
LA English
DT Article
DE electronic nose; Chinese vinegar; PCA; CA; LVQ
ID GAS SENSOR ARRAY; MASS-SPECTROMETRY; WINE VINEGARS; CLASSIFICATION;
   RECOGNITION; ALGORITHMS; PYROLYSIS
AB In this paper, 17 commercial Chinese vinegars, acetic acid and 5% diluted acetic acid were analyzed by an electronic nose containing nine nano ZnO thick film gas sensors, which are doped by 5 wt.% and 10 wt.% TiO2, 5 and 10 wt.% MnO2, 1 wt.% V2O5, 5 wt.% Bi2O3, 0.6 and 2.4 wt.% Ag, and 5 wt.% W, respectively. Principal component analysis (PCA) and cluster analysis (CA) were employed to investigate the presence of classes inside the sample population. It was shown that characterizing the Chinese vinegars by the electronic nose was highly related to their type, raw materials, total acidity, fermentation method and production area and all these influencing factors were not independent. The CA results indicated that the type and fermentation method were more effective than the other influencing factors when the vinegars were analyzed by the electronic nose. Finally, the data colleted by the electronic nose were applied to the learning vector quantization (LVQ) neural network performing the role of recognition and classification of the vinegars. The accuracy in terms of predicting tested vinegar measurements was 72.1%, 76.5%, 77.9%, 94.1% and 82.4% according to their type, raw materials, total acidity, fermentation method and production area, respectively. This work was the first step to establish a gas-sensing fingerprint database of Chinese vinegars and develop a commercial electronic nose on the Chinese vinegars quality control. (c) 2006 Elsevier B.V. All rights reserved.
C1 Huazhong Univ Sci & Technol, Dept Mat Sci & Engn, Wuhan 430074, Peoples R China.
   Wuhan Univ Technol, Dept Mat Sci & Engn, Wuhan 430070, Peoples R China.
RP Xie, CS (reprint author), Huazhong Univ Sci & Technol, Dept Mat Sci & Engn, Wuhan 430074, Peoples R China.
EM csxie@mail.hust.edu.cn
OI Xie, Changsheng/0000-0001-5123-3195
CR Anklam E, 1998, FOOD CHEM, V61, P243, DOI 10.1016/S0308-8146(97)00104-0
   Antonelli A, 1997, FOOD CHEM, V60, P403, DOI 10.1016/S0308-8146(96)00360-3
   Brudzewski K, 2004, SENSOR ACTUAT B-CHEM, V98, P291, DOI 10.1016/j.snb.2003.10.028
   Ciosek P, 2004, SENSOR ACTUAT B-CHEM, V103, P76, DOI 10.1016/j.snb.2004.04.038
   Di Natale C, 2004, ANAL CHIM ACTA, V513, P49, DOI 10.1016/j.aca.2003.11.017
   Gerbi V, 1997, FOOD QUAL PREFER, V8, P27, DOI 10.1016/S0950-3293(96)00003-1
   Guerrero MI, 1997, TALANTA, V45, P379, DOI 10.1016/S0039-9140(97)00139-2
   LAPA RAS, 1995, FOOD CONTROL, V6, P155, DOI 10.1016/0956-7135(94)00005-X
   Lipp M, 1998, FOOD CONTROL, V9, P349, DOI 10.1016/S0956-7135(98)00014-0
   Mejias RC, 2002, J CHROMATOGR A, V953, P7, DOI 10.1016/S0021-9673(02)00122-X
   NATALE CD, 2001, SENSOR ACTUAT B-CHEM, V78, P26
   Pardo M, 2000, SENSOR ACTUAT B-CHEM, V69, P397, DOI 10.1016/S0925-4005(00)00499-8
   Santos JP, 2004, SENSOR ACTUAT B-CHEM, V102, P299, DOI 10.1016/j.snb.2004.04.082
   Shaffer RE, 1999, ANAL CHIM ACTA, V384, P305, DOI 10.1016/S0003-2670(98)00780-6
   Signore A. del, 2001, Journal of Food Engineering, V50, P77, DOI 10.1016/S0260-8774(00)00195-3
   Taurino A, 2002, THIN SOLID FILMS, V418, P59, DOI 10.1016/S0040-6090(02)00596-5
   Tesfaye W, 2002, TRENDS FOOD SCI TECH, V13, P12, DOI 10.1016/S0924-2244(02)00023-7
   Tesfaye W, 2004, ANAL CHIM ACTA, V513, P239, DOI 10.1016/j.aca.2003.11.079
   Zhang QY, 2005, SENSOR ACTUAT B-CHEM, V110, P370, DOI 10.1016/j.snb.2005.02.017
   Zhu BL, 2004, MATER LETT, V58, P624, DOI 10.1016/S0167-577X(03)00582-2
   Zou XB, 2002, SENSOR ACTUAT B-CHEM, V87, P437
NR 21
TC 83
Z9 94
U1 1
U2 38
PU ELSEVIER SCIENCE SA
PI LAUSANNE
PA PO BOX 564, 1001 LAUSANNE, SWITZERLAND
SN 0925-4005
J9 SENSOR ACTUAT B-CHEM
JI Sens. Actuator B-Chem.
PD DEC 7
PY 2006
VL 119
IS 2
BP 538
EP 546
DI 10.1016/j.snb.2006.01.007
PG 9
WC Chemistry, Analytical; Electrochemistry; Instruments & Instrumentation
SC Chemistry; Electrochemistry; Instruments & Instrumentation
GA 093VE
UT WOS:000241197600028
DA 2019-07-15
ER

PT J
AU De Vero, L
   Gala, E
   Gullo, M
   Solieri, L
   Landi, S
   Giudici, P
AF De Vero, Luciana
   Gala, Elisabetta
   Gullo, Maria
   Solieri, Lisa
   Landi, Sara
   Giudici, Paolo
TI Application of denaturing gradient gel electrophoresis (DGGE) analysis
   to evaluate acetic acid bacteria in traditional balsamic vinegar
SO FOOD MICROBIOLOGY
LA English
DT Article
DE acetic acid bacteria; PCR; DGGE; traditional balsamic vinegar
ID 16S RDNA FRAGMENTS; MOLECULAR METHODS; RIBOSOMAL-RNA; SP-NOV; PCR;
   FERMENTATION; WINE; IDENTIFICATION; POPULATIONS; SOURDOUGH
AB Acetic acid bacteria (AAB) are fastidious micro-organisms to isolate and cultivate despite of the great number of growth media available. Moreover, conventional techniques used to study AAB populations are time consuming and not completely reliable. In this study, we tested the usefulness of the polymerase chain reaction-denaturing gradient gel electophoresis (PCR-DGGE) as a rapid and cost effective method for the screening of AAB in traditional balsamic vinegar (TBV). DGGE analysis was applied to 19 AAB strains isolated by agar plating from three different samples of TBV. DGGE was also used for the analysis of PCR products obtained from DNA extracted directly from the TBV samples. A tentative species identification was achieved comparing the PCR-DGGE patterns of the isolated strains and the TBV samples to those of 15 AAB reference strains. The results support that DGGE is functional to monitor vinegar's AAB population. (c) 2006 Elsevier Ltd. All rights reserved.
C1 Univ Modena, Dipartimento Sci Agrarie, I-42100 Reggio Emilia, Italy.
RP De Vero, L (reprint author), Univ Modena, Dipartimento Sci Agrarie, Via JF Kennedy 17, I-42100 Reggio Emilia, Italy.
EM devero.luciana@unimore.it
RI Giudici, Paolo/E-4917-2015; Gullo, Maria/F-8126-2010; Solieri,
   Lisa/I-4352-2012
OI Giudici, Paolo/0000-0003-0015-0087; Gullo, Maria/0000-0002-9908-8254;
   Solieri, Lisa/0000-0003-3546-6903; DE VERO, Luciana/0000-0002-9887-9994
CR Cocolin L, 2001, APPL ENVIRON MICROB, V67, P5113, DOI 10.1128/AEM.67.11.5113-5121.2001
   Cocolin L, 2000, FEMS MICROBIOL LETT, V189, P81, DOI 10.1016/S0378-1097(00)00257-3
   Cocolin L, 2004, INT J FOOD MICROBIOL, V90, P83, DOI 10.1016/S0168-1605(03)00296-4
   ENTANI E, 1985, J GEN APPL MICROBIOL, V31, P475, DOI 10.2323/jgam.31.475
   Ercolini D, 2004, J MICROBIOL METH, V56, P297, DOI 10.1016/j.mimet.2003.11.006
   Ercolini D, 2003, APPL ENVIRON MICROB, V69, P3540, DOI 10.1128/AEM.69.6.3540-3548.2003
   Ercolini D, 2001, CURR MICROBIOL, V42, P199, DOI 10.1007/s002840010204
   Giraffa G, 2001, INT J FOOD MICROBIOL, V67, P19, DOI 10.1016/S0168-1605(01)00445-7
   Gonzalez A, 2004, J APPL MICROBIOL, V96, P853, DOI 10.1111/j.1365-2672.2004.02220.x
   Gullo M, 2006, INT J FOOD MICROBIOL, V106, P209, DOI 10.1016/j.ijfoodmicro.2005.06.024
   GULLO M, UNPUB OCCURRENCE TYP
   Heuer H., 1997, Modern soil microbiology., P353
   LANDI S, 2005, VINEGARS ACETIC ACID, P35
   Lopez I, 2003, APPL ENVIRON MICROB, V69, P6801, DOI 10.1128/AEM.69.11.6801-6807.2003
   Meroth CB, 2003, APPL ENVIRON MICROB, V69, P475, DOI 10.1128/AEM.69.1.475-482.2003
   Millet V, 2000, LETT APPL MICROBIOL, V30, P136, DOI 10.1046/j.1472-765X.2000.00684.x
   MUYZER G, 1995, ARCH MICROBIOL, V164, P165, DOI 10.1007/BF02529967
   MUYZER G, 1993, APPL ENVIRON MICROB, V59, P695
   Pulvirenti A, 2004, LETT APPL MICROBIOL, V38, P113, DOI 10.1111/j.1472-765X.2003.01454.x
   Randazzo CL, 2005, J APPL MICROBIOL, V99, P251, DOI 10.1111/j.1365-2672.2005.02624.x
   Ruiz A, 2000, INT J SYST EVOL MICR, V50, P1981, DOI 10.1099/00207713-50-6-1981
   SIEVERS M, 1992, SYST APPL MICROBIOL, V15, P386, DOI 10.1078/072320202320771453
   Temmerman R, 2004, TRENDS FOOD SCI TECH, V15, P348, DOI 10.1016/j.tifs.2003.12.007
   van Beek S, 2002, APPL ENVIRON MICROB, V68, P297, DOI 10.1128/AEM.68.1.297-305.2002
   WILSOR IG, 1997, APPL ENVIRON MICROB, V67, P3741
   Zhang L, 2005, HELICOBACTER, V10, P80, DOI 10.1111/j.1523-5378.2005.00294.x
NR 27
TC 65
Z9 70
U1 7
U2 30
PU ACADEMIC PRESS LTD ELSEVIER SCIENCE LTD
PI LONDON
PA 24-28 OVAL RD, LONDON NW1 7DX, ENGLAND
SN 0740-0020
J9 FOOD MICROBIOL
JI Food Microbiol.
PD DEC
PY 2006
VL 23
IS 8
BP 809
EP 813
DI 10.1016/j.fm.2006.01.006
PG 5
WC Biotechnology & Applied Microbiology; Food Science & Technology;
   Microbiology
SC Biotechnology & Applied Microbiology; Food Science & Technology;
   Microbiology
GA 068QL
UT WOS:000239389400015
PM 16943087
DA 2019-07-15
ER
