# Supplementary material for: Knowledge Domain and Emerging Trends in Vinegar Research: A Bibliometric Review of the Literature from WoSCC
Source: Foods. 2020 Feb 10;9(2):166. doi: 10.3390/foods9020166 (PMC7074530; doi:10.3390/foods9020166)
Supplement: Supplementary file 1 [file foods-09-00166-s001.zip › Supplementary files/Supplementary Material/WoSCC dataset for CiteSpace/data/download2006_1x5unique.txt]

PT J
AU Durante, C
   Cocchi, M
   Grandi, M
   Marchetti, A
   Bro, R
AF Durante, Caterina
   Cocchi, Marina
   Grandi, Margherita
   Marchetti, Andrea
   Bro, Rasmus
TI Application of N-PLS to gas chromatographic and sensory data of
   traditional balsamic vinegars of modena
SO CHEMOMETRICS AND INTELLIGENT LABORATORY SYSTEMS
LA English
DT Article
DE multi-way regression; N-PLS; ABTM; HS-SPME/GC; sensory analysis; vinegar
ID PRINCIPAL COMPONENT ANALYSIS; MULTILINEAR PLS; FLUORESCENCE
   SPECTROSCOPY; MULTIWAY METHODS; MULTIVARIATE CALIBRATION; CHEMOMETRICS;
   REGRESSION; ACIDS
AB The application of multi-way models in food analysis as in many other research fields is rapidly increasing, above all because it can significantly help to improve visualization and interpretation of complex multivariate data characterized by different sources of variability. Furthermore, in food authentication tasks a fingerprinting strategy is frequently applied which requires the direct analysis of complex instrumental data, often obtained by hyphenated analytical techniques, which lead to multi-way data.
   In this work, the main features and advantages of multi-way regression are presented through the study of the evolution of the sensory and compositional profile during the ageing process of Aceto Balsamico Tradizionale di Modena (ABTM), a typical Italian food product, which represents a very interesting benchmark for testing new analytical methodologies due to its long ageing process and the peculiarity of the traditional making procedure.
   A series of 6 casks for each of 6 different producers has been characterized through sensory and instrumental analysis of the volatile fraction by head space-solid phase micro extraction/gas chromatography (HS-SPME/GC). The N-PLS method has been used as regression method since many sources of variability have to be taken into account, e.g. different cask series, different samples ageing, different panelists, etc.
   The validity of this choice is evaluated by comparing with results obtained from unfold-PLS method. Satisfactory regression models were obtained, highlighting the efficiency of the three-way model, which was shown to be more robust and interpretable. (c) 2006 Elsevier B.V. All rights reserved.
C1 Univ Modena, Dipartimento Chim, I-41100 Modena, Italy.
   Royal Vet & Agr Univ, Dept Dairy & Food Sci, DK-1958 Frederiksberg, Denmark.
RP Cocchi, M (reprint author), Univ Modena, Dipartimento Chim, Via Campi 183, I-41100 Modena, Italy.
EM cocchi.marina@unimore.it
RI Bro, Rasmus/A-7898-2008; Bro, Rasmus/D-2378-2015; Cocchi,
   Marina/B-9006-2013
OI Bro, Rasmus/0000-0002-7641-4854; Bro, Rasmus/0000-0002-7641-4854;
   Cocchi, Marina/0000-0001-8764-4981
CR ANDERSSON CA, 2005, N WAY TOOLBOX MABTL
   Barros AS, 2004, CHEMOMETR INTELL LAB, V73, P245, DOI 10.1016/j.chemolab.2004.03.007
   Beltran JL, 1998, ANAL CHIM ACTA, V373, P311, DOI 10.1016/S0003-2670(98)00420-6
   Bro R, 2005, CHEMOMETR INTELL LAB, V75, P69, DOI 10.1016/j.chemolab.2004.04.014
   Bro R, 1996, CHEMOMETR INTELL LAB, V34, P85, DOI 10.1016/0169-7439(96)00019-6
   Bro R, 2003, ANAL CHIM ACTA, V500, P185, DOI 10.1016/S0003-2670(03)00681-0
   Bro R, 2001, CHEMOMETR INTELL LAB, V58, P3, DOI 10.1016/S0169-7439(01)00134-4
   Bro R, 1996, J CHEMOMETR, V10, P47, DOI 10.1002/(SICI)1099-128X(199601)10:1<47::AID-CEM400>3.3.CO;2-3
   Brockhoff PM, 1996, MULTIVARIATE ANAL DA, P307
   Christensen J, 2005, CHEMOMETR INTELL LAB, V75, P201, DOI 10.1016/j.chemplab.2004.07.007
   Cocchi M, 2004, CHEMOMETR INTELL LAB, V71, P129, DOI 10.1016/j.chemolab.2004.01.004
   Cocchi M, 2002, J AGR FOOD CHEM, V50, P5255, DOI 10.1021/jf020155l
   COCCHI R, IN PRESS FOOD QUAL P
   de Jong S, 1998, J CHEMOMETR, V12, P77, DOI 10.1002/(SICI)1099-128X(199801/02)12:1<77::AID-CEM496>3.0.CO;2-7
   Forsythe G. E., 1997, COMPUTER METHODS MAT
   Garcia I, 2004, ANAL CHIM ACTA, V515, P55, DOI 10.1016/j.aca.2003.12.045
   Guimet F, 2005, ANAL CHIM ACTA, V544, P143, DOI 10.1016/j.aca.2005.02.013
   Huang J, 2003, CHEMOMETR INTELL LAB, V66, P141, DOI 10.1016/S0169-7439(03)00030-3
   Leardi R, 2000, J CHEMOMETR, V14, P197
   MARTENS M, 1989, MULTIVARIATE CABIBRA
   Miller ME, 1999, ANAL CHEM, V71, P23, DOI 10.1021/ac980576v
   Munck L, 1998, CHEMOMETR INTELL LAB, V44, P31, DOI 10.1016/S0169-7439(98)00074-4
   Pardo R, 2004, ANAL CHIM ACTA, V523, P125, DOI 10.1016/j.aca.2004.07.015
   PAWLISZN J, 1997, SOLID PHASE MICROEXT
   Pinho O, 2002, ANAL CHEM, V74, P5199, DOI 10.1021/ac020296m
   Pravdova V, 2002, ANAL CHIM ACTA, V462, P133, DOI 10.1016/S0003-2670(02)00318-5
   SMILDE A, 2004, MULTI WAY ANAL A, P166
   SMILDE A, 2004, MULIWAY ANAL, P171
   SMILDE A, 2004, MULTIWAY ANAL, P145
   Smilde AK, 1997, J CHEMOMETR, V11, P367, DOI 10.1002/(SICI)1099-128X(199709/10)11:5<367::AID-CEM481>3.0.CO;2-I
   SMILDE AK, 1990, THESIS U GRONINGEN
   Stordrange L, 2004, CHEMOMETR INTELL LAB, V70, P137, DOI 10.1016/j.chemolab.2003.10.010
   WOLD S, 1978, TECHNOMETRICS, V20, P397, DOI 10.2307/1267639
   WOLD S, 1987, CHEMOMETR INTELL LAB, V2, P37, DOI 10.1016/0169-7439(87)80084-9
NR 34
TC 56
Z9 59
U1 1
U2 27
PU ELSEVIER SCIENCE BV
PI AMSTERDAM
PA PO BOX 211, 1000 AE AMSTERDAM, NETHERLANDS
SN 0169-7439
EI 1873-3239
J9 CHEMOMETR INTELL LAB
JI Chemometrics Intell. Lab. Syst.
PD JUL 7
PY 2006
VL 83
IS 1
BP 54
EP 65
DI 10.1016/j.chemolab.2006.01.004
PG 12
WC Automation & Control Systems; Chemistry, Analytical; Computer Science,
   Artificial Intelligence; Instruments & Instrumentation; Mathematics,
   Interdisciplinary Applications; Statistics & Probability
SC Automation & Control Systems; Chemistry; Computer Science; Instruments &
   Instrumentation; Mathematics
GA 056II
UT WOS:000238515300006
DA 2019-07-15
ER

PT J
AU Casale, M
   Abajo, MJS
   Saiz, JMG
   Pizarro, C
   Forina, M
AF Casale, M
   Abajo, MJS
   Saiz, JMG
   Pizarro, C
   Forina, M
TI Study of the aging and oxidation processes of vinegar samples from
   different origins during storage by near-infrared spectroscopy
SO ANALYTICA CHIMICA ACTA
LA English
DT Article
DE NIR spectroscopy; vinegar; aging process; spectra correction;
   chemometrics
ID MULTIPLICATIVE SIGNAL CORRECTION; PREDICTION; SCATTERING; ETHANOL
AB Near infrared spectroscopy combined with several chemometrical techniques has been used to control the aging process in vinegar and the changes produced during storage. Several considerations regarding NIR instrument changes, which can add noise to the determinations, were made and a strategy based on the correction of the spectra was used to eliminate the differences between spectra due to instrument variation, in particular to lamp change.
   Ninety-five different vinegars were measured using a near-infrared spectrometer. The spectrum of each vinegar sample was collected twice: the first time as soon as the bottle was opened and the vinegar had not undergone any oxidation process and the second measurement was taken after a certain period of time.
   Then, in order to quantify the discrimination between the two groups of spectra recorded in the two occasions and so to estimate the aging effect in the vinegar samples, Linear Discriminant Analysis was used as a classification method. To improve the results, bearing in mind that many of the measured variables could be useless and that the elimination of these wavelengths can help in interpretation, a feature selection technique was applied.
   For chemical interpretation of the retained wavelengths, the spectral zones correlated with the aging process were isolated and the species and compounds that can absorb in these NIR spectra bands were studied. (c) 2005 Elsevier B.V. All rights reserved.
C1 Univ La Rioja, Dept Chem, La Rioja, Spain.
   Univ Genoa, Drug & Food Technol & Chem Dept, Genoa, Italy.
RP Pizarro, C (reprint author), Univ La Rioja, Dept Chem, La Rioja, Spain.
EM consuelo.pizarro@dq.unirioja.es
OI CASALE, Monica/0000-0003-3292-2619; Gonzalez Saiz, Jose
   Maria/0000-0002-4463-8343; Saiz-Abajo, Maria-Jose/0000-0002-4272-3181;
   Pizarro Millan, Consuelo/0000-0001-6450-8741
CR Blanco M, 2002, TRAC-TREND ANAL CHEM, V21, P240, DOI 10.1016/S0165-9936(02)00404-1
   COVENTRY AG, 1984, CEREAL FOOD WORLD, V29, P715
   DUMOULIN ED, 1987, J FOOD SCI, V52, P626, DOI 10.1111/j.1365-2621.1987.tb06689.x
   Esteban-Diez I, 2004, ANAL CHIM ACTA, V514, P57, DOI 10.1016/j.aca.2004.03.022
   FORINA M, 2004, U PARVUS RELEASE EXT
   Martens H, 2003, ANAL CHEM, V75, P394, DOI 10.1021/ac020194w
   MARTENS H, 1991, J PHARMACEUT BIOMED, V9, P625, DOI 10.1016/0731-7085(91)80188-F
   Massart D. L., 1988, CHEMOMETRICS TXB, V2
   *MATHWORKS, MATLAB HIGH PERF NUM
   NAES T, 2002, USER FRIENDLY GUIDE
   Osborne B. G., 1993, PRACTICAL NIR SPECTR
   Pedersen DK, 2002, APPL SPECTROSC, V56, P1206, DOI 10.1366/000370202760295467
   Saiz-Abajo MJ, 2005, ANAL CHIM ACTA, V533, P147, DOI 10.1016/j.aca.2004.10.086
   Saiz-Abajo MJ, 2004, J NEAR INFRARED SPEC, V12, P207, DOI 10.1255/jnirs.428
   Segtnan VH, 2005, APPL SPECTROSC, V59, P816, DOI 10.1366/0003702054280586
   Yano T, 1997, J FERMENT BIOENG, V84, P461, DOI 10.1016/S0922-338X(97)82008-9
   1986, UNSCRAMBLER V9 0
   1999, VISION 2 22 FOSS NIR
NR 18
TC 49
Z9 51
U1 0
U2 0
PU ELSEVIER SCIENCE BV
PI AMSTERDAM
PA PO BOX 211, 1000 AE AMSTERDAM, NETHERLANDS
SN 0003-2670
EI 1873-4324
J9 ANAL CHIM ACTA
JI Anal. Chim. Acta
PD JAN 31
PY 2006
VL 557
IS 1-2
BP 360
EP 366
DI 10.1016/j.aca.2005.10.063
PG 7
WC Chemistry, Analytical
SC Chemistry
GA 007JC
UT WOS:000234963900053
DA 2019-07-15
ER

PT J
AU Saiz-Abajo, MJ
   Gonzalez-Saiz, JM
   Pizarro, C
AF Saiz-Abajo, M. J.
   Gonzalez-Saiz, J. M.
   Pizarro, C.
TI Prediction of organic acids and other quality parameters of wine vinegar
   by near-infrared spectroscopy. A feasibility study
SO FOOD CHEMISTRY
LA English
DT Article
DE calibration; wine vinegar; quality control; predictor selection; partial
   least squares; characterisation
ID ORTHOGONAL SIGNAL CORRECTION; NIR SPECTROSCOPY; CALIBRATION; STRATEGY;
   SPECTRA; FOOD
AB A method for quality control of wine vinegar has been developed based on near-infrared spectroscopy that can be applied to monitor processes or in quality control in vinegar industries. In vinegar production, stages such as on-line fermentation monitoring, dilution process and quality control of the final product are relevant and necessary. The aim of this study was to achieve and simplify these manufacturing stages through the determination of 14 parameters from a spectral measurement. Total acids, non-volatile and volatile acids, organic acids. L-proline. solids. ash and chloride in vinegar were determined by near-infrared spectroscopy. Different data pre-processing methods such as orthogonal signal correction, multiplicative scatter correction or column centering were used and the final multivariate methods were evaluated and compared. The calibration models were validated and prediction capacity studied in order to examine their practical applicability to the vinegar industry. (c) 2005 Elsevier Ltd. All rights reserved.
C1 Univ La Rioja, Dept Chem, Logrono 26006, La Rioja, Spain.
RP Pizarro, C (reprint author), Univ La Rioja, Dept Chem, C Madre Dios 51, Logrono 26006, La Rioja, Spain.
EM consuelo.pizarro@dq.unirioja.es
OI Pizarro Millan, Consuelo/0000-0001-6450-8741; Gonzalez Saiz, Jose
   Maria/0000-0002-4463-8343; Saiz-Abajo, Maria-Jose/0000-0002-4272-3181
CR Anklam E, 2001, TRENDS FOOD SCI TECH, V12, P197, DOI 10.1016/S0924-2244(01)00071-1
   AOAC, 1995, OFF METH AN, P10
   Blanco M, 2001, ANAL CHIM ACTA, V434, P125, DOI 10.1016/S0003-2670(01)00820-0
   Blanco M, 2002, TRAC-TREND ANAL CHEM, V21, P240, DOI 10.1016/S0165-9936(02)00404-1
   Buning-Pfaue H, 2003, FOOD CHEM, V82, P107, DOI 10.1016/S0308-8146(02)00583-6
   Coffey C, 1999, ANAL CHIM ACTA, V395, P335, DOI 10.1016/S0003-2670(99)00360-8
   FORINA M, V PARVUS 2003 EXTEND
   GARRIDOVARO A, 1997, FEED MANUFACTURING S, P87
   GELADI P, 1985, APPL SPECTROSC, V39, P491, DOI 10.1366/0003702854248656
   Larrechi MS, 2003, TRAC-TREND ANAL CHEM, V22, P634, DOI 10.1016/S0165-9936(03)01005-7
   MASSART DL, 1997, HDB CHEMOMETRICS Q A, P329
   *MATLAB, 2001, LANG TECHN COMP VERS
   Naes T, 2002, USER FRIENDLY GUIDE, P33
   Osborne B. G., 1993, PRACTICAL NIR SPECTR, P23
   Saiz-Abajo MJ, 2005, ANAL CHIM ACTA, V528, P63, DOI 10.1016/j.aca.2004.06.027
   Saiz-Abajo MJ, 2004, J AGR FOOD CHEM, V52, P7711, DOI 10.1021/jf049098h
   Shenk J.S., 1995, MONOGRAPH NIR SYSTEM
   Svensson O, 2002, J CHEMOMETR, V16, P176, DOI 10.1002/cem.700
   Wold S, 1998, CHEMOMETR INTELL LAB, V44, P175, DOI 10.1016/S0169-7439(98)00109-9
   Xiccato G, 2004, FOOD CHEM, V86, P275, DOI 10.1016/j.foodchem.2003.09.026
NR 20
TC 43
Z9 49
U1 1
U2 20
PU ELSEVIER SCI LTD
PI OXFORD
PA THE BOULEVARD, LANGFORD LANE, KIDLINGTON, OXFORD OX5 1GB, OXON, ENGLAND
SN 0308-8146
EI 1873-7072
J9 FOOD CHEM
JI Food Chem.
PY 2006
VL 99
IS 3
BP 615
EP 621
DI 10.1016/j.foodchem.2005.08.006
PG 7
WC Chemistry, Applied; Food Science & Technology; Nutrition & Dietetics
SC Chemistry; Food Science & Technology; Nutrition & Dietetics
GA 050QB
UT WOS:000238101900028
DA 2019-07-15
ER

PT J
AU Guerrero, ED
   Marin, RN
   Mejias, RC
   Barroso, CG
AF Guerrero, ED
   Marin, RN
   Mejias, RC
   Barroso, CG
TI Optimisation of stir bar sorptive extraction applied to the
   determination of volatile compounds in vinegars
SO JOURNAL OF CHROMATOGRAPHY A
LA English
DT Article
DE stir bar sorptive extraction; vinegar; volatile compounds; two-level
   factorial design; central composite design
ID SOLID-PHASE MICROEXTRACTION; CHROMATOGRAPHY-MASS SPECTROMETRY;
   GAS-CHROMATOGRAPHY; WINE AROMA; WATER
AB Stir bar sorptive extraction (SBSE) was evaluated for analysing volatile compounds in vinegar. The extraction and desorption analytical conditions have been optimised using a two-level factorial design expanded further to a central composite design. This chemometric tool is very appropriate in screening experiments where the aim is to investigate several possibly influential and/or interacting factors. For the extraction step, the optimum analytical conditions were: sample volume 25 ml without dilution, sampling time 120 min, NaCl content 5.85 g, and stirring speed 1250 rpm. For the desorption step, the optimised analytical conditions were: desorption temperature 300 degrees C, cryofocusing temperature -140 degrees C, flow of helium 75 ml min(-1), and desorption time 10 min. The SBSE procedure developed shows detection limits, and linear ranges adequate for analysing this type of compounds. The repeatability values obtained were lower than 10%. SBSE is a very simple, solvent-free, fast technique with better sensitivities, in general, than SPME. However, a disadvantage of this technique is that, up to now, the stir bar offers a limited enrichment capability for polar compounds because is only available with PDMS coating. (c) 2005 Elsevier B.V. All rights reserved.
C1 Univ Cadiz, Fac Sci, Dept Analyt Chem, E-11510 Puerto Real, Cadiz, Spain.
RP Mejias, RC (reprint author), Univ Cadiz, Fac Sci, Dept Analyt Chem, POB 40,Pol Rio San Pedro, E-11510 Puerto Real, Cadiz, Spain.
EM remedios.castro@uca.es
RI Guerrero, Enrique Duran/J-8069-2018
OI Guerrero, Enrique Duran/0000-0003-2073-3394; castro mejias,
   remedios/0000-0002-6419-2473
CR Baltussen E, 1999, J MICROCOLUMN SEP, V11, P737, DOI 10.1002/(SICI)1520-667X(1999)11:10<737::AID-MCS7>3.0.CO;2-4
   BLANCH GP, 1995, J AGR FOOD CHEM, V43, P1251, DOI 10.1021/jf00053a024
   BLANCH GP, 1991, J CHROMATOGR SCI, V29, P11, DOI 10.1093/chromsci/29.1.11
   BLANCH GP, 1992, J AGR FOOD CHEM, V40, P1046, DOI 10.1021/jf00018a027
   Blasco C, 2004, J CHROMATOGR A, V1030, P77, DOI 10.1016/j.chroma.2003.11.037
   BRERTON RG, 1990, CHEMOMETRIC APPL MAT
   EDWARDS CG, 1990, J AGR FOOD CHEM, V38, P216, DOI 10.1021/jf00091a048
   Fischer C, 1997, J AGR FOOD CHEM, V45, P1995, DOI 10.1021/jf970121r
   Garcia-Falcon MS, 2004, WATER RES, V38, P1679, DOI 10.1016/j.watres.2003.12.034
   GARCIACAMPANA AM, 1997, TRENDS ANAL CHEM, V16, P381
   Gerbi V., 1992, Italian Journal of Food Science, V4, P259
   Leon VM, 2003, J CHROMATOGR A, V999, P91, DOI 10.1016/S0021-9673(03)00600-9
   Marin RN, 2002, J CHROMATOGR A, V967, P261, DOI 10.1016/S0021-9673(02)00786-0
   Mejias RC, 2002, J CHROMATOGR A, V953, P7, DOI 10.1016/S0021-9673(02)00122-X
   Mestres M, 1999, J CHROMATOGR A, V849, P293, DOI 10.1016/S0021-9673(99)00538-5
   MORGAN E, 1991, CHEMOMETRICS EXPT DE, P197
   Nakamura S, 2004, J CHROMATOGR A, V1038, P291, DOI 10.1016/j.chroma.2004.03.040
   NOBLE AC, 1980, J AGR FOOD CHEM, V28, P346, DOI 10.1021/jf60228a030
   Pawliszyn J, 1997, SOLID PHASE MICROEXT
   Popp P, 2003, J SEP SCI, V26, P961, DOI 10.1002/jssc.200301398
   Rapp A., 1976, Vitis, V15, P29
   Wang JL, 2001, J CHROMATOGR A, V927, P143, DOI 10.1016/S0021-9673(01)01074-3
   Whiton RS, 2000, AM J ENOL VITICULT, V51, P379
NR 23
TC 77
Z9 79
U1 0
U2 0
PU ELSEVIER SCIENCE BV
PI AMSTERDAM
PA PO BOX 211, 1000 AE AMSTERDAM, NETHERLANDS
SN 0021-9673
EI 1873-3778
J9 J CHROMATOGR A
JI J. Chromatogr. A
PD FEB 3
PY 2006
VL 1104
IS 1-2
BP 47
EP 53
DI 10.1016/j.chroma.2005.12.006
PG 7
WC Biochemical Research Methods; Chemistry, Analytical
SC Biochemistry & Molecular Biology; Chemistry
GA 009GR
UT WOS:000235100300007
PM 16384567
DA 2019-07-15
ER

PT J
AU Carlavilla, D
   Moreno-Arribas, MV
   Fanali, S
   Cifuentes, A
AF Carlavilla, Davinia
   Moreno-Arribas, M. Victoria
   Fanali, Salvatore
   Cifuentes, Alejandro
TI Chiral MEKC-LIF of amino acids in foods: Analysis of vinegars
SO ELECTROPHORESIS
LA English
DT Article
DE CE; chiral MEKC; enantiomers; food analysis
ID MICELLAR ELECTROKINETIC CHROMATOGRAPHY; LASER-INDUCED FLUORESCENCE;
   CAPILLARY-ELECTROPHORESIS; ELECTROMIGRATION METHODS; BALSAMIC VINEGARS;
   ORANGE JUICES; SEPARATION; ENANTIOMERS
AB The formation Of D-amino acids (D-aa's) in many fermented foods depends, among other factors, on the particular fermentation conditions, the action and autolysis of the microorganisms involved. In this sense, the analysis of chiral amino acids is an interesting analytical strategy for food scientists, since these compounds can be used as bacterial markers and can help, e.g., to detect adulterations, microbiological contaminations, etc. In this work, a fast and sensitive method based on IMEKC-LIF has been developed to analyze and quantitate L-amino acid (L-aa) and D-aa in vinegars. The chiral IMEKC-LIF procedure uses 100 mM sodium tetraborate, 30 mM SIDS, and 20 mM P-CD at pH 9.7 as running buffer, obtaining a good separation of the main vinegar L-/D-aa previously derivatized with fluorescein isothiocianate. Namely, L/D proline, alanine, arginine, glutamic, and aspartic acid, plus the nonchiral amino acid gamma-aminobutyric acid are separated in less than 20 min with high efficiency (up to 720 000 plates/m) and good sensitivity (LODs lower than 16.6 nM were achieved). Several D-aa's were detected and quantified in balsamic, sherry, white wine, and cider vinegars using this IMEKC-LIF procedure, observing interesting differences in their L-aa and D-aa profiles and contents.
C1 CSIC, Inst Fermentac Ind, Dept Food Anal, E-28006 Madrid, Spain.
   CNR, Inst Chem Methodol, Rome, Italy.
RP Cifuentes, A (reprint author), CSIC, Inst Fermentac Ind, Dept Food Anal, Juan Cierva 3, E-28006 Madrid, Spain.
EM acifuentes@ifi.csic.es
RI Cifuentes, Alejandro/B-4715-2011; Fanali, Salvatore/N-9618-2019; Fanali,
   Salvatore/C-1270-2011; M.Victoria, Moreno-Arribas/H-3841-2012
OI Cifuentes, Alejandro/0000-0002-7464-0217; Fanali,
   Salvatore/0000-0002-8221-6133; Fanali, Salvatore/0000-0002-8221-6133;
   M.Victoria, Moreno-Arribas/0000-0002-4136-595X
CR ARMSTRONG DW, 1990, J AGR FOOD CHEM, V38, P1674, DOI 10.1021/jf00098a010
   BRUCKNER H, 1995, J CHROMATOGR A, V697, P229, DOI 10.1016/0021-9673(94)01052-G
   CHANKVETADZE B, 1997, CAPILARY ELECTROPHOR
   CHENG YF, 1988, SCIENCE, V242, P562, DOI 10.1126/science.3140381
   Chiavaro E, 1998, ITAL J FOOD SCI, V10, P329
   Del Signore A, 2000, ITAL J FOOD SCI, V12, P317
   Delcour J, 1999, ANTON LEEUW INT J G, V76, P159, DOI 10.1023/A:1002089722581
   ENGSTROM A, 1995, ANAL CHEM, V67, P3018, DOI 10.1021/ac00113a041
   Erbe T, 2000, EUR FOOD RES TECHNOL, V211, P6, DOI 10.1007/s002170050581
   ERBE T, 1998, UNTERS FORCH A, V207, P400
   Friedman M, 1999, J AGR FOOD CHEM, V47, P3457, DOI 10.1021/jf990080u
   GASSMANN E, 1985, SCIENCE, V230, P813, DOI 10.1126/science.230.4727.813
   Hernandez-Borges J, 2005, ELECTROPHORESIS, V26, P3799, DOI 10.1002/elps.200500084
   ISSAQ HJ, 1995, ELECTROPHORESIS, V16, P467, DOI 10.1002/elps.1150160178
   Jin LJ, 1999, ELECTROPHORESIS, V20, P1538, DOI 10.1002/(SICI)1522-2683(19990601)20:7<1538::AID-ELPS1538>3.3.CO;2-T
   Kaneta T, 1998, J CHROMATOGR A, V805, P295, DOI 10.1016/S0021-9673(98)00023-5
   NOUADJE G, 1995, J CHROMATOGR A, V716, P331, DOI 10.1016/0021-9673(95)00549-3
   Palacios V, 2002, J AGR FOOD CHEM, V50, P4221, DOI 10.1021/jf020093z
   PEREZRUIZ T, 2000, CHROATOGRAPHIA, V252, P599
   POLO MC, 1976, A T A, V16, P257
   Simo C, 2004, ELECTROPHORESIS, V25, P2885, DOI 10.1002/elps.200305838
   Simo C, 2002, J AGR FOOD CHEM, V50, P5288, DOI 10.1021/jf0203848
   Simo C, 2003, ELECTROPHORESIS, V24, P2431, DOI 10.1002/elps.200305442
   Simo C, 2005, ELECTROPHORESIS, V26, P1432, DOI 10.1002/elps.200406199
   Wan H, 2000, J CHROMATOGR A, V875, P43, DOI 10.1016/S0021-9673(99)01209-1
NR 25
TC 56
Z9 56
U1 4
U2 29
PU WILEY-V C H VERLAG GMBH
PI WEINHEIM
PA PO BOX 10 11 61, D-69451 WEINHEIM, GERMANY
SN 0173-0835
J9 ELECTROPHORESIS
JI Electrophoresis
PD JUL
PY 2006
VL 27
IS 13
BP 2551
EP 2557
DI 10.1002/elps.200500909
PG 7
WC Biochemical Research Methods; Chemistry, Analytical
SC Biochemistry & Molecular Biology; Chemistry
GA 068GM
UT WOS:000239360800004
PM 16732620
DA 2019-07-15
ER
