# Supplementary material for: Knowledge Domain and Emerging Trends in Vinegar Research: A Bibliometric Review of the Literature from WoSCC
Source: Foods. 2020 Feb 10;9(2):166. doi: 10.3390/foods9020166 (PMC7074530; doi:10.3390/foods9020166)
Supplement: Supplementary file 1 [file foods-09-00166-s001.zip › Supplementary files/Supplementary Material/WoSCC dataset for CiteSpace/data/download2006_2x5unique.txt]

PT J
AU Akakabe, Y
   Tamura, Y
   Iwamoto, S
   Takabayashi, M
   Nyuugaku, T
AF Akakabe, Yoshihiko
   Tamura, Yuka
   Iwamoto, Soota
   Takabayashi, Miho
   Nyuugaku, Takeshi
TI Volatile organic compounds with characteristic odor in bamboo vinegar
SO BIOSCIENCE BIOTECHNOLOGY AND BIOCHEMISTRY
LA English
DT Article
DE volatile organic compound; bamboo vinegar; carboxylic acid; phenol
AB Bamboo vinegar solutions had pHs of 2.5 to 2.8, and the amounts of organic constituents were estimated to be 2.3 to 4.6% (w/w). Volatile organic compounds (28 components) were detected by GC-MS, and among of these, 11 compounds were common to three samples of bamboo vinegar. Perhaps acetic acid, 3-methyl-1,2-cyclohexadione, guaiacol, p-cresol, and syringol contributed to the characteristic odors (sour, smoky, and medicinal note) in bamboo vinegar.
C1 Yamaguchi Univ, Fac Agr, Dept Biol Chem, Yamaguchi 7538515, Japan.
RP Akakabe, Y (reprint author), Yamaguchi Univ, Fac Agr, Dept Biol Chem, 1677-1 Yoshida, Yamaguchi 7538515, Japan.
EM akakabe@yamaguchi-u.ac.jp
CR Fullana A, 2005, J ANAL APPL PYROL, V74, P315, DOI 10.1016/j.jaap.2004.11.036
   Higashino T, 2005, MOKUZAI GAKKAISHI, V51, P180, DOI 10.2488/jwrs.51.180
   KIM YH, 2001, HANGUK NONGHWA HAKHO, V44, P262
   Ohra-aho T, 2005, J ANAL APPL PYROL, V74, P123, DOI 10.1016/j.jaap.2004.11.010
   OU M, 2003, PEOP REP CHINA, V31, P360
   Zhang P, 2003, SPECTROSC SPECT ANAL, V23, P46
NR 6
TC 23
Z9 30
U1 1
U2 21
PU TAYLOR & FRANCIS LTD
PI ABINGDON
PA 4 PARK SQUARE, MILTON PARK, ABINGDON OX14 4RN, OXON, ENGLAND
SN 0916-8451
EI 1347-6947
J9 BIOSCI BIOTECH BIOCH
JI Biosci. Biotechnol. Biochem.
PD NOV
PY 2006
VL 70
IS 11
BP 2797
EP 2799
DI 10.1271/bbb.60317
PG 3
WC Biochemistry & Molecular Biology; Biotechnology & Applied Microbiology;
   Chemistry, Applied; Food Science & Technology
SC Biochemistry & Molecular Biology; Biotechnology & Applied Microbiology;
   Chemistry; Food Science & Technology
GA 111MI
UT WOS:000242455800035
PM 17090925
DA 2019-07-15
ER

PT J
AU Solieri, L
   Landi, S
   De Vero, L
   Giudici, P
AF Solieri, L.
   Landi, S.
   De Vero, L.
   Giudici, P.
TI Molecular assessment of indigenous yeast population from traditional
   balsamic vinegar
SO JOURNAL OF APPLIED MICROBIOLOGY
LA English
DT Article
DE 5.8S-ITS region; balsamic vinegar; D1/D2 domain; osmophilic; yeast;
   Zygosaccharomyces
ID INTERNAL TRANSCRIBED SPACERS; RIBOSOMAL-RNA GENE; SPOILAGE YEASTS;
   IDENTIFICATION; STRAINS; WINE; ZYGOSACCHAROMYCES; HYBRIDS
AB Aims: To identify and describe the indigenous yeast population involved in traditional balsamic vinegar (TBV) fermentation.
   Methods and Results: Using the restriction analysis of the ribosomal region 5(.)8S (5.8S rRNA) and the internal transcribed spacers 1 and 2 (5(.)8S-ITS region) we were able to group 133 strains isolated from 17 cooked grape must samples into 10 different yeast species, included into 4 genera. Moreover, we sequenced the D1/D2 domains of the 26S rRNA and confirmed the reliability of each identification at species level. Most strains belonged to the genus Zygosaccharomyces. In particular, Zygosaccharomyces bailii was found in 41% of the samples, followed by Saccharomyces cerevisiae, Zygosaccharomyces pseudorouxii and Candida stellata. Strains belonging respectively to Zygosaccharomyces mellis, Zygosaccharomyces bisporus, Zygosaccharomyces rouxii, Hanseniaspora valbyensis, Hanseniaspora osmophila and Candida lactis-condensi species were also detected. Despite the great number of species recovered, the mtDNA restriction profiles showed low variability at strain level. Saccharomyces cerevisiae isolates with an higher degree of intraspecific variance were considered an exception.
   Conclusions: Many different indigenous yeast species were recovered and TBV yeasts population seems to be far more complex than what was reported in previous literature.
   Significance and Impact of the Study: This study has allowed us to gain a better understanding of the indigenous yeast species of TBV cooked must.
C1 Univ Modena, Dept Agr Sci, I-42100 Reggio Emilia, Italy.
RP Solieri, L (reprint author), Univ Modena, Dept Agr Sci, Via Kennedy 17, I-42100 Reggio Emilia, Italy.
EM solieri.lisa@unimore.it
RI Solieri, Lisa/I-4352-2012; Giudici, Paolo/E-4917-2015
OI Solieri, Lisa/0000-0003-3546-6903; Giudici, Paolo/0000-0003-0015-0087;
   DE VERO, Luciana/0000-0002-9887-9994
CR Altschul SF, 1997, NUCLEIC ACIDS RES, V25, P3389, DOI 10.1093/nar/25.17.3389
   Ciani M, 1998, J SCI FOOD AGR, V78, P290, DOI 10.1002/(SICI)1097-0010(199810)78:2<290::AID-JSFA120>3.0.CO;2-A
   Esteve-Zarzoso B, 1999, INT J SYST BACTERIOL, V49, P329, DOI 10.1099/00207713-49-1-329
   Esteve-Zarzoso B, 2001, ANTON LEEUW INT J G, V80, P85, DOI 10.1023/A:1012268931569
   FLEET G, 1992, CRIT REV BIOTECHNOL, V12, P1, DOI 10.1080/07388550490465817
   Frutos RD, 2004, ANTON LEEUW INT J G, V85, P175, DOI 10.1023/B:ANTO.0000020154.56649.0f
   Giudici P., 1990, Industrie delle Bevande, V19, P475
   Giudici P., 1992, Industrie delle Bevande, V21, P478
   Giudici P, 2005, APPL MICROBIOL BIOT, V66, P622, DOI 10.1007/s00253-004-1784-2
   Guillamon JM, 1997, FEMS MICROBIOL LETT, V147, P267, DOI 10.1016/S0378-1097(96)00537-X
   GULLO H, 2006, INT J FOOD MICROBIOL, V106, P209
   James SA, 2005, FEMS YEAST RES, V5, P747, DOI 10.1016/j.femsyr.2005.02.004
   Kurtzman CP, 1998, ANTON LEEUW INT J G, V73, P331, DOI 10.1023/A:1001761008817
   LANDI S, 2005, VINEGARS ACETIC ACID, P35
   Martorell P, 2005, INT J FOOD MICROBIOL, V101, P293, DOI 10.1016/j.ijfoodmicro.2004.11.014
   Masneuf I, 1998, APPL ENVIRON MICROB, V64, P3887
   NESS F, 1993, J SCI FOOD AGR, V62, P89, DOI 10.1002/jsfa.2740620113
   Pitt JI, 1985, FUNGI FOOD SPOILAGE
   Pulvirenti A, 2004, LETT APPL MICROBIOL, V38, P113, DOI 10.1111/j.1472-765X.2003.01454.x
   PULVIRENTI A, 2000, FEMS MICROBIOL LETT, V177, P177
   QUEROL A, 1992, APPL ENVIRON MICROB, V58, P2948
   SACCHETTI M, 1970, SULL ACTO BALSAMICO
   SOLIERI L, 2005, INT J BIOTECHNOL BIO, V1
   SOLIERI L, 2005, VINEGARS ACETIC ACID, P36
   THOMAS D S, 1985, Food Microbiology (London), V2, P157, DOI 10.1016/S0740-0020(85)80008-3
   TURTURA GC, 1984, IND BEVANDE, V70, P100
   VANDAME P, 1996, MICROBIOL REV, V53, P271
   White T. J., 1990, AMPLIFICATION DIRECT, P315, DOI DOI 10.1016/B978-0-12-372180-8.50042-1
NR 28
TC 58
Z9 65
U1 1
U2 15
PU BLACKWELL PUBLISHING
PI OXFORD
PA 9600 GARSINGTON RD, OXFORD OX4 2DQ, OXON, ENGLAND
SN 1364-5072
J9 J APPL MICROBIOL
JI J. Appl. Microbiol.
PD JUL
PY 2006
VL 101
IS 1
BP 63
EP 71
DI 10.1111/j.1365-2672.2006.02906.x
PG 9
WC Biotechnology & Applied Microbiology; Microbiology
SC Biotechnology & Applied Microbiology; Microbiology
GA 055GO
UT WOS:000238438400007
PM 16834592
OA Bronze
DA 2019-07-15
ER

PT J
AU Sollenberger, T
AF Sollenberger, T'Lee
TI Mother knows best - Making honey vinegar
SO AMERICAN BEE JOURNAL
LA English
DT Article
CR *ALLTR CORP, 1998, BALL BLUE BOOK GUID, V1, P42
   DIGGS L, 1999, WINE MAKER MAGAZ WIN
   TYPES VINEGAR
   GEN DIRECTIONS MAKIN
   HIST VINEGAR
   1999, SUNSET MAGAZINE  APR
   MAKING CIDER VINEGAR
NR 7
TC 0
Z9 0
U1 0
U2 0
PU DADANT & SONS INC
PI HAMILTON
PA AMER BEE JOURNAL, HAMILTON, IL 62341 USA
SN 0002-7626
J9 AM BEE J
JI Am. Bee J.
PD MAR
PY 2006
VL 146
IS 3
BP 235
EP 237
PG 3
WC Entomology
SC Entomology
GA 090SH
UT WOS:000240971100015
DA 2019-07-15
ER

PT J
AU Gullo, M
   Caggia, C
   De Vero, L
   Giudici, P
AF Gullo, M
   Caggia, C
   De Vero, L
   Giudici, P
TI Characterization of acetic acid bacteria in "traditional balsamic
   vinegar"
SO INTERNATIONAL JOURNAL OF FOOD MICROBIOLOGY
LA English
DT Article
DE viegar; traditional balsamic vinegar; acetic acid bacteria; glucose
   tolerance
ID 16S RIBOSOMAL-RNA; SP-NOV; ACETOBACTER-EUROPAEUS; SPACER REGIONS;
   IDENTIFICATION; SEQUENCES; RDNA
AB This study evaluated the glucose tolerance of acetic acid bacteria strains isolated from Traditional Balsamic Vinegar. The results showed that the greatest hurdle to acetic acid bacteria growth is the high sugar concentration, since the majority of the isolated strains are inhibited by 25% of glucose. Sugar tolerance is an important technological trait because Traditional Balsamic Vinegar is made with concentrated cooked must. On the contrary, ethanol concentration of the cooked and fermented must is less significant for acetic acid bacteria growth. A tentative identification of the isolated strains was done by 16S-23S-5S rDNA PCR/RFLP technique and the isolated strains were clustered: 32 strains belong to Gluconacetobacter xylinus group, two strains to Acetobacter pasteurianus group and one to Acetobacter aceti. (C) 2005 Elsevier B.V All rights reserved.
C1 Univ Modena & Reggio Emilia, Dept Agr Sci, I-42100 Reggio Emilia, Italy.
   Univ Catania, DOFATA, I-95123 Catania, Italy.
RP Gullo, M (reprint author), Univ Modena & Reggio Emilia, Dept Agr Sci, Via JF Kennedy 17, I-42100 Reggio Emilia, Italy.
EM gullo.maria@unimore.it
RI Giudici, Paolo/E-4917-2015; Gullo, Maria/F-8126-2010
OI Giudici, Paolo/0000-0003-0015-0087; Gullo, Maria/0000-0002-9908-8254; DE
   VERO, Luciana/0000-0002-9887-9994
CR Cleenwerck I, 2002, INT J SYST EVOL MICR, V52, P1551, DOI 10.1099/ijs.0.02064-0
   Du Toit WJ, 2002, INT J FOOD MICROBIOL, V74, P57, DOI 10.1016/S0168-1605(01)00715-2
   ENTANI E, 1985, J GEN APPL MICROBIOL, V31, P475, DOI 10.2323/jgam.31.475
   GIUDICI P, 2004, IND BEVANDE, V191, P234
   Gullo M, 2002, INT J FOOD MICROBIOL, V80, P55
   Moonmangmee D, 2000, BIOSCI BIOTECH BIOCH, V64, P2306, DOI 10.1271/bbb.64.2306
   Poblet M, 2000, LETT APPL MICROBIOL, V31, P63, DOI 10.1046/j.1472-765X.2000.00765.x
   Romling U, 2002, RES MICROBIOL, V153, P205, DOI 10.1016/S0923-2508(02)01316-5
   Ruiz A, 2000, INT J SYST EVOL MICR, V50, P1981, DOI 10.1099/00207713-50-6-1981
   SACCHETTI M, 1970, SULLACETO BALSAMICO
   Sievers M, 1996, FEMS MICROBIOL LETT, V142, P43, DOI 10.1016/0378-1097(96)00240-6
   SIEVERS M, 1992, SYST APPL MICROBIOL, V15, P386, DOI 10.1078/072320202320771453
   SWINGS J, 1992, PROKARYOTES, P2268
   Trcek J, 2002, FEMS MICROBIOL LETT, V208, P69, DOI 10.1016/S0378-1097(01)00593-6
   Trcek J, 2000, APPL MICROBIOL BIOT, V53, P289, DOI 10.1007/s002530050023
   TURTURA C, 1984, IND BEVANDE, V4, P100
   Yamada Y, 1997, BIOSCI BIOTECH BIOCH, V61, P1244, DOI 10.1271/bbb.61.1244
   Yamada Y, 2000, INT J SYST EVOL MICR, V50, P2225, DOI 10.1099/00207713-50-6-2225
NR 18
TC 86
Z9 98
U1 2
U2 28
PU ELSEVIER SCIENCE BV
PI AMSTERDAM
PA PO BOX 211, 1000 AE AMSTERDAM, NETHERLANDS
SN 0168-1605
J9 INT J FOOD MICROBIOL
JI Int. J. Food Microbiol.
PD FEB 1
PY 2006
VL 106
IS 2
BP 209
EP 212
DI 10.1016/j.ijfoodmicro.2005.06.024
PG 4
WC Food Science & Technology; Microbiology
SC Food Science & Technology; Microbiology
GA 012WM
UT WOS:000235371600013
PM 16214251
DA 2019-07-15
ER

PT J
AU Zahoor, T
   Siddique, F
   Farooq, U
AF Zahoor, Tahir
   Siddique, Farzana
   Farooq, Umar
TI Isolation and characterization of vinegar culture (Acetobacter aceti)
   from indigenous sources
SO BRITISH FOOD JOURNAL
LA English
DT Article
DE fermentation; food products; acids; Pakistan
ID INDONESIAN SOURCES; IDENTIFICATION; BACTERIA
AB Purpose - The Food and Agriculture Organization (FAO) of the United Nations has established that vinegar is a liquid only obtained by fermentation. Although in Pakistan mostly synthetic vinegar is marketed, production of vinegar through fermentation at industrial level is also carried out. However, vinegar produced by this method tends to be of inferior quality due to uncontrolled conditions. In industry a mixed culture of Acetobacter is used for the production of acetic acid but no attention is given towards its proper maintenance and culture is contaminated with other kinds of microorganisms and still no work has been done along these lines in Pakistan. There is a need to develop pure vinegar cultures for vinegar production so that the use of synthetic vinegar may be avoided as it is prohibited in most countries. Keeping in view all of these points, the present work was conducted to isolate a pure culture of Acetobacter aceti, the maintenance of this culture and finally its utilization in fermentation for vinegar production.
   Design/methodology/approach - In this study efforts were made to isolate vinegar culture (Acetobacter aceti) from sugar cane juice, rotten apples, flowers, wine, canal water and vinegar as a primary source for Acetobacter by continuous sub-culturing on standard medium glucose, yeast extract and calcium carbonate (GYC). The culture was identified on the basis of colony characteristics and morphology. It was finally confirmed by different biochemical/enzymatic tests and further specified by nutritional and temperature requirements for the growth. The isolated strain was later used for the production of vinegar through fermentation.
   Findings - Among canal water, crushed apples, sugar cane juice, alcohol, vinegar and flowers, the alcohol and vinegar were found to be the most suitable sources for isolation of Acetobacter spp. The colonies of purified culture were found to be pale to off-white, circular, raised, convex, smooth and not > 3 mm in diameter with morphology of Gram-ve, ellipsoidal, rods, squat bacilli, roundish, single, in pairs and in chains. The isolated and identified spp. gave excellent results for the production of vinegar and this vinegar was more acceptable rather than commercially available fermented vinegar.
   Practical implication - At industrial level good quality vinegar can be produced by using pure culture of Acetobacter aceti for acetic acid fermentation.
   Originality/value - The research carried out is one of an original type as no work has been done in Pakistan previously. Further, for the accuracy of the results, all the practices were carried out in triplicates.
C1 Univ Agr Faisalabad, Inst Food Sci & Technol, Faisalabad, Pakistan.
RP Farooq, U (reprint author), Univ Agr Faisalabad, Inst Food Sci & Technol, Faisalabad, Pakistan.
EM ufd302003@yahoo.com
CR ASHECRAFT E, 2001, ACETOBACTER
   AWAN JA, 2002, MICROBIOLOGICAL MANU
   Cappuccino J. G., 1996, MICROBIOLOGY LAB MAN, P137
   EDBERG SC, 1992, ACETOBACTER ACETI
   Harrigan W.F., 1976, LAB METHODS FOOD DAI, P19
   Holt J, 1994, BERGEYS MANUAL DETER
   Kreig NR, 1984, BERGEYS MANUAL SYSTE, VI
   Lisdiyanti P, 2001, J GEN APPL MICROBIOL, V47, P119, DOI 10.2323/jgam.47.119
   Loganathan P, 1999, J APPL MICROBIOL, V87, P167, DOI 10.1046/j.1365-2672.1999.00804.x
   REHM HJ, 1983, BIOTECHNOLOGY, V3, P389
   SIDDIQUE F, 2004, PAK J FOOD SCI, V14, P35
   Sokollek SJ, 1998, J BIOTECHNOL, V60, P195, DOI 10.1016/S0168-1656(98)00014-5
   Yamada Y, 1999, J GEN APPL MICROBIOL, V45, P23, DOI 10.2323/jgam.45.23
NR 13
TC 8
Z9 8
U1 3
U2 17
PU EMERALD GROUP PUBLISHING LTD
PI BINGLEY
PA HOWARD HOUSE, WAGON LANE, BINGLEY BD16 1WA, W YORKSHIRE, ENGLAND
SN 0007-070X
EI 1758-4108
J9 BRIT FOOD J
JI Br. Food J.
PY 2006
VL 108
IS 6
BP 429
EP 439
DI 10.1108/00070700610668405
PG 11
WC Food Science & Technology
SC Food Science & Technology
GA 075VZ
UT WOS:000239915000001
DA 2019-07-15
ER
