# Supplementary material for: Knowledge Domain and Emerging Trends in Vinegar Research: A Bibliometric Review of the Literature from WoSCC
Source: Foods. 2020 Feb 10;9(2):166. doi: 10.3390/foods9020166 (PMC7074530; doi:10.3390/foods9020166)
Supplement: Supplementary file 1 [file foods-09-00166-s001.zip › Supplementary files/Supplementary Material/WoSCC dataset for CiteSpace/data/download2006_3x5unique.txt]

PT J
AU Haruta, S
   Ueno, S
   Egawa, I
   Hashiguchi, K
   Fujii, A
   Nagano, M
   Ishii, M
   Igarashi, Y
AF Haruta, S
   Ueno, S
   Egawa, I
   Hashiguchi, K
   Fujii, A
   Nagano, M
   Ishii, M
   Igarashi, Y
TI Succession of bacterial and fungal communities during a traditional pot
   fermentation of rice vinegar assessed by PCR-mediated denaturing
   gradient gel electrophoresis
SO INTERNATIONAL JOURNAL OF FOOD MICROBIOLOGY
LA English
DT Article
DE rice vinegar; PCR-DGGE; microbial succession
ID ACETIC-ACID BACTERIA; MICROBIAL-POPULATIONS; FOOD FERMENTATION;
   RIBOSOMAL-RNA; SP-NOV; MICROORGANISMS; DIVERSITY; GENES; ECOSYSTEMS;
   STRATEGIES
AB Denaturing gradient gel electrophoresis (DGGE) based on small subunit rRNA gene was applied to a traditional rice vinegar fermentation process in which the conversion of rice starch into acetic acid proceeded in a pot. The fungal DGGE profile indicated that the transition from Aspergillus oryzae to Saccharomyces sp. took place at the initial stage at which alcohol production was observed. The early stage was characterized by the coexistence of Saccharomyces sp. and lactic acid bacteria. Almost all of the bacterial DGGE bands related to lactic acid bacteria were replaced by bands derived from Lactobacillus acetotolerance and Acetobacter pasteurianus at the stage at which acetic acid started to accumulate. The microbial succession, tested in three different pots, was found to be essentially identical. Among the bacteria isolated at the early stage, some species differed from those detected by DGGE. This is the first report to reveal the microbial community succession that occurs during a unique vinegar fermentation process, as determined by a culture-independent method. (c) 2006 Elsevier B.V. All rights reserved.
C1 Univ Tokyo, Grad Sch Agr & Life Sci, Bunkyo Ku, Tokyo 1138657, Japan.
   Sakamoto Brewing Co Ltd, Kagoshima 8900052, Japan.
RP Haruta, S (reprint author), Univ Tokyo, Grad Sch Agr & Life Sci, Bunkyo Ku, Yayoi 1-1-1, Tokyo 1138657, Japan.
EM aharuta@mail.ecc.u-tokyo.ac.jp
OI Haruta, Shin/0000-0002-3705-2459
CR Adams RD, 1985, MICROBIOLOGY FERMENT, P1
   AMANN RI, 1995, MICROBIOL REV, V59, P143
   BLOM H, 1991, BIOCHEM SOC T, V19, P694, DOI 10.1042/bst0190694
   Caplice E, 1999, INT J FOOD MICROBIOL, V50, P131, DOI 10.1016/S0168-1605(99)00082-3
   COLLINS MD, 1983, J GEN MICROBIOL, V129, P2037
   Combina M, 2005, INT J FOOD MICROBIOL, V99, P237, DOI 10.1016/j.iifoodmicro.2004.08.017
   Devereux R., 1995, MOL MICROBIAL ECOLOG, P1
   Endo A, 2005, J BIOSCI BIOENG, V99, P216, DOI 10.1263/jbb.99.216
   ENTANI E, 1986, INT J SYST BACTERIOL, V36, P544, DOI 10.1099/00207713-36-4-544
   Entani E., 1985, J BREW SOC JPN, V80, P200
   ENTANI E, 1985, J SOC FERMENTATION T, V63, P211
   Ercolini D, 2004, J MICROBIOL METH, V56, P297, DOI 10.1016/j.mimet.2003.11.006
   Fleet GH, 1999, INT J FOOD MICROBIOL, V50, P101, DOI 10.1016/S0168-1605(99)00080-X
   Fruhling A, 2002, INT J SYST EVOL MICR, V52, P1171, DOI 10.1099/ijs.0.02185-0
   Giraffa G, 2004, FEMS MICROBIOL REV, V28, P251, DOI 10.1016/j.femsre.2003.10.005
   Haruta S, 2002, APPL MICROBIOL BIOT, V60, P224, DOI 10.1007/s00253-002-1074-9
   HESSELTI.CW, 1965, MYCOLOGIA, V57, P149, DOI 10.2307/3756821
   Hugenholtz P, 1998, J BACTERIOL, V180, P4765
   Kaneoke M, 2002, SEIBUTSU-KOGAKU KAIS, V80, P223
   Kato S, 2004, FEMS MICROBIOL ECOL, V51, P133, DOI 10.1016/j.femsec.2004.07.015
   Kitamoto K, 2002, ADV APPL MICROBIOL, V51, P129, DOI 10.1016/S0065-2164(02)51004-2
   KOIZUMI Y, 1989, NIPPON SHOKUHIN KOGY, V36, P237
   KOIZUMI Y, 1988, NIPPON SHOKUHIN KOGY, V35, P670
   KOIZUMI Y, 1996, NIPPON SHOKUHIN KOGY, V43, P347
   Leroy F, 2004, TRENDS FOOD SCI TECH, V15, P67, DOI 10.1016/j.tifs.2003.09.004
   Maniatis T., 1982, MOL CLONING
   Mesa MM, 2003, J FLUORESC, V13, P261, DOI 10.1023/A:1025094017265
   Muyzer G, 1999, CURR OPIN MICROBIOL, V2, P317, DOI 10.1016/S1369-5274(99)80055-1
   MUYZER G, 1993, APPL ENVIRON MICROB, V59, P695
   Nanda K, 2001, APPL ENVIRON MICROB, V67, P986, DOI 10.1128/AEM.67.2.986-990.2001
   NARAHARA H, 1994, J BREW SOC JAPAN, V89, P873
   Narendranath NV, 1997, APPL ENVIRON MICROB, V63, P4158
   Pace NR, 1997, SCIENCE, V276, P734, DOI 10.1126/science.276.5313.734
   Pedro MS, 2001, J BIOSCI BIOENG, V91, P159, DOI 10.1263/jbb.91.159
   SOOHWAN Y, 2004, J MICROBIOL BIOTECHN, V14, P276
   Steinkraus K. H., 1996, HDB INDIGENOUS FERME
   STEINKRAUS KH, 2004, HDB INDIGENOUS FERME
   Suau A, 2003, J PEDIATR GASTR NUTR, V37, P222, DOI 10.1097/00005176-200309000-00003
   SWINGS J, 1992, PROKARYOTES, P2268
   Tesfaye W, 2002, TRENDS FOOD SCI TECH, V13, P12, DOI 10.1016/S0924-2244(02)00023-7
   Thompson JD, 1997, NUCLEIC ACIDS RES, V25, P4876, DOI 10.1093/nar/25.24.4876
   UCHIMURA T, 1991, J BREWING SOC JAPAN, V86, P62
   White T. J., 1990, PCR PROTOCOLS GUIDE, P315, DOI DOI 10.1016/B978-0-12-372180-8.50042-1
   Wuyts J, 2002, NUCLEIC ACIDS RES, V30, P183, DOI 10.1093/nar/30.1.183
   Yu ZT, 2004, APPL ENVIRON MICROB, V70, P4800, DOI 10.1128/AEM.70.8.4800-4806.2004
   ZHU H, 1993, NUCLEIC ACIDS RES, V21, P5279, DOI 10.1093/nar/21.22.5279
NR 46
TC 118
Z9 144
U1 3
U2 46
PU ELSEVIER SCIENCE BV
PI AMSTERDAM
PA PO BOX 211, 1000 AE AMSTERDAM, NETHERLANDS
SN 0168-1605
J9 INT J FOOD MICROBIOL
JI Int. J. Food Microbiol.
PD MAY 25
PY 2006
VL 109
IS 1-2
BP 79
EP 87
DI 10.1016/j.ijfoodmicro.2006.01.015
PG 9
WC Food Science & Technology; Microbiology
SC Food Science & Technology; Microbiology
GA 056RG
UT WOS:000238542200010
PM 16499984
DA 2019-07-15
ER

PT J
AU Jang, JD
   Seo, GH
   Lyu, ES
   Yam, KL
   Lee, DS
AF Jang, JD
   Seo, GH
   Lyu, ES
   Yam, KL
   Lee, DS
TI Hurdle effect of vinegar and sake on Korean seasoned beef preserved by
   sous vide packaging
SO FOOD CONTROL
LA English
DT Article
DE seasoned beef; sensory; hurdle; pasteurisation; cook-chill
ID TECHNOLOGY; STORAGE
AB A Korean beef product seasoned in concentrated soy sauce was vacuum packaged in a gas barrier plastic pouch and pasteurised. Adding vinegar and/or sake to the product was examined as preservation hurdles to improve microbial stability, and sensory quality affected by the additions was evaluated. A combination of vinegar and sake improved the microbial stability of the product at 8 and 20 degrees C, while added vinegar and/or sake did not improve the sensory quality of the product. The vinegar and sake combination produced significantly inferior initial quality in taste and overall acceptability. The sensory quality of the products with or without single use of vinegar or sake degraded significantly during 10 days of storage at 8 degrees C, which made the treatment effect less pronounced. Thus, the combined addition of vinegar and sake may be an alternative means of extending shelf life, because sensory quality with this treatment became close to that of the control after extended storage. (c) 2004 Elsevier Ltd. All rights reserved.
C1 Kyungnam Univ, Div Food Sci & Biotechnol, Masan 631701, South Korea.
   Pukyung Natl Univ, Dept Food Sci & Biotechnol, Pusan 608737, South Korea.
   Rutgers State Univ, Dept Food Sci, New Brunswick, NJ 08901 USA.
RP Lee, DS (reprint author), Kyungnam Univ, Div Food Sci & Biotechnol, 449 Wolyoung Dong, Masan 631701, South Korea.
EM dongsun@kyungnam.ac.kr
RI Lee, Dong Sun/H-7762-2019
CR BETTS GD, 1998, SOUS VIDE COOK CHILL, P131
   Creed PG, 1998, SOUS VIDE COOK CHILL, P57
   FARBER JM, 1991, J FOOD PROTECT, V54, P58, DOI 10.4315/0362-028X-54.1.58
   Jang JD, 2005, FOOD CONTROL, V16, P285, DOI 10.1016/j.foodcont.2004.03.008
   Kim GiTae, 2002, Food Service Technology, V2, P131, DOI 10.1046/j.1471-5740.2002.00041.x
   LEISTNER L, 1995, TRENDS FOOD SCI TECH, V6, P41, DOI 10.1016/S0924-2244(00)88941-4
   Leistner L, 2002, HURDLE TECHNOLOGY CO, P65
   LIND JM, 1971, J AM DIET ASSOC, V58, P133
   LUCKE E, 1997, ANTIMICROBIAL FOOD A, P120
   MULDER SJ, 1975, FLEISCHWIRTSCHAFT, V55, P1253
   Peck M. W., 1998, SOUS VIDE COOK CHILL, P206
   REEVE W., 1998, SOUS VIDE COOK CHILL, P25
   SCHAFHEITLE JM, 1989, INT J FOOD SCI TECH, V24, P199
   SHINHA Y, 1984, RES REPORT NAGANO ST, V12, P12
   SIMPSON MV, 1994, FOOD MICROBIOL, V11, P5, DOI 10.1006/fmic.1994.1002
   Smith JP, 1995, ACTIVE FOOD PACKAGIN, P143
   Werlein HD, 1998, Z LEBENSM UNTERS F A, V207, P311, DOI 10.1007/s002170050338
NR 17
TC 8
Z9 12
U1 2
U2 15
PU ELSEVIER SCI LTD
PI OXFORD
PA THE BOULEVARD, LANGFORD LANE, KIDLINGTON, OXFORD OX5 1GB, OXON, ENGLAND
SN 0956-7135
EI 1873-7129
J9 FOOD CONTROL
JI Food Control
PD MAR
PY 2006
VL 17
IS 3
BP 171
EP 175
DI 10.1016/j.foodcont.2004.09.017
PG 5
WC Food Science & Technology
SC Food Science & Technology
GA 978SK
UT WOS:000232893100002
DA 2019-07-15
ER
﻿FN Clarivate Analytics Web of Science
VR 1.0
PT J
AU Berrang, ME
   Smith, DP
   Hinton, A
AF Berrang, ME
   Smith, DP
   Hinton, A
TI Application of distilled white vinegar in the cloaca to counter the
   increase in Campylobacter numbers on broiler skin during feather removal
SO JOURNAL OF FOOD PROTECTION
LA English
DT Article
ID SALMONELLA-TYPHIMURIUM; ACETIC-ACID; POULTRY; JEJUNI; CARCASS;
   PREVALENCE; RECOVERY; LEVEL; WATER
AB Because of the escape of highly contaminated gut contents from the cloaca of positive carcasses, Campylobacter numbers recovered from broiler carcass skin samples increase during automated feather removal. Vinegar is known to have antimicrobial action. The objective of this study was to determine the effect of vinegar placed in the cloaca prior to feather removal on the numbers of Campylobacter recovered from broiler breast skin. Broilers were stunned, killed, and bled in a pilot processing plant. Vinegar was placed in the colons of the chickens prior to scalding. Carcasses were scalded, and Campylobacter numbers were determined on breast skin before and after passage through a commercial-style feather-picking machine. Campylobacter numbers recovered from the breast skin of untreated control carcasses increased during feather removal from 1.3 log CFU per sample prior to defeathering to 4.2 log afterward. Placement of water in the colon before scalding had no effect on Campylobacter numbers. Campylobacter numbers recovered from the breast skin of carcasses treated with vinegar also increased during defeathering but to a significantly lesser extent. Treated carcasses experienced only a I-log increase from 1.6 log CFU per sample before feather removal to 2.6 log CFU per sample afterward. Application of an effective food-grade antimicrobial in the colon prior to scald can limit the increase in Campylobacter contamination of broiler carcasses during defeathering.
C1 USDA ARS, Russell Res Ctr, Athens, GA 30605 USA.
RP Berrang, ME (reprint author), USDA ARS, Russell Res Ctr, 950 Coll Stn Rd,POB 5677, Athens, GA 30605 USA.
EM mberrang@saa.ars.usda.gov
CR Alter T, 2005, FOOD MICROBIOL, V22, P345, DOI 10.1016/j.fm.2004.08.008
   Berndtson E, 1996, INT J FOOD MICROBIOL, V32, P35, DOI 10.1016/0168-1605(96)01102-6
   Berrang ME, 2000, J APPL POULTRY RES, V9, P43, DOI 10.1093/japr/9.1.43
   Berrang ME, 2000, POULTRY SCI, V79, P286, DOI 10.1093/ps/79.2.286
   Berrang ME, 2001, J FOOD PROTECT, V64, P2063, DOI 10.4315/0362-028X-64.12.2063
   DICKENS JA, 1994, POULTRY SCI, V73, P582, DOI 10.3382/ps.0730582
   ENTACHER K, 1998, ACM T MODEL COMPUT S, V7, P61
   Fabrizio KA, 2002, POULTRY SCI, V81, P1598, DOI 10.1093/ps/81.10.1598
   IZAT AL, 1988, POULTRY SCI, V67, P1568, DOI 10.3382/ps.0671568
   Lindsay D, 1996, MICROBIOS, V86, P105
   OKREND AJ, 1986, J FOOD PROTECT, V49, P500, DOI 10.4315/0362-028X-49.7.500
   OOSTEROM J, 1983, J FOOD PROTECT, V46, P339, DOI 10.4315/0362-028X-46.4.339
   Sakhare PZ, 1999, FOOD CONTROL, V10, P189, DOI 10.1016/S0956-7135(99)00017-1
   STERN NJ, 1992, J FOOD PROTECT, V55, P514, DOI 10.4315/0362-028X-55.7.514
   Tamblyn KC, 1997, J FOOD PROTECT, V60, P629, DOI 10.4315/0362-028X-60.6.629
   Whyte P, 2001, J FOOD PROTECT, V64, P388, DOI 10.4315/0362-028X-64.3.388
NR 16
TC 5
Z9 5
U1 1
U2 3
PU INT ASSOC FOOD PROTECTION
PI DES MOINES
PA 6200 AURORA AVE SUITE 200W, DES MOINES, IA 50322-2863 USA
SN 0362-028X
J9 J FOOD PROTECT
JI J. Food Prot.
PD FEB
PY 2006
VL 69
IS 2
BP 425
EP 427
DI 10.4315/0362-028X-69.2.425
PG 3
WC Biotechnology & Applied Microbiology; Food Science & Technology
SC Biotechnology & Applied Microbiology; Food Science & Technology
GA 011TV
UT WOS:000235292100026
PM 16496587
DA 2019-07-15
ER

PT J
AU Cocchi, M
   Durante, C
   Grandi, M
   Lambertini, P
   Manzini, D
   Marchetti, A
AF Cocchi, M.
   Durante, C.
   Grandi, M.
   Lambertini, P.
   Manzini, D.
   Marchetti, A.
TI Simultaneous determination of sugars and organic acids in aged vinegars
   and chemometric data analysis
SO TALANTA
LA English
DT Article
DE organic acids; sugars; ABTM; chemometrics; Tucker3
ID ACETO-BALSAMICO-TRADIZIONALE; PERFORMANCE LIQUID-CHROMATOGRAPHY;
   ATOMIC-ABSORPTION SPECTROSCOPY; PRINCIPAL COMPONENT ANALYSIS;
   MASS-SPECTROMETRY; TRIMETHYLSILYL DERIVATIVES; DI-MODENA;
   GAS-CHROMATOGRAPHY; CARBOXYLIC-ACIDS; REGGIO-EMILIA
AB Aceto Balsamico Tradizionale of Modena (ABTM) is a typical product (PDO denomination) of the province of Modena produced by cooked grape must which undergoes a long ageing period (at least 12 years) in series of wooden casks (batterie). The study of the transformations of this product during ageing is extremely relevant in order to control the authenticity of ABTM towards succedaneous products and mislabelling of age.
   This paper presents the results of the investigation of sugars and fixed organic acids in ABTM samples of different ages, coming from different batterie. The analytes were simultaneously determined by a gas chromatographic method optimised for this peculiar matrix.
   The method shows good separation and resolution of the investigated chemical species and allows their determination in the concentration ranges reported in brackets: malic (7.6-15.5 g kg(-1)), tartaric (4.0-9.7 g kg(-1)), citric (0.6-1.5 g kg(-1)) and succinic (0.36-0.62 g kg(-1)) acid and glucose (153-294g kg(-1)), fructose (131-279g kg(-1)), xylose (011-0.39g kg(-1)), ribose (0.078-0.429g kg(-1)), rhamnose (0.061-0.195g kg(-1)), galactose (0.136-0.388g kg(-1)), mannose (0.41-1.46g kg(-1)), arabinose (0.33-1.00g kg(-1)) and sucrose (0.46-6.84g kg(-1)), with mean associated errors ranging from 5 to 19% depending on the analytes.
   Moreover, the recovery values are always satisfactory, being close to one for most of the analytes.
   Furthermore, in order to assess the degree of variability of the different analytes content with vinegar ageing and the similarity/dissimilarity among series of casks a three-way data analysis method (Tucker3) is proposed. The chemometric technique applied on the data set shows differences between the samples on the bases of their different ageing period, and between the batterie, which traditionally have an own peculiar production procedure. (c) 2006 Elsevier B.V. All rights reserved.
C1 Univ Modena, Dipartimento Chim, I-41100 Modena, Italy.
   Univ Modena, Dipartimento Sci Agrarie, I-42100 Reggio Emilia, Italy.
   Minist Politiche Agricole & Forestali, Ispettorato Gen Repress Frodi, I-41100 Modena, Italy.
RP Marchetti, A (reprint author), Univ Modena, Dipartimento Chim, Via Campi 183, I-41100 Modena, Italy.
EM marchetti.andrea@unimore.it
RI Cocchi, Marina/B-9006-2013
OI Cocchi, Marina/0000-0001-8764-4981
CR Adams MA, 1999, ANAL BIOCHEM, V266, P77, DOI 10.1006/abio.1998.2906
   Anklam E, 1998, FOOD CHEM, V61, P243, DOI 10.1016/S0308-8146(97)00104-0
   BOZKURT H, 1998, FOOD SCI TECH, V31, P196
   Bro R, 2003, J CHEMOMETR, V17, P16, DOI 10.1002/cem.773
   CHAPMAN GW, 1989, J AGR FOOD CHEM, V37, P947, DOI 10.1021/jf00088a026
   Chiavaro E, 1998, ITAL J FOOD SCI, V10, P329
   Cocchi M, 2004, CHEMOMETR INTELL LAB, V71, P129, DOI 10.1016/j.chemolab.2004.01.004
   Cocchi M, 2002, J AGR FOOD CHEM, V50, P5255, DOI 10.1021/jf020155l
   Cocchi M, 2004, J AGR FOOD CHEM, V52, P4047, DOI 10.1021/jf030712j
   COCCHI M, IN PRESS FOOD QUAL
   COCCHI M, UNPUB J FOOD ENG
   Consonni R, 2004, J AGR FOOD CHEM, V52, P3446, DOI 10.1021/jf0355147
   Cordella C, 2002, J AGR FOOD CHEM, V50, P1751, DOI 10.1021/jf011096z
   Corradini F, 1996, J AOAC INT, V79, P1167
   del Alamo M, 2000, FOOD CHEM, V71, P189, DOI 10.1016/S0308-8146(00)00145-X
   Del Signore A, 2000, ITAL J FOOD SCI, V12, P317
   Dennis MJ, 1998, ANALYST, V123, P151
   Drake SR, 1999, J AGR FOOD CHEM, V47, P3181, DOI 10.1021/jf981228x
   DROZD J, 1981, J CHROMATOGRAPHY LIB, V19, P69
   Flood AE, 2000, J CHEM ENG DATA, V45, P902, DOI 10.1021/je000080m
   FUNK W, 1995, QUALITY ASSURANCE AN, P15
   HENRION R, 1994, CHEMOMETR INTELL LAB, V25, P1, DOI 10.1016/0169-7439(93)E0086-J
   Katona ZF, 1999, J CHROMATOGR A, V847, P91, DOI 10.1016/S0021-9673(99)00333-7
   LAINE RA, 1973, CARBOHYD RES, V27, P199, DOI 10.1016/S0008-6215(00)82440-4
   Mannina L, 2004, J AGR FOOD CHEM, V52, P7988, DOI 10.1021/jf048917v
   Masino F, 2005, FOOD CHEM, V92, P673, DOI 10.1016/j.foodchem.2004.08.029
   MATEO R, 1987, J CHROMATOGR, V410, P319, DOI 10.1016/S0021-9673(00)90062-1
   Morales ML, 1998, J CHROMATOGR A, V822, P45, DOI 10.1016/S0021-9673(98)00572-X
   Munck L, 1998, CHEMOMETR INTELL LAB, V44, P31, DOI 10.1016/S0169-7439(98)00074-4
   PARKANY M, 1996, USE RECOVERY FACTORS
   Poole C. F., 1978, HDB DERIVATIVES CHRO, P152
   Pravdova V, 2002, ANAL CHIM ACTA, V462, P133, DOI 10.1016/S0003-2670(02)00318-5
   Ratsimba V, 1999, J CHROMATOGR A, V844, P283, DOI 10.1016/S0021-9673(99)00322-2
   ROMERO EG, 1993, J CHROMATOGR A, V655, P111
   Sanarico D, 2003, J LIQ CHROMATOGR R T, V26, P2177, DOI 10.1081/JLC-120022402
   SMILDE A., 2004, MULTIWAY ANAL APPL C
   Theobald A, 1998, J AGR FOOD CHEM, V46, P1850, DOI 10.1021/jf970912t
   Wold S., 1993, 3D QSAR DRUG DESIGN, P523
   ZERBINATI O, 1994, J CHROMATOGR A, V671, P281, DOI 10.1016/0021-9673(94)80251-3
NR 39
TC 66
Z9 71
U1 1
U2 48
PU ELSEVIER SCIENCE BV
PI AMSTERDAM
PA PO BOX 211, 1000 AE AMSTERDAM, NETHERLANDS
SN 0039-9140
EI 1873-3573
J9 TALANTA
JI Talanta
PD JUL 15
PY 2006
VL 69
IS 5
BP 1166
EP 1175
DI 10.1016/j.talanta.2005.12.032
PG 10
WC Chemistry, Analytical
SC Chemistry
GA 058XL
UT WOS:000238697800021
PM 18970699
DA 2019-07-15
ER

PT J
AU Kim, SY
   Kim, JN
   Wee, YJ
   Park, DH
   Ryu, HW
AF Kim, Soo-Yeon
   Kim, Jin-Nam
   Wee, Young-Jung
   Park, Don-Hee
   Ryu, Hwa-Won
TI Production of bacterial cellulose by Gluconacetobacter sp RKY5 isolated
   from persimmon vinegar
SO APPLIED BIOCHEMISTRY AND BIOTECHNOLOGY
LA English
DT Article
DE bacterial cellulose; fermentation; Gluconacetobacter; optimization;
   persimmon vinegar
AB The optimum fermentation medium for the production of bacterial cellulose (BC) by a newly isolated Gluconacetobacter sp. RKY5 was investigated. The optimized medium composition for cellulose production was determined to be 15 g/L glycerol, 8 g/L yeast extract, 3 g/L K2HPO4, and 3 g/L acetic acid. Under these optimized culture medium, Gluconacetobacter sp. RKY5 produced 5.63 g/L of BC after 144 h of shaken culture, although 4.59 g/L of BC was produced after 144 h of static culture. The amount of BC produced by Gluconacetobacter sp. RKY5 was more than 2 times in the optimized medium found in this study than in a standard Hestrin and Shramm medium, which was generally used for the cultivation of BC-producing organisms.
C1 [Wee, Young-Jung; Park, Don-Hee; Ryu, Hwa-Won] Chonnam Natl Univ, Sch Biol Sci & Technol, Kwangju 500757, South Korea.
   [Kim, Soo-Yeon; Kim, Jin-Nam] Chonnam Natl Univ, Dept Mat Chem & Biochem Engn, Kwangju 500757, South Korea.
RP Ryu, HW (reprint author), Chonnam Natl Univ, Sch Biol Sci & Technol, Kwangju 500757, South Korea.
EM hwryu@chonnam.ac.kr
CR Astley OM, 2001, INT J BIOL MACROMOL, V29, P193, DOI 10.1016/S0141-8130(01)00167-2
   Brown AJ, 1886, J CHEM SOC, V49, P432, DOI DOI 10.1039/CT8864900432
   Buchanan RE, 1974, BERGEYS MANUAL DETER
   Hult EL, 2003, CARBOHYD POLYM, V53, P9, DOI 10.1016/S0144-8617(02)00297-7
   Jonas R, 1998, POLYM DEGRAD STABIL, V59, P101, DOI 10.1016/S0141-3910(97)00197-3
   Matsuoka M, 1996, BIOSCI BIOTECH BIOCH, V60, P575, DOI 10.1271/bbb.60.575
   Park JK, 2003, BIOTECHNOL BIOPROC E, V8, P83, DOI 10.1007/BF02940261
   RYU HW, 2004, Patent No. 1020040104790
   SCHRAMM M, 1954, BIOCHEM J, V56, P163, DOI 10.1042/bj0560163
   Son C, 2002, J MICROBIOL BIOTECHN, V12, P722
   Son HJ, 2001, BIOTECHNOL APPL BIOC, V33, P1, DOI 10.1042/BA20000065
   Tonouchi N, 1996, BIOSCI BIOTECH BIOCH, V60, P1377, DOI 10.1271/bbb.60.1377
   TOYOSAKI H, 1995, BIOSCI BIOTECH BIOCH, V59, P1498, DOI 10.1271/bbb.59.1498
   WULF PD, 1996, J CHEM TECH BIOTECHN, V67, P376
   Yamada Y, 1997, BIOSCI BIOTECH BIOCH, V61, P1244, DOI 10.1271/bbb.61.1244
NR 15
TC 25
Z9 28
U1 1
U2 19
PU HUMANA PRESS INC
PI TOTOWA
PA 999 RIVERVIEW DRIVE SUITE 208, TOTOWA, NJ 07512 USA
SN 0273-2289
EI 1559-0291
J9 APPL BIOCHEM BIOTECH
JI Appl. Biochem. Biotechnol.
PD MAR
PY 2006
VL 131
IS 1-3
BP 705
EP 715
DI 10.1385/ABAB:131:1:705
PG 11
WC Biochemistry & Molecular Biology; Biotechnology & Applied Microbiology
SC Biochemistry & Molecular Biology; Biotechnology & Applied Microbiology
GA V44LU
UT WOS:000203005000007
PM 16915681
DA 2019-07-15
ER
