# Supplementary material for: Knowledge Domain and Emerging Trends in Vinegar Research: A Bibliometric Review of the Literature from WoSCC
Source: Foods. 2020 Feb 10;9(2):166. doi: 10.3390/foods9020166 (PMC7074530; doi:10.3390/foods9020166)
Supplement: Supplementary file 1 [file foods-09-00166-s001.zip › Supplementary files/Supplementary Material/WoSCC dataset for CiteSpace/data/download2006_4x5unique.txt]

PT J
AU Plessi, M
   Bertelli, D
   Miglietta, F
AF Plessi, M
   Bertelli, D
   Miglietta, F
TI Extraction and identification by GC-MS of phenolic acids in traditional
   balsamic vinegar from Modena
SO JOURNAL OF FOOD COMPOSITION AND ANALYSIS
LA English
DT Article
DE traditional balsamic vinegar from Modena; phenolic acids; extraction;
   GC-MS
ID ACETIFICATION PROCESS; WINE; GRAPES; ASSAY; HPLC
AB Traditional balsamic vinegar from Modena (Aceto balsamico tradizionale di Modena, ABTM) is a typical Italian product obtained by a traditional method from grape must. As the chemical composition of this vinegar has not yet been fully investigated, the present work aims to develop a method for investigating the presence of biologically active compounds such as phenolic acids. The physico-chernical characteristics of ABTM required the development of a specific method for phenolic acid extraction. Different materials, such as diatomaceous earth cartridges for liquid-liquid extraction and polyamidic SPE cartridges, have been tested. The identification of phenolic acids in extracts of ABTM has been carried out using a GC/MS method after derivatization with bis(trimethylsilyl)trifluoroacetamide (BTSFA). The developed procedure allowed the identification in ABTM of nine phenolic acids, confirming also the presence of these natural antioxidants at the end of the process that transforms grape must into ABTM. (c) 2005 Elsevier Inc. All rights reserved.
C1 Univ Modena, Dipartimento Sci Farmaceut, I-41100 Modena, Italy.
RP Plessi, M (reprint author), Univ Modena, Dipartimento Sci Farmaceut, Via Campi 183, I-41100 Modena, Italy.
EM plessi.maria@unimo.it
RI Bertelli, Davide/D-3475-2015; Miglietta, Franco/A-1257-2009; Plessi,
   Maria/D-8576-2015
OI Bertelli, Davide/0000-0002-6227-7369; Miglietta,
   Franco/0000-0003-1474-8143; Plessi, Maria/0000-0003-2780-4781
CR Andlauer W, 2000, J AGR FOOD CHEM, V48, P3533, DOI 10.1021/jf000010j
   [Anonymous], 2000, GAZZETTA UFFICIALE R
   BORTOLOTTI PP, 1993, VIGNEVINI, V5, P22
   Chiavaro E, 1998, ITAL J FOOD SCI, V10, P329
   Chu TY, 2001, TALANTA, V54, P1163, DOI 10.1016/S0039-9140(01)00392-7
   Cocchi M, 2002, J AGR FOOD CHEM, V50, P5255, DOI 10.1021/jf020155l
   Del Signore A, 1998, J AOAC INT, V81, P1087
   Del Signore A, 2001, J FOOD ENG, V50, P77, DOI 10.1016/S0260-8774(00)00195-3
   DESIMON BF, 1992, Z LEBENSM UNTERS FOR, V194, P351
   Fabios M, 2000, J AGR FOOD CHEM, V48, P2155, DOI 10.1021/jf9908502
   Garcia-Parrilla MC, 1997, J AGR FOOD CHEM, V45, P3487, DOI 10.1021/jf970091s
   Garcia-Parrilla MC, 1999, FOOD RES INT, V32, P433, DOI 10.1016/S0963-9969(99)00105-2
   Ghiselli A, 1998, J AGR FOOD CHEM, V46, P361, DOI 10.1021/jf970486b
   GUILLEN DA, 1993, J CHROMATOGR A, V655, P227, DOI 10.1016/0021-9673(93)83227-J
   Morales ML, 2001, J SCI FOOD AGR, V81, P611, DOI 10.1002/jsfa.853
   PLESSI M, 1988, AGR BIOL CHEM TOKYO, V52, P25
   Ramos R, 1999, FOOD CHEM, V67, P39, DOI 10.1016/S0308-8146(99)00107-7
   Sakkiadi AV, 2001, LEBENSM-WISS TECHNOL, V34, P410, DOI 10.1006/fstl.2001.0792
   Shahidi F., 1995, FOOD PHENOLICS SOURC
   SINGLETON V. L., 1965, AMER J ENOL VITICULT, V16, P144
   Soleas GJ, 1997, ANAL CHEM, V69, P4405, DOI 10.1021/ac961320x
NR 21
TC 49
Z9 52
U1 2
U2 18
PU ACADEMIC PRESS INC ELSEVIER SCIENCE
PI SAN DIEGO
PA 525 B ST, STE 1900, SAN DIEGO, CA 92101-4495 USA
SN 0889-1575
J9 J FOOD COMPOS ANAL
JI J. Food Compos. Anal.
PD FEB
PY 2006
VL 19
IS 1
BP 49
EP 54
DI 10.1016/J.JFCA.2004.10.008
PG 6
WC Chemistry, Applied; Food Science & Technology
SC Chemistry; Food Science & Technology
GA 986WE
UT WOS:000233479600006
DA 2019-07-15
ER
