# Supplementary material for: Knowledge Domain and Emerging Trends in Vinegar Research: A Bibliometric Review of the Literature from WoSCC
Source: Foods. 2020 Feb 10;9(2):166. doi: 10.3390/foods9020166 (PMC7074530; doi:10.3390/foods9020166)
Supplement: Supplementary file 1 [file foods-09-00166-s001.zip › Supplementary files/Supplementary Material/WoSCC dataset for CiteSpace/data/download2007_0x5unique.txt]

PT J
AU Hlebowicz, J
   Darwiche, G
   Bjorgell, O
   Almer, LO
AF Hlebowicz, Joanna
   Darwiche, Gassan
   Bjorgell, Ola
   Almer, Lars-Olof
TI Effect of apple cider vinegar on delayed gastric emptying in patients
   with type 1 diabetes mellitus: a pilot study
SO BMC GASTROENTEROLOGY
LA English
DT Article
ID BLOOD-GLUCOSE CONCENTRATIONS; HEALTHY-SUBJECTS; DIETARY FIBER;
   HYPOGLYCEMIA INCREASES; INSULIN-RESISTANCE; GLYCEMIC LOAD; WOMEN;
   PREVALENCE; RISK; MEAL
AB Background: Previous studies on healthy people show that vinegar delays gastric emptying and lowers postprandial blood glucose and insulin levels. The aim of this study was to investigate the effect of apple cider vinegar on delayed gastric emptying rate on diabetes mellitus patients.
   Methods: Ten patients with type 1 diabetes and diabetic gastroparesis, including one patient who had undergone vagotomy, were included and completed the investigator blinded crossover trial. The gastric emptying rate (GER) was measured using standardized real-time ultrasonography. The GER was calculated as the percentage change in the antral cross-sectional area 15 and 90 minutes after ingestion of 300 g rice pudding and 200 ml water (GER1), or 300 g rice pudding and 200 ml water with 30 ml apple cider vinegar (GER2). The subjects drank 200 ml water daily before breakfast one week before the measurement of GER1. The same subjects drank 200 ml water with 30 ml vinegar daily before breakfast for two weeks before the measurement of GER2.
   Results: The median values of GER1 and GER2 were 27% and 17%, respectively. The effect of vinegar on the rate of gastric emptying was statistically significant (p < 0.05).
   Conclusion: This study shows that vinegar affects insulin-dependent diabetes mellitus patients with diabetic gastroparesis by reducing the gastric emptying rate even further, and this might be a disadvantage regarding to their glycaemic control.
C1 [Hlebowicz, Joanna; Darwiche, Gassan; Almer, Lars-Olof] Lund Univ, Malmo Univ Hosp, Dept Med, Malmo, Sweden.
   [Bjorgell, Ola] Lund Univ, Malmo Univ Hosp, Dept Radiol, Malmo, Sweden.
RP Hlebowicz, J (reprint author), Lund Univ, Malmo Univ Hosp, Dept Med, Malmo, Sweden.
EM joanna.hlebowicz@med.lu.se; gassan.darwiche@skane.se;
   Ola.Bjorgell@med.lu.se; Lars-Olof.Almer@med.lu.se
CR Attvall S, 1995, Lakartidningen, V92, P4171
   ATTVALL S, 1995, LAKARTIDNINGEN, V92, P4169
   ATTVALL S, 1995, LAKARTIDNINGEN, V92, P4171
   BRIGHENTI F, 1995, EUR J CLIN NUTR, V49, P242
   Bytzer P, 2001, ARCH INTERN MED, V161, P1989, DOI 10.1001/archinte.161.16.1989
   COLDITZ GA, 1992, AM J CLIN NUTR, V55, P1018
   Darwiche G, 1999, J ULTRAS MED, V18, P673
   Darwiche G, 2003, J ULTRAS MED, V22, P459, DOI 10.7863/jum.2003.22.5.459
   FRASER RJ, 1990, DIABETOLOGIA, V33, P675, DOI 10.1007/BF00400569
   Fushimi T, 2001, J NUTR, V131, P1973
   HOROWITZ M, 1991, EUR J NUCL MED, V18, P229
   HOROWITZ M, 1989, DIABETOLOGIA, V32, P151, DOI 10.1007/BF00265086
   Janket SJ, 2003, DIABETES CARE, V26, P1008, DOI 10.2337/diacare.26.4.1008
   Johnston CS, 2004, DIABETES CARE, V27, P281, DOI 10.2337/diacare.27.1.281
   JONES KL, 1995, J NUCL MED, V36, P2220
   Jones KL, 2001, DIABETES CARE, V24, P1264, DOI 10.2337/diacare.24.7.1264
   KESHAVARZIAN A, 1987, AM J GASTROENTEROL, V82, P29
   Kong MF, 2005, DIABETIC MED, V22, P13, DOI 10.1111/j.1464-5491.2005.1761e.x
   Leeman M, 2005, EUR J CLIN NUTR, V59, P1266, DOI 10.1038/sj.ejcn.1602238
   LILJEBERG H, 2005, EUR J CLIN NUTR, V59, P1266
   LILJEBERG HGM, 1995, J NUTR, V125, P1503
   LIN HC, 1990, AM J PHYSIOL, V259, pG1025
   LUNDGREN H, 1989, AM J CLIN NUTR, V49, P708
   Lyrenas EB, 1997, DIABETES CARE, V20, P413, DOI 10.2337/diacare.20.3.413
   LYSY J, 2006, NEUROGASTROENT MOTIL, V18, P430
   Maleki D, 2000, ARCH INTERN MED, V160, P2808, DOI 10.1001/archinte.160.18.2808
   McKeown NM, 2004, DIABETES CARE, V27, P538, DOI 10.2337/diacare.27.2.538
   Meyer KA, 2000, AM J CLIN NUTR, V71, P921
   Ogawa N, 2000, J NUTR, V130, P507
   Ostman E, 2005, EUR J CLIN NUTR, V59, P983, DOI 10.1038/sj.ejcn.1602197
   RAWLINS MD, 1977, EUR J CLIN PHARMACOL, V11, P283, DOI 10.1007/BF00607678
   Salmeron J, 1997, JAMA-J AM MED ASSOC, V277, P472, DOI 10.1001/jama.277.6.472
   Salmeron J, 1997, DIABETES CARE, V20, P545, DOI 10.2337/diacare.20.4.545
   Sanaka M, 1998, J GASTROENTEROL, V33, P785, DOI 10.1007/s005350050177
   SCHVARCZ E, 1995, DIABETES CARE, V18, P674, DOI 10.2337/diacare.18.5.674
   SCHVARCZ E, 1993, DIABETIC MED, V10, P660, DOI 10.1111/j.1464-5491.1993.tb00141.x
   Schvarcz E, 1997, GASTROENTEROLOGY, V113, P60, DOI 10.1016/S0016-5085(97)70080-5
   Sheard NF, 2004, DIABETES CARE, V27, P2266, DOI 10.2337/diacare.27.9.2266
   WEGENER M, 1990, DIGEST DIS, V8, P23, DOI 10.1159/000171237
   Wild S, 2004, DIABETES CARE, V27, P1047, DOI 10.2337/diacare.27.5.1047
NR 40
TC 25
Z9 25
U1 2
U2 19
PU BIOMED CENTRAL LTD
PI LONDON
PA 236 GRAYS INN RD, FLOOR 6, LONDON WC1X 8HL, ENGLAND
SN 1471-230X
J9 BMC GASTROENTEROL
JI BMC Gastroenterol.
PD DEC 20
PY 2007
VL 7
AR 46
DI 10.1186/1471-230X-7-46
PG 6
WC Gastroenterology & Hepatology
SC Gastroenterology & Hepatology
GA 264WF
UT WOS:000253320400001
PM 18093343
OA DOAJ Gold, Green Published
DA 2019-07-15
ER

PT J
AU Consonni, R
   Cagliani, LR
AF Consonni, R.
   Cagliani, L. R.
TI NMR relaxation data for quality characterization of Balsamic vinegar of
   Modena
SO TALANTA
LA English
DT Article
DE Balsamic vinegar of modena; PCA; PLS; H-1 NMR; spin-lattice relaxation
   times; vinegar ageing process
ID MAGNETIC-RESONANCE-SPECTROSCOPY; MULTIVARIATE-ANALYSIS; ORGANIC-ACIDS;
   ACETIC-ACID; SUGARS; AUTHENTICITY; H-1-NMR; MS
AB In this paper, 22 samples consisting of Balsamic vinegar of Modena and two Traditional Balsamic vinegar of Modena samples have been analyzed by means of H-1 NMR spectroscopy. Some selected resonances have been used for quantification and for T1 (spin-lattice relaxation time) measurements. Statistical protocols applied to NMR data for quantification of selected resonances revealed the possibility to differentiate the samples according to their ageing process. Additionally, T1 measurements revealed a strong correlation with the ageing process and these new data were added for improving the statistical model, which was used to predict T1 relaxation time of selected compounds for Balsamic vinegar samples. Our results indicate that the use of NMR data and statistical methods is a valid approach that can be successfully used for ageing characterization of Balsamic vinegar of Modena samples. (C) 2007 Elsevier B.V. All rights reserved.
C1 CNR, Ist Studio Macromol, Lab NMR, I-20133 Milan, Italy.
RP Consonni, R (reprint author), CNR, Ist Studio Macromol, Lab NMR, Bassini 15, I-20133 Milan, Italy.
EM roberto.consonni@ismac.cnr.it
RI Consonni, Roberto/G-5257-2013
CR Andaur JE, 2004, J AGR FOOD CHEM, V52, P165, DOI 10.1021/jf034886c
   ARULMOZHI V, 1993, PHYS CHEM LIQ, V26, P201, DOI 10.1080/00319109308030663
   Arvanitoyannis IS, 2005, CRIT REV FOOD SCI, V45, P193, DOI 10.1080/10408690590956369
   Charlton AJ, 2002, J AGR FOOD CHEM, V50, P3098, DOI 10.1021/jf011539z
   Cocchi M, 2006, TALANTA, V69, P1166, DOI 10.1016/j.talanta.2005.12.032
   Consonni R, 2004, J AGR FOOD CHEM, V52, P3446, DOI 10.1021/jf0355147
   Del Signore A, 1998, J AOAC INT, V81, P1087
   Erikson L, 2001, MULTI MEGAVARIATE DA
   Falcone PM, 2006, ADV FOOD NUTR RES, V51, P205, DOI 10.1016/S1043-4526(06)51004-6
   Gullo M, 2006, INT J FOOD MICROBIOL, V106, P209, DOI 10.1016/j.ijfoodmicro.2005.06.024
   Hermann A, 2001, EUR FOOD RES TECHNOL, V212, P683, DOI 10.1007/s002170100308
   Hickey H, 2006, FOOD RES INT, V39, P612, DOI 10.1016/j.foodres.2005.12.007
   HORTON D, 1982, CARBOHYD RES, V105, P145, DOI 10.1016/S0008-6215(00)81860-1
   Lachenmeier DW, 2005, EUR FOOD RES TECHNOL, V220, P215, DOI 10.1007/s00217-004-1070-7
   Laghi L, 2005, MAGN RESON IMAGING, V23, P501, DOI 10.1016/j.mri.2004.12.003
   Lakshmanan R, 2007, LWT-FOOD SCI TECHNOL, V40, P544, DOI 10.1016/j.lwt.2005.12.003
   Mariette F, 2004, CR CHIM, V7, P221, DOI 10.1016/j.crci.2003.11.004
   Plessi M, 2006, J FOOD COMPOS ANAL, V19, P49, DOI 10.1016/J.JFCA.2004.10.008
   REMAUD G, 1992, FRESEN J ANAL CHEM, V342, P457, DOI 10.1007/BF00322207
   Sanarico D, 2003, J LIQ CHROMATOGR R T, V26, P2177, DOI 10.1081/JLC-120022402
   SATTIACOUMAR S, 1993, B SOC CHIM BELG, V10
   Todt H, 2006, FOOD CHEM, V96, P436, DOI 10.1016/j.foodchem.2005.04.032
   VANDERVOET H, 1994, CHEMOMETR INTELL LAB, V25, P313, DOI 10.1016/0169-7439(94)85050-X
   WOLD S, 1978, TECHNOMETRICS, V20, P397, DOI 10.2307/1267639
   WOLD S, 1993, ANAL CHIM ACTA, V277, P239, DOI 10.1016/0003-2670(93)80437-P
   WOLD S, 2006, PLS CHEM ENCY COMPUT
   Wold S., 1993, 3D QSAR DRUG DESIGN, P523
NR 27
TC 16
Z9 17
U1 1
U2 11
PU ELSEVIER SCIENCE BV
PI AMSTERDAM
PA PO BOX 211, 1000 AE AMSTERDAM, NETHERLANDS
SN 0039-9140
J9 TALANTA
JI Talanta
PD SEP 15
PY 2007
VL 73
IS 2
BP 332
EP 339
DI 10.1016/j.talanta.2007.03.045
PG 8
WC Chemistry, Analytical
SC Chemistry
GA 210OT
UT WOS:000249466200020
PM 19073036
DA 2019-07-15
ER

PT J
AU Garcia-Garcia, I
   Cantero-Moreno, D
   Jimenez-Ot, C
   Baena-Ruano, S
   Jimenez-Hornero, J
   Santos-Duenas, I
   Bonilla-Venceslada, J
   Barja, F
AF Garcia-Garcia, I.
   Cantero-Moreno, D.
   Jimenez-Ot, C.
   Baena-Ruano, S.
   Jimenez-Hornero, J.
   Santos-Duenas, I.
   Bonilla-Venceslada, J.
   Barja, F.
TI Estimating the mean acetification rate via on-line monitored changes in
   ethanol during a semi-continuous vinegar production cycle
SO JOURNAL OF FOOD ENGINEERING
LA English
DT Article
DE vinegar; wine; acetification rate
ID INDUSTRIAL ACETIC FERMENTATION
AB A simple, fast method for estimating the mean rate of biological oxidation in a typical semi-continuous wine vinegar production cycle was developed. The method involves on-line monitoring changes in ethanol concentration during the cycle and allows the acetification rate in each cycle step to be estimated. This datum is of a high interest with a view to optimizing the process by establishing the influence of the operational variables on productivity. (c) 2006 Elsevier Ltd. All rights reserved.
C1 Univ Cordoba, Fac Sci, Dept Chem Engn, Cordoba 14071, Spain.
   Univ Cadiz, Fac Sci, Dept Chem Engn, Cadiz 11510, Spain.
   Univ Geneva, Lab Bioenerget & Microbiol, CH-1254 Geneva, Switzerland.
RP Garcia-Garcia, I (reprint author), Univ Cordoba, Fac Sci, Dept Chem Engn, Campus Univ Rabanales,Ctra Nnal 4,Km 396, Cordoba 14071, Spain.
EM isidoro.garcia@uco.es
RI Jimenez, Jorge/W-1014-2018; Santos Duenas, Ines M/L-7634-2014; Cantero,
   Domingo/E-5688-2011; Garcia-Garcia, Isidoro/E-9683-2016
OI Jimenez, Jorge/0000-0001-5560-239X; Santos Duenas, Ines
   M/0000-0002-1357-0139; Cantero, Domingo/0000-0002-1643-2831;
   Garcia-Garcia, Isidoro/0000-0002-7102-0864
CR Arnold S, 2002, J BIOTECHNOL, V97, P133, DOI 10.1016/S0168-1656(02)00065-2
   EBNER H, 1995, ULLMANNS ENCY IND CH, V27, P403
   EBNER H, 1983, ACETIC ACID BIOTECHN
   Garrido-Vidal D, 2003, BIOTECHNOL PROGR, V19, P1468, DOI 10.1021/bp034055r
   Gomez JM, 1998, BIOPROCESS ENG, V18, P439, DOI 10.1007/s004490050468
   Gonzalez-Saiz JM, 2003, BIOTECHNOL PROGR, V19, P599, DOI 10.1021/bp0256871
   LEPE JAS, 1992, MICROBIOLOGIA ENOLOG
   LEVONEN E, 1983, REV AGROQUIM TECNOL, V18, P289
   MARCHENA CL, 1991, VINAGRE VINO
   Tesfaye W, 2002, TRENDS FOOD SCI TECH, V13, P12, DOI 10.1016/S0924-2244(02)00023-7
NR 10
TC 16
Z9 17
U1 0
U2 8
PU ELSEVIER SCI LTD
PI OXFORD
PA THE BOULEVARD, LANGFORD LANE, KIDLINGTON, OXFORD OX5 1GB, OXON, ENGLAND
SN 0260-8774
EI 1873-5770
J9 J FOOD ENG
JI J. Food Eng.
PD MAY
PY 2007
VL 80
IS 2
BP 460
EP 464
DI 10.1016/j.jfoodeng.2006.05.028
PG 5
WC Engineering, Chemical; Food Science & Technology
SC Engineering; Food Science & Technology
GA 127AB
UT WOS:000243555800011
DA 2019-07-15
ER

PT J
AU Achaerandio, I
   Guell, C
   Lopez, F
AF Achaerandio, I.
   Guell, C.
   Lopez, F.
TI New approach to continuous vinegar decolourisation with exchange resins
SO JOURNAL OF FOOD ENGINEERING
LA English
DT Article
DE vinegar; decolourisation; browning; resin exchange; phenolic compounds
AB A decolourisation process using ion-exchange resins (Lewatit S-5328-A) was applied to wine vinegar on a pilot scale. In the fixed experimental conditions, the decolourisation efficiency (DE) was 75.5% and the total phenolic compounds removed (DPTI) was 60%. Additional analysis of the adsorption selectivity of the ion exchange showed that the phenolic fraction involved in browning decreased. The resin had a greater affinity for the hydroxycinnamic acids (99% removed), (+) catechin and gallic acid (both 85% removed). Vinegar colour enhancement was also conducted. The colour of a browned vinegar improved to normal values after the adsorption process. (c) 2006 Elsevier Ltd. All rights reserved.
C1 Escola Tecn Super Engn Quim, Generalitat Catalunya, Unitat Enol CeRTA, Dept Engn Quim, Tarragona 43007, Catalonia, Spain.
RP Lopez, F (reprint author), Escola Tecn Super Engn Quim, Generalitat Catalunya, Unitat Enol CeRTA, Dept Engn Quim, Avinguda Paisos Catalans 26, Tarragona 43007, Catalonia, Spain.
EM francisco.lopez@urv.net
RI Lopez, Francisco/G-4191-2011; Achaerandio, Isabel/D-4322-2011; Guell,
   Carme/L-3075-2014
OI Lopez, Francisco/0000-0001-5280-8018; Achaerandio,
   Isabel/0000-0002-0387-6118; Guell, Carme/0000-0002-4566-5132
CR Achaerandio I, 2002, J FOOD ENG, V51, P311, DOI 10.1016/S0260-8774(01)00073-5
   *BAYER AG LEW S, 1994, 6328 BAYER AG LEW S
   Di Mauro A, 2002, J AGR FOOD CHEM, V50, P5968, DOI 10.1021/jf025645s
   LAMUELARAVENTOS RM, 2000, AM J VITICULTURE ENO, V51, P29
   LAMUELARAVENTOS RM, 1994, AM J ENOL VITICULT, P1
   Shahidi F, 1995, FOOD PHENOLICS SOURC, P136
NR 6
TC 3
Z9 3
U1 0
U2 0
PU ELSEVIER SCI LTD
PI OXFORD
PA THE BOULEVARD, LANGFORD LANE, KIDLINGTON, OXFORD OX5 1GB, OXON, ENGLAND
SN 0260-8774
J9 J FOOD ENG
JI J. Food Eng.
PD FEB
PY 2007
VL 78
IS 3
BP 991
EP 994
DI 10.1016/j.jfoodeng.2005.12.012
PG 4
WC Engineering, Chemical; Food Science & Technology
SC Engineering; Food Science & Technology
GA 092CB
UT WOS:000241073500032
DA 2019-07-15
ER

PT J
AU Guerrero, ED
   Marin, RN
   Mejias, RC
   Barroso, CG
AF Duran Guerrero, Enrique
   Natera Marin, Ramn
   Castro Mejias, Remedios
   Garcia Barroso, Carmelo
TI Stir bar sorptive extraction of volatile compounds in vinegar:
   Validation study and comparison with solid phase microextraction
SO JOURNAL OF CHROMATOGRAPHY A
LA English
DT Article
DE stir bar sorptive extraction; vinegar; aroma compounds; validation;
   solid phase microextraction
ID CHROMATOGRAPHY-MASS SPECTROMETRY; GAS-CHROMATOGRAPHY; AROMA COMPOUNDS;
   WINE; SBSE
AB Stir bar sorptive extraction was evaluated for analysing volatiles in vinegar. The procedure developed shows detection and quantitation limits, and linear ranges adequate for analysing this type of compounds. The accuracy obtained was close to 100%, with repeatability values lower than 13%. The extraction efficiency is inversely affected by the acetic acid content. Although the absolute areas decrease, the compound area/internal standard area ratio remains constant, so for quantitative analysis, the acetic acid concentration does not affect the analytical data. The method was compared with a previous SPME method. Similar performance characteristics were obtained for both methodologies, with lower detection and quantitation limits and better repeatability reproducibility values for SBSE. Both analytical methods were used to analyse a variety of vinegars. The results obtained from both methods were in agreement. (C) 2007 Elsevier B.V. All rights reserved.
C1 Univ Cadiz, Fac Sci, Dept Analyt Chem, E-11510 Puerto Real, Spain.
RP Mejias, RC (reprint author), Univ Cadiz, Fac Sci, Dept Analyt Chem, POB 40, E-11510 Puerto Real, Spain.
EM remedios.castro@uca.es
RI Guerrero, Enrique Duran/J-8069-2018
OI Guerrero, Enrique Duran/0000-0003-2073-3394; castro mejias,
   remedios/0000-0002-6419-2473
CR Alves RF, 2005, ANAL CHIM ACTA, V546, P11, DOI 10.1016/j.aca.2005.05.012
   Baltussen E, 1999, J MICROCOLUMN SEP, V11, P737, DOI 10.1002/(SICI)1520-667X(1999)11:10<737::AID-MCS7>3.0.CO;2-4
   Bicchi C, 2002, J AGR FOOD CHEM, V50, P449, DOI 10.1021/jf010877x
   BLANCH GP, 1992, J AGR FOOD CHEM, V40, P1046, DOI 10.1021/jf00018a027
   Buettner A, 2004, J AGR FOOD CHEM, V52, P2339, DOI 10.1021/jf035322b
   Demyttenaere JCR, 2003, J CHROMATOGR A, V985, P221, DOI 10.1016/S0021-9673(02)01471-1
   EDWARDS CG, 1990, J AGR FOOD CHEM, V38, P216, DOI 10.1021/jf00091a048
   Garcia-Falcon MS, 2004, WATER RES, V38, P1679, DOI 10.1016/j.watres.2003.12.034
   GARCIACAMPANA AM, 1997, TRENDS ANAL CHEM, V16, P381
   Guerrero ED, 2006, J CHROMATOGR A, V1104, P47, DOI 10.1016/j.chroma.2005.12.006
   Hayasaka Y, 2003, ANAL BIOANAL CHEM, V375, P948, DOI 10.1007/s00216-003-1837-x
   Isogai A, 2005, J AGR FOOD CHEM, V53, P4118, DOI 10.1021/jf047933p
   Leon VM, 2003, J CHROMATOGR A, V999, P91, DOI 10.1016/S0021-9673(03)00600-9
   LLAGUNO C, 1991, VINAGRE VINO, P133
   Luan F, 2006, J CHROMATOGR A, V1112, P369, DOI 10.1016/j.chroma.2005.12.056
   Luan F, 2005, PHYTOCHEMISTRY, V66, P295, DOI 10.1016/j.phytochem.2004.12.017
   Marin J, 2005, J CHROMATOGR A, V1098, P1, DOI 10.1016/j.chroma.2005.07.126
   Marin RN, 2002, J CHROMATOGR A, V967, P261, DOI 10.1016/S0021-9673(02)00786-0
   NOBLE AC, 1980, J AGR FOOD CHEM, V28, P346, DOI 10.1021/jf60228a030
   Palacios V, 2002, J AGR FOOD CHEM, V50, P4221, DOI 10.1021/jf020093z
   QUIROS JM, 1990, QUAD VITIC ENOL U TO, P115
   Rapp A., 1976, Vitis, V15, P29
   Zalacain A, 2007, TALANTA, V71, P1610, DOI 10.1016/j.talanta.2006.07.051
NR 23
TC 52
Z9 54
U1 0
U2 23
PU ELSEVIER SCIENCE BV
PI AMSTERDAM
PA PO BOX 211, 1000 AE AMSTERDAM, NETHERLANDS
SN 0021-9673
EI 1873-3778
J9 J CHROMATOGR A
JI J. Chromatogr. A
PD OCT 5
PY 2007
VL 1167
IS 1
BP 18
EP 26
DI 10.1016/j.chroma.2007.08.039
PG 9
WC Biochemical Research Methods; Chemistry, Analytical
SC Biochemistry & Molecular Biology; Chemistry
GA 220TU
UT WOS:000250181000003
PM 17804003
DA 2019-07-15
ER
