# Supplementary material for: Knowledge Domain and Emerging Trends in Vinegar Research: A Bibliometric Review of the Literature from WoSCC
Source: Foods. 2020 Feb 10;9(2):166. doi: 10.3390/foods9020166 (PMC7074530; doi:10.3390/foods9020166)
Supplement: Supplementary file 1 [file foods-09-00166-s001.zip › Supplementary files/Supplementary Material/WoSCC dataset for CiteSpace/data/download2007_1x5unique.txt]

PT J
AU Da Silva, JCJ
   Cadore, S
   Nobrega, JA
   Baccan, N
AF Da Silva, J. C. J.
   Cadore, S.
   Nobrega, J. A.
   Baccan, N.
TI Dilute-and-shoot procedure for the determination of mineral constituents
   in vinegar samples by axially viewed inductively coupled plasma optical
   emission spectrometry (ICP OES)
SO FOOD ADDITIVES AND CONTAMINANTS PART A-CHEMISTRY ANALYSIS CONTROL
   EXPOSURE & RISK ASSESSMENT
LA English
DT Article
DE axially viewed inductively coupled plasma optical emission spectrometry
   instrument (AX-ICP OES); RD-ICP OES; MgII/Mg I ratio; robustness; wine
   vinegar
ID WINE VINEGARS; ACETIC-ACID; INTERNAL STANDARDIZATION; CONFIGURATION;
   SPECTROSCOPY; PERFORMANCE
AB Samples of commercial wine vinegar were introduced in an axially viewed inductively coupled plasma optical emission spectrometry instrument (AX-ICP OES) equipped with different sample introduction systems: a cross-flow nebulizer combined with a double-path spray chamber (CF-DP) and cone spray associated with a cyclone spray chamber (CS-CC). Samples of white and red wine vinegar were diluted with water before analysis. Higher magnesium Mg II/Mg I ratios (11 and 10 for CS-CC and CF-DP, respectively) were obtained using a nebulization gas flow rate of 0.61min(-1) and an applied power of 1.3 kW. The background equivalent concentrations (BEC) and signal-to-background ratio (SBR) of analytes were improved using scandium (Sc) as the internal standard. The limits of detection (LOD) and limits of quantification (LOQ) for mineral constituents were similar for both introduction systems. Best recoveries values were obtained using a plasma under robust conditions, CS-CC system and Sc as the internal standard. The concentration determined in 13 commercial samples of wine vinegars varied between 0.2 and 3.0, between 0.02 and 0.4, between 8.5 and 100.0, between 0.01 and 0.05, between 27.0 and 540.0, between 4.0 and 79.0, between 0.4 and 10.0, and between 0.01 and 2.0 for aluminium (Al), barium (Ba), calcium (Ca), copper (Cu), potassium (K), magnesium (Mg), manganese (Mn), and zinc (Zn), respectively.
C1 Univ Estadual Campinas, Inst Quim, Campinas, SP, Brazil.
   Univ Fed Minas Gerais, Escola Engn, Dept Mat & Met Engn, Belo Horizonte, MG, Brazil.
   Univ Fed Sao Carlos, Dept Quim, Grp Analise Instrumental Aplicada, BR-13560 Sao Carlos, SP, Brazil.
   Fac Paulinia, Paulinia, SP, Brazil.
RP Cadore, S (reprint author), Univ Estadual Campinas, Inst Quim, Campinas, SP, Brazil.
EM cadore@iqm.unicamp.br
RI Nobrega, Joaquim A/E-1789-2014; Cadore, Solange/C-7567-2012
OI Nobrega, Joaquim A/0000-0001-9134-9547; 
CR Ackley KL, 1999, ANAL COMMUN, V36, P295, DOI 10.1039/a904296b
   *AG NAC VIG SAN, 2004, AG NAC VIG SAN
   ARTILES AA, 1993, CONCENTRATION LEVELS, V37, P72
   BACCAN N, 1998, 5 RIO S AT SPECTR, P70
   BOUMANS PWJM, 1987, INDUCTIVELY COUPLED, P170
   Brenner IB, 2000, SPECTROCHIM ACTA B, V55, P1195, DOI 10.1016/S0584-8547(00)00243-3
   CORRADINI F, 1994, J AOAC INT, V77, P714
   Dubuisson C, 1998, J ANAL ATOM SPECTROM, V13, P63, DOI 10.1039/a706067j
   Dubuisson C, 1998, SPECTROCHIM ACTA B, V53, P593, DOI 10.1016/S0584-8547(98)00084-6
   Dubuisson C, 1997, J ANAL ATOM SPECTROM, V12, P281, DOI 10.1039/a606445k
   *FOOD AGR ORG UN, 1998, FOOD AGR ORG UN
   GONZALEZ AMT, 1988, METALLIC CONTAMINANT, V32, P743
   Guerrero MI, 1997, TALANTA, V45, P379, DOI 10.1016/S0039-9140(97)00139-2
   Guerrero MI, 1996, SCI ALIMENT, V16, P143
   GUERRERO MI, 1994, J SCI FOOD AGR, V66, P209, DOI 10.1002/jsfa.2740660215
   Ivaldi JC, 1996, SPECTROCHIM ACTA B, V51, P1443, DOI 10.1016/0584-8547(96)01547-9
   Korn MDA, 1998, SPECTROSC LETT, V31, P699, DOI 10.1080/00387019808007392
   Maestre S, 1999, J ANAL ATOM SPECTROM, V14, P61, DOI 10.1039/a806550k
   Marcos A, 2001, J ANAL ATOM SPECTROM, V16, P105, DOI 10.1039/b008759i
   MYERS SA, 1983, SPECTROCHIM ACTA B, V38, P1227, DOI 10.1016/0584-8547(83)80066-4
   Rizzon L. A., 1998, Brazilian Journal of Food Technology, V1, P25
   RONCEVIC S, 1994, J ANAL ATOM SPECTROM, V9, P99, DOI 10.1039/ja9940900099
   Silva FV, 2002, SPECTROCHIM ACTA B, V57, P1905, DOI 10.1016/S0584-8547(02)00176-3
   Silva JCJ, 2004, MICROCHEM J, V77, P185, DOI 10.1016/j.microc.2004.02.012
   Silva JCJ, 2003, J BRAZIL CHEM SOC, V14, P310, DOI 10.1590/S0103-50532003000200020
   Tesfaye W, 2002, TRENDS FOOD SCI TECH, V13, P12, DOI 10.1016/S0924-2244(02)00023-7
   Thomsen V, 2000, SPECTROSCOPY, V15, P33
   Todoli JL, 1999, SPECTROCHIM ACTA B, V54, P895, DOI 10.1016/S0584-8547(99)00041-5
   TODOLI JL, 2000, J ANAL ATOM SPECTROM, V15, P863
   *US FOOD DRUG ADM, 2004, US FOOD DRUG ADM
NR 30
TC 13
Z9 13
U1 2
U2 15
PU TAYLOR & FRANCIS LTD
PI ABINGDON
PA 4 PARK SQUARE, MILTON PARK, ABINGDON OX14 4RN, OXON, ENGLAND
SN 1944-0049
EI 1944-0057
J9 FOOD ADDIT CONTAM A
JI Food Addit. Contam. Part A-Chem.
PD FEB
PY 2007
VL 24
IS 2
BP 130
EP 139
DI 10.1080/02652030600931970
PG 10
WC Chemistry, Applied; Food Science & Technology; Toxicology
SC Chemistry; Food Science & Technology; Toxicology
GA 135JS
UT WOS:000244150500003
PM 17364913
DA 2019-07-15
ER

PT J
AU Caligiani, A
   Acquotti, D
   Palla, G
   Bocchi, V
AF Caligiani, A.
   Acquotti, D.
   Palla, G.
   Bocchi, V.
TI Identification and quantification of the main organic components of
   vinegars by high resolution H-1 NMR spectroscopy
SO ANALYTICA CHIMICA ACTA
LA English
DT Article
DE quantitative analysis; H-1 NMR; vinegars; balsamic vinegars
ID NUCLEAR-MAGNETIC-RESONANCE; ACETO-BALSAMICO-TRADIZIONALE;
   QUANTITATIVE-ANALYSIS; AMINO-ACIDS; NMR; H-1; VALIDATION; MODENA; HPLC
AB A detailed analysis of the proton high-field NMR spectra of vinegars (in particular of Italian balsamic vinegars) is reported. A large number of organic substances belonging to different classes, such as carbohydrates, alcohols, organic acids, volatile compounds and amino acids, were assigned. The possibility of quantification of the substances identified in the whole vinegar sample, without extraction or pre-concentration steps, was also tested. The data validity was demonstrated in terms of precision, accuracy, repeatability and inter-day reproducibility. The effects of the most critical experimental parameters (sample concentration, water suppression and relaxation time) on the analysis response were also discussed. H-1 NMR results were compared with those obtained by traditional techniques (GC-MS, titrations), and good correlations were obtained. The results showed that H-1 NMR with water suppression allows a rapid, simultaneous determination of carbohydrates (glucose and fructose), organic acids (acetic, formic, lactic, malic, citric, succinic and tartaric acids), alcohols and polyols (ethanol, acetoin, 2,3-butanediol, hydroxymethylfurfural), and volatile substances (ethyl acetate) in vinegar samples. On the contrary, the amino acid determination without sample pre-concentration was critical. The 1 H NMR method proposed was applied to different samples of vinegars, allowing, in particular, the discrimination of vinegars and balsamic vinegars. (c) 2006 Elsevier B.V. All rights reserved.
C1 Univ Parma, Dipartimento Chim Organ & Ind, I-43100 Parma, Italy.
   Univ Parma, Ctr Interfac Misure, I-43100 Parma, Italy.
RP Caligiani, A (reprint author), Univ Parma, Dipartimento Chim Organ & Ind, Via Usberti 17A, I-43100 Parma, Italy.
EM augusta.caligiani@unipr.it
CR Alberti E., 2002, ANNU REP NMR SPECTRO, V47, P109
   ALTIERI AS, 1995, J MAGN RESON SER B, V107, P260, DOI 10.1006/jmrb.1995.1086
   Belton P. S., 1993, ANNU REP NMR SPECTRO, V26, P1
   Belton PS, 1996, J AGR FOOD CHEM, V44, P1483, DOI 10.1021/jf950640z
   Chiavaro E, 1998, ITAL J FOOD SCI, V10, P329
   Cocchi M, 2002, J AGR FOOD CHEM, V50, P5255, DOI 10.1021/jf020155l
   COCCHI M, 2005, FOOD QUAL PREFER, V17, P419
   Consonni R, 2004, J AGR FOOD CHEM, V52, P3446, DOI 10.1021/jf0355147
   del Campo G, 2006, ANAL CHIM ACTA, V556, P462, DOI 10.1016/j.aca.2005.09.039
   Del Signore A, 2000, ITAL J FOOD SCI, V12, P317
   DESIMONI E, 2003, ASSICURAZIONE QUALIT, P14
   FANG TWM, 1996, PROG NUCL MAGN RES S, V28, P161
   GIL AM, 1996, ANNU REP NMR SPECTRO, V32, P1
   Guillen MD, 2001, TRENDS FOOD SCI TECH, V12, P328, DOI 10.1016/S0924-2244(01)00101-7
   Kosir IJ, 2001, J AGR FOOD CHEM, V49, P50, DOI 10.1021/jf0008137
   Krishnan P, 2005, J EXP BOT, V56, P255, DOI 10.1093/jxb/eri010
   Le Gall G, 2004, J AGR FOOD CHEM, V52, P692, DOI 10.1021/jf034828r
   Malz F, 2005, J PHARMACEUT BIOMED, V38, P813, DOI 10.1016/j.jpba.2005.01.043
   Maniara G, 1998, ANAL CHEM, V70, P4921, DOI 10.1021/ac980573i
   Masino F, 2005, FOOD CHEM, V92, P673, DOI 10.1016/j.foodchem.2004.08.029
   Moing A, 2004, FUNCT PLANT BIOL, V31, P889, DOI 10.1071/FP04066
   Nord LI, 2004, ANAL CHEM, V76, P4790, DOI 10.1021/ac0496852
   Pereira GE, 2005, J AGR FOOD CHEM, V53, P6382, DOI 10.1021/jf058058q
   PLESSI M, 1989, SCI ALIMENT, V9, P179
   Saito T, 2003, BUNSEKI KAGAKU, V52, P1029, DOI 10.2116/bunsekikagaku.52.1029
   Sobolev AP, 2005, MAGN RESON CHEM, V43, P625, DOI 10.1002/mrc.1618
   Sobolev AP, 2003, MAGN RESON CHEM, V41, P237, DOI 10.1002/mrc.1176
   Theobald A, 1998, J AGR FOOD CHEM, V46, P1850, DOI 10.1021/jf970912t
   2000, OFFICIAL J EURO 0420
NR 29
TC 121
Z9 127
U1 11
U2 65
PU ELSEVIER SCIENCE BV
PI AMSTERDAM
PA PO BOX 211, 1000 AE AMSTERDAM, NETHERLANDS
SN 0003-2670
J9 ANAL CHIM ACTA
JI Anal. Chim. Acta
PD FEB 28
PY 2007
VL 585
IS 1
BP 110
EP 119
DI 10.1016/j.aca.2006.12.016
PG 10
WC Chemistry, Analytical
SC Chemistry
GA 139AO
UT WOS:000244404600015
PM 17386654
DA 2019-07-15
ER

PT J
AU Ndung'u, K
   Hibdon, S
   Flegal, AR
AF Ndung'u, Kuria
   Hibdon, Sharon
   Flegal, A. Russell
TI Lead in vinegar: Determination and possible sources
SO AMERICAN LABORATORY
LA English
DT Article
ID WINE; CD; PB
C1 Stockholm Univ, Dept Appl Environm Sci, ITM, S-10691 Stockholm, Sweden.
   Univ Calif Santa Cruz, Dept Environm Toxicol, Santa Cruz, CA 95064 USA.
RP Ndung'u, K (reprint author), Stockholm Univ, Dept Appl Environm Sci, ITM, S-10691 Stockholm, Sweden.
EM kuria.ndungu@itm.su.se
RI ndungu, kuria/A-1639-2010
OI ndungu, kuria/0000-0001-9777-9345
CR ACOSTA A, 1993, B ENVIRON CONTAM TOX, V51, P852
   Almeida CMR, 2003, J AGR FOOD CHEM, V51, P3012, DOI 10.1021/jf0259664
   Almeida CMR, 1999, J ANAL ATOM SPECTROM, V14, P1815, DOI 10.1039/a905426j
   *CDC, 1999, TOX PROF INF TOX PRO
   Freschi GPG, 2001, SPECTROCHIM ACTA B, V56, P1987, DOI 10.1016/S0584-8547(01)00331-7
   GONZALEZ AMT, 1988, NAHRUNG, V32, P743, DOI 10.1002/food.19880320809
   Jin QH, 1999, TRAC-TREND ANAL CHEM, V18, P479, DOI 10.1016/S0165-9936(99)00110-7
   Kristl J, 2002, ANAL BIOANAL CHEM, V373, P200, DOI 10.1007/s00216-002-1295-x
   Tesfaye W, 2002, TRENDS FOOD SCI TECH, V13, P12, DOI 10.1016/S0924-2244(02)00023-7
NR 9
TC 1
Z9 1
U1 0
U2 3
PU INT SCIENTIFIC COMMUN INC
PI SHELTON
PA PO BOX 870, 30 CONTROLS DRIVE, SHELTON, CT 06484-0870 USA
SN 0044-7749
J9 AM LAB
JI Am. Lab.
PD FEB
PY 2007
VL 39
IS 4
SU N
BP 30
EP +
PG 3
WC Chemistry, Analytical; Instruments & Instrumentation
SC Chemistry; Instruments & Instrumentation
GA 142IG
UT WOS:000244642200004
DA 2019-07-15
ER

PT J
AU Guerrero, ED
   Mejias, RC
   Marin, RN
   Barroso, CG
AF Guerrero, Enrique Duran
   Mejias, Remedios Castro
   Marin, Ramn Natera
   Barroso, Carmelo Garcia
TI Optimization of stir bar sorptive extraction applied to the
   determination of pesticides in vinegars
SO JOURNAL OF CHROMATOGRAPHY A
LA English
DT Article
DE stir bar sorptive extraction; vinegar; pesticides; two-level factorial
   design; central composite design
ID CHROMATOGRAPHY-MASS-SPECTROMETRY; SOLID-PHASE MICROEXTRACTION;
   LIQUID-CHROMATOGRAPHY; AROMATIC COMPOSITION; WINE; RESIDUES;
   INSECTICIDES; FUNGICIDES; SAMPLES; GRAPES
AB Stir bar sorptive extraction (SBSE) has been evaluated for analysing pesticides in vinegar. The extraction analytical conditions have been optimised using a two-level factorial design expanded further to a central composite design. After optimization, the proposed analytical conditions are: sample volume 40 mL, sampling time 150 min, and stiffing speed 1000 rpm. On the basis of the results, it was decided not to add NaCl. The SBSE procedure developed shows detection limits and linear ranges adequate for analysing this type of compound, giving recoveries close to 100%. The repeatability and reproducibility values obtained were lower than 18 and 23%, respectively. The method was applied to a variety of commercial vinegars. SBSE is a very simple, solvent-free, and fast technique with high sensitivities. (c) 2007 Published by Elsevier B.V.
C1 Univ Cadiz, Fac Sci, Analyt Chem Dept, E-11510 Puerto Real, Cadiz, Spain.
RP Mejias, RC (reprint author), Univ Cadiz, Fac Sci, Analyt Chem Dept, POB 40,Pol Rio San Pedro, E-11510 Puerto Real, Cadiz, Spain.
EM remedios.castro@uca.es
RI Guerrero, Enrique Duran/J-8069-2018
OI Guerrero, Enrique Duran/0000-0003-2073-3394; castro mejias,
   remedios/0000-0002-6419-2473
CR Alves RF, 2005, ANAL CHIM ACTA, V546, P11, DOI 10.1016/j.aca.2005.05.012
   AUBERT C, 1997, J INT SCI VIGNE VIN
   Baltussen E, 1999, J MICROCOLUMN SEP, V11, P737, DOI 10.1002/(SICI)1520-667X(1999)11:10<737::AID-MCS7>3.0.CO;2-4
   Blasco C, 2004, J CHROMATOGR A, V1030, P77, DOI 10.1016/j.chroma.2003.11.037
   Cabras P, 2000, J AGR FOOD CHEM, V48, P967, DOI 10.1021/jf990727a
   CABRAS P, 1992, J AGR FOOD CHEM, V40, P817, DOI 10.1021/jf00017a021
   Castro R, 2004, ANAL CHIM ACTA, V513, P141, DOI 10.1016/j.aca.2004.02.002
   Cooney CM, 1996, ENVIRON SCI TECHNOL, V30, pA380, DOI 10.1021/es9623875
   Correia M, 2000, J CHROMATOGR A, V889, P59, DOI 10.1016/S0021-9673(00)00393-9
   DELINAN C, 2000, VADEMECUM PRODUCTS F
   Diez J, 2004, J CHROMATOGR A, V1025, P263, DOI [10.1016/j.chroma.2003.10.073, 10.1016/j.chroma.10.073]
   Garcia MA, 2004, J AGR FOOD CHEM, V52, P1241, DOI 10.1021/jf030546f
   GARCIACAMPANA AM, 1997, TRENDS ANAL CHEM, V16, P381
   Grote C, 1997, ANAL CHEM, V69, P587, DOI 10.1021/ac960749l
   Guerrero ED, 2006, J CHROMATOGR A, V1104, P47, DOI 10.1016/j.chroma.2005.12.006
   GUGUCHKINA I, 1990, SADOVODSTVO VINOGRAD, V12, P34
   Hayasaka Y, 2003, ANAL BIOANAL CHEM, V375, P948, DOI 10.1007/s00216-003-1837-x
   HOPPER ML, 1988, J ASSOC OFF ANA CHEM, V71, P731
   Leon VM, 2003, J CHROMATOGR A, V999, P91, DOI 10.1016/S0021-9673(03)00600-9
   Liu WM, 2005, J CHROMATOGR A, V1095, P1, DOI 10.1016/j.chroma.2005.07.107
   LOPEZ LF, 1989, J AGR FOOD CHEM, V37, P684, DOI 10.1021/jf00087a023
   Miliadis GE, 1999, J CHROMATOGR A, V835, P113, DOI 10.1016/S0021-9673(99)00053-9
   Oliva J, 1999, J AGR FOOD CHEM, V47, P2830, DOI 10.1021/jf9813135
   OLIVA J, 2001, INVESTIGACION CIENCI, V9, P18
   Otteneder H., 2005, Bulletin de l'OIV, V78, P173
   PASCUAL JA, 2004, INT C WAST MAN ENV 2, P251
   Pietschmann M., 2000, Lebensmittelchemie, V54, P102
   Popp P, 2005, J CHROMATOGR A, V1071, P155, DOI 10.1016/j.chroma.2005.01.066
   RAIL R, 2002, J CHROMATOGR A, V942, P41
   Sala C, 1996, J AGR FOOD CHEM, V44, P3668, DOI 10.1021/jf960218y
   Sandra P, 2001, J CHROMATOGR A, V928, P117, DOI 10.1016/S0021-9673(01)01113-X
   SCARPONI L, 1999, VIGNEVINI, V1, P27
   Soleas George J., 2000, Journal of Wine Research, V11, P197, DOI 10.1080/713684237
   Stopforth A, 2005, J CHROMATOGR A, V1071, P135, DOI 10.1016/j.chroma.2004.10.079
   Vitali M, 1998, FOOD ADDIT CONTAM, V15, P280
NR 35
TC 27
Z9 28
U1 0
U2 0
PU ELSEVIER SCIENCE BV
PI AMSTERDAM
PA PO BOX 211, 1000 AE AMSTERDAM, NETHERLANDS
SN 0021-9673
EI 1873-3778
J9 J CHROMATOGR A
JI J. Chromatogr. A
PD SEP 21
PY 2007
VL 1165
IS 1-2
BP 144
EP 150
DI 10.1016/j.chroma.2007.07.058
PG 7
WC Biochemical Research Methods; Chemistry, Analytical
SC Biochemistry & Molecular Biology; Chemistry
GA 212WC
UT WOS:000249626700020
PM 17706658
DA 2019-07-15
ER

PT J
AU Inagaki, S
   Morimura, S
   Gondo, K
   Tang, YQ
   Akutagawa, H
   Kida, K
AF Inagaki, Shyuichiro
   Morimura, Shigeru
   Gondo, Kazunobu
   Tang, Yueqin
   Akutagawa, Hiroshi
   Kida, Kenji
TI Isolation of tryptophol as an apoptosis-inducing component of vinegar
   produced from boiled extract of black soybean in human monoblastic
   leukemia U937 cells
SO BIOSCIENCE BIOTECHNOLOGY AND BIOCHEMISTRY
LA English
DT Article
DE apoptosis; caspase; normal lymphocytes; tryptophol; U937
ID HUMAN CANCER-CELLS; UNPOLISHED RICE; EPIGALLOCATECHIN GALLATE;
   PROSTATE-CANCER; KUROSU; IDENTIFICATION; INDUCTION; FAS;
   INDOLE-3-CARBINOL; ISOTHIOCYANATE
AB We isolated a novel apoptosis-inducing component, tryptophol, from vinegar produced from boiled extract of black soybean (black soybean vinegar). Compound-6 purified from an ethyl acetate extract of black soybean vinegar using high performance liquid chromatography (HPLC) induced fragmentation of DNA and the development of apoptotic bodies (characteristic physiological features of apoptosis) in U937 cells. By analysis of chemical structure, this active compound was identified as tryptophol. Tryptophol induced apoptosis involving caspase-8 and -3 activation, followed by cleavage of poly (ADP-ribose) polymerase (PARP), as shown by measurement of enzyme activity and immunoblot analysis. The cell viability of normal lymphocytes separated from human blood was less affected by tryptophol, and fragmentation of DNA was not induced in normal lymphocytes. These results indicate that tryptophol isolated from black soybean vinegar inhibited the proliferation of U937 cells by inducing apoptosis via a pathway involving caspase-8 followed by caspase-3, without affecting normal lymphocytes.
C1 Kumamoto Univ, Grad Sch Sci & Technol, Kumamoto 8608555, Japan.
   Marumiya Co Ltd, Kumamoto 8650104, Japan.
RP Morimura, S (reprint author), Kumamoto Univ, Grad Sch Sci & Technol, 2-39-1 Kurokami, Kumamoto 8608555, Japan.
EM morimura@gpo.kumamoto-u.ac.jp
CR ARENDS MJ, 1990, AM J PATHOL, V136, P593
   BIRT DF, 1986, CARCINOGENESIS, V7, P959, DOI 10.1093/carcin/7.6.959
   Bonnesen C, 2001, CANCER RES, V61, P6120
   Cohen GM, 1997, BIOCHEM J, V326, P1
   COHEN JJ, 1993, IMMUNOL TODAY, V14, P126, DOI 10.1016/0167-5699(93)90214-6
   Furuta S, 2003, FOOD SCI TECHNOL RES, V9, P73, DOI 10.3136/fstr.9.73
   Ge XK, 1996, BIOCHEM BIOPH RES CO, V228, P153, DOI 10.1006/bbrc.1996.1631
   Hayakawa S, 2001, BIOCHEM BIOPH RES CO, V285, P1102, DOI 10.1006/bbrc.2001.5293
   HERBERT J, 1998, J NATL CANCER I, V90, P1637
   Hong C, 2002, BIOCHEM PHARMACOL, V63, P1085, DOI 10.1016/S0006-2952(02)00856-0
   IMAI K, 2004, PREV MED, V26, P269
   Inagaki S, 2005, FOOD SCI TECHNOL RES, V11, P311, DOI 10.3136/fstr.11.311
   Juan G, 1996, EXP CELL RES, V227, P197, DOI 10.1006/excr.1996.0267
   Katsuno Y, 2001, BIOSCI BIOTECH BIOCH, V65, P198, DOI 10.1271/bbb.65.198
   KERR JFR, 1972, BRIT J CANCER, V26, P239, DOI 10.1038/bjc.1972.33
   Kikuchi H., 1999, HEMORHEOLOGY RELATED, V2, P61
   Koyama Y, 2002, BIOSCI BIOTECH BIOCH, V66, P784, DOI 10.1271/bbb.66.784
   Li HL, 1998, CELL, V94, P491, DOI 10.1016/S0092-8674(00)81590-1
   Liao HF, 2001, ANTI-CANCER DRUG, V12, P841, DOI 10.1097/00001813-200111000-00008
   Luo X, 1998, CELL, V94, P481, DOI 10.1016/S0092-8674(00)81589-5
   Mandal D, 2005, J BIOL CHEM, V280, P39460, DOI 10.1074/jbc.M506928200
   Nachshon-Kedmi M, 2003, FOOD CHEM TOXICOL, V41, P745, DOI 10.1016/S0278-6915(03)00004-8
   Nakamura Y, 2002, J BIOL CHEM, V277, P8492, DOI 10.1074/jbc.M109760200
   Nanda K, 2004, J EXP CLIN CANC RES, V23, P69
   Nishidai S, 2000, BIOSCI BIOTECH BIOCH, V64, P1909, DOI 10.1271/bbb.64.1909
   Park OJ, 2004, TOXICOL LETT, V150, P43, DOI 10.1016/j.toxlet.2003.06.001
   Saeki K, 2000, PHYTOCHEMISTRY, V53, P391, DOI 10.1016/S0031-9422(99)00513-0
   SAVILL J, 1993, IMMUNOL TODAY, V14, P131, DOI 10.1016/0167-5699(93)90215-7
   Shimoji Y, 2003, J EXP CLIN CANC RES, V22, P591
   Shimoji Y, 2002, J AGR FOOD CHEM, V50, P6501, DOI 10.1021/jf020458f
   Shukla S, 2005, NUTR CANCER, V53, P18, DOI 10.1207/s15327914nc5301_3
   STELLER H, 1995, SCIENCE, V267, P1445, DOI 10.1126/science.7878463
   Villa P, 1997, TRENDS BIOCHEM SCI, V22, P388, DOI 10.1016/S0968-0004(97)01107-9
   Wang K, 1996, GENE DEV, V10, P2859, DOI 10.1101/gad.10.22.2859
   Watanabe M, 2003, PHYTOCHEMISTRY, V62, P733, DOI 10.1016/S0031-9422(02)00613-1
   Watanabe M, 2002, BIOL PHARM BULL, V25, P1388, DOI 10.1248/bpb.25.1388
   Yamai M, 2003, BIOSCI BIOTECH BIOCH, V67, P1071, DOI 10.1271/bbb.67.1071
   Zheng L, 2005, APPL BIOCHEM MICRO+, V41, P29, DOI 10.1007/s10438-005-0006-8
NR 38
TC 13
Z9 15
U1 0
U2 6
PU TAYLOR & FRANCIS LTD
PI ABINGDON
PA 4 PARK SQUARE, MILTON PARK, ABINGDON OX14 4RN, OXON, ENGLAND
SN 0916-8451
EI 1347-6947
J9 BIOSCI BIOTECH BIOCH
JI Biosci. Biotechnol. Biochem.
PD FEB
PY 2007
VL 71
IS 2
BP 371
EP 379
DI 10.1271/bbb.60336
PG 9
WC Biochemistry & Molecular Biology; Biotechnology & Applied Microbiology;
   Chemistry, Applied; Food Science & Technology
SC Biochemistry & Molecular Biology; Biotechnology & Applied Microbiology;
   Chemistry; Food Science & Technology
GA 144YA
UT WOS:000244831300010
PM 17284845
DA 2019-07-15
ER
