# Supplementary material for: Knowledge Domain and Emerging Trends in Vinegar Research: A Bibliometric Review of the Literature from WoSCC
Source: Foods. 2020 Feb 10;9(2):166. doi: 10.3390/foods9020166 (PMC7074530; doi:10.3390/foods9020166)
Supplement: Supplementary file 1 [file foods-09-00166-s001.zip › Supplementary files/Supplementary Material/WoSCC dataset for CiteSpace/data/download2007_2x5unique.txt]

PT J
AU Verzelloni, E
   Tagliazucchi, D
   Conte, A
AF Verzelloni, Elena
   Tagliazucchi, Davide
   Conte, Angela
TI Relationship between the antioxidant properties and the phenolic and
   flavonoid content in traditional balsamic vinegar
SO FOOD CHEMISTRY
LA English
DT Article
DE antioxidant capacity; polyphenolic content; flavonoid content;
   traditional balsamic vinegar
ID RED WINES; VEGETABLES; POLYPHENOLS; CAPACITY; ACIDS; PHYTOCHEMICALS;
   RESVERATROL; PREVENTION; PRODUCTS; DISEASE
AB The antioxidant properties of traditional balsamic vinegar as regards its phenolic and flavonoid content comparing it to selected vinegars and red wines have been investigated. The polyphenols were separated from interfering compounds utilizing C18 columns. The polyphenolic content was determined utilizing both Folin-Ciocalteu and peroxidase assays. The antioxidant capacity was quantified using both ABTS and FRAP assays. The results show that traditional balsamic vinegar has lower antioxidant activity and phenolic and flavonoid content than Nero d'Avola but higher than the other tested products. The antioxidant capacity of wines and vinegars is highly correlated with their phenolic content, measured by peroxidase assay and it is also highly correlated with their flavonoid content while in traditional balsamic vinegar and balsamic vinegar this correlation diminishes. The study describes a simple and fast method of separating from other compounds and of measuring polyphenols in the analysis of red wines and vinegars with complex composition such as traditional balsamic vinegar. (c) 2007 Elsevier Ltd. All rights reserved.
C1 Univ Modena & Reggio Emilia, Dept Agr Sci, I-42100 Reggio Emilia, Italy.
   Univ Pisa, Dept Human & Environm Sci, I-56126 Pisa, Italy.
RP Tagliazucchi, D (reprint author), Univ Modena & Reggio Emilia, Dept Agr Sci, Via Kennedy 17, I-42100 Reggio Emilia, Italy.
EM tagliazucchi.davide@unimore.it
RI Conte, Angela/C-8870-2015; Tagliazucchi, Davide/B-4720-2012
OI Conte, Angela/0000-0003-3348-1050; Tagliazucchi,
   Davide/0000-0002-6462-9305
CR Alonso AM, 2004, FOOD RES INT, V37, P715, DOI 10.1016/j.foodres.2004.03.007
   Andlauer W, 2000, J AGR FOOD CHEM, V48, P3533, DOI 10.1021/jf000010j
   Arnous A, 2001, J AGR FOOD CHEM, V49, P5736, DOI 10.1021/jf010827s
   Benassi MT, 1998, J LIQ CHROMATOGR R T, V21, P491, DOI 10.1080/10826079808001235
   Benzie IFF, 1999, METHOD ENZYMOL, V299, P15
   BLOCK G, 1992, NUTR CANCER, V18, P1, DOI 10.1080/01635589209514201
   Conte A, 2003, BRAIN RES BULL, V62, P29, DOI 10.1016/j.brainresbull.2003.08.001
   Davalos A, 2005, FOOD CHEM, V93, P325, DOI 10.1016/j.foodchem.2004.09.030
   Dell'Agli M, 2004, CARDIOVASC RES, V63, P593, DOI 10.1016/j.cardiores.2004.03.019
   DOLHOFER R, 1979, FEBS LETT, V103, P282, DOI 10.1016/0014-5793(79)81345-9
   GARCIA-PARRILLA MC, 1994, FOOD CHEM, V50, P313, DOI 10.1016/0308-8146(94)90140-6
   GEY KF, 1990, BIOCHEM SOC T, V18, P1041, DOI 10.1042/bst0181041
   GILLMAN MW, 1995, JAMA-J AM MED ASSOC, V273, P1113, DOI 10.1001/jama.273.14.1113
   Jia Z, 1999, FOOD CHEM, V64, P555, DOI 10.1016/S0308-8146(98)00102-2
   Kanner J, 2001, FREE RADICAL BIO MED, V31, P1388, DOI 10.1016/S0891-5849(01)00718-3
   Kim DO, 2002, J AGR FOOD CHEM, V50, P3713, DOI 10.1021/jf020071c
   Kuroda Y, 1999, MUTAT RES-REV MUTAT, V436, P69, DOI 10.1016/S1383-5742(98)00019-2
   Lopez M, 2001, J CHROMATOGR A, V922, P359, DOI 10.1016/S0021-9673(01)00913-X
   Manzocco L., 2001, Trends in Food Science & Technology, V11, P340, DOI 10.1016/S0924-2244(01)00014-0
   Natella F, 2002, J AGR FOOD CHEM, V50, P7720, DOI 10.1021/jf020346o
   Ninfali P, 2005, BRIT J NUTR, V93, P257, DOI 10.1079/BJN20041327
   Prior RL, 2005, J AGR FOOD CHEM, V53, P4290, DOI 10.1021/jf0502698
   Re R, 1999, FREE RADICAL BIO MED, V26, P1231, DOI 10.1016/S0891-5849(98)00315-3
   RiceEvans CA, 1996, FREE RADICAL BIO MED, V20, P933, DOI 10.1016/0891-5849(95)02227-9
   ROBARDS K, 1997, ANALYST, V122, P11
   Ronca G, 2003, DRUG EXP CLIN RES, V29, P271
   Singleton VL, 1999, METHOD ENZYMOL, V299, P152
   Stevanato R, 2004, J AGR FOOD CHEM, V52, P6287, DOI 10.1021/jf04989s
   Subbaramaiah K, 1998, J BIOL CHEM, V273, P21875, DOI 10.1074/jbc.273.34.21875
   Tagliazucchi D, 2005, J AGR FOOD CHEM, V53, P8706, DOI 10.1021/jf058074n
   Tesfaye W, 2002, J AGR FOOD CHEM, V50, P7053, DOI 10.1021/jf020602x
   Velioglu YS, 1998, J AGR FOOD CHEM, V46, P4113, DOI 10.1021/jf9801973
   Visioli F, 2000, CARDIOVASC RES, V47, P419, DOI 10.1016/S0008-6363(00)00053-5
   Yilmaz Y, 2005, FOOD CHEM, V93, P273, DOI 10.1016/j.foodchem.2004.09.043
NR 34
TC 109
Z9 120
U1 2
U2 34
PU ELSEVIER SCI LTD
PI OXFORD
PA THE BOULEVARD, LANGFORD LANE, KIDLINGTON, OXFORD OX5 1GB, OXON, ENGLAND
SN 0308-8146
J9 FOOD CHEM
JI Food Chem.
PY 2007
VL 105
IS 2
BP 564
EP 571
DI 10.1016/j.foodchem.2007.04.014
PG 8
WC Chemistry, Applied; Food Science & Technology; Nutrition & Dietetics
SC Chemistry; Food Science & Technology; Nutrition & Dietetics
GA 203VI
UT WOS:000249001700017
DA 2019-07-15
ER

PT J
AU Kocher, GS
   Singh, R
   Kalra, KL
AF Kocher, G. S.
   Singh, Rupinder
   Kalra, K. L.
TI Preparation of value added vinegar using apple juice
SO JOURNAL OF FOOD SCIENCE AND TECHNOLOGY-MYSORE
LA English
DT Article
DE vinegar; apple juice; ginger vinegar; garlic vinegar; value added
ID WINE
AB Apple vinegar was produced in batch culture under stationary flask conditions., The primary (ethanolic) fermentation carried out using Saccharomyces cerevisiae G produced 6.12% (w/v) ethanol from 12.5 degrees B apple juice. The secondary fermentation by Acetobacter aceti strains 'NRRL 746' and 'NRRL 1036' produced 4.5 and 4% volatile acidity, respectively. The vinegar produced was pasteurized and used for preparation of value added ginger and garlic vinegars.
C1 Punjab Agr Univ, Dept Microbiol, Ludhiana 141004, Punjab, India.
RP Kocher, GS (reprint author), Punjab Agr Univ, Dept Microbiol, Ludhiana 141004, Punjab, India.
EM g_kochar@yahoo.com
CR CAPUTI A, 1969, J ASSOC OFF ANA CHEM, V52, P85
   GARG N, 1995, J FOOD SCI TECH MYS, V32, P216
   Horiuchi JI, 1999, J BIOSCI BIOENG, V88, P107, DOI 10.1016/S1389-1723(99)80186-8
   Jeong YJ, 1999, J KOREAN SOC FOOD SC, V28, P353
   JOSHI VK, 2000, POST HARVEST TECHNOL
   KOCHER GS, 2003, P S FOOD NUTR SEC TE
   Mendonca C. R. B., 2002, Alimentos e Nutricao, V13, P35
   Moon S. Y., 1997, KOREAN J FOOD SCI TE, V29, P663
   Seo JH, 2001, J KOREAN SOC FOOD SC, V30, P460
   Tesfaye W, 2002, J SENS STUD, V17, P133, DOI 10.1111/j.1745-459X.2002.tb00338.x
   Yamagishi Kenji, 1998, Nippon Shokuhin Kagaku Kogaku Kaishi, V45, P545
NR 11
TC 1
Z9 2
U1 0
U2 4
PU SPRINGER INDIA
PI NEW DELHI
PA 7TH FLOOR, VIJAYA BUILDING, 17, BARAKHAMBA ROAD, NEW DELHI, 110 001,
   INDIA
SN 0022-1155
EI 0975-8402
J9 J FOOD SCI TECH MYS
JI J. Food Sci. Technol.-Mysore
PD MAR-APR
PY 2007
VL 44
IS 2
BP 226
EP 227
PG 2
WC Food Science & Technology
SC Food Science & Technology
GA 153IT
UT WOS:000245426600029
DA 2019-07-15
ER

PT J
AU Liu, J
   Yang, JC
AF Liu, Jian
   Yang, Jichu
TI Cellulase production by Trichoderma koningii AS3.4262 in solid-state
   fermentation using lignocellulosic waste from the vinegar industry
SO FOOD TECHNOLOGY AND BIOTECHNOLOGY
LA English
DT Article
DE cellulase; vinegar waste; solid-state fermentation; Trichoderma
   koningii; filter paper activity; CMCase activity; orthogonal test
AB Cellulase production was carried out in solid-state fermentation using the waste from the vinegar industry as the substrate for Trichoderma koningii AS3.4262. This waste is porous and easy to degrade by cellulolytic fungi. The effects of water content, initial pH value in solid substrate and culture temperature on cellulase synthesis were observed for optimal production in flask fermentors. An orthogonal layout was employed in the statistical process and better cellulase activity was obtained in the fermentation batch. The optimal filter paper cellulase (FPAse) activity of 6.90 IU/g of substrate dry matter (SDM), and carboxylmethyl cellulase (CMCase) activity of 23.76 IU/g SDM were obtained after 84 h of incubation with media containing vinegar waste, with optimal moisture content of 50%, pH=5.0, incubation temperature of 30 degrees C, and additional nutrients of inorganic salts in a certain amount. To produce cellulase m a larger scale, a deep trough fermentor with forced aeration was used, so that FPAse activity of 5.87 IU/g SDM and CMCase activity of 12.98 IU/g SDM were reached after 84 hours of solid-state fermentation. Results indicate the excellent scope of utilizing vinegar waste as solid substrate for commercial production of cellulase employing fungi.
C1 [Liu, Jian; Yang, Jichu] Tsing Hua Univ, Dept Chem Engn, Inst Biochem Engn, Beijing 100084, Peoples R China.
RP Yang, JC (reprint author), Tsing Hua Univ, Dept Chem Engn, Inst Biochem Engn, Beijing 100084, Peoples R China.
EM cozyphd@hotmail.com
CR Cen P.L, 1999, ADV BIOCHEM ENG BIOT, V65, P68
   GHOSE TK, 1987, PURE APPL CHEM, V59, P257, DOI 10.1351/pac198759020257
   Krishna C, 1999, BIORESOURCE TECHNOL, V69, P231, DOI 10.1016/S0960-8524(98)00193-X
   MANDELS M, 1981, BIOTECHNOL BIOENG, V23, P2009, DOI 10.1002/bit.260230907
   Osono T, 2001, EUR J SOIL BIOL, V37, P17, DOI 10.1016/S1164-5563(01)01066-4
   Pandey A, 2000, PROCESS BIOCHEM, V35, P1153, DOI 10.1016/S0032-9592(00)00152-7
   Raimbault M, 1998, ELECTRON J BIOTECHN, V1, P174, DOI DOI 10.2225/VOL1-ISSUE3-FULLTEXT-9
   Robinson T, 2001, APPL MICROBIOL BIOT, V55, P284, DOI 10.1007/s002530000565
   Sun T, 1999, PROCESS BIOCHEM, V34, P25, DOI 10.1016/S0032-9592(98)00060-0
NR 9
TC 28
Z9 31
U1 0
U2 4
PU FACULTY FOOD TECHNOLOGY BIOTECHNOLOGY
PI ZAGREB
PA UNIV ZAGREB, KACIECEVA 23, 41000 ZAGREB, CROATIA
SN 1330-9862
EI 1334-2606
J9 FOOD TECHNOL BIOTECH
JI Food Technol. Biotechnol.
PD OCT-DEC
PY 2007
VL 45
IS 4
BP 420
EP 425
PG 6
WC Biotechnology & Applied Microbiology; Food Science & Technology
SC Biotechnology & Applied Microbiology; Food Science & Technology
GA 241UZ
UT WOS:000251682600012
OA DOAJ Gold
DA 2019-07-15
ER

PT J
AU Silva, ME
   Torres, AB
   Silva, WB
   Silva, FLH
   Swarnakar, R
AF Silva, M. E.
   Torres Neto, A. B.
   Silva, W. B.
   Silva, F. L. H.
   Swarnakar, R.
TI Cashew wine vinegar production: Alcoholic and acetic fermentation
SO BRAZILIAN JOURNAL OF CHEMICAL ENGINEERING
LA English
DT Article
DE cashew vinegar; cashew wine; fermentation kinetic parameters
AB Cashew wine of demi-sec grade was produced in a stirred batch reactor. The kinetic parameters obtained for cashew wine fermentation were Y-X/S=0.061, Y-P/S=0.3 and mu(max)=0.16 h(-1). The yield and the productivity of cashew wine were 57.7% and 0.78 g/Lh respectively. A 2(2) factorial experimental design was used for the cashew wine vinegar fermentation optimization study. The cashew wine vinegar process optimization ranges found for initial concentrations of ethanol and acetic acid as independent variables were 4.8 to 6.0% and 1.0 to 1.3% respectively.
C1 Univ Fed Campina Grande, Unidade Acad Engn Quim, BR-58109970 Campina Grande, PB, Brazil.
RP Swarnakar, R (reprint author), Univ Fed Campina Grande, Unidade Acad Engn Quim, Av Aprigio Veloso 882, BR-58109970 Campina Grande, PB, Brazil.
CR ANDRIETTA SR, 1994, ADVANCES IN BIOPROCESS ENGINEERING, P47
   *ASS OFF AN CHEM, 2000, OFF METH AN ASS OFF, V1
   BHATT S, 1997, J FOOD SCI TECHNOL, V24, P192
   Bortolini F., 2001, Ciencia e Tecnologia de Alimentos, V21, P236, DOI 10.1590/S0101-20612001000200020
   Box G. E. P., 1978, STAT EXPT
   Corazza ML, 2001, QUIM NOVA, V24, P449
   Dias D. R., 2003, Ciencia e Tecnologia de Alimentos, V23, P342, DOI 10.1590/S0101-20612003000300008
   HIROUCHI J, 2000, BIORESOURCE TECHNOL, V75, P153
   *I A LUTZ, 1985, NORM AN I A LUTZ MET, V1
   *MIN AGR AB, 1997, BRAS DIAR OF UN DECR
   SILVA FLH, 1999, J CHEM TECHNOL BIOT, V74, P176
   Tesfaye W, 2002, TRENDS FOOD SCI TECH, V13, P12, DOI 10.1016/S0924-2244(02)00023-7
   Neto ABT, 2006, QUIM NOVA, V29, P489
NR 13
TC 13
Z9 13
U1 0
U2 5
PU BRAZILIAN SOC CHEMICAL ENG
PI SAO PAULO
PA RUA LIBERO BADARO 152-11 ANDAR, CEP 01008-90 SAO PAULO, BRAZIL
SN 0104-6632
J9 BRAZ J CHEM ENG
JI Braz. J. Chem. Eng.
PD APR-JUN
PY 2007
VL 24
IS 2
BP 163
EP 169
DI 10.1590/S0104-66322007000200001
PG 7
WC Engineering, Chemical
SC Engineering
GA 179UM
UT WOS:000247315600001
OA DOAJ Gold
DA 2019-07-15
ER

PT J
AU Medina, E
   Romero, C
   Brenes, M
   de Castro, A
AF Medina, Eduardo
   Romero, Concepcion
   Brenes, Manuel
   de Castro, Antonio
TI Antimicrobial activity of olive oil, vinegar, and various beverages
   against foodborne pathogens
SO JOURNAL OF FOOD PROTECTION
LA English
DT Article
ID ESCHERICHIA-COLI O157-H7; SALMONELLA-TYPHIMURIUM; ANTILISTERIAL
   ACTIVITY; PHENOLIC-COMPOUNDS; ACID TOLERANCE; TEA EXTRACTS; WHITE WINE;
   SURVIVAL; CATECHINS; ALCOHOL
AB The survival of foodborne pathogens in aqueous extracts of olive oil, virgin olive oil, vinegar, and several beverages was evaluated. Vinegar and aqueous extracts of virgin olive oil showed the strongest bactericidal activity against all strains tested. Red and white wines also killed most strains after 5 min of contact, black and green tea extracts showed weak antimicrobial activity under these conditions, and no effect was observed for the remaining beverages (fruit juices, Coca-Cola, dairy products, coffee, and beer). The phenolic compound content of the aqueous olive oil and virgin olive oil extracts could explain their antibacterial activity, which was also confirmed in mayonnaises and salads used as food models. Virgin olive oil in mayonnaises and salads reduced the counts of inoculated Salmonella Enteritidis and Listeria monocytogenes by approximately 3 log CFU/g. Therefore, olive oil could be a hurdle component in certain processed foods and exert a protective effect against foodborne pathogens when contaminated foods are ingested.
C1 CSIC, Inst Grasa, Food Biotechnol Dept, Seville 41012, Spain.
RP de Castro, A (reprint author), CSIC, Inst Grasa, Food Biotechnol Dept, Avda Padre Garcia Tejero 4, Seville 41012, Spain.
EM amillan@cica.es
RI Eduardo, Medina/D-3296-2014; de Castro, Antonio/H-5366-2012; Brenes,
   Manuel/F-4603-2016; Romero, Concepcion/F-2268-2016; Eduardo,
   Medina/O-3343-2019
OI Eduardo, Medina/0000-0002-9978-4524; de Castro,
   Antonio/0000-0002-3735-5708; Romero, Concepcion/0000-0003-1885-1770;
   Eduardo, Medina/0000-0002-9978-4524; Brenes, Manuel/0000-0001-7419-4061
CR Bellido-Blasco JB, 2002, EPIDEMIOLOGY, V13, P228, DOI 10.1097/00001648-200203000-00020
   Brenes M, 2000, J AM OIL CHEM SOC, V77, P715, DOI 10.1007/s11746-000-0115-4
   CAPASSO R, 1995, J APPL BACTERIOL, V79, P393, DOI 10.1111/j.1365-2672.1995.tb03153.x
   DESENCLOS JCA, 1992, EPIDEMIOLOGY, V3, P371, DOI 10.1097/00001648-199207000-00013
   Draughon FA, 2004, FOOD TECHNOL-CHICAGO, V58, P20
   ENTACHER K, 1998, ACM T MODEL COMPUT S, V7, P61
   FLEMING HP, 1973, APPL MICROBIOL, V26, P777
   Friedman M, 2006, J FOOD PROTECT, V69, P354, DOI 10.4315/0362-028X-69.2.354
   IKIGAI H, 1993, BIOCHIM BIOPHYS ACTA, V1147, P132, DOI 10.1016/0005-2736(93)90323-R
   Just JR, 2003, J FOOD SCI, V68, P285, DOI 10.1111/j.1365-2621.2003.tb14154.x
   Keceli T, 2002, MILCHWISSENSCHAFT, V57, P436
   Kilonzo-Nthenge A, 2006, J FOOD PROTECT, V69, P330, DOI 10.4315/0362-028X-69.2.330
   Kim S, 2004, J FOOD PROTECT, V67, P2608, DOI 10.4315/0362-028X-67.11.2608
   LAnthoen NC, 1996, J AM SOC BREW CHEM, V54, P32
   Markin D, 2003, MYCOSES, V46, P132, DOI 10.1046/j.1439-0507.2003.00859.x
   Medina E, 2006, J AGR FOOD CHEM, V54, P4954, DOI 10.1021/jf0602267
   MILLER LG, 1994, J FOOD PROTECT, V57, P460, DOI 10.4315/0362-028X-57.6.460
   MORETRO T, 2004, J FOOD SCI, V69, P251
   Okabe Y, 2003, J CLIN BIOCHEM NUTR, V34, P85
   Papadopoulou C, 2005, FOOD TECHNOL BIOTECH, V43, P41
   RADFORD SA, 1991, LETT APPL MICROBIOL, V12, P125, DOI 10.1111/j.1472-765X.1991.tb00521.x
   Rhodes PL, 2006, INT J FOOD MICROBIOL, V107, P281, DOI 10.1016/j.ijfoodmicro.2005.10.022
   Ryu JH, 1998, INT J FOOD MICROBIOL, V45, P185, DOI 10.1016/S0168-1605(98)00165-2
   Seifu E, 2005, TRENDS FOOD SCI TECH, V16, P137, DOI 10.1016/j.tifs.2004.11.002
   Sengun IY, 2004, INT J FOOD MICROBIOL, V96, P301, DOI 10.1016/j.ijfoodmicro.2004.04.010
   SHETH NK, 1988, AM J GASTROENTEROL, V83, P658
   TODA M, 1989, LETT APPL MICROBIOL, V8, P123, DOI 10.1111/j.1472-765X.1989.tb00255.x
   Weisse ME, 1995, BRIT MED J, V311, P1657, DOI 10.1136/bmj.311.7021.1657
   Wen AM, 2003, FOOD MICROBIOL, V20, P305, DOI 10.1016/S0740-0020(02)00135-1
   Wu FM, 2000, J FOOD PROTECT, V63, P568, DOI 10.4315/0362-028X-63.5.568
   Yam TS, 1997, FEMS MICROBIOL LETT, V152, P169, DOI 10.1016/S0378-1097(97)00197-3
NR 31
TC 48
Z9 50
U1 1
U2 41
PU INT ASSOC FOOD PROTECTION
PI DES MOINES
PA 6200 AURORA AVE SUITE 200W, DES MOINES, IA 50322-2863 USA
SN 0362-028X
EI 1944-9097
J9 J FOOD PROTECT
JI J. Food Prot.
PD MAY
PY 2007
VL 70
IS 5
BP 1194
EP 1199
DI 10.4315/0362-028X-70.5.1194
PG 6
WC Biotechnology & Applied Microbiology; Food Science & Technology
SC Biotechnology & Applied Microbiology; Food Science & Technology
GA 164OT
UT WOS:000246244100019
PM 17536679
DA 2019-07-15
ER
