# Supplementary material for: Knowledge Domain and Emerging Trends in Vinegar Research: A Bibliometric Review of the Literature from WoSCC
Source: Foods. 2020 Feb 10;9(2):166. doi: 10.3390/foods9020166 (PMC7074530; doi:10.3390/foods9020166)
Supplement: Supplementary file 1 [file foods-09-00166-s001.zip › Supplementary files/Supplementary Material/WoSCC dataset for CiteSpace/data/download2007_3x5unique.txt]

PT J
AU Chang, JM
   Fang, TJ
AF Chang, Ju-Mei
   Fang, Tony J.
TI Survival of Escherichia coli O157 : H7 and Salmonella enterica serovars
   Typhimurium in iceberg lettuce and the antimicrobial effect of rice
   vinegar against E.coli O157 : H7
SO FOOD MICROBIOLOGY
LA English
DT Article
DE Escherichia coli O157 : H7; Salmonella; antimicrobial effect; vinegar;
   lettuce
ID LISTERIA-MONOCYTOGENES; ORGANIC-ACIDS; SHIGELLA-FLEXNERI; FOODBORNE
   ILLNESS; FRESH PRODUCE; GROWTH; VEGETABLES; OUTBREAKS; MANURE; FATE
AB The microbiological safety of fresh produce is a significant concern of consumers and industry. After applying at an inoculated level (about 10(6) CFU g(-1)) of E coli O157:H7 and Salmonella enterica serovars Typhimurium on shredded iceberg lettuce and water samples individually, they were stored at 4 degrees C for 14 days and 22 degrees C for 7 days to monitor the growth and survival of pathogens. The results showed that at the end of 4 degrees C storage, populations of two pathogens in lettuce and water decreased approximately 1 log CFU g(-1). However, microbial levels on shredded lettuce increased 3 logs within 3 days at 22 degrees C. Vinegar (acetic acid) had been used to reduce populations of foodborne pathogens in foods; hence, the antimicrobial effect of rice vinegar on the survival of E. coli O157:H7 in inoculated lettuce (10(4) and 10(7) CFU g(-1)) is examined in this study. Results were observed that the treatment of inoculated lettuce (10(7) CFU g(-1)) with commercial vinegar containing 5% acetic acid (pH 3.0) for 5 min would reduce 3 logs population at 25 degrees C. Less than a 1-log decrease in bacterial numbers was recovered during 5 min exposure to 0.5% (pH 3.26) acetic acid. (c) 2007 Elsevier Ltd. All rights reserved.
C1 Natl Chung Hsing Univ, Dept Food Sci & Biotechnol, Taichung 402, Taiwan.
   Bureau Food & Drug Anal, Cent Reg Lab, Dept Hlth, Taichung, Taiwan.
RP Fang, TJ (reprint author), Natl Chung Hsing Univ, Dept Food Sci & Biotechnol, 250 Kuokuang Rd, Taichung 402, Taiwan.
EM tjfang@nchu.edu.tw
CR ABDULRAOUF UM, 1993, APPL ENVIRON MICROB, V59, P1999
   Bailey JS, 1998, J FOOD PROTECT, V61, P792, DOI 10.4315/0362-028X-61.7.792
   Beuchat LR, 1996, J FOOD PROTECT, V59, P204, DOI 10.4315/0362-028X-59.2.204
   Bjornsdottir K, 2006, APPL ENVIRON MICROB, V72, P660, DOI 10.1128/AEM.72.1.660-664.2006
   Blackburn C. d. W., 2002, FOODBORNE PATHOGENS
   Bopp DJ, 2003, J CLIN MICROBIOL, V41, P174, DOI 10.1128/JCM.41.1.174-180.2003
   Brul S, 1999, INT J FOOD MICROBIOL, V50, P1, DOI 10.1016/S0168-1605(99)00072-0
   Buchanan RL, 2004, FOOD MICROBIOL, V21, P51, DOI 10.1016/S0740-0020(03)00039-X
   Chang JM, 2003, J FOOD DRUG ANAL, V11, P53
   Chiueh LC, 2001, J FOOD DRUG ANAL, V9, P12
   Fang TJ, 2003, FOOD MICROBIOL, V20, P243, DOI 10.1016/S0740-0020(02)00081-3
   Fang TJ, 2000, J FOOD DRUG ANAL, V8, P187
   FANG TJ, 2005, REV FOOD NUTR, V6, P143
   Franz E, 2005, APPL ENVIRON MICROB, V71, P6165, DOI 10.1128/AEM.71.10.6165-6174.2005
   Han Y, 2004, J FOOD PROTECT, V67, P2443, DOI 10.4315/0362-028X-67.11.2443
   Huang CC, 2005, J FOOD DRUG ANAL, V13, P64
   HUANG CC, 1998, FOOD SCI, V25, P366
   ISLAM MS, 1993, APPL ENVIRON MICROB, V59, P652
   Johannessen GS, 2005, APPL ENVIRON MICROB, V71, P2221, DOI 10.1128/AEM.71.5.2221-2225.2005
   Kudva IT, 1998, APPL ENVIRON MICROB, V64, P3166
   Lampel KA, 2000, APPL ENVIRON MICROB, V66, P4539, DOI 10.1128/AEM.66.10.4539-4542.2000
   Lang MM, 2004, J FOOD PROTECT, V67, P732, DOI 10.4315/0362-028X-67.4.732
   Lee WC, 2001, J FOOD PROTECT, V64, P899, DOI 10.4315/0362-028X-64.6.899
   Lim YH, 2003, JPN J INFECT DIS, V56, P151
   McCarthy J, 1998, J FOOD PROTECT, V61, P1093, DOI 10.4315/0362-028X-61.9.1093
   McWatters KH, 2002, J FOOD PROTECT, V65, P1221, DOI 10.4315/0362-028X-65.8.1221
   Oscar TP, 2004, INT J FOOD MICROBIOL, V93, P231, DOI 10.1016/j.ijfoodmicro.2003.12.002
   Rafii F, 1997, J AOAC INT, V80, P1191
   Rhee MS, 2003, APPL ENVIRON MICROB, V69, P2959, DOI 10.1128/AEM.69.5.2959-2963.2003
   Ryu JH, 1999, J FOOD PROTECT, V62, P451, DOI 10.4315/0362-028X-62.5.451
   SAS, 1989, SAS US GUID STAT
   Sengun IY, 2004, INT J FOOD MICROBIOL, V96, P301, DOI 10.1016/j.ijfoodmicro.2004.04.010
   Shearer AEH, 2001, J FOOD PROTECT, V64, P788, DOI 10.4315/0362-028X-64.6.788
   Sivapalasingam S, 2004, J FOOD PROTECT, V67, P2342, DOI 10.4315/0362-028X-67.10.2342
   Solomon EB, 2002, APPL ENVIRON MICROB, V68, P397, DOI 10.1128/AEM.68.1.397-400.2002
   Strachan NJC, 2005, INT J FOOD MICROBIOL, V103, P35, DOI 10.1016/j.ijfoodmicro.2004.11.023
   Tauxe R, 1997, J FOOD PROTECT, V60, P1400, DOI 10.4315/0362-028X-60.11.1400
   Tsen HY, 2002, J FOOD DRUG ANAL, V10, P242
   Vernozy-Rozand C, 2005, INT J FOOD MICROBIOL, V105, P83, DOI 10.1016/j.ijfoodmicro.2005.05.005
   Vijayakumar C, 2002, J FOOD PROTECT, V65, P1646, DOI 10.4315/0362-028X-65.10.1646
   Wachtel MR, 2002, J FOOD PROTECT, V65, P465, DOI 10.4315/0362-028X-65.3.465
   Wang GD, 1996, APPL ENVIRON MICROB, V62, P2567
   Wu FM, 2000, J FOOD PROTECT, V63, P568, DOI 10.4315/0362-028X-63.5.568
NR 43
TC 78
Z9 84
U1 3
U2 32
PU ACADEMIC PRESS LTD- ELSEVIER SCIENCE LTD
PI LONDON
PA 24-28 OVAL RD, LONDON NW1 7DX, ENGLAND
SN 0740-0020
EI 1095-9998
J9 FOOD MICROBIOL
JI Food Microbiol.
PD OCT-DEC
PY 2007
VL 24
IS 7-8
BP 745
EP 751
DI 10.1016/j.fm.2007.03.005
PG 7
WC Biotechnology & Applied Microbiology; Food Science & Technology;
   Microbiology
SC Biotechnology & Applied Microbiology; Food Science & Technology;
   Microbiology
GA 209DN
UT WOS:000249369300010
PM 17613372
DA 2019-07-15
ER

PT J
AU Caligiani, A
   Silva, G
   Palla, G
AF Caligiani, Augusta
   Silva, Giorgia
   Palla, Gerardo
TI Traditional balsamic vinegar
SO JOURNAL OF AGRICULTURAL AND FOOD CHEMISTRY
LA English
DT Article
DE 2-Hydroxybutanone; 2,3-butanediol; traditional balsamic vinegar;
   stereoisomers; GC-MS
ID SACCHAROMYCES-CEREVISIAE; ACETOIN; 2,3-BUTANEDIOL; ACIDS; STEREOISOMERS;
   TRADIZIONALE; MODENA; HPLC
AB The absolute quantities and the stereoisomeric ratios of R,S-2-hydroxybutanone and R,R-, S,S-, R,S (meso)-2,3-butanediol were determined in batteries of traditional balsamic vinegar (TBV) by gas chromatography-mass spectrometry (GC-MS), using a chiral capillary column, to evaluate if such parameters could be used to differentiate TBV differently aged and from different producers. Results showed that the initial amounts of 2-hydroxybutanone and 2,3-butanediol were quite variable, as a function of the producer of the vinegar; moreover, the 2-hydroxybutanone amount decreased during aging while 2,3-butanediol increased. Initially, the R-2-hydroxybutanone form prevails, and then the RIS ratio decreased regularly during aging with some exceptions attributed to the addition of new barrels during the battery management. With regard to the 2,3-butanediol isomers, the most abundant was the R,R form, slowly transformed into the R,Sand S,S isomers during aging. The GC-MS method used is easy and fast and could allow for a quick control of the maturation level of the vinegar.
C1 Univ Parma, Dipartimento Chim Organ & Ind, I-43100 Parma, Italy.
RP Caligiani, A (reprint author), Univ Parma, Dipartimento Chim Organ & Ind, Via Usberti 17A, I-43100 Parma, Italy.
EM augusta.caligiani@unipr.it
CR Baykal A, 2006, BIOORG CHEM, V34, P380, DOI 10.1016/j.bioorg.2006.09.006
   Chiavaro E, 1998, ITAL J FOOD SCI, V10, P329
   Cocchi M, 2006, TALANTA, V69, P1166, DOI 10.1016/j.talanta.2005.12.032
   Cocchi M, 2002, J AGR FOOD CHEM, V50, P5255, DOI 10.1021/jf020155l
   COPPINI D, 1973, ATTI SOC NAT MAT MOD, V104, P137
   Coppini D, 1978, RIV VITIC ENOL, V31, P351
   *COUNC REG, 2000, OFFICIAL J L, V100, DOI UNSP 0005-0006
   Del Signore A, 2000, ITAL J FOOD SCI, V12, P317
   Giudici P., 1990, Industrie delle Bevande, V19, P475
   Masino F, 2005, FOOD CHEM, V92, P673, DOI 10.1016/j.foodchem.2004.08.029
   Mosandl A., 1990, Journal of High Resolution Chromatography and Chromatography Communications, V13, P382, DOI 10.1002/jhrc.1240130522
   PLESSI M, 1989, SCI ALIMENT, V9, P179
   Romano P, 1996, LETT APPL MICROBIOL, V22, P299, DOI 10.1111/j.1472-765X.1996.tb01165.x
   Romano P, 2000, BIOTECHNOL LETT, V22, P1947, DOI 10.1023/A:1026741625019
   Romano P, 2003, INT J FOOD MICROBIOL, V86, P163, DOI 10.1016/S0168-1605(03)00254-X
   Romano P, 1996, APPL ENVIRON MICROB, V62, P309
   Solieri L, 2006, J APPL MICROBIOL, V101, P63, DOI 10.1111/j.1365-2672.2006.02906.x
   Theobald A, 1998, J AGR FOOD CHEM, V46, P1850, DOI 10.1021/jf970912t
   UI S, 1986, HAKKOKOGAKU KAISHI, V64, P161
   2000, GAZETTA UFFICIA 0530
NR 20
TC 12
Z9 12
U1 2
U2 15
PU AMER CHEMICAL SOC
PI WASHINGTON
PA 1155 16TH ST, NW, WASHINGTON, DC 20036 USA
SN 0021-8561
J9 J AGR FOOD CHEM
JI J. Agric. Food Chem.
PD SEP 19
PY 2007
VL 55
IS 19
BP 7810
EP 7815
DI 10.1021/jf071206n
PG 6
WC Agriculture, Multidisciplinary; Chemistry, Applied; Food Science &
   Technology
SC Agriculture; Chemistry; Food Science & Technology
GA 210KM
UT WOS:000249455100027
PM 17711338
DA 2019-07-15
ER

PT J
AU Abe, K
   Kushibiki, T
   Matsue, H
   Furukawa, KI
   Motomura, S
AF Abe, Kaoru
   Kushibiki, Toshisada
   Matsue, Hajime
   Furukawa, Ken-Ichi
   Motomura, Shigeru
TI Generation of antitumor active neutral medium-sized alpha-glycan in
   apple vinegar fermentation
SO BIOSCIENCE BIOTECHNOLOGY AND BIOCHEMISTRY
LA English
DT Article
DE apple vinegar; antitumor activity; fermentation process
ID SUGARS; ACID
AB The physiologically active substances in apple vinegar have not yet been chemically characterized. We studied the biological functions of apple vinegar produced from crushed apples, and found that the constituent neutral medium-sized a-glycan (NM alpha G) acts as an antitumor agent against experimental mouse tumors. NM alpha G is a homoglycan composed of glucose having a molecular weight of about 10,000 and a branched structure bearing alpha (1-4,6) linkages.
   In this study, we clarified the origin of NM alpha G in apple vinegar by examination of its content in alcohol and acetic acid fermentation products sequentially. We found that NM alpha G appeared in acetic acid fermentation, but not in alcohol fermentation. Furthermore we investigated NM alpha G origin using acetic acid fermentation from alcohol fortifiied apple without alcohol fermentation and from raw material with varying amounts of pomace. The results indicate that NM alpha G originated in the apple fruit body and that its production requires both fermentation processes.
C1 Hirosaki Univ, Sch Med, Hirosaki, Aomori 036, Japan.
   Hirosaki Tech Lab, Aomori Ind Res Ctr, Hirosaki Tech Lab, Hirosaki, Aomori 036, Japan.
   Kanesho Co Ltd, Hirosaki, Aomori 036, Japan.
   Aomori Univ Hlth & Welfare, Hamadate, Aomori 0308505, Japan.
RP Abe, K (reprint author), Hirosaki Tech Lab, Aomori Ind Res Ctr, 80 Fukuro Machi, Hirosaki, Aomori 036, Japan.
EM abe@aomori-tech.go.jp
RI Furukawa, Ken-Ichi/N-9244-2014
OI Furukawa, Ken-Ichi/0000-0002-5680-007X
CR Abe K., 2001, Food Science and Biotechnology, V10, P534
   BITTER T, 1962, ANAL BIOCHEM, V4, P330, DOI 10.1016/0003-2697(62)90095-7
   DUBOIS M, 1956, ANAL CHEM, V28, P350, DOI 10.1021/ac60111a017
   FUJITA K, 1967, HIROSAKI IGAKU, V18, P470
   JARVIS DC, 1960, ARTHRITIS FOLK MED, P150
   KAJIMOTO O, 2003, J NUTR FOOD, V6, P51
   Kondo S, 2001, BIOSCI BIOTECH BIOCH, V65, P2690, DOI 10.1271/bbb.65.2690
   MUTO Y, 2002, J NUTR FOOD, V5, P145
   Takaya Y, 1998, J MAR BIOTECHNOL, V6, P208
   TAKEMOTO H, 1985, ANAL BIOCHEM, V145, P245, DOI 10.1016/0003-2697(85)90357-4
NR 10
TC 9
Z9 11
U1 0
U2 12
PU TAYLOR & FRANCIS LTD
PI ABINGDON
PA 4 PARK SQUARE, MILTON PARK, ABINGDON OX14 4RN, OXON, ENGLAND
SN 0916-8451
EI 1347-6947
J9 BIOSCI BIOTECH BIOCH
JI Biosci. Biotechnol. Biochem.
PD SEP
PY 2007
VL 71
IS 9
BP 2124
EP 2129
DI 10.1271/bbh.60670
PG 6
WC Biochemistry & Molecular Biology; Biotechnology & Applied Microbiology;
   Chemistry, Applied; Food Science & Technology
SC Biochemistry & Molecular Biology; Biotechnology & Applied Microbiology;
   Chemistry; Food Science & Technology
GA 216XT
UT WOS:000249913000002
PM 17827702
DA 2019-07-15
ER

PT J
AU Kim, SJ
   Shin, JY
   Cho, MH
   Oh, YS
   Park, NY
   Lee, SH
AF Kim, Seok Joong
   Shin, Jee-Young
   Cho, Moo-Ho
   Oh, Young-Sook
   Park, Na-Young
   Lee, Shin Ho
TI Antioxidant activity and isoflavone profile of Rhynchosia nolubilis
   seeds pickled in vinegar (chokong)
SO FOOD SCIENCE AND BIOTECHNOLOGY
LA English
DT Article
DE Rhynchosia nolubilis seed; chokong; vinegar; antioxidant; isoflavone
ID BEANS PHASEOLUS-VULGARIS; DIETARY PHYTOESTROGENS; PROTEIN DIGESTIBILITY;
   SOYBEAN ISOFLAVONES; BETA-GLUCOSIDASES; HYDROLYZE DAIDZIN; SOY;
   GLYCOSIDES; CHEONGGUKJANG; TEMPERATURE
AB The antioxidant activity and isoflavone content of chokong, Rhynchosia nolubilis seeds pickled in vinegar at 4 degrees C for 2 weeks, were investigated. The polyphenol content and 2,2-diphenyl-1-pycrylhydrazyl (DPPH) radical-scavenging capacity were lower in chokong than in raw seeds. Based on isoflavone analysis, the aglycone (daidzein and genistein) content was high in chokong while the content of the corresponding glucosides (daidzin and genistin) was similar to that in raw seeds. Thermal processing, in which seeds were heated in vinegar at 121 degrees C for 20 min, reduced the polyphenol content but did not affect the DPPH radical-scavenging capacity compared to the pickling process. The heated seeds had a 2.6 to 2.7 times higher glucoside content and 51 to 55% lower aglycone content than chokong, depending on the kind of vinegar used. During pickling and thermal processing, vinegars were more effective at eluting antioxidants and isoflavones from seeds than other solutions such as acetic acid, citric acid and HCl solutions, distilled water, and phosphate buffer (pH 7.0).
C1 Dongduk Womens Univ, Dept Food & Nutr, Seoul 136714, South Korea.
   Korea Food Res Inst, Mat Proc Technol Div, Songnam 463746, Gyeonggi, South Korea.
   Catholic Univ Daegu, Dept Food Sci & Technol, Hayang 712702, Gyeongbuk, South Korea.
RP Kim, SJ (reprint author), Dongduk Womens Univ, Dept Food & Nutr, Seoul 136714, South Korea.
EM skim@dongduk.ac.kr
CR Anderson JJB, 1997, NUTR RES, V17, P1617, DOI 10.1016/S0271-5317(97)00156-5
   Anderson JJB, 1999, PUBLIC HEALTH NUTR, V2, P489, DOI 10.1017/S1368980099000671
   Bae E. A., 1997, J KOREAN SOC FOOD SC, V26, P203
   Barbosa AC, 2006, FOOD CHEM, V98, P757, DOI 10.1016/j.foodchem.2005.07.014
   Benassayag C, 2002, J CHROMATOGR B, V777, P233, DOI 10.1016/S1570-0232(02)00340-9
   Bhathena SJ, 2002, AM J CLIN NUTR, V76, P1191
   BRESSANI R, 1991, ARCH LATINOAM NUTR, V41, P569
   Cardador-Martinez A, 2002, J AGR FOOD CHEM, V50, P6975, DOI 10.1021/jf020296n
   COWARD L, 1998, AM J CLIN NUTR, V68, P1486
   Delmonte P, 2006, J CHROMATOGR A, V1107, P59, DOI 10.1016/j.chroma.2005.11.060
   Grun IU, 2001, J AGR FOOD CHEM, V49, P2839, DOI 10.1021/jf010028+
   Izumi T, 2000, J NUTR, V130, P1695
   Jackson CJC, 2002, PROCESS BIOCHEM, V37, P1117, DOI 10.1016/S0032-9592(01)00323-5
   Jang CH, 2006, FOOD SCI BIOTECHNOL, V15, P643
   Kang SoonAh, 2003, Korean Journal of Nutrition, V36, P32
   Kehrer JP, 1994, NATURAL ANTIOXIDANTS, P25
   Kim J. S., 2004, KOREAN J FOOD SCI TE, V36, P833
   Kim MJ, 2005, KOREAN J FOOD COOKER, V21, P844
   KIM SJ, 2005, KOREAN J FOOD SCI TE, V37, P833
   KUDOU S, 1991, AGR BIOL CHEM TOKYO, V55, P2227, DOI 10.1080/00021369.1991.10870966
   Kurzer MS, 1997, ANNU REV NUTR, V17, P353, DOI 10.1146/annurev.nutr.17.1.353
   Lee CH, 2005, FOOD CHEM, V90, P735, DOI 10.1016/j.foodchem.2004.04.034
   Lee J, 2004, COMPR REV FOOD SCI F, V3, P21, DOI 10.1111/j.1541-4337.2004.tb00058.x
   Lee K. H., 2005, KOREAN J FOOD COOKER, V21, P163
   Mahungu SM, 1999, J AGR FOOD CHEM, V47, P279, DOI 10.1021/jf980441q
   Manzoni MSJ, 2005, NUTRITION, V21, P1018, DOI 10.1016/j.nut.2005.02.007
   MATSUURA M, 1995, BIOSCI BIOTECH BIOCH, V59, P1623, DOI 10.1271/bbb.59.1623
   MATSUURA M, 1993, J FOOD SCI, V58, P144, DOI 10.1111/j.1365-2621.1993.tb03231.x
   Mazur WM, 1998, J NUTR BIOCHEM, V9, P193, DOI 10.1016/S0955-2863(97)00184-8
   MESSINA MJ, 1999, AM J CLIN NUTR S, V70, P439
   Middleton E, 2000, PHARMACOL REV, V52, P673
   Murphy PA, 2002, J CHROMATOGR B, V777, P129, DOI 10.1016/S1570-0232(02)00342-2
   Oh JK, 2006, FOOD SCI BIOTECHNOL, V15, P283
   Pinto MD, 2005, J AGR FOOD CHEM, V53, P6340, DOI 10.1021/jf0502451
   RiceEvans CA, 1996, FREE RADICAL BIO MED, V20, P933, DOI 10.1016/0891-5849(95)02227-9
   Rickert DA, 2004, J FOOD SCI, V69, P623
   Sa J.-H., 2003, KOREAN J FOOD SCI TE, V35, P309
   SETCHELL KDR, 1998, AM J CLIN NUTR S, V68, P1333
   SETCHELL KDR, 2001, J NUTR, V131, P1362
   Shahidi F, 2001, J AGR FOOD CHEM, V49, P926, DOI 10.1021/jf0005317
   Shimoni E, 2004, J FOOD SCI, V69, pR160
   SHON MY, 2001, J KOREAN SOC FOOD SC, V30, P662
   Takahashi R, 2005, J AGR FOOD CHEM, V53, P4578, DOI 10.1021/jf048062m
   WANG HJ, 1994, J AGR FOOD CHEM, V42, P1666, DOI 10.1021/jf00044a016
   Xie L, 2003, J FOOD SCI, V68, P427, DOI 10.1111/j.1365-2621.2003.tb05689.x
   Yang SO, 2006, FOOD SCI BIOTECHNOL, V15, P96
   YEO KE, 2003, KOREAN J FOOD NUTR, V16, P410
   Yeo KE, 2002, KOREAN J FOOD SCI TE, V34, P916
   Zubik L, 2003, AM J CLIN NUTR, V77, P1459
NR 49
TC 4
Z9 4
U1 0
U2 2
PU KOREAN SOC FOOD SCIENCE TECHNOLOGY
PI SEOUL
PA KOREA SCIENCE TECHNOLOGY CENTER #605, 635-4 YEOGSAM-DONG, KANGNAM-KU,
   SEOUL 135-703, SOUTH KOREA
SN 1226-7708
J9 FOOD SCI BIOTECHNOL
JI Food Sci. Biotechnol.
PD JUN
PY 2007
VL 16
IS 3
BP 444
EP 450
PG 7
WC Food Science & Technology
SC Food Science & Technology
GA 183JE
UT WOS:000247568300020
DA 2019-07-15
ER

PT J
AU Xu, QP
   Tao, WY
   Ao, ZH
AF Xu, Qingping
   Tao, Wenyi
   Ao, Zonghua
TI Antioxidant activity of vinegar melanoidins
SO FOOD CHEMISTRY
LA English
DT Article
DE vinegar; melanoidin; antioxidant activity
ID RADICAL-SCAVENGING ACTIVITY; ACETIC-ACID; IN-VITRO; MAILLARD REACTION;
   UNPOLISHED RICE; RATS; SYSTEMS; KUROSU; TEA
AB Melanoidins, the brown polymers formed through Maillard reaction during vinegar process, are one of major high-molecular-weight fractions of vinegar. In this study the antioxidant activity of high-molecular-weight fractions (MW > 3500 Da) separated from ethanol-supernatant extraction of concentrated Zhenjiang aromatic vinegar was evaluated by different in vitro tests: the DPPH radical scavenging activity, the reducing power, total phenolic content, and the inhibitory effect on hydroxyl radical. Each individual fraction was found to have antioxidant activity in all the model systems tested. The high-molecular-weight fractions of vinegar (MW > 3500 Da) were separated into different fractions by DEAE-Sepharose fast flow. The fractions eluted by 0.2 mol/L NaCl and 0.3 mol/L NaG with higher phenolic content have stronger DPPH radical scavenging activity and reducing power. Antioxidant activity in hydroxyl radical system was not correlated with phenolic content. Two phases which have stronger effects on Maillard reaction products (MRPs) in production process were examined. Decoction, storing and aging may affect vinegar's antioxidant activity. The present results support the concept that melanoidins formed during vinegar production process may have health promotion activity. (c) 2006 Elsevier Ltd. All rights reserved.
C1 Zhengzhou Univ Light Ind, Sch Food & Biol Engn, Zhengzhou 450002, Henan, Peoples R China.
   So Yangtze Univ, Minist Educ, Key Lab Ind Biotechnol, Wuxi 214036, Peoples R China.
RP Xu, QP (reprint author), Zhengzhou Univ Light Ind, Sch Food & Biol Engn, Zhengzhou 450002, Henan, Peoples R China.
EM clearxu@hotmail.com
CR Anese M, 1999, J SCI FOOD AGR, V79, P750, DOI 10.1002/(SICI)1097-0010(199904)79:5<750::AID-JSFA247>3.0.CO;2-A
   del Castillo MD, 2002, J AGR FOOD CHEM, V50, P3698, DOI 10.1021/jf011702q
   EBIHARA K, 1988, AGR BIOL CHEM TOKYO, V52, P1311
   EWOLD C, 1999, FOOD CHEM, V64, P231
   Fushimi T, 2001, J NUTR, V131, P1973
   He ZY, 2004, CHINA CONDIMENT, V300, P36
   Hofmann T, 1998, Z LEBENSM UNTERS F A, V206, P251, DOI 10.1007/s002170050253
   *JIANGS NEW MED CO, 2004, DICT CHIN MAT MED, P2600
   Kishi M, 1999, BIOSCI BIOTECH BIOCH, V63, P905, DOI 10.1271/bbb.63.905
   KLEIN SM, 1981, BIOCHEMISTRY-US, V20, P6006, DOI 10.1021/bi00524a013
   Kondo S, 2001, BIOSCI BIOTECH BIOCH, V65, P2690, DOI 10.1271/bbb.65.2690
   Li W, 2004, RES CHEM INTERMEDIAT, V30, P605, DOI 10.1163/1568567041570348
   Liljeberg H, 1998, EUR J CLIN NUTR, V52, P368, DOI 10.1038/sj.ejcn.1600572
   Morales FJ, 2004, EUR FOOD RES TECHNOL, V218, P515, DOI 10.1007/s00217-004-0896-3
   Morales FJ, 2001, FOOD CHEM, V72, P119, DOI 10.1016/S0308-8146(00)00239-9
   Nicoli MC, 1999, TRENDS FOOD SCI TECH, V10, P94, DOI 10.1016/S0924-2244(99)00023-0
   Nishidai S, 2000, BIOSCI BIOTECH BIOCH, V64, P1909, DOI 10.1271/bbb.64.1909
   Shimoji Y, 2002, J AGR FOOD CHEM, V50, P6501, DOI 10.1021/jf020458f
   Singh RP, 2002, J AGR FOOD CHEM, V50, P81, DOI 10.1021/jf010865b
   [徐清萍 Xu Qingping], 2005, [食品与生物技术学报, Journal of Food Science and Biotechnology], V24, P76
   [徐清萍 Xu Qingping], 2005, [食品与发酵工业, Food and Fermentation Industries], V31, P33
   XU QP, 2004, CHINA BREWING, V7, P16
   Yokozawa T, 1998, J AGR FOOD CHEM, V46, P2143, DOI 10.1021/jf970985c
   Zhu QY, 2002, J AGR FOOD CHEM, V50, P6929, DOI 10.1021/jf0206163
NR 24
TC 54
Z9 74
U1 1
U2 31
PU ELSEVIER SCI LTD
PI OXFORD
PA THE BOULEVARD, LANGFORD LANE, KIDLINGTON, OXFORD OX5 1GB, OXON, ENGLAND
SN 0308-8146
EI 1873-7072
J9 FOOD CHEM
JI Food Chem.
PY 2007
VL 102
IS 3
BP 841
EP 849
DI 10.1016/j.foodchem.2006.06.013
PG 9
WC Chemistry, Applied; Food Science & Technology; Nutrition & Dietetics
SC Chemistry; Food Science & Technology; Nutrition & Dietetics
GA 140VZ
UT WOS:000244536100041
DA 2019-07-15
ER
