# Supplementary material for: Knowledge Domain and Emerging Trends in Vinegar Research: A Bibliometric Review of the Literature from WoSCC
Source: Foods. 2020 Feb 10;9(2):166. doi: 10.3390/foods9020166 (PMC7074530; doi:10.3390/foods9020166)
Supplement: Supplementary file 1 [file foods-09-00166-s001.zip › Supplementary files/Supplementary Material/WoSCC dataset for CiteSpace/data/download2007_4x5unique.txt]

PT J
AU Ndoye, B
   Lebecque, S
   Destain, J
   Guiro, AT
   Thonart, P
AF Ndoye, Bassirou
   Lebecque, Stephane
   Destain, Jacqueline
   Guiro, Amadou Tidiane
   Thonart, Philippe
TI A new pilot plant scale acetifier designed for vinegar production in
   Sub-Saharan Africa
SO PROCESS BIOCHEMISTRY
LA English
DT Article
DE Acetobacter senegalensis sp nov.; thermotolerant acetic acids bacteria;
   freeze-dried starter culture; vinegar cultivation; acetifier bioreactor
ID ACID BACTERIA; TROPICAL PRODUCTS; ACETOBACTER-ACETI; TEMPERATURE;
   THERMOTOLERANT; FERMENTATION; OPERATION; CULTURE; GROWTH
AB A novel thermotolerant strain Acetobacter senegalensis sp. nov. (CWBI-B418(T)) isolated in Senegal from mango fruit, previously freeze-dried and conserved at 4 degrees C under vacuum packaging was successfully rehydrated into an acetifying medium. It was used as an inoculum culture and then applied into a new pilot plant scale acetifier (300 L) for vinegar production. This latter was specifically designed to produce a high volume and quality of vinegar in Sub-Saharan Africa at fermentation temperature of 35 degrees C. Several semi-continuous cycles of acetic acid fermentations were carried out. The behaviour of substrate and product concentrations, population of bacteria into the reactor was analysed as well as the evolution of acidity, acetification rates and stoichiometric yields. Operation with this novel bioreactor allowed achieving 8% (v/v) of acetic acid concentration at 35 degrees C. (C) 2007 Elsevier Ltd. All rights reserved.
C1 Fac Univ Sci Agron Gembloux, Unite Bioind, B-5030 Gembloux, Belgium.
   Univ Liege, Ctr Wallon Biol Ind, B-4000 Liege, Belgium.
   Inst Technol Alimentaire Dakar, Dakar, Senegal.
RP Ndoye, B (reprint author), Fac Univ Sci Agron Gembloux, Unite Bioind, 2 Passage Deportes, B-5030 Gembloux, Belgium.
EM ndoye.b@fsagx.ac.be
CR Adam Michael D., 1998, Mammalian Species, V0, P1, DOI 10.2307/3504418
   Arnold S, 2002, J BIOTECHNOL, V97, P133, DOI 10.1016/S0168-1656(02)00065-2
   Bailey J., 1986, BIOCH ENG FUNDAMENTA
   Brock T. D., 1991, BIOL MICROORGANISMS
   Czuba J., 1991, Acta Alimentaria Polonica, V17, P205
   de Ory I, 2004, J FOOD ENG, V63, P39, DOI 10.1016/S0260-8774(03)00280-2
   de Ory I, 2002, J FOOD ENG, V52, P31, DOI 10.1016/S0260-8774(01)00082-6
   de Ory I, 1998, APPL MICROBIOL BIOT, V49, P189, DOI 10.1007/s002530051157
   Fregapane G, 2001, EUR FOOD RES TECHNOL, V213, P62, DOI 10.1007/s002170100348
   Fregapane G, 1999, BIOTECHNOL BIOENG, V63, P141, DOI 10.1002/(SICI)1097-0290(19990420)63:2<141::AID-BIT2>3.0.CO;2-6
   Joyeux C, 2004, FEMS MICROBIOL ECOL, V47, P371, DOI 10.1016/S0168-6496(03)00302-7
   Lu SF, 1999, J APPL MICROBIOL, V86, P55, DOI 10.1046/j.1365-2672.1999.00633.x
   Macias M, 1997, CHEM ENG J, V65, P201, DOI 10.1016/S1385-8947(97)00005-3
   Ndoye B, 2006, ENZYME MICROB TECH, V39, P916, DOI 10.1016/j.enzmictec.2006.01.020
   Ndoye B, 2007, INT J SYST EVOL MICR, V57, P1576, DOI 10.1099/ijs.0.64678-0
   Ndoye B, 2007, J FOOD ENG, V79, P1374, DOI 10.1016/j.jfoodeng.2006.04.036
   OHMORI S, 1980, AGR BIOL CHEM TOKYO, V44, P2901, DOI 10.1080/00021369.1980.10864432
   PARK YS, 1989, J FERMENT BIOENG, V68, P96, DOI 10.1016/0922-338X(89)90055-X
   Saeki A, 1997, BIOSCI BIOTECH BIOCH, V61, P138, DOI 10.1271/bbb.61.138
NR 19
TC 13
Z9 14
U1 1
U2 10
PU ELSEVIER SCI LTD
PI OXFORD
PA THE BOULEVARD, LANGFORD LANE, KIDLINGTON, OXFORD OX5 1GB, OXON, ENGLAND
SN 1359-5113
J9 PROCESS BIOCHEM
JI Process Biochem.
PD NOV
PY 2007
VL 42
IS 11
BP 1561
EP 1565
DI 10.1016/j.procbio.2007.08.002
PG 5
WC Biochemistry & Molecular Biology; Biotechnology & Applied Microbiology;
   Engineering, Chemical
SC Biochemistry & Molecular Biology; Biotechnology & Applied Microbiology;
   Engineering
GA 232JZ
UT WOS:000251016700012
DA 2019-07-15
ER

PT J
AU Giudici, P
   Rinaldi, G
AF Giudici, Paolo
   Rinaldi, Gloria
TI A theoretical model to predict the age of traditional balsamic vinegar
SO JOURNAL OF FOOD ENGINEERING
LA English
DT Article
DE vinegar; age; theoretical model; balsamic; grape must
ID REGGIO-EMILIA; SENSORY DATA; TRADIZIONALE; ACIDS
AB Traditional balsamic vinegar (TBV) is aged for a long time in a set of barrels arranged in decreasing scalar volume. New cooked must is added and aliquots of product are transferred from barrel to barrel every year; this procedure generates a blend of vinegars of different ages. These ages have been described by sequences of real numbers depending upon the number of year of the barrel set and volume of vinegar transferred. A theoretic study of these sequences has shown that there is a finite limit for the age of vinegar and this upper limit can be formulated through the values of both the volume of vinegar in the barrels and the transferred one. Namely, we have proved that the real ages, in any single barrel, are strictly increasing and with a finite limit as the number of years of the barrels set goes to infinity and we calculated these limits. From a practical point of view, the proposed mathematical model allowed us to define formulas able to calculate the maximum amount of TBV that each producer can sell as a limited product, in the hypothesis that the vinegar has been reached the minimal legal age required of 12 years. In addition, since the independent agency that officially states TBV authenticity has also the authority to inspect the producer's factory and therefore to know exactly how much TBV is withdrawn, it is reasonable to hypothesize that the public agency is able to found all data required to calculate the vinegar age by the proposed model. (C) 2007 Elsevier Ltd. All rights reserved.
C1 Univ Modena & Reggio Emilia, Dept Agr Sci, I-42100 Reggio Emilia, Italy.
RP Giudici, P (reprint author), Univ Modena & Reggio Emilia, Dept Agr Sci, Via JF Kennedy 17, I-42100 Reggio Emilia, Italy.
EM giudici.paolo@unimore.it
RI Giudici, Paolo/E-4917-2015
OI Giudici, Paolo/0000-0003-0015-0087; RINALDI, Gloria/0000-0002-4875-1095
CR Chiavaro E, 1998, ITAL J FOOD SCI, V10, P329
   Cocchi M, 2006, TALANTA, V69, P1166, DOI 10.1016/j.talanta.2005.12.032
   Cocchi M, 2006, FOOD QUAL PREFER, V17, P419, DOI 10.1016/j.foodqual.2005.05.004
   Consonni R, 2004, J AGR FOOD CHEM, V52, P3446, DOI 10.1021/jf0355147
   Durante C, 2006, CHEMOMETR INTELL LAB, V83, P54, DOI 10.1016/j.chemolab.2006.01.004
   Falcone PM, 2007, J FOOD ENG, V80, P234, DOI 10.1016/j.jfoodeng.2006.05.023
   Giudici P., 2004, Industrie delle Bevande, V33, P234
   Giudici P., 1993, Industrie delle Bevande, V22, P123
   Giudici P., 1994, Industrie delle Bevande, V23, P569
   Masino F, 2005, FOOD CHEM, V92, P673, DOI 10.1016/j.foodchem.2004.08.029
   Muratore G, 2006, J AGR FOOD CHEM, V54, P860, DOI 10.1021/jf051786t
   PECCHI G, 1999, BALSAMIEO TRADIZIONE
   PLESSI M, 1989, SCI ALIMENT, V9, P179
   Rudin  W., 1976, PRINCIPLES MATH ANAL
   Solieri L, 2006, J APPL MICROBIOL, V101, P63, DOI 10.1111/j.1365-2672.2006.02906.x
   Zeppa G, 2002, ITAL J FOOD SCI, V14, P247
NR 16
TC 10
Z9 11
U1 1
U2 5
PU ELSEVIER SCI LTD
PI OXFORD
PA THE BOULEVARD, LANGFORD LANE, KIDLINGTON, OXFORD OX5 1GB, OXON, ENGLAND
SN 0260-8774
J9 J FOOD ENG
JI J. Food Eng.
PD SEP
PY 2007
VL 82
IS 2
BP 121
EP 127
DI 10.1016/j.jfoodeng.2007.01.014
PG 7
WC Engineering, Chemical; Food Science & Technology
SC Engineering; Food Science & Technology
GA 171NQ
UT WOS:000246743100003
DA 2019-07-15
ER

PT J
AU Oliveira, SR
   Oliveira, AP
   Neto, JAG
AF Oliveira, Silvana Ruella
   Oliveira, Adriana Paiva
   Gomes Neto, Jose Anchieta
TI Tungsten permanent chemical modifier with co-injection of
   Pd(NO3)(2)+Mg(NO3)(2) for direct determination of Pb in vinegar by
   graphite furnace atomic absorption spectrometry
SO FOOD CHEMISTRY
LA English
DT Article
DE lead; vinegar; graphite furnace atomic absorption spectrometry; tungsten
   carbide coating
ID SAMPLE PREPARATION; INTERNAL STANDARD; LEAD; CADMIUM; SELENIUM; RH;
   SLURRIES; PLATFORM; SOIL; CU
AB A tungsten carbide coating on the integrated platform of a transversely heated graphite atomizer (THGA((R))) used together with Pd(NO3)(2) + Mg(NO3)(2) as modifier is proposed for the direct determination of lead in vinegar by graphite furnace atomic absorption spectrometry. The optimized heating program (temperature, ramp time, hold time) of atomizer involved drying stage (110 degrees C, 5 s, 30 s; 130 degrees C, 5 s, 30 s), pyrolysis stage (1000 degrees C, 15 s, 30 s), atomization stage (1800 degrees C, 0 s, 5 s) and clean-out stage (2450 degrees C, I s, 3 s). For 10 mu L of vinegar delivered into the atomizer and calibration using working standard solutions (2.5-20.0 mu g L-1 Pb) in 0.2% (v/v) HNO3, analytical curve with good linear correlation (r = 0.9992) was established. The characteristic mass was 40 pg Pb and the lifetime of the tube was around 730 firings. The limit of detection (LOD) was 0.4 mu g L-1 and the relative standard deviations (n = 12) were typically <8% for a sample containing 25 pg L-1 Pb. Accuracy of the proposed method was checked after direct analysis of 23 vinegar samples. A paired t-test showed that results were in agreement at 95% confidence level with those obtained for acid-digested vinegar samples. The Pb levels varied from 2.8 to 32.4 pg L-1. Accuracy was also checked by means of addition/recovery tests and recovered values varied from 90% to 110%. Additionally, two certified reference materials were analyzed and results were in agreement with certified values at a 95% confidence level. (C) 2006 Elsevier Ltd. All rights reserved.
C1 Univ Estadual Paulista, Inst Quim, Dept Quim Anal, BR-14801970 Araraquara, SP, Brazil.
RP Neto, JAG (reprint author), Univ Estadual Paulista, Inst Quim, Dept Quim Anal, POB 355, BR-14801970 Araraquara, SP, Brazil.
EM anchieta@iq.unesp.br
RI de Oliveira, Silvana/J-4873-2012
OI de Oliveira, Silvana/0000-0001-5930-3477
CR Acar O, 2005, ANAL CHIM ACTA, V545, P244, DOI 10.1016/j.aca.2005.04.081
   ACOSTA A, 1993, B ENVIRON CONTAM TOX, V51, P852
   Barbosa F, 2000, ANALYST, V125, P2079, DOI 10.1039/b005783p
   Bianchin L, 2006, MICROCHEM J, V82, P174, DOI 10.1016/j.microc.2006.01.003
   Butcher D.J., 1998, PRACTICAL GUIDE GRAP
   COCHI M, 2004, J AGR FOOD CHEM, V52, P4047
   Consonni R, 2004, J AGR FOOD CHEM, V52, P3446, DOI 10.1021/jf0355147
   CORRADINI F, 1994, J AOAC INT, V77, P714
   Currie LA, 1999, ANAL CHIM ACTA, V391, P105, DOI 10.1016/S0003-2670(99)00104-X
   de Oliveira AP, 2005, SPECTROCHIM ACTA B, V60, P681, DOI 10.1016/j.sab.2005.02.005
   DEBENZO ZA, 1986, MIKROCHIM ACTA, V1, P311
   DESILVA JBB, 1999, J ANAL ATOMIC SPECTR, V14, P1737
   Fernandes KG, 2002, ANALYST, V127, P157, DOI 10.1039/b105309b
   Freschi GPG, 2001, SPECTROCHIM ACTA B, V56, P1987, DOI 10.1016/S0584-8547(01)00331-7
   FRESCHI GPG, 2000, ATOM SPECTROSC, V27, P1
   JACKSON KW, 1999, ELECTROTHERMAL ATOMI, P361
   Lima EC, 1998, SPECTROCHIM ACTA B, V53, P1791, DOI 10.1016/S0584-8547(98)00227-4
   Nakamoto Y, 2004, ANAL SCI, V20, P739, DOI 10.2116/analsci.20.739
   Ndung'u K, 2004, TALANTA, V64, P258, DOI 10.1016/j.talanta.2004.02.017
   Nomura CS, 2005, SPECTROCHIM ACTA B, V60, P673, DOI 10.1016/j.sab.2005.02.021
   Oliveira A. P., 2002, ATOM SPECTROSC, V23, P190
   Oliveira AP, 2005, FOOD CHEM, V93, P355, DOI 10.1016/j.foodchem.2004.11.024
   Ortner HM, 2002, SPECTROCHIM ACTA B, V57, P1835, DOI 10.1016/S0584-8547(02)00140-4
   Prescott SC, 1959, IND MICROBIOLOGY, P452
   Queiroz ZF, 2002, ANAL CHIM ACTA, V463, P275, DOI 10.1016/S0003-2670(02)00381-1
   RADEMEYER CJ, 1995, J ANAL ATOM SPECTROM, V10, P739, DOI 10.1039/ja9951000739
   Rosa CR, 2003, J AGR FOOD CHEM, V51, P3920, DOI 10.1021/jf0212439
   SLAVIN W., 1981, ATOM SPECTROSC, V2, P137
   Tsalev DL, 2000, SPECTROCHIM ACTA B, V55, P473, DOI 10.1016/S0584-8547(00)00194-4
   Vieira MA, 2004, ANAL BIOANAL CHEM, V380, P570, DOI 10.1007/s00216-004-2713-z
   Volynsky AB, 1996, SPECTROCHIM ACTA B, V51, P1573, DOI 10.1016/S0584-8547(96)01545-5
   WELZ B, 1999, ATOMIC ABSORPTION SP, V362, P15
   Zanao RA, 2002, SPECTROCHIM ACTA B, V57, P291, DOI 10.1016/S0584-8547(01)00391-3
NR 33
TC 14
Z9 14
U1 0
U2 0
PU ELSEVIER SCI LTD
PI OXFORD
PA THE BOULEVARD, LANGFORD LANE, KIDLINGTON, OXFORD OX5 1GB, OXON, ENGLAND
SN 0308-8146
EI 1873-7072
J9 FOOD CHEM
JI Food Chem.
PY 2007
VL 105
IS 1
BP 236
EP 241
DI 10.1016/j.foodchem.2006.11.003
PG 6
WC Chemistry, Applied; Food Science & Technology; Nutrition & Dietetics
SC Chemistry; Food Science & Technology; Nutrition & Dietetics
GA 202KM
UT WOS:000248900500032
DA 2019-07-15
ER

PT J
AU Yun, SN
   Ko, SK
   Lee, KH
   Chung, SH
AF Yun, Se Na
   Ko, Sung Kwon
   Lee, Kyung Hee
   Chung, Sung Hyun
TI Vinegar-processed ginseng radix improves metabolic syndrome induced by a
   high fat diet in ICR mice
SO ARCHIVES OF PHARMACAL RESEARCH
LA English
DT Article
DE vinegar-processed ginseng radix; metabolic syndrome; high fat diet;
   ginsenoside
ID CORONARY-ARTERY-DISEASE; INSULIN-RESISTANCE; RED GINSENG; HYPERTENSION;
   EXTRACT; HUMANS; LIPIDS
AB Ginseng has made a successful transition from the world of traditional tonic remedies to conventional medicine, and since the 1920s ginseng root has been documented. to be effective in diabetes, hypertension, dyslipidemia and obesity. Based on this Wide spectrum of activity we wondered whether ginseng root extract might also be effective in metabolic syndrome (MetSyn). In a series of investigations to develop a potential anti-MetSyn agent, we prepared a vinegar-processed form of ginseng radix (ginsam, GS) and compared its anti-MetSyn effects to those of non-processed ginseng radix (GR) in an ICR mouse model of MetSyn induced by a high fat diet. GR- and GS-treated mice (500 mg/kg/day for 8 weeks) had an 81% and 90% decrease in insulin resistance respectively, compared to the high fat diet (HFD) control. White adipocyte size was dramatically reduced by 67% and 80% in GR- and GS-treated groups respectively, compared to the HFD fed control. This result was reflected by a marked inhibition of weight gain in GS-treated mice (GR vs. GS, 53% vs. 86%). Analysis of ginsenoside composition indicated that prosapogenin Rg(3) might be responsible for the anti-MetSyn activity of GS. In conclusion, Vinegar-processed ginseng radix (GS) was found to have a significantly greater anti-MetSyn effect than ginseng radix, and we suggest that ginsam should be subjected to clinical trials in the future, and that the role of prosapogenin Rg(3) in the anti-MetSyn effect of ginsam should be confirmed.
C1 Kyung Hee Univ, Coll Pharm, Pharmacol & Clin Pharm Lab, Seoul 130701, South Korea.
   Semyung Univ, Dept Oriental Food & Nutr, Jecheon 390711, South Korea.
   Yuyu Inc, Res Ctr, Seoul 100828, South Korea.
RP Chung, SH (reprint author), Kyung Hee Univ, Coll Pharm, Pharmacol & Clin Pharm Lab, Seoul 130701, South Korea.
EM suchung@khu.ac.kr
CR [Anonymous], 2002, CIRCULATION, V106, P3143
   Athyros VG, 2005, CURR MED RES OPIN, V21, P1157, DOI 10.1185/030079905X53333
   Attele AS, 2002, DIABETES, V51, P1851, DOI 10.2337/diabetes.51.6.1851
   Chen MJ, 2005, J PROTEOME RES, V4, P2391, DOI 10.1021/pr050158o
   Chevallier A, 2000, ENCY HERBAL MED
   Chung SH, 2001, ARCH PHARM RES, V24, P214, DOI 10.1007/BF02978260
   Dyson MC, 2006, COMPARATIVE MED, V56, P35
   Gazi I, 2004, VASC DIS PREVENT, V1, P243
   Grundy SM, 2004, CIRCULATION, V109, P433, DOI 10.1161/01.CIR.0000111245.75752.C6
   HWANG IS, 1987, HYPERTENSION, V10, P512, DOI 10.1161/01.HYP.10.5.512
   Jeon BH, 2000, ACTA PHARMACOL SIN, V21, P1095
   Kim SH, 2003, PHARMACOL RES, V48, P511, DOI 10.1016/S1043-6618(03)00189-0
   MCFARLANE SI, 2001, J CLIN ENDOCR METAB, V86, P716
   Oron-Herman M, 2005, ATHEROSCLEROSIS, V183, P238, DOI 10.1016/j.athersclerosis.2005.03.009
   REAEVEN GM, 2005, CLIN CHEM, V51, P931
   REAEVEN GM, 1998, DIABETES, V37, P1595
   Sheu WHH, 2000, AM J MED SCI, V319, P84, DOI 10.1097/00000441-200002000-00003
   Sievenpiper JL, 2004, J AM COLL NUTR, V23, P248, DOI 10.1080/07315724.2004.10719368
   Sievenpiper JL, 2003, EUR J CLIN NUTR, V57, P243, DOI 10.1038/ejcn.1601550
   SOTANIEMI EA, 1995, DIABETES CARE, V18, P1373, DOI 10.2337/diacare.18.10.1373
   Sung JD, 2000, AM J CHINESE MED, V28, P205, DOI 10.1142/S0192415X00000258
   Vuksan V, 2001, J AM COLL NUTR, V20, p370S, DOI 10.1080/07315724.2001.10719170
   Wang C, 1965, ACTA PHARMACOL SINIC, V12, P477
   Yun SN, 2004, ARCH PHARM RES, V27, P790, DOI 10.1007/BF02980150
NR 24
TC 22
Z9 26
U1 1
U2 7
PU PHARMACEUTICAL SOCIETY KOREA
PI SEOUL
PA 1489-3 SUHCHO-DONG, SUHCHO-KU, SEOUL 137-071, SOUTH KOREA
SN 0253-6269
J9 ARCH PHARM RES
JI Arch. Pharm. Res.
PD MAY
PY 2007
VL 30
IS 5
BP 587
EP 595
DI 10.1007/BF02977653
PG 9
WC Chemistry, Medicinal; Pharmacology & Pharmacy
SC Pharmacology & Pharmacy
GA 173IJ
UT WOS:000246866400010
PM 17615678
DA 2019-07-15
ER

PT J
AU Falcone, PM
   Chillo, S
   Giudici, P
   Del Nobile, MA
AF Falcone, Pasquale M.
   Chillo, Stefania
   Giudici, Paolo
   Del Nobile, Matteo A.
TI Measuring rheological properties for applications in quality assessment
   of Traditional Balsamic Vinegar: Description and preliminary evaluation
   of a model
SO JOURNAL OF FOOD ENGINEERING
LA English
DT Article
DE Traditional Balsamic Vinegar; chemical composition; rheological
   properties; sensorial analysis
ID CLARIFIED FRUIT JUICES; APPARENT VISCOSITY; AQUEOUS-SOLUTIONS; WINE
   VINEGARS; TEMPERATURE; BEHAVIOR; HONEYS; PUREE
AB In this research, a study of fundamental rheological properties of Traditional Balsamic Vinegar (TBV) was conducted by using a liquid food model system. With this purpose, aqueous solutions containing the main chemical constituents of TBV were prepared according to a Central Composite Design (CCD) and flow experiments were conducted by using a controlled-strain rotational rheometer. Surface response methodology was used successfully to describe effects of the chemical composition on the rheological behavior of the investigated TBV-like model system (TBV-M). It was found that glucose mass fraction and glucose to fructose ratio strongly affected the steady shear viscosity of TBV-M and that the viscosity changed with temperature according to the Arrhenius's law in the range of 20-60 degrees C. We propose both the shear viscosity and flow activation energy as potential candidates to the rapid and objective evaluating of TBV quality before performing of sensorial analysis as specified by the specific production disciplinary. (c) 2006 Elsevier Ltd. All rights reserved.
C1 Univ Foggia, Dept Food Sci, I-71100 Foggia, Italy.
   Univ Modena & Reggio Emilia, Dept Agr Sci, I-42100 Reggio Emilia, Italy.
RP Del Nobile, MA (reprint author), Univ Foggia, Dept Food Sci, Napoli,25, I-71100 Foggia, Italy.
EM ma.delnobile@unifg.it
RI Giudici, Paolo/E-4917-2015
OI Giudici, Paolo/0000-0003-0015-0087; Falcone, Pasquale
   Massimiliano/0000-0002-0038-6383
CR Al-Malah KIM, 2001, J FOOD PROCESS ENG, V24, P341, DOI 10.1111/j.1745-4530.2001.tb00548.x
   ANDONELLI A, 1994, P RAISA M SART SI RO
   Anupama D, 2003, FOOD RES INT, V36, P183, DOI 10.1016/S0963-9969(02)00135-7
   Bhandari B, 1999, J FOOD ENG, V41, P65, DOI 10.1016/S0260-8774(99)00078-3
   BRAUN P, 2000, THESIS SWISS FEDERAL
   Carnacini A., 1992, Industrie delle Bevande, V21, P465
   Cepeda E, 2002, J FOOD SCI, V67, P2734, DOI 10.1111/j.1365-2621.2002.tb08806.x
   Chiavaro E, 1998, ITAL J FOOD SCI, V10, P329
   Dimitreli G, 2004, J FOOD ENG, V64, P265, DOI 10.1016/j.jfoodeng.2003.10.008
   Erbe T, 2000, EUR FOOD RES TECHNOL, V211, P6, DOI 10.1007/s002170050581
   Gerbi V, 1997, FOOD QUAL PREFER, V8, P27, DOI 10.1016/S0950-3293(96)00003-1
   Giudici P., 1994, Industrie delle Bevande, V23, P569
   Giudici P., 2004, IND BEVANDE, V193, P426
   GUERRERO MI, 1994, J SCI FOOD AGR, V66, P209, DOI 10.1002/jsfa.2740660215
   GULLO M, 2004, IND BEVANDE, V33, P191
   IBARZ A, 1992, J FOOD ENG, V15, P63, DOI 10.1016/0260-8774(92)90040-D
   IBARZ A, 1994, J FOOD ENG, V21, P485, DOI 10.1016/0260-8774(94)90068-X
   KAWAIZUMI F, 1981, J CHEM THERMODYN, V13, P89, DOI 10.1016/S0021-9614(81)80013-4
   Kaya A, 2005, INT J FOOD SCI TECH, V40, P223, DOI 10.1111/j.1365-2621.2004.00897.x
   Krokida MK, 2001, INT J FOOD PROP, V4, P179, DOI 10.1081/JFP-100105186
   Lazaridou A, 2004, J FOOD ENG, V64, P9, DOI 10.1016/j.jfoodeng.2003.09.007
   Lipp M, 1998, FOOD CONTROL, V9, P349, DOI 10.1016/S0956-7135(98)00014-0
   NIETO J, 1993, DEV FOOD SCI, V32, P469
   RAO MA, 1984, FOOD TECHNOL-CHICAGO, V38, P113
   SANARICO D, 2003, J LIQ CHROMATOGR, V26, P2161
   Simuang J, 2004, J FOOD ENG, V64, P193, DOI 10.1016/j.jfoodeng.2003.09.032
   TAYLOR JB, 1955, T FARADAY SOC, V51, P1183, DOI 10.1039/tf9555101183
   Tesfaye W, 2002, TRENDS FOOD SCI TECH, V13, P12, DOI 10.1016/S0924-2244(02)00023-7
   Tesfaye W, 2004, ANAL CHIM ACTA, V513, P239, DOI 10.1016/j.aca.2003.11.079
   Theobald A, 1998, J AGR FOOD CHEM, V46, P1850, DOI 10.1021/jf970912t
   2000, GAZZETTA UNFFIC 0530
NR 31
TC 17
Z9 18
U1 1
U2 10
PU ELSEVIER SCI LTD
PI OXFORD
PA THE BOULEVARD, LANGFORD LANE, KIDLINGTON, OXFORD OX5 1GB, OXON, ENGLAND
SN 0260-8774
J9 J FOOD ENG
JI J. Food Eng.
PD MAY
PY 2007
VL 80
IS 1
BP 234
EP 240
DI 10.1016/j.jfoodeng.2006.05.023
PG 7
WC Engineering, Chemical; Food Science & Technology
SC Engineering; Food Science & Technology
GA 119VY
UT WOS:000243043600026
DA 2019-07-15
ER
