# Supplementary material for: Knowledge Domain and Emerging Trends in Vinegar Research: A Bibliometric Review of the Literature from WoSCC
Source: Foods. 2020 Feb 10;9(2):166. doi: 10.3390/foods9020166 (PMC7074530; doi:10.3390/foods9020166)
Supplement: Supplementary file 1 [file foods-09-00166-s001.zip › Supplementary files/Supplementary Material/WoSCC dataset for CiteSpace/data/download2007_5x5unique.txt]

PT J
AU Solieri, L
   Cassanelli, S
   Giudici, P
AF Solieri, Lisa
   Cassanelli, Stefano
   Giudici, Paolo
TI A new putative Zygosaccharomyces yeast species isolated from traditional
   balsamic vinegar
SO YEAST
LA English
DT Article
DE Zygosaccharomyces; 5.8S-ITS polymorphism; D1/D2 26S rDNA; vinegar; yeast
ID INTERNAL TRANSCRIBED SPACER-2; RIBOSOMAL-RNA GENE;
   SACCHAROMYCES-CEREVISIAE; FUNCTIONAL-ANALYSIS; NA+/H+-ANTIPORTER;
   SPOILAGE YEASTS; ROUXII; DNA; SEQUENCE; KLUYVEROMYCES
AB The taxonomic status and species number of the genus Zygosaccharomyces have rapidly changed in the last years. In this study, two new osmotolerant Zygosaccharomyces strains isolated from traditional balsamic vinegar, viz. ABT301 and ABT601, were investigated to elucidate their taxonomic relationships with Zygosaccharomyces rouxii species. A multi-gene sequence approach was employed, including regions of the rDNA repeat [5.8S, two internal transcribed spacers (ITS) and the 26S D1/D2 domain], COX2 mitochondrial gene and two nuclear genes (SOD2 and HIS3). Cloning and sequence analysis of 5.8S-ITS rDNA revealed that these strains bear an unusual polymorphism for this region. Three highly divergent 5.8S-ITS sequences were detected, one identical to Z. rouxii, the other two showing some relatedness to Z. mellis. Sequence and gene number polymorphism was also observed for the protein-encoding nuclear genes SOD2 and HIS3, as two copies for each gene different from those found in Z. rouxii were detected. Analysis of the Dl/D2 26S domain showed that ABT301 and ABT601 have only one type of Dl/D2 sequence statistically different from that of Z. rouxii. The findings obtained in this work suggest that the genomic background of strains ABT301 and ABT601 is different from the other Zygosaccharomyces species. We speculated that they could belong to a new putative species related to Z. rouxii. Copyright (C) 2007 John Wiley & Sons, Ltd.
C1 Univ Modena, Dept Agr Sci, I-43200 Reggio Emilia, Italy.
RP Solieri, L (reprint author), Univ Modena, Dept Agr Sci, Via JF Kennedy 17, I-43200 Reggio Emilia, Italy.
EM solieri.lisa@unimore.it
RI Cassanelli, Stefano/D-7631-2015; Solieri, Lisa/I-4352-2012; Giudici,
   Paolo/E-4917-2015
OI Cassanelli, Stefano/0000-0001-5929-4689; Solieri,
   Lisa/0000-0003-3546-6903; Giudici, Paolo/0000-0003-0015-0087
CR Aidoo KE, 2006, FEMS YEAST RES, V6, P30, DOI 10.1111/j.1567-1364.2005.00015.x
   Barker BTP, 1901, PHILOS T R SOC LON B, V194, P467, DOI 10.1098/rstb.1901.0010
   Belloch C, 1998, SYST APPL MICROBIOL, V21, P266, DOI 10.1016/S0723-2020(98)80032-5
   Buckler ES, 1997, GENETICS, V145, P821
   Cote CA, 2001, NUCLEIC ACIDS RES, V29, P2106, DOI 10.1093/nar/29.10.2106
   de Montigny J, 2000, FEBS LETT, V487, P52, DOI 10.1016/S0014-5793(00)02279-1
   Eckert K A, 1991, PCR Methods Appl, V1, P17
   Esteve-Zarzoso B, 2003, SYST APPL MICROBIOL, V26, P404, DOI 10.1078/072320203322497437
   Estevez LW, 1999, REAL-TIME IMAGING, V5, P49, DOI 10.1006/rtim.1998.0130
   FLEET G, 1992, CRIT REV BIOTECHNOL, V12, P1, DOI 10.1080/07388550490465817
   Iwaki T, 1998, YEAST, V14, P1167, DOI 10.1002/(SICI)1097-0061(19980930)14:13<1167::AID-YEA318>3.0.CO;2-5
   James SA, 2005, FEMS YEAST RES, V5, P747, DOI 10.1016/j.femsyr.2005.02.004
   James SA, 1996, INT J SYST BACTERIOL, V46, P189, DOI 10.1099/00207713-46-1-189
   JAMES SA, 1994, YEAST, V10, P871, DOI 10.1002/yea.320100703
   JAMES SA, 2003, YEASTS FOOD BENEFICI, P309
   Kinclova O, 2001, J BIOTECHNOL, V88, P151, DOI 10.1016/S0168-1656(01)00274-7
   Ko KS, 2002, MOL PHYLOGENET EVOL, V23, P112, DOI 10.1016/S1055-7903(02)00009-X
   Kurtzman CP, 2001, FEMS YEAST RES, V1, P133, DOI 10.1111/j.1567-1364.2001.tb00024.x
   Kurtzman CP, 2003, FEMS YEAST RES, V4, P233, DOI 10.1016/S1567-1356(03)00175-2
   Kurtzman CP, 2003, FEMS YEAST RES, V3, P417, DOI 10.1016/S1567-1356(03)00012-6
   KURTZMAN CP, 1990, YEAST, V6, P213, DOI 10.1002/yea.320060306
   Kurtzman CP, 1998, ANTON LEEUW INT J G, V73, P331, DOI 10.1023/A:1001761008817
   KURTZMAN CP, 1998, YEAST TAXONOMIC STUD, P449
   Lachance MA, 2003, FEMS YEAST RES, V4, P253, DOI 10.1016/S1567-1356(03)00113-2
   MUSTERS W, 1990, EMBO J, V9, P3989, DOI 10.1002/j.1460-2075.1990.tb07620.x
   ODONNELL K, 1993, FUNGAL HOLOMORPH : MITOTIC, MEIOTIC AND PLEOMORPHIC SPECIATION IN FUNGAL SYSTEMATICS, P225
   Pitt JI, 1985, FUNGI FOOD SPOILAGE
   QUEROL A, 1992, APPL ENVIRON MICROB, V58, P2948
   SAITOU N, 1987, MOL BIOL EVOL, V4, P406
   Solieri L, 2006, J APPL MICROBIOL, V101, P63, DOI 10.1111/j.1365-2672.2006.02906.x
   Steels H, 2002, FEMS YEAST RES, V2, P113, DOI 10.1016/S1567-1356(02)00080-6
   Steels H, 1999, INT J SYST BACTERIOL, V49, P319, DOI 10.1099/00207713-49-1-319
   Sujaya IN, 2003, J BIOSCI BIOENG, V96, P438, DOI 10.1263/jbb.96.438
   Sychrova H, 2000, YEAST, V16, P581, DOI 10.1002/(SICI)1097-0061(200005)16:7<581::AID-YEA545>3.0.CO;2-4
   THOMAS D S, 1985, Food Microbiology (London), V2, P157, DOI 10.1016/S0740-0020(85)80008-3
   THOMPSON JD, 1994, NUCLEIC ACIDS RES, V22, P4673, DOI 10.1093/nar/22.22.4673
   VANDERSANDE CAFM, 1992, J MOL BIOL, V223, P899, DOI 10.1016/0022-2836(92)90251-E
   VANNUES RW, 1995, J MOL BIOL, V250, P24, DOI 10.1006/jmbi.1995.0355
   WATANABE Y, 1991, YEAST, V7, P599, DOI 10.1002/yea.320070607
   WATANABE Y, 1995, YEAST, V11, P829, DOI 10.1002/yea.320110905
   WHITE TJ, 1909, AMPLIFICATION DIRECT, P315
NR 41
TC 25
Z9 28
U1 0
U2 9
PU JOHN WILEY & SONS LTD
PI CHICHESTER
PA THE ATRIUM, SOUTHERN GATE, CHICHESTER PO19 8SQ, W SUSSEX, ENGLAND
SN 0749-503X
J9 YEAST
JI Yeast
PD MAY
PY 2007
VL 24
IS 5
BP 403
EP 417
DI 10.1002/yea.1471
PG 15
WC Biochemistry & Molecular Biology; Biotechnology & Applied Microbiology;
   Microbiology; Mycology
SC Biochemistry & Molecular Biology; Biotechnology & Applied Microbiology;
   Microbiology; Mycology
GA 175ZN
UT WOS:000247052600003
PM 17366521
DA 2019-07-15
ER

PT J
AU White, AM
   Johnston, CS
AF White, Andrea M.
   Johnston, Carol S.
TI Vinegar ingestion at bedtime moderates waking glucose concentrations in
   adults with well-controlled type 2 diabetes
SO DIABETES CARE
LA English
DT Article
ID ACETIC-ACID; BLOOD-GLUCOSE; GLYCOGEN REPLETION; HEALTHY-SUBJECTS;
   GLYCEMIC CONTROL; SKELETAL-MUSCLE; MIXED MEAL; METABOLISM;
   ROSIGLITAZONE; PIOGLITAZONE
C1 Arizona State Univ, Dept Nutr, Mesa, AZ USA.
RP Johnston, CS (reprint author), 7001 E William Field Rd, Mesa, AZ 85212 USA.
EM carol.johnston@asu.edu
OI Johnston, Carol/0000-0001-9540-6860
CR BRIGHENTI F, 1995, EUR J CLIN NUTR, V49, P242
   Derosa G, 2006, DIABETES OBES METAB, V8, P197, DOI 10.1111/j.1463-1326.2005.00480.x
   EBIHARA K, 1988, AGR BIOL CHEM TOKYO, V52, P1311
   Edgerton DS, 2001, DIABETES, V50, P1872, DOI 10.2337/diabetes.50.8.1872
   Eguchi K, 2007, HYPERTENS RES, V30, P23, DOI 10.1291/hypres.30.23
   Franz MJ, 1997, DIABETES EDUCATOR, V23, P643, DOI 10.1177/014572179702300603
   Fushimi T, 2002, INT J SPORTS MED, V23, P218, DOI 10.1055/s-2002-23172
   Fushimi T, 2001, J NUTR, V131, P1973
   Gannon MC, 2001, J CLIN ENDOCR METAB, V86, P1040, DOI 10.1210/jc.86.3.1040
   Home PD, 2007, DIABETIC MED, V24, P626, DOI 10.1111/j.1464-5491.2007.02160.x
   JENSSEN T, 1990, J CLIN INVEST, V86, P489, DOI 10.1172/JCI114735
   Johnston CS, 2005, J AM DIET ASSOC, V105, P1939, DOI 10.1016/j.jada.2005.07.012
   JUNG CH, 2007, DIABETES RES CLIN PR
   Krebs M, 2003, DIABETOLOGIA, V46, P917, DOI 10.1007/s00125-003-1129-1
   Liljeberg H, 1998, EUR J CLIN NUTR, V52, P368, DOI 10.1038/sj.ejcn.1600572
   Monnier L, 2007, DIABETES CARE, V30, P263, DOI 10.2337/dc06-1612
   Ogawa N, 2000, J NUTR, V130, P507
   Perriello G, 2006, DIABETIC MED, V23, P246, DOI 10.1111/j.1464-5491.2006.01801.x
   Sugiyama M, 2003, EUR J CLIN NUTR, V57, P743, DOI 10.1038/sj.ejcn.1601606
NR 19
TC 23
Z9 24
U1 2
U2 10
PU AMER DIABETES ASSOC
PI ALEXANDRIA
PA 1701 N BEAUREGARD ST, ALEXANDRIA, VA 22311-1717 USA
SN 0149-5992
J9 DIABETES CARE
JI Diabetes Care
PD NOV
PY 2007
VL 30
IS 11
BP 2814
EP 2815
DI 10.2337/dc07-1062
PG 2
WC Endocrinology & Metabolism
SC Endocrinology & Metabolism
GA 228CI
UT WOS:000250704300010
PM 17712024
OA Bronze, Green Published
DA 2019-07-15
ER
