# Supplementary material for: Knowledge Domain and Emerging Trends in Vinegar Research: A Bibliometric Review of the Literature from WoSCC
Source: Foods. 2020 Feb 10;9(2):166. doi: 10.3390/foods9020166 (PMC7074530; doi:10.3390/foods9020166)
Supplement: Supplementary file 1 [file foods-09-00166-s001.zip › Supplementary files/Supplementary Material/WoSCC dataset for CiteSpace/data/download2008_0x5unique.txt]

PT J
AU Yin, Y
   Yu, HC
   Zhang, HS
AF Yin, Yong
   Yu, Huichun
   Zhang, Hongshun
TI A feature extraction method based on wavelet packet analysis for
   discrimination of Chinese vinegars using a gas sensors array
SO SENSORS AND ACTUATORS B-CHEMICAL
LA English
DT Article
DE Gas sensor array; Feature extraction; Wavelet packet analysis; Vinegar
   discrimination
ID ELECTRONIC NOSE; TRANSFORM; SIGNALS
AB A feature extraction method is proposed for discriminating three kinds of Chinese vinegars based on a gas sensor array composed of 13 Taguchi gas sensors (TGS). it employs three-scale wavelet packet analysis to decompose each signal of the sensor array into eight difference frequency bands, and the feature values can be obtained by computing the maximum of relative energy corresponding to each frequency band. Using the method, feature vectors of 13 dimensions were extracted from response signals of the array. At the same time, principal component analysis (PCA) and radial basis function neural network (RBFNN) were also employed to analyze these data so as to verify the validity of the method. The result of data processing indicated that both PCA and RBFNN could correctly discriminate the three kinds of vinegars. Therefore we think the feature extraction method is effective in respect of vinegars discrimination. (C) 2008 Published by Elsevier B.V.
C1 [Yin, Yong; Yu, Huichun; Zhang, Hongshun] Henan Univ Sci & Technol, Sch Food & Bioengn, Luoyang 471003, Henan, Peoples R China.
RP Yin, Y (reprint author), Henan Univ Sci & Technol, Sch Food & Bioengn, 48 Xiyuan Rd, Luoyang 471003, Henan, Peoples R China.
EM yinyong@mail.haust.edu.cn
FU Outstanding Youth Science Foundation of Henan, China [0612000400]
FX This work was supported by the Outstanding Youth Science Foundation of
   Henan, China, under Grant No. 0612000400.
CR Anklam E, 1998, FOOD CHEM, V61, P243, DOI 10.1016/S0308-8146(97)00104-0
   Carmel L, 2003, SENSOR ACTUAT B-CHEM, V93, P67, DOI 10.1016/S0925-4005(03)00247-8
   Ding H, 2005, SENSOR ACTUAT B-CHEM, V107, P749, DOI 10.1016/j.snb.2004.12.009
   Ge Z., 2007, WAVELET ANAL THEORY, P115
   Gutierrez-Osuna R, 1999, SENSOR ACTUAT B-CHEM, V61, P170, DOI 10.1016/S0925-4005(99)00290-7
   Haddad R, 2007, SENSOR ACTUAT B-CHEM, V120, P467, DOI 10.1016/j.snb.2006.02.048
   Leone A, 2005, SENSOR ACTUAT B-CHEM, V105, P378, DOI 10.1016/j.snb.2004.06.026
   Padilla M, 2006, SENSOR ACTUAT B-CHEM, V116, P145, DOI 10.1016/j.snb.2006.03.011
   Yin Y, 2007, SENSOR ACTUAT B-CHEM, V124, P393, DOI 10.1016/j.snb.2007.01.008
   Zarei J, 2007, TRIBOL INT, V40, P763, DOI 10.1016/j.triboint.2006.07.002
   Zhang QY, 2008, SENSOR ACTUAT B-CHEM, V128, P586, DOI 10.1016/j.snb.2007.07.058
   Zhang QY, 2006, SENSOR ACTUAT B-CHEM, V119, P538, DOI 10.1016/j.snb.2006.01.007
   Zou XB, 2002, SENSOR ACTUAT B-CHEM, V87, P437
NR 13
TC 33
Z9 37
U1 2
U2 19
PU ELSEVIER SCIENCE SA
PI LAUSANNE
PA PO BOX 564, 1001 LAUSANNE, SWITZERLAND
SN 0925-4005
J9 SENSOR ACTUAT B-CHEM
JI Sens. Actuator B-Chem.
PD SEP 25
PY 2008
VL 134
IS 2
BP 1005
EP 1009
DI 10.1016/j.snb.2008.07.018
PG 5
WC Chemistry, Analytical; Electrochemistry; Instruments & Instrumentation
SC Chemistry; Electrochemistry; Instruments & Instrumentation
GA 361SJ
UT WOS:000260147100101
DA 2019-07-15
ER

PT J
AU Wojtowicz, M
   Kozak, J
   Gornacka, D
   Koscielniak, P
AF Wojtowicz, Marzena
   Kozak, Joanna
   Gornacka, Dorota
   Koscielniak, Pawe
TI Application of Flow Injection Gradient Titration Based on the Standard
   Addition and Dilution Procedure to the Determination of Total Acidity in
   Vinegars and Soft Drinks
SO ANALYTICAL SCIENCES
LA English
DT Article
ID KINETIC TREATMENT; MICELLAR; CHAMBER; SYSTEMS
AB The proposed approach relies on successive dilution of a solution containing a sample with standard addition and on titration of the solutions obtained until receiving a signal lower than the signal measured for the sample alone. Equations are derived for subsequent dilution factors for the automatic flow injection system applied. The overall calibration strategy including the possibility of prediction of the number of required standard solutions and of positioning the sample signal within the calibration range is presented. The method has been tested on the spectrophotometric determination of hydrochloric acid at two concentration levels (0.193 and 1.21 mol L-1) with sodium hydroxide as titrant. The results of accuracy better than 13.91% (RE) and repeatability better than 1.3% (RSD) were obtained. The method has been applied to the determination of total acidity in vinegars and soft drinks. The average time necessary to analyze one sample is about 10 min.
C1 [Wojtowicz, Marzena; Kozak, Joanna; Gornacka, Dorota; Koscielniak, Pawe] Jagiellonian Univ, Fac Chem, Dept Analyt Chem, PL-30060 Krakow, Poland.
RP Kozak, J (reprint author), Jagiellonian Univ, Fac Chem, Dept Analyt Chem, Karasia 3, PL-30060 Krakow, Poland.
EM janiszew@chemia.uj.edu.pl
FU Polish Ministry of Science and Education [T09A 102 27]
FX The authors are grateful to the Polish Ministry of Science and Education
   (Project No. T09A 102 27) for financial support.
CR DELAGUARDIA M, 1999, FLOW ANAL ATOMIC SPE, pCH4
   DOWLE CJ, 1988, ANALYST, V113, P117, DOI 10.1039/an9881300117
   Fang Z., 1995, FLOW INJECTION ATOMI
   GEORGIOU CA, 1988, ANALYST, V113, P755, DOI 10.1039/an9881300755
   Grudpan K, 1998, ANAL CHIM ACTA, V363, P199, DOI 10.1016/S0003-2670(98)00128-7
   KAHLERT H, 2005, ANAL BIOANAL CHEM, P1981
   Koscielniak P, 2002, ANAL LETT, V35, P2145, DOI 10.1081/AL-120015002
   Koscielniak P, 1997, LAB ROBOTICS AUTOMAT, V9, P47, DOI 10.1002/(SICI)1098-2728(1997)9:2<47::AID-LRA2>3.0.CO;2-U
   LINARES P, 1989, ANAL CHIM ACTA, V225, P431, DOI 10.1016/S0003-2670(00)84633-4
   Lucy CA, 2000, TALANTA, V50, P1283, DOI 10.1016/S0039-9140(99)00238-6
   Mariotti E, 2001, FOOD CHEM, V73, P235, DOI 10.1016/S0308-8146(00)00323-X
   Nemcova I, 2005, TALANTA, V65, P632, DOI 10.1016/j.talanta.2004.07.033
   PARDUE HL, 1981, ANAL CHIM ACTA, V124, P65, DOI 10.1016/S0003-2670(01)83898-8
   PARDUE HL, 1981, ANAL CHIM ACTA, V124, P39, DOI 10.1016/S0003-2670(01)83897-6
   RUZICKA J, 1977, ANAL CHIM ACTA, V92, P235, DOI 10.1016/S0003-2670(01)93497-X
   Ruzicka J., 1988, FLOW INJECTION ANAL
   SPRENGER U, 1991, FRESEN J ANAL CHEM, V340, P553, DOI 10.1007/BF00322428
   STEWART KK, 1982, ANAL CHEM, V54, P2368, DOI 10.1021/ac00250a051
   Wojtowicz M, 2007, ANAL CHIM ACTA, V600, P78, DOI 10.1016/j.aca.2007.04.005
NR 19
TC 4
Z9 4
U1 0
U2 13
PU JAPAN SOC ANALYTICAL CHEMISTRY
PI TOKYO
PA 26-2 NISHIGOTANDA 1 CHOME SHINAGAWA-KU, TOKYO, 141, JAPAN
SN 0910-6340
EI 1348-2246
J9 ANAL SCI
JI Anal. Sci.
PD DEC
PY 2008
VL 24
IS 12
BP 1593
EP 1597
DI 10.2116/analsci.24.1593
PG 5
WC Chemistry, Analytical
SC Chemistry
GA 383BV
UT WOS:000261650000012
PM 19075470
OA Bronze
DA 2019-07-15
ER

PT J
AU Cong, Y
   Wang, JH
   Wang, R
   Zeng, YM
   Liu, CD
   Li, X
AF Cong, Yue
   Wang, Jin-Hui
   Wang, Rui
   Zeng, Yi-Mei
   Liu, Chang-Da
   Li, Xian
TI A study on the chemical constituents of Veratrum nigrum L. processed by
   rice vinegar
SO JOURNAL OF ASIAN NATURAL PRODUCTS RESEARCH
LA English
DT Article
DE Veratrum nigrum L; steroid alkaloid; cytotoxicity; 12
   beta-hydroxylveratroylzygadenine
ID ALKALOIDS
AB One new steroid alkaloid, 12 beta-hydroxylveratroylzygadenine (1) and four known compounds, verdine (2), jervine (3), veramarine (4), and veratroylzygadenine (5), have been isolated from the roots and rhizomes of Veratrum nigrum L. processed by rice vinegar. Their structures were established through a combined analysis of physicochemical properties and spectroscopic evidence. The assay results revealed that compounds 1, 4, and 5 exhibited cell toxicity against human HL-60 cells with IC50 values 52.67, 52.90, and 56.51 mu mol/ l, respectively.
C1 [Cong, Yue; Wang, Jin-Hui; Zeng, Yi-Mei; Liu, Chang-Da; Li, Xian] Shenyang Pharmaceut Univ, Sch Tradit Chinese Mat Med, Shenyang, Peoples R China.
   [Cong, Yue] Henan Univ, Sch Pharm, Inst Tradit Chinese Med, Kaifeng, Peoples R China.
   [Wang, Rui] Shenyang Pharmaceut Univ, Sch Pharm, Shenyang, Peoples R China.
RP Wang, JH (reprint author), Shenyang Pharmaceut Univ, Sch Tradit Chinese Mat Med, Shenyang, Peoples R China.
EM wjh.1972@yahoo.com.cn
FU Program for New Century Excellent Talents in University of People's
   Republic of China [NCET-04-0289]
FX We are grateful to Professor Qishi Sun for identification of the plant
   material. This work was financially supported by Program for New Century
   Excellent Talents in University of People's Republic of China (No.
   NCET-04-0289).
CR BOHLMANN F, 1958, CHEM BER-RECL, V91, P2157, DOI 10.1002/cber.19580911023
   GAFFIELD W, 1986, J NAT PROD, V49, P286, DOI 10.1021/np50044a014
   KADOTA S, 1995, PHYTOCHEMISTRY, V38, P777, DOI 10.1016/0031-9422(94)00672-G
   LIANG GY, 1984, J PHARM, V19, P309
   NAKHATOV I, 1984, KHIM PRIR SOEDIN, V3, P395
   NAKHATOV I, 1980, KHIM PRIT SOEDIN, V1, P131
   SAYED KAE, 1996, INT J PHARM, V34, P161
   Tang J., 2006, PROG PHARM SCI, V30, P206
   TASHKHODZHAEV B, 1984, KHIM PRIT SOEDIN, V6, P753
   WANG XT, 2002, COLLECTED DICT SUCCE, P143
   XU YH, 2002, OVERSEA MED PLANT ME, V17, P185
   YUAN ST, 1996, CHINESE J CHIN MAT M, V21, P728
   Zhou CX, 2003, TETRAHEDRON, V59, P5743, DOI 10.1016/S0040-4020(03)00882-2
NR 13
TC 8
Z9 10
U1 1
U2 13
PU TAYLOR & FRANCIS LTD
PI ABINGDON
PA 2-4 PARK SQUARE, MILTON PARK, ABINGDON OR14 4RN, OXON, ENGLAND
SN 1028-6020
EI 1477-2213
J9 J ASIAN NAT PROD RES
JI J. Asian Nat. Prod. Res.
PY 2008
VL 10
IS 7
BP 616
EP 621
DI 10.1080/10286020802133266
PG 6
WC Plant Sciences; Chemistry, Applied; Chemistry, Medicinal; Pharmacology &
   Pharmacy
SC Plant Sciences; Chemistry; Pharmacology & Pharmacy
GA 354SH
UT WOS:000259658800005
PM 18636372
DA 2019-07-15
ER

PT J
AU Solieri, L
   Giudici, P
AF Solieri, L.
   Giudici, P.
TI Yeasts associated to Traditional Balsamic Vinegar: Ecological and
   technological features
SO INTERNATIONAL JOURNAL OF FOOD MICROBIOLOGY
LA English
DT Article
DE vinegar; yeast; osmotolerance; Zygosaccharomyces; Hanseniaspora;
   Candida; Saccharomyces; starter culture
ID ACETIC-ACID BACTERIA; FOOD SPOILAGE YEASTS; INTERNAL TRANSCRIBED SPACER;
   ZYGOSACCHAROMYCES-BAILII; GENUS ZYGOSACCHAROMYCES;
   SACCHAROMYCES-CEREVISIAE; ENOLOGICAL PROPERTIES; WINE FERMENTATIONS;
   STRESS TOLERANCE; IDENTIFICATION
AB Traditional Balsamic Vinegar (TBV) is an Italian homemade vinegar made with cooked grape must through a three-step process: conversion of sugars to ethanol by naturally occurring yeasts; oxidation of ethanol to acetic acid by acetic acid bacteria (AAB); and, finally, at least 12-years ageing. The cooked must is a selective and stressful medium for yeasts growth, due to its high sugar content and low pH values. Recent studies have shown that a large number of yeast species are involved in the fermentation, among them there are Zygosaccharomyces bailii, Zygosaccharomyces rouxii, Zygosaccharomyces pseudorouxii, Zygosaccharomyces mellis, Zygosaccharomyces bisporus, Zygosaccharomyces lentus, Hanseniaspora valbyensis, Hanseniaspora osmophila, Candida lactis-condensi, Candida stellata, Saccharomycodes ludwigii and Saccharomyces cerevisiae. Nevertheless, the TBV-associated yeast population could be even more complex and many other slow-growing or poorly cultivable species might contribute to cooked must fermentation. In this review the main TBV yeast species are described, pointing out their role in TBV production and their influence on final product quality. Finally, both future developments in TBV yeast community studies (culture-independent and metagenomic techniques) and technological advances in TBV making (use of starter culture) are discussed. (C) 2007 Elsevier B.V. All rights reserved.
C1 [Solieri, L.; Giudici, P.] Univ Modena, Dept Agr Sci, I-42100 Reggio Emilia, Italy.
RP Solieri, L (reprint author), Univ Modena, Dept Agr Sci, Via JF Kennedy 17, I-42100 Reggio Emilia, Italy.
EM solieri.lisa@unimore.it
RI Solieri, Lisa/I-4352-2012; Giudici, Paolo/E-4917-2015
OI Solieri, Lisa/0000-0003-3546-6903; Giudici, Paolo/0000-0003-0015-0087
CR Adams M. R., 1998, MICROBIOLOGY FERMENT, V1, P1
   Alexandre H, 1998, J IND MICROBIOL BIOT, V20, P20, DOI 10.1038/sj.jim.2900442
   AMERINE MA, 1968, ANNU REV MICROBIOL, V22, P323, DOI 10.1146/annurev.mi.22.100168.001543
   Antonelli A, 2004, FOOD CHEM, V88, P63, DOI 10.1016/j.foodchem.2004.01.023
   Arias CR, 2002, APPL ENVIRON MICROB, V68, P1955, DOI 10.1128/AEM.68.4.1955-1961.2002
   Beh AL, 2006, ADV EXP MED BIOL, V571, P69, DOI 10.1007/0-387-28391-9_4
   BEUCHAT LR, 1983, J FOOD PROTECT, V46, P135, DOI 10.4315/0362-028X-46.2.135
   Beuchat LR, 2001, INT J FOOD MICROBIOL, V70, P89, DOI 10.1016/S0168-1605(01)00519-0
   BEUCHAT LR, 1987, FOOD BEVERAGE MICOLO
   Caggia C, 2001, INT J FOOD MICROBIOL, V71, P71, DOI 10.1016/S0168-1605(01)00556-6
   Ciani M, 1998, WORLD J MICROB BIOT, V14, P199, DOI 10.1023/A:1008825928354
   Ciani M, 1999, LETT APPL MICROBIOL, V28, P203, DOI 10.1046/j.1365-2672.1999.00505.x
   Ciani M, 1998, J SCI FOOD AGR, V78, P290, DOI 10.1002/(SICI)1097-0010(199810)78:2<290::AID-JSFA120>3.0.CO;2-A
   DAMORE T, 1991, J IND MICROBIOL, V7, P191, DOI 10.1007/BF01575882
   Davenport R. R., 1974, Vitis, V13, P123
   De Vero L, 2006, FOOD MICROBIOL, V23, P809, DOI 10.1016/j.fm.2006.01.006
   De Vuyst L, 2000, FOOD TECHNOL BIOTECH, V38, P105
   Deak T, 1996, HDB FOOD SPOILAGE YE
   Deppenmeier U, 2002, APPL MICROBIOL BIOT, V60, P233, DOI 10.1007/s00253-002-1114-5
   DRYSDALE GS, 1988, AM J ENOL VITICULT, V39, P143
   Du Toit WJ, 2002, ANN MICROBIOL, V52, P155
   Erasmus DJ, 2003, FEMS YEAST RES, V3, P375, DOI 10.1016/S1567-1356(02)00203-9
   Ercolini D, 2004, J MICROBIOL METH, V56, P297, DOI 10.1016/j.mimet.2003.11.006
   Falcone PM, 2007, J FOOD ENG, V80, P234, DOI 10.1016/j.jfoodeng.2006.05.023
   FLEET G, 1992, CRIT REV BIOTECHNOL, V12, P1, DOI 10.1080/07388550490465817
   Fleet G. H., 1993, WINE MICROBIOLOGY BI, P1
   Fleet GH, 2003, INT J FOOD MICROBIOL, V86, P11, DOI 10.1016/S0168-1605(03)00245-9
   Giraffa G, 2001, INT J FOOD MICROBIOL, V67, P19, DOI 10.1016/S0168-1605(01)00445-7
   Giudici P., 1990, Industrie delle Bevande, V19, P475
   Giudici P, 2005, APPL MICROBIOL BIOT, V66, P622, DOI 10.1007/s00253-004-1784-2
   GIUDICI P, 2006, P 2 INT C BIOPR FOOD, P35
   Giudici P., 1992, IND BEVANDE, V21, P475
   Giudici P, 2006, FERMENTAZIONI ACETO
   Giudici P, 2007, J FOOD ENG, V82, P121, DOI 10.1016/j.jfoodeng.2007.01.014
   GOLDEN DA, 1994, INT J FOOD MICROBIOL, V21, P293, DOI 10.1016/0168-1605(94)90059-0
   Granchi L, 2002, FEMS YEAST RES, V2, P403, DOI 10.1016/S1567-1356(02)00089-2
   Guillamon JM, 1998, ARCH MICROBIOL, V169, P387, DOI 10.1007/s002030050587
   Gullo M, 2006, INT J FOOD MICROBIOL, V106, P209, DOI 10.1016/j.ijfoodmicro.2005.06.024
   Hohmann S, 2002, MICROBIOL MOL BIOL R, V66, P300, DOI 10.1128/MMBR.66.2.300-372.2002
   Iwaki T, 1998, YEAST, V14, P1167, DOI 10.1002/(SICI)1097-0061(19980930)14:13<1167::AID-YEA318>3.0.CO;2-5
   James SA, 2005, FEMS YEAST RES, V5, P747, DOI 10.1016/j.femsyr.2005.02.004
   James SA, 1996, INT J SYST BACTERIOL, V46, P189, DOI 10.1099/00207713-46-1-189
   JAMES SA, 1994, YEAST, V10, P871, DOI 10.1002/yea.320100703
   Kunkee R. E., 1993, The yeasts. Volume 5: yeast technology., P69
   Kunkee R. E., 1977, YEASTS, V3, P5
   Kurtzman CP, 1998, ANTON LEEUW INT J G, V73, P331, DOI 10.1023/A:1001761008817
   Landi S., 2005, P VIN AC AC BACT INT, P35
   Lopandic K, 2006, FOOD MICROBIOL, V23, P341, DOI 10.1016/j.fm.2005.05.001
   Lopez V, 2003, INT J FOOD MICROBIOL, V81, P63, DOI 10.1016/S0168-1605(02)00194-0
   Loureiro V, 2003, INT J FOOD MICROBIOL, V86, P23, DOI 10.1016/S0168-1605(03)00246-0
   Macpherson N, 2005, MICROBIOL-SGM, V151, P1995, DOI 10.1099/mic.0.27502-0
   Membre JM, 1999, APPL ENVIRON MICROB, V65, P4921
   Merico A, 2003, FEMS YEAST RES, V4, P277, DOI 10.1016/S1567-1356(03)00167-3
   Morrissey WF, 2004, J APPL MICROBIOL, V97, P647, DOI 10.1111/j.1365-2672.2004.02354.x
   Muratore G, 2006, J AGR FOOD CHEM, V54, P860, DOI 10.1021/jf051786t
   PAMPULLIA MA, 1990, APPL MICROBIOL BIOT, V31, P375
   Payne R. W., 1990, YEASTS CHARACTERISTI
   Pina C, 2004, MICROBIOL-SGM, V150, P2429, DOI 10.1099/mic.0.26979-0
   Piper P, 2001, MICROBIOL-SGM, V147, P2635, DOI 10.1099/00221287-147-10-2635
   Pitt J.I., 1975, WATER RELATIONS FOOD, P273
   Pitt JI, 1997, FUNGI FOOD SPOILAGE
   Praphailong W, 1997, FOOD MICROBIOL, V14, P459, DOI 10.1006/fmic.1997.0106
   QUEROL A, 1992, APPL ENVIRON MICROB, V58, P2948
   Rainieri S, 1999, FEMS MICROBIOL LETT, V177, P177, DOI 10.1111/j.1574-6968.1999.tb13729.x
   RESTAINO L, 1983, APPL ENVIRON MICROB, V45, P1614
   Sacchetti M, 1932, ARCH MIKROBIOL, V3, P473
   Sacchetti M., 1970, ACETO BALSAMICO MODE
   SAEKI A, 1990, J JPN SOC FOOD SCI, V37, P722
   Smits GJ, 2005, CURR OPIN BIOTECH, V16, P225, DOI 10.1016/j.copbio.2005.02.005
   Solieri L., 2005, Industrie delle Bevande, V34, P526
   Solieri L, 2006, J APPL MICROBIOL, V101, P63, DOI 10.1111/j.1365-2672.2006.02906.x
   SOLIERI L, 2005, P VIN AC AC BACT INT, V36
   Solieri L, 2007, YEAST, V24, P403, DOI 10.1002/yea.1471
   Sousa MJ, 1996, APPL ENVIRON MICROB, V62, P3152
   Steels H, 2002, FEMS YEAST RES, V2, P113, DOI 10.1016/S1567-1356(02)00080-6
   Steels H, 1999, J APPL MICROBIOL, V87, P520, DOI 10.1046/j.1365-2672.1999.00844.x
   Steels H, 1999, INT J SYST BACTERIOL, V49, P319, DOI 10.1099/00207713-49-1-319
   THOMAS D S, 1985, Food Microbiology (London), V2, P157, DOI 10.1016/S0740-0020(85)80008-3
   TILBURY RH, 1980, SOC APPL BACTERIOLOG, P153
   TOKUOKA K, 1993, J APPL BACTERIOL, V74, P101, DOI 10.1111/j.1365-2672.1993.tb03002.x
   TURTURA G C, 1988, Annali di Microbiologia ed Enzimologia, V38, P51
   Turtura G. C., 1986, ACETO BALSAMICO, P256
   Turtura G. C., 1984, IND BEVANDE, V4, P100
   Tyson GW, 2005, TRENDS MICROBIOL, V13, P411, DOI 10.1016/j.tim.2005.07.003
   Tyson GW, 2004, NATURE, V428, P37, DOI 10.1038/nature02340
   Valles BS, 2007, FOOD MICROBIOL, V24, P25, DOI 10.1016/j.fm.2006.04.001
   Vasdinyei R, 2003, INT J FOOD MICROBIOL, V86, P123, DOI 10.1016/S0168-1605(03)00251-4
   Wintzingerode Friedrich V., 1997, FEMS Microbiology Reviews, V21, P213
NR 88
TC 40
Z9 45
U1 1
U2 36
PU ELSEVIER SCIENCE BV
PI AMSTERDAM
PA PO BOX 211, 1000 AE AMSTERDAM, NETHERLANDS
SN 0168-1605
J9 INT J FOOD MICROBIOL
JI Int. J. Food Microbiol.
PD JUN 30
PY 2008
VL 125
IS 1
BP 36
EP 45
DI 10.1016/j.ijfoodmicro.2007.06.022
PG 10
WC Food Science & Technology; Microbiology
SC Food Science & Technology; Microbiology
GA 323XX
UT WOS:000257482900005
PM 17900732
DA 2019-07-15
ER

PT J
AU Callejon, RM
   Gonzalez, AG
   Troncoso, AM
   Morales, ML
AF Callejon, R. M.
   Gonzalez, A. G.
   Troncoso, A. M.
   Morales, M. L.
TI Optimization and validation of headspace sorptive extraction for the
   analysis of volatile compounds in wine vinegars
SO JOURNAL OF CHROMATOGRAPHY A
LA English
DT Article
DE HSSE-TD-GC-MS; vinegar; stir bar; aroma compounds; validation; central
   composite design
ID SOLID-PHASE MICROEXTRACTION; RESPONSE-SURFACE METHODOLOGY;
   CHROMATOGRAPHY-MASS SPECTROMETRY; GAS-CHROMATOGRAPHY; AROMA COMPOUNDS;
   QUANTITATIVE-DETERMINATION; RED WINE; TIME; ACETIFICATION; FRACTION
AB Quantification of aroma compounds in wine vinegars is challenging due to the complexity of the matrix and the low concentrations expected. A method for the determination of volatile compounds in wine vinegars employing headspace sorptive extraction-thermal desorption-gas chromatography-mass spectrometry (HSSE-TD-GC-MS) was developed. A central composite design was used to optimize the sampling condition. The proposed method was successfully validated and low detection and quantification limits was obtained. The application of the proposed methodology allows the determination of 53 compounds in different wine vinegars (red, Sherry). Five of them have been detected in wine vinegars for the first time. (c) 2008 Elsevier B.V. All rights reserved.
C1 [Callejon, R. M.; Troncoso, A. M.; Morales, M. L.] Univ Seville, Fac Farm, Area Nutr & Bromatol, E-41012 Seville, Spain.
   [Gonzalez, A. G.] Univ Seville, Fac Quim, Dept Quim Analit, E-41012 Seville, Spain.
RP Morales, ML (reprint author), Univ Seville, Fac Farm, Area Nutr & Bromatol, C-P Garcia Gonzalez 2, E-41012 Seville, Spain.
EM mlmorales@us.es
RI Morales, M.Lourdes/M-7892-2014; Troncoso, Ana M/A-6525-2008; Gonzalez,
   A. Gustavo/N-8982-2015
OI Morales, M.Lourdes/0000-0002-0384-0326; Troncoso, Ana
   M/0000-0003-0291-2823; Gonzalez, A. Gustavo/0000-0003-0013-9881;
   Callejon Fernandez, Raquel Maria/0000-0001-5285-4575
CR Aguilar C, 1999, J CHROMATOGR A, V844, P425, DOI 10.1016/S0021-9673(99)00393-3
   Alves RF, 2005, ANAL CHIM ACTA, V546, P11, DOI 10.1016/j.aca.2005.05.012
   AOAC Association of Official Analytical Chemists, 1993, PEER VER METH PROGR
   ARTHUR CL, 1990, ANAL CHEM, V62, P2145, DOI 10.1021/ac00218a019
   Bailly S, 2006, J AGR FOOD CHEM, V54, P7227, DOI 10.1021/jf060814k
   Baltussen E, 1999, J MICROCOLUMN SEP, V11, P737, DOI 10.1002/(SICI)1520-667X(1999)11:10<737::AID-MCS7>3.0.CO;2-4
   Bicchi C, 2005, J CHROMATOGR A, V1071, P111, DOI 10.1016/j.chroma.2004.09.054
   Bicchi C, 2002, J AGR FOOD CHEM, V50, P449, DOI 10.1021/jf010877x
   BICCHI C, 2000, J HIGH RES CHROMATOG, V23, P539
   BLANCH GP, 1992, J AGR FOOD CHEM, V40, P1046, DOI 10.1021/jf00018a027
   Blasco C, 2004, J CHROMATOGR A, V1030, P77, DOI 10.1016/j.chroma.2003.11.037
   Campo E, 2006, ANAL CHIM ACTA, V563, P180, DOI 10.1016/j.aca.2005.10.035
   Cavalli JF, 2003, J AGR FOOD CHEM, V51, P7709, DOI 10.1021/jf034834n
   Charles M, 2000, J AGR FOOD CHEM, V48, P70, DOI 10.1021/jf9905424
   CUI W, 1994, FOOD SCI TECHNOL-LEB, V27, P363
   Diaz-Maroto MC, 2004, J AGR FOOD CHEM, V52, P6857, DOI 10.1021/jf049032m
   Guerrero ED, 2007, J CHROMATOGR A, V1167, P18, DOI 10.1016/j.chroma.2007.08.039
   Escudero A, 2007, J AGR FOOD CHEM, V55, P4501, DOI 10.1021/jf0636418
   Fang Y, 2006, J AGR FOOD CHEM, V54, P8567, DOI 10.1021/jf061396m
   Ferreira ACS, 2003, J AGR FOOD CHEM, V51, P1377, DOI 10.1021/jf025847o
   Genovese A, 2007, FOOD CHEM, V103, P1228, DOI 10.1016/j.foodchem.2006.10.027
   GONZALEZ AG, 1994, ANAL CHIM ACTA, V298, P65
   Guerrero ED, 2006, J CHROMATOGR A, V1104, P47, DOI 10.1016/j.chroma.2005.12.006
   Kreck M, 2002, FLAVOUR FRAG J, V17, P32, DOI 10.1002/ffj.1033
   Lopez R, 2007, J CHROMATOGR A, V1143, P8, DOI 10.1016/j.chroma.2006.12.053
   Lorenzo U, 2006, J CHROMATOGR A, V1114, P250, DOI 10.1016/j.chroma.2006.02.037
   Marin J, 2005, J CHROMATOGR A, V1098, P1, DOI 10.1016/j.chroma.2005.07.126
   Marin RN, 2002, J CHROMATOGR A, V967, P261, DOI 10.1016/S0021-9673(02)00786-0
   Mejias RC, 2002, J CHROMATOGR A, V953, P7, DOI 10.1016/S0021-9673(02)00122-X
   Miller J. N., 2005, STAT CHEMOMETRICS AN
   Morales ML, 2002, J AGR FOOD CHEM, V50, P3173, DOI 10.1021/jf011313w
   Morales ML, 2001, J SCI FOOD AGR, V81, P611, DOI 10.1002/jsfa.853
   Morales ML, 2001, EUR FOOD RES TECHNOL, V212, P676, DOI 10.1007/s002170100301
   Myers RH, 2002, RESPONSE SURFACE MET
   Nakamura S, 2001, J SEP SCI, V24, P674
   Nongonierma A, 2006, FOOD REV INT, V22, P51, DOI 10.1080/87559120500379951
   Palomo ES, 2007, FOOD CHEM, V103, P631, DOI 10.1016/j.foodchem.2006.08.033
   Riu-Aumatell M, 2006, FOOD CHEM, V95, P237, DOI 10.1016/j.foodchem.2005.01.029
   Sandra P., 2000, 12000 GERST, P1
   Setkova L, 2007, J CHROMATOGR A, V1147, P213, DOI 10.1016/j.chroma.2007.02.058
   Tienpont B, 2000, J MICROCOLUMN SEP, V12, P577, DOI 10.1002/1520-667X(2000)12:11<577::AID-MCS30>3.3.CO;2-H
   Vazquez-Landaverde PA, 2005, J DAIRY SCI, V88, P3764, DOI 10.3168/jds.S0022-0302(05)73062-9
   Weldegergis BT, 2007, J AGR FOOD CHEM, V55, P8696, DOI 10.1021/jf071554p
   Wu Y. W., 2002, EXPT DESIGN DATA PRO
   Wu Y, 2007, FOOD CHEM, V105, P1599, DOI 10.1016/j.foodchem.2007.03.066
   Zea L, 2001, FOOD CHEM, V75, P79, DOI 10.1016/S0308-8146(01)00190-X
   Zhang M, 2007, J FOOD SCI, V72, pC248, DOI 10.1111/j.1750-3841-.2007.00357.x
   ZHANG ZY, 1993, ANAL CHEM, V65, P1843, DOI 10.1021/ac00062a008
NR 48
TC 39
Z9 42
U1 1
U2 25
PU ELSEVIER SCIENCE BV
PI AMSTERDAM
PA PO BOX 211, 1000 AE AMSTERDAM, NETHERLANDS
SN 0021-9673
EI 1873-3778
J9 J CHROMATOGR A
JI J. Chromatogr. A
PD SEP 12
PY 2008
VL 1204
IS 1
BP 93
EP 103
DI 10.1016/j.chroma.2008.07.064
PG 11
WC Biochemical Research Methods; Chemistry, Analytical
SC Biochemistry & Molecular Biology; Chemistry
GA 352RZ
UT WOS:000259516400013
PM 18692195
DA 2019-07-15
ER
