# Supplementary material for: Knowledge Domain and Emerging Trends in Vinegar Research: A Bibliometric Review of the Literature from WoSCC
Source: Foods. 2020 Feb 10;9(2):166. doi: 10.3390/foods9020166 (PMC7074530; doi:10.3390/foods9020166)
Supplement: Supplementary file 1 [file foods-09-00166-s001.zip › Supplementary files/Supplementary Material/WoSCC dataset for CiteSpace/data/download2008_1x5unique.txt]

PT J
AU Gullo, M
   Giudici, P
AF Gullo, Maria
   Giudici, Paolo
TI Acetic acid bacteria in traditional balsamic vinegar: Phenotypic traits
   relevant for starter cultures selection
SO INTERNATIONAL JOURNAL OF FOOD MICROBIOLOGY
LA English
DT Article
DE acetic acid bacteria; selected starter culture; traditional balsamic
   vinegar
ID GRADIENT GEL-ELECTROPHORESIS; INDUSTRIAL VINEGAR; SP-NOV.; WINE VINEGAR;
   RED WINE; OXIDATIVE FERMENTATION; ALCOHOL-DEHYDROGENASE;
   ACETOBACTER-XYLINUM; HIGHER TEMPERATURES; GLUCONIC ACID
AB This review focuses on acetic acid bacteria in traditional balsamic vinegar process. Although several studies are available on acetic acid bacteria ecology, metabolism and nutritional requirements, their activity as well as their technological traits in homemade vinegars as traditional balsamic vinegar is not well known. The basic technology to oxidise cooked grape must to produce traditional balsamic vinegar is performed by the so called "seed-vinegar" that is a microbiologically undefined starter Culture obtained from spontaneous acetification of previous raw material. Selected starter cultures are the main technological improvement in order to innovate traditional balsamic vinegar production but until now they are rarely applied. To develop acetic acid bacteria starter cultures, selection criteria have to take in account composition of raw material, acetic acid bacteria metabolic activities, applied technology and desired characteristics of the final product. For traditional balsamic vinegar, significative phenotypical traits of acetic acid bacteria have been highlighted. Basic traits are: ethanol preferred and efficient oxidation, fast rate of acetic acid production, tolerance to high concentration of acetic acid, no overoxidation and low pH resistance. Specific traits are tolerance to high sugar concentration and to a wide temperature range. Gluconacetobacter europaeus and Acetobacter malorum strains can be evaluated to develop selected starter cultures since they show one or more suitable characters. (C) 2007 Elsevier B.V All rights reserved.
C1 [Gullo, Maria; Giudici, Paolo] Univ Modena, Dept Agr Sci, I-42100 Reggio Emilia, Italy.
RP Gullo, M (reprint author), Univ Modena, Dept Agr Sci, Via Amendola 2, I-42100 Reggio Emilia, Italy.
EM maria.gullo@unimore.it
RI Giudici, Paolo/E-4917-2015; Gullo, Maria/F-8126-2010
OI Giudici, Paolo/0000-0003-0015-0087; Gullo, Maria/0000-0002-9908-8254
CR Adachi O, 2003, APPL MICROBIOL BIOT, V60, P643, DOI 10.1007/s00253-002-1155-9
   Adam Michael D., 1998, Mammalian Species, V0, P1, DOI 10.2307/3504418
   ATTWOOD MM, 1991, J FERMENT BIOENG, V72, P101, DOI 10.1016/0922-338X(91)90317-A
   Baena-Ruano S, 2006, PROCESS BIOCHEM, V41, P1160, DOI 10.1016/j.procbio.2005.12.016
   Bartowsky EJ, 2003, LETT APPL MICROBIOL, V36, P307, DOI 10.1046/j.1472-765X.2003.01314.x
   Boesch C, 1998, SYST APPL MICROBIOL, V21, P220, DOI 10.1016/S0723-2020(98)80026-X
   BUCKENHUSKES HJ, 1993, FEMS MICROBIOLOGY RE, V12, P252
   Cleenwerck I, 2002, INT J SYST EVOL MICR, V52, P1551, DOI 10.1099/ijs.0.02064-0
   De Ley J., 1984, BERGEYS MANUAL SYSTE, V1, P267
   de Ory I, 1998, APPL MICROBIOL BIOT, V49, P189, DOI 10.1007/s002530051157
   De Vero L, 2006, FOOD MICROBIOL, V23, P809, DOI 10.1016/j.fm.2006.01.006
   DRYSDALE GS, 1985, FOOD TECHNOL AUST, V37, P17
   DRYSDALE GS, 1988, AM J ENOL VITICULT, V39, P143
   DRYSDALE GS, 1989, AM J ENOL VITICULT, V40, P99
   Du Toit WJ, 2002, ANN MICROBIOL, V52, P155
   DUPUY P., 1963, ANN TECHNOL AGRIC, V12, P5
   Dutta D, 2006, INT J SYST EVOL MICR, V56, P1899, DOI 10.1099/ijs.0.64101-0
   Franke IH, 1999, INT J SYST BACTERIOL, V49, P1681, DOI 10.1099/00207713-49-4-1681
   Fregapane G, 1999, BIOTECHNOL BIOENG, V63, P141, DOI 10.1002/(SICI)1097-0290(19990420)63:2<141::AID-BIT2>3.0.CO;2-6
   Giudici P, 2005, APPL MICROBIOL BIOT, V66, P622, DOI 10.1007/s00253-004-1784-2
   Giudici P., 1993, Industrie delle Bevande, V22, P123
   Giudici P., 1994, Industrie delle Bevande, V23, P569
   Giudici P, 2006, FERMENTAZIONI ACETO, P7
   Gonzalez A, 2004, J APPL MICROBIOL, V96, P853, DOI 10.1111/j.1365-2672.2004.02220.x
   GOSSELE F, 1981, A VAN LEEUW J MICROB, V47, P289, DOI 10.1007/BF02350779
   GREENFIELD S, 1972, J BACTERIOL, V112, P1295
   Gullo M., 2006, Industrie delle Bevande, V35, P345
   Gullo M, 2006, INT J FOOD MICROBIOL, V106, P209, DOI 10.1016/j.ijfoodmicro.2005.06.024
   GULLO M, THESIS
   Haruta S, 2006, INT J FOOD MICROBIOL, V109, P79, DOI 10.1016/j.ijfoodmicro.2006.01.015
   Horiuchi JI, 1999, J BIOSCI BIOENG, V88, P107, DOI 10.1016/S1389-1723(99)80186-8
   Hwang JW, 1999, J BIOSCI BIOENG, V88, P183, DOI 10.1016/S1389-1723(99)80199-6
   Jojima Y, 2004, INT J SYST EVOL MICR, V54, P2263, DOI 10.1099/ijs.0.02911-0
   JOYEUX A, 1984, APPL ENVIRON MICROB, V48, P153
   KITTELMANN M, 1989, APPL MICROBIOL BIOT, V30, P47
   Kondo K, 1997, APPL ENVIRON MICROB, V63, P1131
   Leroy F, 2004, TRENDS FOOD SCI TECH, V15, P67, DOI 10.1016/j.tifs.2003.09.004
   MARIETTE I, 1991, J APPL BACTERIOL, V71, P134, DOI 10.1111/j.1365-2672.1991.tb02968.x
   Matsushita K., 2005, Survival and death in bacteria, P169
   Millet V, 2000, LETT APPL MICROBIOL, V30, P136, DOI 10.1046/j.1472-765X.2000.00684.x
   Moonmangmee D, 2000, BIOSCI BIOTECH BIOCH, V64, P2306, DOI 10.1271/bbb.64.2306
   Nanda K, 2001, APPL ENVIRON MICROB, V67, P986, DOI 10.1128/AEM.67.2.986-990.2001
   Ndoye B, 2006, ENZYME MICROB TECH, V39, P916, DOI 10.1016/j.enzmictec.2006.01.020
   PLESSI M, 1989, SCI ALIMENT, V9, P179
   *PROD DISC DOP, 2000, AC BALSM TRAD MOD PR, P124
   Prust C, 2005, NAT BIOTECHNOL, V23, P195, DOI 10.1038/nbt1062
   Ramachandran S, 2006, FOOD TECHNOL BIOTECH, V44, P185
   Ramana KV, 2000, WORLD J MICROB BIOT, V16, P245, DOI 10.1023/A:1008958014270
   RAO MRR, 1953, J BACTERIOL, V65, P405
   Rubio-Fernendez H, 2004, EUR FOOD RES TECHNOL, V219, P393, DOI 10.1007/s00217-004-0947-9
   Sacchetti M., 1970, ACETO BALSAMICO MODE
   Saeki A, 1997, BIOSCI BIOTECH BIOCH, V61, P138, DOI 10.1271/bbb.61.138
   Saeki A, 1997, BIOSCI BIOTECH BIOCH, V61, P317, DOI 10.1271/bbb.61.317
   Schmid MW, 2005, INT J FOOD MICROBIOL, V105, P245, DOI 10.1016/j.ijfoodmicro.2005.04.012
   Schuller G, 2000, INT J SYST EVOL MICR, V50, P2013, DOI 10.1099/00207713-50-6-2013
   SELLMER S, 1992, SYST APPL MICROBIOL, V15, P610, DOI 10.1016/S0723-2020(11)80123-2
   SIEVERS M, 1992, SYST APPL MICROBIOL, V15, P386, DOI 10.1078/072320202320771453
   Sievers M, 1995, J APPL BACTERIOL S, V79, P84
   Silva LR, 2006, INT J SYST EVOL MICR, V56, P21, DOI 10.1099/ijs.0.46000-0
   Sokollek SJ, 1998, INT J SYST BACTERIOL, V48, P935, DOI 10.1099/00207713-48-3-935
   Sokollek SJ, 1997, SYST APPL MICROBIOL, V20, P481, DOI 10.1016/S0723-2020(97)80017-3
   Solieri L, 2006, J APPL MICROBIOL, V101, P63, DOI 10.1111/j.1365-2672.2006.02906.x
   STAMM WW, 1989, APPL MICROBIOL BIOT, V30, P41
   STANLEY G, 1998, MICROBIOLOGY FERMENT, P285
   Steiner P, 2003, BIOTECHNOL BIOENG, V84, P40, DOI 10.1002/bit.10741
   SWINGS J, 1992, PROKARYOTES, P2268
   Tesfaye W, 2002, TRENDS FOOD SCI TECH, V13, P12, DOI 10.1016/S0924-2244(02)00023-7
   TEUBER M, 1987, BIOTECHNOL LETT, V9, P37, DOI 10.1007/BF01043389
   Trcek J, 2006, APPL MICROBIOL BIOT, V70, P366, DOI 10.1007/s00253-005-0073-z
   Trcek J, 2005, SYST APPL MICROBIOL, V28, P735, DOI 10.1016/j.syapm.2005.05.001
   TURTURA GC, 1998, ANN MICROBIOL, V38, P51
   Vero L. de, 2006, Industrie delle Bevande, V35, P443
   Zwirglmaier K, 2005, FEMS MICROBIOL LETT, V246, P151, DOI 10.1016/j.femsle.2005.04.015
NR 73
TC 80
Z9 89
U1 1
U2 51
PU ELSEVIER SCIENCE BV
PI AMSTERDAM
PA PO BOX 211, 1000 AE AMSTERDAM, NETHERLANDS
SN 0168-1605
J9 INT J FOOD MICROBIOL
JI Int. J. Food Microbiol.
PD JUN 30
PY 2008
VL 125
IS 1
BP 46
EP 53
DI 10.1016/j.ijfoodmicro.2007.11.076
PG 8
WC Food Science & Technology; Microbiology
SC Food Science & Technology; Microbiology
GA 323XX
UT WOS:000257482900006
PM 18177968
DA 2019-07-15
ER

PT J
AU Johnston, CS
   White, AM
   Kent, SM
AF Johnston, Carol S.
   White, Andrea M.
   Kent, Shannon M.
TI A preliminary evaluation of the safety and tolerance of medicinally
   ingested vinegar in individuals with type 2 diabetes
SO JOURNAL OF MEDICINAL FOOD
LA English
DT Article
DE acetic acid; aminotransferases; diabetes; pickles; urinary pH
ID FATTY LIVER-DISEASE; HEALTHY-SUBJECTS; ACETIC-ACID; INSULINEMIC
   RESPONSES; METABOLIC SYNDROME; SKELETAL-MUSCLE; MIXED MEAL; ACETATE;
   GLUCOSE; RESISTANCE
AB Vinegar (VIN) ingestion at mealtime reduces postprandial glycemia and may benefit individuals with diabetes; hence, the medicinal use of VIN has increased in recent years. This study examined the safety and tolerance of medicinally ingested VIN in type 2 diabetics. Participants (n = 27) were stratified by gender, age, and body mass and randomized into three groups: commercial VIN pills (the reference treatment [REF] (30 mg of acetic acid daily), pickles (PCK) (similar to 1,400 mg of acetic acid daily), or VIN (2,800 mg of acetic acid daily). Participants continued their normal eating habits during the 12-week trial. At baseline and weeks 6 and 12, fasting blood and urine samples were collected, and adverse changes in bowel movements, frequency of burping or flatulence, and episodes of acid reflux were recorded. Reporting frequency for adverse events did not vary significantly by group during the trial; however, 50-56% of PCK and VIN participants reported at least one treatment-emergent adverse event at week 6 as compared to 11% of REF participants (P = .110). Urinary pH was significantly reduced in VIN participants at week 12 as compared to the other groups (-9% vs. +3% and -2% for the PCK and REF groups, respectively, P = .023). At week 6 there was a tendency for aspartate aminotransferase concentrations to increase in the VIN group as compared to the other groups (+17% vs. +8% and -8% for VIN, PCK, and REF, respectively; P = .090). These data indicate that chronic VIN ingestion may influence hepatic function and metabolic pathways aside from glucose metabolism.
C1 [Johnston, Carol S.; White, Andrea M.; Kent, Shannon M.] Arizona State Univ, Dept Nutr, Mesa, AZ 85212 USA.
RP Johnston, CS (reprint author), Arizona State Univ, Dept Nutr, 6950 E Williams Field Rd, Mesa, AZ 85212 USA.
EM carol.johnston@asu.edu
OI Johnston, Carol/0000-0001-9540-6860
CR Alpern RJ, 1997, AM J KIDNEY DIS, V29, P291, DOI 10.1016/S0272-6386(97)90045-7
   BRIGHENTI F, 1995, EUR J CLIN NUTR, V49, P242
   Chung C. H., 2002, Hong Kong Medical Journal, V8, P365
   CRABTREE B, 1990, BIOCHEM J, V270, P219, DOI 10.1042/bj2700219
   CUMMINGS JH, 1987, GUT, V28, P1221, DOI 10.1136/gut.28.10.1221
   De Giorgi F, 2006, Acta Otorhinolaryngol Ital, V26, P241
   Fraser A, 2007, HEPATOLOGY, V46, P158, DOI 10.1002/hep.21667
   Fushimi T, 2005, BRIT J NUTR, V94, P714, DOI 10.1079/BJN20051545
   Fushimi T, 2002, INT J SPORTS MED, V23, P218, DOI 10.1055/s-2002-23172
   Hanley AJG, 2004, DIABETES, V53, P2623, DOI 10.2337/diabetes.53.10.2623
   Jajoo R, 2006, J AM COLL NUTR, V25, P224, DOI 10.1080/07315724.2006.10719536
   Johnston CS, 2005, J AM DIET ASSOC, V105, P1939, DOI 10.1016/j.jada.2005.07.012
   Johnston CS, 2004, DIABETES CARE, V27, P281, DOI 10.2337/diacare.27.1.281
   Leeman M, 2005, EUR J CLIN NUTR, V59, P1266, DOI 10.1038/sj.ejcn.1602238
   Liljeberg H, 1998, EUR J CLIN NUTR, V52, P368, DOI 10.1038/sj.ejcn.1600572
   Marchesini G, 2001, DIABETES, V50, P1844, DOI 10.2337/diabetes.50.8.1844
   Mulhall BP, 2002, J GASTROEN HEPATOL, V17, P1136, DOI 10.1046/j.1440-1746.2002.02881.x
   Nannipieri M, 2005, DIABETES CARE, V28, P1757, DOI 10.2337/diacare.28.7.1757
   Ogawa N, 2000, J NUTR, V130, P507
   Ostman E, 2005, EUR J CLIN NUTR, V59, P983, DOI 10.1038/sj.ejcn.1602197
   Ostman EM, 2001, AM J CLIN NUTR, V74, P96
   Sakhaee K, 2002, KIDNEY INT, V62, P971, DOI 10.1046/j.1523-1755.2002.00508.x
   Smith GI, 2007, J NUTR, V137, P1750
   Sugiyama M, 2003, EUR J CLIN NUTR, V57, P743, DOI 10.1038/sj.ejcn.1601606
   US Consumer Product Safety Commision, REG PROD
   VINAY P, 1987, KIDNEY INT, V31, P1194, DOI 10.1038/ki.1987.128
   Wrenn K, 2006, ANN EMERG MED, V47, P207, DOI 10.1016/j.annemergmed.2005.07.016
NR 27
TC 8
Z9 8
U1 0
U2 7
PU MARY ANN LIEBERT INC
PI NEW ROCHELLE
PA 140 HUGUENOT STREET, 3RD FL, NEW ROCHELLE, NY 10801 USA
SN 1096-620X
J9 J MED FOOD
JI J. Med. Food
PY 2008
VL 11
IS 1
BP 179
EP 183
DI 10.1089/jmf.2007.574
PG 5
WC Chemistry, Medicinal; Food Science & Technology; Nutrition & Dietetics
SC Pharmacology & Pharmacy; Food Science & Technology; Nutrition &
   Dietetics
GA 317DW
UT WOS:000257000900024
PM 18361754
DA 2019-07-15
ER

PT J
AU Kim, YJ
   Yoon, YB
AF Kim, Young-Jik
   Yoon, Yong-Bum
TI Effect of the Feeding Probiotics, Illite, Activated Carbon, and Hardwood
   Vinegar on the Meat Quality and Shelf-Life in Chicken Thigh
SO KOREAN JOURNAL FOR FOOD SCIENCE OF ANIMAL RESOURCES
LA Korean
DT Article
ID TEMPERATURE; PERFORMANCE; TENDERNESS; CHARCOAL; MUSCLES; ACID; PH
AB In this experiment, 5 treatments consisted of control, probiotics (0.2%: T1). illite ( 1.0% T2). activated carbon (1.0% T3), and hardwood vinegar (1.0%: T4) as diets of chicken were evaluated for 35 days, through feeding of 200 male chickens (Arbor Acre Broiler). Thigh muscle from slaughtered chickens were analyzed on pH. volatile basic nitrogen (VBN), thiobarbituric acid reactive substance (TBARS). shear force, and meat color during 10 d of cold storage at 4 +/- 1 degrees. Groups of T3 and T4 showed higher I)H levels compared to the control group, and T4 showed significantly higher value. Over the storage period, all treatment groups Showed increase in pH (p<0.05). Values of VBN of T1 T3, and T4 were lower than those Of the Control group and T2 up to 7 d of storage (p<0.05), but there was no significance at 10 Cl of storage. Values of TBARS of T3 and T4 were lower than the control group, T1, and T2, while all treated groups)S showed rapid increase of TBARS values over storage period (p<0.05). Shear force did not show significant difference among, treated groups, but it was decreased over storage. Lightness of meat color (L) in treated (groups Was higher than the control. and T4 showed the highest value during entire storage period (p<0.05). Yellowness levels (b) of T3 and T4 were higher than the control group. These results May suggest the improvement of chicken meat quality and shelf life via the addition 1% activated carbon and 1% hardwood vinegar into feed.
C1 [Kim, Young-Jik; Yoon, Yong-Bum] Daegu Univ, Div Life Resources, Kyungsan 712714, South Korea.
RP Yoon, YB (reprint author), Daegu Univ, Div Life Resources, Kyungsan 712714, South Korea.
EM gyrim21@hanmail.net
CR ADAMS JR, 1972, J FOOD SCI, V37, P1869
   AKIO Y, 1987, AGR BIO CHEM, V51, P3049
   BRADLEY KJ, 1987, BIOTECHNOL BIOENG, V29, P445, DOI 10.1002/bit.260290407
   CHAN VK, 1996, NATURAL ANTIOXIDANTS, P319
   Crespo F. L., 1978, Archivos de Zootecnia, V27, P105
   DALVI RR, 1984, AVIAN DIS, V28, P61, DOI 10.2307/1590128
   DEMEYER D, 1974, J FOOD SCI, V39, P293, DOI 10.1111/j.1365-2621.1974.tb02878.x
   Demeyer D I, 1979, Meat Sci, V3, P161, DOI 10.1016/0309-1740(79)90033-0
   Dugan MER, 1999, CAN J ANIM SCI, V79, P45, DOI 10.4141/A98-070
   DUNCAN DB, 1955, BIOMETRICS, V11, P1, DOI 10.2307/3001478
   FIELD RA, 1969, J FOOD SCI, V34, P329, DOI 10.1111/j.1365-2621.1969.tb10356.x
   Fuller R., 1989, PROBIOTICS THEORY AP, P1
   GUO L, 1991, J ENVIRON SCI HEAL B, V26, P513, DOI 10.1080/03601239109372753
   Ha H. M., 2001, Journal of Animal Science and Technology, V43, P663
   HARMS RH, 1973, POULTRY SCI, V52, P2034
   HINSHELWOOD MM, 1991, DOMEST ANIM ENDOCRIN, V8, P37, DOI 10.1016/0739-7240(91)90038-L
   HONIKEL KO, 1986, MEAT SCI, V16, P267, DOI 10.1016/0309-1740(86)90038-0
   JEONG CH, 2002, KOREAN J FOOD PRESER, V9, P351
   Jin L. Z., 1996, Asian-Australasian Journal of Animal Sciences, V9, P397
   Kim HY, 2007, KOREAN J FOOD SCI AN, V27, P60, DOI 10.5851/kosfa.2007.27.1.60
   KIM YJ, 2001, KOREAN J FOOD SCI AN, V21, P24
   KISHIMOTO S, 1985, S FOR PROD RES INT A, V5, P1
   Kook K., 2003, KOR J ANIM TECHNOL, V45, P265
   LIVINGSTON DJ, 1981, FOOD TECHNOL, V35, P224
   Luchsinger SE, 1996, J FOOD SCI, V61, P1000, DOI 10.1111/j.1365-2621.1996.tb10920.x
   MUMPTON FA, 1977, J ANIM SCI, V45, P1188
   *SAS I INC, 1996, SAS STAT SOFTW PC RE
   SEONG KS, 1997, KOREAN J FOOD SCI AN, V17, P162
   Witte V. C., 1970, J FOOD SCI, V35, P352
   YATES LD, 1983, MEAT SCI, V9, P157, DOI 10.1016/0309-1740(83)90001-3
   YU LP, 1986, J FOOD SCI, V51, P774, DOI 10.1111/j.1365-2621.1986.tb13931.x
NR 31
TC 4
Z9 4
U1 0
U2 0
PU KOREAN SOC FOOD SCIENCE ANIMAL RESOURCES
PI SEOUL
PA 615, COLL ANIMAL BIOSCIENCE & TECHNOLOGY, KONKUK UNIV, SEOUL, 143-701,
   SOUTH KOREA
SN 1225-8563
J9 KOREAN J FOOD SCI AN
JI Korean J. Food Sci. Anim. Resour.
PD OCT
PY 2008
VL 28
IS 4
BP 480
EP 485
DI 10.5851/kosfa.2008.28.4.480
PG 6
WC Food Science & Technology
SC Food Science & Technology
GA 372AX
UT WOS:000260874900013
OA Bronze
DA 2019-07-15
ER

PT J
AU Callejon, RM
   Tesfaye, W
   Torija, MJ
   Mas, A
   Troncoso, AM
   Morales, ML
AF Callejon, R. M.
   Tesfaye, W.
   Torija, M. J.
   Mas, A.
   Troncoso, A. M.
   Morales, M. L.
TI HPLC determination of amino acids with AQC derivatization in vinegars
   along submerged and surface acetifications and its relation to the
   microbiota
SO EUROPEAN FOOD RESEARCH AND TECHNOLOGY
LA English
DT Article
DE wine vinegar; amino acid; AQC; acetification; wine; acetic acid bacteria
ID PERFORMANCE LIQUID-CHROMATOGRAPHY; WINE VINEGAR; BIOGENIC-AMINES;
   FERMENTATION; VARIETY; MUSTS; GRAPE; DERIVATIVES; AMMONIUM; BACTERIA
AB The present paper reports the determination of 22 amino acids and ammonium along the acetification process by high-performance liquid chromatography (HPLC), employing 6-aminoquinolyl-N-hydrosysuccinimidyl carbamate (AQC) as precolumn derivatization reagent. The method was successfully validated obtaining adequate values to selectivity, response linearity, precision and accuracy, as well as low detection and quantification limits. Its utility for routine analysis of amino acids along acetification has been proved. Three red wine substrates were fermented employing two kinds of acetification methods (surfaced and submerged culture) and the requirements of amino acids and ammonium as nitrogen source by acetic acid bacteria were evaluated. The identification of the acetic acid bacteria at species level was also done. At the beginning, the principal amino acid, in terms of abundance, was proline followed by arginine. A different behavior between both the acetification methods was observed. First of all, the consumption of amino acids is much lower in submerged than in surface acetifications. For surface culture acetification, the most consumed was proline, arginine being the main nitrogen source for submerged acetification systems. On the other hand, it was also observed that the nitrogen requirement of the bacteria is proportional to the time spent in the acetification process.
C1 [Callejon, R. M.; Tesfaye, W.; Troncoso, A. M.; Morales, M. L.] Univ Seville, Fac Farm, Area Nutr & Bromatol, E-41012 Seville, Spain.
   [Torija, M. J.; Mas, A.] Univ Rovira & Virgili, Fac Enol, Dept Bioquim & Biotecnol, Tarragona 43007, Spain.
RP Morales, ML (reprint author), Univ Seville, Fac Farm, Area Nutr & Bromatol, C-P Garcia Gonzalez N 2, E-41012 Seville, Spain.
EM mlmorales@us.es
RI Morales, M.Lourdes/M-7892-2014; Torija, Maria-Jesus/M-2592-2014; Mas,
   Albert/C-9812-2010; Troncoso, Ana M/A-6525-2008
OI Morales, M.Lourdes/0000-0002-0384-0326; Torija,
   Maria-Jesus/0000-0001-6419-0745; Mas, Albert/0000-0002-0763-1679;
   Troncoso, Ana M/0000-0003-0291-2823; Callejon Fernandez, Raquel
   Maria/0000-0001-5285-4575
CR Adam Michael D., 1998, Mammalian Species, V0, P1, DOI 10.2307/3504418
   AOAC Association of Official Analytical Chemists, 1993, PEER VER METH PROGR
   Arias-Gil M, 2007, FOOD CHEM, V103, P1312, DOI 10.1016/j.foodchem.2006.10.037
   AYESTARAN BM, 1995, J AGR FOOD CHEM, V43, P476, DOI 10.1021/jf00050a041
   BAUZA T, 1995, J CHROMATOGR A, V707, P373, DOI 10.1016/0021-9673(95)00318-H
   Bell SJ, 2005, AUST J GRAPE WINE R, V11, P242, DOI 10.1111/j.1755-0238.2005.tb00028.x
   Beltran G, 2005, J AGR FOOD CHEM, V53, P996, DOI 10.1021/jf0487001
   CACERES I, 1986, ALIMENTACION EQUIPOS, P141
   Gonzalez A, 2004, J APPL MICROBIOL, V96, P853, DOI 10.1111/j.1365-2672.2004.02220.x
   GOSSELE F, 1981, A VAN LEEUW J MICROB, V47, P289, DOI 10.1007/BF02350779
   Herbert P, 2000, J FOOD SCI, V65, P1130, DOI 10.1111/j.1365-2621.2000.tb10251.x
   Hernandez-Orte P, 2006, FOOD CHEM, V98, P300, DOI 10.1016/j.foodchem.2005.05.073
   Hernandez-Orte P, 2005, FOOD CHEM, V89, P163, DOI 10.1016/j.foodchem.2004.02.021
   Hernandez-Orte P, 2003, CHROMATOGRAPHIA, V58, P29, DOI 10.1365/s10337-003-0002-1
   Hernandez-Orte P, 1999, AM J ENOL VITICULT, V50, P144
   KRAUSE I, 1995, J CHROMATOGR A, V715, P67, DOI 10.1016/0021-9673(95)00578-B
   Miller J. N., 2000, STAT CHEM ANAL CHEM
   Morales ML, 2001, J SCI FOOD AGR, V81, P611, DOI 10.1002/jsfa.853
   Perez-Coello MS, 1999, FOOD MICROBIOL, V16, P563, DOI 10.1006/fmic.1999.0272
   Pozo-Bayon MA, 2005, J AGR FOOD CHEM, V53, P8729, DOI 10.1021/jf050739y
   Pripis-Nicolau L, 2001, J SCI FOOD AGR, V81, P731, DOI 10.1002/jsfa.871
   Ruiz A, 2000, INT J SYST EVOL MICR, V50, P1981, DOI 10.1099/00207713-50-6-1981
   Soufleros EH, 2003, FOOD CHEM, V80, P261, DOI 10.1016/S0308-8146(02)00271-6
   *STATS INC, 2001, STATISTICA DAT AN SO
   Tesfaye W, 2000, J I BREWING, V106, P215, DOI 10.1002/j.2050-0416.2000.tb00060.x
   Tesfaye W, 2002, TRENDS FOOD SCI TECH, V13, P12, DOI 10.1016/S0924-2244(02)00023-7
   Valero E, 2005, J SCI FOOD AGR, V85, P603, DOI 10.1002/jsfa.2016
   White J. A., 1992, Food analysis by HPLC., P53
NR 28
TC 31
Z9 34
U1 2
U2 26
PU SPRINGER
PI NEW YORK
PA 233 SPRING STREET, NEW YORK, NY 10013 USA
SN 1438-2377
J9 EUR FOOD RES TECHNOL
JI Eur. Food Res. Technol.
PD MAY
PY 2008
VL 227
IS 1
BP 93
EP 102
DI 10.1007/s00217-007-0697-6
PG 10
WC Food Science & Technology
SC Food Science & Technology
GA 285AX
UT WOS:000254750800012
DA 2019-07-15
ER

PT J
AU Seki, T
   Morimura, S
   Tabata, S
   Tang, Y
   Shigematsu, T
   Kida, K
AF Seki, Takahiro
   Morimura, Shigeru
   Tabata, Sachiko
   Tang, Yueqin
   Shigematsu, Toru
   Kida, Kenji
TI Antioxidant activity of vinegar produced from distilled residues of the
   Japanese liquor shochu
SO JOURNAL OF AGRICULTURAL AND FOOD CHEMISTRY
LA English
DT Article
DE rice shochu distilled residue; vinegar; antioxidant activity; tyrosol;
   ferulic acid; H2O2; CCl4
ID POSTDISTILLATION SLURRY; RADICALS; CARCINOGENESIS; GENERATION;
   PHENOLICS; TYROSOL; INJURY; MODEL; ACID; RATS
AB Rice shochu distilled residue (RSDR) is a byproduct of rice shochu production. RSDR was converted into vinegar by acetate fermentation. In our present study, two major antioxidant compounds, tyrosol and ferulic acid, were identified from the RSDR-derived vinegar. Furthermore, we investigated the antioxidant activity of freeze-dried FISDR-derived vinegar, which was Acetobactor aceti fermentation powder (AFP), in vitro and in vivo. AFP at 0.25 mg/mL or higher concentrations showed an inhibitory effect against lipid peroxidation and cellular GSH depletion in HepG2 cells induced by H2O2 (P < 0.05). We thus considered the potential of AFP in protecting cells against damage induced by H2O2. Its antioxidant activity was evaluated in vivo using carbon tetrachloride (CCl4)-induced acute liver injury mouse models. Five consecutive days of oral preadministration of AFP dissolved in PBS at 200, 400, and 800 mg/kg body weight significantly suppressed lipid peroxidation in the liver induced by CCl4 (P < 0.01). Consequently, treatment with AFP at 200 mg/kg body weight or higher doses suppressed the elevation of alanine aminotransferase and aspartate aminotransferase levels in serum (P < 0.05). These findings suggest that RSDR-derived vinegar can be developed as a health food with an antioxidant effect for the prevention of oxidative injury and cancer.
C1 [Seki, Takahiro; Morimura, Shigeru; Tabata, Sachiko; Tang, Yueqin; Shigematsu, Toru; Kida, Kenji] Kumamoto Univ, Grad Sch Sci & Technol, Kumamoto, Japan.
RP Morimura, S (reprint author), Kumamoto Univ, Grad Sch Sci & Technol, Kumamoto, Japan.
EM morimura@gpo.kumamoto-u.ac.jp
CR AKAIKE T, 1995, J AGR FOOD CHEM, V4, P1864
   Beckman KB, 1997, J BIOL CHEM, V272, P19633, DOI 10.1074/jbc.272.32.19633
   Benedetto R. di, 2007, Nutrition, Metabolism and Cardiovascular Disease, V17, P535, DOI 10.1016/j.numecd.2006.03.005
   Bertelli AAE, 2002, ANN NY ACAD SCI, V957, P295, DOI 10.1111/j.1749-6632.2002.tb02929.x
   Cos P., 2000, STUDIES NATURAL PROD, V22, P307
   de la Puerta R, 2001, LIFE SCI, V69, P1213, DOI 10.1016/S0024-3205(01)01218-8
   De Stefano D, 2007, EUR J PHARMACOL, V566, P192, DOI 10.1016/j.ejphar.2007.03.051
   DESMARCHELIER C, 2000, STUDIES NATURAL PROD, V22, P343
   Eberhardt MV, 2000, NATURE, V405, P903, DOI 10.1038/35016148
   ELLMAN GL, 1959, ARCH BIOCHEM BIOPHYS, V82, P70, DOI 10.1016/0003-9861(59)90090-6
   Giovannini C, 1999, J NUTR, V129, P1269
   JULKUNENTIITTO R, 1985, J AGR FOOD CHEM, V33, P213, DOI 10.1021/jf00062a013
   Kanazawa A, 2000, BIOFACTORS, V13, P187, DOI 10.1002/biof.5520130130
   Kawabata K, 2000, CANCER LETT, V157, P15, DOI 10.1016/S0304-3835(00)00461-4
   Kida K., 1997, J BREW SOC JAPAN, V92, P759
   KIDA K, 1998, J I BREWING, V104, P989
   Liu RH, 2004, J NUTR, V134, p3479S, DOI 10.1093/jn/134.12.3479S
   MAEDA H, 1991, P SOC EXP BIOL MED, V198, P721
   Mahfudz Luthfi D., 1996, Japanese Poultry Science, V33, P96
   MOCHIZUKI S, 2001, J BREW SOC JPN, V96, P559
   Morimura S, 2002, SEIBUTSU-KOGAKU KAIS, V80, P417
   ODA T, 1989, SCIENCE, V244, P974, DOI 10.1126/science.2543070
   Puiggros F, 2005, J AGR FOOD CHEM, V53, P6080, DOI 10.1021/jf050343m
   Rechner AR, 2001, FREE RADICAL BIO MED, V30, P1213, DOI 10.1016/S0891-5849(01)00506-8
   SANDY MS, 1986, BIOCHEM PHARMACOL, V35, P3095, DOI 10.1016/0006-2952(86)90392-8
   Sasaki T, 2005, BIOSCI BIOTECH BIOCH, V69, P1898, DOI 10.1271/bbb.69.1898
   Seki T, 2004, BIOFACTORS, V22, P103, DOI 10.1002/biof.5520220120
   Shimoji Y, 2002, J AGR FOOD CHEM, V50, P6501, DOI 10.1021/jf020458f
   SNTHESHANMUGANA.S, 1958, BIOCHEM J, V69, P210
   SUNDARESAN M, 1995, SCIENCE, V270, P296, DOI 10.1126/science.270.5234.296
   Vissers MN, 2004, EUR J CLIN NUTR, V58, P955, DOI 10.1038/sj.ejcn.1601917
   Ye XJ, 2004, BIOSCI BIOTECH BIOCH, V68, P551, DOI 10.1271/bbb.68.551
NR 32
TC 14
Z9 15
U1 0
U2 18
PU AMER CHEMICAL SOC
PI WASHINGTON
PA 1155 16TH ST, NW, WASHINGTON, DC 20036 USA
SN 0021-8561
EI 1520-5118
J9 J AGR FOOD CHEM
JI J. Agric. Food Chem.
PD MAY 28
PY 2008
VL 56
IS 10
BP 3785
EP 3790
DI 10.1021/jf073040w
PG 6
WC Agriculture, Multidisciplinary; Chemistry, Applied; Food Science &
   Technology
SC Agriculture; Chemistry; Food Science & Technology
GA 303IS
UT WOS:000256034800050
PM 18433134
DA 2019-07-15
ER
