# Supplementary material for: Knowledge Domain and Emerging Trends in Vinegar Research: A Bibliometric Review of the Literature from WoSCC
Source: Foods. 2020 Feb 10;9(2):166. doi: 10.3390/foods9020166 (PMC7074530; doi:10.3390/foods9020166)
Supplement: Supplementary file 1 [file foods-09-00166-s001.zip › Supplementary files/Supplementary Material/WoSCC dataset for CiteSpace/data/download2008_2x5unique.txt]

PT J
AU Csaba, S
   Balazs, G
   Zsuzsanna, K
   Zsuzsanna, S
   Laszlo, B
AF Csaba, Szabo
   Balazs, Gregosits
   Zsuzsanna, Kiss
   Zsuzsanna, Szabo
   Laszlo, Bardos
TI Effect of apple cider vinegar on response to Newcastle disease vaccine
   in broiler chickens
SO MAGYAR ALLATORVOSOK LAPJA
LA Hungarian
DT Article
ID ORGANIC-ACIDS; NUTRITION
AB Apple cider vinegar (ACV) is a well known folk remedy and often used in animal husbandry as water acidifier. The aim of this study was to investigate the effect of vinegar containing drinking water (115% ACV in 100 1 water) on the immunresponse of broiler throughout the rising. The chickens were immunized against Newcastle disease virus (NDV) in the hatchery and on the 20th day. The titers of total serum immunoglobulin (IgY), hemagglutination antibody titer (HAG) to NDV were examined as parameters of humoral immunity.
   Rosetta cell forming (RCF) test using NDV sensibilized sheep red blood cells was performed to evaluate the cellular immunity. The elevation of IgY titers was more slope in ACV drinking groups compared to controls. Titers of HAG were significantly (p<0.001) higher in ACV groups of 42 days-old chickens. The lymphocytes of ACV treated chickens formed more rosette compared to control animals (p<0.05)
   These results show that ACV dissolved in drinking water may enhance the immune response aginst NVD vaccine both humoral and cellular immune functions during rearing period of broilers.
C1 [Csaba, Szabo; Balazs, Gregosits; Zsuzsanna, Kiss; Laszlo, Bardos] Allatelettani & Allat Egeszsegtani Tanszek, H-2103 Godollo, Hungary.
   [Zsuzsanna, Szabo] ATK, Godolloi Kutatotelep, Hungary.
RP Csaba, S (reprint author), Allatelettani & Allat Egeszsegtani Tanszek, Pater K U 1, H-2103 Godollo, Hungary.
EM bardos.laszlo@mkk.szie.hu
CR Abe K, 2007, BIOSCI BIOTECH BIOCH, V71, P2124, DOI 10.1271/bbh.60670
   ANGELINI G, 1980, ARCH DERMATOL RES, V269, P291, DOI 10.1007/BF00406423
   BOCKMAN DE, 1973, AM J ANAT, V136, P455, DOI 10.1002/aja.1001360406
   CZIRLE N, 2007, ALMAECETES ITATIVIZ, P32
   CZOVEK L, SZOBELI KOZLES
   Dibner JJ, 2002, J APPL POULTRY RES, V11, P453, DOI 10.1093/japr/11.4.453
   HELLMISS M, 1997, NATURLICH HEILEN APF
   ISOLAURI E, 2001, AM J CLIN NUTR S, V73, pS44
   ITAMI T, 2006, J POULT SCI, V43, P103
   KENT L, 2000, J NUTR, V130, P403
   KISS ZS, 2000, MAGYAR MEZOGAZDASAG, V55, P20
   LENGYEL L, 2002, VADASZLAP, P57
   Lillehoj HS, 1996, CLIN MICROBIOL REV, V9, P349, DOI 10.1128/CMR.9.3.349
   Losonczy S., 1999, Acta Physiologica Hungarica, V86, P253
   PANDI F, 1982, AZ ECETGYARTAS MEZOG
   Pratt VC, 1996, JPEN-PARENTER ENTER, V20, P264, DOI 10.1177/0148607196020004264
   RETHY K, 2002, MEG AZ ENZIMTEVEKENY, V46, P27
   ROBERTS DH, 1967, AVIAN DIS, V11, P104, DOI 10.2307/1588336
   Senkoylu N, 2007, ACTA VET HUNG, V55, P479, DOI 10.1556/AVet.55.2007.4.7
   Van Immerseel F, 2006, AVIAN PATHOL, V35, P182, DOI 10.1080/03079450600711045
   WACHA J, 2006, METABOLIZMUS, V4, P62
   AZ ALAMAECET AZ ALLA
NR 22
TC 0
Z9 0
U1 1
U2 11
PU MEZOGAZDA KIADO KFT
PI BUDAPEST
PA PO BOX 16, 1631 BUDAPEST, HUNGARY
SN 0025-004X
J9 MAGY ALLATORVOSOK
JI Magy. Allatorv. Lapja
PY 2008
VL 130
IS 12
BP 727
EP 732
PG 6
WC Veterinary Sciences
SC Veterinary Sciences
GA 385ZT
UT WOS:000261852800003
DA 2019-07-15
ER

PT J
AU Sakanaka, S
   Ishihara, Y
AF Sakanaka, Senji
   Ishihara, Yuuya
TI Comparison of antioxidant properties of persimmon vinegar and some other
   commercial vinegars in radical-scavenging assays and on lipid oxidation
   in tuna homogenates
SO FOOD CHEMISTRY
LA English
DT Article
DE vinegar; persimmon; radical-scavenging activity; tuna homogenates
ID PHENOLIC ANTIOXIDANTS; UNPOLISHED RICE; IN-VITRO; HYDROXYL;
   CONSTITUENTS; STABILITY; EXTRACTS; BENZOATE; KUROSU; FRUITS
AB Five kinds of vinegars (two kinds of persimmon vinegars, unpolished rice vinegar, polished rice vinegar, and apple vinegar) were evaluated for their scavenging activity towards 1,1-diphenyl-2-picrylhydrazyl (DPPH) radicals, superoxide radicals, and hydroxyl radicals, and for their antioxidant activity in tuna homogenate. The total phenolic content was also determined by the modified Folin-Ciocalteu method. Markedly high phenolic contents and radical-scavenging activities were found for vinegar made from persimmon Saijyo varieties, and unpolished rice vinegar. When incorporated into fatty tuna homogenates, persimmon vinegar effectively inhibited lipid oxidation in the homogenates. Persimmon vinegar may be as useful in fish processing as are other naturally occurring antioxidants, helping to prevent the formation of off-flavour in fish and their products and to increase shelf life. (C) 2007 Elsevier Ltd. All rights reserved.
C1 [Sakanaka, Senji; Ishihara, Yuuya] Prefectural Univ Hiroshima, Fac Life & Environm Sci, Hiroshima 7270023, Japan.
RP Sakanaka, S (reprint author), Prefectural Univ Hiroshima, Fac Life & Environm Sci, 562 Nanatsuka, Hiroshima 7270023, Japan.
EM sakanaka@pu-hiroshima.ac.jp
CR *AOAC, 2003, OFF METH AN AOAC INT
   Benvenuti S., 2004, J FOOD SCI, V69
   BISHOV SJ, 1975, J FOOD SCI, V40, P345, DOI 10.1111/j.1365-2621.1975.tb02198.x
   Buege J A, 1978, Methods Enzymol, V52, P302
   Chung SK, 1997, BIOSCI BIOTECH BIOCH, V61, P118, DOI 10.1271/bbb.61.118
   Cos P, 1998, J NAT PROD, V61, P71, DOI 10.1021/np970237h
   FRANKEL EN, 1991, J SCI FOOD AGR, V54, P495, DOI 10.1002/jsfa.2740540402
   FRIDOVICH I, 1978, SCIENCE, V201, P875, DOI 10.1126/science.210504
   Gahler S, 2003, J AGR FOOD CHEM, V51, P7962, DOI 10.1021/jf034743q
   Garcia-Alonso M, 2004, FOOD CHEM, V84, P13, DOI 10.1016/S0308-8146(03)00160-2
   GUTTERIDGE JMC, 1984, BIOCHEM J, V224, P761, DOI 10.1042/bj2240761
   GUTTERIDGE JMC, 1987, BIOCHEM J, V243, P709, DOI 10.1042/bj2430709
   Hatano T, 1997, CHEM PHARM BULL, V45, P1485
   KAGAWA Y, 2004, STANDARD TABLES FOOD
   Kang HM, 2002, J AGR FOOD CHEM, V50, P513, DOI 10.1021/jf011124d
   KIKUZAKI H, 1993, J FOOD SCI, V58, P1407, DOI 10.1111/j.1365-2621.1993.tb06194.x
   Kim JS, 2001, J FOOD QUALITY, V24, P17, DOI 10.1111/j.1745-4557.2001.tb00587.x
   Lee BJ, 1997, J FOOD SCI, V62, P931, DOI 10.1111/j.1365-2621.1997.tb15009.x
   Lin CC, 2002, J FOOD SCI, V67, P530, DOI 10.1111/j.1365-2621.2002.tb10632.x
   MACDONALD RE, 1987, J FOOD SCI, V52, P15
   Madhujith T, 2006, J AGR FOOD CHEM, V54, P3283, DOI 10.1021/jf0527504
   MATSUO T, 1978, AGR BIOL CHEM TOKYO, V42, P1637, DOI 10.1080/00021369.1978.10863225
   Nagai T, 2003, FOOD CHEM, V80, P29, DOI 10.1016/S0308-8146(02)00231-5
   NICE DJ, 1992, FOOD CHEM, V45, P99, DOI 10.1016/0308-8146(92)90017-V
   Nishidai S, 2000, BIOSCI BIOTECH BIOCH, V64, P1909, DOI 10.1271/bbb.64.1909
   Parejo I, 2002, J AGR FOOD CHEM, V50, P6882, DOI 10.1021/jf020540a
   Sakanaka S, 2005, FOOD CHEM, V89, P569, DOI 10.1016/j.foodchem.2004.03.013
   Schlesier K, 2002, FREE RADICAL RES, V36, P177, DOI 10.1080/10715760290006411
   SHAHIDI F, 1992, CRIT REV FOOD SCI, V32, P67, DOI 10.1080/10408399209527581
   Shimoji Y, 2002, J AGR FOOD CHEM, V50, P6501, DOI 10.1021/jf020458f
   SHIN FF, 2003, J FOOD SCI, V68, P2672
   Singleton VL, 1999, METHOD ENZYMOL, V299, P152
   SUEMATSU T, 1977, CLIN CHIM ACTA, V79, P267, DOI 10.1016/0009-8981(77)90486-7
   Wang B, 2002, J FOOD SCI, V67, P2833, DOI 10.1111/j.1365-2621.2002.tb08824.x
   Wolfe K, 2003, J AGR FOOD CHEM, V51, P609, DOI 10.1021/jf020782a
   Yen GC, 2002, J FOOD SCI, V67, P567, DOI 10.1111/j.1365-2621.2002.tb10639.x
   Yu LL, 2002, J AGR FOOD CHEM, V50, P1619, DOI 10.1021/jf010964p
NR 37
TC 53
Z9 68
U1 1
U2 29
PU ELSEVIER SCI LTD
PI OXFORD
PA THE BOULEVARD, LANGFORD LANE, KIDLINGTON, OXFORD OX5 1GB, OXON, ENGLAND
SN 0308-8146
J9 FOOD CHEM
JI Food Chem.
PD MAR 15
PY 2008
VL 107
IS 2
BP 739
EP 744
DI 10.1016/j.foodchem.2007.08.080
PG 6
WC Chemistry, Applied; Food Science & Technology; Nutrition & Dietetics
SC Chemistry; Food Science & Technology; Nutrition & Dietetics
GA 242XV
UT WOS:000251760400021
DA 2019-07-15
ER

PT J
AU Artdej, R
   Thongpanchang, T
AF Artdej, Romklao
   Thongpanchang, Tienthong
TI A dramatic classroom demonstration of limiting reagent using the vinegar
   and sodium hydrogen carbonate reaction
SO JOURNAL OF CHEMICAL EDUCATION
LA English
DT Article
ID GENERAL-CHEMISTRY EXPERIMENT; ALKA-SELTZER; STOICHIOMETRY; BICARBONATE;
   MASS
C1 [Artdej, Romklao] Mahidol Univ, Fac Sci, Inst Innovat & Dev Learning Proc, Bangkok 10400, Thailand.
   [Thongpanchang, Tienthong] Mahidol Univ, Fac Sci, Dept Chem, Bangkok 10400, Thailand.
RP Artdej, R (reprint author), Mahidol Univ, Fac Sci, Inst Innovat & Dev Learning Proc, Bangkok 10400, Thailand.
EM tettp@mahidol.ac.th
FU Ministry of Education; Institute for Innovation and Development of
   Learning Process; Mahidol University
FX A scholarship from Cooperative Research Network from the Ministry of
   Education for RA and financial support from the Institute for Innovation
   and Development of Learning Process, Mahidol University are gratefully
   acknowledged. Comments and suggestions from Bhinyo Panijpan and
   Yodhathai Thebtaranonth are also gratefully acknowledged.
CR Antony E, 2000, J CHEM EDUC, V77, P1180, DOI 10.1021/ed077p1180
   Carvalho AP, 2002, J CHEM EDUC, V79, p1464A
   Chen YH, 2002, J CHEM EDUC, V79, P848, DOI 10.1021/ed079p848
   DUFFY DQ, 1995, J CHEM EDUC, V72, P734
   Ed. Staff, 1997, J CHEM EDUC, V74
   FIGUEIRA AR, 1988, J CHEM EDUC, V65, P1060, DOI 10.1021/ed065p1060
   PECK L, 1980, J CHEM EDUC, V57, P517, DOI 10.1021/ed057p517
   Proksa M, 2006, J CHEM EDUC, V83, P1471, DOI 10.1021/ed083p1471
   Roser CE, 1999, J CHEM EDUC, V76, P638
   RUMPF B, 1994, J SOLUTION CHEM, V23, P431, DOI 10.1007/BF00973113
   SUZUKI C, 1995, J CHEM EDUC, V72, P912, DOI 10.1021/ed072p912
   Zare RN, 2002, J CHEM EDUC, V79, P1290, DOI 10.1021/ed079p1290
NR 12
TC 3
Z9 3
U1 2
U2 17
PU AMER CHEMICAL SOC
PI WASHINGTON
PA 1155 16TH ST, NW, WASHINGTON, DC 20036 USA
SN 0021-9584
EI 1938-1328
J9 J CHEM EDUC
JI J. Chem. Educ.
PD OCT
PY 2008
VL 85
IS 10
BP 1382
EP 1384
DI 10.1021/ed085p1382
PG 3
WC Chemistry, Multidisciplinary; Education, Scientific Disciplines
SC Chemistry; Education & Educational Research
GA 348WO
UT WOS:000259241000024
DA 2019-07-15
ER

PT J
AU Lin, HC
   Murase, Y
   Shiah, TC
   Hwang, GS
   Chen, PK
   Wu, WL
AF Lin, Han Chien
   Murase, Yasuhide
   Shiah, Tsang-Chyi
   Hwang, Gwo-Shyong
   Chen, Po-Kuang
   Wu, Wei-Lun
TI Application of moso bamboo vinegar with different collection
   temperatures to evaluate fungi resistance of moso bamboo materials
SO JOURNAL OF THE FACULTY OF AGRICULTURE KYUSHU UNIVERSITY
LA English
DT Article
AB The objective of this study was to determine if the original bamboo vinegar, collected from six different temperatures (80-150, over 80, 90-92, 99-102, 120-123 and 145-150 degrees C), obtained from Moso bamboo (Phyllostachys heterocycla), combined with a specific duration of soaking or vacuum treatment, could be used to increase the fungi resistance of bamboo. The results indicated that the absorption of bamboo vinegar was between 0.89 to 23.38 mg/cm(3). Also, the amount of bamboo vinegar absorptions by the different bamboo specimens increased with the amount of treatment time, regardless of the type of treatment or the pre-processed bamboo material. From the results of SEM and Marco-observations, the growth rate of Aspergillus flavus, Aspergillus niger and airborne fungi particles for the collected bamboo vinegar at 120-123 degrees C was about the range of 0-10% after being inoculated for over 70 days, but it was ineffective, 100% of fungal colony growth, for the control specimens after 5 days. For the bamboo vinegar collected at a temperature of 80-150 degrees C, the airborne fungi particles and Trichoderma viride were 10-30% and 50-90% respectively. However, after 70 days the growth rate of Aspergillus flavus days was higher than any of the others, except for the bamboo vinegar collected at 120-123 degrees C. The above results show that the fungi resistance of bamboo materials is influenced by the temperature of the bamboo vinegar.
C1 [Lin, Han Chien; Murase, Yasuhide; Shiah, Tsang-Chyi; Hwang, Gwo-Shyong; Chen, Po-Kuang; Wu, Wei-Lun] Kyushu Univ, Fac Agr, Dept Forest & Forest Prod Sci, Div Biomat Sci,Lab Wood Mat Technol, Fukuoka 8128581, Japan.
RP Shiah, TC (reprint author), Natl Chiayi Univ, Coll Agr, Dept Forest Prod Sci, Chiayi, Taiwan.
EM tcshiah@mail.ncyu.edu.tw
CR Akiyama T., 1995, WOODEN RESIDENCE ENV, P114
   AUSTIN R, 1970, BAMBOO, P101
   FUJIDA K, 1993, GIHOUTOU PUBLICATION, P69
   FUKUDA K, 2000, DATA WOOD RES, V16, P1
   HAGETA Y, 2004, NOBUNKYOU PUBLICATIO, P84
   IKIMOTO T, 2000, NOBUNKYOU PUBLICATIO, P89
   KOBAHASI Y, 2004, NOBUNKYOU PUBLICATIO, P146
   LIN FC, 1995, TANYI PUBLICATION, P28
   Lin HC, 2006, J FAC AGR KYUSHU U, V51, P5
   LIN HC, 2006, Q J FOREST RES TAIWA, V28, P51
   LIN JC, 2003, THESIS, P144
   MIZUKI B, 2004, NOBUNKYOU PUBLICATIO, P86
   Nomura R., 2004, NOBUNKYOU PUBLICATIO, P141
   RAYNER ADM, 1988, WILEY INTERSCIENCE P, P38
   Shiah TC, 2006, J AGR FORESTRY NCYU, V3, P1
   *TAPPI, 1993, MICR MICR TECHN COMM, P1
   UCHIMURA T, 2000, SOUMORISYA PUBLICATI, P138
   YOSHIE L, 2004, NOBUNKYOU PUBLICATIO, P132
NR 18
TC 7
Z9 7
U1 0
U2 0
PU KYUSHU UNIV, FACULTY AGRICULTURAL PUBLICATIONS
PI FUKUOKA-SHI
PA 6-10-1 HAKOZAKI, HIGASHI-KU, FUKUOKA-SHI, 812-0053, JAPAN
SN 0023-6152
J9 J FAC AGR KYUSHU U
JI J. Fac. Agric. Kyushu Univ.
PD FEB
PY 2008
VL 53
IS 1
BP 107
EP 113
PG 7
WC Agriculture, Multidisciplinary
SC Agriculture
GA 281KK
UT WOS:000254495600019
DA 2019-07-15
ER

PT J
AU Shin, JY
   Park, LY
   Oh, YS
   Lee, SH
   Youn, KS
   Kim, SJ
AF Shin, Jee-Young
   Park, La-Young
   Oh, Young-Sook
   Lee, Shin Ho
   Youn, Kwang-Sup
   Kim, Seok Joong
TI Inhibition of lipid accumulation in 3T3-L1 adipocytes by extract of
   Chokong, Rhynchosia nolubilis seeds pickled in vinegar
SO FOOD SCIENCE AND BIOTECHNOLOGY
LA English
DT Article
DE Rhynchosia nolubilis seed; vinegar; 3T3-L1 cell; triglyceride;
   glycerol-3-phosphate dehydrogenase
ID HIGH-FAT DIET; ANTIOXIDANT ACTIVITY; ADIPOSE CONVERSION; OBESITY; CELLS;
   BLACK; RATS; ADIPOGENESIS; LIPOGENESIS; EXPRESSION
AB The anti-obesity effect of chokong, Rhynchosia nolubilis seeds Pickled in vinegars for 2 weeks at 4 degrees C, was investigated. During the differentiation of 3T3-L1 adipocytes, the addition of ethanolic extracts of chokongs lowered the cellular triglyceride content by 8.1-9.0%, and glucose content by 12.2-27.6%, depending on the kinds of vinegar used. The activity of glycerol-3-phosphate dehydrogenase also decreased up to 56.0-59.3% by supplying those extracts. In addition, vinegars were superior to acetic acid, citric acid, and hydrochloric acid solutions, and distilled water in anti-obesity of the pickled seeds.
C1 [Kim, Seok Joong] Dongduk Womens Univ, Dept Food & Nutr, Seoul 136714, South Korea.
   [Shin, Jee-Young] Korea Food Res Inst, Mat Proc Technol Div, Songnam 463746, Gyeonggi, South Korea.
   [Park, La-Young; Oh, Young-Sook; Lee, Shin Ho; Youn, Kwang-Sup] Catholic Univ Daegu, Dept Food Sci & Technol, Hayang 712702, Gyeongbuk, South Korea.
RP Kim, SJ (reprint author), Dongduk Womens Univ, Dept Food & Nutr, Seoul 136714, South Korea.
EM skim@dongduk.ac.kr
CR AKIYAMA T, 1987, J BIOL CHEM, V274, P32159
   Bazuine M, 2005, BIOCHEM BIOPH RES CO, V326, P511, DOI 10.1016/j.bbrc.2004.11.055
   Bray GA, 2004, J CLIN ENDOCR METAB, V89, P2583, DOI 10.1210/jc.2004-0535
   Gao ZG, 2004, MOL ENDOCRINOL, V18, P2024, DOI 10.1210/me.2003-0383
   GREEN H, 1974, CELL, V1, P113, DOI 10.1016/0092-8674(74)90126-3
   Han D, 2006, FOOD SCI BIOTECHNOL, V15, P70
   Harmon AW, 2002, BIOCHEM J, V367, P203, DOI 10.1042/BJ20020300
   Hausman D B, 2001, Obes Rev, V2, P239, DOI 10.1046/j.1467-789X.2001.00042.x
   Hsu CL, 2006, J AGR FOOD CHEM, V54, P4191, DOI 10.1021/jf0609882
   Iwashita K, 2001, FOOD SCI TECHNOL RES, V7, P154
   Jeon T, 2004, LIFE SCI, V75, P3195, DOI 10.1016/j.lfs.2004.06.012
   JESEN B, 2004, EXP CELL RES, V301, P280
   Kang SoonAh, 2003, Korean Journal of Nutrition, V36, P32
   KAWADA T, 2003, NUTRACEUT FOOD, V8, P105
   Kawakami Y, 2005, J NUTR BIOCHEM, V16, P205, DOI 10.1016/j.jnutbio.2004.11.005
   Kim MJ, 2005, KOREAN J FOOD COOKER, V21, P844
   Kim SJ, 2007, FOOD SCI BIOTECHNOL, V16, P444
   Kopelman PG, 2000, NATURE, V404, P635
   Lee CH, 2006, FOOD SCI BIOTECHNOL, V15, P635
   Liu JB, 2005, J AGR FOOD CHEM, V53, P2333, DOI 10.1021/jf048552e
   MATSUURA M, 1993, J FOOD SCI, V58, P144, DOI 10.1111/j.1365-2621.1993.tb03231.x
   Moustaid N, 1996, J NUTR, V126, P865
   Naaz A, 2003, ENDOCRINOLOGY, V144, P3315, DOI 10.1210/en.2003-0076
   Oh YS, 2004, ASIAN AUSTRAL J ANIM, V17, P1378, DOI 10.5713/ajas.2004.1378
   OHKURA K, 1995, BIOSCI BIOTECH BIOCH, V58, P1485
   Popkin BM, 1998, NUTR REV, V56, P106
   RAMIREZZACARIAS JL, 1992, HISTOCHEMISTRY, V97, P493, DOI 10.1007/BF00316069
   Rho SJ, 2007, J SCI FOOD AGR, V87, P908, DOI 10.1002/jsfa.2808
   Russell T R, 1981, Methods Enzymol, V72, P720
   Sa J.-H., 2003, KOREAN J FOOD SCI TE, V35, P309
   SHIN MK, 2002, KOREAN J DIET CULTUR, V17, P64
   Shin SJ, 2005, FOOD SCI BIOTECHNOL, V14, P841
   Sul HS, 1998, PROG NUCLEIC ACID RE, V60, P317, DOI 10.1016/S0079-6603(08)60896-X
   Szkudelska K, 2000, J STEROID BIOCHEM, V75, P265, DOI 10.1016/S0960-0760(00)00172-2
   Takahashi R, 2005, J AGR FOOD CHEM, V53, P4578, DOI 10.1021/jf048062m
   Velasquez Manuel T, 2007, Int J Med Sci, V4, P72
   WISE LS, 1979, J BIOL CHEM, V254, P273
NR 37
TC 3
Z9 3
U1 0
U2 1
PU KOREAN SOC FOOD SCIENCE TECHNOLOGY
PI SEOUL
PA KOREA SCIENCE TECHNOLOGY CENTER #605, 635-4 YEOGSAM-DONG, KANGNAM-KU,
   SEOUL 135-703, SOUTH KOREA
SN 1226-7708
J9 FOOD SCI BIOTECHNOL
JI Food Sci. Biotechnol.
PD APR
PY 2008
VL 17
IS 2
BP 425
EP 429
PG 5
WC Food Science & Technology
SC Food Science & Technology
GA 296MC
UT WOS:000255547700036
DA 2019-07-15
ER
