# Supplementary material for: Knowledge Domain and Emerging Trends in Vinegar Research: A Bibliometric Review of the Literature from WoSCC
Source: Foods. 2020 Feb 10;9(2):166. doi: 10.3390/foods9020166 (PMC7074530; doi:10.3390/foods9020166)
Supplement: Supplementary file 1 [file foods-09-00166-s001.zip › Supplementary files/Supplementary Material/WoSCC dataset for CiteSpace/data/download2008_3x5unique.txt]

PT J
AU Gonzalez-Saiz, JM
   Pizarro, C
   Garrido-Vidal, D
AF Gonzalez-Saiz, Jose-Maria
   Pizarro, Consuelo
   Garrido-Vidal, Diego
TI Modelling gas-liquid and liquid-gas transfers in vinegar production by
   genetic algorithms
SO JOURNAL OF FOOD ENGINEERING
LA English
DT Article
DE fermentation; genetic algorithms; mass transfer; modelling; oxygen
   transfer; vinegar production
ID INDUSTRIAL ACETIC FERMENTATION; MASS-TRANSFER COEFFICIENT;
   OXYGEN-TRANSFER; ACID FERMENTATIONS; SCALE-UP; PREDICTION; BIOREACTORS;
   PRESSURE; REACTORS; SYSTEMS
AB The transfer of oxygen from aeration flow to the fermentation medium and the transfers of ethanol, ethyl acetate, acetoin, acetic acid and water from the fermentation medium to aeration flow were modelled for the industrial production of vinegar. The study was developed in a pilot fermentor, working with continuous processes and industrial fermentation mediums. The cores of the proposed models were the semi-empiric correlations for the volumetric transfer coefficients k(L)a for oxygen transfer and k(A.G)a for the liquid-gas transfers. The main novelty was the introduction of the effect of pressure on the fermentation medium, together with the expression proposed for k(A.G)a, with the same structure as the expression for k(L)a. A genetic algorithm was developed to calculate the parameters of the models, with a four composed desirability function as the evaluation function. The optimised sets of parameters provided models with good predictive ability. The models can be applied for any fermentor with the same agitation and aeration system design and the same geometry. (C) 2007 Elsevier Ltd. All rights reserved.
C1 [Gonzalez-Saiz, Jose-Maria; Pizarro, Consuelo; Garrido-Vidal, Diego] Univ La Rioja, Dept Chem, Logrono 26006, La Rioja, Spain.
RP Gonzalez-Saiz, JM (reprint author), Univ La Rioja, Dept Chem, C Madre Dios 51, Logrono 26006, La Rioja, Spain.
EM josemaria.gonzalez@unirioja.es
OI Gonzalez Saiz, Jose Maria/0000-0002-4463-8343; Pizarro Millan,
   Consuelo/0000-0001-6450-8741
CR Aguiar WB, 2002, BIOCHEM ENG J, V12, P49, DOI 10.1016/S1369-703X(02)00040-2
   Aiba S., 1973, BIOCH ENG
   Bailey J., 1986, BIOCH ENG FUNDAMENTA
   CALDERBANK PH, 1967, BIOCH BIOL ENG SCI, V1, P102
   CARO I, 1992, CHEM ENG J BIOCH ENG, V48, pB15, DOI 10.1016/0300-9467(92)80038-C
   Cooper CM, 1944, IND ENG CHEM, V36, P504, DOI 10.1021/ie50414a005
   Dean J. A., 1992, LANGES HDB CHEM
   Dhanasekharan KM, 2005, CHEM ENG SCI, V60, P213, DOI 10.1016/j.ces.2004.07.118
   Doehlert D.H., 1970, APPL STATISTICS, V19, P231
   Fregapane G, 1999, BIOTECHNOL BIOENG, V63, P141, DOI 10.1002/(SICI)1097-0290(19990420)63:2<141::AID-BIT2>3.0.CO;2-6
   Garcia-Ochoa F, 1998, BIOCHEM ENG J, V1, P1, DOI 10.1016/S1369-703X(97)00002-8
   Garcia-Ochoa F, 2004, CHEM ENG SCI, V59, P2489, DOI 10.1016/j.ces.2004.02.009
   Garrido-Vidal D, 2003, BIOTECHNOL PROGR, V19, P1468, DOI 10.1021/bp034055r
   Garrido-Vidal D, 2004, J NEAR INFRARED SPEC, V12, P15, DOI 10.1255/jnirs.404
   Gomez E, 2006, ENERG FUEL, V20, P1565, DOI 10.1021/ef050362y
   Goni SM, 2008, J FOOD ENG, V84, P164, DOI 10.1016/j.jfoodeng.2007.05.006
   Gonzalez-Saiz JM, 2003, BIOTECHNOL PROGR, V19, P599, DOI 10.1021/bp0256871
   GULLIVER JS, 1990, J ENG ENG, V116, P1107
   HINZE JO, 1955, AICHE J, V1, P289, DOI 10.1002/aic.690010303
   HUGHMARK GA, 1980, IND ENG CHEM PROC DD, V19, P638, DOI 10.1021/i260076a023
   LAI R, 2004, ENV CHEM RES, V43, P1302
   Letzel HM, 1999, CHEM ENG SCI, V54, P2237, DOI 10.1016/S0009-2509(98)00418-7
   LEVICH VG, 1962, PHYSIOCHERMICAL HYDR
   LUCASIUS CB, 1993, CHEMOMETR INTELL LAB, V19, P1, DOI 10.1016/0169-7439(93)80079-W
   LUCASIUS CB, 1994, CHEMOMETR INTELL LAB, V25, P99, DOI 10.1016/0169-7439(94)85038-0
   MASSART DL, 1997, HDB CHEMOMETRICS C A
   Micheletti M, 2006, CHEM ENG SCI, V61, P2939, DOI 10.1016/j.ces.2005.11.028
   Montes FJ, 1999, PROCESS BIOCHEM, V34, P549, DOI 10.1016/S0032-9592(98)00125-3
   MOUCHA T, 1995, T I CHEM ENG-LOND, V73, P286
   OOSTERHUIS NMG, 1983, CHEM ENG RES DES, V61, P308
   Ory I. de, 2004, Journal of Food Engineering, V63, P39, DOI 10.1016/S0260-8774(03)00280-2
   Perry Robert H., 2001, PERRYS CHEM ENG HDB
   PRASHER BD, 1973, IND ENG CHEM PROC DD, V12, P351, DOI 10.1021/i260047a023
   Richards IW, 1963, BR CHEM ENG, V8, P158
   RICHARDS JW, 1961, PROG IND MICROBIOL, V3, P143
   Romero LE, 1998, BIOTECHNOL BIOENG, V59, P310, DOI 10.1002/(SICI)1097-0290(19980805)59:3<310::AID-BIT7>3.0.CO;2-E
   Romero LE, 1998, BIOPROCESS ENG, V18, P289, DOI 10.1007/s004490050443
   RUSHTON JH, 1951, CHEM ENG PROG, V47, P485
   RUSHTON JH, 1950, CHEM ENG PROG, V46, P395
   SIDEMAN S, 1966, IND ENG CHEM, V58, P32, DOI 10.1021/ie50679a006
   Van't Riet K, 1983, TRENDS BIOTECHNOL, V1, P113
   WILHELM E, 1977, CHEM REV, V77, P219, DOI 10.1021/cr60306a003
   Wong I, 2003, PROCESS BIOCHEM, V38, P1295, DOI 10.1016/S0032-9592(02)00326-6
NR 43
TC 9
Z9 9
U1 0
U2 0
PU ELSEVIER SCI LTD
PI OXFORD
PA THE BOULEVARD, LANGFORD LANE, KIDLINGTON, OXFORD OX5 1GB, OXON, ENGLAND
SN 0260-8774
J9 J FOOD ENG
JI J. Food Eng.
PD JUL
PY 2008
VL 87
IS 1
BP 136
EP 147
DI 10.1016/j.jfoodeng.2007.11.020
PG 12
WC Engineering, Chemical; Food Science & Technology
SC Engineering; Food Science & Technology
GA 282SQ
UT WOS:000254587900020
DA 2019-07-15
ER

PT J
AU Tagliazucchi, D
   Verzelloni, E
   Conte, A
AF Tagliazucchi, Davide
   Verzelloni, Elena
   Conte, Angela
TI Antioxidant properties of traditional balsamic vinegar and boiled must
   model systems
SO EUROPEAN FOOD RESEARCH AND TECHNOLOGY
LA English
DT Article
DE antioxidant activity; Maillard reaction; melanoidins; model solutions;
   polyphenols; tannins; traditional balsamic vinegar
ID MAILLARD REACTION-PRODUCTS; AMINO-ACIDS; GRAPE JUICE;
   PHENOLIC-COMPOUNDS; BROWNING REACTION; REACTION-KINETICS; LYSINE MODEL;
   RED WINE; SUGAR; PH
AB Traditional balsamic vinegar (TBV) is a natural product prepared with cooked and concentrated locally grown grape must. It has been demonstrated that TBV contains phenols and shows antioxidant activity. In this study we investigated the antioxidant properties of TBV in relation to its content of phenolic compounds, polymeric tannins and Maillard reaction products (MRPs). Results show that TBV has a high antioxidant activity measured with both FRAP and ABTS assays, which is higher or equal to those obtained in some red wines. About 45% of the antioxidant activity of TBV is due to the total polyphenolic fraction. Among polyphenols, tannins contribute to about 50% of the antioxidant activity of the total polyphenolic fraction. The residual antioxidant activity of TBV is due to the melanoidins (about 45%) synthesized during the boiling of the must and the ageing of TBV and to other compounds such as low molecular weight MRPs. When we investigated the effect of heating on the browning and on the formation of antioxidant MRPs in must model systems, we observed a major formation of antioxidant MRPs for the model system containing both amino acids and sugars with respect to the model system containing only sugars. We also tested the effect of some representative phenolic compounds present in must. Only polyphenols were stable in the model solution; however, at our experimental conditions they did not influence the browning and the formation of MRPs. Independent of their bioavailability, dietary antioxidants play an important role in protecting the gastrointestinal tract from oxidative damage and also possibly against a buildup of peroxides and their assimilitation in the digestive tract.
C1 [Tagliazucchi, Davide; Conte, Angela] Univ Modena, Dept Agr & Food Sci, I-42100 Reggio Emilia, Italy.
   [Verzelloni, Elena] Univ Pisa, Dept Human & Environm Sci, I-56126 Pisa, Italy.
RP Tagliazucchi, D (reprint author), Univ Modena, Dept Agr & Food Sci, Via Kennedy 17, I-42100 Reggio Emilia, Italy.
EM davide.tagliazucchi@unimore.it
RI Tagliazucchi, Davide/B-4720-2012; Conte, Angela/C-8870-2015
OI Tagliazucchi, Davide/0000-0002-6462-9305; Conte,
   Angela/0000-0003-3348-1050
CR Ajandouz EH, 1999, J AGR FOOD CHEM, V47, P1786, DOI 10.1021/jf980928z
   Ajandouz EH, 2001, J FOOD SCI, V66, P926, DOI 10.1111/j.1365-2621.2001.tb08213.x
   Antolovich M, 2002, ANALYST, V127, P183, DOI 10.1039/b009171p
   Antonelli A, 2004, FOOD CHEM, V88, P63, DOI 10.1016/j.foodchem.2004.01.023
   Benzie IFF, 1999, METHOD ENZYMOL, V299, P15
   Borrelli RC, 2002, EUR FOOD RES TECHNOL, V215, P210, DOI 10.1007/s00217-002-0531-0
   Bozkurt H, 1999, FOOD CHEM, V64, P89, DOI 10.1016/S0308-8146(98)00081-8
   Charurin P, 2002, J AGR FOOD CHEM, V50, P3751, DOI 10.1021/jf011703i
   Cocchi M, 2006, TALANTA, V69, P1166, DOI 10.1016/j.talanta.2005.12.032
   Cocchi M, 2002, J AGR FOOD CHEM, V50, P5255, DOI 10.1021/jf020155l
   EICHNER K, 1972, J AGR FOOD CHEM, V20, P218, DOI 10.1021/jf60180a025
   Gogus F, 1998, FOOD SCI TECHNOL-LEB, V31, P196
   HAGERMAN AE, 1978, J AGR FOOD CHEM, V26, P809, DOI 10.1021/jf60218a027
   Halliwell B, 2000, FREE RADICAL RES, V33, P819, DOI 10.1080/10715760000301341
   Jing H, 2004, ARCH BIOCHEM BIOPHYS, V429, P154, DOI 10.1016/j.abb.2004.06.019
   Jing H, 2002, FOOD CHEM TOXICOL, V40, P1007, DOI 10.1016/S0278-6915(02)00070-4
   Kwak EJ, 2005, J SCI FOOD AGR, V85, P1337, DOI 10.1002/jsfa.1994
   Kwak EJ, 2004, AMINO ACIDS, V27, P85, DOI 10.1007/s00726-004-0067-7
   Lee KW, 2003, J AGR FOOD CHEM, V51, P7292, DOI 10.1021/jf0344385
   Lertittikul W, 2007, FOOD CHEM, V100, P669, DOI 10.1016/j.foodchem.2005.09.085
   Liu SC, 2003, FOOD RES INT, V36, P579, DOI 10.1016/S0963-9969(03)00005-X
   Ma YT, 2007, J AGR FOOD CHEM, V55, P4222, DOI 10.1021/jf070084w
   Manzocco L., 2001, Trends in Food Science & Technology, V11, P340, DOI 10.1016/S0924-2244(01)00014-0
   Martinez-Guerra R, 2001, INT J ROBUST NONLIN, V11, P373, DOI 10.1002/rnc.559
   Morales FJ, 2004, EUR FOOD RES TECHNOL, V218, P515, DOI 10.1007/s00217-004-0896-3
   Morales FJ, 2001, FOOD CHEM, V72, P119, DOI 10.1016/S0308-8146(00)00239-9
   Muratore G, 2006, J AGR FOOD CHEM, V54, P860, DOI 10.1021/jf051786t
   OKAMOTO G, 1992, BIOSCI BIOTECH BIOCH, V56, P928, DOI 10.1271/bbb.56.928
   Osada Y, 2006, FOOD CHEM, V98, P522, DOI 10.1016/j.foodchem.2005.05.084
   OSZMIANSKI J, 1988, AM J ENOL VITICULT, V39, P259
   PHAM CB, 1990, FOOD CHEM, V37, P251, DOI 10.1016/0308-8146(90)90105-D
   Plessi M, 2006, J FOOD COMPOS ANAL, V19, P49, DOI 10.1016/J.JFCA.2004.10.008
   Prior RL, 2005, J AGR FOOD CHEM, V53, P4290, DOI 10.1021/jf0502698
   Re R, 1999, FREE RADICAL BIO MED, V26, P1231, DOI 10.1016/S0891-5849(98)00315-3
   Samaras TS, 2005, J AGR FOOD CHEM, V53, P4938, DOI 10.1021/jf0501600
   Singleton VL, 1999, METHOD ENZYMOL, V299, P152
   SPANOS GA, 1990, J AGR FOOD CHEM, V38, P1565, DOI 10.1021/jf00097a030
   Stevanato R, 2004, J AGR FOOD CHEM, V52, P6287, DOI 10.1021/jf04989s
   Verzelloni E, 2007, FOOD CHEM, V105, P564, DOI 10.1016/j.foodchem.2007.04.014
   Yilmaz Y, 2005, FOOD CHEM, V93, P273, DOI 10.1016/j.foodchem.2004.09.043
   Yoshimura Y, 1997, J AGR FOOD CHEM, V45, P4106, DOI 10.1021/jf9609845
NR 41
TC 33
Z9 36
U1 0
U2 20
PU SPRINGER
PI NEW YORK
PA 233 SPRING ST, NEW YORK, NY 10013 USA
SN 1438-2377
J9 EUR FOOD RES TECHNOL
JI Eur. Food Res. Technol.
PD JUL
PY 2008
VL 227
IS 3
BP 835
EP 843
DI 10.1007/s00217-007-0794-6
PG 9
WC Food Science & Technology
SC Food Science & Technology
GA 310KV
UT WOS:000256529400022
DA 2019-07-15
ER

PT J
AU Ilabaca, C
   Navarrete, P
   Mardones, P
   Romero, J
   Mas, A
AF Ilabaca, Carolina
   Navarrete, Paola
   Mardones, Pamela
   Romero, Jaime
   Mas, Albert
TI Application of culture culture-independent molecular biology based
   methods to evaluate acetic acid bacteria diversity during vinegar
   processing
SO INTERNATIONAL JOURNAL OF FOOD MICROBIOLOGY
LA English
DT Article
DE Chilean vinegar; 16S rRNA gene; TTGE; cloning
ID GRADIENT GEL-ELECTROPHORESIS; TRADITIONAL BALSAMIC VINEGAR; 16S RDNA;
   SP-NOV; PCR; IDENTIFICATION; FERMENTATION; POPULATIONS; SPACER; WINE
AB Acetic acid bacteria (AAB) are considered fastidious microorganisms because they are difficult to isolate and cultivate. Different molecular approaches were taken to detect AAB diversity, independently of their capacity to grow in culture media. Those methods were tested in samples that originated during traditional vinegar production. Bacterial diversity was assessed by analysis of 16S rRNA gene, obtained by PCR amplifications of DNA extracted directly from the acetification container. Bacterial composition was analyzed by RFLP-PCR of 16S rRNA gene, Temporal Temperature Gradient Gel Electrophoresis (TTGE) separation of amplicons containing region V3-V5 of 16S rRNA gene and cloning of those amplicons. TTGE bands and clones were grouped based on their electrophoretic pattern similarity and sequenced to be compared with reference strains. The main microorganism identified in vinegar was Acetobacter pasteurianus, which at the end of the acetification process was considered to be the only microorganism present. The diversity was the highest at 2% acetic acid, where indefinite species of Gluconacetobacter xylinus/europaeus/intermedius were also present. (C) 2008 Elsevier B.V. All rights reserved.
C1 [Mas, Albert] Univ Rovira & Virgili, Fac Enol Tarragona, Dept Bioquim & Biotecnol, Grp Biotecnol Encol, Tarragona 43007, Spain.
   [Ilabaca, Carolina] Univ Chile, Fac Ciencias Agron, Lab Microbiol Enol, Santiago, Chile.
   [Navarrete, Paola; Mardones, Pamela; Romero, Jaime] Univ Chile, INTA, Lab Biotecnol, Santiago, Chile.
RP Mas, A (reprint author), Univ Rovira & Virgili, Fac Enol Tarragona, Dept Bioquim & Biotecnol, Grp Biotecnol Encol, Marcel Li Domingo S-N, Tarragona 43007, Spain.
EM albert.mas@urv.cat
RI Mas, Albert/C-9812-2010; Romero, Jaime/I-2816-2013; navarrete,
   paola/B-5371-2014
OI Mas, Albert/0000-0002-0763-1679; Romero, Jaime/0000-0001-9614-2393;
   Navarrete, Paola/0000-0003-0692-2324
FU AECI [AGL2004-07494-CO2-02/ALI]; FONDECYT [1061121]; CONICYT-Chile;
   Tecnovid Research Consortium
FX This work is the result of joint collaboration agreements funded by AECI
   travel bursaries and grant number AGL2004-07494-CO2-02/ALI from the
   government of Spain and partially by FONDECYT 1061121 from Chile. The
   authors thank the Language Service of the Rovira i Virgili University
   for revising the manuscript. P. Navarrete (INTA) and P. Mardones (USACH)
   were supported by a Doctoral scholarship from CONICYT-Chile. C. Ilabaca
   was supported by Tecnovid Research Consortium scholarship.
CR Bartowsky EJ, 2003, LETT APPL MICROBIOL, V36, P307, DOI 10.1046/j.1472-765X.2003.01314.x
   Cole JR, 2007, NUCLEIC ACIDS RES, V35, pD169, DOI 10.1093/nar/gkl889
   De Ley J., 1984, BERGEYS MANUAL SYSTE, V1, P267
   De Vero L, 2006, FOOD MICROBIOL, V23, P809, DOI 10.1016/j.fm.2006.01.006
   DEVERO L, 2008, INT J FOOD MICROBIOL
   ENTANI E, 1985, J GEN APPL MICROBIOL, V31, P475, DOI 10.2323/jgam.31.475
   Espejo RT, 1998, MICROBIOL-UK, V144, P1611, DOI 10.1099/00221287-144-6-1611
   ESPEJO RT, 1993, RES VIROLOGY, V144, P243, DOI 10.1016/S0923-2516(06)80035-X
   Fleet GH, 1999, INT J FOOD MICROBIOL, V50, P101, DOI 10.1016/S0168-1605(99)00080-X
   Giraffa G, 2004, FEMS MICROBIOL REV, V28, P251, DOI 10.1016/j.femsre.2003.10.005
   Gonzalez A, 2006, INT J FOOD MICROBIOL, V108, P141, DOI 10.1016/j.ijfoodmicro.2005.10.025
   Gonzalez A, 2006, FEMS MICROBIOL LETT, V254, P123, DOI 10.1111/j.1574-6968.2005.000011.x
   Gonzalez A, 2005, INT J FOOD MICROBIOL, V102, P295, DOI 10.1016/j.ijfoodmicro.2004.11.020
   Gullo M, 2006, INT J FOOD MICROBIOL, V106, P209, DOI 10.1016/j.ijfoodmicro.2005.06.024
   Haruta S, 2006, INT J FOOD MICROBIOL, V109, P79, DOI 10.1016/j.ijfoodmicro.2006.01.015
   Lopez I, 2003, APPL ENVIRON MICROB, V69, P6801, DOI 10.1128/AEM.69.11.6801-6807.2003
   Magne F, 2006, FEMS MICROBIOL ECOL, V58, P563, DOI 10.1111/j.1574-6941.2006.00182.x
   Mesa MM, 2003, J FLUORESC, V13, P261, DOI 10.1023/A:1025094017265
   MILLET V, 2000, LETT APPL MICROBIOL, V30, P126
   Nielsen DS, 2007, INT J FOOD MICROBIOL, V114, P168, DOI 10.1016/j.ijfoodmicro.2006.09.010
   Prieto C, 2007, INT J FOOD MICROBIOL, V115, P348, DOI 10.1016/j.ijfoodmicro.2006.12.017
   Ribereau-Gayon P., 2000, HDB ENOLOGY MICROBIO, VI
   Romero J, 2002, J FOOD SCI, V67, P2300, DOI 10.1111/j.1365-2621.2002.tb09544.x
   Romero J, 2006, MICROB ECOL, V51, P422, DOI 10.1007/s00248-006-9037-9
   Ruiz A, 2000, INT J SYST EVOL MICR, V50, P1981, DOI 10.1099/00207713-50-6-1981
   SIEVERS M, 1992, SYST APPL MICROBIOL, V15, P386, DOI 10.1078/072320202320771453
   Sokollek SJ, 1998, J BIOTECHNOL, V60, P195, DOI 10.1016/S0168-1656(98)00014-5
   Trcek J, 2005, SYST APPL MICROBIOL, V28, P735, DOI 10.1016/j.syapm.2005.05.001
   Trcek J, 2002, FEMS MICROBIOL LETT, V208, P69, DOI 10.1016/S0378-1097(01)00593-6
   URAKAMI T, 1989, INT J SYST BACTERIOL, V39, P50, DOI 10.1099/00207713-39-1-50
   vandePeer Y, 1997, COMPUT APPL BIOSCI, V13, P227
NR 31
TC 32
Z9 34
U1 1
U2 28
PU ELSEVIER SCIENCE BV
PI AMSTERDAM
PA PO BOX 211, 1000 AE AMSTERDAM, NETHERLANDS
SN 0168-1605
J9 INT J FOOD MICROBIOL
JI Int. J. Food Microbiol.
PD AUG 15
PY 2008
VL 126
IS 1-2
BP 245
EP 249
DI 10.1016/j.ijfoodmicro.2008.05.001
PG 5
WC Food Science & Technology; Microbiology
SC Food Science & Technology; Microbiology
GA 343ZE
UT WOS:000258894200037
PM 18571262
DA 2019-07-15
ER

PT J
AU Maestre, O
   Santos-Duenas, IM
   Peinado, R
   Jimenez-Ot, C
   Garcia-Garcia, I
   Mauricio, JC
AF Maestre, Oscar
   Santos-Duenas, Ines M.
   Peinado, Rafael
   Jimenez-Ot, Carlos
   Garcia-Garcia, Isidoro
   Mauricio, Juan C.
TI Changes in amino acid composition during wine vinegar production in a
   fully automatic pilot acetator
SO PROCESS BIOCHEMISTRY
LA English
DT Article
DE acetification; vinegar; wine; amino acids; acetic acid bacteria;
   apoptosis
ID PROGRAMMED CELL-DEATH; SACCHAROMYCES-CEREVISIAE; ACETIC-ACID;
   NITROGEN-COMPOUNDS; GRAPE JUICE; FERMENTATION; BACTERIA; RELEASE; YEAST;
   SUPPLEMENTATION
AB Changes in free amino acid, ammonium ion and urea contents in the culture medium were investigated during controlled acetification in the presence of acetic acid bacteria. The bacteria were found to use L-proline, L-leucine and ammonium ion as their primary sources of nitrogen; in fact, these three species accounted for 68.1% of their total nitrogen uptake. Concentration changes were very similar for all amino acids and consistent with changes in cell concentrations. Thus, cell concentration in the medium decreased through bacterial autolysis as the amino acid concentration increased. By contrast, when a cellular growth is produced the amino acid concentration was decreased. The concentration of acetic acid bacteria oscillated widely during the last fermentation stage. This can be ascribed to the bacteria using an apoptosis-like way in response to the stressing conditions produced by the high concentration of acetic acid present in the medium. (C) 2008 Elsevier Ltd. All rights reserved.
C1 [Maestre, Oscar; Mauricio, Juan C.] Univ Cordoba, Dept Microbiol, Fac Ciencias, E-14071 Cordoba, Spain.
   [Santos-Duenas, Ines M.; Garcia-Garcia, Isidoro] Univ Cordoba, Dept Ingn Quim, Fac Ciencias, E-14071 Cordoba, Spain.
   [Peinado, Rafael] Univ Cordoba, Dept Quim Agr & Edafol, Fac Ciencias, E-14071 Cordoba, Spain.
   [Jimenez-Ot, Carlos] Grp SOS, Dept Calidad & Innovac, Cordoba 14610, Spain.
RP Mauricio, JC (reprint author), Univ Cordoba, Dept Microbiol, Fac Ciencias, Edificio Severo Ochoa,Campus Rabanales, E-14071 Cordoba, Spain.
EM milgamaj@uco.es
RI Peinado, Rafael/L-2298-2014; Garcia Mauricio, Juan Carlos/H-8842-2015;
   Santos Duenas, Ines M/L-7634-2014
OI Peinado, Rafael/0000-0002-0136-8793; Garcia Mauricio, Juan
   Carlos/0000-0002-5694-7653; Santos Duenas, Ines M/0000-0002-1357-0139;
   Garcia-Garcia, Isidoro/0000-0002-7102-0864
FU Spain's Ministry of Education and Science [AGL2002-01712, PET2006_0827]
FX The authors are grateful to Spain's Ministry of Education and Science
   for funding this research (AGL2002-01712, PET2006_0827), and also to
   Vinagres y Salsas, S.A. (Grupo SOS, Cordoba, Spain) for their invaluable
   help and information.
CR AYESTARAN BM, 1995, J AGR FOOD CHEM, V43, P476, DOI 10.1021/jf00050a041
   Baena-Ruano S, 2006, PROCESS BIOCHEM, V41, P1160, DOI 10.1016/j.procbio.2005.12.016
   BOTELLA MA, 1990, AM J ENOL VITICULT, V41, P12
   Carlavilla D, 2006, ELECTROPHORESIS, V27, P2551, DOI 10.1002/elps.200500909
   Fabrizio P, 2004, FEBS LETT, V557, P136, DOI 10.1016/S0014-5793(03)01462-5
   Gonzalez A, 2006, INT J FOOD MICROBIOL, V108, P141, DOI 10.1016/j.ijfoodmicro.2005.10.025
   GUILLAMON JM, 2005, MICROBIOLOGIA VINO, P273
   Gullo M, 2006, INT J FOOD MICROBIOL, V106, P209, DOI 10.1016/j.ijfoodmicro.2005.06.024
   Herker E, 2004, J CELL BIOL, V164, P501, DOI 10.1083/jcb.200310014
   Knorre DA, 2005, BIOCHEMISTRY-MOSCOW+, V70, P264, DOI 10.1007/s10541-005-0110-7
   LASKO PF, 1981, J BACTERIOL, V148, P241
   Lewis K, 2000, MICROBIOL MOL BIOL R, V64, P503, DOI 10.1128/MMBR.64.3.503-514.2000
   Ludovico P, 2003, FEMS YEAST RES, V3, P91, DOI 10.1111/j.1567-1364.2003.tb00143.x
   Ludovico P, 2002, MOL BIOL CELL, V13, P2598, DOI 10.1091/mbc.E01-12-0161
   Martinez-Rodriguez AJ, 2001, INT J FOOD MICROBIOL, V68, P155, DOI 10.1016/S0168-1605(01)00486-X
   Matsushita K., 2005, Survival and death in bacteria, P169
   Mauricio JC, 1997, BIOTECHNOL BIOENG, V53, P159, DOI 10.1002/(SICI)1097-0290(19970120)53:2<159::AID-BIT5>3.0.CO;2-N
   Mauricio JC, 2001, J AGR FOOD CHEM, V49, P3310, DOI 10.1021/jf010005v
   MONTEIRO FF, 1992, AM J ENOL VITICULT, V43, P1
   MONTEIRO FF, 1992, AM J ENOL VITICULT, V43, P11
   MONTEIRO FF, 1991, AM J ENOL VITICULT, V42, P47
   Trabalzini L, 2003, BIOCHEM J, V370, P35, DOI 10.1042/BJ20020140
   Valero E, 2005, J SCI FOOD AGR, V85, P603, DOI 10.1002/jsfa.2016
   Valero E, 2003, J SCI FOOD AGR, V83, P830, DOI 10.1002/jsfa.1417
NR 24
TC 21
Z9 22
U1 0
U2 18
PU ELSEVIER SCI LTD
PI OXFORD
PA THE BOULEVARD, LANGFORD LANE, KIDLINGTON, OXFORD OX5 1GB, OXON, ENGLAND
SN 1359-5113
EI 1873-3298
J9 PROCESS BIOCHEM
JI Process Biochem.
PD AUG
PY 2008
VL 43
IS 8
BP 803
EP 807
DI 10.1016/j.procbio.2008.03.007
PG 5
WC Biochemistry & Molecular Biology; Biotechnology & Applied Microbiology;
   Engineering, Chemical
SC Biochemistry & Molecular Biology; Biotechnology & Applied Microbiology;
   Engineering
GA 336WW
UT WOS:000258396700002
DA 2019-07-15
ER

PT J
AU Moros, J
   Inon, FA
   Garrigues, S
   de la Guardia, A
AF Moros, J.
   Inon, F. A.
   Garrigues, S.
   de la Guardia, A.
TI Determination of vinegar acidity by attenuated total reflectance
   infrared measurements through the use of second-order absorbance-pH
   matrices and parallel factor analysis
SO TALANTA
LA English
DT Article
DE infrared; multicommutation; second-order calibration; parallel factor
   analysis (PARAFAC); partial least square (PLS); vinegars; acetic acid
ID LEAST-SQUARES; PARAFAC
AB Univariate (zero-order), multivariate (first-order) and multiway (second-order) calibrations were assayed for the determination of vinegar acidity using a mechanized procedure based upon vibrational spectroscopy and the emerging multicommutation methodology. The second-order methodology relies on the use of a flow system based on multicommutation and binary sampling. The flow network comprises a set of three-way solenoid valves, computer-controlled to provide facilities to handle the sample and to generate a time-dependent pH gradient using two carrier solutions. The procedure is based on the volumetric fraction variation approach that maintains the same volume of sample solution and dynamically varies its pH. The analysis of second-order absorbance-pH matrices was performed using parallel factor analysis (PARAFAC). Results were compared with first-order absorbance data analyzed with linear calibration and partial least squares regression (PLS) and they were employed for a discussion of the relative advantages of the applied chemometric tools. As excellent accuracy is obtained without the need of any sample pre-treatment, the procedure can be fully mechanized (i.e., by means of an auto-sampler device).
   Accuracy of the different strategies assayed was assessed by comparing the results achieved with those obtained by titration reference procedure. (c) 2007 Elsevier B.V. All rights reserved
C1 [Moros, J.; Garrigues, S.; de la Guardia, A.] Univ Valencia, Dept Analyt Chem, E-46100 Valencia, Spain.
   [Inon, F. A.] JENCK SA, Res & Dev, Buenos Aires, DF, Argentina.
RP Garrigues, S (reprint author), Univ Valencia, Dept Analyt Chem, Edifici Jeroni Munoz 50th Dr, E-46100 Valencia, Spain.
EM salvador.garrigues@uv.es
RI Garrigues, Salvador/R-5888-2018; Moros, Javier/K-4524-2019; Moros,
   Javier/L-2869-2014
OI Garrigues, Salvador/0000-0002-5461-7589; Moros,
   Javier/0000-0001-7795-2913; Moros, Javier/0000-0001-7795-2913
CR *ASS OFF AN CHEM, 1995, 93035 AOAC, V1
   BOOKSH KS, 1994, ANAL CHEM, V66, P782
   Bro R, 2003, J CHEMOMETR, V17, P274, DOI 10.1002/cem.801
   Bro R, 1997, CHEMOMETR INTELL LAB, V38, P149, DOI 10.1016/S0169-7439(97)00032-4
   Bro R, 1996, J CHEMOMETR, V10, P47, DOI 10.1002/(SICI)1099-128X(199601)10:1<47::AID-CEM400>3.3.CO;2-3
   Castro R, 2002, CHROMATOGRAPHIA, V56, P57, DOI 10.1007/BF02490247
   Cocchi M, 2002, J AGR FOOD CHEM, V50, P5255, DOI 10.1021/jf020155l
   Damiani PC, 2004, ANAL CHEM, V76, P2798, DOI 10.1021/ac035541w
   Gonzalez AG, 1999, TALANTA, V48, P729, DOI 10.1016/S0039-9140(98)00271-9
   Inon FA, 2004, ANAL CHIM ACTA, V513, P401, DOI 10.1016/j.aca.2004.03.014
   Kitamura N, 2004, BUNSEKI KAGAKU, V53, P1097, DOI 10.2116/bunsekikagaku.53.1097
   Kurauchi Y, 1996, ANAL SCI, V12, P55, DOI 10.2116/analsci.12.55
   Lenghor N, 2002, TALANTA, V58, P1139, DOI 10.1016/S0039-9140(02)00444-7
   Lin-Vien D., 1991, INFRARED RAMAN CHARA
   Marsili NR, 2004, J AGR FOOD CHEM, V52, P2479, DOI 10.1021/jf035362f
   Massart D. L., 1997, HDB CHEMOMETRICS QUA
   Moros J, 2005, ANAL CHIM ACTA, V538, P181, DOI 10.1016/j.aca.2005.02.004
   Olivieri AC, 2006, PURE APPL CHEM, V78, P633, DOI 10.1351/pac200678030633
NR 18
TC 14
Z9 15
U1 0
U2 6
PU ELSEVIER SCIENCE BV
PI AMSTERDAM
PA PO BOX 211, 1000 AE AMSTERDAM, NETHERLANDS
SN 0039-9140
J9 TALANTA
JI Talanta
PD JAN 15
PY 2008
VL 74
IS 4
BP 632
EP 641
DI 10.1016/j.talanta.2007.06.046
PG 10
WC Chemistry, Analytical
SC Chemistry
GA 261ER
UT WOS:000253062400026
PM 18371686
DA 2019-07-15
ER
