# Supplementary material for: Knowledge Domain and Emerging Trends in Vinegar Research: A Bibliometric Review of the Literature from WoSCC
Source: Foods. 2020 Feb 10;9(2):166. doi: 10.3390/foods9020166 (PMC7074530; doi:10.3390/foods9020166)
Supplement: Supplementary file 1 [file foods-09-00166-s001.zip › Supplementary files/Supplementary Material/WoSCC dataset for CiteSpace/data/download2008_4x5unique.txt]

PT J
AU Falcone, PM
   Verzelloni, E
   Tagliazucchi, D
   Giudici, P
AF Falcone, Pasquale M.
   Verzelloni, Elena
   Tagliazucchi, Davide
   Giudici, Paolo
TI A rheological approach to the quantitative assessment of Traditional
   Balsamic Vinegar quality
SO JOURNAL OF FOOD ENGINEERING
LA English
DT Article
DE Traditional Balsamic Vinegar; sugars; organic acids; viscosity
ID SOLUTION VISCOSITY; ORAL PERCEPTION; FLAVOR
AB This work aimed at evaluating the ability of theological measurements to describe the quality of Traditional Balsamic Vinegars (TBV) with respect to their composition and sugar crystallization. With this aim, shearing experiments were conducted on 100 samples of TBV using a controlled-strain rotational rheometer, whereas the concentration of glucose, fructose, acetic acid, gluconic acid, malic acid as well as refractive index and titrable acidity were determined according to the normal procedure for quality assessment of TBV. A broad range for the rheological response was observed including Newtonian and shear-thinning behavior. A Joining Tree Cluster Analysis (JTCA) was able to classify the investigated vinegars into meaningful classes based on the stress data alone. Moreover, Principal Component Analysis (PCA) was performed to link composition data to rheological properties, and finally, Multivariate Regression Analysis (MRA) evaluated the contribution of the main constituents to vinegar viscosity. The results suggested that rheological analysis must be carried out in order to spot some fundamental aspects of the vinegar texture, which cannot be detected otherwise. In particular, two rheological parameters were proposed as objective and quantitative descriptors of TBV quality: the shear viscosity measured at 500 s(-1) accounting for the vinegar composition, and the flow behavior index accounting for sugar crystallization. (C) 2007 Elsevier Ltd. All rights reserved.
C1 [Falcone, Pasquale M.; Verzelloni, Elena; Tagliazucchi, Davide; Giudici, Paolo] Univ Modena & Reggio Emilia, Dept Agr & Food Sci, I-42100 Reggio Emilia, Italy.
RP Falcone, PM (reprint author), Univ Modena & Reggio Emilia, Dept Agr & Food Sci, JF Kennedy 17, I-42100 Reggio Emilia, Italy.
EM pm.falcone@unimore.it
RI Giudici, Paolo/E-4917-2015; Tagliazucchi, Davide/B-4720-2012
OI Giudici, Paolo/0000-0003-0015-0087; Tagliazucchi,
   Davide/0000-0002-6462-9305; Falcone, Pasquale
   Massimiliano/0000-0002-0038-6383
CR ASSIL HI, 1991, J FOOD SCI, V56, P1034, DOI 10.1111/j.1365-2621.1991.tb14635.x
   Bhandari B, 1999, J FOOD ENG, V41, P65, DOI 10.1016/S0260-8774(99)00078-3
   Bhandari B, 1999, INT J FOOD PROP, V2, P217, DOI 10.1080/10942919909524606
   BOURNE M, 2002, FOOD TEXTURE VISCOSI, P214
   CHRISTENSEN CM, 1979, J TEXTURE STUD, V10, P153, DOI 10.1111/j.1745-4603.1979.tb00242.x
   CHRISTENSEN CM, 1987, J FOOD SCI, V52, P445, DOI 10.1111/j.1365-2621.1987.tb06635.x
   CHRISTENSEN CM, 1980, PERCEPT PSYCHOPHYS, V28, P315, DOI 10.3758/BF03204390
   Falcone P. M., 2006, J FOOD ENG, V80, P234
   Giudici P., 1993, Industrie delle Bevande, V22, P123
   Giudici P., 2004, IND BEVANDE, V193, P426
   Giudici P, 2007, J FOOD ENG, V82, P121, DOI 10.1016/j.jfoodeng.2007.01.014
   Godshall MA, 1997, FOOD TECHNOL-CHICAGO, V51, P63
   Hollowood TA, 2002, CHEM SENSES, V27, P583, DOI 10.1093/chemse/27.7.583
   HOUSKA M, 1993, FOOD SCI, V11, P299
   LANGSTAFF SA, 1991, J I BREWING, V97, P427, DOI 10.1002/j.2050-0416.1991.tb01081.x
   Shama F., 1973, Journal of Texture Studies, V4, P111, DOI 10.1111/j.1745-4603.1973.tb00657.x
   Shama F., 1973, Journal of Texture Studies, V4, P102, DOI 10.1111/j.1745-4603.1973.tb00656.x
   Smith AK, 1996, FOOD QUAL PREFER, V7, P161, DOI 10.1016/S0950-3293(96)00028-6
   Steffe J. F., 1996, RHEOLOGICAL METHODS
   Szczesniak A. S., 1979, Food texture and rheology., P1
   THOMAS HA, 1995, TRAG CORP S US
   Wendin K, 1997, FOOD QUAL PREFER, V8, P281, DOI 10.1016/S0950-3293(97)00007-4
NR 22
TC 10
Z9 11
U1 0
U2 0
PU ELSEVIER SCI LTD
PI OXFORD
PA THE BOULEVARD, LANGFORD LANE, KIDLINGTON, OXFORD OX5 1GB, OXON, ENGLAND
SN 0260-8774
J9 J FOOD ENG
JI J. Food Eng.
PD JUN
PY 2008
VL 86
IS 3
BP 433
EP 443
DI 10.1016/j.jfoodeng.2007.10.017
PG 11
WC Engineering, Chemical; Food Science & Technology
SC Engineering; Food Science & Technology
GA 261FL
UT WOS:000253064400014
DA 2019-07-15
ER

PT J
AU Hashimoto, Y
   Chuda, Y
   Suzuki, T
   Yasui, A
AF Hashimoto, Yoshiko
   Chuda, Yoshihiro
   Suzuki, Tadanao
   Yasui, Akemi
TI Method validation for determination of total acid in vinegar based on
   potentiometric titration by interlaboratory study
SO BUNSEKI KAGAKU
LA Japanese
DT Article
DE method validation; interlaboratory study; total acid; vinegar;
   potentiometric titration
ID PROTOCOL
AB An interlaboratory study was performed to evaluate a method for determining total acid in Jozo-su (vinegar), for revision of the Japanese Agricultural Standard (JAS). Methods using titration with a pH meter or a potentiometric titrator were optimized based on the JAS analysis method. The optimum conditions were sampling a test portion after putting 100 mL of water into a 200 mL beaker, and titrating with 0.5 mol/L NaOH until pH 8.2, using a pH meter or a potentiometric titrator. Then, fourteen laboratories (pH meter, 9 labs; potentiometric titrator, 5 labs) participated and analyzed 6 test materials as blind duplicates with this method. After removing outliers statistically, the repeatability (RSDr) and the reproducibility (RSDR) of this method were 0.10 similar to 0.17% and 0.32 similar to 0.48%, respectively. HorRat (RSDR/predicted RSDR) for the reproducibility showed 0.11 to 0.15. This method was shown to have an acceptable precision by the present study.
C1 [Hashimoto, Yoshiko; Chuda, Yoshihiro; Suzuki, Tadanao] Food & Agr Mat Inspect Ctr, Chuo Ku, Saitama 3309731, Japan.
   [Suzuki, Tadanao; Yasui, Akemi] Natl Food Res Inst, Tsukuba, Ibaraki 3058642, Japan.
   [Chuda, Yoshihiro] Minist Agr Forestry & Fisheries, Chiyoda Ku, Tokyo 1008950, Japan.
RP Hashimoto, Y (reprint author), Food & Agr Mat Inspect Ctr, Chuo Ku, 2-1 Shintoshin, Saitama 3309731, Japan.
CR [Anonymous], 2004, CHEM TIMES, V191, P13
   *AOAC, 93035 AOAC
   *COD AL, 1994, REC CHECKL INF REQ E, V13, P129
   HORWITZ W, 1995, PURE APPL CHEM, V67, P331, DOI 10.1351/pac199567020331
   *JIS, 2005, K0113 JIS
   *JIS, 1978, Z8805 JIS
   *JIS, 1998, K8001 JIS
   *JIS, 1994, R3503 JIS
   *JIS, 1994, R3505 JIS
   *JIS, 1992, K8799 JIS
   *JIS, 1992, K8008 JIS
   Thompson M, 2000, ANALYST, V125, P385, DOI 10.1039/b000282h
   Thompson M, 2006, PURE APPL CHEM, V78, P145, DOI 10.1351/pac200678010145
NR 13
TC 1
Z9 1
U1 0
U2 8
PU JAPAN SOC ANALYTICAL CHEMISTRY
PI TOKYO
PA 26-2 NISHIGOTANDA 1 CHOME SHINAGAWA-KU, TOKYO, 141, JAPAN
SN 0525-1931
J9 BUNSEKI KAGAKU
JI Bunseki Kagaku
PD JUN
PY 2008
VL 57
IS 6
BP 453
EP 459
DI 10.2116/bunsekikagaku.57.453
PG 7
WC Chemistry, Analytical
SC Chemistry
GA 313DH
UT WOS:000256720800008
OA Bronze
DA 2019-07-15
ER

PT J
AU Masino, F
   Chinnici, F
   Bendini, A
   Montevecchi, G
   Antonelli, A
AF Masino, Francesca
   Chinnici, Fabio
   Bendini, Alessandra
   Montevecchi, Giuseppe
   Antonelli, Andrea
TI A study on relationships among chemical, physical, and qualitative
   assessment in traditional balsamic vinegar
SO FOOD CHEMISTRY
LA English
DT Article
DE aceto balsamico tradizionale; quality; composition; radical scavenging
   activity; chemical analyses
ID TRADIZIONALE-DI-MODENA; ATOMIC-ABSORPTION SPECTROSCOPY; ACETIC-ACID
   BACTERIA; CARBOXYLIC-ACIDS; REGGIO-EMILIA; METALS; SUGAR
AB Nineteen commercially available samples of aceto balsamico tradizionale (TBV, traditional balsamic vinegar) have been investigated, in order to study the relationships between their physical and chemical profiles and their sensory quality. Density, acidity, total phenols, furanic compounds, sugars, carboxylic acids and ABTS(center dot+) radical scavenging assay were measured. Sugars, density and dry matter positively influence vinegar quality, while other parameters, such as acetic acid, have a negative influence. In addition, radical scavenging activity was not only correlated with phenolic content, as expected, but also with some quality parameters. Also unexpected correlations between hydroxymethylfurfural and lactic acid and between vinegar quality, ash content and radical scavenging activity were found. (c) 2007 Elsevier Ltd. All rights reserved.
C1 Dip Sc Agrarie, I-42100 Reggio Emilia, Italy.
   Dip Sc Alim, I-40127 Bologna, Italy.
   Dip Sc Alim, I-47023 Cesena, Italy.
RP Antonelli, A (reprint author), Dip Sc Agrarie, Via JF Kennedy 17, I-42100 Reggio Emilia, Italy.
EM andrea.antonelli@unimore.it
RI Montevecchi, Giuseppe/U-9525-2018; Antonelli, Andrea/B-1220-2015;
   Bendini, Alessandra/E-9632-2012; Masino, Francesca/D-8975-2015
OI Montevecchi, Giuseppe/0000-0002-2483-7134; Antonelli,
   Andrea/0000-0002-1288-3184; Masino, Francesca/0000-0002-1206-7267
CR Alonso AM, 2004, FOOD RES INT, V37, P715, DOI 10.1016/j.foodres.2004.03.007
   Buldini PL, 1999, J AGR FOOD CHEM, V47, P1993, DOI 10.1021/jf980573j
   Chinnici F, 2003, J CHROMATOGR SCI, V41, P305, DOI 10.1093/chromsci/41.6.305
   Cocchi M, 2006, TALANTA, V69, P1166, DOI 10.1016/j.talanta.2005.12.032
   Cocchi M, 2002, J AGR FOOD CHEM, V50, P5255, DOI 10.1021/jf020155l
   Cocchi M, 2004, J AGR FOOD CHEM, V52, P4047, DOI 10.1021/jf030712j
   CORRADINI F, 1994, J AOAC INT, V77, P714
   Davidek T, 2006, J AGR FOOD CHEM, V54, P6677, DOI 10.1021/jf060668i
   De Vero L, 2006, FOOD MICROBIOL, V23, P809, DOI 10.1016/j.fm.2006.01.006
   Giudici P., 1994, Industrie delle Bevande, V23, P569
   Grosch W., 1999, FOOD CHEM
   Gullo M, 2006, INT J FOOD MICROBIOL, V106, P209, DOI 10.1016/j.ijfoodmicro.2005.06.024
   Masino F, 2005, FOOD CHEM, V92, P673, DOI 10.1016/j.foodchem.2004.08.029
   Pellegrini N, 2003, J NUTR, V133, P2812
   Plessi M, 2006, J FOOD COMPOS ANAL, V19, P49, DOI 10.1016/J.JFCA.2004.10.008
   PLESSI M, 1989, SCI ALIMENT, V9, P179
   Re R, 1999, FREE RADICAL BIO MED, V26, P1231, DOI 10.1016/S0891-5849(98)00315-3
   RiceEvans CA, 1997, TRENDS PLANT SCI, V2, P152, DOI 10.1016/S1360-1385(97)01018-2
   SANARICO D, 2003, J LIQ CHROMATOGR, V26, P2161
   Singleton VL, 1999, METHOD ENZYMOL, V299, P152
   SINGLETON VL, 1988, WINE ANAL, P176
   Solieri L, 2006, J APPL MICROBIOL, V101, P63, DOI 10.1111/j.1365-2672.2006.02906.x
   XU QP, 2006, FOOD CHEM
   Zeppa G, 2002, ITAL J FOOD SCI, V14, P247
NR 24
TC 35
Z9 36
U1 3
U2 31
PU ELSEVIER SCI LTD
PI OXFORD
PA THE BOULEVARD, LANGFORD LANE, KIDLINGTON, OXFORD OX5 1GB, OXON, ENGLAND
SN 0308-8146
J9 FOOD CHEM
JI Food Chem.
PD JAN 1
PY 2008
VL 106
IS 1
BP 90
EP 95
DI 10.1016/j.foodchem.2007.05.069
PG 6
WC Chemistry, Applied; Food Science & Technology; Nutrition & Dietetics
SC Chemistry; Food Science & Technology; Nutrition & Dietetics
GA 217IG
UT WOS:000249941000014
DA 2019-07-15
ER

PT J
AU Pech, O
   Petrone, MC
   Manner, H
   Rabenstein, T
   May, A
   Pohl, J
   Ell, C
AF Pech, Oliver
   Petrone, Maria C.
   Manner, Hendrik
   Rabenstein, Thomas
   May, Andrea
   Pohl, Juergen
   Ell, Christian
TI One-step chromoendoscopy and structure enhancement using balsamic
   vinegar for screening of Barrett's esophagus
SO ACTA GASTRO-ENTEROLOGICA BELGICA
LA English
DT Article
DE Barrett's esophagus; endoscopy; chromoendoscopy; esophagus; reflux
   disease
ID BLUE-DIRECTED BIOPSIES; METHYLENE-BLUE; INTESTINAL METAPLASIA;
   MAGNIFICATION ENDOSCOPY; SURVEILLANCE; EPITHELIUM; DYSPLASIA; THERAPY
AB Background and study aims : Screening for specialized columnar epithelium (SCE) within columnar lined esophagus (CLE) with standard video endoscopes is not reliable enough. Several methods to improve accuracy of predicting presence of SCE like chromoendoscopy with vital stains or structure enhancement with acetic acid have been introduced but data up to now remains controversial. The present prospective study was conducted to evaluate a combination of chromoendoscopy and acetic acid structure enhancement using the naturally brownish coloured balsamic vinegar during routine upper endoscopy.
   Patients and methods : Between March and July 2006 20 patients with macroscopic suspicion for SCE during routine endoscopy were included prospectively. Saline diluted balsamic vinegar (3%) was administered with a spraying catheter at the distal esophagus. After 1 minute the distal esophagus was evaluated for the presence of SCE according to the mucosal surface pattern (pattern I-II : round pits/circular pattern predicting gastric epithelium; pattern III-IV : ridged/villous pattern predicting Barrett's epithelium). Only HR-videoendoscopes without magnification were used. After presence or absence of SCE was defined by the endoscopist targeted biopsies of the CLE were performed. Histological results were compared with endoscopic findings.
   Results : In 9 of 20 patients (13 male, 7 female; mean age 60.0 +/- 12.8 years) biopsy specimen revealed SCE within CLE on histology. Prediction of BM after balsamic vinegar staining was possible in all cases. Surface pattern 1-11 was found in 9 patients and pattern III-IV in 11 patients. Accuracy, sensitivity and specificity for BV staining predicting SCE were 90%, 100% and 82%, respectively.
   Conclusion : Chromoendoscopy with balsamic vinegar combines the advantages of chromoendoscopy and structure enhancement by acetic acid for detection of SCE. The reliability in predicting the presence of SCE was high in this prospective feasibility study.
C1 [Pech, Oliver; Manner, Hendrik; Rabenstein, Thomas; May, Andrea; Pohl, Juergen; Ell, Christian] Johannes Gutenberg Univ Mainz, Dept Internal Med 2, Teaching Hosp, HSK Wiesbaden, D-65199 Wiesbaden, Germany.
   [Petrone, Maria C.] Hosp San Raffaele, IRCCS, Div Gastroenterol, I-20132 Milan, Italy.
RP Pech, O (reprint author), Johannes Gutenberg Univ Mainz, Dept Internal Med 2, Teaching Hosp, HSK Wiesbaden, Ludwig Erhard Str 100, D-65199 Wiesbaden, Germany.
EM oliver.pech@t-online.de
RI Petrone, Maria Chiara/K-8853-2016
OI Petrone, Maria Chiara/0000-0002-1045-209X
CR Canto MIF, 2000, GASTROINTEST ENDOSC, V51, P560, DOI 10.1016/S0016-5107(00)70290-2
   Dave U, 2001, GASTROINTEST ENDOSC, V53, P333, DOI 10.1016/S0016-5107(01)70408-7
   Egger K, 2003, GUT, V52, P18, DOI 10.1136/gut.52.1.18
   Eloubeidi MA, 1999, AM J GASTROENTEROL, V94, P937
   Gossner L, 2006, DIGEST LIVER DIS, V38, P724, DOI 10.1016/j.dld.2006.05.025
   Guelrud M, 2001, GASTROINTEST ENDOSC, V53, P559, DOI 10.1067/mge.2001.114059
   Guelrud M, 1998, GASTROINTEST ENDOSC, V47, P512, DOI 10.1016/S0016-5107(98)70253-6
   Hoffman A, 2006, GASTROINTEST ENDOSC, V64, P1, DOI 10.1016/j.gie.2005.09.031
   Kiesslich R, 2001, GASTROINTEST ENDOSC, V53, P47, DOI 10.1067/mge.2001.111041
   Koop H, 2005, Z GASTROENTEROL, V43, P163, DOI 10.1055/s-2005-857870
   Mayinger B, 2006, SCAND J GASTROENTERO, V41, P349, DOI 10.1080/00365520510024016
   Pohl H, 2005, J NATL CANCER I, V97, P142, DOI 10.1093/jnci/dji024
   Sampliner RE, 2002, AM J GASTROENTEROL, V97, P1888
   Sharma P, 2001, GASTROINTEST ENDOSC, V54, P289, DOI 10.1067/mge.2001.115728
   Werner M, 2000, WHO CLASSIFICATION T, P16
   Weston AP, 1997, AM J GASTROENTEROL, V92, P407
NR 16
TC 6
Z9 7
U1 0
U2 1
PU UNIV CATHOLIQUE LOUVAIN-UCL
PI BRUSSELS
PA CLIN UNIV SAINT LUC, AVE HIPPOCRATE 10, BRUSSELS, B-1200, BELGIUM
SN 0001-5644
J9 ACTA GASTRO-ENT BELG
JI Acta Gastro-Enterol. Belg.
PD APR-JUN
PY 2008
VL 71
IS 2
BP 243
EP 245
PG 3
WC Gastroenterology & Hepatology
SC Gastroenterology & Hepatology
GA 336UI
UT WOS:000258389700005
PM 18720936
DA 2019-07-15
ER

PT J
AU Moran, PJ
   Greenberg, SM
AF Moran, P. J.
   Greenberg, S. M.
TI Winter cover crops and vinegar for early-season weed control in
   sustainable cotton
SO JOURNAL OF SUSTAINABLE AGRICULTURE
LA English
DT Article
DE acetic acid; black oats; cotton; hairy vetch; pigweed; purslane; Rio
   Grande Valley; sunflower; Texas; weed cover
ID VETCH VICIA-VILLOSA; PIGWEED AMARANTHUS-HYBRIDUS; NO-TILLAGE CORN;
   ACETOLACTATE SYNTHASE; CONSERVATION TILLAGE; ZEA-MAYS; GROWTH;
   RESISTANCE; HERBICIDES; EXTRACTS
AB Weeds may be suppressed by winter cover crops and the use of organic herbicides Such as vinegar. Black oat (Avena strigosa) and hairy vetch (Vicia villosa) winter cover crops were planted for 2 years as part of a sustainable production system for cotton in the Lower Rio Grande alley of Texas, and were till-killed each spring prior to cotton planting Palmer amaranth (Anzaranthus palmeri), common purslane (Portulaca oleracea), and sunflower (Helianthus annuus) were frequently-encountered winter and spring weeds. Both cover crops controlled winter weeds as well as did winter tillage without cover. Black oats plots had 8% and 17% more total winter weed cover than no-cover and hairy vetch plots, respectively. Seven weeks after cotton planting, cotton cover was 10% to 15% less in former winter hairy vetch and no-cover sustainable plots than in former black oats plots, but cotton height did not vary by winter cover crop. Total spring weed, pigweed, and purslane cover did not vary between former hairy vetch, black oats, and no-cover plots. All sustainable plots had higher spring weed cover than did conventional plots maintained with cultivation and synthetic herbicides. Breakdowns in the sustainable spring weed management system (withholding of spring cultivation) or insect pest management system (failure of alfalfa strips) led to increases of 60%or more in weed cover in sustainable plots. Cotton lint yield (kg/ha) did not differ between sustainable and conventional weed management systems. When evaluated as a cover crop and weed management tool, vinegar containing 9% acid (1,550 L/ha) reduced live hairy vetch cover to less than 5% in one of two trials, but was not effective as a burndown herbicide on black oats. Vinegar at this concentration (2,980 L/ha) killed > 80% of 30-day-old or younger cotton and Sunflower and 10-day-old Palmer amaranth and purslane in field trials, but caused < 50% mortality to mature Palmer amaranth and purslane. More dilute vinegar solutions (0.9% to 4.5% acid) caused little or no mortality. Black oats and hairy vetch covers controlled winter but not spring weeds in this production system. With more prolonged use, winter covers could become a key spring weed control component in sustainable cotton production. Vinegar could be useful in controlling young weed seedlings in non-crop areas. or as a follow-up to cultivation.
C1 [Moran, P. J.; Greenberg, S. M.] USDA ARS, Beneficial Insects Res Unit, Weslaco, TX 78596 USA.
RP Moran, PJ (reprint author), USDA ARS, Beneficial Insects Res Unit, 2413 E Hwy 83, Weslaco, TX 78596 USA.
EM Patrick.Moran@ars.usda.gov; Shoil.Greenberg@ars.usda.gov
CR [Anonymous], 2005, WEED BIOL MANAG, V5, P19, DOI 10.1111/j.1445-6664.2005.00155.x
   Barberi P, 2001, WEED SCI, V49, P491, DOI 10.1614/0043-1745(2001)049[0491:CIWCCA]2.0.CO;2
   Batish D. R., 2006, Handbook of sustainable weed management, P209
   Bauer PJ, 1999, CROP SCI, V39, P1824, DOI 10.2135/cropsci1999.3961824x
   Beckie H. J., 2006, Handbook of sustainable weed management, P581
   Boerjan W, 2003, ANNU REV PLANT BIOL, V54, P519, DOI 10.1146/annurev.arplant.54.031902.134938
   Boquet DJ, 2004, AGRON J, V96, P1443, DOI 10.2134/agronj2004.1443
   Burgos N. R., 2006, Handbook of sustainable weed management, P95
   Carpenter-Boggs L., 2005, BioCycle, V46, P61
   Cipollini DF, 1997, OECOLOGIA, V111, P84, DOI 10.1007/s004420050211
   Clark S, 2006, ENVIRON ENTOMOL, V35, P1304, DOI 10.1603/0046-225X(2006)35[1304:GBCCAI]2.0.CO;2
   DeBach P, 1964, BIOL CONTROL INSECT
   ELLLINGTON J, 2003, SW ENTOMOLOGIST S, V27, P45
   Fausey JC, 2003, HORTTECHNOLOGY, V13, P35
   Fisk JW, 2001, AGRON J, V93, P319, DOI 10.2134/agronj2001.932319x
   GARRETT JH, 1999, TEXAS ORGANIC VEGETA
   GRIFFITH GM, 2006, P 2006 BELTW COTT C, P2277
   GUERENA M, 2003, IP233 ATTRA
   HEAP I, 2005, INT SURVEY HERBICIDE
   Hill EC, 2006, HORTSCIENCE, V41, P695, DOI 10.21273/HORTSCI.41.3.695
   Hoffman M. L., 2006, Handbook of sustainable weed management, P51
   Hoffman ML, 1996, WEED SCI, V44, P579, DOI 10.1017/S0043174500094376
   Ingham E. R, 2005, COMPOST TEA BREWING
   Kamo T, 2003, J CHEM ECOL, V29, P275, DOI 10.1023/A:1022621709486
   Koger CH, 2005, J SUSTAIN AGR, V26, P107, DOI 10.1300/J064v26n03_11
   Kremer RJ, 2002, MICROBIAL BIOPESTICIDES, P307, DOI 10.4324/9780203303078_chapter_9
   KUEPPER G, 2002, IP232 ATTRA
   Labrada R., 2006, Handbook of sustainable weed management, P21
   Liebman M., 2001, ECOLOGICAL MANAGEMEN, P1, DOI 10.1017/CBO9780511541810.002
   Litterick AM, 2004, CRIT REV PLANT SCI, V23, P453, DOI 10.1080/07352680490886815
   Malkomes Hans-Peter, 2006, Umweltwissenschaften und Schadstoff-Forschung, V18, P13
   Manley BS, 1999, WEED TECHNOL, V13, P697
   Masabni JG, 1999, WEED TECHNOL, V13, P599
   Mohler C. L., 2001, ECOLOGICAL MANAGEMEN, P139, DOI DOI 10.1017/CBO9780511541810
   Mohler C. L., 2001, ECOLOGICAL MANAGEMEN, P40
   MORAN PJ, 2006, P 2006 BELTW COTT C
   Nagabhushana GG, 2001, ALLELOPATHY J, V8, P133
   Nava-Rodriguez V, 2005, ALLELOPATHY J, V15, P197
   NORMAN JW, 2004, 5002004 TEX COOP EXT
   *OMRI, 2007, ORG MAT REV I OMRI C
   Ortiz-Ribbing L, 2006, CROP PROT, V25, P39, DOI 10.1016/j.cropro.2005.03.021
   Ozores-Hampton M, 2002, COMPOST SCI UTIL, V10, P105
   RICHARDSON A, 1995, PLANTS RIO GRANDE
   Rowland MW, 1999, WEED SCI, V47, P305, DOI 10.1017/S0043174500091815
   Sainju UM, 2005, AGRON J, V97, P1279, DOI 10.2134/agronj2004.0213
   *SAS I INC, 1999, SAS STAT US GUID VER
   Schomberg HH, 2006, AGRON J, V98, P1247, DOI 10.2134/agronj2005.0335
   Sellers BA, 2003, WEED SCI, V51, P329, DOI 10.1614/0043-1745(2003)051[0329:CGOSAS]2.0.CO;2
   Showler AT, 2003, ENVIRON ENTOMOL, V32, P39, DOI 10.1603/0046-225X-32.1.39
   Spencer DF, 2003, J AQUAT PLANT MANAGE, V41, P65
   Teasdale JR, 2005, WEED SCI, V53, P521, DOI 10.1614/WS-04-212R
   Teasdale JR, 2003, AM J ALTERNATIVE AGR, V18, P95, DOI 10.1079/AJAA200240
   TEASDALE JR, 1993, WEED SCI, V41, P207, DOI 10.1017/S0043174500076074
   Teasdale JR, 2000, WEED SCI, V48, P385, DOI 10.1614/0043-1745(2000)048[0385:TQRBWE]2.0.CO;2
   WEBBER CL, 2005, P 24 ANN OKL ARK HOR
   Yenish JP, 1996, WEED TECHNOL, V10, P815
   Young SL, 2004, WEED TECHNOL, V18, P580, DOI 10.1614/WT-03-094R3
   Zelaya IA, 2004, WEED SCI, V52, P538, DOI 10.1614/WS-03-113R1
   Zibilske LM, 2003, SOIL SCI, V168, P677, DOI [10.1097/01.ss.0000095141.68539.c7, 10.1097/01.ss0000095141.68539.c7]
NR 59
TC 3
Z9 3
U1 1
U2 25
PU HAWORTH PRESS INC
PI BINGHAMTON
PA 10 ALICE ST, BINGHAMTON, NY 13904-1580 USA
SN 1044-0046
J9 J SUSTAIN AGR
JI J. Sustain. Agric.
PY 2008
VL 32
IS 3
BP 483
EP 506
DI 10.1080/10440040802257835
PG 24
WC Agriculture, Multidisciplinary
SC Agriculture
GA 348YC
UT WOS:000259245000008
OA Green Published
DA 2019-07-15
ER
