# Supplementary material for: Knowledge Domain and Emerging Trends in Vinegar Research: A Bibliometric Review of the Literature from WoSCC
Source: Foods. 2020 Feb 10;9(2):166. doi: 10.3390/foods9020166 (PMC7074530; doi:10.3390/foods9020166)
Supplement: Supplementary file 1 [file foods-09-00166-s001.zip › Supplementary files/Supplementary Material/WoSCC dataset for CiteSpace/data/download2008_5x5unique.txt]

PT J
AU Consonni, R
   Cagliani, LR
   Benevelli, F
   Spraul, M
   Humpfer, E
   Stocchero, M
AF Consonni, R.
   Cagliani, L. R.
   Benevelli, F.
   Spraul, M.
   Humpfer, E.
   Stocchero, M.
TI NMR and Chemometric methods: A powerful combination for characterization
   of Balsamic and Traditional Balsamic Vinegar of Modena
SO ANALYTICA CHIMICA ACTA
LA English
DT Article
DE Traditional Balsamic Vinegar of Modena; principal component analysis;
   Projection to Latent Structures; Discriminant Analysis; Naive Bayes; H-1
   NMR; vinegar; ageing process
ID ORGANIC-ACIDS; H-1-NMR SPECTROSCOPY; REGGIO-EMILIA; ACETIC-ACID; OLIVE
   OIL; DESIGN; HPLC; MS; QUANTIFICATION; IDENTIFICATION
AB This work presents the capability of NMR spectroscopy combined with Chemometrics in predicting the ageing of Balsamic and Traditional Balsamic Vinegar of Modena. The need of an analytical method is an important requirement for both research oriented and commercial evaluation of these very valuable products. H-1 NMR spectroscopy, based on the advantage of rapid sample analysis without any manipulation or derivatization, is here proposed as a valid tool to describe Balsamic and Traditional Balsamic Vinegar of Modena. For this purpose, 72 reliable samples, were divided into three different groups according to their ageing process: young (<12 years), old (>12 and <25 years) and extra old (>25 years). Hierarchical Projection to Latent Structures Discriminant Analysis (PLS-DA) allowed us to characterize the ageing process. Variables showing the largest VIP (Variable Importance in the Projection) were extracted from PLS-DA model, thus shedding lights onto the role played by specific compounds in this complex ageing process. Two robust classification models, were built by PLS-DA and Naive Bayes classifier and compared to prove the accuracy of the representation on both training and test sets. The predictions obtained for 41 "unknown" vinegar samples with these both methods gave more than 80% agreement among them. (c) 2008 Published by Elsevier B.V.
C1 [Consonni, R.; Cagliani, L. R.] CNR, Ist Studio Macromol, Lab NMR, I-20133 Milan, Italy.
   [Benevelli, F.] Bruker Biospin srl, I-20133 Milan, Italy.
   [Spraul, M.; Humpfer, E.] Bruker Biospin GmbH, Karlsruhe, Germany.
   [Stocchero, M.] S IN Soluzioni Informat, I-36100 Vicenza, Italy.
RP Consonni, R (reprint author), CNR, Ist Studio Macromol, Lab NMR, Bassini 15, I-20133 Milan, Italy.
EM roberto.consonni@ismac.cnr.it
RI Consonni, Roberto/G-5257-2013
CR Almeida C, 2006, J AGR FOOD CHEM, V54, P700, DOI 10.1021/jf0526947
   Caligiani A, 2007, ANAL CHIM ACTA, V585, P110, DOI 10.1016/j.aca.2006.12.016
   Carlavilla D, 2006, ELECTROPHORESIS, V27, P2551, DOI 10.1002/elps.200500909
   Chiavaro E, 1998, ITAL J FOOD SCI, V10, P329
   Cocchi M, 2006, TALANTA, V69, P1166, DOI 10.1016/j.talanta.2005.12.032
   Cocchi M, 2002, J AGR FOOD CHEM, V50, P5255, DOI 10.1021/jf020155l
   Cohen J. A, 1960, EDUC PSYCHOL MEAS, P20
   Consonni R, 2007, TALANTA, V73, P332, DOI 10.1016/j.talanta.2007.03.045
   Consonni R, 2004, J AGR FOOD CHEM, V52, P3446, DOI 10.1021/jf0355147
   Dais P, 2007, J AGR FOOD CHEM, V55, P577, DOI 10.1021/jf061601y
   Del Signore A, 2000, ITAL J FOOD SCI, V12, P317
   Duarte I, 2002, J AGR FOOD CHEM, V50, P2475, DOI 10.1021/jf011345j
   Eriksson L., 2002, MULTI MEGAVARIATE DA
   Goldber D. E., 1988, Machine Learning, V3, P95, DOI 10.1023/A:1022602019183
   Gullo M, 2006, INT J FOOD MICROBIOL, V106, P209, DOI 10.1016/j.ijfoodmicro.2005.06.024
   Hermann A, 2001, EUR FOOD RES TECHNOL, V212, P683, DOI 10.1007/s002170100308
   Langseth H, 2006, MACH LEARN, V63, P135, DOI 10.1007/s10994-006-6136-2
   Liang YZ, 2001, CHEMOMETR INTELL LAB, V58, P43, DOI 10.1016/S0169-7439(01)00139-3
   MARENGO E, 1992, CHEMOMETR INTELL LAB, V16, P37, DOI 10.1016/0169-7439(92)80076-G
   Masino F, 2005, FOOD CHEM, V92, P673, DOI 10.1016/j.foodchem.2004.08.029
   Ogrinc N, 2003, ANAL BIOANAL CHEM, V376, P424, DOI 10.1007/s00216-003-1804-6
   Olsson IM, 2004, CHEMOMETR INTELL LAB, V73, P37, DOI 10.1016/j.chemolab.2004.04.001
   Plessi M, 2006, J FOOD COMPOS ANAL, V19, P49, DOI 10.1016/J.JFCA.2004.10.008
   REMAUD G, 1992, FRESEN J ANAL CHEM, V342, P457, DOI 10.1007/BF00322207
   Saiz-Abajo MJ, 2005, ANAL CHIM ACTA, V528, P63, DOI 10.1016/j.aca.2004.06.027
   Sanarico D, 2003, J LIQ CHROMATOGR R T, V26, P2177, DOI 10.1081/JLC-120022402
   Solieri L, 2006, J APPL MICROBIOL, V101, P63, DOI 10.1111/j.1365-2672.2006.02906.x
   Theobald A, 1998, J AGR FOOD CHEM, V46, P1850, DOI 10.1021/jf970912t
   Tiziani S, 2006, J AGR FOOD CHEM, V54, P6094, DOI 10.1021/jf061154m
   Wold S, 2001, CHEMOMETR INTELL LAB, V58, P109, DOI 10.1016/S0169-7439(01)00155-1
   Wold S, 1996, J CHEMOMETR, V10, P463
   Wold S., 1993, ESCOM SCI LEIDEN, P523
NR 32
TC 56
Z9 59
U1 2
U2 27
PU ELSEVIER SCIENCE BV
PI AMSTERDAM
PA PO BOX 211, 1000 AE AMSTERDAM, NETHERLANDS
SN 0003-2670
J9 ANAL CHIM ACTA
JI Anal. Chim. Acta
PD MAR 17
PY 2008
VL 611
IS 1
BP 31
EP 40
DI 10.1016/j.aca.2008.01.065
PG 10
WC Chemistry, Analytical
SC Chemistry
GA 285KS
UT WOS:000254776300003
PM 18298964
DA 2019-07-15
ER

PT J
AU Guerrero, ED
   Chinnici, F
   Natali, N
   Marin, RN
   Riponi, C
AF Duran Guerrero, Enrique
   Chinnici, Fabio
   Natali, Nadia
   Natera Marin, Ramon
   Riponi, Claudio
TI Solid-phase extraction method for determination of volatile compounds in
   traditional balsamic vinegar
SO JOURNAL OF SEPARATION SCIENCE
LA English
DT Article
DE factorial design; solid-phase extraction; traditional balsamic vinegar;
   volatile compounds
ID TRADIZIONALE-DI-MODENA; REGGIO-EMILIA; HS-SPME/GC; CHROMATOGRAPHY;
   OPTIMIZATION; ACIDS; WINE
AB A solid-phase extraction method for the determination of volatile compounds in traditional balsamic vinegar (TBV) has been developed. The optimisation has been carried out using a two-level factorial design expanded further to a central composite design. LiChrolut-EN SPE cartridges were used and the optimised analytical conditions were: 7 g of TBV diluted 1:4, 5 mL of washing, water, and elution with 10 mL of dichloromethane. The linear ranges and detection and quantitation limits were adequate for the analysis of the studied compounds in TBV. The accuracy of the method was also studied: recoveries up to 80% and repeatability values lower than 15% were obtained for the majority of the studied compounds. Two TBVs of different age were analysed by the optimised method.
C1 [Duran Guerrero, Enrique; Natera Marin, Ramon] Univ Cadiz, Dept Analyt Chem, Fac Sci, E-11510 Puerto Real, Cadiz, Spain.
   [Chinnici, Fabio; Natali, Nadia; Riponi, Claudio] Univ Bologna, Dept Food Sci, Bologna, Italy.
RP Guerrero, ED (reprint author), Univ Cadiz, Dept Analyt Chem, Fac Sci, POB 40, E-11510 Puerto Real, Cadiz, Spain.
EM enrique.duranguerrero@uca.es
RI Guerrero, Enrique Duran/J-8069-2018
OI Guerrero, Enrique Duran/0000-0003-2073-3394
CR Antonelli A, 2004, FOOD CHEM, V88, P63, DOI 10.1016/j.foodchem.2004.01.023
   Brereton R.J., 1990, CHEMOMETRIC APPL MAT
   Chinnici F, 2003, J CHROMATOGR SCI, V41, P305, DOI 10.1093/chromsci/41.6.305
   Cocchi M, 2004, CHEMOMETR INTELL LAB, V71, P129, DOI 10.1016/j.chemolab.2004.01.004
   Cocchi M, 2002, J AGR FOOD CHEM, V50, P5255, DOI 10.1021/jf020155l
   Cocchi M, 2008, TALANTA, V74, P547, DOI 10.1016/j.talanta.2007.06.016
   CORRADINI F, 1994, J AOAC INT, V77, P714
   Cullere L, 2003, J CHROMATOGR A, V1017, P17, DOI 10.1016/S0021-9673(03)01332-3
   De Vero L, 2006, FOOD MICROBIOL, V23, P809, DOI 10.1016/j.fm.2006.01.006
   Del Signore A, 2001, J FOOD ENG, V50, P77, DOI 10.1016/S0260-8774(00)00195-3
   Guerrero ED, 2007, J CHROMATOGR A, V1167, P18, DOI 10.1016/j.chroma.2007.08.039
   Duran-Guerrero E., 2007, Journal of Chromatography A, V1165, P144, DOI 10.1016/j.chroma.2007.07.058
   GARCIACAMPANA AM, 1997, TRENDS ANAL CHEM, V16, P381
   Guerrero ED, 2006, J CHROMATOGR A, V1104, P47, DOI 10.1016/j.chroma.2005.12.006
   Ibarz MJ, 2006, J CHROMATOGR A, V1116, P217, DOI 10.1016/j.chroma.2006.03.020
   Lee M, 2007, J CHROMATOGR A, V1160, P340, DOI 10.1016/j.chroma.2007.06.033
   Lopez R, 2002, J CHROMATOGR A, V966, P167, DOI 10.1016/S0021-9673(02)00696-9
   Masino F, 2005, FOOD CHEM, V92, P673, DOI 10.1016/j.foodchem.2004.08.029
   Masino F, 2008, FOOD CHEM, V106, P90, DOI 10.1016/j.foodchem.2007.05.069
   MORGAN E, 1991, CHEMOMETRICS EXPT DE, P197
   Plessi M, 2006, J FOOD COMPOS ANAL, V19, P49, DOI 10.1016/J.JFCA.2004.10.008
   Solieri L, 2006, J APPL MICROBIOL, V101, P63, DOI 10.1111/j.1365-2672.2006.02906.x
   Zeppa G, 2002, ITAL J FOOD SCI, V14, P247
NR 23
TC 20
Z9 22
U1 0
U2 19
PU WILEY-V C H VERLAG GMBH
PI WEINHEIM
PA POSTFACH 101161, 69451 WEINHEIM, GERMANY
SN 1615-9306
EI 1615-9314
J9 J SEP SCI
JI J. Sep. Sci.
PD SEP
PY 2008
VL 31
IS 16-17
BP 3030
EP 3036
DI 10.1002/jssc.200800307
PG 7
WC Chemistry, Analytical
SC Chemistry
GA 357ON
UT WOS:000259856100015
PM 18785149
DA 2019-07-15
ER

PT J
AU Gonzalez-Saiz, JM
   Esteban-Diez, I
   Sanchez-Gallardo, C
   Pizarro, C
AF Gonzalez-Saiz, J. M.
   Esteban-Diez, I.
   Sanchez-Gallardo, C.
   Pizarro, C.
TI Monitoring of substrate and product concentrations in acetic
   fermentation processes for onion vinegar production by NIR spectroscopy:
   value addition to worthless onions
SO ANALYTICAL AND BIOANALYTICAL CHEMISTRY
LA English
DT Article
DE acetic fermentation; onion vinegar; valorisation; NIR spectroscopy;
   multivariate calibration; variable selection
ID NEAR-INFRARED SPECTROSCOPY; LACTIC-ACID FERMENTATION; ALCOHOLIC
   FERMENTATION; SELECTION; HEALTH
AB Wastes and by-products of the onion-processing industry pose an increasing disposal and environmental problem and represent a loss of valuable sources of nutrients. The present study focused on the production of vinegar from worthless onions as a potential valorisation route which could provide a viable solution to multiple disposal and environmental problems, simultaneously offering the possibility of converting waste materials into a useful food-grade product and of exploiting the unique properties and health benefits of onions. This study deals specifically with the second and definitive step of the onion vinegar production process: the efficient production of vinegar from onion waste by transforming onion ethanol, previously produced by alcoholic fermentation, into acetic acid via acetic fermentation. Near-infrared spectroscopy (NIRS), coupled with multivariate calibration methods, has been used to monitor the concentrations of both substrates and products in acetic fermentation. Separate partial least squares (PLS) regression models, correlating NIR spectral data of fermentation samples with each kinetic parameter studied, were developed. Wavelength selection was also performed applying the iterative predictor weighting-PLS (IPW-PLS) method in order to only consider significant spectral features in each model development to improve the quality of the final models constructed. Biomass, substrate (ethanol) and product (acetic acid) concentration were predicted in the acetic fermentation of onion alcohol with high accuracy using IPW-PLS models with a root-mean-square error of the residuals in external prediction (RMSEP) lower than 2.5% for both ethanol and acetic acid, and an RMSEP of 6.1% for total biomass concentration (a very satisfactory result considering the relatively low precision and accuracy associated with the reference method used for determining the latter). Thus, the simple and reliable calibration models proposed in this study suggest that they could be implemented in routine applications to monitor and predict the key species involved in the acetic fermentation of onion alcohol, allowing the onion vinegar production process to be controlled in real time.
C1 [Gonzalez-Saiz, J. M.; Esteban-Diez, I.; Sanchez-Gallardo, C.; Pizarro, C.] Univ La Rioja, Dept Chem, Logrono 26006, La Rioja, Spain.
RP Gonzalez-Saiz, JM (reprint author), Univ La Rioja, Dept Chem, C Madre Dios 51, Logrono 26006, La Rioja, Spain.
EM josemaria.gonzalez@unirioja.es
OI Pizarro Millan, Consuelo/0000-0001-6450-8741; Gonzalez Saiz, Jose
   Maria/0000-0002-4463-8343
CR AGUILERA Y, 2006, ALIMENTARIA, V372, P112
   Blanco M, 2006, ANAL CHIM ACTA, V556, P364, DOI 10.1016/j.aca.2005.09.066
   Blanco M, 2004, BIOTECHNOL BIOENG, V88, P536, DOI 10.1002/bit.20214
   DORSCH W, 1989, INT ARCH ALLER A IMM, V88, P228, DOI 10.1159/000234793
   *FAO STAT, 2005, FOOD AGR ORG UN AGR
   Ferreira AP, 2005, BIOTECHNOL BIOENG, V91, P474, DOI 10.1002/bit.20526
   Forina M, 1999, J CHEMOMETR, V13, P165
   FORINA M, 2004, V PARVUS 2004 EXTEND
   Gardner NJ, 2001, INT J FOOD MICROBIOL, V64, P261, DOI 10.1016/S0168-1605(00)00461-X
   Garrido-Vidal D, 2004, J NEAR INFRARED SPEC, V12, P15, DOI 10.1255/jnirs.404
   Gonzalez-Saiz JM, 2007, J AGR FOOD CHEM, V55, P2930, DOI 10.1021/jf0634101
   Griffiths G, 2002, PHYTOTHER RES, V16, P603, DOI 10.1002/ptr.1222
   Hertog MGL, 1996, EUR J CLIN NUTR, V50, P63
   Hollman PCH, 2000, J SCI FOOD AGR, V80, P1081, DOI 10.1002/(SICI)1097-0010(20000515)80:7<1081::AID-JSFA566>3.0.CO;2-G
   Horiuchi J, 2004, RESOUR CONSERV RECY, V40, P97, DOI 10.1016/S0921-3449(03)00036-3
   Horiuchi J, 2000, J BIOSCI BIOENG, V90, P289, DOI 10.1263/jbb.90.289
   Horiuchi JI, 2000, BIORESOURCE TECHNOL, V75, P153, DOI 10.1016/S0960-8524(00)00044-4
   Horiuchi JI, 1999, J BIOSCI BIOENG, V88, P107, DOI 10.1016/S1389-1723(99)80186-8
   KEUSGEN M, 2002, ADV ALLIUM SCI
   Naes T, 2004, USER FRIENDLY GUIDE
   PARK YK, 1999, KOREAN J APPL MICROB, V27, P75
   Roberts JS, 2005, LWT-FOOD SCI TECHNOL, V38, P185, DOI 10.1016/j.lwt.2004.05.007
   ROGERS M, 1995, ONIONS CELEBRATION O
   Scarff M, 2006, CRIT REV BIOTECHNOL, V26, P17, DOI 10.1080/07388550500513677
   Singh A, 1994, Adv Biochem Eng Biotechnol, V51, P47
   Tosi S, 2003, BIOTECHNOL PROGR, V19, P1816, DOI 10.1021/bp034101n
   Vaidyanathan S, 2001, BIOTECHNOL BIOENG, V74, P376, DOI 10.1002/bit.1128
   Vaidyanathan S, 1999, CRIT REV BIOTECHNOL, V19, P277, DOI 10.1080/0738-859991229161
   WALDRON KW, 1999, J CHEM TECHNOL BIOT, V74, P376
NR 29
TC 9
Z9 9
U1 0
U2 21
PU SPRINGER HEIDELBERG
PI HEIDELBERG
PA TIERGARTENSTRASSE 17, D-69121 HEIDELBERG, GERMANY
SN 1618-2642
J9 ANAL BIOANAL CHEM
JI Anal. Bioanal. Chem.
PD AUG
PY 2008
VL 391
IS 8
BP 2937
EP 2947
DI 10.1007/s00216-008-2186-6
PG 11
WC Biochemical Research Methods; Chemistry, Analytical
SC Biochemistry & Molecular Biology; Chemistry
GA 332DF
UT WOS:000258061500031
PM 18516719
DA 2019-07-15
ER

PT J
AU Moon, YJ
   Cha, YS
AF Moon, Yeon-Jeong
   Cha, Youn-Soo
TI Effects of persimmon-vinegar on lipid metabolism and alcohol clearance
   in chronic alcohol-fed rats
SO JOURNAL OF MEDICINAL FOOD
LA English
DT Article
DE alcohol; blood ethanol concentration; carnitine; hepatic mRNA level;
   lipid profile; persimmon-vinegar; rat
ID CARNITINE PALMITOYLTRANSFERASE-I; ACETIC-ACID; LIVER-DISEASE;
   SKELETAL-MUSCLE; FATTY LIVER; ETHANOL; GLYCOGEN; DIET
AB The purpose of this study was to investigate the effects of persimmon- vinegar supplementation on lipid profiles, carnitine levels, and alcohol clearance in chronically alcoholic rats. Sprague-Dawley rats were divided into four groups: the normal control group (NC), the ethanol-administered group (EC) (4 g/kg of body weight), the ethanol plus low- dose persimmon-vinegar-administered group (EVL) (1 mL/kg of body weight), and the ethanol plus high-dose persimmon-vinegar-administered group (EVH) (2 mL/kg of body weight). In this study, we found that persimmon- vinegar supplementation significantly decreased serum triglyceride and total cholesterol and liver total cholesterol levels compared to those of the EC group. The liver nonesterified carnitine level was significantly elevated in the persimmon-vinegar-administered groups as compared to that of the EC group. The blood ethanol concentration tended to be the lowest in the EVH group. There was a trend for the level of hepatic acetyl-coenzyme A carboxylase mRNA to be decreased and hepatic carnitine palmitoyltransferase-I mRNA to be increased with increasing doses of persimmon- vinegar. These results suggest that supplementation of persimmon-vinegar prevents metabolic disorders induced by chronic administration of alcohol.
C1 [Cha, Youn-Soo] Chonbuk Natl Univ, Dept Food Sci & Human Nutr, Jeonju 561756, Jeonbuk, South Korea.
   Chonbuk Natl Univ, Res Inst Human Ecol, Jeonju 561756, Jeonbuk, South Korea.
RP Cha, YS (reprint author), Chonbuk Natl Univ, Dept Food Sci & Human Nutr, 664-14 Duckjin Dong 1 Ga, Jeonju 561756, Jeonbuk, South Korea.
EM cha8@chonbuk.ac.kr
CR BARAONA E, 1970, J CLIN INVEST, V49, P769, DOI 10.1172/JCI106290
   Bernt E, 1974, METHOD ENZYMAT AN, V3, P1499
   BREMER J, 1983, PHYSIOL REV, V63, P1420
   CEDERBLA.G, 1972, CLIN CHIM ACTA, V37, P235, DOI 10.1016/0009-8981(72)90438-X
   CHOO MH, 2004, KOREAN J FOOD PRESER, V11, P364
   Davalos A, 2005, FOOD CHEM, V93, P325, DOI 10.1016/j.foodchem.2004.09.030
   FOLCH J, 1957, J BIOL CHEM, V226, P497
   Fushimi T, 2006, BRIT J NUTR, V95, P916, DOI 10.1079/BJN20061740
   Fushimi T, 2005, BRIT J NUTR, V94, P714, DOI 10.1079/BJN20051545
   Fushimi T, 2001, J NUTR, V131, P1973
   Gornicki P, 2003, INT J PARASITOL, V33, P885, DOI 10.1016/S0020-7519(03)00133-4
   JEONG CJ, 2004, KOREAN J FOOD PRESER, V11, P79
   JEONG YJ, 1996, J E ASIAN DIET LIFE, V6, P355
   Kerner J, 2005, MONATSH CHEM, V136, P1311, DOI 10.1007/s00706-005-0329-4
   Kerner J, 2004, J BIOL CHEM, V279, P41104, DOI 10.1074/jbc.M406570200
   Kim K., 1999, EXERC SCI, V8, P495
   Kim KJ, 1997, KOREAN J PHYS ED, V36, P102
   KIM KJ, 1997, J KOREAN SOC AEROBIC, V1, P48
   KIM OM, 2003, KOREAN J FOOD PRESER, V10, P565
   Kishi M, 1999, BIOSCI BIOTECH BIOCH, V63, P905, DOI 10.1271/bbb.63.905
   Kondo S, 2001, BIOSCI BIOTECH BIOCH, V65, P2690, DOI 10.1271/bbb.65.2690
   Krahenbuhl S, 1996, LIFE SCI, V59, P1579, DOI 10.1016/0024-3205(96)00343-8
   Kwon HJ, 2005, WORLD J GASTROENTERO, V11, P5512, DOI 10.3748/wjg.v11.i35.5512
   Mann RE, 2003, ALCOHOL RES HEALTH, V27, P209
   McGarry JD, 1997, EUR J BIOCHEM, V244, P1, DOI 10.1111/j.1432-1033.1997.00001.x
   MITCHELL MC, 1986, ANNU REV NUTR, V6, P457
   RHEW TH, 1986, J NUTR, V116, P2263
   SACHAN DS, 1984, AM J CLIN NUTR, V39, P738
   Sachan DS, 2002, J AM COLL NUTR, V21, P233, DOI 10.1080/07315724.2002.10719215
   SACHAN DS, 1993, J AM COLL NUTR, V12, P170
   WOO S.M., 2004, KOREAN J FOOD PRESER, V11, P117
   You M, 2004, AM J PHYSIOL-GASTR L, V287, pG1, DOI 10.1152/ajpgi.00056.2004
   Yu Tae-Shick, 2003, [Journal of the Korean Society of Food Science and Nutrition, 한국식품영양과학회지], V32, P603
   Zang Y, 2005, OBES RES, V13, P1530, DOI 10.1038/oby.2005.188
NR 34
TC 19
Z9 21
U1 0
U2 16
PU MARY ANN LIEBERT INC
PI NEW ROCHELLE
PA 140 HUGUENOT STREET, 3RD FL, NEW ROCHELLE, NY 10801 USA
SN 1096-620X
J9 J MED FOOD
JI J. Med. Food
PY 2008
VL 11
IS 1
BP 38
EP 45
DI 10.1089/jmf.2007.071
PG 8
WC Chemistry, Medicinal; Food Science & Technology; Nutrition & Dietetics
SC Pharmacology & Pharmacy; Food Science & Technology; Nutrition &
   Dietetics
GA 317DW
UT WOS:000257000900006
PM 18361736
DA 2019-07-15
ER

PT J
AU Wang, L
   Li, ZF
   He, Y
   Liu, F
AF Wang Li
   Li Zeng-fang
   He Yong
   Liu Fe
TI Fast detection of sugar content in fruit vinegar using NIR spectroscopy
SO SPECTROSCOPY AND SPECTRAL ANALYSIS
LA Chinese
DT Article
DE NIR spectroscopy; fruit vinegar; sugar content; principal component
   analysis; least squares support vector machines
ID NEAR-INFRARED-SPECTRA; SUPPORT VECTOR MACHINE; VARIETIES;
   DISCRIMINATION; RECOGNITION; QUALITY
AB For the fast and exact detection of sugar content of fruit vinegar, near infrared (NIR) spectroscopy technique combined with least squares support vector machines (LS-SVM) algorithm was used to build the prediction model of sugar content in the present research. NIR spectroscopy is a nondestructive, fast and accurate technique for the measurement of chemical components based on overtone and combination bands of specific functional groups. The pivotal step for spectroscopy technique is how to extract quantitative data from mass spectral data and eliminate spectral interferences. Principal component analysis (PCA) is a method which has been Widely used in the spectroscopic analysis, and LS-SVM is a new data mining algorithm developed from the machine learning community. In the present study, they were used for the spectroscopic analysis. First, the near infrared transmittance spectra of three hundred samples were obtained, then PCA was applied for reducing the dimensionality of the original spectra, and six principal components (PCs) were selected according the accumulative reliabilities (AR). The six PCs could be used to replace the complex spectral data. The three hundred samples were randomly separated into calibration set and validation set. I-east squares support vector machines (LS-SVM) algorithm was used to build prediction model of sugar content based on the calibration set, then this model was employed for the prediction of the validation set. Correlation coefficient (r) of prediction and root mean square error prediction (RMSEP) were used as the evaluation standards, and the results indicated that the r and RMSEP for the prediction of sugar content were 0.993 9 and 0.363, respectively. Hence, PCA and LS-SVM model with high prediction precision could be applied to the determination of sugar content in fruit vinegar.
C1 [Wang Li; He Yong; Liu Fe] Zhejiang Univ, Coll Biosyst Engn & Food Sci, Hangzhou 310029, Zhejiang, Peoples R China.
   [Li Zeng-fang] Zhejiang Water Conservancy & Hydropower Coll, Hangzhou 310018, Peoples R China.
RP He, Y (reprint author), Zhejiang Univ, Coll Biosyst Engn & Food Sci, Hangzhou 310029, Zhejiang, Peoples R China.
EM yhe@zju.edu.cn
RI He, Yong/E-3218-2010; LIU, Fei/A-9493-2009
OI He, Yong/0000-0001-6752-1757; LIU, Fei/0000-0003-0266-6896
CR Cen HY, 2007, TRENDS FOOD SCI TECH, V18, P72, DOI 10.1016/j.tifs.2006.09.003
   CHEN B, 2006, T CHINESE SOC AGR MA, V36, P65
   [褚小立 Chu Xiaoli], 2006, [分析仪器, Analytical Instrumentation], P1
   Chu XL, 2004, PROG CHEM, V16, P528
   Da C, 2004, SPECTROSC SPECT ANAL, V24, P672
   Du SX, 2004, CHINESE J ANAL CHEM, V32, P1227
   He Y, 2006, J INFRARED MILLIM W, V25, P192
   He Y, 2006, SPECTROSC SPECT ANAL, V26, P850
   He Y, 2006, SPECTROSC SPECT ANAL, V26, P2021
   Huang M, 2006, J INFRARED MILLIM W, V25, P342
   LI JX, 2001, FOOD SCI TECHNOLOGY, P47
   Lin JP, 2006, SPECTROSC SPECT ANAL, V26, P2232
   Liu SH, 2005, SPECTROSC SPECT ANAL, V25, P878
   MA Y, 2006, SPECTROSC SPECT ANAL, V26, P2303
   SHI SJ, 2007, FOOD RES DEV, V28, P177
   WU JZ, 2007, J AGR MECH RES, P155
   Xing F, 2006, SPECTROSC SPECT ANAL, V26, P1368
   Yu K, 2006, CHINESE J ANAL CHEM, V34, P561, DOI 10.1016/S1872-2040(06)60029-7
   [余艳芳 YU Yanfang], 2006, [计算机工程与科学, Computer Engineering and Science], V28, P69
   Zhu SY, 2004, IEEE ELECTR DEVICE L, V25, P565, DOI 10.1109/LED.2004.831582
NR 20
TC 5
Z9 9
U1 0
U2 5
PU OFFICE SPECTROSCOPY & SPECTRAL ANALYSIS
PI BEIJING
PA NO 76 COLLAGE SOUTH RD BEIJING, BEIJING 100081, PEOPLES R CHINA
SN 1000-0593
J9 SPECTROSC SPECT ANAL
JI Spectrosc. Spectr. Anal.
PD AUG
PY 2008
VL 28
IS 8
BP 1810
EP 1813
PG 4
WC Spectroscopy
SC Spectroscopy
GA 345AN
UT WOS:000258968500028
PM 18975809
DA 2019-07-15
ER
