# Supplementary material for: Knowledge Domain and Emerging Trends in Vinegar Research: A Bibliometric Review of the Literature from WoSCC
Source: Foods. 2020 Feb 10;9(2):166. doi: 10.3390/foods9020166 (PMC7074530; doi:10.3390/foods9020166)
Supplement: Supplementary file 1 [file foods-09-00166-s001.zip › Supplementary files/Supplementary Material/WoSCC dataset for CiteSpace/data/download2008_6x5unique.txt]

PT J
AU Fujimori, M
   Yunoki, K
   Sato, M
   Tsukamoto, Y
   Ohnishi, M
AF Fujimori, Masahiro
   Yunoki, Keita
   Sato, Mitsuyoshi
   Tsukamoto, Yoshinori
   Ohnishi, Masao
TI Changes in Fatty Acid Composition and Detection of cis-Vaccenic Acid
   During Experimental Fermentation of Wine and Cider Vinegars
SO JOURNAL OF THE JAPANESE SOCIETY FOR FOOD SCIENCE AND TECHNOLOGY-NIPPON
   SHOKUHIN KAGAKU KOGAKU KAISHI
LA Japanese
DT Article
DE acetic acid fermentation; cider vinegar; cis-vaccenic acid; fatty acid;
   wine vinegar
AB Wine and cider vinegars were experimentally manufactured from commercial grape and apple juices, and differences in fatty acid components were analyzed among fermentation stages. Following alcoholic fermentation of Bailey A (a grape variety for red wine) juice, the increase in the proportions of palmitic and stearic acids was found to be accompanied by relative decreases in those of linoleic and linolenic acids. Reversed phase HPLC analysis showed a notable increase in a peak corresponding to oleic acid during acetic acid fermentation, although changes in fatty acid components were slight compared with those during alcoholic fermentation. In the case of Koshu (a grape variety for white wine), no significant difference was observed in fatty acid composition between the juice and its fermenting liquid (wine). However, after acetic acid fermentation, the vinegar produced had a fatty acid composition that was qualitatively and quantitatively similar to that of Bailey A. During alcoholic fermentation of apple (Delicious variety) juice, an increase in oleic acid and a decrease in linoleic acid were observed, followed by increases in palmitic and stearic acids after acetic acid fermentation, similar to changes observed during wine vinegar manufacturing. Thus, we found that juices with characteristic fatty acids produce vinegars with roughly corresponding compositions. Moreover, capillary-GC analysis of fatty acid methyl esters showed that cis-vaccenic acid (an oleic acid isomer) originating from acetic acid bacteria can be transferred into vinegars made by the acetic acid fermentation process. cis-Vaccenic acid was also detected in ten varieties of commercial wine and cider vinegars with cis-vaccenic acid/(oleic and cis-vaccenic acids) ratios of 0.07-0.59.
C1 [Yunoki, Keita; Sato, Mitsuyoshi; Ohnishi, Masao] Obihiro Univ Agr & Vet Med, Dept Bioresource Sci, Obihiro, Hokkaido 0808555, Japan.
   [Fujimori, Masahiro; Tsukamoto, Yoshinori] Mizkan Grp Co Ltd, Qual Assurance & Environm Affairs Div, Handa, Aichi 4758585, Japan.
RP Ohnishi, M (reprint author), Obihiro Univ Agr & Vet Med, Dept Bioresource Sci, Inada Cho, Obihiro, Hokkaido 0808555, Japan.
EM mohnishi@obihiro.ac.jp
CR BLIGH EG, 1959, CAN J BIOCHEM PHYS, V37, P911
   Fujimori M., 2005, Journal of Oleo Science, V54, P559
   Mano Y, 1999, BIOSCI BIOTECH BIOCH, V63, P619, DOI 10.1271/bbb.63.619
   Morrison W. R., 1978, Advances in Cereal Science and Technology, V2, P221
   NICOLAS R, 1992, J SCI FOOD AGR, V59, P351
   OHNISHI M, 1989, AGR BIOL CHEM TOKYO, V53, P565, DOI 10.1080/00021369.1989.10869312
   Yunoki K, 2005, LIPIDS, V40, P361, DOI 10.1007/s11745-006-1395-z
   Yunoki K, 2004, BIOSCI BIOTECH BIOCH, V68, P2623, DOI 10.1271/bbb.68.2623
   Yunoki K, 2007, BIOSCI BIOTECH BIOCH, V71, P3105, DOI 10.1271/bbb.704441
NR 9
TC 0
Z9 0
U1 1
U2 11
PU JAPAN SOC FOOD SCIENCE TECHNOLOGY
PI IBARAKI-KEN
PA 2-1-12 KANNONDAI TSUKUBA-SHI, IBARAKI-KEN, 305-8642, JAPAN
SN 1341-027X
J9 J JPN SOC FOOD SCI
JI J. Jpn. Soc. Food Sci. Technol.-Nippon Shokuhin Kagaku Kogaku Kaishi
PY 2008
VL 55
IS 11
BP 529
EP 534
PG 6
WC Food Science & Technology
SC Food Science & Technology
GA 375MY
UT WOS:000261119200004
DA 2019-07-15
ER

PT J
AU Liu, F
   He, Y
   Wang, L
AF Liu, Fei
   He, Yong
   Wang, Li
TI Determination of effective wavelengths for discrimination of fruit
   vinegars using near infrared spectroscopy and multivariate analysis
SO ANALYTICA CHIMICA ACTA
LA English
DT Article
DE near infrared spectroscopy; fruit vinegars; discrimination; effective
   wavelengths; partial least squares discriminant analysis; least
   squares-support vector machine
ID INDEPENDENT COMPONENT ANALYSIS; SOLUBLE SOLIDS CONTENT; REFLECTANCE
   SPECTROSCOPY; BALSAMIC VINEGARS; ELECTRONIC NOSE; ORGANIC-ACIDS; WINE
   VINEGAR; PREDICTION; FEASIBILITY; CLASSIFICATION
AB Near infrared (NIR) spectroscopy based on effective wavelengths (EWs) and chemometrics was proposed to discriminate the varieties of fruit vinegars including aloe, apple, lemon and peach vinegars. One hundred eighty samples (45 for each variety) were selected randomly for the calibration set, and 60 samples (15 for each variety) for the validation set, whereas 24 samples (6 for each variety) for the independent set. Partial least squares discriminant analysis (PLS-DA) and least squares-support vector machine (LS-SVM) were implemented for calibration models. Different input data matrices of LS-SVM were determined by latent variables (LVs) selected by explained variance, and EWs selected by x-loading weights, regression coefficients, modeling power and independent component analysis (ICA). Then the LS-SVM models were developed with a grid search technique and RBF kernel function. All LS-SVM models outperformed PLS-DA model, and the optimal LS-SVM model was achieved with EWs (4021, 4058, 4264, 4400, 4853, 5070 and 5273 cm(-1)) selected by regression coefficients. The determination coefficient (RI), RMSEP and total recognition ratio with cutoff value +/- 0.1 in validation set were 1.000, 0.025 and 100%, respectively. The overall results indicted that the regression coefficients was an effective way for the selection of effective wavelengths. NIR spectroscopy combined with LS-SVM models had the capability to discriminate the varieties of fruit vinegars with high accuracy. (C) 2008 Elsevier B.V. All rights reserved.
C1 [Liu, Fei; He, Yong; Wang, Li] Zhejiang Univ, Coll Biosyst Engn & Food Sci, Hangzhou 310029, Zhejiang, Peoples R China.
RP He, Y (reprint author), Zhejiang Univ, Coll Biosyst Engn & Food Sci, 268 Kaixuan Rd, Hangzhou 310029, Zhejiang, Peoples R China.
EM yhe@zju.edu.cn
RI He, Yong/E-3218-2010; LIU, Fei/A-9493-2009
OI He, Yong/0000-0001-6752-1757; LIU, Fei/0000-0003-0266-6896
CR Andre M, 2003, ANAL CHEM, V75, P3460, DOI 10.1021/ac026393x
   Anklam E, 1998, FOOD CHEM, V61, P243, DOI 10.1016/S0308-8146(97)00104-0
   Belousov AI, 2002, J CHEMOMETR, V16, P482, DOI 10.1002/cem.744
   Caligiani A, 2007, ANAL CHIM ACTA, V585, P110, DOI 10.1016/j.aca.2006.12.016
   CARD DH, 1988, REMOTE SENS ENVIRON, V26, P123, DOI 10.1016/0034-4257(88)90092-2
   Casale M, 2006, ANAL CHIM ACTA, V557, P360, DOI 10.1016/j.aca.2005.10.063
   Chang RC, 2005, J FOOD DRUG ANAL, V13, P348
   Chauchard F, 2004, CHEMOMETR INTELL LAB, V71, P141, DOI 10.1016/j.chemolab.2004.01.003
   Chen J, 2001, J CHEM INF COMP SCI, V41, P992, DOI 10.1021/ci0004053
   Chen QS, 2007, SPECTROCHIM ACTA A, V66, P568, DOI 10.1016/j.saa.2006.03.038
   Cocchi M, 2006, TALANTA, V69, P1166, DOI 10.1016/j.talanta.2005.12.032
   Cocchi M, 2004, CHEMOMETR INTELL LAB, V71, P129, DOI 10.1016/j.chemolab.2004.01.004
   Cozzolino D, 2003, J AGR FOOD CHEM, V51, P7703, DOI 10.1021/jf034959s
   Durante C, 2006, CHEMOMETR INTELL LAB, V83, P54, DOI 10.1016/j.chemolab.2006.01.004
   ESBENSEN KH, 2002, DATA ANAL PRACTICE
   Fu XG, 2005, J FOOD ENG, V69, P461, DOI 10.1016/j.jfoodeng.2004.08.039
   Garcia-Parrilla MC, 1997, TALANTA, V44, P119, DOI 10.1016/S0039-9140(96)02012-7
   Guo Hui, 2006, Journal of System Simulation, V18, P2033
   Hyvarinen A, 2000, NEURAL NETWORKS, V13, P411, DOI 10.1016/S0893-6080(00)00026-5
   Hyvarinen A., 2001, INDEPENDENT COMPONEN
   LANZA E, 1984, J FOOD SCI, V49, P995, DOI 10.1111/j.1365-2621.1984.tb10378.x
   LAPA RAS, 1995, FOOD CONTROL, V6, P155, DOI 10.1016/0956-7135(94)00005-X
   Liu F, 2008, ANAL CHIM ACTA, V610, P196, DOI 10.1016/j.aca.2008.01.039
   Liu F, 2007, J FOOD ENG, V83, P430, DOI 10.1016/j.jfoodeng.2007.03.035
   MIN M, 2008, T ASABE, V48, P455
   Murray I., 1986, P INT NIR NIT C, P13
   Oliveira SR, 2007, FOOD CHEM, V105, P236, DOI 10.1016/j.foodchem.2006.11.003
   Pasadakis N, 2006, ANAL CHIM ACTA, V578, P250, DOI 10.1016/j.aca.2006.06.072
   Saiz-Abajo MJ, 2006, FOOD CHEM, V99, P615, DOI 10.1016/j.foodchem.2005.08.006
   Shao XG, 2006, TALANTA, V69, P676, DOI 10.1016/j.talanta.2005.10.039
   Stone JV, 2002, TRENDS COGN SCI, V6, P59, DOI 10.1016/S1364-6613(00)01813-1
   Suykens JAK, 1999, NEURAL PROCESS LETT, V9, P293, DOI 10.1023/A:1018628609742
   Tesfaye W, 2004, ANAL CHIM ACTA, V513, P239, DOI 10.1016/j.aca.2003.11.079
   Vapnik V. N., 1995, NATURE STAT LEARNING
   Wang WJ, 2003, NEUROCOMPUTING, V55, P643, DOI 10.1016/S0925-2312(02)00632-X
   YAN Yan-lu, 2005, FDN APPL NEAR INFRAR
   Yano T, 1997, J FERMENT BIOENG, V84, P461, DOI 10.1016/S0922-338X(97)82008-9
   Zhang QY, 2006, SENSOR ACTUAT B-CHEM, V119, P538, DOI 10.1016/j.snb.2006.01.007
NR 38
TC 109
Z9 120
U1 3
U2 58
PU ELSEVIER SCIENCE BV
PI AMSTERDAM
PA PO BOX 211, 1000 AE AMSTERDAM, NETHERLANDS
SN 0003-2670
EI 1873-4324
J9 ANAL CHIM ACTA
JI Anal. Chim. Acta
PD MAY 12
PY 2008
VL 615
IS 1
BP 10
EP 17
DI 10.1016/j.aca.2008.03.030
PG 8
WC Chemistry, Analytical
SC Chemistry
GA 302UM
UT WOS:000255995300002
PM 18440358
DA 2019-07-15
ER

PT J
AU Zhang, QY
   Zhang, SP
   Me, CS
   Fan, CQ
   Bai, ZK
AF Zhang, Qinyi
   Zhang, Shunping
   Me, Changsheng
   Fan, Chaoqun
   Bai, Zikui
TI 'Sensory analysis' of Chinese vinegars using an electronic nose
SO SENSORS AND ACTUATORS B-CHEMICAL
LA English
DT Article
DE electronic nose; Chinese vinegar; fingerprint; identification
ID SOLID-PHASE MICROEXTRACTION; MASS-SPECTROMETRY; WINE VINEGAR;
   CLASSIFICATION; ARRAY; TECHNOLOGY; SYSTEM
AB The aim of this paper was to establish a gas-sensing fingerprint database of Chinese vinegars and identify them individually for their quality control. Seventeen commercial Chinese vinegars were analyzed by an electronic nose containing nine doped nano-ZnO thick film gas sensors. The type, raw materials, total acidity, fermentation method and production area of the vinegars were selected as the sensory attributes to establish the fingerprints. Back-propagation artificial neural networks (BP-ANNs) incorporating with K nearest neighbors (KNN) were used to perform the identification. The identification accuracy of the vinegars was 89.7%. It is proved that using the attributes to establish the vinegar gas-sensing fingerprints is flexible and robust and the electronic nose technology is more promising for Chinese vinegars quality control. (C) 2007 Elsevier B.V. All rights reserved.
C1 [Zhang, Shunping; Me, Changsheng; Fan, Chaoqun; Bai, Zikui] Huazhong Univ Sci & Technol, State Key Lab Mat Proc & Die & Mould Technol, Wuhan 430074, Peoples R China.
   [Zhang, Qinyi] Wuhan Univ Technol, Sch Mat Sci & Engn, Wuhan 430070, Peoples R China.
RP Me, CS (reprint author), Huazhong Univ Sci & Technol, State Key Lab Mat Proc & Die & Mould Technol, Wuhan 430074, Peoples R China.
EM csxie@mail.hust.edu.cn
OI Xie, Changsheng/0000-0001-5123-3195
CR Anklam E, 1998, FOOD CHEM, V61, P243, DOI 10.1016/S0308-8146(97)00104-0
   Bicego M, 2002, SENSOR ACTUAT B-CHEM, V85, P137, DOI 10.1016/S0925-4005(02)00065-5
   Buratti S, 2004, ANAL CHIM ACTA, V525, P133, DOI 10.1016/j.aca.2004.07.062
   Cocchi M, 2004, CHEMOMETR INTELL LAB, V71, P129, DOI 10.1016/j.chemolab.2004.01.004
   DENATALE C, 1995, SENSOR ACTUAT B-CHEM, V24, P801
   Desrochers R, 2002, FOOD QUAL PREFER, V13, P397, DOI 10.1016/S0950-3293(02)00078-2
   Di Natale C, 1999, ANAL CHIM ACTA, V384, P249, DOI 10.1016/S0003-2670(98)00783-1
   Di Natale C, 2000, SENSOR ACTUAT B-CHEM, V69, P342, DOI 10.1016/S0925-4005(00)00483-4
   Di Natale C, 1998, SENSOR ACTUAT B-CHEM, V52, P162, DOI 10.1016/S0925-4005(98)00269-X
   Garcia-Gonzalez DL, 2002, J AGR FOOD CHEM, V50, P1809, DOI 10.1021/jf011320k
   Gerbi V, 1997, FOOD QUAL PREFER, V8, P27, DOI 10.1016/S0950-3293(96)00003-1
   Giordano L, 2003, J CHROMATOGR A, V1017, P141, DOI 10.1016/j.chroma.2003.08.029
   Marin RN, 2002, J CHROMATOGR A, V967, P261, DOI 10.1016/S0021-9673(02)00786-0
   Marti MP, 2004, J CHROMATOGR A, V1057, P211, DOI 10.1016/j.chroma.2004.08.143
   Mejias RC, 2002, J CHROMATOGR A, V953, P7, DOI 10.1016/S0021-9673(02)00122-X
   Murray JM, 2001, FOOD RES INT, V34, P461, DOI 10.1016/S0963-9969(01)00070-9
   NANTO H, 1995, SENSOR ACTUAT B-CHEM, V24, P794
   *NAT NAT SCI FDN C, NSFCS 11 5 YEAR PLAN
   Penza M, 2004, FOOD CHEM, V86, P283, DOI 10.1016/j.foodchem.2003.09.027
   Santos JP, 2004, SENSOR ACTUAT B-CHEM, V102, P299, DOI 10.1016/j.snb.2004.04.082
   Shaffer RE, 1999, ANAL CHIM ACTA, V384, P305, DOI 10.1016/S0003-2670(98)00780-6
   Signore A. del, 2001, Journal of Food Engineering, V50, P77, DOI 10.1016/S0260-8774(00)00195-3
   Tesfaye W, 2002, TRENDS FOOD SCI TECH, V13, P12, DOI 10.1016/S0924-2244(02)00023-7
   Tesfaye W, 2004, ANAL CHIM ACTA, V513, P239, DOI 10.1016/j.aca.2003.11.079
   WU D., 2003, CHINA CONDIMENT, V10, P42
   Zhang QY, 2006, SENSOR ACTUAT B-CHEM, V119, P538, DOI 10.1016/j.snb.2006.01.007
NR 26
TC 39
Z9 42
U1 3
U2 21
PU ELSEVIER SCIENCE SA
PI LAUSANNE
PA PO BOX 564, 1001 LAUSANNE, SWITZERLAND
SN 0925-4005
J9 SENSOR ACTUAT B-CHEM
JI Sens. Actuator B-Chem.
PD JAN 15
PY 2008
VL 128
IS 2
BP 586
EP 593
DI 10.1016/j.snb.2007.07.058
PG 8
WC Chemistry, Analytical; Electrochemistry; Instruments & Instrumentation
SC Chemistry; Electrochemistry; Instruments & Instrumentation
GA 257IJ
UT WOS:000252792100033
DA 2019-07-15
ER

PT J
AU Han, EJ
   Park, KJ
   Ko, SK
   Chung, SH
AF Han, Eun Jung
   Park, Keum Ju
   Ko, Sung Kwon
   Chung, Sung Hyun
TI A Vinegar-processed Ginseng Radix (Ginsam) Ameliorates Hyperglycemia and
   Dyslipidemia in C57BL/KsJ db/db Mice
SO FOOD SCIENCE AND BIOTECHNOLOGY
LA English
DT Article
DE ginsam; diabetes; db/db mouse; adiponectin; AMP-activated protein
   kinase; glucose transporter; fatty acid oxidation
ID ACTIVATED PROTEIN-KINASE; INSULIN-RESISTANCE; METABOLIC SYNDROME;
   GENE-EXPRESSION; GLUCOSE-INTOLERANCE; PLASMA-GLUCOSE; DIABETIC-RATS;
   OBESITY; LIVER; ADIPONECTIN
AB Having idea to develop more effective anti-diabetic agent from ginseng root, we comprehensively assessed the anti-diabetic activity and mechanisms of ginsam in C57BL/KsJ db/db mice. The db/db mice were divided into 4-groups; diabetic control (DC), ginsam at a dose of 300 or 500 mg/kg (GS300 or GS500) and metformin at a dose of 300 mg/kg (MT300). Ginsam was orally administered for 8 weeks. GS500 reduced the blood glucose concentration and significantly decreased an insulin resistance index. In addition, GS500 reduced the plasma non-esterified fatty acid, triglyceride, and increased high density lipoprotein-cholesterol as well as decreased the hepatic cholesterol and triglyceride. More interestingly, ginsam increased the plasma adiponectin level by 17% compared to diabetic control group. Microarray, quantitative-polymerase chain reaction and enzyme activity results showed that gene and protein expressions associated with glycolysis, gluconeogenesis, and fatty acid oxidation were changed to the way of reducing hepatic glucose production, insulin resistance and enhancing fatty acid P-oxidation. Ginsam also increased the phosphorylation of AMP-activated protein kinase and glucose transporter expressions in the liver and skeletal muscle, respectively. These changes in gene expression were considered to be the mechanism by which the ginsam exerted the anti-diabetic and anti-dyslipidemic activities in C57BL/KsJ db/db mice.
C1 [Han, Eun Jung; Park, Keum Ju; Chung, Sung Hyun] Kyung Hee Univ, Coll Pharm, Pharmacol & Clin Pharm Lab, Seoul 130701, South Korea.
   [Ko, Sung Kwon] Semyung Univ, Dept Oriental Med Food & Nutr, Jecheon 390711, Chungbuk, South Korea.
RP Chung, SH (reprint author), Kyung Hee Univ, Coll Pharm, Pharmacol & Clin Pharm Lab, Seoul 130701, South Korea.
EM suchung@khu.ac.kr
FU Technology Development Program of the Ministry of Agriculture and
   Forestry; Central Research Center Of Yuyu Incorporation
FX This study was supported by the Technology Development Program of the
   Ministry of Agriculture and Forestry, and Central Research Center Of
   Yuyu Incorporation.
CR Aguilera CM, 2008, CLIN SCI, V114, P183, DOI 10.1042/CS2007015
   Al-Hasani Hadi, 2003, Mol Interv, V3, P367, DOI 10.1124/mi.3.7.367
   Arita Y, 1999, BIOCHEM BIOPH RES CO, V257, P79, DOI 10.1006/bbrc.1999.0255
   Attele AS, 2002, DIABETES, V51, P1851, DOI 10.2337/diabetes.51.6.1851
   Attele AS, 1999, BIOCHEM PHARMACOL, V58, P1685, DOI 10.1016/S0006-2952(99)00212-9
   Cavaghan MK, 2000, J CLIN INVEST, V106, P329, DOI 10.1172/JCI10761
   CHORNCZYNSKI P, 1987, ANAL BIOCHEM, V162, P156
   Chung SH, 2001, ARCH PHARM RES, V24, P214, DOI 10.1007/BF02978260
   Davies GF, 2001, BIOCHEM PHARMACOL, V62, P1071, DOI 10.1016/S0006-2952(01)00764-X
   Friedman JM, 2003, SCIENCE, V299, P856, DOI 10.1126/science.1079856
   GALL JC, 1965, AM J HUM GENET, V17, P359
   HARA H, 1986, CHEM PHARM BULL, V34, P4731
   Hu E, 1996, J BIOL CHEM, V271, P10697, DOI 10.1074/jbc.271.18.10697
   Inzucchi SE, 2002, JAMA-J AM MED ASSOC, V287, P360, DOI 10.1001/jama.287.3.360
   Kappes A, 2000, HORM METAB RES, V32, P548, DOI 10.1055/s-2007-978684
   Katsanos CS, 2004, SPORTS MED, V34, P955, DOI 10.2165/00007256-200434140-00002
   KOIDE H, 1959, CLIN CHIM ACTA, V4, P554
   Lai DM, 2006, PLANTA MED, V72, P9, DOI 10.1055/s-2005-916177
   MATTHEWS DR, 1985, DIABETOLOGIA, V28, P412, DOI 10.1007/BF00280883
   MITSUMOTO Y, 1992, J BIOL CHEM, V267, P4957
   Moller DE, 2001, NATURE, V414, P821, DOI 10.1038/414821a
   NAH SY, 1995, P NATL ACAD SCI USA, V92, P8739, DOI 10.1073/pnas.92.19.8739
   Park MW, 2008, BIOL PHARM BULL, V31, P748, DOI 10.1248/bpb.31.748
   Saha AK, 2003, MOL CELL BIOCHEM, V253, P65, DOI 10.1023/A:1026053302036
   Shang WB, 2007, LIFE SCI, V80, P618, DOI 10.1016/j.lfs.2006.10.021
   Viollet B, 2006, J PHYSIOL-LONDON, V574, P41, DOI 10.1113/jphysiol.2006.108506
   Vuksan V, 2005, NUTR METAB CARDIOVAS, V15, P149, DOI 10.1016/j.numced.2005.05.001
   Winder WW, 2000, J APPL PHYSIOL, V89, P2430
   Winer J, 1999, ANAL BIOCHEM, V270, P41, DOI 10.1006/abio.1999.4085
   Yamauchi T, 2002, NAT MED, V8, P1288, DOI 10.1038/nm788
   Yamauchi T, 2001, NAT MED, V7, P941, DOI 10.1038/90984
   Yang YH, 2002, NUCLEIC ACIDS RES, V30, DOI 10.1093/nar/30.4.e15
   YOKOZAWA T, 1985, CHEM PHARM BULL, V33, P869
   Yun SN, 2007, ARCH PHARM RES, V30, P587, DOI 10.1007/BF02977653
   Zimmet P, 2001, NATURE, V414, P782, DOI 10.1038/414782a
   Zisman A, 2000, NAT MED, V6, P924, DOI 10.1038/78693
NR 36
TC 1
Z9 1
U1 0
U2 3
PU KOREAN SOCIETY FOOD SCIENCE & TECHNOLOGY-KOSFOST
PI SEOUL
PA #605, KOREA SCI TECHNOL CENT, 635-4 YEOKSAM-DONG, KANGNAM-GU, SEOUL,
   135-703, SOUTH KOREA
SN 1226-7708
EI 2092-6456
J9 FOOD SCI BIOTECHNOL
JI Food Sci. Biotechnol.
PD DEC
PY 2008
VL 17
IS 6
BP 1228
EP 1234
PG 7
WC Food Science & Technology
SC Food Science & Technology
GA 391HG
UT WOS:000262223800017
DA 2019-07-15
ER

PT J
AU Liu, F
   He, Y
   Wang, L
AF Liu, Fei
   He, Yong
   Wang, Li
TI Comparison of calibrations for the determination of soluble solids
   content and pH of rice vinegars using visible and short-wave near
   infrared spectroscopy
SO ANALYTICA CHIMICA ACTA
LA English
DT Article
DE visible and short-wave near infrared spectroscopy; soluble solids
   content and pH; rice vinegar; effective wavelength; partial least
   squares; least squares-support vector machine
ID TRADITIONAL BALSAMIC VINEGARS; SUPPORT VECTOR MACHINE;
   MASS-SPECTROMETRY; ELECTRONIC NOSE; PREDICTION; DIFFERENTIATION;
   PYROLYSIS; SPECTRA; ACIDITY; SENSOR
AB Visible and short-wave near infrared (Vis/SWNIR) spectroscopy combined with chemometrics was investigated for the fast determination of soluble solids content (SSC) and pH values of rice vinegars. Two hundred and twenty-five samples (45 for each variety) were selected randomly for the calibration set, whereas, 75 samples (15 for each variety) for the validation set, and the remaining 25 samples for the independent set. After some preprocessing, partial least squares (PLS) analysis was implemented for calibration models with different wavelength bands including visible, SWNIR and Vis/SWNIR regions. The best PLS models were achieved with Vis/SWNIR (550-1000 nm) region. Furthermore, different latent variables (5, 6, 7, 8 LVs) were used as inputs of least squares-support vector machine (LS-SVM) to develop the LV-LS-SVM models with grid search technique and RBF kernel. The optimal models were obtained with 6 LVs and they outperformed PLS models. Moreover, effective wavelengths (EWs) were selected according to regression coefficients. The EW-LS-SVM models were developed and an excellent prediction precision was achieved, and the effectiveness of the EWs was also validated. The correlation coefficient (r), root mean square error of prediction (RMSEP) and bias for the best prediction by EW-LS-SVM were 0.999, 0.189 and 0.051 for SSC, whereas 0.999, 0.008 and -1.7 x 10(-3) for pH, respectively. The overall results indicated that Vis/SWNIR spectroscopy combined with LS-SVM could be applied as a high precision and fast way for the determination of SSC and pH values of rice vinegars. (c) 2008 Elsevier B.V. All rights reserved.
C1 [Liu, Fei; He, Yong; Wang, Li] Zhejiang Univ, Coll Biosyst Engn & Food Sci, Hangzhou 310029, Peoples R China.
RP He, Y (reprint author), Zhejiang Univ, Coll Biosyst Engn & Food Sci, 268 Kaixuan Rd, Hangzhou 310029, Peoples R China.
EM yhe@zju.edu.cn
RI LIU, Fei/A-9493-2009; He, Yong/E-3218-2010
OI LIU, Fei/0000-0003-0266-6896; He, Yong/0000-0001-6752-1757
CR ABAJO MJS, 2006, FOOD CHEM, V99, P615, DOI DOI 10.1016/J.FOODCHEM.2005.08.006
   Anklam E, 1998, FOOD CHEM, V61, P243, DOI 10.1016/S0308-8146(97)00104-0
   BARNES RJ, 1989, APPL SPECTROSC, V43, P772, DOI 10.1366/0003702894202201
   Caligiani A, 2007, ANAL CHIM ACTA, V585, P110, DOI 10.1016/j.aca.2006.12.016
   Casale M, 2006, ANAL CHIM ACTA, V557, P360, DOI 10.1016/j.aca.2005.10.063
   Cen HY, 2006, J AGR FOOD CHEM, V54, P7437, DOI 10.1021/jf061689f
   Chauchard F, 2004, CHEMOMETR INTELL LAB, V71, P141, DOI 10.1016/j.chemolab.2004.01.003
   Cocchi M, 2006, TALANTA, V69, P1166, DOI 10.1016/j.talanta.2005.12.032
   Cocchi M, 2004, CHEMOMETR INTELL LAB, V71, P129, DOI 10.1016/j.chemolab.2004.01.004
   Del Signore A, 2001, J FOOD ENG, V50, P77, DOI 10.1016/S0260-8774(00)00195-3
   Durante C, 2006, CHEMOMETR INTELL LAB, V83, P54, DOI 10.1016/j.chemolab.2006.01.004
   Fu XG, 2005, J FOOD ENG, V69, P461, DOI 10.1016/j.jfoodeng.2004.08.039
   GORRY PA, 1990, ANAL CHEM, V62, P570, DOI 10.1021/ac00205a007
   Guerrero MI, 1997, TALANTA, V45, P379, DOI 10.1016/S0039-9140(97)00139-2
   HELLAND IS, 1995, CHEMOMETR INTELL LAB, V29, P233, DOI 10.1016/0169-7439(95)00031-1
   LAPA RAS, 1995, FOOD CONTROL, V6, P155, DOI 10.1016/0956-7135(94)00005-X
   LI YJ, 2004, CHINA BREWING, V1, P5
   Lipp M, 1998, FOOD CONTROL, V9, P349, DOI 10.1016/S0956-7135(98)00014-0
   Liu F, 2007, J AGR FOOD CHEM, V55, P8883, DOI 10.1021/jf072057b
   Liu F, 2007, J FOOD ENG, V83, P430, DOI 10.1016/j.jfoodeng.2007.03.035
   Mejias RC, 2002, J CHROMATOGR A, V953, P7, DOI 10.1016/S0021-9673(02)00122-X
   SAVITZKY A, 1964, ANAL CHEM, V36, P1627, DOI 10.1021/ac60214a047
   [沈志远 Shen Zhiyuan], 2005, [食品科学, Food Science], V26, P483
   Somers C., 1998, WINE SPECTRUM APPROA
   Suykens JAK, 1999, NEURAL PROCESS LETT, V9, P293, DOI 10.1023/A:1018628609742
   Tesfaye W, 2004, ANAL CHIM ACTA, V513, P239, DOI 10.1016/j.aca.2003.11.079
   Vapnik V. N., 1995, NATURE STAT LEARNING
   Wang F. Y, 2004, MODERN TECHNIQUES FO
   YAN Yan-lu, 2005, FDN APPL NEAR INFRAR
   Yano T, 1997, J FERMENT BIOENG, V84, P461, DOI 10.1016/S0922-338X(97)82008-9
   Yu HY, 2006, J NEAR INFRARED SPEC, V14, P37, DOI 10.1255/jnirs.584
   Zhang QY, 2006, SENSOR ACTUAT B-CHEM, V119, P538, DOI 10.1016/j.snb.2006.01.007
NR 32
TC 83
Z9 89
U1 0
U2 15
PU ELSEVIER SCIENCE BV
PI AMSTERDAM
PA PO BOX 211, 1000 AE AMSTERDAM, NETHERLANDS
SN 0003-2670
EI 1873-4324
J9 ANAL CHIM ACTA
JI Anal. Chim. Acta
PD MAR 10
PY 2008
VL 610
IS 2
BP 196
EP 204
DI 10.1016/j.aca.2008.01.039
PG 9
WC Chemistry, Analytical
SC Chemistry
GA 275WB
UT WOS:000254101800005
PM 18291129
DA 2019-07-15
ER
