# Supplementary material for: Knowledge Domain and Emerging Trends in Vinegar Research: A Bibliometric Review of the Literature from WoSCC
Source: Foods. 2020 Feb 10;9(2):166. doi: 10.3390/foods9020166 (PMC7074530; doi:10.3390/foods9020166)
Supplement: Supplementary file 1 [file foods-09-00166-s001.zip › Supplementary files/Supplementary Material/WoSCC dataset for CiteSpace/data/download2008_7x5unique.txt]

PT J
AU Matsuura, R
   Moriyama, H
   Takeda, N
   Yamamoto, K
   Morita, Y
   Shimamura, T
   Ukeda, H
AF Matsuura, Ritaro
   Moriyama, Hironori
   Takeda, Naruki
   Yamamoto, Kyoko
   Morita, Yusuke
   Shimamura, Tomoko
   Ukeda, Hiroyuki
TI Determination of antioxidant activity and characterization of
   antioxidant phenolics in the plum vinegar extract of cherry blossom
   (Prunus lannesiana)
SO JOURNAL OF AGRICULTURAL AND FOOD CHEMISTRY
LA English
DT Article
DE plum vinegar extract of cherry blossom; superoxide anion; antioxidant
   activity; anthocyanin; caffeic acid
ID PERFORMANCE LIQUID-CHROMATOGRAPHY; RADICAL SCAVENGING ACTIVITIES;
   SUPEROXIDE ANION; CAFFEIC ACID; VITAMIN-A; DISEASE; RISK; RED;
   CYCLOOXYGENASE; HYDROXYL
AB Sakura-cha (salted cherry blossom tea) is a Japanese tea that is traditionally served at celebrations such as wedding ceremonies. The production of Sakura-cha includes the immersion of cherry blossom flowers in Japanese plum vinegar, and through this process, the byproduct (plum vinegar extract of cherry blossom) is obtained. In this study, the antioxidant activity of the plum vinegar extract of cherry blossom was examined. The plum vinegar extract of cherry blossom had a greater superoxide anion scavenging activity compared with red wine, which is a well-known strong antioxidant. Liquid chromatography-mass spectrometry analysis showed that cyanidin-3-glucoside, cyanidin-3-rutinoside, and caffeic acid were the major components in the phenolic extract prepared from plum vinegar extract of cherry blossom, and they possessed superoxide anion scavenging activity. Caffeic acid is mainly responsible for the scavenging activity of phenolic extract; the contributions of cyanidin-3-glucoside and cyanidin-3-rutinoside were minor.
C1 [Matsuura, Ritaro; Yamamoto, Kyoko; Morita, Yusuke; Shimamura, Tomoko; Ukeda, Hiroyuki] Kochi Univ, Fac Agr, Dept Bioresources Sci, Nankoku, Kochi 7838502, Japan.
   [Moriyama, Hironori; Takeda, Naruki] Ind Technol Ctr Kochi, Food Dev Div, Kochi 7815101, Japan.
RP Shimamura, T (reprint author), Kochi Univ, Fac Agr, Dept Bioresources Sci, Monobe B-200, Nankoku, Kochi 7838502, Japan.
EM tomokos@kochi-u.ac.jp
CR Amorati R, 2006, J AGR FOOD CHEM, V54, P2932, DOI 10.1021/jf053159+
   CAMARASA J, 1988, J PHARMACEUT BIOMED, V6, P503, DOI 10.1016/0731-7085(88)80017-7
   Chasan-Taber L, 1999, AM J CLIN NUTR, V70, P509
   Chen JH, 1997, J AGR FOOD CHEM, V45, P2374, DOI 10.1021/jf970055t
   CHIPAULT JR, 1956, FOOD TECHNOL-CHICAGO, V10, P209
   De Beer D, 2003, J AGR FOOD CHEM, V51, P902, DOI 10.1021/jf026011o
   Deguchi T, 2000, J AGR FOOD CHEM, V48, P3198, DOI 10.1021/jf990944b
   Donovan JL, 1998, J AGR FOOD CHEM, V46, P1247, DOI 10.1021/jf970831x
   Droge W, 2002, PHYSIOL REV, V82, P47
   Engelhart MJ, 2002, JAMA-J AM MED ASSOC, V287, P3223, DOI 10.1001/jama.287.24.3223
   Faria A, 2005, J AGR FOOD CHEM, V53, P6896, DOI 10.1021/jf0511300
   Ito H, 2002, J AGR FOOD CHEM, V50, P2400, DOI 10.1021/jf011083l
   Jung HA, 2002, ARCH PHARM RES, V25, P865, DOI 10.1007/BF02977006
   Kalt W, 2001, J AGR FOOD CHEM, V49, P4761, DOI 10.1021/jf010653e
   Kaneyuki T, 1999, BIOCHEM MOL BIOL INT, V47, P979
   KANNER J, 1994, J AGR FOOD CHEM, V42, P64, DOI 10.1021/jf00037a010
   LANDS WEM, 1982, PROSTAGLANDINS, V24, P271, DOI 10.1016/0090-6980(82)90153-8
   Lee BB, 2007, PLANT FOOD HUM NUTR, V62, P79, DOI 10.1007/s11130-007-0045-9
   Loft S, 1996, J MOL MED, V74, P297, DOI 10.1007/BF00207507
   Markesbery WR, 1997, FREE RADICAL BIO MED, V23, P134, DOI 10.1016/S0891-5849(96)00629-6
   Mateos R, 2006, J AGR FOOD CHEM, V54, P8724, DOI 10.1021/jf061664g
   MATTILA P, 2006, J AGR FOOD CHEM, V54, P1247
   Moriyama H, 2003, J JPN SOC FOOD SCI, V50, P499
   MORONEY MA, 1988, J PHARM PHARMACOL, V40, P787, DOI 10.1111/j.2042-7158.1988.tb05173.x
   Noda Y, 1997, BIOCHEM MOL BIOL INT, V42, P35
   Olthof MR, 2001, J NUTR, V131, P66
   Ruberto G, 2007, FOOD CHEM, V100, P203, DOI 10.1016/j.foodchem.2005.09.041
   SEDDON JM, 1994, JAMA-J AM MED ASSOC, V272, P1413, DOI 10.1001/jama.272.18.1413
   Taguri T, 2004, BIOL PHARM BULL, V27, P1965, DOI 10.1248/bpb.27.1965
   Takenaka M, 2000, BIOSCI BIOTECH BIOCH, V64, P2689, DOI 10.1271/bbb.64.2689
   Terahara N, 2003, J AGR FOOD CHEM, V51, P2539, DOI 10.1021/jf026146u
   TOLMASOFF JM, 1980, P NATL ACAD SCI-BIOL, V77, P2777, DOI 10.1073/pnas.77.5.2777
   UANG YS, 1995, J CHROMATOGR B, V673, P43, DOI 10.1016/0378-4347(95)00243-C
   Ukeda H, 2002, J JPN SOC FOOD SCI, V49, P25
   VANWAUWE J, 1983, PROSTAGLANDINS, V26, P725, DOI 10.1016/0090-6980(83)90057-6
   Yamaguchi T, 1998, BIOSCI BIOTECH BIOCH, V62, P1201, DOI 10.1271/bbb.62.1201
NR 36
TC 10
Z9 10
U1 1
U2 20
PU AMER CHEMICAL SOC
PI WASHINGTON
PA 1155 16TH ST, NW, WASHINGTON, DC 20036 USA
SN 0021-8561
J9 J AGR FOOD CHEM
JI J. Agric. Food Chem.
PD JAN 23
PY 2008
VL 56
IS 2
BP 544
EP 549
DI 10.1021/jf0717992
PG 6
WC Agriculture, Multidisciplinary; Chemistry, Applied; Food Science &
   Technology
SC Agriculture; Chemistry; Food Science & Technology
GA 252GK
UT WOS:000252434800037
PM 18092753
DA 2019-07-15
ER

PT J
AU Callejon, RM
   Morales, ML
   Ferreira, ACS
   Troncoso, AM
AF Callejon, Raquel M.
   Lourdes Morales, M.
   Silva Ferreira, Antonio C.
   Troncoso, Ana M.
TI Defining the typical aroma of Sherry vinegar: Sensory and chemical
   approach
SO JOURNAL OF AGRICULTURAL AND FOOD CHEMISTRY
LA English
DT Article
DE aroma; Sherry vinegar; sensory analysis; GC-olfactometry; OAV; sotolon
ID GAS CHROMATOGRAPHY-OLFACTOMETRY; VOLATILE COMPOUNDS; WINE VINEGARS;
   SORPTIVE EXTRACTION; MADEIRA WINES; KEY ODORANTS; WHITE WINES; OAK
   CHIPS; FLAVOR; 3-HYDROXY-4,5-DIMETHYL-2(5H)-FURANONE
AB The aroma of the three different classes of Sherry vinegar was evaluated by gas chromatography/ mass spectrometry (GC-MS) and gas chromatography/olfactometry (GC-O). GC-O was employed to identify substances responsible for aromatic notes associated with the selected descriptors of the typical aroma of Sherry vinegar and odor activity values (OAV) calculated to measure the single impact effect of different compounds selected by GC-O. Diacetyl, isoamyl acetate, ethyl isobutyrate, isovaleric acid, sotolon, and ethyl acetate reached high OAVs, turning out to be characteristic odor active compounds in Sherry vinegars. A total of 58 compounds were quantified, among them, 7 had not been previously reported in Sherry wine vinegars: ethyl 2-methylbutyrate, ethyl heptanoate, ethyl furoate, and ethyl benzoate, acetophenone, nonanoic acid, and sotolon. Linear discriminant analysis (LDA) reveals that using aroma compounds as variables, we can classify Sherry vinegars with 100% correct scores as different from red wine vinegars.
C1 [Callejon, Raquel M.; Lourdes Morales, M.; Troncoso, Ana M.] Univ Seville, Fac Farm, Area Nutr & Bromatol, E-41012 Seville, Spain.
   [Silva Ferreira, Antonio C.] Univ Catolica Portuguesa, Escola Super Biotecnol, P-4200072 Oporto, Portugal.
RP Troncoso, AM (reprint author), Univ Seville, Fac Farm, Area Nutr & Bromatol, C P Garcia Gonzalez 2, E-41012 Seville, Spain.
EM amtroncoso@us.es
RI Morales, M.Lourdes/M-7892-2014; Troncoso, Ana M/A-6525-2008
OI Morales, M.Lourdes/0000-0002-0384-0326; Troncoso, Ana
   M/0000-0003-0291-2823; Silva Ferreira, Antonio
   Cesar/0000-0002-1188-1021; Callejon Fernandez, Raquel
   Maria/0000-0001-5285-4575
FU Spanish Government [AGL 204 - 07494 - C02/ALI]; Regional Government
   (Junta de Andalucia, Plan Andaluz de Investigacion)
FX Received for review March 24, 2008. Revised manuscript received June 13,
   2008. Accepted June 17, 2008. The authors are grateful for the financial
   assistance from the Spanish Government (Project AGL 204 - 07494 -
   C02/ALI, 2005-2007) and the Regional Government (Junta de Andalucia,
   Plan Andaluz de Investigacion) for a research grant.
CR Alves RF, 2005, ANAL CHIM ACTA, V546, P11, DOI 10.1016/j.aca.2005.05.012
   American Society for Testing and Materials (ASTM), 2004, E143204 ASTM, P8
   *ASTM, 2004, E67904 ASTM, P7
   BLANCH GP, 1992, J AGR FOOD CHEM, V40, P1046, DOI 10.1021/jf00018a027
   Blank I, 1996, J AGR FOOD CHEM, V44, P1851, DOI 10.1021/jf9506702
   CALLEJON RM, J CHROMAT A IN PRESS
   Camara JS, 2004, J AGR FOOD CHEM, V52, P6765, DOI 10.1021/jf049547d
   Campo E, 2006, ANAL CHIM ACTA, V563, P180, DOI 10.1016/j.aca.2005.10.035
   Campo E, 2005, J AGR FOOD CHEM, V53, P5682, DOI 10.1021/jf047870a
   Casale M, 2006, FOOD SCI TECHNOL RES, V12, P223, DOI 10.3136/fstr.12.223
   Cayot N, 2007, FOOD CHEM, V102, P445, DOI 10.1016/j.foodchem.2006.10.016
   Cox A, 2005, J AGR FOOD CHEM, V53, P3584, DOI 10.1021/jf0479057
   Delahunty CM, 2006, J SEP SCI, V29, P2107, DOI 10.1002/jssc.200500509
   DUBOIS P, 1976, LEBENSM WISS TECHNOL, V9, P366
   Guerrero ED, 2007, J CHROMATOGR A, V1167, P18, DOI 10.1016/j.chroma.2007.08.039
   Escudero A, 2004, J AGR FOOD CHEM, V52, P3516, DOI 10.1021/jf035341l
   Escudero A, 2007, J AGR FOOD CHEM, V55, P4501, DOI 10.1021/jf0636418
   Ferreira ACS, 2003, J AGR FOOD CHEM, V51, P4356, DOI 10.1021/jf0342932
   Ferreira ACS, 2003, J AGR FOOD CHEM, V51, P1377, DOI 10.1021/jf025847o
   Ferreira ACS, 2002, J AGR FOOD CHEM, V50, P5919, DOI 10.1021/jf0115847
   FERREIRA ACS, 2003, SENSORIAL IMPACT SOT
   Ferreira V, 2003, J CHROMATOGR A, V1002, P169, DOI 10.1016/S0021-9673(03)00738-6
   Frauendorfer F, 2006, J AGR FOOD CHEM, V54, P5521, DOI 10.1021/jf060728k
   Gomez MLM, 2006, J FOOD SCI, V71, pS238
   Grosch W, 2001, CHEM SENSES, V26, P533, DOI 10.1093/chemse/26.5.533
   Guichard E, 1995, AM J ENOL VITICULT, V46, P419
   Hofman T., 1996, SPECIAL PUBLICATION, V197, P175
   Hofmann T, 1997, J AGR FOOD CHEM, V45, P898, DOI 10.1021/jf960456t
   *ISO, 1983, 4120 ISO
   *ISO, 1985, 66SP ISO
   Kamadia V. V., 2006, J FOOD SCI, V71, P193
   Kobayashi A, 1989, FLAVOR CHEM TRENDS D, P49
   Konig T, 1999, J AGR FOOD CHEM, V47, P3288, DOI 10.1021/jf981244u
   LACHENBR.PA, 1968, TECHNOMETRICS, V10, P1, DOI 10.2307/1266219
   LERK K, 1995, BIOFLAVOR, V95, P381
   MARIN RN, 2002, J CHROMATOGR A, V957, P261
   MARTIN B, 1992, J AGR FOOD CHEM, V40, P475, DOI 10.1021/jf00015a023
   MEILGAARD M, 1999, SENSORY EVALUATION T, P123
   Morales ML, 2004, FOOD CHEM, V88, P305, DOI 10.1016/j.foodchem.2004.04.004
   Morales ML, 2002, J AGR FOOD CHEM, V50, P3173, DOI 10.1021/jf011313w
   Morales ML, 2001, J SCI FOOD AGR, V81, P611, DOI 10.1002/jsfa.853
   Morales ML, 2001, EUR FOOD RES TECHNOL, V212, P676, DOI 10.1007/s002170100301
   Moreno JA, 2005, FOOD CONTROL, V16, P333, DOI 10.1016/j.foodcont.2004.03.013
   Palacios V, 2002, J AGR FOOD CHEM, V50, P4221, DOI 10.1021/jf020093z
   Parrilla M. C. Garcia, 1999, Food Research International, V32, P433
   PHAM TT, 1995, J AGR FOOD CHEM, V43, P2616
   Plotto A, 2004, FLAVOUR FRAG J, V19, P491, DOI 10.1002/ffj.1470
   Ribereau-Gayon P, 2006, HDB ENOLOGY CHEM WIN, V2, P51, DOI DOI 10.1021/JF0704110
   Riu-Aumatell M, 2006, FOOD CHEM, V95, P237, DOI 10.1016/j.foodchem.2005.01.029
   Sauvageot F, 1999, AM J ENOL VITICULT, V50, P447
   Tesfaye W, 2002, TRENDS FOOD SCI TECH, V13, P12, DOI 10.1016/S0924-2244(02)00023-7
   TESFAYE W, 2002, J SENS STUD, V17, P132
   TESFAYE W, J FOOD SCI UNPUB
   Towey JP, 1996, AM J ENOL VITICULT, V47, P17
   Troncoso Gonzalez A. M., 1987, Zeitschrift fur Lebensmittel-Untersuchung und -Forschung, V185, P130, DOI 10.1007/BF01850092
   Vinas MAG, 1998, J SENS STUD, V13, P299, DOI 10.1111/j.1745-459X.1998.tb00091.x
   Zea L, 2001, FOOD CHEM, V75, P79, DOI 10.1016/S0308-8146(01)00190-X
   ZEA L, 2005, J SCI FOOD CHEM, V87, P2319
   Zeller A, 2007, FLAVOUR FRAG J, V22, P105, DOI 10.1002/ffj.1765
NR 59
TC 40
Z9 43
U1 4
U2 43
PU AMER CHEMICAL SOC
PI WASHINGTON
PA 1155 16TH ST, NW, WASHINGTON, DC 20036 USA
SN 0021-8561
J9 J AGR FOOD CHEM
JI J. Agric. Food Chem.
PD SEP 10
PY 2008
VL 56
IS 17
BP 8086
EP 8095
DI 10.1021/jf800903n
PG 10
WC Agriculture, Multidisciplinary; Chemistry, Applied; Food Science &
   Technology
SC Agriculture; Chemistry; Food Science & Technology
GA 344OU
UT WOS:000258938000075
PM 18651741
DA 2019-07-15
ER

PT J
AU Pizarro, C
   Esteban-Diez, I
   Saenz-Gonzalez, C
   Gonzalez-Saiz, JM
AF Pizarro, C.
   Esteban-Diez, I.
   Saenz-Gonzalez, C.
   Gonzalez-Saiz, J. M.
TI Vinegar classification based on feature extraction and selection from
   headspace solid-phase microextraction/gas chromatography volatile
   analyses: A feasibility study
SO ANALYTICA CHIMICA ACTA
LA English
DT Article
DE headspace solid-phase microextraction (HS-SPME); gas chromatography-mass
   spectrometry (GC-MS); vinegar; volatile compounds; feature selection;
   stepwise linear discriminant analysis
ID TRADITIONAL BALSAMIC VINEGARS; MASS-SPECTROMETRY; GAS-CHROMATOGRAPHY;
   MULTIVARIATE-ANALYSIS; CHEMOMETRIC ANALYSIS; DIFFERENTIATION;
   TECHNOLOGY; QUALITY; MODENA; WINES
AB Headspace solid-phase microextraction (HS-SPME) coupled with gas chromatography (GC) and multivariate data analysis were applied to classify different vinegar types (white and red, balsamic, sherry and cider vinegars) on the basis of their volatile composition. The collected chromatographic signals were analysed using the stepwise linear discriminant analysis (SLDA) method, thus simultaneously performing feature selection and classification. Several options, more or less restrictive according to the final number of considered categories, were explored in order to identify the one that afforded highest discrimination ability. The simplicity and effectiveness of the classification methodology proposed in the present study (all the samples were correctly classified and predicted by cross-validation) are promising and encourage the feasibility of using a similar strategy to evaluate the quality and origin of vinegar samples in a reliable, fast, reproducible and cost-efficient way in routine applications. The high quality results obtained were even more remarkable considering the reduced number of discriminant variables finally selected by the stepwise procedure. The use of only 14 peaks enabled differentiation between cider, balsamic, sherry and wine vinegars, whereas only 3 variables were selected to discriminate between red (RW) and white wine (WW) vinegars. The subsequent identification by gas chromatography mass spectrometry (GC-MS) of the volatile compounds associated with the discriminant peaks selected in the classification process served to interpret their chemical significance. (c) 2007 Elsevier B.V. All rights reserved.
C1 [Pizarro, C.; Esteban-Diez, I.; Saenz-Gonzalez, C.; Gonzalez-Saiz, J. M.] Univ La Rioja, Dept Chem, Logrono 26006, La Rioja, Spain.
RP Pizarro, C (reprint author), Univ La Rioja, Dept Chem, C Madre Dios 51, Logrono 26006, La Rioja, Spain.
EM consuelo.pizarro@unirioja.es
OI Pizarro Millan, Consuelo/0000-0001-6450-8741; Gonzalez Saiz, Jose
   Maria/0000-0002-4463-8343
CR Ashurst P. R., 1998, ANAL METHODS FOOD AU
   Ashurst P. R., 1996, FOOD AUTHENTICATION
   Berlioz B, 2006, J AGR FOOD CHEM, V54, P10092, DOI 10.1021/jf061796+
   Bicchi CP, 1997, J AGR FOOD CHEM, V45, P4680, DOI 10.1021/jf9704827
   BLANCH GP, 1992, J AGR FOOD CHEM, V40, P1046, DOI 10.1021/jf00018a027
   Camara JS, 2007, FOOD CHEM, V101, P475, DOI 10.1016/j.foodchem.2006.02.004
   Camara JS, 2006, TALANTA, V68, P1512, DOI 10.1016/j.talanta.2005.08.012
   Casale M, 2006, FOOD SCI TECHNOL RES, V12, P223, DOI 10.3136/fstr.12.223
   Cocchi M, 2007, ANAL CHIM ACTA, V589, P96, DOI 10.1016/j.aca.2007.02.036
   Cocchi M, 2004, CHEMOMETR INTELL LAB, V71, P129, DOI 10.1016/j.chemolab.2004.01.004
   Cocchi M, 2008, TALANTA, V74, P547, DOI 10.1016/j.talanta.2007.06.016
   Del Signore A, 2001, J FOOD ENG, V50, P77, DOI 10.1016/S0260-8774(00)00195-3
   Durante C, 2006, CHEMOMETR INTELL LAB, V83, P54, DOI 10.1016/j.chemolab.2006.01.004
   FORINA M, 2004, EXTENDABLE PACKAGE P
   Giordano L, 2003, J CHROMATOGR A, V1017, P141, DOI 10.1016/j.chroma.2003.08.029
   Guerrero ED, 2006, J CHROMATOGR A, V1104, P47, DOI 10.1016/j.chroma.2005.12.006
   James M, 1985, CLASSIFICATION ALGOR
   Jelen HH, 2000, J AGR FOOD CHEM, V48, P2360, DOI 10.1021/jf991095v
   Jurado JM, 2007, TALANTA, V72, P506, DOI 10.1016/j.talanta.2006.11.008
   Kataoka H, 2000, J CHROMATOGR A, V880, P35, DOI 10.1016/S0021-9673(00)00309-5
   Lees M., 2003, FOOD AUTHENTICITY TR
   Lord H, 2000, J CHROMATOGR A, V885, P153, DOI 10.1016/S0021-9673(00)00535-5
   MARCHENA CL, 1991, CONSEJO SUPERIOR INV
   Marengo E, 2002, J CHROMATOGR A, V943, P123, DOI 10.1016/S0021-9673(01)01421-2
   Marin RN, 2002, J CHROMATOGR A, V967, P261, DOI 10.1016/S0021-9673(02)00786-0
   Mejias RC, 2002, J CHROMATOGR A, V953, P7, DOI 10.1016/S0021-9673(02)00122-X
   Morales ML, 2004, FOOD CHEM, V88, P305, DOI 10.1016/j.foodchem.2004.04.004
   NAES T, 2002, USER FRIENDLY GUIDE
   Natera R, 2003, J AGR FOOD CHEM, V51, P3345, DOI 10.1021/jf021180u
   Pawliszyn J, 1997, SOLID PHASE MICROEXT
   Perez RA, 2002, J AGR FOOD CHEM, V50, P2633, DOI 10.1021/jf011551r
   Pillonel L, 2002, LEBENSM-WISS TECHNOL, V35, P1, DOI 10.1006/fstl.2001.0804
   Pino JA, 2007, FOOD CHEM, V104, P421, DOI 10.1016/j.foodchem.2006.09.031
   Reid LM, 2004, J AGR FOOD CHEM, V52, P421, DOI 10.1021/jf049143l
   Reid LM, 2004, J AGR FOOD CHEM, V52, P6891, DOI 10.1021/jf049143l
   Sides A, 2000, TRAC-TREND ANAL CHEM, V19, P322, DOI 10.1016/S0165-9936(99)00225-3
   Tesfaye W, 2002, TRENDS FOOD SCI TECH, V13, P12, DOI 10.1016/S0924-2244(02)00023-7
   Valero E, 2005, J SCI FOOD AGR, V85, P603, DOI 10.1002/jsfa.2016
   Watts VA, 2003, J AGR FOOD CHEM, V51, P7738, DOI 10.1021/jf0302254
   Zambonin CG, 2005, TALANTA, V66, P261, DOI 10.1016/j.talanta.2004.11.023
NR 40
TC 26
Z9 30
U1 0
U2 16
PU ELSEVIER SCIENCE BV
PI AMSTERDAM
PA PO BOX 211, 1000 AE AMSTERDAM, NETHERLANDS
SN 0003-2670
EI 1873-4324
J9 ANAL CHIM ACTA
JI Anal. Chim. Acta
PD FEB 4
PY 2008
VL 608
IS 1
BP 38
EP 47
DI 10.1016/j.aca.2007.12.006
PG 10
WC Chemistry, Analytical
SC Chemistry
GA 261OH
UT WOS:000253088800003
PM 18206992
DA 2019-07-15
ER

PT J
AU Callejon, RM
   Morales, ML
   Troncoso, AM
   Ferreira, ACS
AF Callejon, Raquel M.
   Lourdes Morales, M.
   Troncoso, Ana M.
   Silva Ferreira, Antonio C.
TI Targeting key aromatic substances on the typical aroma of Sherry vinegar
SO JOURNAL OF AGRICULTURAL AND FOOD CHEMISTRY
LA English
DT Article
DE aroma; Sherry vinegar; GC-olfactometry; detection frequency; aroma
   extract dilution analysis; aroma recombination; sotolon
ID GAS-CHROMATOGRAPHY-OLFACTOMETRY; SOLID-PHASE MICROEXTRACTION; EXTRACT
   DILUTION ANALYSIS; WINE VINEGARS; VOLATILE COMPOUNDS; FLAVOR COMPOUNDS;
   ODOR INTENSITY; IDENTIFICATION; ACETIFICATION; SOTOLON
AB Two gas chromatography-olfactometry (GC-O) techniques were used to screen targeting compounds with an impact on the perceived quality of Sherry vinegar: detection frequency and aroma extract dilution analysis (AEDA). The GC-O study revealed the presence of 108 aromatic notes, of which 64 were identified. Diacetyl, isoamyl acetate, acetic acid, and sotolon reached the highest frequency and flavor dilution (FD) factors. Ethyl acetate accounted for the maximum frequency but only a FD factor of 4. To test the sensory impact of these odorants, they were added to a 7% (w/v) acetic acid solution. We determined similarity values (SV) between solutions and the Sherry vinegar. The highest value from the similarity test was observed when diacetyl, ethyl acetate, and sotolon were added simultaneously. The profile of this model solution and a representative Sherry vinegar showed good similarity in the general impression descriptor, which emphasizes the important contribution of these three compounds to the global aroma of this vinegar.
C1 [Callejon, Raquel M.; Lourdes Morales, M.; Troncoso, Ana M.] Univ Seville, Fac Farm, Area Nutr & Bromatol, E-41012 Seville, Spain.
   [Silva Ferreira, Antonio C.] Univ Catolica Portuguesa, Escola Super Biotecnol, P-4200072 Oporto, Portugal.
RP Callejon, RM (reprint author), Univ Seville, Fac Farm, Area Nutr & Bromatol, C-P Garcia Gonzalez 2, E-41012 Seville, Spain.
EM raqcalfer@alum.us.es
RI Troncoso, Ana M/A-6525-2008; Morales, M.Lourdes/M-7892-2014
OI Troncoso, Ana M/0000-0003-0291-2823; Morales,
   M.Lourdes/0000-0002-0384-0326; Silva Ferreira, Antonio
   Cesar/0000-0002-1188-1021; Callejon Fernandez, Raquel
   Maria/0000-0001-5285-4575
CR ACREE TE, 1984, ANAL VOLATILES
   Bailly S, 2006, J AGR FOOD CHEM, V54, P7227, DOI 10.1021/jf060814k
   BLANCH GP, 1992, J AGR FOOD CHEM, V40, P1046, DOI 10.1021/jf00018a027
   CALLEJON RM, 2008, J CHROMATOG IN PRESS
   CALLEJON RM, 2008, J AGR FOOD CHE UNPUB
   Campo E, 2006, ANAL CHIM ACTA, V563, P180, DOI 10.1016/j.aca.2005.10.035
   Casale M, 2006, FOOD SCI TECHNOL RES, V12, P223, DOI 10.3136/fstr.12.223
   Charles M, 2000, J AGR FOOD CHEM, V48, P70, DOI 10.1021/jf9905424
   CLAUSEN PA, 2005, P IND AIR 05 BEIJ, V2, P2053
   *CONS AGR PESC, 1995, B JUNTA ANDALUCIA, V38, P2040
   Delahunty CM, 2006, J SEP SCI, V29, P2107, DOI 10.1002/jssc.200500509
   Guerrero ED, 2007, J CHROMATOGR A, V1167, P18, DOI 10.1016/j.chroma.2007.08.039
   Escudero A, 2004, J AGR FOOD CHEM, V52, P3516, DOI 10.1021/jf035341l
   Escudero A, 2007, J AGR FOOD CHEM, V55, P4501, DOI 10.1021/jf0636418
   Etievant PX, 1999, J AGR FOOD CHEM, V47, P1673, DOI 10.1021/jf980794p
   Ferreira ACS, 2003, J AGR FOOD CHEM, V51, P4356, DOI 10.1021/jf0342932
   Ferreira ACS, 2003, J AGR FOOD CHEM, V51, P1377, DOI 10.1021/jf025847o
   FERREIRA V, 2002, 10 WEURM FLAV RES S, P144
   Fickert B, 1998, NAHRUNG, V42, P371, DOI 10.1002/(SICI)1521-3803(199812)42:06<371::AID-FOOD371>3.0.CO;2-V
   Frauendorfer F, 2006, J AGR FOOD CHEM, V54, P5521, DOI 10.1021/jf060728k
   Gijs L, 2002, J AGR FOOD CHEM, V50, P5612, DOI 10.1021/jf020563p
   Grosch W, 2001, CHEM SENSES, V26, P533, DOI 10.1093/chemse/26.5.533
   HOFMANN T, 1995, J AGR FOOD CHEM, V43, P2187, DOI 10.1021/jf00056a042
   Kamadia V. V., 2006, J FOOD SCI, V71, P193
   Klesk K, 2004, J AGR FOOD CHEM, V52, P5155, DOI 10.1021/jf0498721
   Le Guen S, 2000, J AGR FOOD CHEM, V48, P1307, DOI 10.1021/jf990745s
   MARIN RN, 2002, J CHROMATOGR A, V957, P261
   Marti MP, 2003, J AGR FOOD CHEM, V51, P7861, DOI 10.1021/jf0345604
   MARTIN B, 1992, J AGR FOOD CHEM, V40, P475, DOI 10.1021/jf00015a023
   Morales ML, 2004, FOOD CHEM, V88, P305, DOI 10.1016/j.foodchem.2004.04.004
   Morales ML, 2002, J AGR FOOD CHEM, V50, P3173, DOI 10.1021/jf011313w
   Morales ML, 2001, J SCI FOOD AGR, V81, P611, DOI 10.1002/jsfa.853
   Morales ML, 2001, EUR FOOD RES TECHNOL, V212, P676, DOI 10.1007/s002170100301
   Pet'ka J, 2005, FLAVOUR FRAG J, V20, P278, DOI 10.1002/ffj.1581
   Petka J, 2006, J AGR FOOD CHEM, V54, P909, DOI 10.1021/jf0518397
   PHAM TT, 1995, J AGR FOOD CHEM, V43, P2616
   Plutowska B, 2008, FOOD CHEM, V107, P449, DOI 10.1016/j.foodchem.2007.08.058
   Schuh C, 2006, J AGR FOOD CHEM, V54, P916, DOI 10.1021/jf052495n
   Steinhaus P, 2007, J AGR FOOD CHEM, V55, P6262, DOI 10.1021/jf0709092
   Tesfaye W, 2002, TRENDS FOOD SCI TECH, V13, P12, DOI 10.1016/S0924-2244(02)00023-7
   TESFAYE W, 2007, J FOOD SCI UNPUB
   TESFAYE W, 2002, J SENS STUD, V17, P132
   Troncoso Gonzalez A. M., 1987, Zeitschrift fur Lebensmittel-Untersuchung und -Forschung, V185, P130, DOI 10.1007/BF01850092
   ULLRICH F, 1987, Z LEBENSM UNTERS FOR, V184, P277, DOI 10.1007/BF01027663
   van Ruth SM, 2004, J CHROMATOGR A, V1054, P33, DOI 10.1016/j.chroma.2004.05.046
   Zeller A, 2007, FLAVOUR FRAG J, V22, P105, DOI 10.1002/ffj.1765
NR 46
TC 22
Z9 24
U1 0
U2 23
PU AMER CHEMICAL SOC
PI WASHINGTON
PA 1155 16TH ST, NW, WASHINGTON, DC 20036 USA
SN 0021-8561
EI 1520-5118
J9 J AGR FOOD CHEM
JI J. Agric. Food Chem.
PD AUG 13
PY 2008
VL 56
IS 15
BP 6631
EP 6639
DI 10.1021/jf703636e
PG 9
WC Agriculture, Multidisciplinary; Chemistry, Applied; Food Science &
   Technology
SC Agriculture; Chemistry; Food Science & Technology
GA 335DF
UT WOS:000258270300084
PM 18616263
DA 2019-07-15
ER

PT J
AU Wang, L
   Liu, F
   He, Y
AF Wang Li
   Liu Fei
   He Yong
TI Fast detection of white vinegar varieties and pH by Vis/NIR spectroscopy
SO SPECTROSCOPY AND SPECTRAL ANALYSIS
LA Chinese
DT Article
DE Vis/NIR spectroscopy; white vinegar; pH; principal component analysis;
   BP neural networks
ID NEAR-INFRARED-SPECTRA; MULTIVARIATE-ANALYSIS; DISCRIMINATION;
   RECOGNITION; WINES; NIR
AB White vinegar is a condiment indispensable in our life, but our understanding of the white vinegar and evaluation of its quality and function has been gained through routine chemical and physical analysis. It is called for to develop more time- and cost-efficient methodologies for white vinegar detection. Visible and near infrared spectroscopy (Vis/NIR) is a nondestructive, fast and accurate technique for the measurement of chemical components based on overtone and combination bands of specific functional groups. Vis/NIR transmittance spectroscopy and chemometrics methods were utilized in classification and pH mensuration of white vinegar in the present study. First, the spectral curves of white vinegar were obtained by handheld Vis/NIR spectroradiometer, then principal component analysis (PCA) was used to process the spectral data after pretreatment. Five principal components (PCs) were selected based on accumulative reliabilities (AR), and these selected PCs would be taken as the inputs of the three-layer back-propagation artificial neural network (BP-ANN). A total of 240 white vinegar samples were divided into calibration set and validation set randomly, the calibration set had 180 samples with 60 samples of each variety, and the validation set had 60 samples with 20 samples of each variety. The BP-ANN was trained using samples in calibration set, the optimal three-layer BP-ANN model with 5 nodes in input layer, 6 nodes in hidden layer, and 2 nodes in output layer would be obtained, and the transfer function of sigmoid was used in each layer. Then, this model was used to predict the samples in the validation set. The result indicated that a 100% recognition ration was achieved with the threshold predictive error 0.1, the bias between predictive value and standard value was lower than 5%. It could be concluded that PCA combined with BP-ANN was an available method for varieties recognition and pH mensuration of white vinegar based on Vis/NIR transmittance spectroscopy.
C1 [Wang Li; Liu Fei; He Yong] Zhejiang Univ, Coll Biosyst Engn & Food Sci, Hangzhou 310029, Peoples R China.
RP He, Y (reprint author), Zhejiang Univ, Coll Biosyst Engn & Food Sci, Hangzhou 310029, Peoples R China.
RI He, Yong/E-3218-2010; LIU, Fei/A-9493-2009
OI He, Yong/0000-0001-6752-1757; LIU, Fei/0000-0003-0266-6896
CR BAO YD, 2004, J AGR MECH RES, P162
   [陈斌 Chen Bin], 2005, [农业机械学报, Transactions of the Chinese Society of Agricultural Machinery], V36, P65
   Chen Bin, 2005, Transactions of the Chinese Society of Agricultural Engineering, V21, P99
   CHEN H, 2007, TRENDS FOOD SCI TECH, V18, P72
   Chen Quansheng, 2006, Acta Optica Sinica, V26, P933
   [褚小立 Chu Xiaoli], 2006, [分析仪器, Analytical Instrumentation], P1
   Chu XL, 2004, PROG CHEM, V16, P528
   Da C, 2004, SPECTROSC SPECT ANAL, V24, P672
   He Y, 2006, J INFRARED MILLIM W, V25, P192
   He Y, 2006, SPECTROSC SPECT ANAL, V26, P850
   He Y, 2006, SPECTROSC SPECT ANAL, V26, P2021
   Huang M, 2006, J INFRARED MILLIM W, V25, P342
   Liu L, 2006, J AGR FOOD CHEM, V54, P6754, DOI 10.1021/jf061528b
   Liu SH, 2006, SPECTROSC SPECT ANAL, V26, P629
   [沈志远 Shen Zhiyuan], 2005, [食品科学, Food Science], V26, P483
   SHI SJ, 2007, FOOD RES DEV, V28, P177
   Urbano-Cuadrado M, 2004, ANAL CHIM ACTA, V527, P81, DOI 10.1016/j.aca.2004.07.057
   Wang DJ, 2004, SPECTROSC SPECT ANAL, V24, P447
   [王贞佐 Wang Zhenzuo　], 2005, [食品工业科技, Science & Technology of Food Industry], V26, P163
   YAN Yan-lu, 2005, FDN APPL NEAR INFRAR
   Zhao MF, 2006, SPECTROSC SPECT ANAL, V26, P377
NR 21
TC 6
Z9 12
U1 0
U2 2
PU OFFICE SPECTROSCOPY & SPECTRAL ANALYSIS
PI BEIJING
PA NO 76 COLLAGE SOUTH RD BEIJING, BEIJING 100081, PEOPLES R CHINA
SN 1000-0593
J9 SPECTROSC SPECT ANAL
JI Spectrosc. Spectr. Anal.
PD APR
PY 2008
VL 28
IS 4
BP 813
EP 816
PG 4
WC Spectroscopy
SC Spectroscopy
GA 295RT
UT WOS:000255492300023
PM 18619305
DA 2019-07-15
ER
