# Supplementary material for: Knowledge Domain and Emerging Trends in Vinegar Research: A Bibliometric Review of the Literature from WoSCC
Source: Foods. 2020 Feb 10;9(2):166. doi: 10.3390/foods9020166 (PMC7074530; doi:10.3390/foods9020166)
Supplement: Supplementary file 1 [file foods-09-00166-s001.zip › Supplementary files/Supplementary Material/WoSCC dataset for CiteSpace/data/download2008_8x5unique.txt]

PT J
AU Consonni, R
   Cagliani, LR
   Rinaldini, S
   Incerti, A
AF Consonni, Roberto
   Cagliani, Laura R.
   Rinaldini, Silvia
   Incerti, Antonia
TI Analytical method for authentication of traditional balsamic Vinegar of
   Modena
SO TALANTA
LA English
DT Article
DE traditional balsamic Vinegar of Modena; C-13 NMR; vinegar;
   authentication; ageing
ID VIRGIN OLIVE OILS; MAGNETIC-RESONANCE-SPECTROSCOPY; TRANSFORM
   RAMAN-SPECTROSCOPY; MIDINFRARED SPECTROSCOPY; GEOGRAPHICAL ORIGIN;
   MASS-SPECTROMETRY; NMR-SPECTROSCOPY; QUALITY-CONTROL; ORGANIC-ACIDS;
   ISOTOPE RATIO
AB C-13 NMR spectroscopy was employed for evaluating glucose and fructose isoforms content in Traditional Balsamic Vinegar of Modena. With the use of reference spectra recorded in water for samples obtained with respect to set rules, a shift determination method for fructose carbon isoforms was introduced to determine the frauds present in unknown Traditional Balsamic Vinegar of Modena samples. No sample preparation yields this approach highly reliable and time saving. Following this approach, for the first time, an objective analytical technique can be used alternatively to the actual procedures for Traditional Balsamic Vinegar certification. (c) 2007 Elsevier B.V. All rights reserved.
C1 [Consonni, Roberto; Cagliani, Laura R.] CNR, Lab NMR, Ist Studio Macromol, I-20133 Milan, Italy.
   Agenzia Reg Prevenzione & Ambiente Emilia Romagna, Sez Reggio Emilia, I-42100 Reggio Emilia, Italy.
RP Consonni, R (reprint author), CNR, Lab NMR, Ist Studio Macromol, Bassini 15, I-20133 Milan, Italy.
EM roberto.consonni@ismac.cnr.it
RI Consonni, Roberto/G-5257-2013
CR Arvanitoyannis IS, 2005, CRIT REV FOOD SCI, V45, P193, DOI 10.1080/10408690590956369
   Aursand M, 2007, J AGR FOOD CHEM, V55, P38, DOI 10.1021/jf061754l
   Belton PS, 1997, MAGN RESON CHEM, V35, pS52, DOI 10.1002/(SICI)1097-458X(199712)35:13<S52::AID-OMR212>3.0.CO;2-D
   Bensaid FF, 2002, J AGR FOOD CHEM, V50, P6271, DOI 10.1021/jf020316l
   Calderone G, 2007, FOOD RES INT, V40, P324, DOI 10.1016/j.foodres.2006.10.001
   Carlavilla D, 2006, ELECTROPHORESIS, V27, P2551, DOI 10.1002/elps.200500909
   Charlton AJ, 2002, J AGR FOOD CHEM, V50, P3098, DOI 10.1021/jf011539z
   Cocchi M, 2006, TALANTA, V69, P1166, DOI 10.1016/j.talanta.2005.12.032
   Consonni R, 2004, J AGR FOOD CHEM, V52, P3446, DOI 10.1021/jf0355147
   Cotte JF, 2007, ANAL CHIM ACTA, V582, P125, DOI 10.1016/j.aca.2006.08.039
   Davies AN, 2000, APPL SPECTROSC, V54, P1864, DOI 10.1366/0003702001948998
   Dennis MJ, 1998, ANALYST, V123, p151R
   Edelmann A, 2001, J AGR FOOD CHEM, V49, P1139, DOI 10.1021/jf001196p
   Fronza G, 2001, RAPID COMMUN MASS SP, V15, P763, DOI 10.1002/rcm.296
   Gullo M, 2006, INT J FOOD MICROBIOL, V106, P209, DOI 10.1016/j.ijfoodmicro.2005.06.024
   GULLO M, 2004, RICERCHE FINALIZZATE, P93
   He J, 2007, J AGR FOOD CHEM, V55, P4443, DOI 10.1021/jf062715c
   Heise HM, 2005, APPL SPECTROSC, V59, P1286, DOI 10.1366/000370205774430927
   Hermann A, 2001, EUR FOOD RES TECHNOL, V212, P683, DOI 10.1007/s002170100308
   Jamin E, 2003, J AGR FOOD CHEM, V51, P5202, DOI 10.1021/jf030167m
   Jamin E, 2003, AM LAB, V35, P24
   Karoui R, 2007, FOOD CHEM, V102, P621, DOI 10.1016/j.foodchem.2006.05.042
   Lopez-Diez EC, 2003, J AGR FOOD CHEM, V51, P6145, DOI 10.1021/jf034493d
   Martin GG, 1996, J AGR FOOD CHEM, V44, P3206, DOI 10.1021/jf950658+
   Mazzoni V, 1997, MAGN RESON CHEM, V35, pS81, DOI 10.1002/(SICI)1097-458X(199712)35:13<S81::AID-OMR202>3.3.CO;2-5
   Perez-Marin DC, 2006, APPL SPECTROSC, V60, P1432, DOI 10.1366/000370206779321427
   Petrakis P, 2005, J AGR FOOD CHEM, V53, P5293, DOI 10.1021/jf0495800
   Plessi M, 2006, J FOOD COMPOS ANAL, V19, P49, DOI 10.1016/J.JFCA.2004.10.008
   Reid LM, 2006, TRENDS FOOD SCI TECH, V17, P344, DOI 10.1016/j.tifs.2006.01.006
   REMAUD G, 1992, FRESEN J ANAL CHEM, V342, P457, DOI 10.1007/BF00322207
   Ruoff K, 2006, J AGR FOOD CHEM, V54, P6873, DOI 10.1021/jf060838r
   Sanarico D, 2003, J LIQ CHROMATOGR R T, V26, P2177, DOI 10.1081/JLC-120022402
   Shintu L, 2007, MEAT SCI, V76, P700, DOI 10.1016/j.meatsci.2007.02.010
   Shintu L, 2004, MAGN RESON CHEM, V42, P396, DOI 10.1002/mrc.1359
   Solieri L, 2006, J APPL MICROBIOL, V101, P63, DOI 10.1111/j.1365-2672.2006.02906.x
   Vlahov G, 2003, J AGR FOOD CHEM, V51, P5612, DOI 10.1021/jf0207124
   Vlahov G, 1997, MAGN RESON CHEM, V35, pS8, DOI 10.1002/(SICI)1097-458X(199712)35:13<S8::AID-OMR204>3.0.CO;2-9
NR 37
TC 18
Z9 19
U1 1
U2 22
PU ELSEVIER SCIENCE BV
PI AMSTERDAM
PA PO BOX 211, 1000 AE AMSTERDAM, NETHERLANDS
SN 0039-9140
J9 TALANTA
JI Talanta
PD MAY 15
PY 2008
VL 75
IS 3
BP 765
EP 769
DI 10.1016/j.talanta.2007.12.005
PG 5
WC Chemistry, Analytical
SC Chemistry
GA 300MV
UT WOS:000255828800025
PM 18585144
DA 2019-07-15
ER

PT J
AU Falcone, PM
   Giudici, P
AF Falcone, Pasquale Massimiliano
   Giudici, Paolo
TI Molecular size and molecular size distribution affecting traditional
   balsamic vinegar aging
SO JOURNAL OF AGRICULTURAL AND FOOD CHEMISTRY
LA English
DT Article
DE traditional balsamic vinegar; melanoldins; size exclusion
   chromatography; molecular weight distribution; browning; aging marker
ID COFFEE MELANOIDINS; ANTIOXIDANT ACTIVITY; FRACTIONS; GLUCOSE; WEIGHT;
   GRAPE; MODEL
AB A first attempt at a semiquantitative study of molecular weight (MW) and molecular weight distribution (MWD) in cooked grape must and traditional balsamic vinegar (TBV) with increasing well-defined age was performed by high-performance liquid size exclusion chromatography (SEC) using dual detection, that is, differential refractive index (DRI) and absorbance (UV-vis) based detectors. With this aim, MW and MWD, including number- and weight-average MW and polydispersity, were determined with respect to a secondary standard and then analyzed. All investigated vinegar samples were recognized as compositionally and structurally heterogeneous blends of copolymers (melanoidins) spreading over a wide range of molecular sizes: the relative MW ranged from 2 to >2000 kDa. The extent of the polymerization reactions was in agreement with the TBV browning kinetics. MWD parameters varied asymptotically toward either upper or lower limits during aging, reflecting a nonequilibrium status of the balance between polymerization and depolymerization reactions in TBV. MWD parameters were proposed as potential aging markers of TBV.
C1 [Falcone, Pasquale Massimiliano; Giudici, Paolo] Univ Modena & Reggio Emilia, Dept Agr & Food Sci, I-42100 Reggio Emilia, Italy.
RP Falcone, PM (reprint author), Univ Modena & Reggio Emilia, Dept Agr & Food Sci, Kennedy 17, I-42100 Reggio Emilia, Italy.
EM pm.falcone@unimore.it
RI Giudici, Paolo/E-4917-2015
OI Giudici, Paolo/0000-0003-0015-0087; Falcone, Pasquale
   Massimiliano/0000-0002-0038-6383
CR Antonelli A, 2004, FOOD CHEM, V88, P63, DOI 10.1016/j.foodchem.2004.01.023
   Borrelli RC, 2005, MOL NUTR FOOD RES, V49, P673, DOI 10.1002/mnfr.200500011
   Borrelli RC, 2002, J AGR FOOD CHEM, V50, P6527, DOI 10.1021/jf025686o
   D'Agostina A, 2004, J AGR FOOD CHEM, V52, P7118, DOI 10.1021/jf049013c
   DAEIK K, 2004, CARBOHYD POLYM, V56, P213
   DELCASTILLO MD, 2006, J CEREAL SCI
   Delgado-Andrade C, 2005, J AGR FOOD CHEM, V53, P1403, DOI 10.1021/jf048500p
   Falcone P. M., 2006, J FOOD ENG, V80, P234
   FALCONE PM, 2007, J FOOD ENG, V86, P433
   Giudici P, 2007, J FOOD ENG, V82, P121, DOI 10.1016/j.jfoodeng.2007.01.014
   Hofmann T, 2001, J AGR FOOD CHEM, V49, P2382, DOI 10.1021/jf0012042
   Hofmann T, 1998, J AGR FOOD CHEM, V46, P3891, DOI 10.1021/jf980397e
   Manzocco L., 2001, Trends in Food Science & Technology, V11, P340, DOI 10.1016/S0924-2244(01)00014-0
   MASINO F, 2007, FOOD CHEM
   OBRIEN J, 1989, CRIT REV FOOD SCI, V28, P211, DOI 10.1080/10408398909527499
   Piva A, 2008, FOOD CHEM, V106, P1057, DOI 10.1016/j.foodchem.2007.07.026
   Qingping Xu, 2007, Food Chemistry, V102, P841, DOI 10.1016/j.foodchem.2006.06.013
   Rizzi GP, 1997, FOOD REV INT, V13, P1, DOI 10.1080/87559129709541096
   Rufian-Henares JA, 2007, J AGR FOOD CHEM, V55, P10016, DOI 10.1021/jf0718291
   Rufian-Henares JA, 2007, FOOD RES INT, V40, P995, DOI 10.1016/j.foodres.2007.05.002
   Rufian-Henares JA, 2007, J AGR FOOD CHEM, V55, P1480, DOI 10.1021/jf062604d
   SARA IFS, 2003, FOOD CHEM, V83, P135
   Shore M., 1984, Sugar Technology Reviews, V12, P1
   Solieri L, 2006, J APPL MICROBIOL, V101, P63, DOI 10.1111/j.1365-2672.2006.02906.x
   VERZELLONI E, 2007, FOOD CHEM
   WEDZICHA BL, 1992, FOOD CHEM, V43, P359, DOI 10.1016/0308-8146(92)90308-O
NR 26
TC 21
Z9 21
U1 2
U2 10
PU AMER CHEMICAL SOC
PI WASHINGTON
PA 1155 16TH ST, NW, WASHINGTON, DC 20036 USA
SN 0021-8561
J9 J AGR FOOD CHEM
JI J. Agric. Food Chem.
PD AUG 27
PY 2008
VL 56
IS 16
BP 7057
EP 7066
DI 10.1021/jf800706g
PG 10
WC Agriculture, Multidisciplinary; Chemistry, Applied; Food Science &
   Technology
SC Agriculture; Chemistry; Food Science & Technology
GA 340GI
UT WOS:000258633700040
PM 18656930
DA 2019-07-15
ER

PT J
AU Jara, C
   Mateo, E
   Guillamon, JM
   Torija, MJ
   Mas, A
AF Jara, C.
   Mateo, E.
   Guillamon, J. M.
   Torija, M. J.
   Mas, A.
TI Analysis of several methods for the extraction of high quality DNA from
   acetic acid bacteria in wine and vinegar for characterization by
   PCR-based methods
SO INTERNATIONAL JOURNAL OF FOOD MICROBIOLOGY
LA English
DT Article
DE Real time PCR; DNA extraction; 16S rRNA gene; DNA recovery
ID REAL-TIME PCR; INDUSTRIAL VINEGAR; MOLECULAR METHODS; NUCLEIC-ACIDS;
   SP-NOV; FERMENTATION; ENUMERATION; SAMPLES; MICROORGANISMS;
   IDENTIFICATION
AB Acetic acid bacteria (AAB) are fastidious microorganisms with poor recovery in culture. Culture-independent methods are currently under examination. Good DNA extraction is a strict requirement of these methods. We compared five methods for extracting the DNA of AAB directly from wine and vinegar samples. Four matrices (white wine, red wine, superficial vinegar and submerged vinegar) contaminated with two AAB strains belonging to Acetobacter pasteurianus and Gluconacetobacter hansenii were assayed. To improve the yield and quality of the extracted DNA, a sample treatment (washing with polyvinyl pyrrolidone or NaCl) was also tested. DNA quality was measured by amplification of the 16S rRNA gene with conventional PCR. DNA recovery rate was assessed by real-time PCR. DNA amplification was always successful with the Wizard method though DNA recovery was poor. A CTAB-based method and NucleoSpin protocol extracted the highest DNA recoveries from wine and vinegar samples. Both of these methods require treatment to recover suitable DNA for amplification with maximum recovery. Both may therefore be good solutions for DNA extraction in wine and vinegar samples. DNA extraction of Go hansenii was more effective than that of A. pasteurianus. The fastest and cheapest method we evaluated (the Thermal shock protocol) produced the worst results both for DNA amplification and DNA recovery. (C) 2008 Elsevier B.V. All rights reserved.
C1 [Jara, C.; Mateo, E.; Guillamon, J. M.; Torija, M. J.; Mas, A.] Univ Rovira Virgili, Dept Bioquim Biotecnol, Fac Enol, Tarragona 43007, Spain.
RP Torija, MJ (reprint author), Univ Rovira Virgili, Dept Bioquim Biotecnol, Fac Enol, C Marcel Li Domingo S-N, Tarragona 43007, Spain.
EM mjesus.torija@urv.cat
RI Jara, Carla/J-1908-2016; Mas, Albert/C-9812-2010; Guillamon,
   Jose/I-2040-2015; Torija, Maria-Jesus/M-2592-2014
OI Jara, Carla/0000-0002-0829-9559; Mas, Albert/0000-0002-0763-1679;
   Guillamon, Jose/0000-0001-5414-0787; Torija,
   Maria-Jesus/0000-0001-6419-0745; Mateo Alesanco,
   Estibaliz/0000-0002-9619-2486
FU Spanish Government [AGL 2004-07494-CO2-02/ALI]; European Commission
FX We are grateful for financial assistance from the Spanish Government
   (Project AGL 2004-07494-CO2-02/ALI) and from the European Commission
   (Project WINEGAR, Cooperative Research under the Sixth Framework
   Programme of the European Community, 2005-2007). We also thank the
   Language Service of the Rovira i Virgili University for revising the
   manuscript.
CR Abriouel H, 2006, INT J FOOD MICROBIOL, V111, P228, DOI 10.1016/j.ijfoodmicro.2006.06.006
   ALAMAE T, 1995, J MICROBIOL METH, V22, P193, DOI 10.1016/0167-7012(95)00007-8
   Arnold S, 2002, J BIOTECHNOL, V97, P133, DOI 10.1016/S0168-1656(02)00065-2
   Ausubel FM, 1992, SHORT PROTOCOLS MOL
   Baena-Ruano S, 2006, PROCESS BIOCHEM, V41, P1160, DOI 10.1016/j.procbio.2005.12.016
   Cankar K, 2006, BMC BIOTECHNOL, V6, DOI 10.1186/1472-6750-6-37
   Cook KL, 2007, J MICROBIOL METH, V69, P154, DOI 10.1016/j.mimet.2006.12.017
   DEMEKE T, 1992, BIOTECHNIQUES, V12, P332
   DO N, 1991, BIOTECHNIQUES, V10, P162
   ENTANI E, 1985, J GEN APPL MICROBIOL, V31, P475, DOI 10.2323/jgam.31.475
   Fleet GH, 1999, INT J FOOD MICROBIOL, V50, P101, DOI 10.1016/S0168-1605(99)00080-X
   Giacomazzi S, 2005, J APPL MICROBIOL, V98, P1230, DOI 10.1111/j.1365-2672.2005.02574.x
   Giraffa G, 2004, FEMS MICROBIOL REV, V28, P251, DOI 10.1016/j.femsre.2003.10.005
   Giraffa G, 2001, INT J FOOD MICROBIOL, V67, P19, DOI 10.1016/S0168-1605(01)00445-7
   Gonzalez A, 2006, FEMS MICROBIOL LETT, V254, P123, DOI 10.1111/j.1574-6968.2005.000011.x
   Gonzalez A, 2004, J APPL MICROBIOL, V96, P853, DOI 10.1111/j.1365-2672.2004.02220.x
   Gullo M, 2006, INT J FOOD MICROBIOL, V106, P209, DOI 10.1016/j.ijfoodmicro.2005.06.024
   Haruta S, 2006, INT J FOOD MICROBIOL, V109, P79, DOI 10.1016/j.ijfoodmicro.2006.01.015
   Holden MJ, 2003, J AGR FOOD CHEM, V51, P2468, DOI 10.1021/jf0211130
   McDougald D, 1998, FEMS MICROBIOL ECOL, V25, P1
   Mesa MM, 2003, J FLUORESC, V13, P261, DOI 10.1023/A:1025094017265
   Miller DN, 1999, APPL ENVIRON MICROB, V65, P4715
   Millet V, 2000, LETT APPL MICROBIOL, V30, P136, DOI 10.1046/j.1472-765X.2000.00684.x
   Nanda K, 2001, APPL ENVIRON MICROB, V67, P986, DOI 10.1128/AEM.67.2.986-990.2001
   Ndoye B, 2006, ENZYME MICROB TECH, V39, P916, DOI 10.1016/j.enzmictec.2006.01.020
   Phister TG, 2003, APPL ENVIRON MICROB, V69, P7430, DOI 10.1128/AEM.69.12.7430-7434.2003
   Prieto C, 2007, INT J FOOD MICROBIOL, V115, P348, DOI 10.1016/j.ijfoodmicro.2006.12.017
   Ruiz A, 2000, INT J SYST EVOL MICR, V50, P1981, DOI 10.1099/00207713-50-6-1981
   SIBATANI A, 1970, ANAL BIOCHEM, V33, P279, DOI 10.1016/0003-2697(70)90298-8
   SIEVERS M, 1992, SYST APPL MICROBIOL, V15, P386, DOI 10.1078/072320202320771453
   Smith DS, 2005, J AGR FOOD CHEM, V53, P9848, DOI 10.1021/jf051201v
   Sokollek SJ, 1998, INT J SYST BACTERIOL, V48, P935, DOI 10.1099/00207713-48-3-935
   SPITZER ED, 1992, J CLIN MICROBIOL, V30, P1094
   Trcek J, 2005, SYST APPL MICROBIOL, V28, P735, DOI 10.1016/j.syapm.2005.05.001
   TRCEK J, 2005, APPL MICROBIOL BIOT, V70, P366
   Wilson IG, 1997, APPL ENVIRON MICROB, V63, P3741
   YANG ZH, 2007, APPL MICROBIOL BIOT, V4, P918
   Zimmermann A, 1998, Z LEBENSM UNTERS F A, V207, P81, DOI 10.1007/s002170050299
NR 38
TC 35
Z9 36
U1 0
U2 21
PU ELSEVIER SCIENCE BV
PI AMSTERDAM
PA PO BOX 211, 1000 AE AMSTERDAM, NETHERLANDS
SN 0168-1605
EI 1879-3460
J9 INT J FOOD MICROBIOL
JI Int. J. Food Microbiol.
PD DEC 10
PY 2008
VL 128
IS 2
BP 336
EP 341
DI 10.1016/j.ijfoodmicro.2008.09.008
PG 6
WC Food Science & Technology; Microbiology
SC Food Science & Technology; Microbiology
GA 383IU
UT WOS:000261668100021
PM 18950887
DA 2019-07-15
ER

PT J
AU Odahara, M
   Ogino, Y
   Takizawa, K
   Kimura, M
   Nakamura, N
   Kimoto, K
AF Odahara, Makoto
   Ogino, Yuji
   Takizawa, Kazue
   Kimura, Mamoru
   Nakamura, Norio
   Kimoto, Koichi
TI Hypotensive effect of black malt vinegar on spontaneously hypertensive
   rats
SO JOURNAL OF THE JAPANESE SOCIETY FOR FOOD SCIENCE AND TECHNOLOGY-NIPPON
   SHOKUHIN KAGAKU KOGAKU KAISHI
LA Japanese
DT Article
DE black malt vinegar; hypotensive effect; spontaneously hypertensive rat;
   angiotensin 1-converting enzyme; acetic acid
ID ACETIC-ACID
AB We investigated the effect of black malt vinegar on the blood pressure of spontaneously hypertensive rats (SHR). Both single (3 g/kg body weight) and continuous administration (8 weeks; 10% (w/w) of diet) of black malt vinegar showed a significant hypotensive effect compared with distilled water as a control. Wort and acetic acid, a major component of vinegar, also lowered the blood pressure of SHR. A neutralized black malt vinegar inhibited angiotensin 1-converting enzyme activity in vitro (IC50=3.9mL/100mL). We also compared hypotensive effects of black malt vinegar and brown rice vinegar, and found that black malt vinegar had a hypotensive effect equal to or higher than that of brown rice vinegar.
C1 [Odahara, Makoto; Nakamura, Norio] Kewpie Jyozo Co Ltd, Res Lab, Ibaraki 3060315, Japan.
   [Ogino, Yuji; Takizawa, Kazue; Kimura, Mamoru] QP Corp, R & D Div, Ibaraki 3060315, Japan.
   [Kimoto, Koichi] Tokyo Kasei Univ, Fac Home Econ, Tokyo 1738602, Japan.
RP Odahara, M (reprint author), Kewpie Jyozo Co Ltd, Res Lab, 1800 Kotesashi, Ibaraki 3060315, Japan.
EM makoto_odawara@kewpie-jyozo.co.jp
CR Fushimi T, 2001, J NUTR, V131, P1973
   HORIUCHI M, 1982, J CHROMATOGR, V233, P123, DOI 10.1016/S0378-4347(00)81738-7
   Ichikawa M, 2003, J NUTR SCI VITAMINOL, V49, P428
   Kishi M, 1999, BIOSCI BIOTECH BIOCH, V63, P905, DOI 10.1271/bbb.63.905
   Kondo S, 2001, BIOSCI BIOTECH BIOCH, V65, P2690, DOI 10.1271/bbb.65.2690
   TSUZUKI W, 1992, J JPN SOC FOOD SCI, V39, P188
NR 6
TC 0
Z9 1
U1 3
U2 8
PU JAPAN SOC FOOD SCIENCE TECHNOLOGY
PI IBARAKI-KEN
PA 2-1-12 KANNONDAI TSUKUBA-SHI, IBARAKI-KEN, 305-8642, JAPAN
SN 1341-027X
J9 J JPN SOC FOOD SCI
JI J. Jpn. Soc. Food Sci. Technol.-Nippon Shokuhin Kagaku Kogaku Kaishi
PY 2008
VL 55
IS 3
BP 81
EP 86
PG 6
WC Food Science & Technology
SC Food Science & Technology
GA 280TT
UT WOS:000254449800001
DA 2019-07-15
ER

PT J
AU Hao, L
   Yang, N
   Hu, HP
   Bai, RH
   Qin, N
AF Hao, Lin
   Yang, Ning
   Hu, Huiping
   Bai, Ruihua
   Qin, Nan
TI Isolation and identification of acetic acid bacteria from Shanxi
   superior mature vinegar in China
SO AMERICAN LABORATORY
LA English
DT Article
C1 [Hao, Lin; Yang, Ning; Hu, Huiping; Bai, Ruihua; Qin, Nan] Shanxi Agr Univ, Dept Bioengn, Coll Food Sci & Engn, Taigu 030801, Peoples R China.
RP Hao, L (reprint author), Shanxi Agr Univ, Dept Bioengn, Coll Food Sci & Engn, Taigu 030801, Peoples R China.
EM yangning80@yahoo.com.cn
CR ANHUI S, 1993, CHINESE FLAVORING AG, V3, P9
   BUCHANAN RE, 1984, BERGEYS MANUAL DETER, V12, P362
   CUNROU Q, 1999, EXPT STUDY COURSE MI
   JIN Z, 1999, CHINA BREWING, V5, P20
   LIN H, 2001, EXPT TECHNOLOGY FOOD, P59
   RUIHUA B, 2002, THESIS SHANXI AGR U
   SCHILDKRAUT C, 1962, J MOL BIOL, V5, P109
   WANMING L, 1990, CLASSIFY LAW APPRAIS
   WEI S, 2002, CHINA BREWING, V4, P12
   XIUZHU D, 2001, COMMON BACTERIUM IDE
   ZASLOFF M, 1978, NUCLEIC ACIDS RES, V5, P1139, DOI 10.1093/nar/5.4.1139
   1978, METHOD IDENTIFICATIO
NR 12
TC 4
Z9 4
U1 0
U2 0
PU INT SCIENTIFIC COMMUN INC
PI SHELTON
PA PO BOX 870, 30 CONTROLS DRIVE, SHELTON, CT 06484-0870 USA
SN 0044-7749
J9 AM LAB
JI Am. Lab.
PD JUN-JUL
PY 2008
VL 40
IS 13
SU N
BP 20
EP 21
PG 2
WC Chemistry, Analytical; Instruments & Instrumentation
SC Chemistry; Instruments & Instrumentation
GA 343WM
UT WOS:000258886400006
DA 2019-07-15
ER
