# Supplementary material for: Knowledge Domain and Emerging Trends in Vinegar Research: A Bibliometric Review of the Literature from WoSCC
Source: Foods. 2020 Feb 10;9(2):166. doi: 10.3390/foods9020166 (PMC7074530; doi:10.3390/foods9020166)
Supplement: Supplementary file 1 [file foods-09-00166-s001.zip › Supplementary files/Supplementary Material/WoSCC dataset for CiteSpace/data/download2009_0x5unique.txt]

PT J
AU Liu, F
   He, Y
AF Liu, Fei
   He, Yong
TI Application of successive projections algorithm for variable selection
   to determine organic acids of plum vinegar
SO FOOD CHEMISTRY
LA English
DT Article
DE Visible and near infrared spectroscopy; Successive projections
   algorithm; Variable selection; Least squares-support vector machine;
   Plum vinegar; Organic acids
ID NEAR-INFRARED SPECTROSCOPY; SOLUBLE SOLIDS CONTENT; MULTIVARIATE
   CALIBRATION; MULTICOMPONENT ANALYSIS; PREDICTION; ELIMINATION; MODELS;
   FEASIBILITY; WAVELENGTHS; REGRESSION
AB Visible and near infrared (Vis/NIR) spectroscopy was investigated to determine the acetic, tartaric and lactic acids of plum vinegar based on a newly proposed combination of successive projections algorithm-least squares-support vector machine (SPA-LS-SVM). SPA, compared with regression coefficients (RC), was applied to select effective wavelengths (EWs) with least collinearity and redundancies. Five concentration levels (100%, 80%. 60%, 40% and 20%) of plum vinegar were studied. Multiple linear regression (MLR) and partial least squares (PLS) models were developed for comparison. The results indicated that SPA-LS-SVM achieved the optimal performance for three acids comparing with full-spectrum PLS, SPA-MLR, SPA-PLS, RC-PLS and RC-LS-SVM. The root mean square error of prediction (RMSEP) was 0.3581, 0.0714 and 0.0201 for acetic, tartaric and lactic acids, respectively. The overall results indicated that Vis/NIR spectroscopy incorporated to SPA-LS-SVM could be applied as an alternative fast and accurate method for the determination of organic acids of plum vinegars. (C) 2009 Elsevier Ltd. All rights reserved.
C1 [Liu, Fei; He, Yong] Zhejiang Univ, Coll Biosyst Engn & Food Sci, Hangzhou 310029, Zhejiang, Peoples R China.
RP He, Y (reprint author), Zhejiang Univ, Coll Biosyst Engn & Food Sci, 268 Kaixuan Rd, Hangzhou 310029, Zhejiang, Peoples R China.
EM yhe@zju.edu.cn
RI He, Yong/E-3218-2010; LIU, Fei/A-9493-2009
OI He, Yong/0000-0001-6752-1757; LIU, Fei/0000-0003-0266-6896
FU National Science and Technology Support Program [2006BAD10A09]; MOE;
   Natural Science Foundation of China [30671213]; 863 National High-Tech
   Research and Development plan [2007AA10Z210]; Natural Science Foundation
   of Zhejiang [Y307158]; Science and Technology Department of Zhejiang
   Province [2005C12029]
FX This study was supported by National Science and Technology Support
   Program (2006BAD10A09), the Teaching and Research Award Program for
   Outstanding Young Teachers in Higher Education Institutions of MOE,
   P.R.C., Natural Science Foundation of China (Project No. 30671213), 863
   National High-Tech Research and Development plan (2007AA10Z210), Natural
   Science Foundation of Zhejiang (Y307158), Science and Technology
   Department of Zhejiang Province (Project No. 2005C12029).
CR Alsberg BK, 1998, ANAL CHIM ACTA, V368, P29, DOI 10.1016/S0003-2670(98)00194-9
   Araujo MCU, 2001, CHEMOMETR INTELL LAB, V57, P65, DOI 10.1016/S0169-7439(01)00119-8
   Bokobza L, 1998, JOURNAL OF NEAR INFRARED SPECTROSCOPY, VOL 6 1998, P3
   Casale M, 2006, ANAL CHIM ACTA, V557, P360, DOI 10.1016/j.aca.2005.10.063
   Centner V, 1996, ANAL CHEM, V68, P3851, DOI 10.1021/ac960321m
   Chauchard F, 2004, CHEMOMETR INTELL LAB, V71, P141, DOI 10.1016/j.chemolab.2004.01.003
   Despagne F, 1998, CHEMOMETR INTELL LAB, V40, P145, DOI 10.1016/S0169-7439(98)00030-6
   Esbensen KH, 2002, MULTIVARIATE DATA AN
   Fu XG, 2005, J FOOD ENG, V69, P461, DOI 10.1016/j.jfoodeng.2004.08.039
   Galvao RKH, 2008, CHEMOMETR INTELL LAB, V92, P83, DOI 10.1016/j.chemolab.2007.12.004
   Gao HY, 2004, CHINESE J ANAL CHEM, V32, P1645
   Garcia-Parrilla MC, 1997, TALANTA, V44, P119, DOI 10.1016/S0039-9140(96)02012-7
   GELADI P, 1986, ANAL CHIM ACTA, V185, P1, DOI 10.1016/0003-2670(86)80028-9
   Guo Hui, 2006, Journal of System Simulation, V18, P2033
   Hyvarinen A., 2001, INDEPENDENT COMPONEN
   JOUANRIMBAUD D, 1995, ANAL CHEM, V67, P4295, DOI 10.1021/ac00119a015
   KALIVAS JH, 1989, ANAL CHEM, V61, P2024, DOI 10.1021/ac00193a006
   Liu F, 2008, ANAL CHIM ACTA, V615, P10, DOI 10.1016/j.aca.2008.03.030
   Liu F, 2008, ANAL CHIM ACTA, V610, P196, DOI 10.1016/j.aca.2008.01.039
   Liu F, 2007, J FOOD ENG, V83, P430, DOI 10.1016/j.jfoodeng.2007.03.035
   Martens Harald, 1993, MULTIVARIATE CALIBRA
   Min M, 2005, T ASAE, V48, P455
   OTTO M, 1985, ANAL CHEM, V57, P63, DOI 10.1021/ac00279a020
   Sagrado S, 2008, ANAL CHIM ACTA, V609, P169, DOI 10.1016/j.aca.2008.01.013
   Saiz-Abajo MJ, 2006, FOOD CHEM, V99, P615, DOI 10.1016/j.foodchem.2005.08.006
   Suykens J. A. K., 2002, LEAST SQUARES SUPPOR
   Suykens JAK, 1999, NEURAL PROCESS LETT, V9, P293, DOI 10.1023/A:1018628609742
   YAN Yan-lu, 2005, FDN APPL NEAR INFRAR
   Ye SF, 2008, CHEMOMETR INTELL LAB, V91, P194, DOI 10.1016/j.chemolab.2007.11.005
NR 29
TC 66
Z9 76
U1 2
U2 13
PU ELSEVIER SCI LTD
PI OXFORD
PA THE BOULEVARD, LANGFORD LANE, KIDLINGTON, OXFORD OX5 1GB, OXON, ENGLAND
SN 0308-8146
EI 1873-7072
J9 FOOD CHEM
JI Food Chem.
PD AUG 15
PY 2009
VL 115
IS 4
BP 1430
EP 1436
DI 10.1016/j.foodchem.2009.01.073
PG 7
WC Chemistry, Applied; Food Science & Technology; Nutrition & Dietetics
SC Chemistry; Food Science & Technology; Nutrition & Dietetics
GA 437HC
UT WOS:000265476500039
DA 2019-07-15
ER

PT J
AU Terahara, N
   Matsui, T
   Minoda, K
   Nasu, K
   Kikuchi, R
   Fukui, K
   Ono, H
   Matsumoto, K
AF Terahara, Norihiko
   Matsui, Toshiro
   Minoda, Kanako
   Nasu, Kanae
   Kikuchi, Risa
   Fukui, Keiichi
   Ono, Hiroshi
   Matsumoto, Kiyoshi
TI Functional New Acylated Sophoroses and Deglucosylated Anthocyanins in a
   Fermented Red Vinegar
SO JOURNAL OF AGRICULTURAL AND FOOD CHEMISTRY
LA English
DT Article
DE Red vinegar; purple-fleshed sweet potato; polyphenolics; diacylated
   sophoroses; alpha-glucosidase inhibition
ID FLESHED SWEET-POTATO; GLUCOSIDASE INHIBITORY-ACTION; RADICAL-SCAVENGING
   ACTIVITY; CHLOROGENIC ACID; IPOMOEA-BATATAS; RATS; ABSORPTION;
   CAFFEOYLSOPHOROSE; ANTIMUTAGENICITY; BIOSYNTHESIS
C1 [Terahara, Norihiko; Minoda, Kanako; Nasu, Kanae; Kikuchi, Risa] Minami Kyushu Univ, Fac Hlth & Nutr, Dept Food Sci Hlth, Miyazaki 8800032, Japan.
   [Matsui, Toshiro; Matsumoto, Kiyoshi] Kyushu Univ, Grad Sch, Dept Biosci & Biotechnol, Fac Agr,Div Bioresource & Bioenvironm Sci, Fukuoka 8128581, Japan.
   [Fukui, Keiichi] Miyazaki JA Food Res & Dev Inc, Miyazaki 8800943, Japan.
   [Ono, Hiroshi] Natl Food Res Inst, Analyt Sci Div, Tsukuba, Ibaraki 3058642, Japan.
RP Terahara, N (reprint author), Minami Kyushu Univ, Fac Hlth & Nutr, Dept Food Sci Hlth, 5-1-2 Kirishima, Miyazaki 8800032, Japan.
EM terahara@nankyudai.ac.jp
CR CASTELLUCCIO C, 1995, FEBS LETT, V368, P188, DOI 10.1016/0014-5793(95)00639-Q
   Fujise T, 2008, FOOD SCI TECHNOL RES, V14, P477, DOI 10.3136/fstr.14.477
   Furuta S., 1998, FOOD SCI TECHNOL INT, V4, P33
   Goda Y, 1997, PHYTOCHEMISTRY, V44, P183, DOI 10.1016/S0031-9422(96)00533-X
   HARBORNE JB, 1967, COMP BIOCH FLAVONOID, P17
   HAURI HP, 1982, J BIOL CHEM, V257, P4522
   Ichiyanagi T, 2006, J AGR FOOD CHEM, V54, P5306, DOI 10.1021/jf060238s
   KAPIL A, 1995, PHYTOTHER RES, V9, P189, DOI 10.1002/ptr.2650090307
   KOJIMA M, 1973, PLANT PHYSIOL, V51, P768, DOI 10.1104/pp.51.4.768
   Kono Y, 1997, BBA-GEN SUBJECTS, V1335, P335, DOI 10.1016/S0304-4165(96)00151-1
   Lugasi A, 1999, ACTA ALIMENT HUNG, V28, P183, DOI 10.1556/AAlim.28.1999.2.7
   MAHMOOD N, 1993, ANTIVIR CHEM CHEMOTH, V4, P235, DOI 10.1177/095632029300400406
   Matsui T, 2004, BIOSCI BIOTECH BIOCH, V68, P2239, DOI 10.1271/bbb.68.2239
   Matsui T, 2004, BIOL PHARM BULL, V27, P1797, DOI 10.1248/bpb.27.1797
   Matsui T, 2001, J AGR FOOD CHEM, V49, P1952, DOI 10.1021/jf0012502
   Matsui T, 2001, J AGR FOOD CHEM, V49, P1948, DOI 10.1021/jf001251u
   Matsumoto H, 2001, J AGR FOOD CHEM, V49, P1546, DOI 10.1021/jf001246q
   Miyazawa T, 1999, J AGR FOOD CHEM, V47, P1083, DOI 10.1021/jf9809582
   ODAKE K, 1992, PHYTOCHEMISTRY, V31, P2127, DOI 10.1016/0031-9422(92)80378-R
   Oki T, 2000, BIOL PHARM BULL, V23, P1084
   Oki T, 2002, J FOOD SCI, V67, P1752, DOI 10.1111/j.1365-2621.2002.tb08718.x
   Suda I, 2002, J AGR FOOD CHEM, V50, P1672, DOI 10.1021/jf011162x
   Terahara N, 1999, BIOSCI BIOTECH BIOCH, V63, P1420, DOI 10.1271/bbb.63.1420
   Terahara N, 2003, J AGR FOOD CHEM, V51, P2539, DOI 10.1021/jf026146u
   Terahara N., 2008, Anthocyanins as food factor: recent progress in studies on bioavailability and health promotion effects, P13
   TERAHARA N, 2008, ACS SYM SER, V993, P90
   Tsuda T, 1999, FEBS LETT, V449, P179, DOI 10.1016/S0014-5793(99)00407-X
   WILLIS J, 1995, INT J AFR HIST STUD, V28, P25, DOI 10.2307/221304
   Yagasaki K, 2000, CYTOTECHNOLOGY, V33, P229, DOI 10.1023/A:1008141918852
   Yamaguchi T, 1998, BIOSCI BIOTECH BIOCH, V62, P1201, DOI 10.1271/bbb.62.1201
   Yoshimoto M, 1999, BIOSCI BIOTECH BIOCH, V63, P537, DOI 10.1271/bbb.63.537
   Yoshimoto M, 2001, BIOSCI BIOTECH BIOCH, V65, P1652, DOI 10.1271/bbb.65.1652
   Yoshinaga M., 1995, Sweetpotato Research Front, P2
NR 33
TC 10
Z9 10
U1 3
U2 30
PU AMER CHEMICAL SOC
PI WASHINGTON
PA 1155 16TH ST, NW, WASHINGTON, DC 20036 USA
SN 0021-8561
J9 J AGR FOOD CHEM
JI J. Agric. Food Chem.
PD SEP 23
PY 2009
VL 57
IS 18
BP 8331
EP 8338
DI 10.1021/jf901809p
PG 8
WC Agriculture, Multidisciplinary; Chemistry, Applied; Food Science &
   Technology
SC Agriculture; Chemistry; Food Science & Technology
GA 493OS
UT WOS:000269747500036
PM 19702267
DA 2019-07-15
ER

PT J
AU Jeong, CH
   Choi, GN
   Kim, JH
   Kwak, JH
   Kang, ST
   Choi, SG
   Heo, HJ
AF Jeong, Chang-Ho
   Choi, Gwi Nam
   Kim, Ji Hye
   Kwak, Ji Hyun
   Kang, Su-Tae
   Choi, Sung-Gil
   Heo, Ho Jin
TI In vitro Antioxidant Properties and Phenolic Composition of Korean
   Commercial Vinegars
SO FOOD SCIENCE AND BIOTECHNOLOGY
LA English
DT Article
DE vinegar; total phenolic; antioxidant activity; gallic acid;
   epigallocatechin
ID ACETIC-ACID; UNPOLISHED RICE; RATS; POLYPHENOLS; KUROSU
AB Total phenolics and antioxidant properties of various Korean commercial vinegars (apple vinegar, AV; blueberry vinegar, BV; grape vinegar, GV; lemon vinegar, LV; Opuntia ficus vinegar, OFV; persimmon vinegar, PV; Prunus mume vinegar, PMV; rice vinegar, RV) were investigated. The total phenolic contents of 8 vinegars were within the range of 54.18-491.02 mu g/mL. The vinegars were also capable of scavenging 1,1-dipelinyl-2-picrylhydrazyl (DPPH) and 2,2'-azino-3-ethylbenzothiazoline-6-sulphonic acid (ABTS) radicals in a manner dependent on concentration. The greatest reducing power was observed in PV relative to the other vinegars. The ferric reducing ability of plasma (FRAP) of PV, PMV, GV, and BV were 1.012, 0.969, 0.931, and 0.856 at a dose of 1 mL, respectively. Therefore, our study verified that the GV, PV, and PMV have powerful antioxidant activities which are correlated with its high level of phenolics, particularly gallic, acid, and epigallocatechin.
C1 [Jeong, Chang-Ho; Choi, Gwi Nam; Kim, Ji Hye; Kwak, Ji Hyun; Choi, Sung-Gil; Heo, Ho Jin] Gyeongsang Natl Univ, Div Agr & Life Sci, Jinju 660701, Gyeongnam, South Korea.
   [Jeong, Chang-Ho; Choi, Gwi Nam; Kim, Ji Hye; Kwak, Ji Hyun; Choi, Sung-Gil; Heo, Ho Jin] Gyeongsang Natl Univ, Inst Agr & Life Sci, Jinju 660701, Gyeongnam, South Korea.
   [Kang, Su-Tae] Pukyong Natl Univ, Dept Food Sci & Biotechnol, Pusan 608737, South Korea.
RP Heo, HJ (reprint author), Gyeongsang Natl Univ, Div Agr & Life Sci, Jinju 660701, Gyeongnam, South Korea.
EM hjher@gnu.ac.kr
FU Korean Government [KRF-2008-521-F00074]
FX This work was supported by the Korean Research Foundation Grant funded
   by the Korean Government (KRF-2008-521-F00074).
CR Awika JM, 2003, J AGR FOOD CHEM, V51, P6657, DOI 10.1021/jf034790i
   Benzie IFF, 1996, ANAL BIOCHEM, V239, P70, DOI 10.1006/abio.1996.0292
   BLOIS MS, 1958, NATURE, V181, P1199, DOI 10.1038/1811199a0
   Calliste CA, 2005, J AGR FOOD CHEM, V53, P282, DOI 10.1021/jf049341c
   Chang JH, 2005, KOR J FOOD SCI TECHN, V37, P255
   Chen XN, 2008, J FOOD SCI, V73, pC24, DOI 10.1111/j.1750-3841.2007.00587.x
   Choo J. J, 2000, KOREAN J NUTR, V33, P787
   CU CB, 2002, J KOREAN SOC FOOD SC, V31, P322
   Davalos A, 2005, FOOD CHEM, V93, P325, DOI 10.1016/j.foodchem.2004.09.030
   Fang YZ, 2002, NUTRITION, V18, P872, DOI 10.1016/S0899-9007(02)00916-4
   Fellegrini N, 1999, METHOD ENZYMOL, V299, P379
   Fresco P, 2006, MED RES REV, V26, P747, DOI 10.1002/med.20060
   Fushimi T, 2006, BRIT J NUTR, V95, P916, DOI 10.1079/BJN20061740
   Fushimi T, 2001, J NUTR, V131, P1973
   Heo HJ, 2007, FOOD CHEM, V104, P87, DOI 10.1016/j.foodchem.2006.11.002
   Horiuchi JI, 1999, J BIOSCI BIOENG, V88, P107, DOI 10.1016/S1389-1723(99)80186-8
   Kim DO, 2003, FOOD CHEM, V81, P321, DOI 10.1016/S0308-8146(02)00423-5
   KIM OM, 2003, KOREAN J FOOD PRESER, V10, P565
   Kishi M, 1999, BIOSCI BIOTECH BIOCH, V63, P905, DOI 10.1271/bbb.63.905
   Kondo S, 2001, BIOSCI BIOTECH BIOCH, V65, P2690, DOI 10.1271/bbb.65.2690
   Lee JK, 2009, FOOD SCI BIOTECHNOL, V18, P12
   Nishidai S, 2000, BIOSCI BIOTECH BIOCH, V64, P1909, DOI 10.1271/bbb.64.1909
   OYAIZU M, 1986, Japanese Journal of Nutrition, V44, P307
   Pyo YH, 2004, FOOD CHEM, V85, P19, DOI 10.1016/S0308-8146(03)00294-2
   Robards K, 1999, FOOD CHEM, V66, P401, DOI 10.1016/S0308-8146(99)00093-X
   Sakanaka S, 2008, FOOD CHEM, V107, P739, DOI 10.1016/j.foodchem.2007.08.080
   Scalbert A, 2000, J NUTR, V130, p2073S, DOI 10.1093/jn/130.8.2073S
   Shimoji Y, 2002, J AGR FOOD CHEM, V50, P6501, DOI 10.1021/jf020458f
   Siquet C, 2006, FREE RADICAL RES, V40, P433, DOI 10.1080/10715760500540442
   WOO S.M., 2004, KOREAN J FOOD PRESER, V11, P117
   Xu QP, 2007, FOOD CHEM, V102, P841, DOI 10.1016/j.foodchem.2006.06.013
   Zheng W, 2001, J AGR FOOD CHEM, V49, P5165, DOI 10.1021/jf010697n
NR 32
TC 5
Z9 7
U1 0
U2 6
PU KOREAN SOCIETY FOOD SCIENCE & TECHNOLOGY-KOSFOST
PI SEOUL
PA #605, KOREA SCI TECHNOL CENT, 635-4 YEOKSAM-DONG, KANGNAM-GU, SEOUL,
   135-703, SOUTH KOREA
SN 1226-7708
EI 2092-6456
J9 FOOD SCI BIOTECHNOL
JI Food Sci. Biotechnol.
PD OCT
PY 2009
VL 18
IS 5
BP 1258
EP 1262
PG 5
WC Food Science & Technology
SC Food Science & Technology
GA 515FE
UT WOS:000271452200031
DA 2019-07-15
ER

PT J
AU Abe, S
   Weng, WY
   Tanaka, M
   Limpisophon, K
   Osako, K
AF Abe, Shuji
   Weng, Wuyin
   Tanaka, Munehiko
   Limpisophon, Kanokrat
   Osako, Kazufumi
TI Effect of egg white and setting on the gelation of vinegar cured
   kamaboko
SO NIPPON SUISAN GAKKAISHI
LA Japanese
DT Article
ID SURIMI
AB Vinegar cured kamaboko, which was prepared by soaking ground surimi containing egg white in acetic acid solution, was studied with special focus on the effect of egg white and setting on the gelation of acetic acid-induced surimi gel. Setting with egg white yielded strong gel when soaked in acetic acid solution. However, the surimi paste without egg white or setting did not gell. It was revealed by SDS-PAGE that myosin heavy chain (MHC) and cross-linked MHC in the surimi paste were degraded when soaked in acetic acid solution. From these results, it was suggested that egg white and setting prevented the degradation of MHC and cross-linked MHC in the gel when soaked in acetic acid solution. Therefore, the addition of egg white and setting procedure are indispensable for the production of vinegar cured kamaboko.
C1 [Abe, Shuji; Tanaka, Munehiko; Limpisophon, Kanokrat; Osako, Kazufumi] Tokyo Univ Marine Sci & Technol, Dept Food Sci & Technol, Minato Ku, Tokyo 1088477, Japan.
   [Weng, Wuyin] Jimei Univ, Biotech Engn Coll, Xiamen 361021, Peoples R China.
RP Abe, S (reprint author), Tokyo Univ Marine Sci & Technol, Dept Food Sci & Technol, Minato Ku, Tokyo 1088477, Japan.
EM osako@kaiyodai.ac.jp
RI OSAKO, Kazufumi/O-1978-2014
OI Limpisophon, Kanokrat/0000-0001-5435-4902
CR FRETHEIM K, 1985, FOOD CHEM, V18, P169, DOI 10.1016/0308-8146(85)90044-5
   LAEMMLI UK, 1970, NATURE, V227, P680, DOI 10.1038/227680a0
   Liang Y, 2005, J FOOD SCI, V70, pC222
   LOWRY OH, 1951, J BIOL CHEM, V193, P265
   NIWA E, 1992, BIOSCI BIOTECH BIOCH, V56, P58, DOI 10.1271/bbb.56.58
   Weng WY, 2007, FOOD CHEM, V105, P996, DOI 10.1016/j.foodchem.2007.04.054
NR 6
TC 4
Z9 5
U1 2
U2 6
PU JAPANESE SOC FISHERIES SCIENCE
PI TOKYO
PA C/O TOKYO UNIV FISHERIES, KONAN 4, MINATO, TOKYO, 108-8477, JAPAN
SN 0021-5392
EI 1349-998X
J9 NIPPON SUISAN GAKK
JI Nippon Suisan Gakkaishi
PD JUL
PY 2009
VL 75
IS 4
BP 695
EP 700
DI 10.2331/suisan.75.695
PG 6
WC Fisheries
SC Fisheries
GA 493DL
UT WOS:000269713500013
OA Bronze
DA 2019-07-15
ER

PT J
AU Jang, JK
   Choi, YJ
   Chung, MS
   Park, H
   Shim, KS
   Park, YS
AF Jang, Jae Kweon
   Choi, Young Jin
   Chung, Myong-Soo
   Park, Hoon
   Shim, Kun-Sub
   Park, Young-Seo
TI Isolation and Cultural Properties of Acetic Acid Bacteria for Production
   of Onion Vinegar
SO FOOD SCIENCE AND BIOTECHNOLOGY
LA English
DT Article
DE onion juice; acetic acid; vinegar; response surface method; Acetobacter
   tropicalis No. 22
ID CHEMISTRY; ALLIUM
AB In order to produce vinegar using onions, 12 acetic acid bacteria were screened from the Juice of fallen peaches, and a strain showing the highest acetic acid productivity among them was selected and identified as Acetobacter tropicalis No. 22. The culture broth containing 2.5%(w/v) of initial sugar concentration showed maximum acetic production after 10 days of cultivation, and the acetic acid was produced at the highest rate and reached the maximum acidity after 2 to 6 days of cultivation when the residual sugar and the ethanol concentration were in the range of 1.6 to 2%(w/v) and 0.6 to 1.8%(v/v), respectively. Also optimum conditions for acetic acid production by response Surface method using the fractional factorial design with 3 variables and 5 levels were involved with initial ethanol content of 4.67%(v/v), initial acidity of 0.03%, and initial glucose concentration of 2.35%(w/v) and predicted level of acetic acid production at these conditions was 3.77%.
C1 [Park, Young-Seo] Kyungwon Univ, Dept Food Sci & Biotechnol, Songnam 461701, Gyeonggi, South Korea.
   [Jang, Jae Kweon] Chungkang Coll Cultural Ind, Dept Food Sci, Inchon 467744, Gyeonggi, South Korea.
   [Choi, Young Jin] Seoul Natl Univ, Dept Agr Biotechnol, Seoul 151742, South Korea.
   [Chung, Myong-Soo] Ewha Womans Univ, Dept Food Sci & Engn, Seoul 120750, South Korea.
   [Park, Hoon] Sunmoon Univ, Dept Food Sci, Asan 336708, Chungnam, South Korea.
   [Shim, Kun-Sub] Greenbio Co Ltd, Inchon 467863, Gyeonggi, South Korea.
RP Park, YS (reprint author), Kyungwon Univ, Dept Food Sci & Biotechnol, Songnam 461701, Gyeonggi, South Korea.
EM ypark@kyungwon.ac.kr
OI Park, Young-Seo/0000-0002-9930-4201
FU Technology Development Program for Agriculture and Forestry, Ministry of
   Agriculture and Forestry, Republic of Korea
FX This study was Supported by Technology Development Program for
   Agriculture and Forestry, Ministry of Agriculture and Forestry, Republic
   of Korea.
CR BLOCK E, 1992, J AGR FOOD CHEM, V40, P2431, DOI 10.1021/jf00024a018
   BLOCK E, 1992, ANGEW CHEM INT EDIT, V31, P1135, DOI 10.1002/anie.199211351
   CHO WD, 1997, J KOREAN SOC FOOD SC, V26, P1147
   GUPTA NN, 1966, INDIAN J MED RES, V54, P48
   HOLT JG, 1994, MANUAL DETERMINATIVE, P243
   HONG JH, 1996, J KOREAN SOC FOOD NU, V25, P123
   HUH K, 1985, Korean Biochemical Journal, V18, P209
   JAIN RC, 1973, LANCET, V2, P1491
   JEONG ST, 1996, KOREAN J POSTHARV SC, V3, P171
   Jeong YJ, 2000, FOOD IND NUTR, V5, P7
   Kang SK, 2006, KOREAN J FOOD PRESER, V13, P357
   KIM YD, 1996, J KOREAN SOC FOOD SC, V25, P695
   LEE BY, 1999, KOREAN J FOOD SCI TE, V31, P1132
   LEE CJ, 2000, J KOREAN SOC FOOD SC, V29, P525
   LEE CL, 1993, J CLIN ULTRASOUND, V21, P511, DOI 10.1002/jcu.1870210807
   LEE DS, 1999, J KOREAN SOC AGR CHE, V42, P105
   MA SJ, 2000, J KOREAN SOC FOOD SC, V29, P395
   MENON IS, 1968, BRIT MED J, V21, P351
   Moon S. Y., 1997, KOREAN J FOOD SCI TE, V29, P663
   OH YJ, 1992, J KOREAN SOC FOOD SC, V29, P1062
   PARK MH, 2005, J KOREAN SOC FOOD SC, V34, P1251
   Park P. S., 1991, Journal of the Korean Society of Food and Nutrition, V20, P121
   Park PS, 1992, J KOREAN SOC FOOD NU, V21, P367
   Park PS, 1994, J KOR SOC FOOD NUTR, V23, P750
   PARK YK, 1999, KOREAN J APPL MICROB, V27, P75
   Rho SN, 2000, J KOREAN SOC FOOD SC, V29, P870
   Sheo H. J., 1999, J KOREAN SOC FOOD SC, V28, P94
   SHEO HJ, 1997, J KOREAN SOC FOOD SC, V22, P138
   SHEO HJ, 1997, J KOREAN SOC FOOD SC, V26, P1164
   Shin JS, 2002, KOREAN J FOOD SCI TE, V34, P1079
   SIM KC, 2001, KOREAN J FOOD SCI TE, V33, P574
   SOMOGYI M, 1952, J BIOL CHEM, V195, P19
   SON SS, 2003, J KOREAN SOC FOOD SC, V32, P544
   YANG HC, 1979, J KOREAN AGR CHEM SO, V22, P150
NR 34
TC 0
Z9 0
U1 0
U2 0
PU KOREAN SOCIETY FOOD SCIENCE & TECHNOLOGY-KOSFOST
PI SEOUL
PA #605, KOREA SCI TECHNOL CENT, 635-4 YEOKSAM-DONG, KANGNAM-GU, SEOUL,
   135-703, SOUTH KOREA
SN 1226-7708
EI 2092-6456
J9 FOOD SCI BIOTECHNOL
JI Food Sci. Biotechnol.
PD AUG
PY 2009
VL 18
IS 4
BP 939
EP 947
PG 9
WC Food Science & Technology
SC Food Science & Technology
GA 490HX
UT WOS:000269492000020
DA 2019-07-15
ER
