# Supplementary material for: Knowledge Domain and Emerging Trends in Vinegar Research: A Bibliometric Review of the Literature from WoSCC
Source: Foods. 2020 Feb 10;9(2):166. doi: 10.3390/foods9020166 (PMC7074530; doi:10.3390/foods9020166)
Supplement: Supplementary file 1 [file foods-09-00166-s001.zip › Supplementary files/Supplementary Material/WoSCC dataset for CiteSpace/data/download2009_1x5unique.txt]

PT J
AU Costa, AO
   Thomaz-Soccol, V
   Paulino, RC
   de Castro, EA
AF Costa, Adriana Oliveira
   Thomaz-Soccol, Vanete
   Paulino, Rosangela Clara
   de Castro, Edilene Alcantara
TI Effect of vinegar on the viability of Giardia duodenalis cysts
SO INTERNATIONAL JOURNAL OF FOOD MICROBIOLOGY
LA English
DT Article
DE Vinegar; Disinfection; Giardia duodenalis
ID SALMONELLA-TYPHIMURIUM; FRESH PRODUCE; ELIMINATION; LAMBLIA;
   EXCYSTATION; SANITIZERS; SURVIVAL; CHLORINE; LETTUCE; WATER
AB The inactivation of Giardia duodenalis cysts by vinegar was investigated. Experiments were carried out in 100 ml volume of vinegar (acetic acid 4%), undiluted or diluted in distilled water in ratios of 1:1,1:15.6, and 1:62.5 (vol/vol), which were inoculated with 5 x 10(5) cysts obtained from human feces. Experiments were performed at room temperature (21 +/- 1 degrees C) and at 4 degrees C. After contact times of 1.5 min, 10, 30, and 60 min, the cysts were recovered from the treatment fluid and subjected to an in vitro excystation assay to determine their viability. The relative viability, which was calculated in relation to controls (maximum excystation percentage), was significantly affected (p<0.1) by the vinegar concentration, contact time, and temperature. At 21 +/- 1 degrees C, no cysts remained viable after being treated with undiluted vinegar for 60 min, while the treatment with 1:1,1:15.6. and 1:62.5 vinegar-water mixtures decreased the relative viability to 1.8%,19.4%. and 56.4%, respectively. The relative viability after corresponding treatments at 4 degrees C also decreased, but 23.6% to 48.8% remained viable after 60 min, and thus complete inactivation was not obtained with any treatment at that temperature. (C) 2008 Elsevier B.V. All rights reserved.
C1 [Costa, Adriana Oliveira; Thomaz-Soccol, Vanete; Paulino, Rosangela Clara; de Castro, Edilene Alcantara] Univ Fed Parana, Inst Biol Sci, Dept Pathol, BR-81531990 Curitiba, Parana, Brazil.
RP Costa, AO (reprint author), Univ Fed Parana, Inst Biol Sci, Dept Pathol, POB 19031, BR-81531990 Curitiba, Parana, Brazil.
EM adrincosta@ufpr.br
RI Soccol, Vanete Thomaz/N-9887-2019; Soccol, Vanete Thomaz/F-2392-2015
OI Soccol, Vanete Thomaz/0000-0001-9301-541X; Soccol, Vanete
   Thomaz/0000-0001-9301-541X
FU Fundacao Nacional de Saude - FUNASA, Brazil
FX We appreciate the financial support of the Fundacao Nacional de Saude -
   FUNASA, Brazil, and the assistance of our trainees Silvia Tiemi Makita
   Higuti and Romulo Pereira Ribeiro.
CR Beuchat LR, 1998, WHOFSFFOS982 FOOD SA, P42
   BINGHAM AK, 1979, EXP PARASITOL, V47, P284, DOI 10.1016/0014-4894(79)90080-8
   Chang JM, 2007, FOOD MICROBIOL, V24, P745, DOI 10.1016/j.fm.2007.03.005
   Dawson D, 2005, INT J FOOD MICROBIOL, V103, P207, DOI 10.1016/j.ijfoodmicro.2004.12.032
   FEELY DE, 1991, J PARASITOL, V77, P441, DOI 10.2307/3283133
   Froder H, 2007, J FOOD PROTECT, V70, P1277
   Harris L. J., 2003, COMPR REV FOOD SCI F, V2, P78, DOI DOI 10.1111/J.1541-4337.2003.TB00031.X
   JARROLL EL, 1981, APPL ENVIRON MICROB, V41, P483
   KEISTER DB, 1983, T ROY SOC TROP MED H, V77, P487, DOI 10.1016/0035-9203(83)90120-7
   Kim H, 2006, INT J FOOD MICROBIOL, V111, P134, DOI 10.1016/j.ijfoodmicro.2006.05.021
   MINTZ ED, 1993, J INFECT DIS, V167, P250, DOI 10.1093/infdis/167.1.250
   PORTER JDH, 1990, AM J PUBLIC HEALTH, V80, P1259, DOI 10.2105/AJPH.80.10.1259
   RENDTORFF RC, 1954, AM J HYG, V59, P209, DOI 10.1093/oxfordjournals.aje.a119634
   RUBIN AJ, 1989, APPL ENVIRON MICROB, V55, P2592
   Sadjjadi Seyed Mahmoud, 2006, Southeast Asian J Trop Med Public Health, V37 Suppl 3, P24
   Selma MV, 2007, FOOD MICROBIOL, V24, P492, DOI 10.1016/j.fm.2006.09.005
   Sengun IY, 2004, INT J FOOD MICROBIOL, V96, P301, DOI 10.1016/j.ijfoodmicro.2004.04.010
   Sengun MY, 2005, INT J FOOD MICROBIOL, V98, P319, DOI 10.1016/j.ijfoodchem.2004.07.011
   Sivapalasingam S, 2004, J FOOD PROTECT, V67, P2342, DOI 10.4315/0362-028X-67.10.2342
   Uyttendaele M, 2004, INT J FOOD MICROBIOL, V90, P263, DOI 10.1016/S0168-1605(03)00309-X
NR 20
TC 6
Z9 8
U1 0
U2 8
PU ELSEVIER SCIENCE BV
PI AMSTERDAM
PA PO BOX 211, 1000 AE AMSTERDAM, NETHERLANDS
SN 0168-1605
J9 INT J FOOD MICROBIOL
JI Int. J. Food Microbiol.
PD JAN 15
PY 2009
VL 128
IS 3
BP 510
EP 512
DI 10.1016/j.ijfoodmicro.2008.10.001
PG 3
WC Food Science & Technology; Microbiology
SC Food Science & Technology; Microbiology
GA 398ZF
UT WOS:000262769500016
PM 18986724
DA 2019-07-15
ER

PT J
AU Fan, JF
   Zhang, Y
   Chang, XJ
   Zhang, BL
   Jiang, D
   Saito, M
   Li, ZG
AF Fan, Junfeng
   Zhang, Yanyan
   Chang, Xiaojie
   Zhang, Bolin
   Jiang, Da
   Saito, Masayoshi
   Li, Zaigui
TI Antithrombotic and Fibrinolytic Activities of Methanolic Extract of Aged
   Sorghum Vinegar
SO JOURNAL OF AGRICULTURAL AND FOOD CHEMISTRY
LA English
DT Article
DE Antithrombotic activity; aged vinegar; sorghum
ID PLATELET-AGGREGATION; ACETIC-ACID; ANTIPLATELET ACTIVITY; ANTIOXIDANT
   ACTIVITY; UNPOLISHED RICE; INHIBITION; RATS; ACTIVATION; COMPONENTS;
   CALCIUM
AB Antithrombotic activities, namely, in vitro platelet aggregation and in vivo pulmonary thrombosis, of the methanolic extract of aged vinegar were evaluated. The ability of the extract to inhibit platelet aggregation induced by adenosine diphosphate (ADP) and thrombin was concentration-dependent. C-50 values for the inhibition of platelet aggregation induced by A and thrombin were 1.7 +/- 0.3 and 8.9 +/- 1.9 mg/mL, respectively. When administered orally at >100 mg/kg of body weight, the extract protected the rats against thrombotic death induced by Collagen and epinephrine. Furthermore, the low molecular weight fraction of the extract showed strong fibrinolytic activity and altered coagulation parameters such as activated partial thromboplastin time (APTT), prothrombin time (PT), and throbin time (TT) in rat platelet. These results suggested that the antithrombotic ability of the vinegar extract corresponded to both antiplatelet and anticoagulation activities.
C1 [Jiang, Da; Li, Zaigui] China Agr Univ, Coll Food Sci & Nutr Engn, Beijing 100083, Peoples R China.
   [Fan, Junfeng; Chang, Xiaojie; Zhang, Bolin] Beijing Forestry Univ, Coll Biosci & Biotechnol, Beijing 100083, Peoples R China.
   [Zhang, Yanyan] Beijing Agr Coll, Dept Food Sci, Beijing 102206, Peoples R China.
   [Saito, Masayoshi] Japan Int Res Ctr Agr Sci, Food Sci & Technol Div, Tsukuba, Ibaraki 3058686, Japan.
RP Li, ZG (reprint author), China Agr Univ, Coll Food Sci & Nutr Engn, Box 112,E Campus,17 Qinghua Dong Lu, Beijing 100083, Peoples R China.
EM lizg@cau.edu.cn
CR Bhatt DL, 2003, NAT REV DRUG DISCOV, V2, P15, DOI 10.1038/nrd985
   DIMINNO G, 1983, J PHARMACOL EXP THER, V225, P57
   EBIHARA K, 1988, AGR BIOL CHEM TOKYO, V52, P1311
   Fushimi T, 2001, J NUTR, V131, P1973
   He ZY, 2004, CHINA CONDIMENT, V300, P36
   Horn F, 2000, ARCH BIOCHEM BIOPHYS, V384, P68, DOI 10.1006/abbi.2000.2076
   Hubbard GP, 2004, J THROMB HAEMOST, V2, P2138, DOI 10.1111/j.1538-7836.2004.01067.x
   Jackson SP, 2003, J THROMB HAEMOST, V1, P1602, DOI 10.1046/j.1538-7836.2003.00267.x
   JACKSON SP, 2003, NAT REV DRUG DISCOV, V2, P1
   Jia Z, 1999, FOOD CHEM, V64, P555, DOI 10.1016/S0308-8146(98)00102-2
   Jin YR, 2007, ATHEROSCLEROSIS, V194, P144, DOI 10.1016/j.atherosclerosis.2006.10.011
   Kang WS, 1999, THROMB RES, V96, P229, DOI 10.1016/S0049-3848(99)00104-8
   Kim MS, 2006, J ETHNOPHARMACOL, V105, P342, DOI 10.1016/j.jep.2005.11.011
   Kishi M, 1999, BIOSCI BIOTECH BIOCH, V63, P905, DOI 10.1271/bbb.63.905
   Kondo S, 2001, BIOSCI BIOTECH BIOCH, V65, P2690, DOI 10.1271/bbb.65.2690
   Lee JJ, 2006, VASC PHARMACOL, V45, P148, DOI 10.1016/j.vph.206.04.003
   Liljeberg H, 1998, EUR J CLIN NUTR, V52, P368, DOI 10.1038/sj.ejcn.1600572
   Nishidai S, 2000, BIOSCI BIOTECH BIOCH, V64, P1909, DOI 10.1271/bbb.64.1909
   Omura O, 2005, J PHARMACOL SCI, V99, P247
   Peterson DM, 2001, J CEREAL SCI, V33, P97, DOI 10.1006/jcrs.2000.0347
   PETRONI A, 1995, THROMB RES, V78, P151, DOI 10.1016/0049-3848(95)00043-7
   ROSS R, 1993, NATURE, V362, P801, DOI 10.1038/362801a0
   Ruggeri ZM, 2002, NAT MED, V8, P1227, DOI 10.1038/nm1102-1227
   Shimoji Y, 2002, J AGR FOOD CHEM, V50, P6501, DOI 10.1021/jf020458f
   Stangl V, 2005, J NUTR, V135, P172
   TZENG SH, 1991, THROMB RES, V64, P91, DOI 10.1016/0049-3848(91)90208-E
   Wu CC, 2005, EUR J PHARMACOL, V527, P37, DOI 10.1016/j.ejphar.2005.10.023
   Xu Q.P., 2003, CHINA CONDIMENT, V12, P11
   Xu QP, 2007, FOOD CHEM, V102, P841, DOI 10.1016/j.foodchem.2006.06.013
   Yamagishi Kenji, 1998, Nippon Shokuhin Kagaku Kogaku Kaishi, V45, P545
NR 30
TC 16
Z9 17
U1 1
U2 13
PU AMER CHEMICAL SOC
PI WASHINGTON
PA 1155 16TH ST, NW, WASHINGTON, DC 20036 USA
SN 0021-8561
EI 1520-5118
J9 J AGR FOOD CHEM
JI J. Agric. Food Chem.
PD SEP 23
PY 2009
VL 57
IS 18
BP 8683
EP 8687
DI 10.1021/jf901680y
PG 5
WC Agriculture, Multidisciplinary; Chemistry, Applied; Food Science &
   Technology
SC Agriculture; Chemistry; Food Science & Technology
GA 493OS
UT WOS:000269747500086
PM 19754177
DA 2019-07-15
ER

PT J
AU Bohigas, X
   Tejada, J
AF Bohigas, Xavier
   Tejada, Javier
TI Dielectric properties of acetic acid and vinegar in the microwave
   frequencies range 1-20 GHz
SO JOURNAL OF FOOD ENGINEERING
LA English
DT Article
DE Vinegar; Acetic acid; Dielectric properties; Microwave spectroscopy
ID SPECTRA; WATER
AB Complex dielectric spectra of acetic acid solutions were measured at frequencies in the range of 120 GHz using an automatic network analyser at room temperature. The spectra of different commercial vinegars were also measured. All spectra follow a Debye relation for both the real and imaginary parts of permittivity. The Debye relation, with an additional term for ionic conduction losses, was fitted to the data, and six parameters were extracted. Quantitative relations between the parameters that define Debye relations and the acid contents in solution were obtained. (C) 2009 Elsevier Ltd. All rights reserved.
C1 [Bohigas, Xavier] Univ Politecn Cataluna, Dept Fis & Engn Nucl, E-08028 Barcelona, Catalonia, Spain.
   [Tejada, Javier] Univ Barcelona, Dept Fis Fonamental, E-08028 Barcelona, Catalonia, Spain.
RP Bohigas, X (reprint author), Univ Politecn Cataluna, Dept Fis & Engn Nucl, Diagonal 647, E-08028 Barcelona, Catalonia, Spain.
EM xavier.bohigas@upc.edu
RI Tejada, Javier/A-5832-2009
OI Tejada, Javier/0000-0001-9246-5566
CR Bohigas X, 2008, FOOD RES INT, V41, P104, DOI 10.1016/j.foodres.2007.10.005
   Fuchs K, 2002, J CHEM PHYS, V116, P7137, DOI 10.1063/1.1463426
   Garcia A, 2001, J FOOD ENG, V48, P203, DOI 10.1016/S0260-8774(00)00159-X
   Hein MA, 2002, PHYSICA C, V372, P571, DOI 10.1016/S0921-4534(02)00797-9
   Herve AG, 1998, J FOOD ENG, V37, P389, DOI 10.1016/S0260-8774(98)00102-2
   Kent M, 1996, J FOOD ENG, V28, P239, DOI 10.1016/0260-8774(95)00064-X
   Kent M, 2001, FOOD CONTROL, V12, P467, DOI 10.1016/S0956-7135(01)00021-4
   Martinsen OG, 2000, J FOOD ENG, V43, P189, DOI 10.1016/S0260-8774(99)00151-X
   Mathew KT, 2003, MATER CHEM PHYS, V79, P187, DOI 10.1016/S0254-0584(02)00291-2
   Nunes AC, 2006, J FOOD ENG, V76, P250, DOI 10.1016/j.jfoodeng.2005.04.049
   RYYNANEN S, 1995, J FOOD ENG, V26, P409, DOI 10.1016/0260-8774(94)00063-F
   Shiinoki Y, 1998, J FOOD ENG, V38, P153, DOI 10.1016/S0260-8774(98)00118-6
   Von Hippel A. R, 1995, DIELECTRIC MAT APPL
   Wang YF, 2003, J FOOD ENG, V57, P257, DOI 10.1016/S0260-8774(02)00306-0
   YUAN F, 1995, CHEM ENG SCI, V22, P3525
NR 15
TC 10
Z9 11
U1 0
U2 7
PU ELSEVIER SCI LTD
PI OXFORD
PA THE BOULEVARD, LANGFORD LANE, KIDLINGTON, OXFORD OX5 1GB, OXON, ENGLAND
SN 0260-8774
J9 J FOOD ENG
JI J. Food Eng.
PD SEP
PY 2009
VL 94
IS 1
BP 46
EP 51
DI 10.1016/j.jfoodeng.2009.02.029
PG 6
WC Engineering, Chemical; Food Science & Technology
SC Engineering; Food Science & Technology
GA 455DP
UT WOS:000266737800008
DA 2019-07-15
ER

PT J
AU Kurtbay, HM
   Kaynak, I
   Bozkurt, SS
   Merdivan, M
AF Kurtbay, Hayriye M.
   Kaynak, Ipek
   Bozkurt, Serap S.
   Merdivan, Melek
TI Densitometric HPTLC Analysis of the 5-Hydroxymethylfurfural Content of
   Turkish Fruit Wines and Vinegars
SO JPC-JOURNAL OF PLANAR CHROMATOGRAPHY-MODERN TLC
LA English
DT Article
DE 5-Hydroxymethylfurfural; Thin-layer chromatography; Vinegar; Fruit wine
ID THIN-LAYER-CHROMATOGRAPHY; ABERRANT CRYPT FOCI; FUMONISIN B-1;
   5-HYDROXYMETHYL-2-FURALDEHYDE; PRODUCTS; 2-FURALDEHYDE; COFFEE; MAIZE;
   HPLC
AB A thin-layer chromatographic method with densitometric UV detection at 286 nm after ethyl acetate extraction is described for analysis of 5-hydroxymethylfurfural (HMF) in fruit wines and vinegars produced in Turkey. The retention factor, hR(F), was 38 on silica gel HPTLC plates as stationary phase after development with toluene-ethyl acetate-90% formic acid 6:3:1 (v/v) as mobile phase. Recovery from samples spiked with different amounts HMF (2.0 and 5.0 ng mu L-1) was usually in the range 95-112%. The limits of detection and quantification of the method were 0.045 and 0.125 ng mL(-1), respectively. For robustness, within and between-day repeatability of the method were calculated as 4.5 and 8.6%, respectively. Seven types of Turkish fruit wines and three kind of Turkish vinegar tested were found to contain HMF in the ranges 0.5 to 13.2 ng mu L-1 and 1.0 to 33.1 ng mu L-1, respectively.
C1 [Kurtbay, Hayriye M.; Kaynak, Ipek; Bozkurt, Serap S.; Merdivan, Melek] Dokuz Eylul Univ, Dept Chem, Fac Sci & Arts, TR-35160 Izmir, Turkey.
RP Merdivan, M (reprint author), Dokuz Eylul Univ, Dept Chem, Fac Sci & Arts, TR-35160 Izmir, Turkey.
EM melek.merdivan@deu.edu.tr
RI antep, mine/P-9719-2019; Bozkurt, serap Seyhan/P-7180-2019; merdivan,
   melek/Q-2418-2015
OI Bozkurt, serap Seyhan/0000-0002-6583-2719; merdivan,
   melek/0000-0001-5036-306X
FU Scientific and Technological Research Council of Turkey [TBAG-106T537];
   Research Foundation of Dokuz Eylul University [DEUBAP 2006.KB.FEN.29]
FX The authors acknowledge the Scientific and Technological Research
   Council of Turkey grant TBAG-106T537 and the Research Foundation of
   Dokuz Eylul University (Project no: DEUBAP 2006.KB.FEN.29) for support
   of this research.
CR Alcazar A, 2006, MICROCHEM J, V82, P22, DOI 10.1016/j.microc.2005.06.005
   [Anonymous], 2005, OFFICIAL J EUROPEAN, V93
   ARCHER MC, 1992, ENVIRON HEALTH PERSP, V98, P195, DOI 10.2307/3431269
   BORTOLOTTI PP, 1993, VIGNEVINI, V5, P22
   DURANMERAS I, 1995, ANALYST, V120, P2567
   Espinoza Mansilla A., 1992, Journal of AOAC (Association of Official Analytical Chemists) International, V75, P678
   Frank HK, 1974, ALIMENTA, V3, P98
   Giordano L, 2003, J CHROMATOGR A, V1017, P141, DOI 10.1016/j.chroma.2003.08.029
   Goldberg DM, 1999, J AGR FOOD CHEM, V47, P3978, DOI 10.1021/jf9811626
   Hadiani MR, 2003, FOOD ADDIT CONTAM A, V20, P380, DOI 10.1080/0265203031000087968
   Helrich K., 1990, OFFICIAL METHODS ANA
   HERNANDEZ EJG, 1988, QUIM ANAL, V7, P100
   Janzowski C, 2000, FOOD CHEM TOXICOL, V38, P801, DOI 10.1016/S0278-6915(00)00070-3
   KIM HJ, 1992, J CHROMATOGR, V593, P153, DOI 10.1016/0021-9673(92)80280-8
   KIRIDENA W, 1994, JPC-J PLANAR CHROMAT, V7, P273
   Kus S, 2005, INT J FOOD PROP, V8, P367, DOI 10.1081/JFP-200060257
   LoCoco F, 1997, J CHROMATOGR SCI, V35, P578, DOI 10.1093/chromsci/35.12.578
   Martins ML, 2002, FOOD ADDIT CONTAM, V19, P568, DOI 10.1080/02652030210121320
   MICHAIL K, 2007, ANAL BIOANAL CHEM, V3870, P2801
   Murkovic M, 2007, MOL NUTR FOOD RES, V51, P390, DOI 10.1002/mnfr.200600251
   Murkovic M, 2006, MOL NUTR FOOD RES, V50, P842, DOI 10.1002/mnfr.200500262
   NASSBERGER L, 1990, HUM EXP TOXICOL, V9, P211
   Nozal MJ, 2001, J CHROMATOGR A, V917, P95, DOI 10.1016/S0021-9673(01)00702-6
   Ostry V, 2000, JPC-J PLANAR CHROMAT, V13, P443
   Preis RA, 2000, FOOD ADDIT CONTAM, V17, P463, DOI 10.1080/02652030050034046
   Shen SC, 2007, FOOD CHEM, V102, P281, DOI 10.1016/j.foodchem.2006.05.018
   Shephard GS, 2004, FOOD ADDIT CONTAM A, V21, P498, DOI 10.1080/02652030410001670175
   SURH YJ, 1994, CHEM RES TOXICOL, V7, P313, DOI 10.1021/tx00039a007
   Theobald A, 1998, J AGR FOOD CHEM, V46, P1850, DOI 10.1021/jf970912t
   Urban-Morlan Z, 2008, J PHARMACEUT BIOMED, V46, P799, DOI 10.1016/j.jpba.2007.11.027
   WOOD R, 1993, J ASSOC PUBLIC ANAL, V28, P195
   Zappala M., 2005, Food Control, V16, P273, DOI 10.1016/j.foodcont.2004.03.006
   ZHANG XM, 1993, CARCINOGENESIS, V14, P773, DOI 10.1093/carcin/14.4.773
NR 33
TC 1
Z9 1
U1 2
U2 8
PU AKADEMIAI KIADO ZRT
PI BUDAPEST
PA BUDAFOKI UT 187-189-A-3, H-1117 BUDAPEST, HUNGARY
SN 0933-4173
EI 1789-0993
J9 JPC-J PLANAR CHROMAT
JI JPC-J. Planar Chromatogr.-Mod. TLC
PD OCT
PY 2009
VL 22
IS 5
BP 363
EP 366
DI 10.1556/JPC.22.2009.5.9
PG 4
WC Chemistry, Analytical
SC Chemistry
GA 520UN
UT WOS:000271874900009
DA 2019-07-15
ER

PT J
AU Chen, CX
   Chen, FS
AF Chen, Chunxu
   Chen, Fusheng
TI Study on the conditions to brew rice vinegar with high content of
   gamma-amino butyric acid by response surface methodology
SO FOOD AND BIOPRODUCTS PROCESSING
LA English
DT Article
DE gamma-Amino butyric acid (GABA); Vinegar; Plackett-Burman design;
   Response surface methodology
ID AMINOBUTYRIC-ACID; MONACOLIN-K; MONASCUS
AB In this study, rice vinegar with high content of gamma-amino butyric acid (GABA) was prepared by using sprouted rice as raw material, supplemented with red yeast rice, glucoamylase preparation and raw starter complex during saccharification and alcohol fermentation, and the brewing conditions of the rice vinegar with high GABA content were studied. Through Plackett-Burman design, three factors (adding amounts of raw starter complex, red yeast rice and glucoamylase preparation) were identified as significant factors, which were subsequently optimized using Box-Benhnken center-united experiment design. At the optimal conditions, which were 500g smashed sprouted rice, 4 g red yeast rice, 1.5 g raw starter complex, 1.6 mL glucoamylase preparation, 5 g sodium glutamate, 335 mL water, fermented at pH 6, 28 degrees C for 5 days, the estimated value of GABA was reached at 147.09 mg/100 mL fermenting mash, and the average experimental GABA value was 145.18 mg/100 mL. After that, the acetic acid fermentation in solid-state through adding wheat bran and chaff into the fermenting mash was carried on for 7 d before maturing for 8 d. In the end, the rice vinegar containing 100 mg/L GABA was prepared. (C) 2009 The Institution of Chemical Engineers. Published by Elsevier B.V. All rights reserved.
C1 [Chen, Chunxu; Chen, Fusheng] Huazhong Agr Univ, Coll Food Sci & Technol, Wuhan 430070, Hubei Province, Peoples R China.
RP Chen, FS (reprint author), Huazhong Agr Univ, Coll Food Sci & Technol, Wuhan 430070, Hubei Province, Peoples R China.
EM chenfs@mail.hzau.edu.cn
FU National High Technology Research and Development Program of the
   People's Republic of China [2006AA10Z1A3]; Program for New Century
   Excellent Talents in University of the Ministry of Education of the
   People's Republic of China [NCET-05-0667]
FX Thank Dr. Youxiang Zhou from Hubei Academies of Agricultural Sciences in
   China for his aid to the amino acid analysis. This work was financially
   supported by the National High Technology Research and Development
   Program of the People's Republic of China (863 Program: No.
   2006AA10Z1A3) and Program for New Century Excellent Talents in
   University of the Ministry of Education of the People's Republic of
   China (NCET-05-0667).
CR ALAMAE T, 1995, J MICROBIOL METH, V22, P193, DOI 10.1016/0167-7012(95)00007-8
   BOLTERMAN RJ, 2001, J BIOSCI BIOTECHNOL, V65, P240
   Bown AW, 1997, PLANT PHYSIOL, V115, P1, DOI 10.1104/pp.115.1.1
   Dong E, 2006, J FRIEND SCI AMATEUR, V10, P19
   DU FG, 2004, J CHINA BREW, V3, P25
   *GB T, 5009412003 GBT BUR Q
   HU HQ, 2003, J FOOD SCI, V5, P126
   KONDO S, 2001, J BIOSCI BIOTECHNOL, V12, P2690
   Kono I, 2000, BIOSCI BIOTECH BIOCH, V64, P617, DOI 10.1271/bbb.64.617
   LI BB, 2006, J FOOD FERMENT IND, V32, P28
   LI GQ, 2004, J JIANGSU CONDIMENT, V22, P49
   Li JX, 2005, CHINESE J PHYSIOL, V48, P101
   Liu DR, 2004, FOOD REV INT, V20, P407, DOI 10.1081/LFRI-200033460
   LIU J, 2003, JIANGSU CONDIMENT SU, V20, P11
   Liu NM, 2008, J CHINA OILS FATS, V1, P26
   Montgomery DC, 1991, DESIGN ANAL EXPT
   MU YD, 2001, J ZHENGZHOU GRAIN CO, V3, P91
   OKADA T, 2001, J NIPPON SHOKUHIN KA, V8, P596
   Park KB, 2007, BIORESOURCE TECHNOL, V98, P1675, DOI 10.1016/j.biortech.2006.06.006
   Qian AP, 2007, FUJIAN J AGR SCI, V22, P73
   SAIKUSA T, 1994, J AGR FOOD CHEM, V42, P1122, DOI 10.1021/jf00041a015
   SATYA NV, 1989, J BIOCH, V8, P21
   Signore A. del, 2001, Journal of Food Engineering, V50, P77, DOI 10.1016/S0260-8774(00)00195-3
   Su YC, 2003, J IND MICROBIOL BIOT, V30, P41, DOI 10.1007/s10295-002-0001-5
   SUN XD, 2006, J CEREALS OILS PROCE, V1, P63
   TAKAHASHI HIDEHIKO, 1958, JAPANESE JOUR PHYSIOL, V8, P378
   Wang JJ, 2003, J IND MICROBIOL BIOT, V30, P669, DOI 10.1038/sj.cgt.7700618
   WILLIAMS G, 1984, SOCIOL HEALTH ILL, V6, P175, DOI 10.1111/1467-9566.ep10778250
   XU QP, 2005, J FOOD FERMENT IND, V3, P127
   Yamagishi Kenji, 1998, Nippon Shokuhin Kagaku Kogaku Kaishi, V45, P545
   YE WL, 1986, J PROG PHYSL SCI, V17, P187
   Zhang WZ, 2007, J TOURISM TIMES, V4, P167
NR 32
TC 14
Z9 19
U1 0
U2 12
PU INST CHEMICAL ENGINEERS
PI RUGBY
PA 165-189 RAILWAY TERRACE, DAVIS BLDG, RUGBY CV21 3HQ, ENGLAND
SN 0960-3085
EI 1744-3571
J9 FOOD BIOPROD PROCESS
JI Food Bioprod. Process.
PD DEC
PY 2009
VL 87
IS C4
BP 334
EP 340
DI 10.1016/j.fbp.2009.03.003
PG 7
WC Biotechnology & Applied Microbiology; Engineering, Chemical; Food
   Science & Technology
SC Biotechnology & Applied Microbiology; Engineering; Food Science &
   Technology
GA 538MY
UT WOS:000273189800013
DA 2019-07-15
ER
