# Supplementary material for: Knowledge Domain and Emerging Trends in Vinegar Research: A Bibliometric Review of the Literature from WoSCC
Source: Foods. 2020 Feb 10;9(2):166. doi: 10.3390/foods9020166 (PMC7074530; doi:10.3390/foods9020166)
Supplement: Supplementary file 1 [file foods-09-00166-s001.zip › Supplementary files/Supplementary Material/WoSCC dataset for CiteSpace/data/download2009_2x5unique.txt]

PT J
AU Baroni, S
   Consonni, R
   Ferrante, G
   Aime, S
AF Baroni, Simona
   Consonni, Roberto
   Ferrante, Gianni
   Aime, Silvio
TI Relaxometric Studies for Food Characterization: The Case of Balsamic and
   Traditional Balsamic Vinegars
SO JOURNAL OF AGRICULTURAL AND FOOD CHEMISTRY
LA English
DT Article
DE NMR; fast-field cycling relaxome.try; nuclear magnetic resonance
   dispersion profile; balsamic vinegar
ID CONTRAST AGENTS; NMR RELAXATION; ORGANIC-ACIDS; MODENA; IDENTIFICATION;
   SPECTROSCOPY; QUALITY; H-1-NMR
AB NMR spectroscopy is a powerful technique for investigating the structure and composition, as well as the physicochemical properties, of foodstuff. NMR-field cycling modality reports about the relaxation times of solvent molecules as a function of the applied magnetic field strength. In the case of aqueous solutions, this methodology is particularly valuable in assessing the interactions of water molecules with paramagnetic and large-size macromolecular systems. (1)H NMR field cycling relaxometry has been used to characterize traditional balsamic vinegars and balsamic vinegars of Modena. It has been found that the longitudinal relaxation time (T(1)) of the water proton resonance is mainly determined by the water molar fraction and the occurrence of dissolved macromolecules and paramagnetic metal ions. Actually, the observed 1H nuclear magnetic resonance dispersion (NMRD) profiles appear markedly affected by the formation of paramagnetic macromolecular adducts. It has been shown that counterfeit specimens can be identified on the basis of the comparison of their T(1) and T(2) (transverse relaxation time) values with respect to the corresponding values of genuine samples. For the latter ones, a relationship has been found that relates the observed T, to the age of the vinegar.
C1 [Baroni, Simona] Companies Incubator Univ Torino, Invento Srl, I-10126 Turin, Italy.
   [Consonni, Roberto] CNR, Ist Studio MACromol ISMAC, NMR Lab, I-20133 Milan, Italy.
   [Ferrante, Gianni] Stelar Srl, I-27035 Mede, PV, Italy.
   [Aime, Silvio] Univ Turin, Dept Chem, IFM, I-10125 Turin, Italy.
RP Baroni, S (reprint author), Companies Incubator Univ Torino, Invento Srl, Via Nizza 52, I-10126 Turin, Italy.
EM simona.baroni@invento-lab.com
RI Aime, Silvio/J-8009-2018; Consonni, Roberto/G-5257-2013
OI Aime, Silvio/0000-0002-5373-4708; 
CR Aime S, 2005, ADV INORG CHEM, V57, P173, DOI 10.1016/S0898-8838(05)57004-1
   BANCI L, 1991, ELECT NUCL RELAXATIO
   Caligiani A, 2007, ANAL CHIM ACTA, V585, P110, DOI 10.1016/j.aca.2006.12.016
   Carlavilla D, 2006, ELECTROPHORESIS, V27, P2551, DOI 10.1002/elps.200500909
   Cocchi M, 2006, TALANTA, V69, P1166, DOI 10.1016/j.talanta.2005.12.032
   Cocchi M, 2004, J AGR FOOD CHEM, V52, P4047, DOI 10.1021/jf030712j
   Consonni R, 2008, ANAL CHIM ACTA, V611, P31, DOI 10.1016/j.aca.2008.01.065
   Consonni R, 2007, TALANTA, V73, P332, DOI 10.1016/j.talanta.2007.03.045
   Consonni R, 2004, J AGR FOOD CHEM, V52, P3446, DOI 10.1021/jf0355147
   Consonni R, 2008, TALANTA, V75, P765, DOI 10.1016/j.talanta.2007.12.005
   Godefroy S, 2003, J COLLOID INTERF SCI, V267, P337, DOI 10.1016/S0021-9797(03)00589-7
   Laghi L, 2005, MAGN RESON IMAGING, V23, P501, DOI 10.1016/j.mri.2004.12.003
   LAUFFER RB, 1987, CHEM REV, V87, P901, DOI 10.1021/cr00081a003
   Laurent S, 2006, CONTRAST MEDIA MOL I, V1, P128, DOI 10.1002/cmmi.100
   Piva A, 2008, FOOD CHEM, V106, P1057, DOI 10.1016/j.foodchem.2007.07.026
   Plessi M, 2006, J FOOD COMPOS ANAL, V19, P49, DOI 10.1016/J.JFCA.2004.10.008
   Sanarico D, 2003, J LIQ CHROMATOGR R T, V26, P2177, DOI 10.1081/JLC-120022402
   Webb G. A., 2007, MAGNETIC RESONANCE F
NR 18
TC 7
Z9 7
U1 0
U2 20
PU AMER CHEMICAL SOC
PI WASHINGTON
PA 1155 16TH ST, NW, WASHINGTON, DC 20036 USA
SN 0021-8561
J9 J AGR FOOD CHEM
JI J. Agric. Food Chem.
PD APR 22
PY 2009
VL 57
IS 8
BP 3028
EP 3032
DI 10.1021/jf803727d
PG 5
WC Agriculture, Multidisciplinary; Chemistry, Applied; Food Science &
   Technology
SC Agriculture; Chemistry; Food Science & Technology
GA 433TB
UT WOS:000265227600004
PM 19271710
DA 2019-07-15
ER

PT J
AU Tesfaye, W
   Morales, ML
   Garcia-Parrilla, MC
   Troncoso, AM
AF Tesfaye, W.
   Morales, M. L.
   Garcia-Parrilla, M. C.
   Troncoso, A. M.
TI Improvement of Wine Vinegar Elaboration and Quality Analysis:
   Instrumental and Human Sensory Evaluation
SO FOOD REVIEWS INTERNATIONAL
LA English
DT Review
DE wine vinegar; polyphenol compounds; volatile compounds; sensory
   analysis; quality analysis
ID NEAR-INFRARED SPECTROSCOPY; TRADITIONAL BALSAMIC VINEGAR; ACETIC-ACID
   BACTERIA; ORGANIC-ACIDS; ACETIFICATION PROCESS; PHENOLIC COMPOSITION;
   MASS-SPECTROMETRY; ELECTRONIC NOSE; SHERRY VINEGAR; OAK CHIPS
AB Technical improvement of vinegar production encompasses essential modifications to obtain quality products in a relatively short period of time. There are mainly two types of acetic fermentation processes to elaborate vinegar: surface and submerged culture system. High quality products are elaborated by the surface culture system. Quality, as a degree of excellence, is a subjective concept where human sensory organs play an important role to determine the acceptability of a product by the consumer. The quality of vinegars can be evaluated by using a trained sensory panel, but more rapid and objective characterization is achieved by instrumental measurements. Physicochemical analyses are generally aimed at meeting of legislative requirements for the quality, safety and characterization of foods or condiments like vinegar. Sensory analysis is a good tool to determine the category and degree of acceptance of given vinegars. Unfortunately, sensory analysis of vinegar is very difficult to perform since the pungent sensation restricts the number of samples that can be analysed at a time. Therefore, the appropriate sensory analysis method must be clearly defined and the attributes used in discriminant analysis or descriptive tests should be precise and well recognized by the panel.
C1 [Tesfaye, W.; Morales, M. L.; Garcia-Parrilla, M. C.; Troncoso, A. M.] Univ Seville, Fac Farm, Area Nutr & Bromatol, Seville 41012, Spain.
RP Troncoso, AM (reprint author), Univ Seville, Fac Farm, Area Nutr & Bromatol, C Prof Garcia Gonzalez 2, Seville 41012, Spain.
EM wendu@us.es
RI Troncoso, Ana M/A-6525-2008; Garcia-Parrilla, M. Carmen/A-6466-2008;
   Morales, M.Lourdes/M-7892-2014
OI Troncoso, Ana M/0000-0003-0291-2823; Garcia-Parrilla, M.
   Carmen/0000-0002-0436-2784; Morales, M.Lourdes/0000-0002-0384-0326
CR Alonso AM, 2004, FOOD RES INT, V37, P715, DOI 10.1016/j.foodres.2004.03.007
   Andlauer W, 2000, J AGR FOOD CHEM, V48, P3533, DOI 10.1021/jf000010j
   Anklam E, 1998, FOOD CHEM, V61, P243, DOI 10.1016/S0308-8146(97)00104-0
   Barbieri G., 1995, Industrie delle Bevande, V24, P469
   Benito MJ, 1999, ANALYST, V124, P547, DOI 10.1039/a809635j
   BLANCH G, 1992, J AGR FOOD CHEM, V32, P433
   Carnacini A., 1992, Industrie delle Bevande, V21, P465
   Charles M, 2000, J AGR FOOD CHEM, V48, P70, DOI 10.1021/jf9905424
   CHEN B, 2002, ZHONGGUO TIAOWEIPIN, V10, P39
   Cocchi M, 2004, CHEMOMETR INTELL LAB, V71, P129, DOI 10.1016/j.chemolab.2004.01.004
   Davalos A, 2005, FOOD CHEM, V93, P325, DOI 10.1016/j.foodchem.2004.09.030
   de Ory I, 2002, J FOOD ENG, V52, P31, DOI 10.1016/S0260-8774(01)00082-6
   Fregapane G, 1999, BIOTECHNOL BIOENG, V63, P141, DOI 10.1002/(SICI)1097-0290(19990420)63:2<141::AID-BIT2>3.0.CO;2-6
   Garcia-Parrilla MC, 1997, J AGR FOOD CHEM, V45, P3487, DOI 10.1021/jf970091s
   Garcia-Parrilla MC, 1999, FOOD RES INT, V32, P433, DOI 10.1016/S0963-9969(99)00105-2
   GarciaParrilla C, 1996, J LIQ CHROMATOGR R T, V19, P247, DOI 10.1080/10826079608005510
   Garrido-Vidal D, 2004, J NEAR INFRARED SPEC, V12, P15, DOI 10.1255/jnirs.404
   Gerbi V, 1997, FOOD QUAL PREFER, V8, P27, DOI 10.1016/S0950-3293(96)00003-1
   GOMEZ JM, 1994, BIOTECHNOL TECH, V8, P711, DOI 10.1007/BF00151474
   GonzalezVinas MA, 1996, J SENS STUD, V11, P129, DOI 10.1111/j.1745-459X.1996.tb00037.x
   Guerrero ED, 2006, J CHROMATOGR A, V1104, P47, DOI 10.1016/j.chroma.2005.12.006
   Gullo M, 2006, INT J FOOD MICROBIOL, V106, P209, DOI 10.1016/j.ijfoodmicro.2005.06.024
   *INT STAND OFF, 2004, ISO4120
   *INT STAND OFF, 1991, ISO3972
   *INT STAND OFF, 1987, ISO8588
   *INT STAND OFF, 1983, 5495 ISO
   *INT STAND OFF, 1985, ISO6564
   *INT STAND OFF, 1991, ISO10399
   Kutlan D, 2003, J CHROMATOGR A, V987, P311, DOI 10.1016/S0021-9673(02)01538-8
   LLAGUNO C, 1972, SEMANA VITIVINICOLA, V27
   MASAHIRO F, 2005, J OLEO SCI, V54, P559
   Mejias RC, 2002, J CHROMATOGR A, V953, P7, DOI 10.1016/S0021-9673(02)00122-X
   Morales ML, 2004, FOOD CHEM, V88, P305, DOI 10.1016/j.foodchem.2004.04.004
   Morales ML, 2002, J AGR FOOD CHEM, V50, P3173, DOI 10.1021/jf011313w
   Morales ML, 2001, J SCI FOOD AGR, V81, P611, DOI 10.1002/jsfa.853
   Morales ML, 1998, J CHROMATOGR A, V822, P45, DOI 10.1016/S0021-9673(98)00572-X
   MORALES ML, 2006, J FOOD SCI, V71, P238
   Natera R, 2003, J AGR FOOD CHEM, V51, P3345, DOI 10.1021/jf021180u
   Nieto J., 1993, RECENT PROGR WINE VI
   Palacios V, 2002, J AGR FOOD CHEM, V50, P4221, DOI 10.1021/jf020093z
   Park MH, 2002, J KOREAN SOC FOOD SC, V31, P394
   PARK MH, 2005, J KOREAN SOC FOOD SC, V34, P1251
   Plessi M, 2006, J FOOD COMPOS ANAL, V19, P49, DOI 10.1016/J.JFCA.2004.10.008
   PRUTHI JS, 1964, FOOD TECHNOL RES I, V18, P11
   Saiz-Abajo MJ, 2006, FOOD CHEM, V99, P615, DOI 10.1016/j.foodchem.2005.08.006
   Saiz-Abajo MJ, 2005, ANAL BIOANAL CHEM, V382, P412, DOI 10.1007/s00216-005-3148-x
   Saiz-Abajo MJ, 2004, J AGR FOOD CHEM, V52, P7711, DOI 10.1021/jf049098h
   Saiz-Abajo MJ, 2004, J NEAR INFRARED SPEC, V12, P207, DOI 10.1255/jnirs.428
   Sanarico D, 2003, J LIQ CHROMATOGR R T, V26, P2177, DOI 10.1081/JLC-120022402
   SCHMID ER, 1978, Z LEBENSM UNTERS FOR, V166, P89, DOI 10.1007/BF01267783
   Solieri L, 2006, J APPL MICROBIOL, V101, P63, DOI 10.1111/j.1365-2672.2006.02906.x
   Suehara KI, 2004, ADV BIOCHEM ENG BIOT, V90, P173
   Tesfaye W, 2002, J AGR FOOD CHEM, V50, P7053, DOI 10.1021/jf020602x
   Tesfaye W, 2002, J SENS STUD, V17, P133, DOI 10.1111/j.1745-459X.2002.tb00338.x
   Tesfaye W., 2003, Applied Biotechnology, Food Science and Policy, V1, P109
   Tesfaye W, 2000, J I BREWING, V106, P215, DOI 10.1002/j.2050-0416.2000.tb00060.x
   Tesfaye W, 2002, TRENDS FOOD SCI TECH, V13, P12, DOI 10.1016/S0924-2244(02)00023-7
   Tesfaye W, 2004, ANAL CHIM ACTA, V513, P239, DOI 10.1016/j.aca.2003.11.079
   Trcek J, 1999, FOOD TECHNOL BIOTECH, V37, P113
   Troncoso Gonzalez A. M., 1987, Zeitschrift fur Lebensmittel-Untersuchung und -Forschung, V185, P130, DOI 10.1007/BF01850092
   Zhang QY, 2006, SENSOR ACTUAT B-CHEM, V119, P538, DOI 10.1016/j.snb.2006.01.007
NR 61
TC 5
Z9 5
U1 4
U2 48
PU TAYLOR & FRANCIS INC
PI PHILADELPHIA
PA 530 WALNUT STREET, STE 850, PHILADELPHIA, PA 19106 USA
SN 8755-9129
EI 1525-6103
J9 FOOD REV INT
JI Food Rev. Int.
PY 2009
VL 25
IS 2
BP 142
EP 156
AR PII 909254293
DI 10.1080/87559120802682748
PG 15
WC Food Science & Technology; Nutrition & Dietetics
SC Food Science & Technology; Nutrition & Dietetics
GA 415IA
UT WOS:000263926300004
DA 2019-07-15
ER

PT J
AU Kondo, T
   Kishi, M
   Fushimi, T
   Ugajin, S
   Kaga, T
AF Kondo, Tomoo
   Kishi, Mikiya
   Fushimi, Takashi
   Ugajin, Shinobu
   Kaga, Takayuki
TI Vinegar Intake Reduces Body Weight, Body Fat Mass, and Serum
   Triglyceride Levels in Obese Japanese Subjects
SO BIOSCIENCE BIOTECHNOLOGY AND BIOCHEMISTRY
LA English
DT Article
DE vinegar; acetic acid; obesity; body fat mass; serum triglyceride
ID SUBCUTANEOUS ADIPOSE-TISSUE; METABOLIC RISK-FACTORS; VISCERAL FAT;
   PREVALENCE; TRENDS; REDUCTION; MORTALITY; DISEASE; ACETATE; GLUCOSE
AB Acetic acid (AcOH), a main component of vinegar, recently was found to suppress body fat accumulation in animal studies. Hence we investigated the effects of vinegar intake on the reduction of body fat mass in obese Japanese in a double-blind trial. The subjects were randomly assigned to three groups of similar body weight, body mass index (BMI), and waist circumference. During the 12-week treatment period, the subjects in each group ingested 500 ml daily of a beverage containing either 15ml of vinegar (750 mg AcOH), 30 ml of vinegar (1,500 mg AcOH), or 0 ml of vinegar (0 mg AcOH, placebo). Body weight, BMI, visceral fat area, waist circumference, and serum triglyceride levels were significantly lower in both vinegar intake groups than in the placebo group. In conclusion, daily intake of vinegar might be useful in the prevention of metabolic syndrome by reducing obesity.
C1 [Kondo, Tomoo; Kishi, Mikiya; Fushimi, Takashi; Ugajin, Shinobu; Kaga, Takayuki] Mizkan Grp Corp, Cent Res Inst, Aichi 4758585, Japan.
RP Kondo, T (reprint author), Mizkan Grp Corp, Cent Res Inst, 2-6 Nakamura Cho, Aichi 4758585, Japan.
EM t-kondo@mizkan.co.jp
OI Fushimi, Takashi/0000-0002-2872-1198
CR Alberti KGMM, 2005, LANCET, V366, P1059, DOI 10.1016/S0140-6736(05)67402-8
   Brandt JM, 1998, J BIOL CHEM, V273, P23786, DOI 10.1074/jbc.273.37.23786
   BRIGHENTI F, 1995, EUR J CLIN NUTR, V49, P242
   CHOWDHURY B, 1993, INT J OBESITY, V17, P685
   Despres JP, 2006, NATURE, V444, P881, DOI 10.1038/nature05488
   Eckel RH, 2005, LANCET, V365, P1415, DOI 10.1016/S0140-6736(05)66378-7
   FerroLuzzi A, 1995, WHO TECH REP SER, V854, P1
   Flegal KM, 2002, JAMA-J AM MED ASSOC, V288, P1723, DOI 10.1001/jama.288.14.1723
   Fox CS, 2007, CIRCULATION, V116, P39, DOI 10.1161/CIRCULATIONAHA.106.675355
   Fushimi T, 2006, BRIT J NUTR, V95, P916, DOI 10.1079/BJN20061740
   FUSHIMI T, 2005, J NUTR FOOD, V8, P13
   INAGE H, 2006, J JPN SOC CLIN NUTR, V27, P321
   Iso H, 2001, AM J EPIDEMIOL, V153, P490, DOI 10.1093/aje/153.5.490
   Isomaa B, 2001, DIABETES CARE, V24, P683, DOI 10.2337/diacare.24.4.683
   *JAP SOC STUD OB, 2006, J JPN SOC STUDY OBES
   Jousilahti P, 1996, CIRCULATION, V93, P1372, DOI 10.1161/01.CIR.93.7.1372
   KAJIMOTO O, 2001, J NUTR FOOD, V4, P47
   KAJIMOTO O, 2003, J NUTR FOOD, V6, P51
   KISHI M, 2006, J JPN SOC CLIN NUTR, V27, P313
   Lean MEJ, 1998, LANCET, V351, P853, DOI 10.1016/S0140-6736(97)10004-6
   Lemieux I, 2000, CIRCULATION, V102, P179, DOI 10.1161/01.CIR.102.2.179
   *MIN HLTH LAB WELF, 2005, NAT NUTR SURV JAP
   NAKAMURA T, 1994, ATHEROSCLEROSIS, V107, P239, DOI 10.1016/0021-9150(94)90025-6
   Nakatani T, 2002, J BIOL CHEM, V277, P9562, DOI 10.1074/jbc.M110132200
   Okauchi Y, 2007, DIABETES CARE, V30, P2392, DOI 10.2337/dc07-0218
   Perel P, 2007, BMJ-BRIT MED J, V334, P197, DOI 10.1136/bmj.39048.407928.BE
   Ren Huifeng, 1997, Journal of the Tokyo University of Fisheries, V84, P1
   Ross R, 1996, J APPL PHYSIOL, V81, P2445
   ROSS R, 1994, AM J CLIN NUTR, V60, P695
   Sakakibara S, 2006, BIOCHEM BIOPH RES CO, V344, P597, DOI 10.1016/j.bbrc.2006.03.176
   SEIDELL JC, 1995, INT J OBESITY, V19, P924
   Seidell JC, 2002, J ENDOCRINOL INVEST, V25, P816, DOI 10.1007/BF03344045
   STALLONE DD, 1991, INT J OBESITY, V15, P775
   Suzuki A, 2007, MOL CELL BIOL, V27, P4317, DOI 10.1128/MCB.02222-06
   The Examination Committee of Criteria for 'Obesity Disease' in Japan, 2002, CIRC J, V66, P987, DOI DOI 10.1253/CIRCJ.66.987
   TUGWOOD JD, 1992, EMBO J, V11, P433, DOI 10.1002/j.1460-2075.1992.tb05072.x
   Visscher TLS, 2001, ANNU REV PUBL HEALTH, V22, P355, DOI 10.1146/annurev.publhealth.22.1.355
   Yamashita H, 2007, BIOSCI BIOTECH BIOCH, V71, P1236, DOI 10.1271/bbb.60668
   Yanai M, 1997, INT J OBESITY, V21, P484, DOI 10.1038/sj.ijo.0800434
   Yusuf S, 2005, LANCET, V366, P1640, DOI 10.1016/S0140-6736(05)67663-5
   1997, COLLABORATIVE STUDY
NR 41
TC 74
Z9 78
U1 0
U2 25
PU TAYLOR & FRANCIS LTD
PI ABINGDON
PA 2-4 PARK SQUARE, MILTON PARK, ABINGDON OR14 4RN, OXON, ENGLAND
SN 0916-8451
EI 1347-6947
J9 BIOSCI BIOTECH BIOCH
JI Biosci. Biotechnol. Biochem.
PD AUG
PY 2009
VL 73
IS 8
BP 1837
EP 1843
DI 10.1271/bbb.90231
PG 7
WC Biochemistry & Molecular Biology; Biotechnology & Applied Microbiology;
   Chemistry, Applied; Food Science & Technology
SC Biochemistry & Molecular Biology; Biotechnology & Applied Microbiology;
   Chemistry; Food Science & Technology
GA 488PY
UT WOS:000269363300021
PM 19661687
OA Bronze
DA 2019-07-15
ER

PT J
AU Boffo, EF
   Tavares, LA
   Ferreira, MMC
   Ferreira, AG
AF Boffo, Elisangela F.
   Tavares, Leila A.
   Ferreira, Marcia M. C.
   Ferreira, Antonio G.
TI Classification of Brazilian vinegars according to their H-1 NMR spectra
   by pattern recognition analysis
SO LWT-FOOD SCIENCE AND TECHNOLOGY
LA English
DT Article
DE Vinegar; H-1 NMR; SIMCA; KNN; PLS-DA
ID NUCLEAR-MAGNETIC-RESONANCE; DISCRIMINANT-ANALYSIS; NEURAL-NETWORKS;
   ORANGE JUICE; ACETIC-ACID; NMR; IDENTIFICATION; CHEMOMETRICS;
   SPECTROSCOPY; WINES
AB This work describes using H-1 NMR data and pattern recognition analysis to classify vinegars. Vinegar authenticity is linked to raw ingredient source and manufacturing conditions. Application of PCA and HCA methods resulted in the natural clustering of the samples according to the raw material used. Wine vinegars were characterized by a high concentration of ethyl acetate, glycerol, methanol and tartaric acid, while glycerol and ethyl acetate signals were not visible in alcohol/agrin vinegars. Apple vinegars showed to be richer in alanine. The KNN, SIMCA and PLS-DA methods were used to build predictive models for classification of vinegar type wine, apple and alcohol/agrin (27 samples - 22 as training set). The models were tested using an independent set (5 samples), no samples were wrongly classified. Validated models were used to predict the class of 21 commercial samples, which, as expected, were correctly classified. Eight commercial vinegars (honey, orange, pineapple and rice) were discriminated from these samples using PCA method. Honey vinegars did not present ethanol signals and pineapple vinegars presented the largest amount of tartaric acid. Rice and orange vinegars are richer in lactic acid and did not present the methanol signal. Alanine signals were not visible in orange vinegars. (C) 2009 Elsevier Ltd. All rights reserved.
C1 [Boffo, Elisangela F.; Tavares, Leila A.; Ferreira, Antonio G.] Univ Fed Sao Carlos, Dept Quim, BR-13565905 Sao Carlos, SP, Brazil.
   [Ferreira, Marcia M. C.] Univ Estadual Campinas, Inst Quim, BR-13084971 Campinas, SP, Brazil.
RP Boffo, EF (reprint author), Univ Fed Sao Carlos, Dept Quim, POB 676, BR-13565905 Sao Carlos, SP, Brazil.
EM efboffo@yahoo.com.br
RI Ferreira, Marcia/E-3378-2014; Ferreira, Antonio/D-8254-2013; Scott, M.
   Paul/E-3291-2010; Boffo, Elisangela/M-2250-2013; Tavares,
   Leila/F-7030-2012
OI Ferreira, Marcia/0000-0001-5677-0299; Ferreira,
   Antonio/0000-0003-2314-216X; Boffo, Elisangela/0000-0003-0087-4413;
   Boffo, Elisangela/0000-0003-2514-1769
FU CAPES; CNPq; FAPESP; FINEP
FX This work has been financially supported by CAPES, CNPq, FAPESP and
   FINEP.
CR ALAN TM, 2005, ANN REPORTS NMR SPEC, V54, P41
   Alcantara GB, 2007, ANAL CHIM ACTA, V595, P3, DOI 10.1016/j.aca.2007.03.032
   Beckonert O, 2003, ANAL CHIM ACTA, V490, P3, DOI 10.1016/S0003-2670(03)00060-6
   Beebe K., 1998, CHEMOMETRICS PRACTIC
   Boffo EF, 2006, QUIM NOVA, V29, P456, DOI 10.1590/S0100-40422006000300010
   BRERETON RG, 2002, CHEMOMETRICS DATA AN
   Caligiani A, 2007, ANAL CHIM ACTA, V585, P110, DOI 10.1016/j.aca.2006.12.016
   Chen Y, 2008, ANAL CHIM ACTA, V623, P146, DOI 10.1016/j.aca.2008.06.018
   Consonni R, 2008, ANAL CHIM ACTA, V611, P31, DOI 10.1016/j.aca.2008.01.065
   Consonni R, 2008, J AGR FOOD CHEM, V56, P6873, DOI 10.1021/jf801332r
   Defernez M, 2003, PHYTOCHEMISTRY, V62, P1009, DOI 10.1016/S0031-9422(02)00704-5
   Garcia-Parrilla MC, 1997, J AGR FOOD CHEM, V45, P3487, DOI 10.1021/jf970091s
   Hermann A, 2001, EUR FOOD RES TECHNOL, V212, P683, DOI 10.1007/s002170100308
   Jalali-Heravi M, 2004, J MAGN RESON, V171, P176, DOI 10.1016/j.jmr.2004.08.011
   Le Gall G, 2001, J AGR FOOD CHEM, V49, P580, DOI 10.1021/jf001046e
   Lindner P, 1996, J AGR FOOD CHEM, V44, P139, DOI 10.1021/jf950359k
   Lindon JC, 2001, PROG NUCL MAG RES SP, V39, P1, DOI 10.1016/S0079-6565(00)00036-4
   MARTIN GJ, 1986, J AM CHEM SOC, V108, P5116, DOI 10.1021/ja00277a013
   MARTIN GJ, 1988, J AGR FOOD CHEM, V36, P316, DOI 10.1021/jf00080a019
   Masoum S, 2006, ANAL CHIM ACTA, V558, P144, DOI 10.1016/j.aca.2005.11.015
   Massart D. L, 2001, DATA HANDLING SCI TE
   Natera R, 2003, J AGR FOOD CHEM, V51, P3345, DOI 10.1021/jf021180u
   Nouwen J, 1997, ENVIRON SCI TECHNOL, V31, P2313, DOI 10.1021/es9609213
   Ogrinc N, 2003, ANAL BIOANAL CHEM, V376, P424, DOI 10.1007/s00216-003-1804-6
   Pupin AM, 1998, J AGR FOOD CHEM, V46, P1369, DOI 10.1021/jf970746p
   REMAUD G, 1992, FRESEN J ANAL CHEM, V342, P457, DOI 10.1007/BF00322207
   Tavares LA, 2005, Magnetic Resonance in Food Science: The Multivariate Challenge, P80
NR 27
TC 37
Z9 44
U1 0
U2 26
PU ELSEVIER SCIENCE BV
PI AMSTERDAM
PA PO BOX 211, 1000 AE AMSTERDAM, NETHERLANDS
SN 0023-6438
J9 LWT-FOOD SCI TECHNOL
JI LWT-Food Sci. Technol.
PD NOV
PY 2009
VL 42
IS 9
BP 1455
EP 1460
DI 10.1016/j.lwt.2009.05.008
PG 6
WC Food Science & Technology
SC Food Science & Technology
GA 471KI
UT WOS:000268056100001
DA 2019-07-15
ER

PT J
AU Zeng, YM
   Zuo, WJ
   Sun, MG
   Meng, H
   Wang, QH
   Wang, JH
   Li, X
AF Zeng, Yi-Mei
   Zuo, Wen-Jian
   Sun, Min-Ge
   Meng, He
   Wang, Qing-Hui
   Wang, Jin-Hui
   Li, Xian
TI Three New Daphne Diterpenes from the Buds of Daphne genkwa SIEB. et
   ZUCC. Processed by Rice Vinegar
SO HELVETICA CHIMICA ACTA
LA English
DT Article
AB Three new Daphne diterpenes, yuanhuaoate A (1), yuanhuaoate B (2), and yuanhuaoate C (3), were isolated from the buds of Daphne genkwa SIEB. et ZUCC. processed by rice vinegar. Their structures and relative configurations were established by analysis of spectroscopic data. Their absolute configurations were assigned by the CD technique, applied for the first time to Daphne diterpenes.
C1 [Zeng, Yi-Mei; Zuo, Wen-Jian; Meng, He; Wang, Qing-Hui; Wang, Jin-Hui; Li, Xian] Shenyang Pharmaceut Univ, Sch Tradit Chinese Mat Med 49, Shenyang 110016, Peoples R China.
   [Wang, Jin-Hui] Shihezi Univ, Sch Pharm, Shihezi 832002, Peoples R China.
   [Sun, Min-Ge] Shenyang One Lead Pharmaceut Technol Co Ltd, Shenyang 110179, Peoples R China.
RP Wang, JH (reprint author), Shenyang Pharmaceut Univ, Sch Tradit Chinese Mat Med 49, Wenhua Rd 103, Shenyang 110016, Peoples R China.
EM Wjh.1972@yahoo.com.cn
CR ADOLF W, 1984, J NAT PROD, V47, P482, DOI 10.1021/np50033a015
   Carney JR, 1999, J NAT PROD, V62, P345, DOI 10.1021/np980356c
   He WD, 2000, J NAT PROD, V63, P1185, DOI 10.1021/np000249u
   Li LZ, 2007, SHENYANG YAOKE DAXUE, V24, P587
   Wu L. J., 2007, SHIYONG TIANRAN YOUJ, P330
   Zhan ZJ, 2005, BIOORGAN MED CHEM, V13, P645, DOI 10.1016/j.bmc.2004.10.054
   ZHANG BX, 1995, ZHONGGUO ZHONGYIYAO, V2, P11
   Zhao Yi, 1998, Zhongguo Zhongyao Zazhi, V23, P344
NR 8
TC 6
Z9 6
U1 0
U2 5
PU WILEY-V C H VERLAG GMBH
PI WEINHEIM
PA POSTFACH 101161, 69451 WEINHEIM, GERMANY
SN 0018-019X
EI 1522-2675
J9 HELV CHIM ACTA
JI Helv. Chim. Acta
PY 2009
VL 92
IS 7
BP 1273
EP 1281
DI 10.1002/hlca.200800419
PG 9
WC Chemistry, Multidisciplinary
SC Chemistry
GA 478XR
UT WOS:000268622500004
DA 2019-07-15
ER
