# Supplementary material for: Knowledge Domain and Emerging Trends in Vinegar Research: A Bibliometric Review of the Literature from WoSCC
Source: Foods. 2020 Feb 10;9(2):166. doi: 10.3390/foods9020166 (PMC7074530; doi:10.3390/foods9020166)
Supplement: Supplementary file 1 [file foods-09-00166-s001.zip › Supplementary files/Supplementary Material/WoSCC dataset for CiteSpace/data/download2009_3x5unique.txt]

PT J
AU Cirlini, M
   Caligiani, A
   Palla, G
AF Cirlini, Martina
   Caligiani, Augusta
   Palla, Gerardo
TI Formation of glucose and fructose acetates during maturation and ageing
   of balsamic vinegars
SO FOOD CHEMISTRY
LA English
DT Article
DE glucose acetates; 6-acetylglucose; fructose acetates; acetic acid;
   balsamic vinegar of Modena (BVM); traditional balsamic vinegar (TBV)
ID REGGIO-EMILIA; ORGANIC-ACIDS; TRADIZIONALE; MODENA; GRAPE; HPLC
AB We report for the first time the detection of glucose acetates in balsamic vinegars. it is well known that during traditional balsamic vinegar (TBV) ageing several modifications occur. In this paper it was experimentally determined that some modifications take also place during the short maturation time of balsamic vinegar of Modena (BVM), with an increase of the esters content due to the reaction between acetic acid and sugars, in particular glucose. The formation of esters was observed both on reference solutions containing glucose and acetic acid, subjected to an accelerated ageing by heating at 50 degrees C, and on real balsamic vinegar samples. Glucose esters were mainly detected as alpha- and beta-glucopyranose acetates. The formation of fructose acetates in reference solutions, was also studied, recording a more complex pattern of products. The structures of the esters were determined by GC/MS analyses and NMR spectroscopy. (C) 2008 Elsevier Ltd. All rights reserved.
C1 [Cirlini, Martina; Caligiani, Augusta; Palla, Gerardo] Univ Parma, Dipartimento Chim Organ & Ind, I-43100 Parma, Italy.
RP Cirlini, M (reprint author), Univ Parma, Dipartimento Chim Organ & Ind, Via Usberti 17A, I-43100 Parma, Italy.
EM martina.cirlini@nemo.unipr.it
OI Cirlini, Martina/0000-0001-6485-7589
CR Antonelli A, 2004, FOOD CHEM, V88, P63, DOI 10.1016/j.foodchem.2004.01.023
   Caligiani A, 2007, J AGR FOOD CHEM, V55, P7810, DOI 10.1021/jf071206n
   Chiavaro E, 1998, ITAL J FOOD SCI, V10, P329
   Cocchi M, 2006, TALANTA, V69, P1166, DOI 10.1016/j.talanta.2005.12.032
   Cocchi M, 2002, J AGR FOOD CHEM, V50, P5255, DOI 10.1021/jf020155l
   Cocchi M, 2007, J FOOD ENG, V79, P1438, DOI 10.1016/j.jfoodeng.2006.01.091
   Del Signore A., 1997, RIV MERCEOL, V36, P91
   Giudici P., 1993, Industrie delle Bevande, V22, P123
   Giudici P., 1994, Industrie delle Bevande, V23, P569
   Masino F, 2005, FOOD CHEM, V92, P673, DOI 10.1016/j.foodchem.2004.08.029
   Plessi M., 2005, Vignevini, V32, P85
   PLESSI M, 1988, AGR BIOL CHEM TOKYO, V52, P25
   PLESSI M, 1989, SCI ALIMENT, V9, P179
   Sanarico D, 2003, J LIQ CHROMATOGR R T, V26, P2177, DOI 10.1081/JLC-120022402
   2007, GAZZETTA UFFICI 0706, P18
   2000, GAZZETTA UFFICI 0530
NR 16
TC 13
Z9 14
U1 0
U2 17
PU ELSEVIER SCI LTD
PI OXFORD
PA THE BOULEVARD, LANGFORD LANE, KIDLINGTON, OXFORD OX5 1GB, OXON, ENGLAND
SN 0308-8146
J9 FOOD CHEM
JI Food Chem.
PD JAN 1
PY 2009
VL 112
IS 1
BP 51
EP 56
DI 10.1016/j.foodchem.2008.05.037
PG 6
WC Chemistry, Applied; Food Science & Technology; Nutrition & Dietetics
SC Chemistry; Food Science & Technology; Nutrition & Dietetics
GA 357HP
UT WOS:000259837200009
DA 2019-07-15
ER

PT J
AU Gullo, M
   De Vero, L
   Giudici, P
AF Gullo, Maria
   De Vero, Luciana
   Giudici, Paolo
TI Succession of Selected Strains of Acetobacter pasteurianus and Other
   Acetic Acid Bacteria in Traditional Balsamic Vinegar
SO APPLIED AND ENVIRONMENTAL MICROBIOLOGY
LA English
DT Article
ID GRADIENT GEL-ELECTROPHORESIS; STARTER CULTURE; FERMENTATION;
   POPULATIONS; SEQUENCES; WINE; DGGE
AB The application of a selected Acetobacter pasteurianus strain for traditional balsamic vinegar production was assessed. Genomic DNA was extracted from biofilms after enrichment cultures on GYC medium (10% glucose, 1.0% yeast extract, 2.0% calcium carbonate) and used for PCR/denaturing gradient gel electrophoresis, 16S rRNA gene sequencing, and enterobacterial repetitive intergenic consensus/PCR sequencing. Results suggested that double-culture fermentation is suitable for traditional balsamic vinegar acetification.
C1 [Gullo, Maria; De Vero, Luciana; Giudici, Paolo] Dept Agr & Food Sci Dipsaa, I-42100 Reggio Emilia, Italy.
RP Gullo, M (reprint author), Dept Agr & Food Sci Dipsaa, Via Amendola 2, I-42100 Reggio Emilia, Italy.
EM maria.gullo@unimore.it
RI Gullo, Maria/F-8126-2010; Giudici, Paolo/E-4917-2015
OI Gullo, Maria/0000-0002-9908-8254; Giudici, Paolo/0000-0003-0015-0087; DE
   VERO, Luciana/0000-0002-9887-9994
FU European Communities (Project WINEGAR, Cooperative Research under the
   Sixth Framework Programme)
FX We thank the Cavalli Cav. Ferdinando factory involved in the project for
   providing samples and factory technical assistance.
CR ALTSCHUL SF, 1997, NUCLEIC ACIDS RES, V25, P3402
   Camu N, 2007, APPL ENVIRON MICROB, V73, P1809, DOI 10.1128/AEM.02189-06
   Cocolin L, 2006, APPL ENVIRON MICROB, V72, P942, DOI 10.1128/AEM.72.1.942-945.2006
   De Vero L, 2008, INT J FOOD MICROBIOL, V125, P96, DOI 10.1016/j.ijfoodmicro.2007.02.029
   De Vero L, 2006, FOOD MICROBIOL, V23, P809, DOI 10.1016/j.fm.2006.01.006
   Friedrich M, 2000, APPL ENVIRON MICROB, V66, P2703, DOI 10.1128/AEM.66.7.2703-2710.2000
   *GAZZ UFF REP IT, 2000, AC BALS TRAD MOD PRO
   Gonzalez A, 2005, INT J FOOD MICROBIOL, V102, P295, DOI 10.1016/j.ijfoodmicro.2004.11.020
   Gullo M, 2006, INT J FOOD MICROBIOL, V106, P209, DOI 10.1016/j.ijfoodmicro.2005.06.024
   Gullo M, 2008, INT J FOOD MICROBIOL, V125, P46, DOI 10.1016/j.ijfoodmicro.2007.11.076
   Holzapfel WH, 2002, INT J FOOD MICROBIOL, V75, P197, DOI 10.1016/S0168-1605(01)00707-3
   KITTELMANN M, 1989, APPL MICROBIOL BIOT, V30, P47
   Lopez I, 2003, APPL ENVIRON MICROB, V69, P6801, DOI 10.1128/AEM.69.11.6801-6807.2003
   SIEVERS M, 1992, SYST APPL MICROBIOL, V15, P386, DOI 10.1078/072320202320771453
   Sokollek SJ, 1998, J BIOTECHNOL, V60, P195, DOI 10.1016/S0168-1656(98)00014-5
   Sokollek SJ, 1997, SYST APPL MICROBIOL, V20, P481, DOI 10.1016/S0723-2020(97)80017-3
   Trcek J, 2005, SYST APPL MICROBIOL, V28, P735, DOI 10.1016/j.syapm.2005.05.001
   Trcek J, 2007, EXTREMOPHILES, V11, P627, DOI 10.1007/s00792-007-0077-y
   VERSALOVIC J, 1991, NUCLEIC ACIDS RES, V19, P6823, DOI 10.1093/nar/19.24.6823
NR 19
TC 52
Z9 53
U1 1
U2 28
PU AMER SOC MICROBIOLOGY
PI WASHINGTON
PA 1752 N ST NW, WASHINGTON, DC 20036-2904 USA
SN 0099-2240
J9 APPL ENVIRON MICROB
JI Appl. Environ. Microbiol.
PD APR
PY 2009
VL 75
IS 8
BP 2585
EP 2589
DI 10.1128/AEM.02249-08
PG 5
WC Biotechnology & Applied Microbiology; Microbiology
SC Biotechnology & Applied Microbiology; Microbiology
GA 429RC
UT WOS:000264936800042
PM 19251897
OA Green Published, Bronze
DA 2019-07-15
ER

PT J
AU Tanaka, H
   Watanabe, K
   Ma, ML
   Hirayama, M
   Kobayashi, T
   Oyama, H
   Sakaguchi, Y
   Kanda, M
   Kodama, M
   Aizawa, Y
AF Tanaka, Hiroko
   Watanabe, Kenichi
   Ma, Meilei
   Hirayama, Masao
   Kobayashi, Takashi
   Oyama, Hiroshi
   Sakaguchi, Yoshiko
   Kanda, Mitsuo
   Kodama, Makoto
   Aizawa, Yoshifusa
TI The Effects of gamma-Aminobutyric Acid, Vinegar, and Dried Bonito on
   Blood Pressure in Normotensive and Mildly or Moderately Hypertensive
   Volunteers
SO JOURNAL OF CLINICAL BIOCHEMISTRY AND NUTRITION
LA English
DT Article
DE gamma-aminobutyric acid; vinegar; dried bonito; hypertension; human
ID ANTIHYPERTENSIVE DRUGS; RATS; SYSTEM; LIPIDS; MILK; GABA
AB The purpose of this study was to examine the effects of gamma-aminobutyric acid (GABA) in fermented drinking water prepared from sodium glutamate, vinegar, and dried bonito (FDWG) compared with placebo [vinegar and dried bonito without GABA (FDW)] and its safety in normotensive and mildly or moderately hypertensive volunteers. A double-blind, placebo-con trolled, randomized study was conducted involving volunteers with normal (group-N) and mildly or moderately high (group-H) blood pressure (BP). After a pretreatment period of 2 weeks (weeks -2), the subjects received FDWG or FDW for 12 weeks followed by 4 weeks of no intake (weeks 16). In group-H, both FDWG and FDW significantly decreased systolic (SBP, -7.6 +/- 4.0 and -5.5 +/- 1.5 mmHg, p<0.05, respectively) and diastolic (DBP, -10.6 +/- 4.0 and -7.6 +/- 1.7 mmHg, p<0.01, respectively) BP compared to the baseline (0-week) value at 12 weeks, respectively. There were no abnormal changes in hematological or blood chemistry variables, urinalysis, heart rate, or body weight in the study groups. These findings indicated that vinegar and dried bonito with or without GABA might have an effect on BP in mildly or moderately hypertensive patients.
C1 [Tanaka, Hiroko; Watanabe, Kenichi; Ma, Meilei] Niigata Univ Pharm & Appl Life Sci, Dept Clin Pharmacol, Niigata 9568603, Japan.
   [Hirayama, Masao] Niigata Univ Pharm & Appl Life Sci, Dept Food Sci, Niigata 9568603, Japan.
   [Kobayashi, Takashi] Niigata Assoc Occupat Hlth Inc, Chuo Ku, Niigata 9518133, Japan.
   [Kobayashi, Takashi; Oyama, Hiroshi] Univ Tokyo, Grad Sch Med, Sch Publ Hlth, Dept Clin Informat Engn,Hlth Serv Sci,Bunkyo Ku, Tokyo 1130033, Japan.
   [Sakaguchi, Yoshiko] Niigata Biores Pk Inc, Niigata 9560841, Japan.
   [Kanda, Mitsuo] Yasuda Yogurt CO LTD, Agano City, Niigata 9592221, Japan.
   [Kodama, Makoto; Aizawa, Yoshifusa] Niigata Univ, Sch Med, Dept Med 1, Niigata 9518510, Japan.
RP Watanabe, K (reprint author), Niigata Univ Pharm & Appl Life Sci, Dept Clin Pharmacol, 265-1 Higashizima, Niigata 9568603, Japan.
EM watanabe@nupals.ac.jp
OI Oyama, Hiroshi/0000-0001-7457-1904
FU Yujin Memorial Grant; Ministry of Education, Science, Sports, and
   Culture of Japan; Promotion and Mutual Aid Corporation for Private
   Schools of Japan
FX We thank Sayaka Mito, Hiroko Simazaki, Punniyakoti T. Veeraveedu,
   Rajarajan A. Thandavarayan, Flori R. Sari, Wawaimuli Arozal, and Takako
   Sano for help with writing this manuscript. This research was supported
   by grants from the Yujin Memorial Grant, the Ministry of Education,
   Science, Sports, and Culture of Japan, and the Promotion and Mutual Aid
   Corporation for Private Schools of Japan.
CR AMES RP, 1983, AM J CARDIOL, V51, P632, DOI 10.1016/S0002-9149(83)80200-8
   ARNESEN E, 1983, J EPIDEMIOL COMMUN H, V37, P141, DOI 10.1136/jech.37.2.141
   CURTIS DR, 1974, ERG PHYSIOL BIOL CH, V69, P97
   Fujita H, 1999, IMMUNOPHARMACOLOGY, V44, P123, DOI 10.1016/S0162-3109(99)00118-6
   FUSHIMI T, 2005, J NUTR FOOD, V8, P13
   Hardt J, 2000, J HISTOCHEM CYTOCHEM, V48, P839, DOI 10.1177/002215540004800612
   Hata Y, 1996, AM J CLIN NUTR, V64, P767
   Hayakawa K, 2005, EUR J PHARMACOL, V524, P120, DOI 10.1016/j.ejphar.2005.09.020
   Hayakawa K, 2002, EUR J PHARMACOL, V438, P107, DOI 10.1016/S0014-2999(02)01294-3
   Higuchi T, 1997, J BACTERIOL, V179, P3362, DOI 10.1128/jb.179.10.3362-3364.1997
   Hlebowicz J, 2007, BMC GASTROENTEROL, V7, DOI 10.1186/1471-230X-7-46
   HOLLENBERG NK, 1990, J CARDIOVASC PHARM, V15, pS73, DOI 10.1097/00005344-199000155-00011
   Inoue K, 2003, EUR J CLIN NUTR, V57, P490, DOI 10.1038/sj.ejcn.1601555
   [Japanese Society of Hypertension Guidelines Subcommittee for the Management of Hypertension Japanese Society of Hypertension guidelines for the management of hypertension JSH], 2004, HYPERTENS RES, V29, pS1
   KAJIMOTO O, 2003, J NUTR FOOD, V6, P51
   Kawasaki Terukazu, 2002, Fukuoka Acta Medica, V93, P208
   Kimura M, 2002, JPN J PHARMACOL, V89, P388, DOI 10.1254/jjp.89.388
   Kondo S, 2001, BIOSCI BIOTECH BIOCH, V65, P2690, DOI 10.1271/bbb.65.2690
   Lalande S, 2008, DRUG TODAY, V44, P503, DOI 10.1358/dot.2008.44.7.1221662
   Lawes CMM, 2004, STROKE, V35, P1024, DOI 10.1161/01.STR.0000126208.14181.DD
   Leitch B, 1996, J COMP NEUROL, V372, P487
   LEWIS R J, 1991, Journal of Emergency Medicine, V9, P221, DOI 10.1016/0736-4679(91)90417-E
   MATSUBARA F, 2002, JPN PHARMACOL THER, V30, P963
   NAKAMURA H, 1987, AM J CARDIOL, V60, pE24
   Papadopoulosa DP, 2008, J HYPERTENS, V26, P844, DOI 10.1097/HJH.0b013e3282f4d1d5
   STREETER JG, 1972, PLANT PHYSIOL, V49, P579, DOI 10.1104/pp.49.4.579
   TSUSHIDA T, 1987, AGR BIOL CHEM TOKYO, V51, P2865
NR 27
TC 12
Z9 12
U1 0
U2 7
PU JOURNAL CLINICAL BIOCHEMISTRY & NUTRITION
PI KYOTO
PA KYOTO PREFECTURAL UNIV MED, GRAD SCH MEDICAL SCIENCE, DEPT MOLECULAR
   GASTROENTEROLOGY & HEPATOLOGY, KYOTO, 602-8566, JAPAN
SN 0912-0009
EI 1880-5086
J9 J CLIN BIOCHEM NUTR
JI J. Clin. Biochem. Nutr.
PD JUL
PY 2009
VL 45
IS 1
BP 93
EP 100
DI 10.3164/jcbn.09-04
PG 8
WC Nutrition & Dietetics
SC Nutrition & Dietetics
GA 486AY
UT WOS:000269169000014
PM 19590713
OA Bronze, Green Published
DA 2019-07-15
ER

PT J
AU Evans, GJ
   Bellinder, RR
   Goffinet, MC
AF Evans, Glenn J.
   Bellinder, Robin R.
   Goffinet, Martin C.
TI Herbicidal Effects of Vinegar and a Clove Oil Product on Redroot Pigweed
   (Amaranthus retroflexus) and Velvetleaf (Abutilon theophrasti)
SO WEED TECHNOLOGY
LA English
DT Article
DE Anatomy; leaf structure; natural product herbicides; organic; weed
   management
ID LEAF SURFACE
AB Weed management can be difficult and expensive in organic agricultural systems. Because of the potentially high cost of the natural product herbicides vinegar and clove oil, their efficacy with regard to weed species growth stages needs to be determined. A further objective was to identify anatomical and morphological features of redroot pigweed and velvetleaf that influence the effectiveness of vinegar and clove oil. Research was conducted on greenhouse-grown cotyledon, two-leaf and four-leaf redroot pigweed and velvetleaf. Dose-response treatments for vinegar included 150-, 200-, 250, and 300-grain vinegar at 318 L/ha and at 636 L/ha. Clove oil treatments included 1.7, 3.4, 5.1, and 6.8% (v/v) dilutions of a clove oil product in water (318 L/ha), and a 1.7% (v/v) dilution in 200-grain vinegar (318 L/ha). An untreated control was included. Separate plantings of velvetleaf and pigweed were treated with vinegar or clove oil and were used to Study anatomical and morphological differences between the two species. Redroot pigweed was easier to control with both products than velvetleaf. Whereas 200-grain vinegar applied at 636 Una provided 100% control (6 d after treatment [DAT]) and mortality (9 DAT) of two-leaf redroot pigweed, this same treatment on two-leaf velvetleaf provided only 73% control and 18% mortality. The obtuse leaf blade angle in velvetleaf moved product away from the shoot tip, whereas in pigweed, the acute leaf blade angle, deep central leaf vein, and groove on the upper side of the leaf petiole facilitated product movement toward the stem axis and shoot tip. For both species, and at all application timings, 150-grain vinegar at 636 L/ha provided control equal to chat of 300-grain vinegar at 318 L/ha. As growth stage advanced, control and biomass reduction decreased and survival increased. Application timing will be critical to maximizing weed control with vinegar and clove oil.
C1 [Evans, Glenn J.; Bellinder, Robin R.] Cornell Univ, Dept Hort, Ithaca, NY 14853 USA.
   [Goffinet, Martin C.] New York State Agr Exptl Stn, Dept Hort Sci, Geneva, NY 14456 USA.
RP Evans, GJ (reprint author), Cornell Univ, Dept Hort, Ithaca, NY 14853 USA.
EM gje2@cornell.edu
CR Anderson P.C.J., 1996, WELD MET FABR, V64, P108
   Bainard LD, 2006, WEED SCI, V54, P833, DOI 10.1614/WS-06-039R.1
   BOIZE L, 1976, ANN APPL BIOL, V84, P205, DOI 10.1111/j.1744-7348.1976.tb01749.x
   BOND W, 2001, WEED RES, V41, P385
   BOYDSTON R, 2004, WEED CONTROL POTATO, P1
   BRIOZZO J, 1989, J APPL BACTERIOL, V66, P69, DOI 10.1111/j.1365-2672.1989.tb02456.x
   Cai YZ, 1998, J AGR FOOD CHEM, V46, P2063, DOI 10.1021/jf9709966
   COFFMAN CB, 2005, P NE WEED SCI SOC, V59, P79
   Curran W.S., 2004, P NE WEED SCI SOC, V58, P21
   CURRAN WS, 2005, EFFECTIVENESS VINEGA
   DOOHAN D, 2005, OHIO STATE U EXTENSI, V745, P269
   Ferguson J, 2004, HORTSCIENCE, V39, P876
   GEORGIS R, 2003, 866 AGROSCI ADV AGR, P2
   HESS FD, 1974, WEED SCI, V22, P394, DOI 10.1017/S0043174500037516
   HESS FD, 1987, METHODS APPLYING HER, V4, P19
   Hock SM, 2005, WEED SCI, V53, P160, DOI 10.1614/WS-04-122R
   HULL HM, 1982, ADJUVANTS HERBICIDES, P26
   Marshall T., 1992, Proceedings of the 1st International Weed Control Congress., P311
   MCWHORTER C. G., 1985, WEED PHYSL, VII, P141
   MILLER T, 2004, EFFECT POSTEMERGENCE, P1
   Peterson DE, 1999, P N CENTRAL WEED SCI, V54, P17
   RADHAKRISHNAN J, 2002, P NE WEED SCI SOC, V56, P100
   RADOSEVICH SR, 1997, WEED ECOLOGY, P413
   RAO VS, 1999, PRINCIPLES WEED SCI, P63
   RYAN M, 2007, SKINNY BIG PROBLEM
   Turakhozhaev M. T., 1998, Chemistry of Natural Compounds, V34, P42, DOI 10.1007/BF02249683
   Walz E., 2004, FINAL RESULTS 4 BIEN
   WANAMARTA G, 1989, Reviews of Weed Science, V4, P215
   WARWICK SI, 1988, CAN J PLANT SCI, V68, P1069, DOI 10.4141/cjps88-127
   WEAVER S, 2001, PIGWEEDS REDROOT GRE
   2008, MATRAN EC HERBICIDE
   2008, WEED PHARM HERBICIDE
NR 32
TC 10
Z9 10
U1 0
U2 14
PU CAMBRIDGE UNIV PRESS
PI NEW YORK
PA 32 AVENUE OF THE AMERICAS, NEW YORK, NY 10013-2473 USA
SN 0890-037X
EI 1550-2740
J9 WEED TECHNOL
JI Weed Technol.
PD APR-JUN
PY 2009
VL 23
IS 2
BP 292
EP 299
DI 10.1614/WT-08-158.1
PG 8
WC Agronomy; Plant Sciences
SC Agriculture; Plant Sciences
GA 466DK
UT WOS:000267640800019
DA 2019-07-15
ER

PT J
AU Lim, S
   Yoon, JW
   Choi, SH
   Cho, BJ
   Kim, JT
   Chang, HS
   Park, HS
   Park, KS
   Lee, HK
   Kim, YB
   Jang, HC
AF Lim, Soo
   Yoon, Ji Won
   Choi, Sung Hee
   Cho, Bong Jun
   Kim, Jun Tae
   Chang, Ha Soon
   Park, Ho Seon
   Park, Kyong Soo
   Lee, Hong Kyu
   Kim, Young-Bum
   Jang, Hak Chul
TI Effect of ginsam, a vinegar extract from Panax ginseng, on body weight
   and glucose homeostasis in an obese insulin-resistant rat model
SO METABOLISM-CLINICAL AND EXPERIMENTAL
LA English
DT Article
ID KOREAN RED GINSENG; ORIENTAL PLANT DRUGS; FAT DISTRIBUTION;
   ATHEROSCLEROSIS; SAPONINS; BERRY
AB Extracts of ginseng species show antihyperglycemic activity, We evaluated the antihyperglycemic and antiobesity effects of ginsam, a component of Panax ginseng produced by vinegar extraction. which is enriched in the ginsenoside Rg3. Otsuka Long-l-vans Tokushima Fatty rats, an obese insulin-resistant rat model, were assigned into 1 of 3 groups (n = 8 each): controls (isotonic sodium chloride solution, 5 nil-M), rats given 300 mg/(kgd) ginsam, and rats given 500 mg/(kg d) ginsam. An intraperitoneal 2-hour glucose tolerance test was performed at the end of the 6-week treatment. After 8 weeks. body and liver weights, visceral fat measured by computed tomography, and fasting glucose and insulin concentrations and lipid profiles were recorded. Insulin-resistant rats treated with ginsam had lower tasting and postprandial glucose concentrations compared with vehicle-treated rats. Importantly, overall glucose excursion during the intraperitoneal 2-hour glucose tolerance test decreased by 21.5%, (P <.01) in the treated rats, indicating improved glucose tolerance. Plasma insulin concentration was significantly lower in ginsam-treated rats. These changes may be related to increased glucose transporter 4 expression in skeletal Muscle. Interestingly, when the data from both ginsam-treated groups were combined, body weight was 60% lower in the ginsam-treated rats than in the controls (P <.01). Liver weight and serum alanine aminotransferase concentrations were also lower in the ginsam-treated rats. These effects were associated with increased peroxisoine proliferator-activated receptor gamma expression and adenosine monophosphate-activated protein kinase phosphorylation in liver and muscle. Our data suggest that ginsam has distinct beneficial effects on glucose metabolism and body weight control in an obese animal model of insulin resistance by changing the expression of genes involved in glucose and fatty acid metabolism. (C) 2009 Elsevier Inc. All rights reserved.
C1 [Yoon, Ji Won; Choi, Sung Hee; Cho, Bong Jun; Kim, Jun Tae; Chang, Ha Soon; Jang, Hak Chul] Seoul Natl Univ, Coll Med, Seoul Natl Univ Bundang Hosp, Dept Internal Med, Songnam 463707, South Korea.
   [Lim, Soo] Seoul Natl Univ, Sch Publ Hlth, Seoul 110799, South Korea.
   [Cho, Bong Jun] Yonsei Univ, Grad Sch, Grad Program Sci Aging, Seoul 120746, South Korea.
   [Park, Ho Seon; Park, Kyong Soo; Lee, Hong Kyu] Seoul Natl Univ, Coll Med, Seoul Natl Univ Hosp, Dept Internal Med, Seoul 110744, South Korea.
   [Kim, Young-Bum] Beth Israel Deaconess Med Ctr, Div Endocrinol Diabet & Metab, Boston, MA 02215 USA.
   [Kim, Young-Bum] Harvard Univ, Sch Med, Boston, MA 02215 USA.
RP Jang, HC (reprint author), Seoul Natl Univ, Coll Med, Seoul Natl Univ Bundang Hosp, Dept Internal Med, Songnam 463707, South Korea.
EM janghak@snu.ac.kr
RI Jang, Hak Chul/D-9637-2012; Choi, Sung-hee/J-5689-2012; Park, Kyong
   Soo/C-2265-2008
OI Jang, Hak Chul/0000-0002-4188-6536; Park, Kyong Soo/0000-0003-3597-342X;
   CHOI, SUNG HEE/0000-0003-0740-8116; Lim, Soo/0000-0002-4137-1671
FU Seoul R&BD Program, Korea [10526]; Ministry of Science and Technology
   [M10642140004-06N4214-00410]; IT R&D program of MIC/IITA [2006-S075-01];
   Industrial Technology Development Project; Ministry of Knowledge and
   Economy, Korea [10020362]; American Diabetes Association [7-05-PG-02]
FX This study was supported by a grant of the Seoul R&BD Program, Korea
   (10526); a grant frorn the Korea Science and Engineering Foundation
   funded by the Ministry of Science and Technology
   (M10642140004-06N4214-00410); the IT R&D program of MIC/IITA
   (2006-S075-01, development of an early diagnostic systern of metabolic
   syndrome based on nanosensor integrated network computing); a grant from
   Industrial Technology Development Project, the Ministry of Knowledge and
   Economy, Korea (10020362); and a grant from the American Diabetes
   Association, 7-05-PG-02 to YBK.
CR Attele AS, 2002, DIABETES, V51, P1851, DOI 10.2337/diabetes.51.6.1851
   Attele AS, 1999, BIOCHEM PHARMACOL, V58, P1685, DOI 10.1016/S0006-2952(99)00212-9
   Chang Yuan S, 2003, Integr Cancer Ther, V2, P13, DOI 10.1177/1534735403251167
   Cho WCS, 2006, EUR J PHARMACOL, V550, P173, DOI 10.1016/j.ejphar.2006.08.056
   Dey L, 2003, PHYTOMEDICINE, V10, P600, DOI 10.1078/094471103322331908
   Hanley AJG, 2005, DIABETES, V54, P3140, DOI 10.2337/diabetes.54.11.3140
   Hosomi N, 2002, ATHEROSCLEROSIS, V162, P69, DOI 10.1016/S0021-9150(01)00683-9
   Huang K. C., 1999, PHARM CHINESE HERBS
   Jeon BH, 2000, GEN PHARMACOL-VASC S, V35, P135, DOI 10.1016/S0306-3623(01)00096-9
   Jung N.P., 1996, KOREAN J GINSENG SCI, V20, P431
   Kang KS, 2006, BIOL PHARM BULL, V29, P750, DOI 10.1248/bpb.29.750
   Kang KS, 2000, CANCER LETT, V152, P97, DOI 10.1016/S0304-3835(99)00438-3
   Kim JH, 2005, J PHARMACOL SCI, V97, P124, DOI 10.1254/jphs.FP0040184
   Kim ND, 2003, BRIT J PHARMACOL, V140, P661, DOI 10.1038/sj.bjp.0705490
   LIU CX, 1992, J ETHNOPHARMACOL, V36, P27
   Ong Y. C., 2000, Annals Academy of Medicine Singapore, V29, P42
   ROSS R, 1991, J APPL PHYSIOL, V70, P2164
   SHIBATA S, 1966, CHEM PHARM BULL, V14, P1157
   SHIBATA S, 1966, CHEM PHARM BULL, V14, P595
   Shin HR, 2000, CANCER CAUSE CONTROL, V11, P565, DOI 10.1023/A:1008980200583
   Sievenpiper JL, 2006, J AM COLL NUTR, V25, P100, DOI 10.1080/07315724.2006.10719519
   Vuksan V, 2008, NUTR METAB CARDIOVAS, V18, P46, DOI 10.1016/j.numecd.2006.04.003
   Xie JT, 2004, PHARMACOL RES, V49, P113, DOI 10.1016/j.phrs.2003.07.015
   Yamashita S, 1996, DIABETES CARE, V19, P287, DOI 10.2337/diacare.19.3.287
   YOSHIDA S, 1991, INT J OBESITY, V15, P37
   Yun SN, 2004, ARCH PHARM RES, V27, P790, DOI 10.1007/BF02980150
NR 26
TC 42
Z9 45
U1 2
U2 8
PU W B SAUNDERS CO-ELSEVIER INC
PI PHILADELPHIA
PA 1600 JOHN F KENNEDY BOULEVARD, STE 1800, PHILADELPHIA, PA 19103-2899 USA
SN 0026-0495
EI 1532-8600
J9 METABOLISM
JI Metab.-Clin. Exp.
PD JAN
PY 2009
VL 58
IS 1
BP 8
EP 15
DI 10.1016/j.metabol.2008.07.027
PG 8
WC Endocrinology & Metabolism
SC Endocrinology & Metabolism
GA 387TT
UT WOS:000261975200002
PM 19059525
DA 2019-07-15
ER
