# Supplementary material for: Knowledge Domain and Emerging Trends in Vinegar Research: A Bibliometric Review of the Literature from WoSCC
Source: Foods. 2020 Feb 10;9(2):166. doi: 10.3390/foods9020166 (PMC7074530; doi:10.3390/foods9020166)
Supplement: Supplementary file 1 [file foods-09-00166-s001.zip › Supplementary files/Supplementary Material/WoSCC dataset for CiteSpace/data/download2009_4x5unique.txt]

PT J
AU Li, RY
   Liang, LN
   Mou, SF
   Cai, YQ
AF Li Ren-Yong
   Liang Li-Na
   Mou Shi-Fen
   Cai Ya-Qi
TI Determination of Monosaccharides and Soybean Oligosaccharides in White
   Vinegar and Tofu Water by Ion Chromatography and Pulsed Amperometric
   Detection
SO CHINESE JOURNAL OF ANALYTICAL CHEMISTRY
LA Chinese
DT Article
DE Ion chromatography; integrated pulsed amperometric detection; white
   vinegar; tofu water; soybean oligosaccharides
ID ANION-EXCHANGE; SUGARS
AB A chromatographic method was developed for the determination of galactose, glucose, fructose, sucrose, melibiose, raffinose and stachyose in white vinegar and tofu water. These seven saccharides can be separated well in 30 min by CarboPac PA10 high performance anion exchange column(HPAEC) with sodium hydroxide gradient elution. The detection limits of galactose, glucose, fructose, sucrose, melibiose, raffinose and stachyose (25 mu L injection, S/N = 3) using Pulsed Amperometric Detection(PAD) are 3, 2, 3, 6, 4, 7 and 6 mu g/L, respectively. Moreover, all analytes have wide linearity range(0.02 - 20 mg/L), good relative standard deviations(0.2% - 3.2%) and satisfying recoveries(92% - 104%). This method is quite suitable for the determination of common saccharides in soybeans and soybean products for its simple and good separating performance as well as high sensitivity. No derivation is needed in the process of determination.
C1 [Li Ren-Yong; Liang Li-Na; Mou Shi-Fen; Cai Ya-Qi] Chinese Acad Sci, Ecoenvironm Sci Res Ctr, Key Lab Environm Chem & Ecotoxicol, Beijing 100085, Peoples R China.
   [Li Ren-Yong; Liang Li-Na] Applicat Res Ctr, Beijing 100085, Peoples R China.
RP Li, RY (reprint author), Chinese Acad Sci, Ecoenvironm Sci Res Ctr, Key Lab Environm Chem & Ecotoxicol, Beijing 100085, Peoples R China.
EM lirenyong1982@yahoo.com.cn
CR BI Y, 2006, SOYBEAN B, V3, P24
   Bruggink C, 2005, J CHROMATOGR A, V1085, P104, DOI 10.1016/j.chroma.2005.03.108
   Giannoccaro E, 2008, FOOD CHEM, V106, P324, DOI 10.1016/j.foodchem.2007.04.065
   Ji C. F., 2006, CHEM ADHESION, V28, P276
   Li-ying ZHANG, 2004, CHINESE J ANIMAL NUT, V16
   LIU X, 2005, CHINA FEED, V6, P15
   Tang KT, 2007, CHINESE J ANAL CHEM, V35, P1274
   Yin JF, 2006, TALANTA, V70, P208, DOI 10.1016/j.talanta.2006.03.027
   YU ZZ, 2007, CHINA FOOD ADDITIVES, V1, P159
NR 9
TC 1
Z9 9
U1 0
U2 7
PU ELSEVIER SCIENCE INC
PI NEW YORK
PA 360 PARK AVE SOUTH, NEW YORK, NY 10010-1710 USA
SN 0253-3820
J9 CHINESE J ANAL CHEM
JI Chin. J. Anal. Chem.
PD MAY
PY 2009
VL 37
IS 5
BP 725
EP 728
PG 4
WC Chemistry, Analytical
SC Chemistry
GA 450FD
UT WOS:000266385500021
DA 2019-07-15
ER

PT J
AU Zhao, RZ
   Liu, SJ
   Mao, SR
   Wang, YJ
AF Zhao, Ruizhi
   Liu, Shaojun
   Mao, Shirui
   Wang, Yanjun
TI Study on liver targeting effect of vinegar-baked Radix Bupleuri on
   resveratrol in mice
SO JOURNAL OF ETHNOPHARMACOLOGY
LA English
DT Article
DE Vinegar-baked Radix Bupleuri; Resveratrol; Distribution; Liver target;
   Pharmacokinetics
ID EPITHELIAL-CELLS; DOWN-REGULATION; DRUG-DELIVERY; KAPPA-B; CANCER;
   SUPPRESSION; CYCLOOXYGENASE-2; INHIBITION; METABOLISM; GRAPES
AB Background and purpose: Site-direct delivery is a desirable and elusive goal. In Traditional Chinese Medicine, this goal is usually met by coadministration with a kind of meridian guide drug (MGD). Vinegar-baked Radix Bupleuri (VBRB) is usually used to focus other drugs pharmacological effect on liver in Traditional Chinese Medicine (TCM). However, the scientific data for this effect are not available. In this paper, the liver targeting enhancing effect of VBRB on resveratrol was investigated.
   Experimental approach: Mice, 144, were divided into four groups by random, resveratrol group as control and resveratrol coadministered with three different doses of VBRB peroral. Concentrations of resveratrol in different tissues were determined by HPLC and the target effeciency was evaluated by relative uptake efficiency (RUE) and relative targeting efficiency (RTE).
   Key results: Compared to the control group, medium dose VBRB enhanced the targeting efficiency of resveratrol significantly, and the RUE and RTE were 1.79 and 46.9%, respectively. Meanwhile, it considerably reduced the distribution of resveratrol in lung and blood, the RUE and RTE in blood were 1.1, -22.6%, and were 0.88, -55.0% in lung, respectively. VBRB reduced the Cmax of resveratrol in almost all the tissues except for liver, heart and kidney, with the extent in the range of 26-61%. In addition, VBRB prolonged the retention time of resveratrol in liver, and shortened the retention time in other tissues.
   Conclusions and implications: VBRB could enhance the distribution of resveratrol in liver, and reduce the distribution in other tissues, implying that VBRB might be a potential drug for achieving target therapy. (C) 2009 Elsevier Ireland Ltd. All rights reserved.
C1 [Zhao, Ruizhi] Guangzhou Univ Tradit Chinese Med, Affiliated Clin Coll 2, Guangzhou 510120, Peoples R China.
   [Liu, Shaojun] Guangzhou Univ Tradit Chinese Med, Affiliated Clin Coll 1, Guangzhou 510120, Peoples R China.
   [Mao, Shirui; Wang, Yanjun] Shenyang Pharmaceut Univ, Sch Pharm, Shenyang 110016, Peoples R China.
RP Zhao, RZ (reprint author), Guangzhou Univ Tradit Chinese Med, Affiliated Clin Coll 2, 111 Dade Rd, Guangzhou 510120, Peoples R China.
EM ruizhizhao@yahoo.com.cn
FU National Science Foundation of China [30672668]
FX This research was financially supported by the found of National Science
   Foundation of China (Grant No. 30672668).
CR Ahn BZ, 1998, PLANTA MED, V64, P220, DOI 10.1055/s-2006-957413
   AI S, 2002, ZHONGGUO MINZU MINJI, V5, P273
   Banerjee S, 2002, CANCER RES, V62, P4945
   Chun YJ, 1999, BIOCHEM BIOPH RES CO, V262, P20, DOI 10.1006/bbrc.1999.1152
   Guengerich FP, 2003, MUTAT RES-FUND MOL M, V523, P173, DOI 10.1016/S0027-5107(02)00333-0
   GUPTA PK, 1989, INT J PHARMACEUT, V56, P217, DOI 10.1016/0378-5173(89)90018-5
   Gusman J, 2001, CARCINOGENESIS, V22, P1111, DOI 10.1093/carcin/22.8.1111
   Haworth RS, 2001, BIOCHEM PHARMACOL, V62, P1647, DOI 10.1016/S0006-2952(01)00807-3
   Jang MS, 1997, SCIENCE, V275, P218, DOI 10.1126/science.275.5297.218
   LI XD, 2000, ZHONG YI YAO XUEBAO, V22, P483
   Li ZG, 2002, CARCINOGENESIS, V23, P1531, DOI 10.1093/carcin/23.9.1531
   LIU Y, 2004, HUBEI ZHONGYI ZAZHI, V26, P39
   Mahyar-Roemer M, 2001, INT J CANCER, V94, P615, DOI 10.1002/ijc.1516
   Matsumoto T, 2008, INT IMMUNOPHARMACOL, V8, P581, DOI 10.1016/j.intimp.2008.01.006
   Moses MA, 2003, CANCER CELL, V4, P337, DOI 10.1016/S1535-6108(03)00276-9
   Nie Sa, 2008, Zhong Yao Cai, V31, P657
   NIE SQ, 2002, SHIYAN FANGJI XUE ZA, V8, P11
   Peek LJ, 2008, ADV DRUG DELIVER REV, V60, P915, DOI 10.1016/j.addr.2007.05.017
   Rivera E, 2002, CANCER CHEMOTH PHARM, V49, P299, DOI 10.1007/s00280-001-0405-3
   Sale S, 2004, BRIT J CANCER, V90, P736, DOI 10.1038/sj.bjc.6601568
   Sams-Dodd F, 2005, DRUG DISCOV TODAY, V10, P139, DOI 10.1016/S1359-6446(04)03316-1
   Schneider Y, 2000, CANCER LETT, V158, P85, DOI 10.1016/S0304-3835(00)00511-5
   Sgambato A, 2001, MUTAT RES-GEN TOX EN, V496, P171, DOI 10.1016/S1383-5718(01)00232-7
   Subbaramaiah K, 1998, J BIOL CHEM, V273, P21875, DOI 10.1074/jbc.273.34.21875
   Surh YJ, 2001, MUTAT RES-FUND MOL M, V480, P243, DOI 10.1016/S0027-5107(01)00183-X
   Wenzel E, 2005, MOL NUTR FOOD RES, V49, P472, DOI 10.1002/mnfr.200500010
   Wolter F, 2001, J NUTR, V131, P2197
   Wu J., 2008, HUBEI J TRADIT CHIN, V30, P60
   YIN YC, 1998, SHANXI ZHONGYI, V19, P97
   Yu CW, 2002, PHARM RES-DORDR, V19, P1907, DOI 10.1023/A:1021414129280
   [赵瑞芝 Zhao Ruiying], 2005, [中医杂志, Journal of Traditional Chinese Medicine], V46, P643
NR 31
TC 19
Z9 25
U1 3
U2 38
PU ELSEVIER IRELAND LTD
PI CLARE
PA ELSEVIER HOUSE, BROOKVALE PLAZA, EAST PARK SHANNON, CO, CLARE, 00000,
   IRELAND
SN 0378-8741
J9 J ETHNOPHARMACOL
JI J. Ethnopharmacol.
PD DEC 10
PY 2009
VL 126
IS 3
BP 415
EP 420
DI 10.1016/j.jep.2009.09.023
PG 6
WC Plant Sciences; Chemistry, Medicinal; Integrative & Complementary
   Medicine; Pharmacology & Pharmacy
SC Plant Sciences; Pharmacology & Pharmacy; Integrative & Complementary
   Medicine
GA 538BB
UT WOS:000273157900006
PM 19781612
DA 2019-07-15
ER

PT J
AU Gonzalez-Saiz, JM
   Garrido-Vidal, D
   Pizarro, C
AF Gonzalez-Saiz, Jose-Maria
   Garrido-Vidal, Diego
   Pizarro, Consuelo
TI Scale up and design of processes in aerated-stirred fermenters for the
   industrial production of vinegar
SO JOURNAL OF FOOD ENGINEERING
LA English
DT Article
DE Desirability function; Fermentation; Genetic algorithms; Scale up;
   Simulation environment; Vinegar production
ID OPTIMUM OPERATING-CONDITIONS; GENETIC ALGORITHMS; COMPUTER-SIMULATION;
   ACETIC FERMENTATION; PROCESS VARIABLES; ESCHERICHIA-COLI; BIOREACTOR;
   OPTIMIZATION; PARAMETERS; MODEL
AB A scale-up methodology was applied to the model previously developed for the industrial production of vinegar in all acrated-stirred pilot fermenter. The response surfaces generated by the model demonstrated that aerated mechanical power input, superficial air Velocity. temperature, hydrostatic pressure and concentrations of compounds must be kept in the industrial-scale fermenters with the same geometry dimensions as the pilot fermenter. These variables maintain the values of k(La), C(O2.L) and OTR(max) and asses the same effects of hydrodynamics and Oxygen transfer. allowing the values of the process variables of the industrial-scale fermenters to be scaled down to the values of the pilot fermenter. which are required for applying the models. On these bases, a Simulation Environment for Acetification Processes (SEAP) was developed to design industrial processes on any scale and to predict the behaviour of fermentations and the costs of vinegar production. Finally, all example of the design and optimisation of a fermentation process with SEAP is reported, applying all optimisation methodology based on response surfaces and genetic algorithms using a desirability function as the response. (C) 2009 Elsevier Ltd. All rights reserved.
C1 [Gonzalez-Saiz, Jose-Maria; Garrido-Vidal, Diego; Pizarro, Consuelo] Univ La Rioja, Dept Chem, Logrono 26006, La Rioja, Spain.
RP Gonzalez-Saiz, JM (reprint author), Univ La Rioja, Dept Chem, C Madre Dios 51, Logrono 26006, La Rioja, Spain.
EM josemaria.gonzalez@unirioja.es
OI Gonzalez Saiz, Jose Maria/0000-0002-4463-8343; Pizarro Millan,
   Consuelo/0000-0001-6450-8741
FU Spanish Government (Ministerio de Educacion y Ciencia)
   [AGL2003-09138-C04-04]; University of La Rioja; Autonomous Government of
   La Rioja [ACPI-2004/02, ACPI-2005]
FX The authors thank the Spanish Government (Ministerio de Educacion y
   Ciencia, Project No. AGL2003-09138-C04-04), the Autonomous Government of
   La Rioja (Plan Riojano de I+D+I, Projects Nos. ACPI-2004/02 and
   ACPI-2005) and the University of La Rioja for their financial support.
CR Aiba S., 1973, BIOCH ENG
   Alias CB, 2004, BIOTECHNOL BIOENG, V87, P723, DOI 10.1002/bit.20179
   Betts JI, 2006, BIOTECHNOL PROGR, V22, P681, DOI 10.1021/bp050369y
   BUCHANAN RE, 1984, BERGEYS MANUAL SYSTE
   Celik E, 2004, BIOTECHNOL PROGR, V20, P491, DOI 10.1021/bp0342351
   CHEN NH, 1979, IND ENG CHEM FUND, V18, P296, DOI 10.1021/i160071a019
   Cramer AC, 2002, BIOTECHNOL BIOENG, V77, P49, DOI 10.1002/bit.10133
   Doehlert D.H., 1970, APPL STATISTICS, V19, P231
   El-Enshasy H, 2006, PROCESS BIOCHEM, V41, P2103, DOI 10.1016/j.procbio.2006.05.024
   Garrido-Vidal D, 2003, BIOTECHNOL PROGR, V19, P1468, DOI 10.1021/bp034055r
   Garrido-Vidal D, 2004, J NEAR INFRARED SPEC, V12, P15, DOI 10.1255/jnirs.404
   GILLARD G, 2003, CHEM ENG PROCESS, V42, P373
   Gonzalez-Saiz JM, 2008, J FOOD ENG, V87, P136, DOI 10.1016/j.jfoodeng.2007.11.020
   Gonzalez-Saiz JM, 2009, J FOOD ENG, V91, P183, DOI 10.1016/j.jfoodeng.2008.08.028
   JIMENEZHORNERO JE, 2007, THESIS NATL U DISTAN
   Kim CH, 2003, BIOTECHNOL BIOPROC E, V8, P303, DOI 10.1007/BF02949222
   Lee FC, 2007, BIOTECHNOL BIOENG, V98, P586, DOI 10.1002/bit.21443
   Lide D. R., 1995, CRC HDB CHEM PHYS
   LUCASIUS CB, 1993, CHEMOMETR INTELL LAB, V19, P1, DOI 10.1016/0169-7439(93)80079-W
   LUCASIUS CB, 1994, CHEMOMETR INTELL LAB, V25, P99, DOI 10.1016/0169-7439(94)85038-0
   Luyben WL, 2004, IND ENG CHEM RES, V43, P2691, DOI 10.1021/ie030721h
   Macias M, 1997, CHEM ENG J, V65, P201, DOI 10.1016/S1385-8947(97)00005-3
   Macias M, 1996, CHEM ENG J BIOCH ENG, V62, P183, DOI 10.1016/0923-0467(95)03069-7
   MASSART DL, 1994, HDB CHEMOMETRICS C A
   Mathews J. H., 1999, NUMERICAL METHODS US
   Nishiwaki A, 2005, J CHEM TECHNOL BIOT, V80, P371, DOI 10.1002/jctb.1207
   PAPOUTSAKIS ET, 1991, TRENDS BIOTECHNOL, V9, P427, DOI 10.1016/0167-7799(91)90145-8
   PARK YS, 1990, J GEN APPL MICROBIOL, V36, P221, DOI 10.2323/jgam.36.221
   Perry Robert H., 2001, PERRYS CHEM ENG HDB
   Reid R. C, 1987, PROPERTIES GASES LIQ
   Schmidt FR, 2005, APPL MICROBIOL BIOT, V68, P425, DOI 10.1007/s00253-005-0003-0
   Shukla R, 2005, PROCESS BIOCHEM, V40, P2045, DOI 10.1016/j.procbio.2004.07.017
   Vogel H. C., 1997, FERMENTATION BIOCH E
   Wernersson ES, 1999, CHEM ENG SCI, V54, P4245
   Wong I, 2003, PROCESS BIOCHEM, V38, P1295, DOI 10.1016/S0032-9592(02)00326-6
   Wong I, 2002, PROCESS BIOCHEM, V37, P1195, DOI 10.1016/S0032-9592(01)00299-0
NR 36
TC 8
Z9 8
U1 0
U2 0
PU ELSEVIER SCI LTD
PI OXFORD
PA THE BOULEVARD, LANGFORD LANE, KIDLINGTON, OXFORD OX5 1GB, OXON, ENGLAND
SN 0260-8774
J9 J FOOD ENG
JI J. Food Eng.
PD JUL
PY 2009
VL 93
IS 1
BP 89
EP 100
DI 10.1016/j.jfoodeng.2009.01.002
PG 12
WC Engineering, Chemical; Food Science & Technology
SC Engineering; Food Science & Technology
GA 432LE
UT WOS:000265133700013
DA 2019-07-15
ER

PT J
AU Tokunaga, H
   Tanaka, H
   Hashiguchi, K
   Nagano, M
   Arakawa, T
   Tokunaga, M
AF Tokunaga, Hiroko
   Tanaka, Hiroyuki
   Hashiguchi, Kazunori
   Nagano, Masanobu
   Arakawa, Tsutomu
   Tokunaga, Masao
TI Rapid Detection of Acetic Acid Bacteria in the Traditional Pot-Fermented
   Rice Vinegar Kurozu
SO FOOD SCIENCE AND TECHNOLOGY RESEARCH
LA English
DT Article
DE Kurozu; rice vinegar; easy detection; acetic acid bacteria; ITS region;
   PCR
ID GRADIENT GEL-ELECTROPHORESIS; BALSAMIC VINEGAR; SWEET-POTATO; 16S RDNA;
   IDENTIFICATION; SPACER; SEQUENCES; GENES; DGGE
AB Knowledge of the microbial population, particularly that of acetic acid bacteria (AAB), present during the fermentation process is required to produce good quality traditional rice vinegar (Kurozu). We focused on the internal transcribed spacer (ITS) region between the 16S and 23S rRNA genes of AAB for easy and rapid detection of AAB from Kurozu. Five PCR printer sets were designed to amplify the five specific DNA fragments within the ITS region of AAB. PCR amplification with these primer sets resulted in the detection of specific fragments from AAB chromosomal DNA, but not from other bacteria or yeast. Use of a DNA sample directly isolated from Kurozu mash as a template gave the same distinct PCR fragment pattern with these primer sets. This one-step PCR analysis is an easy tool for rapid detection of AAB during the long process of Kurozu fermentation and maturation.
C1 [Tokunaga, Hiroko; Tanaka, Hiroyuki; Tokunaga, Masao] Kagoshima Univ, Fac Agr, Lab Appl & Mol Microbiol, Kagoshima 8900065, Japan.
   [Hashiguchi, Kazunori; Nagano, Masanobu] Sakamoto Kurozu Inc, Kagoshima 8900052, Japan.
   [Arakawa, Tsutomu] Allaiance Protem Labs, Thousand Oaks, CA 91360 USA.
RP Tokunaga, H (reprint author), Kagoshima Univ, Fac Agr, Lab Appl & Mol Microbiol, 1-21-24 Korimoto, Kagoshima 8900065, Japan.
CR AUSUBEL FM, 1987, CURRENT PROTOCOLS MO
   De Vero L, 2008, INT J FOOD MICROBIOL, V125, P96, DOI 10.1016/j.ijfoodmicro.2007.02.029
   De Vero L, 2006, FOOD MICROBIOL, V23, P809, DOI 10.1016/j.fm.2006.01.006
   Giraffa G, 2004, FEMS MICROBIOL REV, V28, P251, DOI 10.1016/j.femsre.2003.10.005
   Giumanini AG, 2001, J AGR FOOD CHEM, V49, P2875, DOI 10.1021/jf0103368
   Gonzalez A, 2006, INT J FOOD MICROBIOL, V108, P141, DOI 10.1016/j.ijfoodmicro.2005.10.025
   Gullo M, 2006, INT J FOOD MICROBIOL, V106, P209, DOI 10.1016/j.ijfoodmicro.2005.06.024
   Haruta S, 2006, INT J FOOD MICROBIOL, V109, P79, DOI 10.1016/j.ijfoodmicro.2006.01.015
   Hayashi T, 2007, FOOD SCI TECHNOL RES, V13, P385, DOI 10.3136/fstr.13.385
   Horiuchi JI, 1999, J BIOSCI BIOENG, V88, P107, DOI 10.1016/S1389-1723(99)80186-8
   Ilabaca C, 2008, INT J FOOD MICROBIOL, V126, P245, DOI 10.1016/j.ijfoodmicro.2008.05.001
   KOIZUMI Y, 1996, NIPPON SHOKUHIN KOGY, V43, P347
   Masino F, 2008, FOOD CHEM, V106, P90, DOI 10.1016/j.foodchem.2007.05.069
   Muyzer G, 1999, CURR OPIN MICROBIOL, V2, P317, DOI 10.1016/S1369-5274(99)80055-1
   POBLET M, 2000, LETT APPL MICROBIOL, V31, P67
   Ruiz A, 2000, INT J SYST EVOL MICR, V50, P1981, DOI 10.1099/00207713-50-6-1981
   Sambrook J, 1989, MOL CLONING LAB MANU
   Sievers M, 1996, FEMS MICROBIOL LETT, V142, P43, DOI 10.1016/0378-1097(96)00240-6
   Terahara N, 2003, J AGR FOOD CHEM, V51, P2539, DOI 10.1021/jf026146u
   Trcek J, 2005, SYST APPL MICROBIOL, V28, P735, DOI 10.1016/j.syapm.2005.05.001
   Ye XJ, 2004, BIOSCI BIOTECH BIOCH, V68, P551, DOI 10.1271/bbb.68.551
NR 21
TC 1
Z9 1
U1 0
U2 7
PU KARGER
PI BASEL
PA ALLSCHWILERSTRASSE 10, CH-4009 BASEL, SWITZERLAND
SN 1344-6606
J9 FOOD SCI TECHNOL RES
JI Food Sci. Technol. Res.
PD NOV
PY 2009
VL 15
IS 6
BP 587
EP 590
DI 10.3136/fstr.15.587
PG 4
WC Food Science & Technology
SC Food Science & Technology
GA 531TB
UT WOS:000272690500004
OA Bronze
DA 2019-07-15
ER

PT J
AU Guerrero, ED
   Marin, RN
   Mejias, RC
   Barroso, CG
AF Duran Guerrero, Enrique
   Natera Marin, Ramon
   Castro Mejias, Remedios
   Garcia Barroso, Carmelo
TI Traceability of Phytosanitary Products in the Production of a Sherry
   Wine Vinegar
SO JOURNAL OF AGRICULTURAL AND FOOD CHEMISTRY
LA English
DT Article
DE SBSE; Sherry wine vinegar; phytosanitary products; pesticides;
   traceability
ID BAR SORPTIVE EXTRACTION; CHROMATOGRAPHY-MASS SPECTROMETRY;
   MICROWAVE-ASSISTED EXTRACTION; RED WINES; PESTICIDES; GRAPES;
   FUNGICIDES; METALAXYL; RESIDUES; FATE
AB In the present work, the monitoring of the evolution of the different phytosanitary products employed in the production of a Sherry wine vinegar has been carried out. The study covers the complete process, from the grape ripening to the vinegar fermentation. For the liquid sample analysis, a method based on SBSE (stir bar sorptive extraction) coupled to GC-MS and previously developed was used. For the grape samples, the use of two different extraction methods (ultrasound assisted extraction and microwave assisted extraction) was considered. Both methods were correctly optimized by means of factorial designs and were finally compared to each other. Considering the obtained results, the ultrasound extraction method was chosen to make the extraction of the solid samples. After the extraction process, the different extracts were analyzed by means of SBSE-GC-MS. The achieved results show the decrease of the phytosanitary product residues during the grape ripening, most of them being removed completely before the final product.
C1 [Duran Guerrero, Enrique; Natera Marin, Ramon; Castro Mejias, Remedios; Garcia Barroso, Carmelo] Univ Cadiz, Fac Sci, Dept Analyt Chem, E-11510 Puerto Real, Spain.
RP Guerrero, ED (reprint author), Univ Cadiz, Fac Sci, Dept Analyt Chem, POB 40, E-11510 Puerto Real, Spain.
EM enrique.duranguerrero@uca.es
RI Guerrero, Enrique Duran/J-8069-2018
OI Guerrero, Enrique Duran/0000-0003-2073-3394
CR Andrey Daniel, 2000, Mitteilungen aus Lebensmitteluntersuchung und Hygiene, V91, P300
   Bouaid A, 2000, FRESEN J ANAL CHEM, V367, P291, DOI 10.1007/s002160000363
   Cabras P, 1999, J AGR FOOD CHEM, V47, P3854, DOI 10.1021/jf990005j
   Cabras P, 1998, J AGR FOOD CHEM, V46, P3249, DOI 10.1021/jf980186+
   Cabras P, 1997, J AGR FOOD CHEM, V45, P476, DOI 10.1021/jf960353a
   Cabras P, 1997, J AGR FOOD CHEM, V45, P2708, DOI 10.1021/jf960939x
   CASAS JF, 1985, 3 JORN U JER, P333
   DELINAN C, 2000, VADEMECUM PRODUCTOS
   Duran-Guerrero E., 2007, Journal of Chromatography A, V1165, P144, DOI 10.1016/j.chroma.2007.07.058
   Dzyadevych SV, 2002, ANAL CHIM ACTA, V459, P33, DOI 10.1016/S0003-2670(02)00083-1
   Hayasaka Y, 2003, ANAL BIOANAL CHEM, V375, P948, DOI 10.1007/s00216-003-1837-x
   Jimenez JJ, 2007, FOOD CHEM, V104, P216, DOI 10.1016/j.foodchem.2006.11.027
   Juan-Garcia A, 2004, J CHROMATOGR A, V1050, P119, DOI 10.1016/j.chroma.2004.08.026
   Katagi T, 2004, REV ENVIRON CONTAM T, V182, P1
   Nagayama T., 1997, Shokuhin Eiseigaku Zasshi = Journal of the Food Hygienic Society of Japan, V38, P270
   Navarro S, 2000, J AGR FOOD CHEM, V48, P3537, DOI 10.1021/jf990741n
   Navarro S, 2000, J CHROMATOGR A, V882, P221, DOI 10.1016/S0021-9673(00)00337-X
   Navarro S, 1999, J AGR FOOD CHEM, V47, P264, DOI 10.1021/jf980801+
   Navarro S, 2001, AM J ENOL VITICULT, V52, P35
   OTTENEDER H, 2005, BULL OIV, V889, P173
   Sala C, 1996, J AGR FOOD CHEM, V44, P3668, DOI 10.1021/jf960218y
   Sandra P, 2003, J CHROMATOGR A, V1000, P299, DOI 10.1016/S0021-9673(03)00508-9
   Sandra P, 2001, J CHROMATOGR A, V928, P117, DOI 10.1016/S0021-9673(01)01113-X
   Singh SB, 2004, J AGR FOOD CHEM, V52, P105, DOI 10.1021/jp03058p
   Zuin VG, 2006, J CHROMATOGR A, V1114, P180, DOI 10.1016/j.chroma.2006.03.035
NR 25
TC 5
Z9 5
U1 0
U2 9
PU AMER CHEMICAL SOC
PI WASHINGTON
PA 1155 16TH ST, NW, WASHINGTON, DC 20036 USA
SN 0021-8561
EI 1520-5118
J9 J AGR FOOD CHEM
JI J. Agric. Food Chem.
PD MAR 25
PY 2009
VL 57
IS 6
BP 2193
EP 2199
DI 10.1021/jf803729y
PG 7
WC Agriculture, Multidisciplinary; Chemistry, Applied; Food Science &
   Technology
SC Agriculture; Chemistry; Food Science & Technology
GA 420QC
UT WOS:000264303300014
PM 19215135
DA 2019-07-15
ER
