# Supplementary material for: Knowledge Domain and Emerging Trends in Vinegar Research: A Bibliometric Review of the Literature from WoSCC
Source: Foods. 2020 Feb 10;9(2):166. doi: 10.3390/foods9020166 (PMC7074530; doi:10.3390/foods9020166)
Supplement: Supplementary file 1 [file foods-09-00166-s001.zip › Supplementary files/Supplementary Material/WoSCC dataset for CiteSpace/data/download2009_5x5unique.txt]

PT J
AU Grossmann-Kuhnau, S
AF Grossmann-Kuhnau, Susanne
TI Building of glucose and fructose acetates during the maturation and
   aging of balsamic vinegar
SO DEUTSCHE LEBENSMITTEL-RUNDSCHAU
LA German
DT Article
NR 0
TC 0
Z9 0
U1 0
U2 0
PU WISSENSCHAFTLICHE VERLAG MBH
PI STUTTGART
PA BIRKENWALDSTRASSE 44, POSTFACH 10 10 61, 70009 STUTTGART, GERMANY
SN 0012-0413
J9 DEUT LEBENSM-RUNDSCH
JI Dtsch. Lebensm.-Rundsch.
PD MAR
PY 2009
VL 105
IS 3
BP 202
EP 203
PG 2
WC Food Science & Technology
SC Food Science & Technology
GA 426MB
UT WOS:000264711300009
DA 2019-07-15
ER

PT J
AU Chen, YQ
   Ni, YN
   Shu, HY
AF Chen Yan-qing
   Ni Yong-nian
   Shu Hong-ying
TI Research on Discrimination Method of Vinegar Varieties and Brands Based
   on the Content of Inorganic Elements
SO SPECTROSCOPY AND SPECTRAL ANALYSIS
LA Chinese
DT Article
DE Vinegar; Similarity analysis; Cluster analysis; Principal component
   analysis
AB Classification of brands and quality of food products is a very active area with the application of chemometric classification procedures. The content of inorganic elements such as Mg, K, Ph, Zn, Fe, Mn, Ca and Cu in 32 vinegar samples was determined by atomic absorption spectrophotometer. The similarity of Chencu and Baicu as well as different brands of vinegar samples of the same kind was calculated by vector similarity analysis. The characteristic discrimination of vinegar samples of four brands from Beijing, Jiangxi, Jiangsu and Shanxi was accomplished through cluster analysis and principal component analysis, and the classification of different kinds of vinegar samples (Chencu and Baicu) was performed as well. Vinegar samples were divided into two main groups by cluster analysis and principal component analysis. Each main group was discriminated according to different brands. The contents of inorganic elements in vinegar were good chemical descriptors for differentiation of their kinds and brands.
C1 [Chen Yan-qing; Ni Yong-nian] Nanchang Univ, State Key Lab Food Sci & Technol, Nanchang 330047, Peoples R China.
   [Chen Yan-qing; Shu Hong-ying] Nanchang Hangkong Univ, Coll Environm & Chem Engn, Nanchang 330063, Peoples R China.
RP Ni, YN (reprint author), Nanchang Univ, State Key Lab Food Sci & Technol, Nanchang 330047, Peoples R China.
CR Antonelli A, 1997, FOOD CHEM, V60, P403, DOI 10.1016/S0308-8146(96)00360-3
   GELADI P, 1986, ANAL CHIM ACTA, V185, P1, DOI 10.1016/0003-2670(86)80028-9
   Hernandez OM, 2005, FOOD CHEM, V93, P449, DOI 10.1016/j.foodchem.2004.10.036
   Lipp M, 1998, FOOD CONTROL, V9, P349, DOI 10.1016/S0956-7135(98)00014-0
   MARIA IG, 1997, TALANTA, V45, P379
   NI YN, 2004, APPL CHEMOMETRICS AN, P228
   RUI ASL, 1995, FOOD CONTROL, V6, P155
   Tesfaye W, 2002, TRENDS FOOD SCI TECH, V13, P12, DOI 10.1016/S0924-2244(02)00023-7
   Xu Q.P., 2003, CHINA CONDIMENT, V12, P11
   Zhang GW, 2006, TALANTA, V70, P293, DOI 10.1016/j.talanta.2006.02.037
   Zhang QY, 2006, SENSOR ACTUAT B-CHEM, V119, P538, DOI 10.1016/j.snb.2006.01.007
NR 11
TC 2
Z9 9
U1 0
U2 0
PU OFFICE SPECTROSCOPY & SPECTRAL ANALYSIS
PI BEIJING
PA NO 76 COLLAGE SOUTH RD BEIJING, BEIJING 100081, PEOPLES R CHINA
SN 1000-0593
J9 SPECTROSC SPECT ANAL
JI Spectrosc. Spectr. Anal.
PD OCT
PY 2009
VL 29
IS 10
BP 2860
EP 2863
DI 10.3964/j.issn.1000-0593(2009)10-2860-04
PG 4
WC Spectroscopy
SC Spectroscopy
GA 500ZP
UT WOS:000270346100063
PM 20038077
DA 2019-07-15
ER

PT J
AU Evans, GJ
   Bellinder, RR
AF Evans, G. J.
   Bellinder, R. R.
TI The Potential Use of Vinegar and a Clove Oil Herbicide for Weed Control
   in Sweet Corn, Potato, and Onion
SO WEED TECHNOLOGY
LA English
DT Article
DE Organic; vegetable crops; weed management
ID ALLELOPATHY
AB Natural products might provide an organic means of weed control. Our objective was to evaluate the potential use of vinegar and a clove-oil product with regard to how volume, concentration, and application riming affect weed control and crop response. Treatments included broadcast applications of 200- and 300-grain vinegar at 318 liters per hectare (L/ha), 150- and 200-grain vinegar at 636 L/ha, a 3.4% v/v clove oil mixture in water (318 L/ha), and a 1.7% clove oil mixture in 200-grain vinegar (318 L/ha). Field trials were conducted in sweet corn, onion, and potato. Weed control, weed biomass, crop injury, and yield data were collected. Corn treated at 15 and at 30 to 45 cm was initially burned and stunted by these products. By 4 wk after application much of the initial injury was outgrown. Late applications significantly reduced yields of early-maturing sweet corn 'Trinity'. With the exception of the 200-grain vinegar (318 L/ha) treatment, early applications to sweet corn 'Avalon' did not reduce marketable yield. Two hundred-grain vinegar (636 L/ha) applied to preemergence-flag stage onion reduced the duration of the first handweeding by 59 to 67%. All treatments reduced onion yields when treated at the 2-leaf stage. Potato treated early (2 to 10 cm) and late (30 cm) were injured by all vinegar treatments 59 to 83%, 1 d after treatment (DAT). Potato yield losses were insignificant with applications of 3.4% clove oil and with some low-volume (318 L/ha) vinegar treatments. Product efficacy was dependent on the weed species and their size at the time of application. Weed control was greatest (83%, 1 DAT) with 200-grain vinegar (636 L/ha). Broadcast applications of vinegar and clove oil have potential for use on young, actively growing sweet corn, onion, and potato.
C1 [Evans, G. J.; Bellinder, R. R.] Cornell Univ, Dept Hort, Ithaca, NY 14853 USA.
RP Evans, GJ (reprint author), Cornell Univ, Dept Hort, Ithaca, NY 14853 USA.
EM gjc2@cornell.edu
CR Ascard J., 1996, Proceedings of the second international weed control congress, Copenhagen, Denmark, 25-28 June 1996: Volumes 1-4., P1121
   Ascard J., 1989, 30 SWED CROP PROT C, V2, P35
   Balogh JC, 1992, GOLF COURSE MANAGEME, P221
   BARBASH JE, 1996, PESTIC HYDROL SYST S, V2, P590
   BARNES JP, 1986, WEED SCI, V34, P384, DOI 10.1017/S0043174500067035
   BAUMANN DT, 1992, P 9 INT S BIOL WEEDS, P123
   BOYDSTON R, 2004, WEED CONTROL POTATO
   Brewster J., 1994, ONION OTHER VEGETABL
   CARDELLINA JH, 1988, ACS SYM SER, V380, P305
   Chandran RS, 2003, P NE WEED SCI SOC, V58, P82
   COFFMAN CB, 2005, P NE WEED SCI SOC, V59, P79
   Curran WS, 2003, P NE WEED SCI SOC, V88, P21
   DAAR S, 1987, IPM PRACTITIONER, V9, P1
   DALLYN SL, 1971, AM POTATO J, V48, P116, DOI 10.1007/BF02869711
   DANIELS CH, 2004, ACETIC ACID REGISTRA
   Duke S. O., 1986, REV WEED SCI, V2, P17
   FORSBERG F, 2004, FNE03461, P1
   GEORGIS R, 2003, 866 AGROSCI ADV AGR
   GRUBINGER V, 1993, COPING WEEDS ORGANIC, V93, P7
   HALL MR, 1992, WEED SCI, V40, P441, DOI 10.1017/S0043174500051882
   HUPPATZ JL, 1990, PESTICIDES AND ALTERNATIVES : INNOVATIVE CHEMICAL AND BIOLOGICAL APPROACHES TO PEST CONTROL, P563
   KLONSKY K, 1994, GIANNINI FDN INFORM, V942
   LAX AR, 1988, WEED TECHNOL, V2, P540
   LOVETT JV, 1991, BIOL AGRIC HORTIC, V8, P89, DOI 10.1080/01448765.1991.9754583
   LYDON J, 1987, HERBS SPICES MED PLA, V5, P1
   Melander B, 1998, BIOL AGRIC HORTIC, V16, P1
   Melander B, 1997, J AGR ENG RES, V68, P39, DOI 10.1006/jaer.1997.0178
   Padgette Stephen R., 1996, P53
   RADHAKRISHNAN J, 2003, WEED SCI SOC, V57, P63
   RADHAKRISHNAN J, 2002, P NE WEED SCI SOC, V56, P100
   Rice EL, 1984, ALLELOPATHY
   UVA WL, 2004, NEW YORK EC HDB, P10
   2008, MATRAN EC HERBICIDE
   2008, WEED PHARM HERBICIDE
NR 34
TC 15
Z9 16
U1 0
U2 15
PU CAMBRIDGE UNIV PRESS
PI NEW YORK
PA 32 AVENUE OF THE AMERICAS, NEW YORK, NY 10013-2473 USA
SN 0890-037X
EI 1550-2740
J9 WEED TECHNOL
JI Weed Technol.
PD JAN-MAR
PY 2009
VL 23
IS 1
BP 120
EP 128
DI 10.1614/WT-08-002.1
PG 9
WC Agronomy; Plant Sciences
SC Agriculture; Plant Sciences
GA 423CG
UT WOS:000264473400019
DA 2019-07-15
ER

PT J
AU Thomas, F
   Jamin, E
AF Thomas, Freddy
   Jamin, Eric
TI H-2 NMR and C-13-IRMS analyses of acetic acid from vinegar, O-18-IRMS
   analysis of water in vinegar: International collaborative study report
SO ANALYTICA CHIMICA ACTA
LA English
DT Article
DE Vinegar; Authenticity; SNIF-NMR; IRMS; Deuterium; Carbon 13; Oxygen 18
ID PROTOCOL
AB An international collaborative study of isotopic methods applied to control the authenticity of vinegar was organized in order to support the recognition of these procedures as official methods. The determination of the H-2/H-1 ratio of the methyl site of acetic acid by SNIF-NMR (site-specific natural isotopic fractionation-nuclear magnetic resonance) and the determination of the C-13/C-12 ratio, by IRMS (isotope ratio mass spectrometry) provide complementary information to characterize the botanical origin of acetic acid and to detect adulterations of vinegar using synthetic acetic acid. Both methods use the same initial steps to recover pure acetic acid from vinegar. In the case of wine vinegar, the determination of the O-18/O-16 ratio of water by IRMS allows to differentiate wine vinegar from vinegars made from dried grapes. The same set of vinegar samples was used to validate these three determinations.
   The precision parameters of the method for measuring delta C-13 (carbon isotopic deviation) were found to be similar to the values previously obtained for similar methods applied to wine ethanol or sugars extracted from fruit juices: the average repeatability (r) was 0.45 parts per thousand, and the average reproducibility (R) was 0.91 parts per thousand. As expected from previous in-house study of the uncertainties, the precision parameters of the method for measuring the H-2/H-1 ratio of the methyl site were found to be slightly higher than the values previously obtained for similar methods applied to wine ethanol or fermentation ethanol in fruit juices: the average repeatability was 1.34 ppm, and the average reproducibility was 1.62 ppm. This precision is still significantly smaller than the differences between various acetic acid sources (delta C-13 and delta O-13) and allows a satisfactory discrimination of vinegar types. The precision parameters of the method for measuring delta O-13 were found to be similar to the values previously obtained for other methods applied to wine and fruit juices: the average repeatability was 0.15 parts per thousand., and the average reproducibility was 0.59 parts per thousand. The above values are proposed as repeatability and reproducibility limits in the current state of the art.
   On the basis of this satisfactory inter-laboratory precision and on the accuracy demonstrated by a spiking experiment, the authors recommend the adoption of the three isotopic determinations included in this study as official methods for controlling the authenticity of vinegar. (C) 2009 Elsevier B.V. All rights reserved.
C1 [Thomas, Freddy; Jamin, Eric] Eurofins Sci Analyt, F-44323 Nantes, France.
RP Jamin, E (reprint author), Eurofins Sci Analyt, BP42301, F-44323 Nantes, France.
EM ericjamin@eurofins.com
CR *AFNOR, 1993, V63001 NF AFNOR
   HORWITZ W, 1995, PURE APPL CHEM, V67, P331, DOI 10.1351/pac199567020331
   *INT ORG STAND, 57251994 ISO
   REMAUD G, 1992, FRESEN J ANAL CHEM, V342, P457, DOI 10.1007/BF00322207
   Thompson M, 2006, PURE APPL CHEM, V78, P145, DOI 10.1351/pac200678010145
   VALLET C, 1988, Biotechnology Techniques, V2, P83, DOI 10.1007/BF01876155
   VERSINI G, 2006, ATT 6 C NAZ CHIM AL, P549
NR 7
TC 27
Z9 31
U1 1
U2 28
PU ELSEVIER SCIENCE BV
PI AMSTERDAM
PA PO BOX 211, 1000 AE AMSTERDAM, NETHERLANDS
SN 0003-2670
J9 ANAL CHIM ACTA
JI Anal. Chim. Acta
PD SEP 1
PY 2009
VL 649
IS 1
BP 98
EP 105
DI 10.1016/j.aca.2009.07.014
PG 8
WC Chemistry, Analytical
SC Chemistry
GA 486AZ
UT WOS:000269169100012
PM 19664468
DA 2019-07-15
ER

PT J
AU Solas, MT
   Garcia, ML
   de las Heras, C
   Rodriguez-Mahillo, AI
   Gonzalez-Munoz, M
   Moneo, I
   Mendizabal, A
   Tejada, M
AF Solas, M. T.
   Garcia, M. L.
   de las Heras, C.
   Rodriguez-Mahillo, A. I.
   Gonzalez-Munoz, M.
   Moneo, I.
   Mendizabal, A.
   Tejada, M.
TI Anisakis Simplex Antigens in Fresh and Frozen-thawed Muscle of Anchovies
   in Vinegar
SO FOOD SCIENCE AND TECHNOLOGY INTERNATIONAL
LA English
DT Article
DE Anisakis simplex; antigens; anchovies; vinegar; food hygiene
ID PROTEASE INHIBITOR; ALLERGY; LARVAE
AB Marinated fish treatment using low pH to enlarge the storage life of fish as in anchovies in vinegar, does not kill Anisakis simplex larvae infesting fish muscle. To kill the larvae it is compulsory in many countries to freeze fish intended to be marinated raw, which prevents the consumer to be infested with the live larvae. However, it is not known if A. simplex antigens are released to the media after freezing and vinegar processing, which may cause allergic reaction to A. simplex sensitized consumers. Anchovy fillets were artificially infested with A. simplex L3, treated with a vinegar solution and chilled stored for 10 days. Infested frozen-thawed fillets were treated and stored in the same conditions. Viability of the larvae, SEM, immunoblotting and immunohistochemistry were performed on the treated fillets before and after pepsin treatment. Viability of the larvae was detected only in the chilled fillets; however, A. simplex antigens were detected in the chilled and in the frozen-thawed fillets even after pepsin treatment. This suggests that the consumption of anchovies in vinegar may be a potential hazard when ingested by sensitized consumers, even if freezing kills the larvae.
C1 [de las Heras, C.; Tejada, M.] CSIC, Inst Frio, E-28040 Madrid, Spain.
   [Solas, M. T.] UCM, Fac Biol, Dept Cellular Biol, Madrid, Spain.
   [Garcia, M. L.] UCM, Ctr Microscopia Elect Luis Bru, Madrid, Spain.
   [Rodriguez-Mahillo, A. I.; Gonzalez-Munoz, M.; Moneo, I.] Hosp Carlos III, Dept Immunol, Madrid, Spain.
   [Mendizabal, A.] Council Madrid, Madrid Salud Municipal Dept Safety & Community Se, Inst Publ Hlth, Dept Food Safety,Tech Unit Mercamadrid, Madrid, Spain.
RP Tejada, M (reprint author), CSIC, Inst Frio, E-28040 Madrid, Spain.
EM mtejada@if.csic.es
OI Gonzalez-Munoz, Miguel/0000-0002-3957-4955
FU  [AGL2005-05699-C02-01/02 ALI];  [PIE 2004 7 0E 160];  [340 CSIC]
FX This work has been supported by the Spanish projects
   AGL2005-05699-C02-01/02 ALI and PIE 2004 7 0E 160 and 340 CSIC.
CR Association of OfficialAnalytical Chemists (AOAC), 1995, OFF METH AN
   Caballero ML, 2004, PARASITOL RES, V93, P248, DOI 10.1007/s00436-004-1099-3
   Dzik JM, 2006, ACTA BIOCHIM POL, V53, P33
   *EUR UN, 1991, OJ L, V268
   *EUR UN, 2004, OJ L, V139
   *FDA, 2001, POT HAZ COLD SMOK FI
   Garcia M, 1997, J ALLERGY CLIN IMMUN, V99, P497, DOI 10.1016/S0091-6749(97)70076-9
   HITCHCOCK DJ, 1950, J PARASITOL, V36, P232, DOI 10.2307/3273150
   Karl H., 1995, International Journal of Food Science & Technology, V29, P661
   Kasuya S, 1992, Arerugi, V41, P106
   KIRSTEIN F, 2007, PARASSITOLOGIA, V49, P222
   Knox DP, 2007, PARASITE IMMUNOL, V29, P57, DOI 10.1111/j.1365-3024.2006.00913.x
   KNUDSEN L, 1985, 15 W EUR FISH TECHN
   Marrone R., 2007, PARASSITOLOGIA, V49, P225
   Moneo I, 2000, ALERGOL INMUNOL CLIN, V15, P255
   Moneo I, 2002, ALERGOL IMMUNOL CLIN, V17, P201
   MORRIS SR, 1994, J BIOL CHEM, V269, P27650
   NG KS, 1999, STRUCTURE DETERMINAT
   Pichler WJ, 1999, CLIN EXP ALLERGY, V29, P1161, DOI 10.1046/j.1365-2222.1999.00646.x
   Rodriguez-Mahillo AI, 2007, INT J PARASITOL, V37, P907, DOI 10.1016/j.ijpara.2007.01.007
   Sanchez-Monsalvez I, 2005, J FOOD PROTECT, V68, P1066, DOI 10.4315/0362-028X-68.5.1066
   Tejada M, 1996, J AGR FOOD CHEM, V44, P3308, DOI 10.1021/jf960158w
   Tejada Margarita, 2006, P309
   Tejada M, 2006, J FOOD PROTECT, V69, P1379, DOI 10.4315/0362-028X-69.6.1379
   Solas MT, 2008, J FOOD PROTECT, V71, P1273, DOI 10.4315/0362-028X-71.6.1273
   1995, ISOLATION IDENTIFICA
NR 26
TC 7
Z9 8
U1 0
U2 0
PU SAGE PUBLICATIONS LTD
PI LONDON
PA 1 OLIVERS YARD, 55 CITY ROAD, LONDON EC1Y 1SP, ENGLAND
SN 1082-0132
EI 1532-1738
J9 FOOD SCI TECHNOL INT
JI Food Sci. Technol. Int.
PD APR
PY 2009
VL 15
IS 2
BP 139
EP 148
DI 10.1177/1082013208105171
PG 10
WC Chemistry, Applied; Food Science & Technology
SC Chemistry; Food Science & Technology
GA 463NY
UT WOS:000267440100004
DA 2019-07-15
ER
