# Supplementary material for: Knowledge Domain and Emerging Trends in Vinegar Research: A Bibliometric Review of the Literature from WoSCC
Source: Foods. 2020 Feb 10;9(2):166. doi: 10.3390/foods9020166 (PMC7074530; doi:10.3390/foods9020166)
Supplement: Supplementary file 1 [file foods-09-00166-s001.zip › Supplementary files/Supplementary Material/WoSCC dataset for CiteSpace/data/download2009_6x5unique.txt]

PT J
AU Salbe, AD
   Johnston, CS
   Buyukbese, MA
   Tsitouras, PD
   Harman, SM
AF Salbe, Arline D.
   Johnston, Carol S.
   Buyukbese, M. Akif
   Tsitouras, Panayiotis D.
   Harman, S. Mitchell
TI Vinegar lacks antiglycemic action on enteral carbohydrate absorption in
   human subjects
SO NUTRITION RESEARCH
LA English
DT Article
DE Human; Carbohydrate; Acetic acid; Glycemia; Octreotide; Insulin
   sensitivity
ID INSULIN SUPPRESSION TEST; HEALTHY-SUBJECTS; ACETIC-ACID;
   SKELETAL-MUSCLE; MIXED MEAL; GLUCOSE; RESPONSES; SENSITIVITY;
   RESISTANCE; PRODUCTS
AB The antiglycemic effects of vinegar have been known for more than a century and have been demonstrated in animal as well as human studies. Although the exact mechanism of vinegar action is not known, several possibilities have been proposed including suppression of disaccharidase activity, delayed gastric emptying, enhanced glucose uptake in the periphery and conversion to glycogen, and increased satiety. We hypothesized that by suppressing endogenous insulin secretion, we could estimate the glucose absorption rate from an oral carbohydrate load and determine the effects of vinegar ingestion on this rate To do so, 5 subjects had 4 studies at 1-week intervals, randomly receiving placebo twice (60 mL water) and vinegar twice (20 mL apple cider vinegar, 40 mL water), followed 2 minutes later by a meal of mashed potatoes (0 75 g carbohydrate per kilogram body weight) that was consumed over 20 minutes. At the beginning of the meal, an oral octreotide/insulin suppression test (25-mu g bolus octreotide; 180 minute infusion 5 mU/m(2) body surface area per minute regular human insulin, and 0.5 mu g/mm octreotide) was begun. Blood samples for insulin and glucose were drawn at 20-minute intervals The oral octreotide/insulin suppression test suppressed endogenous insulin secretion for the first 100 minutes of the study. During this time, the rate of rise of glucose was modestly but significantly (P = .01) greater after vinegar ingestion compared to placebo, suggesting that vinegar does not act to decrease glycemia by interference with enteral carbohydrate absorption (C) 2009 Elsevier Inc. All rights reserved.
C1 [Salbe, Arline D.; Buyukbese, M. Akif; Tsitouras, Panayiotis D.; Harman, S. Mitchell] Kronos Longev Res Inst, Phoenix, AZ 85016 USA.
   [Johnston, Carol S.] Arizona State Univ, Dept Nutr, Mesa, AZ 85212 USA.
RP Salbe, AD (reprint author), Kronos Longev Res Inst, Phoenix, AZ 85016 USA.
OI Johnston, Carol/0000-0001-9540-6860
FU Aurora Foundation
FX This research was supported by a grant from the Aurora Foundation to
   ADS, PDT, and SMH. We thank Frank Gucciardo, Rodney Petersen, and
   Veronica Christian for their assistance in carrying out the experimental
   procedures. Most of all, we thank the volunteers for their participation
   in this study.
CR BRIGHENTI F, 1995, EUR J CLIN NUTR, V49, P242
   EBIHARA K, 1988, AGR BIOL CHEM TOKYO, V52, P311
   Fushimi T, 2005, BRIT J NUTR, V94, P714, DOI 10.1079/BJN20051545
   Fushimi T, 2002, INT J SPORTS MED, V23, P218, DOI 10.1055/s-2002-23172
   GREENFIELD MS, 1981, DIABETES, V30, P387, DOI 10.2337/diabetes.30.5.387
   HARANO Y, 1978, METABOLISM, V27, P1449, DOI 10.1016/0026-0495(78)90091-4
   Johnston CS, 2005, J AM DIET ASSOC, V105, P1939, DOI 10.1016/j.jada.2005.07.012
   Johnston CS, 2004, DIABETES CARE, V27, P281, DOI 10.2337/diacare.27.1.281
   Leeman M, 2005, EUR J CLIN NUTR, V59, P1266, DOI 10.1038/sj.ejcn.1602238
   LILJEBERG H, 1998, EUR J CLIN NUTR, V523, P68
   Ogawa N, 2000, J NUTR, V130, P507
   Ostman E, 2005, EUR J CLIN NUTR, V59, P983, DOI 10.1038/sj.ejcn.1602197
   Ostman EM, 2001, AM J CLIN NUTR, V74, P96
   PEI D, 1994, DIABETOLOGIA, V37, P843, DOI 10.1007/BF00404344
   Sugiyama M, 2003, EUR J CLIN NUTR, V57, P743, DOI 10.1038/sj.ejcn.1601606
   White AM, 2007, DIABETES CARE, V30, P2814, DOI 10.2337/dc07-1062
   World Health Organization, PREV DIAB WORLDW
NR 17
TC 19
Z9 20
U1 1
U2 17
PU PERGAMON-ELSEVIER SCIENCE LTD
PI OXFORD
PA THE BOULEVARD, LANGFORD LANE, KIDLINGTON, OXFORD OX5 1GB, ENGLAND
SN 0271-5317
J9 NUTR RES
JI Nutr. Res.
PD DEC
PY 2009
VL 29
IS 12
BP 846
EP 849
DI 10.1016/j.nutres.2009.10.021
PG 4
WC Nutrition & Dietetics
SC Nutrition & Dietetics
GA 534RV
UT WOS:000272915900004
PM 19963157
DA 2019-07-15
ER

PT J
AU Bononi, M
   Tateo, F
AF Bononi, M.
   Tateo, F.
TI Determination of furan by headspace solid-phase microextraction-gas
   chromatography-mass spectrometry in balsamic vinegars of Modena (Italy)
SO JOURNAL OF FOOD COMPOSITION AND ANALYSIS
LA English
DT Article
DE Furan; Balsamic vinegar; Aceto balsamico di Modena; Italian wine
   vinegars; Solid-phase microextraction; Gas chromatography-mass
   spectrometry; Seasoning; Caramel; Food composition; Food safety
ID GC-MS; FOOD; COFFEE; VALIDATION; FOODSTUFFS; PRECURSORS; VOLATILES;
   AROMA
AB An isotope dilution Method for quantification of furan by internal standardization was adopted, using head space solid phase microextraction (HS-SPME) technique, to evaluate various samples of "aceto balsamico di Modena" (ABM), in order to verify if this seasoning may contribute to the intake of furans in the human diet. Matrix-matched calibration Curves were adopted, and furan levels in the majority of the samples purchased oil the Italian market ranged between 4 and 26 ng/g. Considering that furan levels in ABM derive from the heat-concentrated must of grapes and from the additive caramel E 150d often used in the production technology, the level of furan in the concentrated most appears, in some samples, not to be the only important factor affecting the risk assessment of furan linked to the use of ABM. (C) 2008 Elsevier Inc., All rights reserved.
C1 [Bononi, M.; Tateo, F.] Univ Milan, Analyt Res Labs Food & Environm, Di Pro Ve, Fac Agr, I-20133 Milan, Italy.
RP Bononi, M (reprint author), Univ Milan, Analyt Res Labs Food & Environm, Di Pro Ve, Fac Agr, Via Celoria 2, I-20133 Milan, Italy.
EM monica.bononi@unimi.it
OI Tateo, Fernando/0000-0002-3376-6091; Bononi, Monica/0000-0001-6194-7036
CR Becalski A, 2005, FOOD ADDIT CONTAM, V22, P535, DOI 10.1080/02652030500129170
   Becalski A, 2005, J AOAC INT, V88, P102
   Bianchi F, 2006, J CHROMATOGR A, V1102, P268, DOI 10.1016/j.chroma.2005.10.056
   Goldmann T, 2005, ANALYST, V130, P878, DOI 10.1039/b419270b
   Heppner CW, 2007, FOOD ADDIT CONTAM, V24, P114, DOI 10.1080/02652030701408274
   Ho IP, 2005, J AOAC INT, V88, P574
   HOLSCHER W, 1992, Z LEBENSM UNTERS FOR, V195, P33, DOI 10.1007/BF01197836
   KALLIO H, 1989, HRC-J HIGH RES CHROM, V12, P174
   MAGA JA, 1979, CRC CR REV FOOD SCI, V11, P355, DOI 10.1080/10408397909527268
   Morehouse KM, 2008, FOOD ADDIT CONTAM, V25, P259, DOI 10.1080/02652030701552949
   Perez L.C., 2004, J AGR FOOD CHEM, V52, P6830, DOI DOI 10.1021/JF0490403
   PERSSON T, 1973, J FOOD SCI, V38, P377, DOI 10.1111/j.1365-2621.1973.tb01436.x
   QVIST IH, 1974, J AGR FOOD CHEM, V22, P1077, DOI 10.1021/jf60196a030
   Reinhard Hans, 2004, Mitteilungen aus Lebensmitteluntersuchung und Hygiene, V95, P532
   SHIMODA M, 1990, J AGR FOOD CHEM, V38, P802, DOI 10.1021/jf00093a045
   TATEO F, 2007, CONTENUTO FURANO CAR
   TATEO F, 2005, FURAN TRADITIONAL BA
   United States Food and Drug Administration [FDA], 2004, EXPL DAT FUR FOOD
   *US FDA, 2004, DET FUR FOOD
   Zoller O, 2007, FOOD ADDIT CONTAM A, V24, P91, DOI 10.1080/02652030701447389
NR 20
TC 10
Z9 10
U1 1
U2 22
PU ACADEMIC PRESS INC ELSEVIER SCIENCE
PI SAN DIEGO
PA 525 B ST, STE 1900, SAN DIEGO, CA 92101-4495 USA
SN 0889-1575
J9 J FOOD COMPOS ANAL
JI J. Food Compos. Anal.
PD FEB
PY 2009
VL 22
IS 1
BP 79
EP 82
DI 10.1016/j.jfca.2008.07.011
PG 4
WC Chemistry, Applied; Food Science & Technology
SC Chemistry; Food Science & Technology
GA 430KW
UT WOS:000264989000012
OA Green Published
DA 2019-07-15
ER

PT J
AU Hashimoto, Y
   Chuda, Y
   Suzuki, T
   Yasui, A
AF Hashimoto, Yoshiko
   Chuda, Yoshihiro
   Suzuki, Tadanao
   Yasui, Akemi
TI Optimum Conditions for the Determination of Total Nitrogen in Vinegar by
   the Kjeldahl Method
SO BUNSEKI KAGAKU
LA Japanese
DT Article
DE Kjeldahl; total nitrogen; vinegar; JAS; hydrogen peroxide solution
ID CRUDE PROTEIN; ANIMAL FEED; DIGESTION; CATALYSTS; HGO
AB The determination of total nitrogen in vinegar (komekuro-zu) by the Kjeldahl method was studied for a revision of the Japanese Agricultural Standard (JAS). Based on the previous JAS analysis, optimization was performed for the Kjeldahl method using either an electric heating device and a traditional distillation system, or a digestion block instrument and a steam distillation unit. The Optimum digestive conditions were examined including the Volume Of sulfuric acid, the amount of potassium sulfate, the volume and the addition method of a 30% hydrogen peroxide solution the types of catalysts, and the heating period after the liquid became clear. The optimum conditions for the digestion of vinegar involved the addition of 2 catalyst tablets (9.0 g K(2)SO(4), 1.0 g CuSO(4)center dot 5H(2)O), 15 mL of sulfuric acid, and 10 mL of a 30% hydrogen peroxide solution. In digesting the vinegar, the heating period after the liquid became clear was determined to be 120 min by the electric heating device and 90 min by the digestion block instrument. This method yielded high recoveries of nitrogen from lysine-HCl (more than 97%), and a lower RSD of total nitrogen in vinegar (1.0% or less). This method was more convenient than the previous JAS method, by making block digestion and steam distillation available.
C1 [Hashimoto, Yoshiko; Chuda, Yoshihiro; Suzuki, Tadanao] Food & Agr Mat Inspect Ctr, Chuo Ku, Saitama 3309731, Japan.
   [Suzuki, Tadanao; Yasui, Akemi] Natl Food Res Inst, Tsukuba, Ibaraki 3058642, Japan.
   [Chuda, Yoshihiro] Japan Fair Trade Commiss, Chiyoda Ku, Tokyo 1008987, Japan.
RP Hashimoto, Y (reprint author), Food & Agr Mat Inspect Ctr, Chuo Ku, 2-1 Shintoshin, Saitama 3309731, Japan.
CR [Anonymous], 200111 AOAC
   [Anonymous], 95504 AOAC
   *AOAC, 97605 AOAC
   *AOAC, 99120 AOAC
   *AOAC, 92087 AOAC
   *AOAC, 98110 AOAC
   *AOAC, 9885 AOAC
   *AOAC, 98413 AOAC
   Bradstreet R.B., 1965, KJELDAHL METHOD ORGA
   Chibnall AC, 1943, BIOCHEM J, V37, P354, DOI 10.1042/bj0370354
   JONNARD R, 1945, IND ENG CHEM, V17, P246, DOI 10.1021/i560140a017
   KANE PF, 1984, J ASSOC OFF ANA CHEM, V67, P869
   KANE PF, 1987, J ASSOC OFF ANA CHEM, V70, P907
   MILLER GL, 1948, ANAL CHEM, V20, P481, DOI 10.1021/ac60017a022
   TECATOR AB, 2000, HDB KJELDAHL DIGESTI
   Thiex NJ, 2002, J AOAC INT, V85, P309
   WILLIAMS PC, 1973, J SCI FOOD AGR, V24, P343, DOI 10.1002/jsfa.2740240311
NR 17
TC 1
Z9 1
U1 0
U2 8
PU JAPAN SOC ANALYTICAL CHEMISTRY
PI TOKYO
PA 26-2 NISHIGOTANDA 1 CHOME SHINAGAWA-KU, TOKYO, 141, JAPAN
SN 0525-1931
J9 BUNSEKI KAGAKU
JI Bunseki Kagaku
PD MAY
PY 2009
VL 58
IS 5
BP 379
EP 385
DI 10.2116/bunsekikagaku.58.379
PG 7
WC Chemistry, Analytical
SC Chemistry
GA 447LU
UT WOS:000266193400005
OA Bronze
DA 2019-07-15
ER

PT J
AU Schindhelm, S
   Weber, A
   Andres-Barrao, C
   Schelling, C
   Stchigel, AM
   Cano, J
   Veuthey, JL
   Bourgeois, J
   Barja, F
AF Schindhelm, S.
   Weber, A.
   Andres-Barrao, C.
   Schelling, C.
   Stchigel, A. M.
   Cano, J.
   Veuthey, J. -L.
   Bourgeois, J.
   Barja, F.
TI Biochemical and morphological characterization of a new fungal
   contaminant in balsamic and cider vinegars
SO FOOD ADDITIVES AND CONTAMINANTS PART A-CHEMISTRY ANALYSIS CONTROL
   EXPOSURE & RISK ASSESSMENT
LA English
DT Article
DE acetic acid bacteria; balsamic and cider vinegars; Monascus spp;
   contamination; citrinin and monacolin
ID ACETIC-ACID BACTERIA; SP-NOV; RED PIGMENTS; MONASCUS SP; CITRININ;
   FERMENTATION; DEHYDROGENASE; CULTIVATION; CULTURES
AB In this study we have determined the morphological, some physiological and biochemical characteristics of a fungal strain isolated from balsamic and cider vinegars. The examination of fungal contamination of 100 balsamic and cider vinegar samples showed that 90% contained more than 104 colony forming units (CFU ml-1), but in most samples (65%) values of more than 105 CFU ml-1 were obtained. The most frequent contamination was with Monascus sp. (80% of the samples examined showed 2 x 103 to 6 x 105 CFU ml-1). This mould can produce secondary metabolites such as citrinin and monacolin KL (lactone form), and monacolin KA (acid form). Using high-performance liquid chromatography (HPLC) with fluorescence detection, citrinin was found in 68% of the samples. The concentration of these mycotoxins varied between 1.6 x 10-2 mu g ml-1 and 7.2 x 10-2 mu g ml-1. The concentrations of citrinin were very low, and we can anticipate that this compound at these concentrations has no toxic effects on renal cells. Monacolin was not detected in any sample studied.
C1 [Schindhelm, S.; Weber, A.; Andres-Barrao, C.; Bourgeois, J.; Barja, F.] Univ Geneva, Dept Plant Biol, Bioenerget & Microbiol Lab, CH-1254 Jussey, Switzerland.
   [Schelling, C.; Veuthey, J. -L.] Univ Lausanne, Univ Geneva, Sch Pharmaceut Sci, CH-1211 Geneva 4, Switzerland.
   [Stchigel, A. M.; Cano, J.] Univ Rovira & Virgili, Fac Med, Unitat Microbiol, E-43201 Reus, Spain.
   [Stchigel, A. M.; Cano, J.] Univ Rovira & Virgili, Fac Med, Inst Invest Sanitaria Pere Virgili, E-43201 Reus, Spain.
RP Barja, F (reprint author), Univ Geneva, Dept Plant Biol, Bioenerget & Microbiol Lab, Ch Embrouchis 10, CH-1254 Jussey, Switzerland.
EM francois.barja@unige.ch
RI Stchigel, Alberto/G-1261-2016
OI Stchigel, Alberto/0000-0003-3987-7996; Cano-Lira, Jose
   F./0000-0003-4495-4394
FU European project Winegar [COOP-CT2005/017269]
FX The authors gratefully acknowledge financial support from the European
   project Winegar ( Grant Number COOP-CT2005/017269) and Academic Society
   of Geneva ( F. B.). Thanks are due to Professor R. Strasser for interest
   in the project and encouragement, L. Chappuis for technical assistance,
   A. Fehr for secretarial assistance, and Dr M. Ojha for revising the
   manuscript.
CR AMEYAMA M, 1982, METHOD ENZYMOL, V89, P450
   Arnold S, 2002, J BIOTECHNOL, V97, P133, DOI 10.1016/S0168-1656(02)00065-2
   ASAI T, 1968, ACETIC ACID BACTERIA, P103
   Baena-Ruano S, 2006, PROCESS BIOCHEM, V41, P1160, DOI 10.1016/j.procbio.2005.12.016
   Barja F., 2003, PRIMERAS JORNADAS I, P17
   BLANC PJ, 1995, INT J FOOD MICROBIOL, V27, P201, DOI 10.1016/0168-1605(94)00167-5
   BLANC PJ, 1995, BIOTECHNOL LETT, V17, P291, DOI 10.1007/BF01190639
   DEFIVES C, 1990, MICROBIOL ALIM NUTRI, V8, P77
   EBNER H, 1996, ULLMANNS ENCY IND A, V27, P403
   ENTANI E, 1985, J GEN APPL MICROBIOL, V31, P475, DOI 10.2323/jgam.31.475
   Erdogrul O, 2004, TURKISH ELECT J BIOT, V2, P37
   Franco CM, 1996, J CHROMATOGR A, V723, P69, DOI 10.1016/0021-9673(95)00818-7
   Frisvad J. C., 1986, Modern methods in the analysis and structural elucidation of mycotoxins., P415
   Hamano PS, 2005, BRAZ ARCH BIOL TECHN, V48, P43, DOI 10.1590/S1516-89132005000400006
   Heber D, 1999, AM J CLIN NUTR, V69, P231
   Jarvis B., 1973, The microbiological safety of food,, P293
   JUZLOVA P, 1994, ENZYME MICROB TECH, V16, P996, DOI 10.1016/0141-0229(94)90011-6
   Kim C, 2006, COLLOID SURFACE B, V47, P153, DOI 10.1016/j.colsurfb.2005.12.009
   Li Feng-Qin, 2005, Wei Sheng Yan Jiu, V34, P451
   LIN CF, 1982, APPL ENVIRON MICROB, V43, P671
   LIN TF, 1991, APPL MICROBIOL BIOT, V36, P70, DOI 10.1007/BF00164701
   Matsushita K, 2003, APPL ENVIRON MICROB, V69, P1959, DOI 10.1128/AEM.69.4.1959-1966.2003
   Mesa MM, 2003, J FLUORESC, V13, P261, DOI 10.1023/A:1025094017265
   PETRONI G, 2004, ATT CONV ANCH TRAD V, P71
   Pisareva E, 2005, Z NATURFORSCH C, V60, P116
   Sabater-Vilar M, 1999, MUTAT RES-GEN TOX EN, V444, P7, DOI 10.1016/S1383-5718(99)00095-9
   SANSING GA, 1976, TOXICON, V14, P213, DOI 10.1016/0041-0101(76)90009-X
   Schneweis I, 2001, J ANIM PHYSIOL AN N, V85, P38, DOI 10.1046/j.1439-0396.2001.00300.x
   SELLMER S, 1992, SYST APPL MICROBIOL, V15, P610, DOI 10.1016/S0723-2020(11)80123-2
   SIEVERS M, 1992, SYST APPL MICROBIOL, V15, P386, DOI 10.1078/072320202320771453
   Sokollek SJ, 1998, J BIOTECHNOL, V60, P195, DOI 10.1016/S0168-1656(98)00014-5
   STAMM WW, 1989, APPL MICROBIOL BIOT, V30, P41
   Su YC, 2003, J IND MICROBIOL BIOT, V30, P41, DOI 10.1007/s10295-002-0001-5
   TEUBER M, 1987, BIOTECHNOL LETT, V9, P37, DOI 10.1007/BF01043389
   Wang YZ, 2005, FOOD MICROBIOL, V22, P145, DOI 10.1016/j.fm.2004.01.006
   WUSTENFELD H, 1930, LEHRBUCH ESSIGFABRIK, P55
NR 36
TC 0
Z9 0
U1 0
U2 14
PU TAYLOR & FRANCIS LTD
PI ABINGDON
PA 2-4 PARK SQUARE, MILTON PARK, ABINGDON OR14 4RN, OXON, ENGLAND
SN 1944-0049
EI 1944-0057
J9 FOOD ADDIT CONTAM A
JI Food Addit. Contam. Part A-Chem.
PY 2009
VL 26
IS 9
BP 1306
EP 1313
AR PII 913443865
DI 10.1080/02652030903052904
PG 8
WC Chemistry, Applied; Food Science & Technology; Toxicology
SC Chemistry; Food Science & Technology; Toxicology
GA 485DT
UT WOS:000269101800010
DA 2019-07-15
ER

PT J
AU Gonzalez-Saiz, JM
   Garrido-Vidal, D
   Pizarro, C
AF Gonzalez-Saiz, Jose-Maria
   Garrido-Vidal, Diego
   Pizarro, Consuelo
TI Modelling the industrial production of vinegar in aerated-stirred
   fermentors in terms of process variables
SO JOURNAL OF FOOD ENGINEERING
LA English
DT Article
DE Bioprocess modelling; Continuous; Fermentation; Quadratic model;
   Semi-continuous; Vinegar production
ID RESPONSE-SURFACE METHODOLOGY; ARTIFICIAL NEURAL-NETWORKS; ACETIC-ACID
   BACTERIA; ACETOBACTER-ACETI; INTRACELLULAR ESTERASES; GENETIC
   ALGORITHMS; OXYGEN-TRANSFER; FERMENTATION; GROWTH; OPTIMIZATION
AB The production of vinegar in an aerated-stirred reactor was modelled using a hybrid approach. The growth rate was modelled according to the total biomass specific growth rate, mu(g)v, which represents the growth of an active biophase and the fraction of cells which are growing. A quadratic model based on the process variables, i.e. hydrostatic pressure, ethanol concentration, aeration, agitation and temperature. was developed for mu(g)v and the substrate and product kinetics were related mechanistically to the growth rate, including the kinetics of acetoin and ethyl acetate production. This model was coupled with the models for oxygen transfer and gas-liquid transfer, reported in a previous study, and the prediction capacity of the system of equations was validated by simulating semi-continuous and continuous real processes developed in a pilot fermentor. (C) 2008 Elsevier Ltd. All rights reserved.
C1 [Gonzalez-Saiz, Jose-Maria; Garrido-Vidal, Diego; Pizarro, Consuelo] Univ La Rioja, Dept Chem, Logrono 26006, La Rioja, Spain.
RP Gonzalez-Saiz, JM (reprint author), Univ La Rioja, Dept Chem, C Madre Dios 51, Logrono 26006, La Rioja, Spain.
EM josemaria.gonzalez@unirioja.es
OI Pizarro Millan, Consuelo/0000-0001-6450-8741; Gonzalez Saiz, Jose
   Maria/0000-0002-4463-8343
FU Spanish Government (Ministerio de Educacion y Ciencia)
   [AGL2003-09138-C04-04]; Autonomous Government of La Rioja [ACPI-2004/02,
   ACPI-2005]; University of La Rioja
FX The authors thank the Spanish Government (Ministerio de Educacion y
   Ciencia, Project No. AGL2003-09138-C04-04), the Autonomous Government of
   La Rioja (Plan Riojano de I+D+I, Projects No. ACPI-2004/02 and
   ACPI-2005) and the University of La Rioja for their financial support.
CR BAR R, 1987, BIOTECHNOL BIOENG, V29, P796, DOI 10.1002/bit.260290625
   Celik E, 2004, BIOTECHNOL PROGR, V20, P491, DOI 10.1021/bp0342351
   Chen L, 2000, CONTROL ENG PRACT, V8, P821, DOI 10.1016/S0967-0661(00)00036-8
   CROUGHAN MS, 1987, BIOTECHNOL BIOENG, V29, P130, DOI 10.1002/bit.260290117
   Doehlert D.H., 1970, APPL STATISTICS, V19, P231
   DRYSDALE GS, 1989, AM J ENOL VITICULT, V40, P99
   El-Enshasy H, 2006, PROCESS BIOCHEM, V41, P2103, DOI 10.1016/j.procbio.2006.05.024
   Elibol M, 2000, PROCESS BIOCHEM, V36, P325, DOI 10.1016/S0032-9592(00)00226-0
   Evans GM, 2003, J CHEM TECHNOL BIOT, V78, P276, DOI 10.1002/jctb.769
   Garrido-Vidal D, 2003, BIOTECHNOL PROGR, V19, P1468, DOI 10.1021/bp034055r
   Garrido-Vidal D, 2004, J NEAR INFRARED SPEC, V12, P15, DOI 10.1255/jnirs.404
   Gomez JM, 1998, BIOPROCESS ENG, V18, P439, DOI 10.1007/s004490050468
   Gonzalez-Saiz JM, 2003, BIOTECHNOL PROGR, V19, P599, DOI 10.1021/bp0256871
   Gonzalez-Saiz JM, 2008, J FOOD ENG, V87, P136, DOI 10.1016/j.jfoodeng.2007.11.020
   Henriques AWS, 2006, PROCESS BIOCHEM, V41, P1822, DOI 10.1016/j.procbio.2006.03.044
   ITO T, 1991, APPL MICROBIOL BIOT, V36, P295
   Kashima Y, 1998, J FERMENT BIOENG, V85, P584, DOI 10.1016/S0922-338X(98)80009-3
   Kashima Y, 2000, J BIOSCI BIOENG, V89, P81, DOI 10.1016/S1389-1723(00)88055-X
   Kruppa RK, 1999, BIOPROCESS ENG, V20, P545, DOI 10.1007/s004490050627
   Macias M, 1996, CHEM ENG J BIOCH ENG, V62, P183, DOI 10.1016/0923-0467(95)03069-7
   MASSART DL, 1994, HDB CHEMOMETRICS CUL
   MESA M, 1986, BIOTECHNOL PROGR, V12, P709
   MURAOKA H, 1982, J FERMENT TECHNOL, V60, P171
   NANBA A, 1984, J FERMENT TECHNOL, V62, P501
   Nikerel IE, 2006, BIOCHEM ENG J, V32, P1, DOI 10.1016/j.bej.2006.08.009
   Oliveira R, 2004, COMPUT CHEM ENG, V28, P755, DOI 10.1016/j.compchemeng.2004.02.014
   Ory I. de, 1998, Applied Microbiology and Biotechnology, V49, P189, DOI 10.1007/s002530051157
   PARK YS, 1991, APPL MICROBIOL BIOT, V35, P149
   RITA RCL, 2003, PROCESS BIOCHEM, V38, P1231
   ROMERO LE, 1994, CHEM ENG J BIOCH ENG, V54, pB15, DOI 10.1016/0923-0467(93)06046-S
   SINCLAIR CG, 1970, BIOTECHNOL BIOENG, V12, P1069, DOI 10.1002/bit.260120612
   SINCLAIR GG, 1987, FERMENTATION KINETIC
   Tang YJ, 2003, ENZYME MICROB TECH, V32, P478, DOI 10.1016/S0141-0229(02)00338-1
   Teixeira AP, 2006, BIOTECHNOL PROGR, V22, P247, DOI 10.1021/bp0502328
   Vogel H. C., 1997, FERMENTATION BIOCH E
   Zorzetto LFM, 2000, COMPUT CHEM ENG, V24, P1355, DOI 10.1016/S0098-1354(00)00419-1
   Zuo KW, 2006, BIOCHEM ENG J, V29, P81, DOI 10.1016/j.bej.2005.02.020
NR 37
TC 14
Z9 14
U1 1
U2 13
PU ELSEVIER SCI LTD
PI OXFORD
PA THE BOULEVARD, LANGFORD LANE, KIDLINGTON, OXFORD OX5 1GB, OXON, ENGLAND
SN 0260-8774
J9 J FOOD ENG
JI J. Food Eng.
PD MAR
PY 2009
VL 91
IS 2
BP 183
EP 196
DI 10.1016/j.jfoodeng.2008.08.028
PG 14
WC Engineering, Chemical; Food Science & Technology
SC Engineering; Food Science & Technology
GA 386QZ
UT WOS:000261899000001
DA 2019-07-15
ER
