# Supplementary material for: Knowledge Domain and Emerging Trends in Vinegar Research: A Bibliometric Review of the Literature from WoSCC
Source: Foods. 2020 Feb 10;9(2):166. doi: 10.3390/foods9020166 (PMC7074530; doi:10.3390/foods9020166)
Supplement: Supplementary file 1 [file foods-09-00166-s001.zip › Supplementary files/Supplementary Material/WoSCC dataset for CiteSpace/data/download2010_0x5unique.txt]

PT J
AU Seo, HN
   Jeon, BY
   Yun, A
   Park, DH
AF Seo, Ha Na
   Jeon, Bo Young
   Yun, Aram
   Park, Doo Hyun
TI Effect of Glasswort (Salicornia herbacea L.) on Microbial Community
   Variations in the Vinegar-making Process and Vinegar Characteristics
SO JOURNAL OF MICROBIOLOGY AND BIOTECHNOLOGY
LA English
DT Article
DE Glasswort; nuruk; makgeolli; vinegar; TGGE
ID GRADIENT GEL-ELECTROPHORESIS; CARBON-DIOXIDE; RIBOSOMAL-RNA; IN-VITRO;
   ETHANOL; FERMENTATION; INHIBITION; GROWTH; CELLS; MICROORGANISMS
AB Three types of nuruk were made from rice, wheat, and a rice-glasswort (6:4) mixture. Nuruk, makgeolli, and vinegar were manufactured with rice nuruk (RN), wheat nuruk (WN), and rice-glasswort nuruk (RGN). The variable region of 18S or 16S rDNA amplified with genomic DNA extracted directly from nuruk-, makgeolli-, and vinegar-making cultures was analyzed via temperature gradient gel electrophoresis (TGGE). The sequence of the 18S rDNA variable region extracted from the TGGE gel for nuruk was 99% homologous with Aspergillus sp. and that for the makgeolli-making culture was 99% homologous with Saccharomyces sp. and Saccharomycodes sp. The sequence of the 16S rDNA variable region extracted from TGGE gel for the vinegar-making culture was 98% homologous, primarily with the Acetobacter sp. The eukaryotic and prokaryotic diversities in the nuruk-, makgeolli-, and vinegar-making cultures was not significantly altered by the addition of glasswort. Prokaryotic diversity was higher than eukaryotic diversity in the nuruk, but eukaryotic diversity was higher than prokaryotic diversity in the makgeolli-making culture, on the basis of the TGGE patterns. No 18S rDNA was amplified from the DNA extracted from the vinegar-making culture. The diversity of the microbial community in the process from nuruk to vinegar was slightly affected by the type of raw material utilized for nuruk-making. The saccharifying activity and ethanol productivity of nuruk, polyphenol content in makgeolli, and acetic acid and polyphenol content in the vinegar were increased as a result of the addition of glasswort. In conclusion, the glasswort may be not simply an activator for the growth of microorganisms during the fermentation of nuruk, makgeolli, or vinegar, but also a nutritional supplement that improves the quality of vinegar.
C1 [Seo, Ha Na; Jeon, Bo Young; Park, Doo Hyun] Seokyeong Univ, Dept Biol Engn, Seoul 136704, South Korea.
   [Yun, Aram] Seokyeong Univ, Dept Beauty Art, Seoul 136704, South Korea.
RP Park, DH (reprint author), Seokyeong Univ, Dept Biol Engn, Seoul 136704, South Korea.
EM baakdoo@skuniv.ac.kr
FU Ministry for Food, Agriculture, Forestry and Fishery, Republic of Korea
   [109147-03-1-HD120]
FX This research was supported by the Technology Development Program of
   Ministry for Food, Agriculture, Forestry and Fishery, Republic of Korea
   (109147-03-1-HD120). We thank Yu Weon Lee (Food and Safety Research
   Center, Sempio Foods Co. Ltd, Seoul 100-271, Korea) for giving us the
   best analysis results.
CR BAJPAI P, 1982, APPL ENVIRON MICROB, V44, P1325
   BANG MA, 2002, J KOREAN SOC FOOD SC, V31, P840
   Cocolin L, 2001, APPL ENVIRON MICROB, V67, P5113, DOI 10.1128/AEM.67.11.5113-5121.2001
   FUKUI K, 1988, J BACTERIOL, V170, P4589, DOI 10.1128/jb.170.10.4589-4593.1988
   GILL CO, APPL ENV MICROBIOL, V38, P237
   Han M. S., 1985, Korean Journal of Food Science and Technology, V17, P258
   Han SeungKwan, 2003, Korean Journal for Food Science of Animal Resources, V23, P46
   Han SeungKwan, 2004, Korean Journal for Food Science of Animal Resources, V24, P298
   HAN SK, 2003, KOREAN J SOC FOOD SC, V32, P207
   HEARD GM, 1985, APPL ENVIRON MICROB, V50, P727
   HONG Y, 2002, FOOD SCI BIOTECHNOL, V11, P700
   Jang JH, 1989, KOR J DIETARY CULT, V4, P271
   Jo C. J., 2002, KOREAN J MED CROP SC, V10, P93
   Kong CS, 2008, FOOD SCI BIOTECHNOL, V17, P983
   LEE JT, 2002, KOREAN J HERBOL, V17, P61
   Lee JT, 2002, KOREAN J HERBOLOGY, V17, P51
   Lee SJ, 2009, FOOD SCI BIOTECHNOL, V18, P1423
   Lee SJ, 2008, WATER SCI TECHNOL, V57, P1191, DOI 10.2166/wst.2008.246
   Lucero P, 1997, APPL ENVIRON MICROB, V63, P3831
   MCKAY LL, 1971, APPL MICROBIOL, V22, P1070
   MIN JG, 2002, KOREAN J FOOD SCI NU, V7, P105
   Mitchell Julian I., 2006, Mycologist, V20, P62, DOI 10.1016/j.mycol.2005.11.004
   MIYATA M, 1978, J BACTERIOL, V136, P558
   MOHAMMED SI, 1991, APPL ENVIRON MICROB, V57, P2529
   MOLIN G, 1985, APPL ENVIRON MICROB, V49, P1442
   *RUR RES DEV I, 2007, FOOD COMP TABL
   Ryu DS, 2009, FOOD SCI BIOTECHNOL, V18, P1481
   Shon SK, 1990, KOREAN J APPL MICROB, V18, P506
   Smit E, 1999, APPL ENVIRON MICROB, V65, P2614
   Takagi H, 2005, APPL ENVIRON MICROB, V71, P8656, DOI 10.1128/AEM.71.12.8656-8662.2005
   Tor JM, 2001, APPL ENVIRON MICROB, V67, P1363, DOI 10.1128/AEM.67.3.1363-1365.2001
   Wu H, 2006, APPL ENVIRON MICROB, V72, P7353, DOI 10.1128/AEM.01097-06
   Yu TS, 2004, J MICROBIOL BIOTECHN, V14, P182
NR 33
TC 10
Z9 10
U1 0
U2 6
PU KOREAN SOC MICROBIOLOGY & BIOTECHNOLOGY
PI SEOUL
PA KOREA SCI TECHNOL CENTER #507,  635-4 YEOGSAM-DONG, KANGNAM-GU, SEOUL
   135-703, SOUTH KOREA
SN 1017-7825
J9 J MICROBIOL BIOTECHN
JI J. Microbiol. Biotechnol.
PD SEP
PY 2010
VL 20
IS 9
BP 1322
EP 1330
DI 10.4014/jmb.1003.03041
PG 9
WC Biotechnology & Applied Microbiology; Microbiology
SC Biotechnology & Applied Microbiology; Microbiology
GA 655OY
UT WOS:000282260500010
PM 20890098
DA 2019-07-15
ER

PT J
AU Moon, YJ
   Choi, DS
   Oh, SH
   Song, YS
   Cha, YS
AF Moon, Yeon-Jeong
   Choi, Dong-Seong
   Oh, Suk-Heung
   Song, Young-Sun
   Cha, Youn-Soo
TI Effects of persimmon-vinegar on lipid and carnitine profiles in mice
SO FOOD SCIENCE AND BIOTECHNOLOGY
LA English
DT Article
DE persimmon-vinegar; mice; lipid profile; carnitine; hepatic mRNA level
ID RATS FED CHOLESTEROL; ANTIOXIDANT ACTIVITY; SKELETAL-MUSCLE; METABOLISM;
   LIVER; GLYCOGEN; DIETS
AB The aim of this study was to investigate the effects of persimmon-vinegar supplementation on blood lipid profiles, carnitine concentrations, and hepatic mRNA levels of enzymes involved in fatty acid metabolism. Thirty-two C57BL/6J male mice were divided into 4 groups; control group (HD), industrial vinegar group (HD-V), and persimmon-vinegar groups (HD-PV1, HD-PV2). Serum triglyceride (TG) and total cholesterol (TC) concentrations significantly decreased in all vinegar-administered groups compared with the HD group. The hepatic TG and TC concentrations of persimmon-vinegar administered groups were significantly lower compared with the HD group. Liver acid insoluble acylcarnitine (AIAC) was significantly higher in the HD-PV2 than in HD and HD-V groups. The acetyl-CoA carboxylase (ACC) mRNA level tended to lower in all the vinegar administered groups compared with the HD group. These results suggest that the persimmon-vinegar has anti-obesity properties.
C1 [Moon, Yeon-Jeong; Cha, Youn-Soo] Chonbuk Natl Univ, Dept Food Sci & Human Nutr, Jeonju 561756, Jeonbuk, South Korea.
   [Moon, Yeon-Jeong; Cha, Youn-Soo] Chonbuk Natl Univ, Res Inst Human Ecol, Jeonju 561756, Jeonbuk, South Korea.
   [Choi, Dong-Seong; Oh, Suk-Heung] Woosuk Univ, Dept Food & Biotechnol, Jeonju 565701, Jeonbuk, South Korea.
   [Song, Young-Sun] Inje Univ, Sch Food Sci & Nutr, Gimhae 621749, Gyeongnam, South Korea.
RP Cha, YS (reprint author), Chonbuk Natl Univ, Dept Food Sci & Human Nutr, Jeonju 561756, Jeonbuk, South Korea.
EM cha8@jbnu.ac.kr
FU Korea Science and Engineering Foundation (KOSEF)
   [M10510120001-05N1012-00110]
FX The technical assistance of Mr. IlWoong Chang is gratefully
   acknowledged. This work (M10510120001-05N1012-00110) was supported by
   research grants from Korea Science and Engineering Foundation (KOSEF)
   for Biofoods Research Program, Ministry of Science and Technology.
CR BREMER J, 1983, PHYSIOL REV, V63, P1420
   CEDERBLA.G, 1972, CLIN CHIM ACTA, V37, P235, DOI 10.1016/0009-8981(72)90438-X
   Doucet E, 1997, EUR J CLIN NUTR, V51, P846, DOI 10.1038/sj.ejcn.1600497
   FOLCH J, 1957, J BIOL CHEM, V226, P497
   FRIEDEWALD WT, 1972, CLIN CHEM, V18, P499
   FRIEDMAN JM, 1992, CELL, V69, P217, DOI 10.1016/0092-8674(92)90402-X
   Fukuyama N, 2007, NUTRITION, V23, P81, DOI 10.1016/j.nut.2006.10.004
   Fushimi T, 2006, BRIT J NUTR, V95, P916, DOI 10.1079/BJN20061740
   Fushimi T, 2005, BRIT J NUTR, V94, P714, DOI 10.1079/BJN20051545
   Fushimi T, 2001, J NUTR, V131, P1973
   GORINSTEIN S, 1994, BIOSCI BIOTECH BIOCH, V58, P1087, DOI 10.1271/bbb.58.1087
   Gorinstein S, 2000, FOOD CHEM, V70, P303, DOI 10.1016/S0308-8146(00)00072-8
   Gorinstein S, 1998, J NUTR, V128, P2023
   Gorinstein S, 1998, J NUTR BIOCHEM, V9, P223, DOI 10.1016/S0955-2863(98)00003-5
   Gornicki P, 2003, INT J PARASITOL, V33, P885, DOI 10.1016/S0020-7519(03)00133-4
   Jeong Y.-J., 1998, KOREAN J FOOD SCI TE, V30, P1203
   KIM DH, 2001, FOOD IND NUTR, V6, P38
   KIM MK, 1994, J E ASIAN SOC DIET L, V4, P39
   Krahenbuhl S, 1996, LIFE SCI, V59, P1579, DOI 10.1016/0024-3205(96)00343-8
   Moon YJ, 2008, J MED FOOD, V11, P38, DOI 10.1089/jmf.2007.071
   PARK SH, 2007, J KOREAN SOC FOOD SC, V36, P43
   Park Su-Hui, 2008, Nutr Res Pract, V2, P227, DOI 10.4162/nrp.2008.2.4.227
   SACHAN DS, 1984, AM J CLIN NUTR, V39, P738
   Sakanaka S, 2008, FOOD CHEM, V107, P739, DOI 10.1016/j.foodchem.2007.08.080
   SO IC, 2007, KOREAN J SPORT SCI, V16, P791
   Xu QP, 2007, FOOD CHEM, V102, P841, DOI 10.1016/j.foodchem.2006.06.013
   Zang Y, 2005, OBES RES, V13, P1530, DOI 10.1038/oby.2005.188
NR 27
TC 14
Z9 17
U1 0
U2 10
PU KOREAN SOCIETY FOOD SCIENCE & TECHNOLOGY-KOSFOST
PI SEOUL
PA #605, KOREA SCI TECHNOL CENT, 635-4 YEOKSAM-DONG, KANGNAM-GU, SEOUL,
   135-703, SOUTH KOREA
SN 1226-7708
EI 2092-6456
J9 FOOD SCI BIOTECHNOL
JI Food Sci. Biotechnol.
PD APR
PY 2010
VL 19
IS 2
BP 343
EP 348
DI 10.1007/s10068-010-0049-3
PG 6
WC Food Science & Technology
SC Food Science & Technology
GA 590PP
UT WOS:000277239600009
DA 2019-07-15
ER

PT J
AU Sugiyama, S
   Fushimi, T
   Kishi, M
   Irie, S
   Tsuji, S
   Hosokawa, N
   Kaga, T
AF Sugiyama, Shino
   Fushimi, Takashi
   Kishi, Mikiya
   Irie, Shin
   Tsuji, Shigeki
   Hosokawa, Natsuko
   Kaga, Takayuki
TI Bioavailability of Acetate from Two Vinegar Supplements: Capsule and
   Drink
SO JOURNAL OF NUTRITIONAL SCIENCE AND VITAMINOLOGY
LA English
DT Article
DE vinegar; acetate; supplements; absorption; bioavailability
ID CHAIN FATTY-ACIDS; ACETIC-ACID; ABSORPTION; BLOOD; RATS; GLUCOSE
AB The bioavailability of acetate in various vinegar supplements, e.g. as capsules and drinks, remains unclear. Thus, we conducted a cross-over clinical study in 30 healthy subjects. After an overnight fast, subjects received each test sample in a randomised sequence: 9 vinegar capsules (containing 750 mg acetic acid in total) with 150 mL of water, 100 mL of vinegar drink (containing 750 mg acetic acid), and 150 ad, of water as reference. Blood samples were collected before (defined as 0 min), at 15, 30, 45, 60, 90, 120 and 180 min after each test sample intake. In the vinegar drink group, serum acetate concentration increased immediately after intake, peaked at 15 min and returned to baseline at 90 min. That in the vinegar capsule group rose slowly, peaked at 30 min and returned to baseline at 120 min The peak values in both groups exceeded 200 mu mol/L, the physiologically active concentration confirmed by in vitro experiment. In the reference group, levels remained constant throughout the 180-min period. The amount of absorbed acetate from the vinegar capsule group and the drink group was evaluated by the difference value of the area under the serum acetate concentration-time curve (AUC) between in each vinegar group and in the reference group (expressed as AUC(capsule-ref) and AUC(drink-ref), respectively). AUC(capsule-ref) was about 80% of AUC(drink-ref), but there was no significant difference between them.
C1 [Sugiyama, Shino; Fushimi, Takashi; Kishi, Mikiya; Kaga, Takayuki] Mizkan Grp Corp, Cent Res Inst, Handa 4758585, Japan.
   [Irie, Shin; Tsuji, Shigeki] Nishikumamoto Hosp, Med Co LTA, Kumamoto 8614157, Japan.
   [Hosokawa, Natsuko] Medisci Planning Inc, Dept Clin Res, Tokyo 1030004, Japan.
RP Fushimi, T (reprint author), Mizkan Grp Corp, Cent Res Inst, Handa 4758585, Japan.
EM tfushimi@mizkan.co.jp
OI Fushimi, Takashi/0000-0002-2872-1198
CR ARGENZIO RA, 1975, AM J PHYSIOL, V228, P454
   BRIGHENTI F, 1995, EUR J CLIN NUTR, V49, P242
   Brighenti F, 1997, PLANT POLYSACCHARIDE, P114
   CARMICHAEL FJ, 1988, AM J PHYSIOL, V255, pG417
   CUMMINGS JH, 1987, GUT, V28, P1221, DOI 10.1136/gut.28.10.1221
   Fushimi T, 2006, BRIT J NUTR, V95, P916, DOI 10.1079/BJN20061740
   FUSHIMI T, 2005, KENKO EIYO SHOKUHIN, V8, P13
   KAJIMOTO O, 2001, KENKO EIYO SHOKUHIN, V4, P47
   Kondo S, 2001, BIOSCI BIOTECH BIOCH, V65, P2690, DOI 10.1271/bbb.65.2690
   Kondo T, 2009, BIOSCI BIOTECH BIOCH, V73, P1837, DOI 10.1271/bbb.90231
   Kondo T, 2009, J AGR FOOD CHEM, V57, P5982, DOI 10.1021/jf900470c
   Leonard SW, 2004, AM J CLIN NUTR, V79, P86
   Miles MV, 2002, NUTR RES, V22, P919, DOI 10.1016/S0271-5317(02)00402-5
   Sakakibara S, 2006, BIOCHEM BIOPH RES CO, V344, P597, DOI 10.1016/j.bbrc.2006.03.176
   SAUNDERS DR, 1991, NUTR RES, V11, P841, DOI 10.1016/S0271-5317(05)80612-8
   SCHMITT MG, 1976, GASTROENTEROLOGY, V70, P211
   Tanizawa H., 1983, NIPPON EIYO SHOKURYO, V36, P283
   Yamashita H, 2007, BIOSCI BIOTECH BIOCH, V71, P1236, DOI 10.1271/bbb.60668
NR 18
TC 4
Z9 4
U1 0
U2 7
PU CENTER ACADEMIC PUBL JAPAN
PI TOKYO
PA 2-4-16 YAYOI, BUNKYO-KU, TOKYO, 113-0032, JAPAN
SN 0301-4800
J9 J NUTR SCI VITAMINOL
JI J. Nutr. Sci. Vitaminol.
PD AUG
PY 2010
VL 56
IS 4
BP 266
EP 269
DI 10.3177/jnsv.56.266
PG 4
WC Nutrition & Dietetics
SC Nutrition & Dietetics
GA 645LL
UT WOS:000281459100009
PM 20924150
OA Bronze
DA 2019-07-15
ER

PT J
AU Zheng, Y
   Zhang, KP
   Wang, CX
   Liu, HX
   Luo, JM
   Wang, M
AF Zheng, Yu
   Zhang, Keping
   Wang, Chunxia
   Liu, Hongxiang
   Luo, Jianmei
   Wang, Min
TI Improving acetic acid production of Acetobacter pasteurianus AC2005 in
   hawthorn vinegar fermentation by using beer for seed culture
SO INTERNATIONAL JOURNAL OF FOOD SCIENCE AND TECHNOLOGY
LA English
DT Article
DE Acetic acid; acetobacter pasteurianus; ethanol; hawthorn vinegar;
   resistance
ID TRADITIONAL BALSAMIC VINEGAR; PQQ-DEPENDENT ADH; ALCOHOL-DEHYDROGENASE;
   BACTERIA; EXPRESSION; RESISTANCE; WINE; SEQUENCE
AB Fruit vinegar can be obtained biologically from the fermentation of fruit wine using species of the genera Acetobacter. However, the productivity of vinegar is generally low because of the inhibition by substrate ethanol and product acetic acid. In this research, the yield of acetic acid, as well as the cell growth, in hawthorn vinegar fermentation was enhanced using beer for seed preparation. The higher yield of acetic acid of AC2005 was because of the higher alcohol dehydrogenase and aldehyde dehydrogenase activities caused by using beer for seed preparation. Furthermore, Acetobacter pasteurianus AC2005 showed acid stability during the fed-batch fermentation of hawthorn vinegar.
C1 [Zheng, Yu; Zhang, Keping; Wang, Chunxia; Liu, Hongxiang; Luo, Jianmei; Wang, Min] Tianjin Univ Sci & Technol, Coll Biotechnol, Minist Educ, Key Lab Ind Microbiol, Tianjin 300457, Peoples R China.
RP Wang, M (reprint author), Tianjin Univ Sci & Technol, Coll Biotechnol, Minist Educ, Key Lab Ind Microbiol, Tianjin 300457, Peoples R China.
EM minw@tust.edu.cn
FU Tianjin Municipal Science and Technology Commission [06YFGZNC00400]; Key
   Projects in the National Science & Technology Pillar Program
   [2008BAI63B06]
FX The authors acknowledge the financial support from the Tianjin Municipal
   Science and Technology Commission (06YFGZNC00400), Key Projects in the
   National Science & Technology Pillar Program during the Eleventh 5-year
   Plan Period (2008BAI63B06).
CR AMEYAMA M, 1982, METHOD ENZYMOL, V89, P491
   AMEYAMA M, 1982, METHOD ENZYMOL, V89, P450
   Berraud C, 2000, BIOTECHNOL LETT, V22, P451, DOI 10.1023/A:1005639030971
   Chinnici F, 2009, J AGR FOOD CHEM, V57, P4784, DOI 10.1021/jf804005w
   DRYSDALE GS, 1988, AM J ENOL VITICULT, V39, P143
   ENTANI E, 1985, J GEN APPL MICROBIOL, V31, P475, DOI 10.2323/jgam.31.475
   Gullo M, 2008, INT J FOOD MICROBIOL, V125, P46, DOI 10.1016/j.ijfoodmicro.2007.11.076
   Gullo M, 2009, APPL ENVIRON MICROB, V75, P2585, DOI 10.1128/AEM.02249-08
   Hanada T, 2001, BIOSCI BIOTECH BIOCH, V65, P2741, DOI 10.1271/bbb.65.2741
   Jimenez-Hornero JE, 2009, BIOCHEM ENG J, V45, P22, DOI 10.1016/j.bej.2009.01.011
   KIM JN, 2005, APPL BIOCHEM BIOTECH, V123, P861
   Lasko DR, 1997, BIOTECHNOL PROGR, V13, P519, DOI 10.1021/bp970075f
   MALDONADO O, 1975, J FOOD SCI, V40, P262, DOI 10.1111/j.1365-2621.1975.tb02178.x
   MARIETTE I, 1991, J APPL BACTERIOL, V71, P134, DOI 10.1111/j.1365-2672.1991.tb02968.x
   Nakano S, 2004, FEMS MICROBIOL LETT, V235, P315, DOI 10.1016/j.femsle.2004.05.007
   Nakano S, 2008, INT J FOOD MICROBIOL, V125, P54, DOI 10.1016/j.ijfoodmicro.2007.05.015
   Prust C, 2005, NAT BIOTECHNOL, V23, P195, DOI 10.1038/nbt1062
   Quintero Y, 2009, J APPL MICROBIOL, V106, P666, DOI 10.1111/j.1365-2672.2008.04046.x
   Raspor P, 2008, CRIT REV BIOTECHNOL, V28, P101, DOI [10.1080/07388550802046749, 10.1080/07388550802046749 ]
   Rubio-Fernendez H, 2004, EUR FOOD RES TECHNOL, V219, P393, DOI 10.1007/s00217-004-0947-9
   Sokollek SJ, 1998, J BIOTECHNOL, V60, P195, DOI 10.1016/S0168-1656(98)00014-5
   Sokollek SJ, 1997, SYST APPL MICROBIOL, V20, P481, DOI 10.1016/S0723-2020(97)80017-3
   Steiner P, 2001, APPL ENVIRON MICROB, V67, P5474, DOI 10.1128/AEM.67.12.5474-5481.2001
   STEINER P, 2003, BIOTECHNOL BIOENG, V83, P41
   TAKEMURA H, 1993, J BACTERIOL, V175, P6857, DOI 10.1128/jb.175.21.6857-6866.1993
   Trcek J, 2006, APPL MICROBIOL BIOT, V70, P366, DOI 10.1007/s00253-005-0073-z
   Trcek J, 2000, APPL MICROBIOL BIOT, V53, P289, DOI 10.1007/s002530050023
   Trcek J, 2007, EXTREMOPHILES, V11, P627, DOI 10.1007/s00792-007-0077-y
NR 28
TC 10
Z9 13
U1 1
U2 42
PU WILEY
PI HOBOKEN
PA 111 RIVER ST, HOBOKEN 07030-5774, NJ USA
SN 0950-5423
EI 1365-2621
J9 INT J FOOD SCI TECH
JI Int. J. Food Sci. Technol.
PD NOV
PY 2010
VL 45
IS 11
BP 2394
EP 2399
DI 10.1111/j.1365-2621.2010.02413.x
PG 6
WC Food Science & Technology
SC Food Science & Technology
GA 676WF
UT WOS:000283948700025
DA 2019-07-15
ER

PT J
AU Akpinar-Bayizit, A
   Turan, MA
   Ersan, LY
   Taban, N
AF Akpinar-Bayizit, Arzu
   Turan, Murat Ali
   Ersan, Lutfiye Yilmaz
   Taban, Nilgun
TI Inductively Coupled Plasma Optical-Emission Spectroscopy Determination
   of Major and Minor Elements in Vinegar
SO NOTULAE BOTANICAE HORTI AGROBOTANICI CLUJ-NAPOCA
LA English
DT Article
DE mineral elements; vinegar; inductively coupled plasma; optical emission
   spectroscopy
ID WINE VINEGARS; ACETIC-ACID; RATS; SPECTROMETRY
AB This study characterizes the mineral content of vinegar samples The concentrations of Na K Ca Mg and P (major elements) as well as Fe Mn Sn Cu Ni Zn Pb and Cd (minor elements) were determined in 35 commercial vinegar samples using inductively coupled plasma optical emission spectrometry (ICP OES) The elements with the highest concentrations were K Na Ca Mg and P The concentrations of heavy metals in the vinegar samples including Cd Ni Sn and Pb were not considered a health risk
C1 [Akpinar-Bayizit, Arzu; Ersan, Lutfiye Yilmaz] Uludag Univ, Dept Food Engn, TR-16059 Gorukle, Bursa, Turkey.
   Uludag Univ, Dept Soil Sci, TR-16059 Bursa, Turkey.
   [Taban, Nilgun] Kastamonu Univ, Fac Arts & Sci, TR-37100 Kastamonu, Turkey.
RP Akpinar-Bayizit, A (reprint author), Uludag Univ, Dept Food Engn, TR-16059 Gorukle, Bursa, Turkey.
CR Adams MR, 1998, MICROBIOLOGY FERMENT, V1
   Akbas M, 2010, J FOOD TURK IN PRESS
   [Anonymous], 2000, PROP DRAFT REV REG S
   ARTILES AA, 1993, NAHRUNG, V37, P72
   Belitz H. D., 2009, FOOD CHEM
   Da Silva JCJ, 2007, FOOD ADDIT CONTAM A, V24, P130, DOI 10.1080/02652030600931970
   Dean JR, 2008, HDB FOOD ANAL INSTRU, P319
   DiSilvestro R. A., 2005, HDB MINERALS NUTR S, V1
   Dolan SP, 2002, J FOOD COMPOS ANAL, V15, P593, DOI 10.1016/S0889-1575(02)91064-1
   EBIHARA K, 1988, AGR BIOL CHEM TOKYO, V52, P1311
   Fushimi T, 2001, J NUTR, V131, P1973
   Giudici P, 2006, FERMENTAZIONI ACETO
   GONZALEZ AMT, 1988, NAHRUNG, V32, P743, DOI 10.1002/food.19880320809
   Guerrero MI, 1997, TALANTA, V45, P379, DOI 10.1016/S0039-9140(97)00139-2
   Guerrero MI, 1996, SCI ALIMENT, V16, P143
   GUERRERO MI, 1994, J SCI FOOD AGR, V66, P209, DOI 10.1002/jsfa.2740660215
   Horiuchi J, 2000, J BIOSCI BIOENG, V90, P289, DOI 10.1263/jbb.90.289
   Horiuchi JI, 1999, J BIOSCI BIOENG, V88, P107, DOI 10.1016/S1389-1723(99)80186-8
   Joshi V. K., 2009, P197, DOI 10.1007/978-88-470-0866-3_12
   Kishi M, 1999, BIOSCI BIOTECH BIOCH, V63, P905, DOI 10.1271/bbb.63.905
   Kondo S, 2001, BIOSCI BIOTECH BIOCH, V65, P2690, DOI 10.1271/bbb.65.2690
   Liljeberg H, 1998, EUR J CLIN NUTR, V52, P368, DOI 10.1038/sj.ejcn.1600572
   Ndung'u K, 2004, TALANTA, V64, P258, DOI 10.1016/j.talanta.2004.02.017
   NOBUHARA Y, 1986, JPN J PHARMACOL, V41, P101, DOI 10.1254/jjp.41.101
   Parrondo J, 2003, J I BREWING, V109, P356, DOI 10.1002/j.2050-0416.2003.tb00610.x
   Rizzon LA, 1998, J FOOD TECHNOL, V1, P25
   Solieri L, 2009, VINEGARS WORLD, P7
   Tarist, 1994, GEN STAT VERS 4 01 D
   Turkish Food Codex, 2002, 200263 TURK FOOD COD
NR 29
TC 9
Z9 9
U1 0
U2 0
PU UNIV AGR SCI & VETERINARY MED CLUJ-NAPOCA
PI CLUJ-NAPOCA
PA 3-5 MANASTUR ST, CLUJ-NAPOCA, 400372, ROMANIA
SN 0255-965X
J9 NOT BOT HORTI AGROBO
JI Not. Bot. Horti Agrobot. Cluj-Na.
PD JUL-DEC
PY 2010
VL 38
IS 3
BP 64
EP 68
PG 5
WC Plant Sciences
SC Plant Sciences
GA 693PM
UT WOS:000285236000009
DA 2019-07-15
ER
