# Supplementary material for: Knowledge Domain and Emerging Trends in Vinegar Research: A Bibliometric Review of the Literature from WoSCC
Source: Foods. 2020 Feb 10;9(2):166. doi: 10.3390/foods9020166 (PMC7074530; doi:10.3390/foods9020166)
Supplement: Supplementary file 1 [file foods-09-00166-s001.zip › Supplementary files/Supplementary Material/WoSCC dataset for CiteSpace/data/download2010_1x5unique.txt]

PT J
AU Wu, JJ
   Gullo, M
   Chen, FS
   Giudici, P
AF Wu, JiaJia
   Gullo, Maria
   Chen, FuSheng
   Giudici, Paolo
TI Diversity of Acetobacter pasteurianus Strains Isolated From Solid-State
   Fermentation of Cereal Vinegars
SO CURRENT MICROBIOLOGY
LA English
DT Article
ID ACETIC-ACID BACTERIA; TRADITIONAL BALSAMIC VINEGAR; RED WINE;
   DIFFERENTIATION; SUCCESSION
AB Vinegar production is based on the acetification process by indigenous acetic acid bacteria (AAB). Among vinegar technologies, solid-state fermentation (SSF) processes are widespread in Asian countries to produce vinegar at small-scale. In this study, 21 AAB strains isolated from Chinese cereal vinegars produced by SSF collected in different regions of China were characterized by enterobacterial repetitive intergenic consensus (ERIC)-PCR fingerprinting. Isolates exhibited high degree of phenotypic variability as well as suitable traits for their uses as selected strains in SSF vinegar production (growth modality by superficial biofilm, no production of cellulose, ability to growth on ethanol media). 16S rRNA gene sequencing analysis of representative strains showed that strains of Acetobacter pasteurianus have a close association to cereal vinegars, whereas Gluconacetobacter europaeus population is not favoured. Selection of single or multiple strains culture within A. pasteurianus species was predicted in view of their application in SSF technology. This seems to be the first report showing phenotypic and genetic variability of AAB strains involved in SSF processes. Results can be exploited for the implementation of large-scale SSF processes by selected strains for vinegar production and other innovative biotechnological applications.
C1 [Gullo, Maria; Giudici, Paolo] Univ Modena & Reggio Emilia, Dept Agr & Food Sci, I-42100 Reggio Emilia, Italy.
   [Wu, JiaJia; Chen, FuSheng] Huazhong Agr Univ, Coll Food Sci & Technol, Wuhan 430070, Hubei, Peoples R China.
RP Gullo, M (reprint author), Univ Modena & Reggio Emilia, Dept Agr & Food Sci, Via Amendola 2, I-42100 Reggio Emilia, Italy.
EM maria.gullo@unimore.it
RI Giudici, Paolo/E-4917-2015; Gullo, Maria/F-8126-2010
OI Giudici, Paolo/0000-0003-0015-0087; Gullo, Maria/0000-0002-9908-8254
FU China Scholarship Council; Manodori Foundation, Italy
FX This research was supported by China Scholarship Council joint PhD
   Project and a grant of Manodori Foundation, Italy. The authors thank the
   Chinese vinegar factories for providing samples and factory technical
   assistance.
CR Bartowsky EJ, 2008, INT J FOOD MICROBIOL, V125, P60, DOI 10.1016/j.ijfoodmicro.2007.10.016
   Chen Fusheng, 2009, P243, DOI 10.1007/978-88-470-0866-3_15
   Cleenwerck I, 2008, INT J FOOD MICROBIOL, V125, P2, DOI 10.1016/j.ijfoodmicro.2007.04.017
   De Vuyst L, 2008, INT J FOOD MICROBIOL, V125, P79, DOI 10.1016/j.ijfoodmicro.2007.02.030
   Giudici P, 2005, APPL MICROBIOL BIOT, V66, P622, DOI 10.1007/s00253-004-1784-2
   Gonzalez A, 2004, J APPL MICROBIOL, V96, P853, DOI 10.1111/j.1365-2672.2004.02220.x
   Gullo M, 2006, INT J FOOD MICROBIOL, V106, P209, DOI 10.1016/j.ijfoodmicro.2005.06.024
   Gullo M, 2008, INT J FOOD MICROBIOL, V125, P46, DOI 10.1016/j.ijfoodmicro.2007.11.076
   Gullo M, 2009, APPL ENVIRON MICROB, V75, P2585, DOI 10.1128/AEM.02249-08
   Haruta S, 2006, INT J FOOD MICROBIOL, V109, P79, DOI 10.1016/j.ijfoodmicro.2006.01.015
   Liu DR, 2004, FOOD REV INT, V20, P407, DOI 10.1081/LFRI-200033460
   MARIETTE I, 1991, J APPL BACTERIOL, V71, P134, DOI 10.1111/j.1365-2672.1991.tb02968.x
   Mondal KK, 2009, CURR MICROBIOL, V59, P616, DOI 10.1007/s00284-009-9482-z
   Nanda K, 2001, APPL ENVIRON MICROB, V67, P986, DOI 10.1128/AEM.67.2.986-990.2001
   Navarro RR, 1999, J GEN APPL MICROBIOL, V45, P7, DOI 10.2323/jgam.45.7
   Sievers M, 2005, BERGEYS MANUAL SYSTE, V2, P41
   Sievers M, 1995, J APPL BACTERIOL S, V79, P84
   Swings J., 1992, IDENTIFICATION METHO, P103
   VERSALOVIC J, 1991, NUCLEIC ACIDS RES, V19, P6823, DOI 10.1093/nar/19.24.6823
NR 19
TC 41
Z9 45
U1 0
U2 25
PU SPRINGER
PI NEW YORK
PA 233 SPRING ST, NEW YORK, NY 10013 USA
SN 0343-8651
EI 1432-0991
J9 CURR MICROBIOL
JI Curr. Microbiol.
PD APR
PY 2010
VL 60
IS 4
BP 280
EP 286
DI 10.1007/s00284-009-9538-0
PG 7
WC Microbiology
SC Microbiology
GA 570UM
UT WOS:000275703600008
PM 19924479
DA 2019-07-15
ER

PT J
AU Shibayama, Y
   Nagano, M
   Fujii, A
   Taguchi, M
   Takeda, Y
   Yamada, K
AF Shibayama, Yoshihiko
   Nagano, Masanobu
   Fujii, Akira
   Taguchi, Miyuki
   Takeda, Yasuo
   Yamada, Katsushi
TI Safety Evaluation of Black Rice Vinegar (Kurosu) from a Jar on Food-drug
   Interaction: 30-day Ingestion Study on Expressions of Drug Metabolism
   Enzymes and Transporters in Rats
SO JOURNAL OF HEALTH SCIENCE
LA English
DT Article
DE black rice vinegar; cytochrome P450; transporter
ID MULTIDRUG-RESISTANCE PROTEIN-2; ST-JOHNS-WORT; METHOTREXATE TREATMENT
AB Black rice vinegar (kurosu) made from a jar is a traditional vinegar in Japan. Kurosu has been commonly used as a healthcare supplement; however, it is not clear whether kurosu has a treatment effect on the expression of drug metabolism enzymes and transporters, whose expression alterations may induce food-drug interaction. Alteration of the principal drug metabolism enzymes and expression following kurosu and moromi, the residue from black vinegar brewing, for 30-day treatment was evaluated. Water, 0.23% acetic acid, concentrated kurosu (containing 0.23% acetic acid) and moromi was administered to Wister rats. The treatment did not significantly affect the biochemical parameters of serum, alanine aminotransferase, alkaline phosphatase, total protein, creatinine in the serum, and body weight. The treatment also did not affect the expression levels of cytochrome P450 (Cyp) 1a2, Cyp2b1/2, Cyp3a1, glutathione S-transferase, p-glycoprotein, multidrug resistance protein 2, breast cancer resistance protein, organic anion transport polypeptide 2, and organic anion transport 2 and 3 in the liver. In conclusion, the present study suggests that kurosu from a jar does not have toxic effect and does not alter expression levels of principal drug metabolism enzymes and transporters.
C1 [Shibayama, Yoshihiko] Hokkaido Univ, Educ Res Ctr Clin Pharm, Fac Pharmaceut Sci, Kita Ku, Sapporo, Hokkaido 0600812, Japan.
   [Nagano, Masanobu; Fujii, Akira] Sakamoto Brewing Co Ltd, Kagoshima 8900052, Japan.
   [Taguchi, Miyuki; Takeda, Yasuo; Yamada, Katsushi] Kagoshima Univ, Grad Sch Med & Dent Sci, Kagoshima 8908520, Japan.
RP Shibayama, Y (reprint author), Hokkaido Univ, Educ Res Ctr Clin Pharm, Fac Pharmaceut Sci, Kita Ku, Nishi 6,Kita 12, Sapporo, Hokkaido 0600812, Japan.
EM sibayama@pharm.hokudai.ac.jp
RI Shibayama, Yoshihiko/A-3803-2012
FU Japan Society for the Promotion of Science [20926005]
FX This study was supported in part by a Grant-in-aid from the Japan
   Society for the Promotion of Science (No. 20926005).
CR Alrefai WA, 2007, PHARM RES, V24, P1803, DOI 10.1007/s11095-007-9289-1
   Dietrich CG, 2003, GUT, V52, P1788, DOI 10.1136/gut.52.12.1788
   Iwao K, 2008, YAKUGAKU ZASSHI, V128, P1341, DOI 10.1248/yakushi.128.1341
   Lake BG, 1998, TOXICOLOGY, V131, P9, DOI 10.1016/S0300-483X(98)00085-7
   Mei Q, 2004, J PHARM SCI-US, V93, P2488, DOI 10.1002/jps.20102
   Murooka Y, 2008, J IND MICROBIOL BIOT, V35, P791, DOI 10.1007/s10295-008-0362-5
   Nagano M, 2006, JPN PHARMACOL THER, V34, P199
   Oguma Tsuyoshi, 2009, Kansenshogaku Zasshi, V83, P369
   Scott GN, 2002, AM J HEALTH-SYST PH, V59, P339, DOI 10.1093/ajhp/59.4.339
   Sekine T, 2000, PFLUG ARCH EUR J PHY, V440, P337, DOI 10.1007/s004240000297
   Shibayama Y, 2004, FOOD CHEM TOXICOL, V42, P995, DOI 10.1016/j.fct.2004.02.012
   Shibayama Y, 2007, LIFE SCI, V81, P103, DOI 10.1016/j.lfs.2007.04.025
   Shibayama Y, 2006, CANCER SCI, V97, P1260, DOI 10.1111/j.1349-7006.2006.00304.x
   Shibayama Y, 2009, BIOL PHARM BULL, V32, P493, DOI 10.1248/bpb.32.493
NR 14
TC 3
Z9 3
U1 0
U2 10
PU PHARMACEUTICAL SOC JAPAN
PI TOKYO
PA 2-12-15-201 SHIBUYA, SHIBUYA-KU, TOKYO, 150, JAPAN
SN 1344-9702
J9 J HEALTH SCI
JI J. Health Sci.
PD DEC
PY 2010
VL 56
IS 6
BP 712
EP 716
DI 10.1248/jhs.56.712
PG 5
WC Toxicology
SC Toxicology
GA 688PG
UT WOS:000284862900011
OA DOAJ Gold
DA 2019-07-15
ER

PT J
AU Duran, E
   Palma, M
   Natera, R
   Castro, R
   Barroso, CG
AF Duran, Enrique
   Palma, Miguel
   Natera, Ramon
   Castro, Remedios
   Barroso, Carmelo G.
TI New FT-IR method to control the evolution of the volatile constituents
   of vinegar during the acetic fermentation process
SO FOOD CHEMISTRY
LA English
DT Article
DE FT-IR; Vinegar aroma; Acetic fermentation; SBSE
ID TRANSFORM INFRARED-SPECTROSCOPY; WINE VINEGAR; CLASSIFICATION;
   PREDICTION; PARAMETERS
AB FT-IR calibrations have been made to estimate the aromatic compounds present in vinegars during the acetic fermentation process. A change in the concentration of the major species takes place in this process: ethanol drops from values of around 12% to <1%, while acetic acid increases from values of <0.02% to >10%. To perform these FT-IR calibrations specific zones of the IR spectrum have been employed, which have permitted the calibrations to be validated, with prediction error values below 10% for ethyl esters and higher alcohols, and with errors below 20% for fatty acids. For the case of derivatives of acetic acid and furfurals, the prediction errors in the validation of the method were between 20% and 30%. (C) 2009 Elsevier Ltd. All rights reserved.
C1 [Duran, Enrique; Palma, Miguel; Natera, Ramon; Castro, Remedios; Barroso, Carmelo G.] Univ Cadiz, Fac Ciencias, Dept Quim Analit, Grp Invest Quim Analit Vino & Prod Agroalimentari, Cadiz 11510, Spain.
RP Palma, M (reprint author), Univ Cadiz, Fac Ciencias, Dept Quim Analit, Grp Invest Quim Analit Vino & Prod Agroalimentari, POB 40, Cadiz 11510, Spain.
EM miguel.palma@uca.es
RI Guerrero, Enrique Duran/J-8069-2018
OI Guerrero, Enrique Duran/0000-0003-2073-3394; castro mejias,
   remedios/0000-0002-6419-2473; Palma Lovillo, Miguel/0000-0001-8509-4226
FU Consejeria de Innovacion, Ciencia y Empresa of the Junta de Andalucia
   [PAI05-AGR-00767]
FX The present study has been financed by the Consejeria de Innovacion,
   Ciencia y Empresa of the Junta de Andalucia under the project
   "Characterisation and optimisation of the system of ageing of wines,
   brandies and vinegars of Andalusia" (PAI05-AGR-00767).
CR Arnold S, 2002, J BIOTECHNOL, V97, P133, DOI 10.1016/S0168-1656(02)00065-2
   Dixit V, 2005, APPL SPECTROSC, V59, P1553, DOI 10.1366/000370205775142638
   Guerrero ED, 2007, J CHROMATOGR A, V1167, P18, DOI 10.1016/j.chroma.2007.08.039
   Fayolle P, 2000, FOOD CONTROL, V11, P291, DOI 10.1016/S0956-7135(99)00105-X
   Garcia-Garcia I, 2007, J FOOD ENG, V80, P460, DOI 10.1016/j.jfoodeng.2006.05.028
   Garrido-Vidal D, 2004, J NEAR INFRARED SPEC, V12, P15, DOI 10.1255/jnirs.404
   Guerrero ED, 2006, J CHROMATOGR A, V1104, P47, DOI 10.1016/j.chroma.2005.12.006
   JONES DD, 1971, J I BREWING, V77, P160, DOI 10.1002/j.2050-0416.1971.tb03369.x
   Kupina SA, 2003, AM J ENOL VITICULT, V54, P131
   NIETO J, 1993, DEV FOOD SCI, V32, P469
   Nieuwoudt HH, 2004, J AGR FOOD CHEM, V52, P3726, DOI 10.1021/jf035431q
   Palma M, 2002, TALANTA, V58, P265, DOI 10.1016/S0039-9140(02)00244-8
   Saiz-Abajo MJ, 2006, FOOD CHEM, V99, P615, DOI 10.1016/j.foodchem.2005.08.006
   Tesfaye W, 2002, TRENDS FOOD SCI TECH, V13, P12, DOI 10.1016/S0924-2244(02)00023-7
   Valcarcel M, 2005, TRAC-TREND ANAL CHEM, V24, P67, DOI 10.1016/j.trac.2004.07.016
NR 15
TC 8
Z9 9
U1 0
U2 14
PU ELSEVIER SCI LTD
PI OXFORD
PA THE BOULEVARD, LANGFORD LANE, KIDLINGTON, OXFORD OX5 1GB, OXON, ENGLAND
SN 0308-8146
EI 1873-7072
J9 FOOD CHEM
JI Food Chem.
PD JUL 15
PY 2010
VL 121
IS 2
BP 575
EP 579
DI 10.1016/j.foodchem.2009.12.050
PG 5
WC Chemistry, Applied; Food Science & Technology; Nutrition & Dietetics
SC Chemistry; Food Science & Technology; Nutrition & Dietetics
GA 575BK
UT WOS:000276038400040
DA 2019-07-15
ER

PT J
AU Budak, HN
   Guzel-Seydim, ZB
AF Budak, Havva Nilgun
   Guzel-Seydim, Zeynep B.
TI Antioxidant activity and phenolic content of wine vinegars produced by
   two different techniques
SO JOURNAL OF THE SCIENCE OF FOOD AND AGRICULTURE
LA English
DT Article
DE wine vinegar; traditional vinegar; ABTS; ORAC; phenolics; catechin
ID TRADITIONAL BALSAMIC VINEGAR; CAPACITY TEAC ASSAY; RED WINES;
   POLYPHENOLS; EXTRACTS; DISEASE
AB BACKGROUND: The presence of phenolics in fruit, red wine and vinegar has positive health effects due to their significant antioxidant activity. The aim of the study was to determine the effects of two different vinegar production methods on antioxidant activity and phenolic level of vinegars derived from Ulugbey Karasi grapes. Traditional surface and industrial submerge methods were used to make vinegar. Samples were taken from fresh red grape juice, maceration, wine, traditional vinegar and industrial vinegar.
   RESULTS: Total phenolic content of traditional and industrial vinegar samples were 2690 mg L-1 and 2461 mg L-1 GAE, respectively. ORAC values of traditional and industrial vinegar samples were 10.50 mu mol mL(-1) and 8.84 mu mol mL(-1) TE, respectively. Antioxidant activity values of traditional and industrial vinegars were 13.50 mmol L-1 and 10.37 mmol L-1 TEAC, respectively. Gallic acid, catechin, epicatechin, chlorogenic acid, caffeic acid, syringic acid, p-coumaric acid and ferulic acid were detected in grape juice, wine and vinegar samples. The content of catechin in industrial vinegar (27.50 mg L-1) was significantly higher than that of in traditional vinegar (13.76 mg L-1) (P < 0.05). Traditional vinegar had higher amounts of chlorogenic and syringic acids than the industrial vinegar (P > 0.05).
   CONCLUSION: Results of this study showed that different production methods affected the functional constituents of wine vinegars. (C) 2010 Society of Chemical Industry
C1 [Budak, Havva Nilgun; Guzel-Seydim, Zeynep B.] Suleyman Demirel Univ, Dept Food Engn, Fac Engn, TR-32260 Isparta, Turkey.
RP Budak, HN (reprint author), Suleyman Demirel Univ, Dept Food Engn, Fac Engn, TR-32260 Isparta, Turkey.
EM nilgun@sdu.edu.tr
OI Guzel-Seydim, Zeynep Banu/0000-0002-1536-6545
FU Scientific Research Commission of Suleyman Demirel University
   [1685-D-08]
FX This project was financially supported by the Scientific Research
   Commission of Suleyman Demirel University (Project # 1685-D-08).
   Technical support was provided by the Carl Kuhne Vinegar Plant. The
   authors would like to thank Prof. Dr. Filiz Ozcelik and Assoc. Prof. Dr.
   Atif Can Seydim for their valuable help.
CR Alonso AM, 2004, FOOD RES INT, V37, P715, DOI 10.1016/j.foodres.2004.03.007
   [Anonymous], 1990, OFF METH AN
   Arts MJTJ, 2004, FOOD CHEM, V88, P567, DOI 10.1016/j.foodchem.2004.02.008
   *ASS OFF AN CHEM, 1992, OFF METH AN
   BRANDOLINI V, 2006, WORLD J MICROB BIOT, V23, P581
   Conte A, 2003, BRAIN RES BULL, V62, P29, DOI 10.1016/j.brainresbull.2003.08.001
   Davalos A, 2005, FOOD CHEM, V93, P325, DOI 10.1016/j.foodchem.2004.09.030
   *FAO WHO, 1982, DRAFT EUR REG STAND
   Garcia-Parrilla MC, 1997, J AGR FOOD CHEM, V45, P3487, DOI 10.1021/jf970091s
   GEY KF, 1990, BIOCHEM SOC T, V18, P1041, DOI 10.1042/bst0181041
   Huang DJ, 2005, J AGR FOOD CHEM, V53, P1841, DOI 10.1021/jf030723c
   Kallithraka S, 2006, FOOD CHEM, V99, P784, DOI 10.1016/j.foodchem.2005.07.059
   Kondrashov A., 2009, EUROPEAN E J CLIN NU, V4, P41
   Lee J, 2007, FOOD CHEM, V105, P195, DOI 10.1016/j.foodchem.2007.03.069
   MAGARINO SP, 2006, FOOD CHEM, V96, P197
   Makris DP, 2007, J FOOD COMPOS ANAL, V20, P125, DOI 10.1016/j.jfca.2006.04.010
   Masino F, 2008, FOOD CHEM, V106, P90, DOI 10.1016/j.foodchem.2007.05.069
   Monagas M, 2005, AM J ENOL VITICULT, V56, P139
   Moros J, 2008, TALANTA, V74, P632, DOI 10.1016/j.talanta.2007.06.046
   Paixao N, 2007, FOOD CHEM, V105, P204, DOI 10.1016/j.foodchem.2007.04.017
   Qu B. X., 2001, J AGR FOOD CHEM, V49, P4619
   Re R, 1999, FREE RADICAL BIO MED, V26, P1231, DOI 10.1016/S0891-5849(98)00315-3
   Rezk BM, 2003, FEBS LETT, V555, P601, DOI 10.1016/S0014-5793(03)01358-9
   Ribereau-Gayon P., 2000, HDB ENOLOGY
   Saiz-Abajo MJ, 2006, FOOD CHEM, V99, P615, DOI 10.1016/j.foodchem.2005.08.006
   Seeram NP, 2005, J NUTR BIOCHEM, V16, P360, DOI 10.1016/j.jnutbio.2005.01.006
   SINGLETON V. L., 1965, AMER J ENOL VITICULT, V16, P144
   Singleton VL, 1999, METHOD ENZYMOL, V299, P152
   van den Berg R, 2000, FOOD CHEM, V70, P391, DOI 10.1016/S0308-8146(00)00092-3
   van den Berg R, 1999, FOOD CHEM, V66, P511, DOI 10.1016/S0308-8146(99)00089-8
   Verzelloni E, 2007, FOOD CHEM, V105, P564, DOI 10.1016/j.foodchem.2007.04.014
   Visioli F, 2000, CARDIOVASC RES, V47, P419, DOI 10.1016/S0008-6363(00)00053-5
   Wu C, 2008, MEAT SCI, V80, P662, DOI 10.1016/j.meatsci.2008.03.003
   Yi OS, 1997, J AM OIL CHEM SOC, V74, P1301, DOI 10.1007/s11746-997-0061-9
NR 34
TC 35
Z9 39
U1 5
U2 47
PU WILEY-BLACKWELL
PI HOBOKEN
PA 111 RIVER ST, HOBOKEN 07030-5774, NJ USA
SN 0022-5142
EI 1097-0010
J9 J SCI FOOD AGR
JI J. Sci. Food Agric.
PD SEP
PY 2010
VL 90
IS 12
BP 2021
EP 2026
DI 10.1002/jsfa.4047
PG 6
WC Agriculture, Multidisciplinary; Chemistry, Applied; Food Science &
   Technology
SC Agriculture; Chemistry; Food Science & Technology
GA 643WX
UT WOS:000281332000010
PM 20589746
DA 2019-07-15
ER

PT J
AU Iizuka, M
   Tani, M
   Kishimoto, Y
   Saita, E
   Toyozaki, M
   Kondo, K
AF Iizuka, Maki
   Tani, Mariko
   Kishimoto, Yoshimi
   Saita, Emi
   Toyozaki, Miku
   Kondo, Kazuo
TI Inhibitory Effects of Balsamic Vinegar on LDL Oxidation and Lipid
   Accumulation in THP-1 Macrophages
SO JOURNAL OF NUTRITIONAL SCIENCE AND VITAMINOLOGY
LA English
DT Article
DE balsamic vinegar; oxidation of LDL; foam cell formation; scavenger
   receptors; atherosclerosis
ID LOW-DENSITY-LIPOPROTEIN; SCAVENGER RECEPTOR GENES; ESTER-INDUCED
   EXPRESSION; HUMAN MONOCYTIC CELLS; RED WINE; ANTIOXIDANTS; ACTIVATION;
   FLAVONOIDS; NOBILETIN; GAMMA
AB Oxidized low-density lipoprotein (LDL) is believed to contribute to atherosclerosis in part by being taken up into macrophages via scavenger receptors, thus accounting for foam cells. Balsamic vinegar is made from grapes and generally consumed in the Mediterranean region. In this study, we investigated the preventive effects of balsamic vinegar on LDL oxidation and foam cell formation. Balsamic vinegar had stronger 1,1-diphenyl-2-picrylhydrazyl (DPPH) radical scavenging abilities and higher polyphenol concentrations than rice vinegar. Balsamic vinegar dramatically inhibited LDL oxidation by azoradicals and endothelial cell-mediated oxidation in vitro. Further, we assessed the anti-oxidative effect against LDL after balsamic vinegar consumption in human subjects. Balsamic vinegar prolonged the LDL oxidation lag time and decreased lipid peroxide (LPO) and lyso-phosphatidylcholine (LPC) in LDL particles. We next examined the effect or balsamic vinegar on foam cell formation. Oil red O staining showed that balsamic vinegar inhibited oxidized LDL-induced foam cell formation in THP-1 macrophages. The concentrations of intracellular triglycerides and total cholesterols were reduced in the presence of balsamic vinegar. In addition, balsamic vinegar decreased the mRNA and protein expression level of scavenger receptors in THP-1 macrophages. These results showed that balsamic vinegar contained abundant polyphenols and inhibited LDL oxidation and oxidized LDL-induced foam cell formation by decreasing the expression of scavenger receptors.
C1 [Iizuka, Maki; Tani, Mariko; Kishimoto, Yoshimi; Saita, Emi; Toyozaki, Miku; Kondo, Kazuo] Ochanomizu Univ, Inst Environm Sci Human Life, Bunkyo Ku, Tokyo 1128610, Japan.
RP Kondo, K (reprint author), Ochanomizu Univ, Inst Environm Sci Human Life, Bunkyo Ku, 2-1-1 Otsuka, Tokyo 1128610, Japan.
EM kondo.kazuo@ocha.ac.jp
FU Japan Society for the Promotion of Science [20300244]
FX This study was supported in part by a Grant-in-Aid (20300244 to K.K.)
   from the Japan Society for the Promotion of Science. Y.K. is supported
   by research fellowships of the Japan Society for the Promotion of
   Science for young scientists. We thank all members of the Kondo
   Laboratory for critical discussion.
CR Argmann CA, 2003, ARTERIOSCL THROM VAS, V23, P475, DOI 10.1161/01.ATV.0000058860.62870.6E
   AUWERX J, 1991, EXPERIENTIA, V47, P22, DOI 10.1007/BF02041244
   Bell JRC, 2000, AM J CLIN NUTR, V71, P103
   Bors W, 1987, Free Radic Res Commun, V2, P289, DOI 10.3109/10715768709065294
   Buege J A, 1978, Methods Enzymol, V52, P302
   Cascieri MA, 2002, NAT REV DRUG DISCOV, V1, P122, DOI 10.1038/nrd723
   Eguchi A, 2006, FEBS LETT, V580, P3321, DOI 10.1016/j.febslet.2006.04.077
   Eguchi A, 2007, BIOFACTORS, V31, P107, DOI 10.1002/biof.5520310201
   Fu YC, 2002, ATHEROSCLEROSIS, V165, P259, DOI 10.1016/S0021-9150(02)00305-2
   GALIS ZS, 1994, J CLIN INVEST, V94, P2493, DOI 10.1172/JCI117619
   Glass CK, 2001, CELL, V104, P503, DOI 10.1016/S0092-8674(01)00238-0
   Hirano R, 1997, J NUTR SCI VITAMINOL, V43, P435
   Jung WJ, 2004, BIOFACTORS, V21, P113, DOI 10.1002/biof.552210122
   Kamiyama M, 2009, J NUTR SCI VITAMINOL, V55, P471, DOI 10.3177/jnsv.55.471
   Kishimoto Y, 2010, EUR J NUTR, V49, P119, DOI 10.1007/s00394-009-0056-4
   KONDO K, 1994, LANCET, V344, P1152, DOI 10.1016/S0140-6736(94)90656-4
   Lefevre J, 2007, FASEB J, V21, P3845, DOI 10.1096/fj.06-7491com
   Llaverias G, 2002, EUR J PHARMACOL, V451, P11, DOI 10.1016/S0014-2999(02)02152-0
   Nagy L, 1998, CELL, V93, P229, DOI 10.1016/S0092-8674(00)81574-3
   Ronco AM, 2005, LIPIDS, V40, P259, DOI 10.1007/s11745-005-1380-6
   Sadik CD, 2003, BIOCHEM PHARMACOL, V65, P773, DOI 10.1016/S0006-2952(02)01621-0
   Schewe T, 2001, BIOL CHEM, V382, P1687, DOI 10.1515/BC.2001.204
   Tagliazucchi M, 2008, LANGMUIR, V24, P2869, DOI 10.1021/la702734n
   Verzelloni E, 2010, J FOOD BIOCHEM, V32, P152
   Yoshida H, 1999, BIOCHEM PHARMACOL, V58, P1695, DOI 10.1016/S0006-2952(99)00256-7
NR 25
TC 9
Z9 11
U1 0
U2 14
PU CENTER ACADEMIC PUBL JAPAN
PI TOKYO
PA 2-4-16 YAYOI, BUNKYO-KU, TOKYO, 113-0032, JAPAN
SN 0301-4800
EI 1881-7742
J9 J NUTR SCI VITAMINOL
JI J. Nutr. Sci. Vitaminol.
PD DEC
PY 2010
VL 56
IS 6
BP 421
EP 427
DI 10.3177/jnsv.56.421
PG 7
WC Nutrition & Dietetics
SC Nutrition & Dietetics
GA 703XX
UT WOS:000286016400010
PM 21422711
OA Bronze
DA 2019-07-15
ER
