# Supplementary material for: Knowledge Domain and Emerging Trends in Vinegar Research: A Bibliometric Review of the Literature from WoSCC
Source: Foods. 2020 Feb 10;9(2):166. doi: 10.3390/foods9020166 (PMC7074530; doi:10.3390/foods9020166)
Supplement: Supplementary file 1 [file foods-09-00166-s001.zip › Supplementary files/Supplementary Material/WoSCC dataset for CiteSpace/data/download2010_2x5unique.txt]

PT J
AU Marques, FPP
   Spinosa, W
   Fernandes, KF
   Castro, CFD
   Caliari, M
AF Peixoto Marques, Fabiola Pedrosa
   Spinosa, Wilma
   Fernandes, Katia Flavia
   de Souza Castro, Carlos Frederico
   Caliari, Marcio
TI Quality pattern and identity of commercial fruit and vegetable vinegar
   (Acetic acid fermentation)
SO CIENCIA E TECNOLOGIA DE ALIMENTOS
LA Portuguese
DT Article
DE fermented acetic; total polyphenols; antioxidants
ID ANTI PROLIFERATIVE ACTIVITIES; ANTIOXIDANT ACTIVITY; ANTHOCYANINS; WINE
AB This work aimed to identify the patterns of identity and quality of vinegars and quantify the presence of total phenolics compounds in fruit and vegetable vinegars, Vinegars made from sugar cane, sugar cane and corn, kiwi, orange, orange and honey, apple, rice, mango, passion fruit, corn, tangerine, tangerine and corn, red wine, and white wine were analyzed in triplicates. Analyses of dry extract, density, volatile acidity, pH, ashes, alcoholic content, reducing sugars, and total polyphenols were performed. The results were submitted to ANOVA followed by the Tukey's test at 5% significance. There was a statistical correlation between the dry extract and density. All samples presented values of 0% of alcohol. The presence of honey in the vinegar formulation made from orange and honey (43.27 mg EAG.100 mL(-1)) contributed to the increase of total polyphenols content by 50% in relation to the vinegar made from orange (28.83 mg EAG.100 mL(-1)). The orange and honey vinegar presented total polyphenols content (43.27 mg EAG.100 mL(-1)) higher than that of the red wine vinegar (31.86 mg EAG.100 mL(-1)), the orange vinegar, and the tangerine vinegar (34.36 mg EAG.100 mL(-1)). It can be concluded that there were differences among the samples and the analyzed parameters, and that the vinegars made from orange and honey, orange, and tangerine presented higher total polyphenols contents than those of the red wine vinegar.
C1 [Peixoto Marques, Fabiola Pedrosa; Fernandes, Katia Flavia] Univ Fed Goias, ICB, Goiania, Go, Brazil.
   [Spinosa, Wilma] Ind Vinagres Dom Spinosa, Assis, SP, Brazil.
   [de Souza Castro, Carlos Frederico] IFET, Rio Verde, Go, Brazil.
   [Caliari, Marcio] Univ Fed Goias, Escola Agron & Engn Alimentos, Goiania, Go, Brazil.
RP Marques, FPP (reprint author), Univ Fed Goias, ICB, Goiania, Go, Brazil.
EM fabiolappm@hotmail.com
RI Fernandes, Katia/G-6120-2012; DE SOUZA CASTRO, CARLOS
   FREDERICO/B-9333-2016
OI Fernandes, Katia/0000-0002-6558-5447; DE SOUZA CASTRO, CARLOS
   FREDERICO/0000-0002-9273-7266
CR Angelo P. M., 2007, Revista do Instituto Adolfo Lutz, V66, P1
   AQUARONE E, 1990, ALIMENTOS BEBIDAS PR, P104
   ARTILES AA, 1993, ALIMENTARIA, V11, P105
   Bortolini F., 2001, Ciencia e Tecnologia de Alimentos, V21, P236, DOI 10.1590/S0101-20612001000200020
   Davalos A, 2005, FOOD CHEM, V93, P325, DOI 10.1016/j.foodchem.2004.09.030
   Degaspari CH, 2004, VISAO ACAD, V5, P33
   EBIHARA K, 1988, AGR BIOL CHEM TOKYO, V52, P1311
   Entani E, 1998, J FOOD PROTECT, V61, P953, DOI 10.4315/0362-028X-61.8.953
   EVANGELISTA J, 2001, TECNOLOGIA ALIMENTOS, P245
   GRANANDA GG, 2000, B CTR PESQUISA PROCE, V18, P51
   HADFIELD LC, 1989, J AM DIET ASSOC, V89, P1810
   *I A LUTZ, 2005, METHODOS FISICO QUIM
   Johnston CS, 2005, J AM DIET ASSOC, V105, P1939, DOI 10.1016/j.jada.2005.07.012
   Kahkonen MP, 1999, J AGR FOOD CHEM, V47, P3954, DOI 10.1021/jf990146l
   Kuskoski Eugenia Marta, 2006, Cienc. Rural, V36, P1283, DOI 10.1590/S0103-84782006000400037
   MALDONADO O, 1975, J FOOD SCI, V40, P262, DOI 10.1111/j.1365-2621.1975.tb02178.x
   Mamede M.E.O., 2004, B CTR PESQUI PROC AL, V22, P233
   MILLER GL, 1959, ANAL CHEM, V31, P426, DOI 10.1021/ac60147a030
   Nishidai S, 2000, BIOSCI BIOTECH BIOCH, V64, P1909, DOI 10.1271/bbb.64.1909
   OLIVEIRA JAP, 1987, B CTR PESQUISA PROCE, V5, P33
   PALMA MSA, 2001, BIOTECNOLOGIA INDUST, P183
   Pereira EA, 2003, REV CIENCIAS EXATAS, V5, P179
   Pinelo M, 2004, J AGR FOOD CHEM, V52, P1177, DOI 10.1021/jf0350515
   Queiroz Alexandre J. de M., 2007, Rev. bras. eng. agríc. ambient., V11, P190, DOI 10.1590/S1415-43662007000200009
   Reynertson KA, 2006, J NAT PROD, V69, P1228, DOI 10.1021/np0600999
   Rizzon Luiz Antenor, 2002, Food Sci. Technol (Campinas), V22, P192, DOI 10.1590/S0101-20612002000200015
   Rizzon L. A., 2001, Ciencia e Tecnologia de Alimentos, V21, P249, DOI 10.1590/S0101-20612001000200022
   Rizzon L. A., 1998, Brazilian Journal of Food Technology, V1, P25
   *SAS, 1996, SYST WIND REAL 6 12
   SEGUN I. Y., 2004, INT J FOODS MICROBIO, V96, P301
   SOARES Sergio Eduardo, 2002, Rev. Nutr., V15, P71, DOI 10.1590/S1415-52732002000100008
   Sousa CMDM, 2007, QUIM NOVA, V30, P351, DOI 10.1590/S0100-40422007000200021
   Sun J, 2002, J AGR FOOD CHEM, V50, P7449, DOI 10.1021/jf0207530
   Tesfaye W, 2002, TRENDS FOOD SCI TECH, V13, P12, DOI 10.1016/S0924-2244(02)00023-7
   WHITE J, 1971, PROCESS BIOCHEM, P21
   Xu QP, 2007, FOOD CHEM, V102, P841, DOI 10.1016/j.foodchem.2006.06.013
   Yang J, 2004, J AGR FOOD CHEM, V52, P6787, DOI 10.1021/jf0307144
NR 37
TC 4
Z9 5
U1 1
U2 51
PU SOC BRASILEIRA CIENCIA TECNOLOGIA ALIMENTOS
PI CAMPINAS
PA AV BRASIL 2880, CAXIA POSTAL 271 CEP 13001-970, CAMPINAS, SAO PAULO
   00000, BRAZIL
SN 0101-2061
J9 CIENCIA TECNOL ALIME
JI Ciencia Tecnol. Aliment.
PD MAY
PY 2010
VL 30
SU 1
BP 119
EP 126
DI 10.1590/S0101-20612010000500019
PG 8
WC Food Science & Technology
SC Food Science & Technology
GA 622KL
UT WOS:000279661500019
OA DOAJ Gold
DA 2019-07-15
ER

PT J
AU Fernandez-Perez, R
   Torres, C
   Sanz, S
   Ruiz-Larrea, F
AF Fernandez-Perez, Rocio
   Torres, Carmen
   Sanz, Susana
   Ruiz-Larrea, Fernanda
TI Rapid molecular methods for enumeration and taxonomical identification
   of acetic acid bacteria responsible for submerged vinegar production
SO EUROPEAN FOOD RESEARCH AND TECHNOLOGY
LA English
DT Article
DE Acetic acid bacteria; ITS PCR; Epifluorescence microscopy; Vinegar
   elaboration submerged method; Gluconacetobacter europaeus
ID TRADITIONAL BALSAMIC VINEGAR; GRADIENT GEL-ELECTROPHORESIS; MALOLACTIC
   FERMENTATIONS; RED WINE; 16S RDNA; PCR; SUCCESSION; FERMENTERS;
   DIVERSITY; STRAINS
AB The aim of the present study was to search for a rapid and reliable method to enumerate viable acetic acid bacteria (AAB) and to identify to genera and species level AAB isolates from vinegars in full acetic fermentation elaborated by the submerged method from cider, wine and spirit ethanol in industrial bioreactors. Results showed that the rapid epifluorescence staining method using the LIVE/DEAD BacLight bacterial viability kit and direct counts in Neubauer chamber rendered consistent and reliable data for viable cell counts of bacteria in all the studied vinegars. A linear correlation was shown between viable cell counts and fermentation rates. The highest fermentation rates and viable cell counts were found in cider vinegars, whereas spirit vinegars showed the lowest values for both parameters. Eighty-four AAB pure isolates were recovered from 41 different vinegar samples and were submitted to DNA extraction. PCR amplification of the 16S-23S intergenic spacer region of rDNA and subsequent sequencing were carried out to identify isolates to species level. Results showed that Gluconacetobacter europaeus was the predominant cultivable species, appearing in 79% of the total isolates. This was the unique species found in spirit vinegars, and this is the first time that AAB from spirit vinegars are taxonomically identified. Ga. europaeus was as well the predominant cultivable species in white wine vinegars. Cider vinegars presented the highest variability of species: Ga. europaeus (35.3% appearance among cultivable isolates), Ga. xylinus (35.3%), Acetobacter pasteurianus (17.6%) and Ga. hansenii (11.8%). Red wine vinegars showed cultivable isolates of the species Ga. xylinus (71.4%) and Ga. europaeus (28.6%). Summarising, both described methods for AAB enumeration and taxonomical identification proved to be fast and reliable methods, and results revealed Ga. europaeus as the cultivable major species in vinegars in full fermentation conducted by the submerged method, suggesting that Ga. europaeus strains can constitute excellent starter cultures for the elaboration of vinegars by the submerged method.
C1 [Fernandez-Perez, Rocio; Torres, Carmen; Sanz, Susana; Ruiz-Larrea, Fernanda] Univ La Rioja, Fac Sci, Dept Food & Agr, Logrono 26006, Spain.
   [Fernandez-Perez, Rocio; Ruiz-Larrea, Fernanda] GR, CSIC, UR, Inst Ciencias Vid & Vino, Logrono 26006, Spain.
RP Ruiz-Larrea, F (reprint author), Univ La Rioja, Fac Sci, Dept Food & Agr, Av Madre Dios 51, Logrono 26006, Spain.
EM fernanda.ruiz@unirioja.es
RI Torres, Carmen/C-9027-2013; Cervera, Susana Sanz/R-2982-2016
OI Torres, Carmen/0000-0003-3709-1690; Cervera, Susana
   Sanz/0000-0001-6873-1940; Fernandez Perez, Rocio/0000-0002-8543-788X;
   Ruiz Larrea, Fernanda/0000-0001-5610-7745
FU Vinagrerias Riojanas S. A. [OTEM070621]; Ministry of Research and
   Science of Spain [AGL2007-60504]; European Community
FX This work was supported by grant OTEM070621 by the company Vinagrerias
   Riojanas S. A. and grant AGL2007-60504 of the Ministry of Research and
   Science of Spain and FEDER of the European Community. Rocio
   Fernandez-Perez was supported by a research fellowship associated to
   OTEM070621.
CR Azuma Y, 2009, NUCLEIC ACIDS RES, V37, P5768, DOI 10.1093/nar/gkp612
   Baena-Ruano S, 2006, PROCESS BIOCHEM, V41, P1160, DOI 10.1016/j.procbio.2005.12.016
   Bartowsky EJ, 2008, INT J FOOD MICROBIOL, V125, P60, DOI 10.1016/j.ijfoodmicro.2007.10.016
   BENSON DA, 2009, NUCL ACIDS RES, V7
   Boesch C, 1998, SYST APPL MICROBIOL, V21, P220, DOI 10.1016/S0723-2020(98)80026-X
   Callejon RM, 2008, EUR FOOD RES TECHNOL, V227, P93, DOI 10.1007/s00217-007-0697-6
   Cleenwerck I, 2008, INT J FOOD MICROBIOL, V125, P2, DOI 10.1016/j.ijfoodmicro.2007.04.017
   De Vero L, 2008, INT J FOOD MICROBIOL, V125, P96, DOI 10.1016/j.ijfoodmicro.2007.02.029
   De Vero L, 2006, FOOD MICROBIOL, V23, P809, DOI 10.1016/j.fm.2006.01.006
   De Vuyst L, 2008, INT J FOOD MICROBIOL, V125, P79, DOI 10.1016/j.ijfoodmicro.2007.02.030
   del Campo G, 2008, BIORESOURCE TECHNOL, V99, P2857, DOI 10.1016/j.biortech.2007.06.007
   DUTROIT WJ, 2002, INT J FOOD MICROBIOL, V74, P57
   Gonzalez A, 2006, INT J FOOD MICROBIOL, V108, P141, DOI 10.1016/j.ijfoodmicro.2005.10.025
   Gonzalez A, 2006, FEMS MICROBIOL LETT, V254, P123, DOI 10.1111/j.1574-6968.2005.000011.x
   Gonzalez A, 2005, INT J FOOD MICROBIOL, V102, P295, DOI 10.1016/j.ijfoodmicro.2004.11.020
   Gonzalez A, 2004, J APPL MICROBIOL, V96, P853, DOI 10.1111/j.1365-2672.2004.02220.x
   Guedes HV, 2008, BRAZ J MICROBIOL, V39, P718, DOI 10.1590/S1517-838220080004000023
   Gullo M, 2006, INT J FOOD MICROBIOL, V106, P209, DOI 10.1016/j.ijfoodmicro.2005.06.024
   Gullo M, 2008, INT J FOOD MICROBIOL, V125, P46, DOI 10.1016/j.ijfoodmicro.2007.11.076
   Gullo M, 2009, APPL ENVIRON MICROB, V75, P2585, DOI 10.1128/AEM.02249-08
   Haruta S, 2006, INT J FOOD MICROBIOL, V109, P79, DOI 10.1016/j.ijfoodmicro.2006.01.015
   Ilabaca C, 2008, INT J FOOD MICROBIOL, V126, P245, DOI 10.1016/j.ijfoodmicro.2008.05.001
   Lopez I, 2007, EUR FOOD RES TECHNOL, V226, P215, DOI 10.1007/s00217-006-0529-0
   Manuel Guillamon Jose, 2009, P31, DOI 10.1007/978-3-540-85463-0_2
   Mesa MM, 2003, J FLUORESC, V13, P261, DOI 10.1023/A:1025094017265
   Nanda K, 2001, APPL ENVIRON MICROB, V67, P986, DOI 10.1128/AEM.67.2.986-990.2001
   Poblet M, 2000, LETT APPL MICROBIOL, V31, P63, DOI 10.1046/j.1472-765X.2000.00765.x
   Prieto C, 2007, INT J FOOD MICROBIOL, V115, P348, DOI 10.1016/j.ijfoodmicro.2006.12.017
   Ruiz A, 2000, INT J SYST EVOL MICR, V50, P1981, DOI 10.1099/00207713-50-6-1981
   Schuller G, 2000, INT J SYST EVOL MICR, V50, P2013, DOI 10.1099/00207713-50-6-2013
   SIEVERS M, 1992, SYST APPL MICROBIOL, V15, P386, DOI 10.1078/072320202320771453
   Sokollek SJ, 1998, INT J SYST BACTERIOL, V48, P935, DOI 10.1099/00207713-48-3-935
   Tesfaye W, 2002, TRENDS FOOD SCI TECH, V13, P12, DOI 10.1016/S0924-2244(02)00023-7
   TEUBER M, 1987, BIOTECHNOL LETT, V9, P265, DOI 10.1007/BF01027161
   Torija MJ, 2010, FOOD MICROBIOL, V27, P257, DOI 10.1016/j.fm.2009.10.001
   Trcek J, 2002, FEMS MICROBIOL LETT, V208, P69, DOI 10.1016/S0378-1097(01)00593-6
   Trcek J, 2000, APPL MICROBIOL BIOT, V53, P289, DOI 10.1007/s002530050023
   Trcek J, 1997, FOOD TECHNOL BIOTECH, V35, P63
   Trcek J, 2007, EXTREMOPHILES, V11, P627, DOI 10.1007/s00792-007-0077-y
   WOOD BJB, 1998, MICROBIOLOGY FERMENT, V1, P10
   Yamada Y, 2008, INT J FOOD MICROBIOL, V125, P15, DOI 10.1016/j.ijfoodmicro.2007.11.077
NR 41
TC 8
Z9 8
U1 0
U2 20
PU SPRINGER
PI NEW YORK
PA 233 SPRING ST, NEW YORK, NY 10013 USA
SN 1438-2377
J9 EUR FOOD RES TECHNOL
JI Eur. Food Res. Technol.
PD SEP
PY 2010
VL 231
IS 5
BP 813
EP 819
DI 10.1007/s00217-010-1331-6
PG 7
WC Food Science & Technology
SC Food Science & Technology
GA 638PL
UT WOS:000280906900019
DA 2019-07-15
ER

PT J
AU Kawano, K
   Morimura, S
   Mori, E
   Matsushita, H
   Ohta, H
   Kida, K
AF Kawano, Kuniaki
   Morimura, Shigeru
   Mori, Emiko
   Matsushita, Hirokazu
   Ohta, Hiroto
   Kida, Kenji
TI Isolation and Identification by Cytoprotection Assay of Antioxidative
   Compound Contained in Vinegar Produced from Sweet Potato-Shochu
   Post-Distillation Slurry
SO FOOD SCIENCE AND TECHNOLOGY RESEARCH
LA English
DT Article
DE sweet potato-shochu post-distillation slurry; vinegar; caffeic acid
   ethyl ester; antioxidative effect; reversed phase HPLC
ID ACID PHENETHYL ESTER; CAFFEIC ACID; ANTITUMOR-ACTIVITY; MOUSE MODEL;
   IN-VITRO; KAPPA-B; TUMOR; MECHANISM; CELLS; CAPE
AB Vinegar was produced from rice-, barley-, and sweet potato-shochu distillery wastewater (post-distillation slurry) using aerobic acetic acid fermentation with Acetobacter pasteurianus NBRC 3283. Among these, vinegar produced from sweet potato-shochu post-distillation slurry showed the highest antioxidative effect on U937 cells. The active compound was isolated using reversed phase HPLC and identified as caffeic acid ethyl ester using H-1-NMR and LC-MS. Caffeic acid ethyl ester as well as caffeic acid were contained in the vinegar produced from sweet potato-shochu post-distillation slurry. It was confirmed that caffeic acid ethyl ester showed an obvious antioxidative effect on U937 and HepG2 cells, but on the other hand caffeic acid did not. Caffeic acid ethyl ester was not determined in the vinegar produced from rice- and barley-shochu post-distillation slurry.
C1 [Kawano, Kuniaki; Morimura, Shigeru; Mori, Emiko; Matsushita, Hirokazu; Ohta, Hiroto; Kida, Kenji] Kumamoto Univ, Dept Mat & Life Sci, Grad Sch Sci & Technol, Kumamoto 8608555, Japan.
RP Morimura, S (reprint author), Kumamoto Univ, Dept Mat & Life Sci, Grad Sch Sci & Technol, 2-39-1 Kurokami, Kumamoto 8608555, Japan.
EM morimura@kumamoto-u.ac.jp
CR Chiang YM, 2005, BRIT J PHARMACOL, V146, P352, DOI 10.1038/sj.bjp.0706343
   Chung TW, 2004, FASEB J, V18, P1123, DOI [10.1096/fj.04-2126com, 10.1096/fj.03-1429fje]
   Etzenhouser B, 2001, BIOORGAN MED CHEM, V9, P199, DOI 10.1016/S0968-0896(00)00238-8
   FESEN MR, 1994, BIOCHEM PHARMACOL, V48, P595, DOI 10.1016/0006-2952(94)90291-7
   Fitzpatrick LR, 2001, J PHARMACOL EXP THER, V299, P915
   Hsu LY, 2005, BIOL PHARM BULL, V28, P1211, DOI 10.1248/bpb.28.1211
   Huang MT, 1996, CARCINOGENESIS, V17, P761, DOI 10.1093/carcin/17.4.761
   Jayaprakasam B, 2006, J AGR FOOD CHEM, V54, P5375, DOI 10.1021/jf060899p
   Kanazawa A, 2000, BIOFACTORS, V13, P187, DOI 10.1002/biof.5520130130
   KAWANO K, 2010, J BREW SOC IN PRESS, V105
   KAWANO K, 2008, J BREW SOC JPN, V103, P301
   Morimura S, 2002, SEIBUTSU-KOGAKU KAIS, V80, P417
   Morimura S, 2004, SEIBUTSU-KOGAKU KAIS, V82, P573
   Seki T, 2004, BIOFACTORS, V22, P103, DOI 10.1002/biof.5520220120
   Seki T, 2008, NUTR CANCER, V60, P776, DOI 10.1080/01635580802277709
   Seki T, 2008, J AGR FOOD CHEM, V56, P3785, DOI 10.1021/jf073040w
   Sho C, 2008, J JPN SOC FOOD SCI, V55, P287
   Ye XJ, 2004, BIOSCI BIOTECH BIOCH, V68, P551, DOI 10.1271/bbb.68.551
   YOKOYAMA S, 2002, J BREW SOC JPN, V97, P204
   Yoshimoto M, 2005, BIOSCI BIOTECH BIOCH, V69, P1777, DOI 10.1271/bbb.69.1777
NR 20
TC 5
Z9 5
U1 1
U2 12
PU KARGER
PI BASEL
PA ALLSCHWILERSTRASSE 10, CH-4009 BASEL, SWITZERLAND
SN 1344-6606
J9 FOOD SCI TECHNOL RES
JI Food Sci. Technol. Res.
PD JUL
PY 2010
VL 16
IS 4
BP 327
EP 332
DI 10.3136/fstr.16.327
PG 6
WC Food Science & Technology
SC Food Science & Technology
GA 642MZ
UT WOS:000281220200009
OA Bronze
DA 2019-07-15
ER

PT J
AU Tesfaye, W
   Morales, ML
   Callejon, RM
   Cerezo, AB
   Gonzalez, AG
   Garcia-Parrilla, MC
   Troncoso, AM
AF Tesfaye, W.
   Morales, M. L.
   Callejon, R. M.
   Cerezo, Ana B.
   Gonzalez, A. G.
   Garcia-Parrilla, M. C.
   Troncoso, A. M.
TI DESCRIPTIVE SENSORY ANALYSIS OF WINE VINEGAR: TASTING PROCEDURE AND
   RELIABILITY OF NEW ATTRIBUTES
SO JOURNAL OF SENSORY STUDIES
LA English
DT Article
ID MULTIVARIATE-ANALYSIS; PERFORMANCE; ASSESSORS; QUALITY; PANEL
AB A procedure for the sensory analysis of vinegar, which provides reproducible results and minimizes the standard deviation of attributes, was developed. A new tasting protocol was proposed that leads to low dispersions of panelists' answers. The list of attributes that describe vinegars was extended to a total of 13, the importance (or discriminant utility) of which was analyzed by using Partial Least Squares Regression related techniques. The attributes selected showed a good between-run reproducibility as was shown by the Discriminant Partial Least Squares Regression analysis on replications. The proposed methodology proved to be useful for tasting very different types of wine vinegars (i.e., sherry and red and white wine vinegars).
   PRACTICAL APPLICATIONS
   As the vinegar market is now making products from different raw materials, we believed that it would be interesting to improve sensory analysis. The European Union (EU) regulates the sensory analysis of oil but not of vinegar. Our manuscript describes a tasting protocol that aims to provide more reproducible results, proposes a broader vocabulary for describing vinegars and uses statistical tools to verify the reliability of new attributes.
C1 [Tesfaye, W.; Morales, M. L.; Callejon, R. M.; Cerezo, Ana B.; Garcia-Parrilla, M. C.; Troncoso, A. M.] Univ Seville, Fac Farm, Area Nutr & Bromatol, E-41012 Seville, Spain.
   [Gonzalez, A. G.] Univ Seville, Fac Quim, Dept Quim Analit, E-41071 Seville, Spain.
RP Garcia-Parrilla, MC (reprint author), Univ Seville, Fac Farm, Area Nutr & Bromatol, C Prof Garcia Gonzalez 2, E-41012 Seville, Spain.
EM mcparrilla@us.es
RI Gonzalez, A. Gustavo/N-8982-2015; Troncoso, Ana M/A-6525-2008;
   Garcia-Parrilla, M. Carmen/A-6466-2008; Morales, M.Lourdes/M-7892-2014
OI Gonzalez, A. Gustavo/0000-0003-0013-9881; Troncoso, Ana
   M/0000-0003-0291-2823; Garcia-Parrilla, M. Carmen/0000-0002-0436-2784;
   Morales, M.Lourdes/0000-0002-0384-0326; Callejon Fernandez, Raquel
   Maria/0000-0001-5285-4575
FU European Community
FX We are very grateful to the Sixth Framework Program of the European
   Community (2002-2006) (Project-"WINEGAR") for financial support and to
   the members of the tasting panel who received no remuneration for taking
   part in the study.
CR [Anonymous], 1977, 3591 ISO
   [Anonymous], 1987, 4121 ISO
   Bi J., 2003, J SENS STUD, V18, P61, DOI DOI 10.1111/J.1745-459X.2003.TB00373.X>.ACESS0
   Byrne DV, 2001, FOOD QUAL PREFER, V12, P171, DOI 10.1016/S0950-3293(00)00043-4
   *CAM PROC ASA, 2004, UNSCR
   Couronne T, 1997, FOOD QUAL PREFER, V8, P359, DOI 10.1016/S0950-3293(97)00025-6
   Gerbi V, 1997, SCI ALIMENT, V17, P349
   Gomez MLM, 2006, J FOOD SCI, V71, pS238
   GonzalezVinas MA, 1996, J SENS STUD, V11, P129, DOI 10.1111/j.1745-459X.1996.tb00037.x
   HERNANDEZ PT, 2000, ANALISIS SENSORIAL A, P135
   International Organization for Standardization (ISO), 1991, 3972 ISO
   *ISO, 1994, 135 ISO
   King MC, 2001, J SENS STUD, V16, P567, DOI 10.1111/j.1745-459X.2001.tb00321.x
   Martens M, 2000, FOOD QUAL PREFER, V11, P147, DOI 10.1016/S0950-3293(99)00068-3
   Morales ML, 2001, EUR FOOD RES TECHNOL, V212, P676, DOI 10.1007/s002170100301
   Murray JM, 2001, FOOD RES INT, V34, P461, DOI 10.1016/S0963-9969(01)00070-9
   Naes T, 1998, FOOD QUAL PREFER, V9, P107, DOI 10.1016/S0950-3293(97)00040-2
   Natera R, 2003, J AGR FOOD CHEM, V51, P3345, DOI 10.1021/jf021180u
   Nielsen D, 2005, J SENS STUD, V20, P35, DOI 10.1111/j.1745-459X.2005.00002.x
   NIETO J, 1993, DEV FOOD SCI, V32, P469
   Romero LE, 1998, BIOPROCESS ENG, V18, P289, DOI 10.1007/s004490050443
   *STATS INC, 1995, STAT WIND COMP PROGR
   Tesfaye W, 2002, J SENS STUD, V17, P133, DOI 10.1111/j.1745-459X.2002.tb00338.x
   Tesfaye W, 2002, TRENDS FOOD SCI TECH, V13, P12, DOI 10.1016/S0924-2244(02)00023-7
   Thybo AK, 2000, FOOD QUAL PREFER, V11, P283, DOI 10.1016/S0950-3293(99)00045-2
NR 25
TC 12
Z9 13
U1 0
U2 13
PU WILEY
PI HOBOKEN
PA 111 RIVER ST, HOBOKEN 07030-5774, NJ USA
SN 0887-8250
EI 1745-459X
J9 J SENS STUD
JI J. Sens. Stud.
PD APR
PY 2010
VL 25
IS 2
BP 216
EP 230
DI 10.1111/j.1745-459X.2009.00253.x
PG 15
WC Food Science & Technology
SC Food Science & Technology
GA 573CI
UT WOS:000275885600004
DA 2019-07-15
ER

PT J
AU Hattori, R
   Yamada, K
   Shibata, H
   Hirano, S
   Tajima, O
   Yoshida, N
AF Hattori, Ryota
   Yamada, Keita
   Shibata, Hiroki
   Hirano, Satoshi
   Tajima, Osamu
   Yoshida, Naohiro
TI Measurement of the Isotope Ratio of Acetic Acid in Vinegar by
   HS-SPME-GC-TC/C-IRMS
SO JOURNAL OF AGRICULTURAL AND FOOD CHEMISTRY
LA English
DT Article
DE Acetic acid; isotope ratios; SPME; authenticity; vinegar
ID GEOGRAPHICAL ORIGIN; CARBON; AUTHENTICATION; ETHANOL; DEUTERIUM; COFFEE;
   PCR; MS
AB Acetic acid is the main ingredient of vinegar, and the worth of vinegar often depends on the fermentation of raw materials. In this study, we have developed a simple and rapid method for discriminating the fermentation of the raw materials of vinegar by measuring the hydrogen and carbon isotope ratio of acetic acid using head space solid-phase microextraction (HS-SPME) combined with gas chromatography high temperature conversion or combustion-isotope ratio mass spectrometry (GC-TC/C-IRMS). The measurement of acetic acid in vinegar by this method was possible with repeatabilities (1 sigma) of +/- 5.0 parts per thousand for hydrogen and +/- 0.4 parts per thousand, for carbon, which are sufficient to discriminate the origin of acetic acid. The fermentation of raw materials of several vinegars was evaluated by this method.
C1 [Hattori, Ryota; Hirano, Satoshi; Tajima, Osamu] Kirin Holdings Co Ltd, Ctr Food Safety Sci, Cent Labs Frontier Technol, Kanazawa Ku, Yokohama, Kanagawa 2360004, Japan.
   [Yamada, Keita; Yoshida, Naohiro] Tokyo Inst Technol, Dept Environm Chem & Engn, Interdisciplinary Grad Sch Sci & Engn, Yokohama, Kanagawa 2268502, Japan.
   [Shibata, Hiroki; Yoshida, Naohiro] Tokyo Inst Technol, Dept Environm Sci & Technol, Interdisciplinary Grad Sch Sci & Engn, Yokohama, Kanagawa 2268502, Japan.
RP Hattori, R (reprint author), Kirin Holdings Co Ltd, Ctr Food Safety Sci, Cent Labs Frontier Technol, Kanazawa Ku, 1-13-5 Fukuura, Yokohama, Kanagawa 2360004, Japan.
EM Ryota_Hattori@kirin.co.jp
RI Yoshida, Naohiro/A-8335-2010
OI Yoshida, Naohiro/0000-0003-0454-3849
CR Anderson KA, 2002, J AGR FOOD CHEM, V50, P2068, DOI 10.1021/jf011056v
   Bensaid FF, 2002, J AGR FOOD CHEM, V50, P6271, DOI 10.1021/jf020316l
   Christoph N., 2007, ACS SYM SER, V952, P166
   Coetzee PP, 2005, J AGR FOOD CHEM, V53, P5060, DOI 10.1021/jf048268n
   Coplen TB, 2006, RAPID COMMUN MASS SP, V20, P3165, DOI 10.1002/rcm.2727
   Crittenden RG, 2007, INT DAIRY J, V17, P421, DOI 10.1016/j.idairyj.2006.05.012
   DANHO D, 1992, ANALUSIS, V20, P179
   Dias RF, 1997, ANAL CHEM, V69, P944, DOI 10.1021/ac960635+
   FARQUHAR GD, 1989, ANNU REV PLANT PHYS, V40, P503, DOI 10.1146/annurev.pp.40.060189.002443
   Foerstel H, 2007, ANAL BIOANAL CHEM, V388, P541, DOI 10.1007/s00216-007-1241-z
   Hattori R, 2008, RAPID COMMUN MASS SP, V22, P3410, DOI 10.1002/rcm.3753
   Hermann A, 2001, EUR FOOD RES TECHNOL, V212, P683, DOI 10.1007/s002170100308
   KRUEGER HW, 1982, MASS SPECTROM REV, V1, P205
   Lahiff S, 2001, MOL CELL PROBE, V15, P27, DOI 10.1006/mcpr.2000.0336
   Marcos A, 1998, J ANAL ATOM SPECTROM, V13, P521, DOI 10.1039/a708658j
   MARTIN GJ, 1986, J AM CHEM SOC, V108, P5116, DOI 10.1021/ja00277a013
   Nakamura S, 2007, J AGR FOOD CHEM, V55, P10388, DOI 10.1021/jf072407u
   REMAUD G, 1992, FRESEN J ANAL CHEM, V342, P457, DOI 10.1007/BF00322207
   SMITH BN, 1971, PLANT PHYSIOL, V47, P380, DOI 10.1104/pp.47.3.380
   Yamada K, 2007, RAPID COMMUN MASS SP, V21, P1431, DOI 10.1002/rcm.2977
   Zwank L, 2003, ANAL CHEM, V75, P5575, DOI 10.1021/ac034230i
NR 21
TC 24
Z9 25
U1 0
U2 23
PU AMER CHEMICAL SOC
PI WASHINGTON
PA 1155 16TH ST, NW, WASHINGTON, DC 20036 USA
SN 0021-8561
EI 1520-5118
J9 J AGR FOOD CHEM
JI J. Agric. Food Chem.
PD JUN 23
PY 2010
VL 58
IS 12
BP 7115
EP 7118
DI 10.1021/jf100406y
PG 4
WC Agriculture, Multidisciplinary; Chemistry, Applied; Food Science &
   Technology
SC Agriculture; Chemistry; Food Science & Technology
GA 610BJ
UT WOS:000278704000002
PM 20504023
DA 2019-07-15
ER
