# Supplementary material for: Knowledge Domain and Emerging Trends in Vinegar Research: A Bibliometric Review of the Literature from WoSCC
Source: Foods. 2020 Feb 10;9(2):166. doi: 10.3390/foods9020166 (PMC7074530; doi:10.3390/foods9020166)
Supplement: Supplementary file 1 [file foods-09-00166-s001.zip › Supplementary files/Supplementary Material/WoSCC dataset for CiteSpace/data/download2010_3x5unique.txt]

PT J
AU Chen, JC
   Chen, QH
   Guo, Q
   Ruan, S
   Ruan, H
   He, GQ
   Gu, Q
AF Chen, Ji-Cheng
   Chen, Qi-He
   Guo, Qin
   Ruan, Sue
   Ruan, Hui
   He, Guo-Qing
   Gu, Qing
TI Simultaneous determination of acetoin and tetramethylpyrazine in
   traditional vinegars by HPLC method
SO FOOD CHEMISTRY
LA English
DT Article
DE Acetoin; Tetramethylpyrazine; Chinese black vinegars; Simultaneous
   determination; HPLC
ID ANTIOXIDANT PROPERTIES; ORGANIC-ACIDS; PYRAZINE; SUGARS; CHROMATOGRAPHY;
   PATHWAY; CHEESE
AB A rapid and selective HPLC method was developed for the simultaneous analysis of acetoin (ACT) and tetramethylpyrazine (TMP). The chromatography was performed on a Zorbax SB-C18 column at 45 degrees C, with an aqueous mobile phase (1% acetic acid and 0.05% trifluoroacetic acid in water, pH 2.5)-(methanol) (45:55, v/v). The flow rate was 0.8 mL/min and UV detection wavelength was 297 nm. This method permits the simultaneous determination of ACT and TMP in fermentative foods with detection limits of 5.625 and 0.033 mu g/mL, respectively. The recovery was 96.03% for ACT and 92.06% for TMP. Correlation coefficients were greater than 0.9999 for the two compounds. The linearity ranges for ACT and TMP were in the range of 0.02-20 mg/L and 0.12-80 mu g/mL, respectively. The proposed method could be used for routine quality control of foods, beverages, natural products, or pharmaceuticals. Current data suggest that the content of TMP in vinegars is positively correlated with that of ACT. (C) 2010 Elsevier Ltd. All rights reserved.
C1 [Chen, Ji-Cheng; Chen, Qi-He; Guo, Qin; Ruan, Hui; He, Guo-Qing; Gu, Qing] Zhejiang Univ, Dept Food Sci & Nutr, Hangzhou 310029, Zhejiang, Peoples R China.
   [Ruan, Sue] Kansas State Univ, Dept Grain Sci & Ind, Manhattan, KS 66502 USA.
   [Gu, Qing] Zhejiang Gongshang Univ, Dept Biotechnol, Hangzhou 310035, Zhejiang, Peoples R China.
RP He, GQ (reprint author), Zhejiang Univ, Dept Food Sci & Nutr, Hangzhou 310029, Zhejiang, Peoples R China.
EM gqhe@zju.edu.cn; guqing2002@hotmail.com
FU National Key Technologies RD Program [2006BAD27B09]
FX This work was supported by National Key Technologies R&D Program under
   Grant No. 2006BAD27B09. We thank Hong Liu, Haifeng Zhang, Xiaofeng Lu
   for their assistance and the valuable discussions.
CR ALINE TT, 2008, FOOD CHEM, V108, P1133
   ASTON JW, 1982, AUST J DAIRY TECHNOL, V37, P59
   Callejon RM, 2009, FOOD CHEM, V113, P1252, DOI 10.1016/j.foodchem.2008.08.027
   Cocchi M, 2006, TALANTA, V69, P1166, DOI 10.1016/j.talanta.2005.12.032
   DANILO DF, 2001, ENZYME MICROBIAL TEC, V33, P708
   DEMAIN AL, 1967, J BACTERIOL, V94, P323
   Fushimi T, 2006, BRIT J NUTR, V95, P916, DOI 10.1079/BJN20061740
   Hashim P, 1997, J FOOD SCI TECH MYS, V34, P483
   He ZY, 2004, CHIN CONDIMENT, V2, P36
   Jinap Misnawi S., 2004, Food Chemistry, V85, P73, DOI 10.1016/j.foodchem.2003.06.005
   Johnston CS, 2004, DIABETES CARE, V27, P281, DOI 10.2337/diacare.27.1.281
   Jung MY, 1997, FOOD CHEM, V60, P95, DOI 10.1016/S0308-8146(96)00316-0
   KOSUGE T, 1962, NATURE, V195, P1103, DOI 10.1038/1951103a0
   KOSUGE T, 1962, NATURE, V193, P776, DOI 10.1038/193776a0
   Leeman M, 2005, EUR J CLIN NUTR, V59, P1266, DOI 10.1038/sj.ejcn.1602238
   Liljeberg H., 1998, EUR J CLIN NUTR, V64, P886
   ODDOY A, 1991, EUR RESPIR J, V4, P1223
   Sakanaka S, 2008, FOOD CHEM, V107, P739, DOI 10.1016/j.foodchem.2007.08.080
   Shu CK, 1998, J AGR FOOD CHEM, V46, P1515, DOI 10.1021/jf970999i
   Sun YW, 2008, BIOORGAN MED CHEM, V16, P8868, DOI 10.1016/j.bmc.2008.08.075
   Tian JY, 2009, FOOD CHEM, V112, P1079, DOI 10.1016/j.foodchem.2008.06.044
   Verzelloni E, 2007, FOOD CHEM, V105, P564, DOI 10.1016/j.foodchem.2007.04.014
   Xiao ZJ, 2007, CRIT REV MICROBIOL, V33, P127, DOI 10.1080/10408410701364604
   Xu QP, 2007, FOOD CHEM, V102, P841, DOI 10.1016/j.foodchem.2006.06.013
   Zeppa G, 2001, J AGR FOOD CHEM, V49, P2722, DOI 10.1021/jf0009403
   Zheng Feng-ming, 2005, Zhongguo Zhong Xi Yi Jie He Za Zhi, V25, P419
NR 26
TC 27
Z9 31
U1 1
U2 41
PU ELSEVIER SCI LTD
PI OXFORD
PA THE BOULEVARD, LANGFORD LANE, KIDLINGTON, OXFORD OX5 1GB, OXON, ENGLAND
SN 0308-8146
EI 1873-7072
J9 FOOD CHEM
JI Food Chem.
PD OCT 15
PY 2010
VL 122
IS 4
BP 1247
EP 1252
DI 10.1016/j.foodchem.2010.03.072
PG 6
WC Chemistry, Applied; Food Science & Technology; Nutrition & Dietetics
SC Chemistry; Food Science & Technology; Nutrition & Dietetics
GA 608KI
UT WOS:000278582400049
DA 2019-07-15
ER

PT J
AU Tzortzakis, NG
AF Tzortzakis, Nikos G.
TI Ethanol, vinegar and Origanum vulgare oil vapour suppress the
   development of anthracnose rot in tomato fruit
SO INTERNATIONAL JOURNAL OF FOOD MICROBIOLOGY
LA English
DT Article
DE Tomato; Ethanol; Vinegar; Essential oil; Anthracnose; Fungal growth
ID MAINTAINING POSTHARVEST QUALITY; METHYL JASMONATE; VOLATILE COMPOUNDS;
   GRAY MOLD; DISEASES; BERRIES; STORAGE; DECAY; ACID
AB Anthracnose rot (Colletotrichum coccodes) development in vitro or in tomato (Lycopersicon esculentum L.) fruit was evaluated after treatment with absolute ethyl alcohol (AEA), vinegar (VIN), chlorine (CHL) or origanum oil (ORI) and storage at 12 degrees C and 95% relative humidity during or following exposure to the volatiles. Fruit treated with vapours reduced fungal spore germination/production, but in the case of AEA- and VIN-treated fruits, fungal mycelium development was accelerated. Fruit lesion development was suppressed after fruit exposure to pure (100% v/v) AEA or ORI vapours which were accompanied by increased fruit cracking. Exposure to pure VIN-, CHL- and ORI vapours reduced (up to 92%) spore germination in vitro, but no differences were observed in the AEA treatment. The benefits associated with volatiles-enrichment were maintained in fruit pre-exposed to vapours, resulting in suppression in spore germination and spore production. However, studies performed on fungi grown on Potato Dextrose Agar revealed fewer direct effects of volatiles on fungal colony development and spore germination per se, implying that suppression of pathogen development was due in a large part to the impact of volatiles on fruit-pathogen interactions and/or 'memory' effects on fruit tissue. Work is currently focussing on the mechanisms underlying the impacts of volatiles on fruit quality related attributes. The results of this study indicate that volatiles may be considered as an alternative to the traditional postharvest sanitizing techniques. Each commodity needs to be individually assessed, and the volatile concentration and sanitising technique optimised, before the volatile treatment is used commercially. (C) 2010 Elsevier B.V. All rights reserved.
C1 [Tzortzakis, Nikos G.] Natl Agr Res Fdn NAGREF, Dept Hydropon & Aromat Plants, Inst Olive Tree & Subtrop Plants, Agrokipion 73100, Chania, Greece.
RP Tzortzakis, NG (reprint author), Technol Educ Inst Crete, Soilless Culture Lab Solid Waste & Wastewater Man, Iraklion 71004, Greece.
EM ntzortzakis@staff.teicrete.gr
OI Tzortzakis, Nikolaos/0000-0002-2719-6627
FU National Research Foundation of Greece (IKY)
FX This study was supported by the National Research Foundation of Greece
   (IKY) via the award of a scholarship to NT. We thank Dr. Paul Donohoe
   and colleagues, Environmental Mass Spectrometry Unit, Newcastle
   University, UK, for their respective technical inputs on oil analysis.
CR Anthony S, 2003, J HORTIC SCI BIOTECH, V78, P780, DOI 10.1080/14620316.2003.11511699
   Conrath U, 2002, TRENDS PLANT SCI, V7, P210, DOI 10.1016/S1360-1385(02)02244-6
   Droby S, 1999, J AM SOC HORTIC SCI, V124, P184
   Duru ME, 2003, FITOTERAPIA, V74, P170, DOI 10.1016/S0367-326X(02)00318-0
   ECKERT JW, 1988, ANNU REV PHYTOPATHOL, V26, P433, DOI 10.1146/annurev.py.26.090188.002245
   Gabler FM, 2001, AM J ENOL VITICULT, V52, P12
   Ghahramani F, 2000, HORTSCIENCE, V35, P1292
   Ju ZQ, 2000, POSTHARVEST BIOL TEC, V20, P243, DOI 10.1016/S0925-5214(00)00120-4
   Karabulut OA, 2004, POSTHARVEST BIOL TEC, V34, P169, DOI 10.1016/j.postharvbio.2004.05.003
   Larson E. L., 1991, DISINFECTION STERILI, P191
   Liu WT, 2002, HORTSCIENCE, V37, P151
   MACIAS FA, 1997, P WEEDS 1997 BRIGHT, V1, P33
   Moline H. E., 1997, ADV STRAWBERRY RES, V16, P43
   Pesis E, 1998, POSTHARVEST BIOL TEC, V13, P245, DOI 10.1016/S0925-5214(98)00008-8
   Sanogo S, 2003, PLANT DIS, V87, P336, DOI 10.1094/PDIS.2003.87.4.336
   Sapers G. M., 1998, P FRESH FRUITS VEG F, P12
   Serrano M, 2005, INNOV FOOD SCI EMERG, V6, P115, DOI 10.1016/j.ifset.2004.09.001
   Shahi SK, 2003, BIOCONTROL, V48, P223, DOI 10.1023/A:1022662130614
   Sholberg P, 2000, HORTSCIENCE, V35, P898
   SPOTTS R A, 1980, Plant Disease, V64, P1095
   Thanassoulopoulos C. C., 1997, ACTA HORTIC, V444, P757
   Tzortzakis NG, 2007, J FOOD QUALITY, V30, P567, DOI 10.1111/j.1745-4557.2007.00143.x
   Tzortzakis NG, 2007, CROP PROT, V26, P1507, DOI 10.1016/j.cropro.2006.12.014
   Tzortzakis NG, 2007, INNOV FOOD SCI EMERG, V8, P111, DOI 10.1016/j.ifset.2006.08.001
   Wang CY, 2003, INT J FOOD SCI TECH, V38, P869, DOI 10.1046/j.0950-5423.2003.00758.x
   WANG CY, 1994, ENVIRON EXP BOT, V34, P427, DOI 10.1016/0098-8472(94)90025-6
   Wu CT, 2003, PLANT PHYSIOL, V133, P263, DOI 10.1104/pp.103.024687
NR 27
TC 17
Z9 18
U1 1
U2 12
PU ELSEVIER SCIENCE BV
PI AMSTERDAM
PA PO BOX 211, 1000 AE AMSTERDAM, NETHERLANDS
SN 0168-1605
J9 INT J FOOD MICROBIOL
JI Int. J. Food Microbiol.
PD AUG 15
PY 2010
VL 142
IS 1-2
BP 14
EP 18
DI 10.1016/j.ijfoodmicro.2010.05.005
PG 5
WC Food Science & Technology; Microbiology
SC Food Science & Technology; Microbiology
GA 644BC
UT WOS:000281344400002
PM 20576303
DA 2019-07-15
ER

PT J
AU Armentia, A
   Duenas-Laita, A
   Pineda, F
   Herrero, M
   Martin, B
AF Armentia, A.
   Duenas-Laita, A.
   Pineda, F.
   Herrero, M.
   Martin, B.
TI Vinegar decreases allergenic response in lentil and egg food allergy
SO ALLERGOLOGIA ET IMMUNOPATHOLOGIA
LA English
DT Article
DE Food allergy; Gastric digestion; Acid-suppression medication; Vinegar
AB Background: Food allergy results from an atypical response of the mucosal immune system to orally consumed allergens. Antacid medication inhibits the digestion of dietary proteins and causes food allergy. A decrease of the gastric pH might enhance the function of digestion and reduce the risk of food allergy.
   Objective: To test a possible decrease in the allergenicity of powerful food allergens (egg, chicken, lentils) with the addition of vinegar during the cooking process.
   Methods: We included seven patients who suffered from anaphylaxis due to egg, chicken and lentils. We added vinegar to egg, chicken and lentil processed extracts used for skin prick tests (SPT) and compared the wheal areas obtained with the same extracts sources and the same way but without vinegar addition. Immunodetection was performed with the different processed extracts and patients' sera. Only one patient consented food challenge with vinegar-marinated-chicken.
   Results: Wheal areas were significantly minor with the food extract with vinegar. Inmunodetection showed a decrease of the response with vinegar processed extracts.
   Conclusions: Vinegar addition during the cooking process may decrease lentil and chicken allergenicity. (C) 2009 SEICAP. Published by Elsevier Espana, S.L. All rights reserved.
C1 [Armentia, A.; Herrero, M.] Rio Hortega Univ Hosp, Allergy Sect, Valladolid, Spain.
   [Duenas-Laita, A.; Martin, B.] Univ Valladolid, Rio Hortega Univ Hosp, Area Toxicol ToxUVa, Clin Pharmacol Serv,Reg Unit Clin Toxicol, E-47002 Valladolid, Spain.
   [Pineda, F.] ID, DIATER, Madrid, Spain.
RP Armentia, A (reprint author), Rio Hortega Univ Hosp, Allergy Sect, Valladolid, Spain.
EM aliciaarmentia@gmail.com
OI ARMENTIA, ALICIA/0000-0002-4165-4305
CR DEGREGORIO M, 2009, J AGR FOOD CHEM
   Richter C, 1998, BIOCHEM J, V335, P481, DOI 10.1042/bj3350481
   Sampson HA, 1999, J ALLERGY CLIN IMMUN, V103, P717, DOI 10.1016/S0091-6749(99)70411-2
   Sampson HA, 2004, J ALLERGY CLIN IMMUN, V113, P805, DOI 10.1016/j.jaci.2004.03.014
   Untersmayr E, 2003, J ALLERGY CLIN IMMUN, V112, P616, DOI 10.1016/mai.2003.1681
   Untersmayr E, 2008, J ALLERGY CLIN IMMUN, V121, P1301, DOI 10.1016/j.jaci.2008.04.025
NR 6
TC 6
Z9 7
U1 0
U2 10
PU ELSEVIER DOYMA SL
PI BARCELONA
PA TRAVESERA DE GARCIA, 17-21, BARCELONA, 08021, SPAIN
SN 0301-0546
J9 ALLERGOL IMMUNOPATH
JI Allergol. Immunopath.
PD MAR-APR
PY 2010
VL 38
IS 2
BP 74
EP 77
DI 10.1016/j.aller.2009.08.003
PG 4
WC Allergy; Immunology
SC Allergy; Immunology
GA 589AI
UT WOS:000277115700005
PM 19879037
DA 2019-07-15
ER

PT J
AU Valenzuela-Martinez, C
   Pena-Ramos, A
   Juneja, VK
   Korasapati, NR
   Burson, DE
   Thippareddi, H
AF Valenzuela-Martinez, Carol
   Pena-Ramos, Aida
   Juneja, Vijay K.
   Korasapati, Nageswara Rao
   Burson, Dennis E.
   Thippareddi, Harshavardhan
TI Inhibition of Clostridium perfringens Spore Germination and Outgrowth by
   Buffered Vinegar and Lemon Juice Concentrate during Chilling of Ground
   Turkey Roast Containing Minimal Ingredients
SO JOURNAL OF FOOD PROTECTION
LA English
DT Article
ID ORGANIC-ACID SALTS; ESCHERICHIA-COLI; LISTERIA-MONOCYTOGENES; INJECTED
   PORK; GROWTH; BEEF; SURVIVAL; PH; TEMPERATURE; PRODUCTS
AB Inhibition of Clostridium petfringens spore germination and outgrowth in ground turkey roast containing minimal ingredients (salt and sugar), by buffered vinegar (MOstatin V) and a blend (buffered) of lemon juice concentrate and vinegar (MOstatin LV) was evaluated. Ground turkey roast was formulated to contain sea salt (1.5%), turbinado sugar (0.5%), and various concentrations of MOstatin V (0.75, 1.25, or 2.5%) or MOstatin LV (1.5, 2.5, or 3.5%), along with a control (without MOstatins). The product was inoculated with a three-strain spore cocktail of C. perfringens to obtain initial spore levels of ca. 2.0 to 0.5 log CFU/g. Inoculated products were vacuum packaged, heat shocked for 20 min at 75 degrees C, and cooled exponentially from 54.4 to 4.0 degrees C in 6.5, 9, 12, 15, 18, or 21 h. In control samples without MOstatin V or MOstatin LV, C. petfringens populations reached 2.98, 4.50, 5.78, 7.05, 7.88, and 8.19 log CFU/g (corresponding increases of 0,5 1, 2.29, 3.51, 4.79, 5.55, and 5.93 log CFU/g) in 6.5, 9, 12, 15, 18, and 21 h of chilling, respectively. MOstatin V (2.5%) and MOstatin LV (3.5%) were effective in inhibiting C. perfringens spore germination and outgrowth in ground turkey roast to < 1.0 log CFU/g during abusive chilling of the product within 21 h. Buffered vinegar and a blend (buffered) of lemon juice concentrate and vinegar were effective in controlling germination and outgrowth of C. perfringens spores in turkey roast containing minimal ingredients.
C1 [Valenzuela-Martinez, Carol; Korasapati, Nageswara Rao; Thippareddi, Harshavardhan] Univ Nebraska, Dept Food Sci & Technol, Lincoln, NE 68583 USA.
   [Burson, Dennis E.] Univ Nebraska, Dept Anim Sci, Lincoln, NE 68583 USA.
   [Pena-Ramos, Aida] Ctr Invest Alimentac & Desarrollo AC, Hermosillo 83000, Sonora, Mexico.
   [Juneja, Vijay K.] ARS, Microbial Food Safety Res Unit, USDA, Eastern Reg Res Ctr, Wyndmoor, PA 19038 USA.
RP Thippareddi, H (reprint author), Univ Nebraska, Dept Food Sci & Technol, Lincoln, NE 68583 USA.
EM hthippareddi2@unl.edu
FU U.S. Department of Agriculture Cooperative State Research, Education,
   and Extension Service [2004-51110-01889]; University of Nebraska
   Agricultural Experiment Station
FX This work was supported by the National Integrated Food Safety
   Initiative of the U.S. Department of Agriculture Cooperative State
   Research, Education, and Extension Service (agreement 2004-51110-01889)
   and by the University of Nebraska Agricultural Experiment Station.
CR ABDULRAOUF UM, 1993, APPL ENVIRON MICROB, V59, P2364
   Akhtar S, 2008, FOOD MICROBIOL, V25, P802, DOI 10.1016/j.fm.2008.04.006
   Bhunia AK, 2008, FOODBORNE MICROBIAL, P158
   Brul S, 1999, INT J FOOD MICROBIOL, V50, P1, DOI 10.1016/S0168-1605(99)00072-0
   EKLUND T, 1985, J GEN MICROBIOL, V131, P73
   Entani E, 1997, Kansenshogaku Zasshi, V71, P451
   FOEGEDING PM, 1991, DISINFECTION STERILI, P802
   ITA PS, 1991, J FOOD PROTECT, V54, P15, DOI 10.4315/0362-028X-54.1.15
   Juneja VK, 2004, INT J FOOD MICROBIOL, V93, P155, DOI 10.1016/j.ijfoodmicro.2003.10.012
   JUNEJA VK, 1994, J FOOD PROTECT, V57, P1063, DOI 10.4315/0362-028X-57.12.1063
   Juneja VK, 1998, FOOD MICROBIOL, V15, P281, DOI 10.1006/fmic.1997.0173
   Juneja VK, 1993, J RAPID METH AUT MIC, V2, P203
   Kalinowski RM, 2003, J FOOD PROTECT, V66, P1227, DOI 10.4315/0362-028X-66.7.1227
   Labbe R. G., 2000, MICROBIOLOGICAL SAFE, P1110
   Labbe R. G., 2006, FOODBORNE INFECT INT, P137
   McClane BA, 2007, FOOD MICROBIOLOGY: FUNDAMENTALS AND FRONTIERS, THIRD EDITION, P423
   Mead PS, 1999, EMERG INFECT DIS, V5, P607, DOI 10.3201/eid0505.990502
   MILLER AJ, 1993, J FOOD PROTECT, V56, P958, DOI 10.4315/0362-028X-56.11.958
   [Anonymous], 2000, MMWR Recomm Rep, V49, P1
   ROBERTS TA, 1996, MICROORGANISMS FOODS, V5, P112
   Sabah JR, 2004, J FOOD PROTECT, V67, P1840, DOI 10.4315/0362-028X-67.9.1840
   Sabah JR, 2003, J FOOD PROTECT, V66, P1408, DOI 10.4315/0362-028X-66.8.1408
   SALMOND CV, 1984, J GEN MICROBIOL, V130, P2845
   Sebranek JG, 2007, MEAT SCI, V77, P136, DOI 10.1016/j.meatsci.2007.03.025
   SHELEF LA, 2005, ANTIMICROBIALS FOOD, P573
   SORRELLS KM, 1989, J FOOD PROTECT, V52, P571, DOI 10.4315/0362-028X-52.8.571
   Thippareddi H, 2003, J FOOD PROTECT, V66, P376, DOI 10.4315/0362-028X-66.3.376
   Velugoti PR, 2007, FOOD MICROBIOL, V24, P687, DOI 10.1016/j.fm.2007.04.004
   WONG HC, 1988, APPL ENVIRON MICROB, V54, P2179
   2001, FED REG, V66, P12589
   1999, FED REG, V64, P732
NR 31
TC 17
Z9 17
U1 0
U2 19
PU INT ASSOC FOOD PROTECTION
PI DES MOINES
PA 6200 AURORA AVE SUITE 200W, DES MOINES, IA 50322-2863 USA
SN 0362-028X
EI 1944-9097
J9 J FOOD PROTECT
JI J. Food Prot.
PD MAR
PY 2010
VL 73
IS 3
BP 470
EP 476
DI 10.4315/0362-028X-73.3.470
PG 7
WC Biotechnology & Applied Microbiology; Food Science & Technology
SC Biotechnology & Applied Microbiology; Food Science & Technology
GA 570LB
UT WOS:000275677900008
PM 20202331
DA 2019-07-15
ER

PT J
AU Yamauchi, K
   Ruttanavut, J
   Takenoyama, S
AF Yamauchi, K.
   Ruttanavut, J.
   Takenoyama, S.
TI Effects of dietary bamboo charcoal powder including vinegar liquid on
   chicken performance and histological alterations of intestine
SO JOURNAL OF ANIMAL AND FEED SCIENCES
LA English
DT Article
DE bamboo charcoal powder; bamboo vinegar liquid; villi; histological
   intestinal alterations; chicken
ID ABSORPTION; MORPHOLOGY; EXTRACT; CULTURE; WATER
AB Forty-eight 154-d-old White Leghorn hens were fed a diet containing 0 (control), 0.5, 1.0 and 1.5% bamboo charcoal powder including vinegar liquid (SB). Compared with the control group, production performance in the SB groups did not differ. Egg production tended to be increased in the 0.5 and 1.0% SB groups, but decreased in the 1.5% SB group; the former two' groups were higher than the latter (P<0.05). The SB groups showed a lower level of faecal ammonia gas and a higher level of polyphenol in the egg yolk, but the differences were not statistically significant. The intestinal villus height, cell area, and cell mitosis number tended to be higher in the SB groups. Duodenal cell mitosis was increased in all SB groups (P<0.05). The control group showed flat cells on the villus apical surface, while the SB groups showed protuberated cells. The present results indicate stimulating effects of dietary SB on intestinal villi and structure of epithelial cells and the 0.5 and 1.0% levels improved production performance. These suggest that the SB can be supplemented until a level of 1.0%.
C1 [Yamauchi, K.; Ruttanavut, J.] Kagawa Univ, Fac Agr, Lab Anim Sci, Miki, Kagawa 7610795, Japan.
   [Takenoyama, S.] Minami Kyusyu Univ, Fac Hlth & Nutr, Dept Nutr Management, Kirishima, Miyazaki 8800032, Japan.
RP Yamauchi, K (reprint author), Kagawa Univ, Fac Agr, Lab Anim Sci, Miki, Kagawa 7610795, Japan.
EM yamauchi@ag.kagawa-u.ac.jp
CR Akakabe Y, 2006, BIOSCI BIOTECH BIOCH, V70, P2797, DOI 10.1271/bbb.60317
   Anjaneyulu Y., 1993, Journal of Veterinary and Animal Sciences, V24, P51
   Asada T, 2002, J HEALTH SCI, V48, P473, DOI 10.1248/jhs.48.473
   ChungPin H., 2004, FOREST PRODUCTS IND, V23, P183
   Khambualai O, 2009, BRIT POULTRY SCI, V50, P123, DOI 10.1080/00071660802662788
   Langhout DJ, 1999, BRIT POULTRY SCI, V40, P340, DOI 10.1080/00071669987421
   Lauronen J., 2000, BRIT POULTRY SCI, V41, P416
   LUTZ T, 1991, EXP PHYSIOL, V76, P615, DOI 10.1113/expphysiol.1991.sp003530
   Mekbungwan A, 2004, ANAT HISTOL EMBRYOL, V33, P11, DOI 10.1111/j.1439-0264.2004.00501.x
   MEKBUNGWAN A, 2008, ANIM SCI, V3, P366
   Onderci M, 2006, POULTRY SCI, V85, P505, DOI 10.1093/ps/85.3.505
   Pluske JR, 1996, BRIT J NUTR, V76, P409, DOI 10.1079/BJN19960046
   Samanya Mongkol, 2001, Journal of Poultry Science, V38, P289
   SORRELLS KM, 1970, J DAIRY SCI, V53, P239, DOI 10.3168/jds.S0022-0302(70)86186-0
   Tarachai P, 2000, POULTRY SCI, V79, P1578, DOI 10.1093/ps/79.11.1578
   TSUSHIDA T, 2000, STUDY METHODS FOOD F, P318
   Van DTT, 2006, ANIM FEED SCI TECH, V130, P242, DOI 10.1016/j.anifeedsci.2006.01.008
   Watarai S, 2005, POULTRY SCI, V84, P515, DOI 10.1093/ps/84.4.515
   Yamauchi K, 2006, BRIT POULTRY SCI, V47, P544, DOI 10.1080/0071660600963149
   Yasar S, 1999, BRIT POULTRY SCI, V40, P65, DOI 10.1080/00071669987854
   Zhao RS, 2008, TALANTA, V76, P956, DOI 10.1016/j.talanta.2008.04.029
NR 21
TC 13
Z9 13
U1 1
U2 16
PU KIELANOWSKI INST ANIMAL PHYSIOLOGY NUTRITION
PI JABLONNA
PA UL INSTYTUCKA 3, 05-110 JABLONNA, POLAND
SN 1230-1388
J9 J ANIM FEED SCI
JI J. Anim. Feed Sci.
PY 2010
VL 19
IS 2
BP 257
EP 268
DI 10.22358/jafs/66286/2010
PG 12
WC Agriculture, Dairy & Animal Science
SC Agriculture
GA 613IS
UT WOS:000278973200009
OA Other Gold
DA 2019-07-15
ER
