# Supplementary material for: Knowledge Domain and Emerging Trends in Vinegar Research: A Bibliometric Review of the Literature from WoSCC
Source: Foods. 2020 Feb 10;9(2):166. doi: 10.3390/foods9020166 (PMC7074530; doi:10.3390/foods9020166)
Supplement: Supplementary file 1 [file foods-09-00166-s001.zip › Supplementary files/Supplementary Material/WoSCC dataset for CiteSpace/data/download2010_4x5unique.txt]

PT J
AU Chen, YX
   Huang, XD
   Han, ZY
   Huang, X
   Hu, B
   Shi, DZ
   Wu, WX
AF Chen, Ying-Xu
   Huang, Xiang-Dong
   Han, Zhi-Ying
   Huang, Xiao
   Hu, Bin
   Shi, De-Zhi
   Wu, Wei-Xiang
TI Effects of bamboo charcoal and bamboo vinegar on nitrogen conservation
   and heavy metals immobility during pig manure composting
SO CHEMOSPHERE
LA English
DT Article
DE Compost; Addition; Nitrogen loss; Cu; Zn; Immobilization
ID SEWAGE-SLUDGE; ORGANIC WASTES; POULTRY MANURE; CATTLE MANURE; RICE
   STRAW; AMMONIA; CARBON; WATER; ADSORPTION; STABILITY
AB Composting is an effective methodology for the treatment of organic waste like pig manure (PM) before land application. However, nitrogen loss through NH(3) volatilization during the thermophilic phase is one of the major disadvantages of composting. The presence of Cu and Zn in compost arising from pig feed additives is also an issue. In this study the effects of bamboo charcoal (BC) and bamboo vinegar (BV) added to composting piles on nitrogen conservation and immobility of Cu and Zn during PM composting was investigated. Total Kjelclahl nitrogen (TKN) loss and mobility of Cu and Zn decreased with increased BC addition. TKN loss and mobility of Cu and Zn in the treatment with 9% BC at the end of composting significantly decreased by 65%, 35% and 39% respectively, as compared to the control. Addition of BV further decreased TKN loss. After composting, TKN loss in the treatment with 3% BC + 0.4% BV was 23% lower than that in the treatment with 9% BC. The final results indicated that by adding BC or BC + BV into PM composting is an effective method to reduce TKN loss and control the mobility of Cu and Zn. (C) 2009 Elsevier Ltd. All rights reserved.
C1 [Chen, Ying-Xu; Han, Zhi-Ying; Shi, De-Zhi; Wu, Wei-Xiang] Zhejiang Prov Key Lab Water Pollut Control & Envi, Hangzhou 310029, Zhejiang, Peoples R China.
   [Chen, Ying-Xu; Huang, Xiang-Dong; Han, Zhi-Ying; Huang, Xiao; Hu, Bin; Shi, De-Zhi; Wu, Wei-Xiang] Zhejiang Univ, Inst Environm Sci & Technol, Hangzhou 310029, Zhejiang, Peoples R China.
RP Chen, YX (reprint author), Zhejiang Prov Key Lab Water Pollut Control & Envi, Hangzhou 310029, Zhejiang, Peoples R China.
EM yxchen@zju.edu.cn; huangxiangdong78@yahoo.cn
RI Shi, DeZhi/L-3374-2016; Wu, Weixiang/G-9828-2013; HUANG,
   XIAO/B-4737-2018
OI Shi, DeZhi/0000-0003-4452-1855; HUANG, XIAO/0000-0002-3737-6939
FU National Key Science and Technology Project: Water Pollution Control and
   Treatment [2008ZX0710-006]; National Natural Science Foundation of China
   [40873059]
FX The authors would like to thank Dr. Mia Schouten and two anonymous
   reviewers for their valuable comments and suggestion to the manuscript.
   The authors also thank Dr. Murray, B. McBride for the language
   improvement. This work was financially supported by National Key Science
   and Technology Project: Water Pollution Control and Treatment (No.
   2008ZX0710-006) and National Natural Science Foundation of China (No.
   40873059).
CR Asada T, 2006, J HEALTH SCI, V52, P585, DOI 10.1248/jhs.52.585
   Bernal MP, 2009, BIORESOURCE TECHNOL, V100, P5444, DOI 10.1016/j.biortech.2008.11.027
   Bremner J. M., 1996, Methods of soil analysis. Part 3 - chemical methods., P1085
   Bustamante MA, 2008, CHEMOSPHERE, V72, P551, DOI 10.1016/j.chemosphere.2008.03.030
   CANARUTTO S, 1991, BIOCYCLE, V32, P48
   Cang L, 2004, J ENVIRON SCI-CHINA, V16, P371
   Gomez-Brandon M, 2008, CHEMOSPHERE, V70, P436, DOI 10.1016/j.chemosphere.2007.06.065
   Guerra-Rodriguez E, 2006, CHEMOSPHERE, V65, P1801, DOI 10.1016/j.chemosphere.2006.04.023
   Hseu ZY, 2006, CHEMOSPHERE, V63, P762, DOI 10.1016/j.chemosphere.2005.08.014
   Huang GF, 2004, WASTE MANAGE, V24, P805, DOI 10.1016/j.wasman.2004.03.011
   Iyobe T, 2004, J HEALTH SCI, V50, P148
   Kithome M, 1999, J ENVIRON QUAL, V28, P194, DOI 10.2134/jeq1999.00472425002800010023x
   Lazcano C, 2008, CHEMOSPHERE, V72, P1013, DOI 10.1016/j.chemosphere.2008.04.016
   Lefcourt AM, 2001, J DAIRY SCI, V84, P1814, DOI 10.3168/jds.S0022-0302(01)74620-6
   Liang B, 2006, SOIL SCI SOC AM J, V70, P1719, DOI 10.2136/sssaj2005.0383
   LINDSAY WL, 1978, SOIL SCI SOC AM J, V42, P421, DOI 10.2136/sssaj1978.03615995004200030009x
   Mathur S. P., 1991, Bioconversion of waste materials to industrial products., P147
   Mizuta K, 2004, BIORESOURCE TECHNOL, V95, P255, DOI 10.1016/j.biortech.2004.02.015
   Moral R, 2009, BIORESOURCE TECHNOL, V100, P5454, DOI 10.1016/j.biortech.2008.12.007
   Mu J, 2003, J WOOD SCI, V49, P262, DOI 10.1007/s10086-002-0472-z
   Pagans E, 2006, CHEMOSPHERE, V62, P1534, DOI 10.1016/j.chemosphere.2005.06.044
   Paredes C, 2000, BIOL FERT SOILS, V32, P222, DOI 10.1007/s003740000239
   Roca-Perez L, 2009, CHEMOSPHERE, V75, P781, DOI 10.1016/j.chemosphere.2008.12.058
   Sanchez-Monedero MA, 2001, BIORESOURCE TECHNOL, V78, P301, DOI 10.1016/S0960-8524(01)00031-1
   Scancar J, 2000, SCI TOTAL ENVIRON, V250, P9, DOI 10.1016/S0048-9697(99)00478-7
   Sommer SG, 2001, EUR J AGRON, V15, P1, DOI 10.1016/S1161-0301(01)00112-5
   [王敦球 Wang Dunqiu], 2006, [环境工程, Environment engineering], V24, P70
   Wang SY, 2008, BIORESOURCE TECHNOL, V99, P7027, DOI 10.1016/j.biortech.2008.01.014
   WANG WL, 2002, J BAMBOO RES, V21, P58
   Wong JWC, 1997, ENVIRON TECHNOL, V18, P563, DOI 10.1080/09593331808616574
   Wong JWC, 2006, CHEMOSPHERE, V63, P980, DOI 10.1016/j.chemosphere.2005.08.045
   Zhao RS, 2008, TALANTA, V76, P956, DOI 10.1016/j.talanta.2008.04.029
   Zhou DM, 2005, CHEMOSPHERE, V59, P167, DOI 10.1016/j.chemosphere.2004.11.008
   Zhu NW, 2007, BIORESOURCE TECHNOL, V98, P9, DOI 10.1016/j.biortech.2005.12.003
   ZUCCONI F, 1981, BIOCYCLE, V22, P54
NR 35
TC 99
Z9 110
U1 9
U2 87
PU PERGAMON-ELSEVIER SCIENCE LTD
PI OXFORD
PA THE BOULEVARD, LANGFORD LANE, KIDLINGTON, OXFORD OX5 1GB, ENGLAND
SN 0045-6535
J9 CHEMOSPHERE
JI Chemosphere
PD FEB
PY 2010
VL 78
IS 9
BP 1177
EP 1181
DI 10.1016/j.chemosphere.2009.12.029
PG 5
WC Environmental Sciences
SC Environmental Sciences & Ecology
GA 566EO
UT WOS:000275353100017
PM 20060567
DA 2019-07-15
ER

PT J
AU Nakamura, K
   Ogasawara, Y
   Endou, K
   Fujimori, S
   Koyama, M
   Akano, H
AF Nakamura, Kozo
   Ogasawara, Yasushi
   Endou, Kiyoshi
   Fujimori, Seiji
   Koyama, Masahiro
   Akano, Hirofumi
TI Phenolic Compounds Responsible for the Superoxide Dismutase-like
   Activity in High-Brix Apple Vinegar
SO JOURNAL OF AGRICULTURAL AND FOOD CHEMISTRY
LA English
DT Article
DE Apple vinegar; high-Brix apple vinegar; phenolic compounds; SOD-like
   activity; high-accuracy assay
ID CHLOROGENIC ACID; ACETIC-ACID; RATS; ANTIOXIDANTS; POLYPHENOLS; EXTRACT;
   FRUIT; RICH
AB High-Brix apple vinegar (HBAV) with palatable drinking qualities has been developed using a greater amount of apple ingredients. In HBAV and in regular apple vinegar (RAV), constituents of 4 kinds of organic acids, 20 kinds of amino acids, 3 kinds of sugars, 4 kinds of minerals, and phenols were determined. These constituents, except for acetic acid, in HBAV are of higher abundance than in RAV. HBAV had a 7.1 times greater superoxide dismutase (SOD)-like activity compared with RAV. Those constituents, except for phenols, had very low SOD-like activity, and total phenol levels in HBAV were comparable to 181 mg of gallic acid equivalents/100 mL, which was 6.0 times more abundant than in RAV. Nine kinds of phenols including two kinds of hydroxycinnamates, two kinds of hydroxybenzoates, and five kinds of hydroxycinnamoyl quinates, originating from raw material were determined, but there were no ascorbic acid and flavonoids in HBAV. Chlorogenic acid, 4-p-coumaroylquinic acid, and caffeic acid were the three major phenols, and their content levels were 19.6, 13.5, and 0.76 mg in 100 mL of HBAV, respectively. Sum of contents of chlorogenic acid and the isomers was 24.0 mg/100 mL, and the percentage was 56.9% in the total identified phenols in HBAV. In RAV, only chlorogenic acid was determined as phenols, and the content was 3.1 mg/100 mL. SOD-like activities of the constituents of HBAV were obtained through high-accuracy assays using vinegar reconstitutions, and each contribution to the total SOD-like activity was found. As a result, 77.2% for all SOD-like activity of HBAV was reconstituted using the determined nine phenols and other constituents. Chlorogenic acids were the most effective, and the contribution to the total activity was 41.7%. The most abundant phenols, chlorogenic acids, were the most important contributors to the SOD-like activity. These SOD-active phenols originated from raw material and remained through the acetic acid fermentation processes. In the fermentation process of HBAV, the active constituents were well maintained, providing an advantage in the production of a phenol-rich product.
C1 [Nakamura, Kozo; Fujimori, Seiji] Shinshu Univ, Fac Agr, Dept Biosci Biotechnol, Nagano 3994598, Japan.
   [Ogasawara, Yasushi; Endou, Kiyoshi; Akano, Hirofumi] Mizkan Co Ltd, Aichi 4758585, Japan.
   [Koyama, Masahiro] Shinshu Univ, Interdisciplinary Grad Sch Sci & Technol, Dept Biosci & Food Prod Sci, Nagano 3994598, Japan.
RP Nakamura, K (reprint author), Shinshu Univ, Fac Agr, Dept Biosci Biotechnol, Nagano 3994598, Japan.
EM knakamu@shinshu-u.ac.jp
CR Andlauer W, 2000, J AGR FOOD CHEM, V48, P3533, DOI 10.1021/jf000010j
   AUGER C, 2006, RECENT PROG MED PLAN, V15, P467
   Boyer J, 2004, NUTR J, V3, DOI 10.1186/1475-2891-3-5
   Cameron NE, 1999, DIABETES RES CLIN PR, V45, P137, DOI 10.1016/S0168-8227(99)00043-1
   Chu CY, 2003, J AGR FOOD CHEM, V51, P7583, DOI 10.1021/jf030407y
   Eberhardt MV, 2000, NATURE, V405, P903, DOI 10.1038/35016148
   Fushimi T, 2006, BRIT J NUTR, V95, P916, DOI 10.1079/BJN20061740
   IIBUCHI S, 1970, HAKKO KYOKAI SHI, V28, P398
   INAGAKI A, 2007, SHURUI SHOKUHIN TOKE, P39
   KAJIMOTO O, 2003, J NUTR FOOD, V6, P51
   Karasu C, 2000, EUR J PHARMACOL, V392, P163, DOI 10.1016/S0014-2999(00)00140-0
   Kishi M, 1999, BIOSCI BIOTECH BIOCH, V63, P905, DOI 10.1271/bbb.63.905
   Kondo S, 2001, BIOSCI BIOTECH BIOCH, V65, P2690, DOI 10.1271/bbb.65.2690
   LARSON RA, 1988, PHYTOCHEMISTRY, V27, P969, DOI 10.1016/0031-9422(88)80254-1
   Lee KW, 2003, J AGR FOOD CHEM, V51, P6516, DOI 10.1021/jf034475w
   Morton LW, 2000, CLIN EXP PHARMACOL P, V27, P152, DOI 10.1046/j.1440-1681.2000.03214.x
   MURASE T, 2003, Patent No. 2003034636
   Nakao C, 2001, SCAND J MED SCI SPOR, V11, P33, DOI 10.1034/j.1600-0838.2001.011001033.x
   Nakatani N, 2000, J AGR FOOD CHEM, V48, P5512, DOI 10.1021/jf000422s
   Orsolic N, 2007, BIOL PHARM BULL, V30, P946, DOI 10.1248/bpb.30.946
   SHAHIDI F, 1992, CRIT REV FOOD SCI, V32, P67, DOI 10.1080/10408399209527581
   Shi John, 2003, Journal of Medicinal Food, V6, P291, DOI 10.1089/109662003772519831
   Sieliwanowicz B, 2005, ACTA SCI POLON-TECHN, V4, P83
   SIES H, 1993, EUR J BIOCHEM, V215, P213, DOI 10.1111/j.1432-1033.1993.tb18025.x
   Theobald A, 1998, J AGR FOOD CHEM, V46, P1850, DOI 10.1021/jf970912t
   Tian S, 2004, J AGR FOOD CHEM, V52, P4808, DOI [10.1021/jf049446f, 10.1021/jf049776f]
   Tombola F, 2003, FEBS LETT, V543, P184, DOI 10.1016/S0014-5793(03)00443-5
   Ukeda H, 1999, BIOSCI BIOTECH BIOCH, V63, P485, DOI 10.1271/bbb.63.485
   Watanabe T, 2006, CLIN EXP HYPERTENS, V28, P439, DOI 10.1080/10641960600798655
   Will F, 2007, LWT-FOOD SCI TECHNOL, V40, P1344, DOI 10.1016/j.lwt.2006.09.011
   Winkler P, 2004, EUR J CLIN NUTR, V58, P317, DOI 10.1038/sj.ejcn.1601784
   Yasui A., 1996, SIN SHOKUHIN BUNSEKI, P156
NR 32
TC 24
Z9 31
U1 2
U2 23
PU AMER CHEMICAL SOC
PI WASHINGTON
PA 1155 16TH ST, NW, WASHINGTON, DC 20036 USA
SN 0021-8561
EI 1520-5118
J9 J AGR FOOD CHEM
JI J. Agric. Food Chem.
PD SEP 22
PY 2010
VL 58
IS 18
BP 10124
EP 10132
DI 10.1021/jf100054n
PG 9
WC Agriculture, Multidisciplinary; Chemistry, Applied; Food Science &
   Technology
SC Agriculture; Chemistry; Food Science & Technology
GA 649AB
UT WOS:000281736000036
PM 20795622
DA 2019-07-15
ER

PT J
AU Zhang, Y
   Ashizawa, M
   Kajitani, S
   Hara, S
AF Zhang, Yan
   Ashizawa, Masami
   Kajitani, Shiro
   Hara, Saburo
TI A new approach to catalytic coal gasification: The recovery and reuse of
   calcium using biomass derived crude vinegars
SO FUEL
LA English
DT Article
DE Catalytic coal gasification; Calcium; Biomass; Crude vinegars
ID LIGNITE CHAR GASIFICATION; STEAM GASIFICATION; CARBON-DIOXIDE; MINERAL
   MATTER; ALKALI; SALTS
AB A new concept in catalytic coal gasification has been developed. The use of crude vinegars (CVs) derived from different lignocellulosic biomass resources is described for the recovery and reuse of calcium in coal gasification. Calcium introduced by impregnation with a CV solution produced a higher catalytic activity than calcium loaded by impregnation with an aqueous acetic acid solution. Furthermore, CVs were found to be capable of reclaiming calcium from gasification residue and of improving the catalytic activity of the indigenous crystalline calcite in bituminous coal as in situ catalyst. (c) 2009 Elsevier Ltd. All rights reserved.
C1 [Zhang, Yan; Ashizawa, Masami; Kajitani, Shiro; Hara, Saburo] Cent Res Inst Power Ind, Energy Engn Res Lab, Yokosuka, Kanagawa 2400196, Japan.
RP Zhang, Y (reprint author), Cent Res Inst Power Ind, Energy Engn Res Lab, 2-6-1 Nagasaka, Yokosuka, Kanagawa 2400196, Japan.
EM zhang@criepi.denken.or.jp
CR HENGEL TD, 1984, FUEL, V63, P1214, DOI 10.1016/0016-2361(84)90427-7
   KANNAN MP, 1990, FUEL, V69, P747, DOI 10.1016/0016-2361(90)90041-N
   KAPTEIJN F, 1986, AICHE J, V32, P691, DOI 10.1002/aic.690320421
   Kim K. E., 2006, Journal of Animal Science and Technology, V48, P59
   LANG RJ, 1982, FUEL, V61, P620, DOI 10.1016/0016-2361(82)90006-0
   LINARESSOLANO A, 1986, FUEL, V65, P776, DOI 10.1016/0016-2361(86)90068-2
   LIU ZL, 1986, FUEL, V65, P1334, DOI 10.1016/0016-2361(86)90099-2
   MCKEE DW, 1983, FUEL, V62, P170, DOI 10.1016/0016-2361(83)90192-8
   NAHAS NC, 1983, FUEL, V62, P239, DOI 10.1016/0016-2361(83)90207-7
   RADOVIC LR, 1983, J CATAL, V82, P382, DOI 10.1016/0021-9517(83)90205-1
   REINHARDT D, 1983, FUEL, V62, P262, DOI 10.1016/0016-2361(83)90214-4
   Risnes H, 2003, FUEL, V82, P641, DOI 10.1016/S0016-2361(02)00337-X
   RYU KS, 2001, J ANIMAL SCI TECHNOL, V43, P655
   Samaras P, 1996, FUEL, V75, P1108, DOI 10.1016/0016-2361(96)00058-0
   Sheth A, 2003, FUEL, V82, P305, DOI 10.1016/S0016-2361(02)00255-7
   TOMITA A, 1993, FUEL, V72, P699
   Vamvuka D, 2006, FUEL, V85, P1763, DOI 10.1016/j.fuel.2006.03.005
   VANHEEK KH, 1985, FUEL, V64, P1405, DOI 10.1016/0016-2361(85)90343-6
   WIGMANS T, 1983, CARBON, V21, P295, DOI 10.1016/0008-6223(83)90094-5
   Zhang Y, 2008, FUEL, V87, P475, DOI 10.1016/j.fuel.2007.04.026
   Zhang Y, 2008, FUEL, V87, P3024, DOI 10.1016/j.fuel.2008.03.009
NR 21
TC 14
Z9 18
U1 3
U2 15
PU ELSEVIER SCI LTD
PI OXFORD
PA THE BOULEVARD, LANGFORD LANE, KIDLINGTON, OXFORD OX5 1GB, OXON, ENGLAND
SN 0016-2361
J9 FUEL
JI Fuel
PD FEB
PY 2010
VL 89
IS 2
BP 417
EP 422
DI 10.1016/j.fuel.2009.07.009
PG 6
WC Energy & Fuels; Engineering, Chemical
SC Energy & Fuels; Engineering
GA 513AY
UT WOS:000271295400022
DA 2019-07-15
ER

PT J
AU Su, MS
   Chien, PJ
AF Su, Min-Sheng
   Chien, Po-Jung
TI Aroma impact components of rabbiteye blueberry (Vaccinium ashei)
   vinegars
SO FOOD CHEMISTRY
LA English
DT Article
DE Rabbiteye blueberry; Osme; Vinegar; Acetification; Aroma impact
   component
ID VOLATILE COMPONENTS; GAS-CHROMATOGRAPHY; WINE VINEGARS; IDENTIFICATION
AB The aroma impact components of the rabbiteye blueberry vinegars made from wine fermented without skin-contact (JV), wine fermented with skin-contact (WV). or blueberries (BV) were evaluated. Headspace volatiles were isolated by solid-phase microextraction (SPME). Headspace volatiles were analysed by gas chromatography-mass spectrometry (GC-MS) and gas chromatography-olfactometry (GCO). The potent odourants were evaluated by the 'Osme' method. Acetic acid, 2/3-methyl-butanoic acid, phenethyl acetate, 2-phenylethanol, octanoic acid, eugenol, and phenylacetic acid were the most important aroma-active compounds identified in all three treatments. The contributions of these compounds to each sample were different. There were more aroma-active compounds identified from the BV than from the other two treatments. The type of fermentation impacts the aroma components of rabbiteye blueberry vinegars. (C) 2009 Elsevier Ltd. All rights reserved.
C1 [Su, Min-Sheng] Yuanpei Univ, Dept Food Sci, Hsinchu 300, Taiwan.
   [Chien, Po-Jung] Chinese Culture Univ, Dept Hort & Biotechnol, Taipei 11114, Taiwan.
RP Su, MS (reprint author), Yuanpei Univ, Dept Food Sci, 306 Yuanpei St, Hsinchu 300, Taiwan.
EM mssu@mail.ypu.edu.tw
CR ACREE TE, 1984, FOOD CHEM, V14, P273, DOI 10.1016/0308-8146(84)90082-7
   Anderson J. F., 2000, Small Fruits Review, V1, P35, DOI 10.1300/J301v01n02_05
   AOAC, 2002, OFF METH AN ASS OFF
   BLANCH GP, 1992, J AGR FOOD CHEM, V40, P1046, DOI 10.1021/jf00018a027
   Charles M, 2000, J AGR FOOD CHEM, V48, P70, DOI 10.1021/jf9905424
   Gerbi V., 1992, Italian Journal of Food Science, V4, P259
   HIRVI T, 1983, J SCI FOOD AGR, V34, P992, DOI 10.1002/jsfa.2740340916
   Hofmann T, 2000, J AGR FOOD CHEM, V48, P4301, DOI 10.1021/jf000076e
   HORVAT RJ, 1985, J FOOD SCI, V50, P429
   KAHN JH, 1972, J AGR FOOD CHEM, V20, P214, DOI 10.1021/jf60180a038
   LINSSEN JPH, 1993, FOOD CHEM, V46, P367, DOI 10.1016/0308-8146(93)90006-2
   Marin RN, 2002, J CHROMATOGR A, V967, P261, DOI 10.1016/S0021-9673(02)00786-0
   MCDANIEL M R, 1990, FLAVORS OFF FLAVORS, P23
   Mejias RC, 2002, J CHROMATOGR A, V953, P7, DOI 10.1016/S0021-9673(02)00122-X
   Morales ML, 2002, J AGR FOOD CHEM, V50, P3173, DOI 10.1021/jf011313w
   OVERTON S, 1999, 43 SCI INSTR SERV IN
   Palacios V, 2002, J AGR FOOD CHEM, V50, P4221, DOI 10.1021/jf020093z
   PARLIMENT TH, 1975, J FOOD SCI, V40, P762, DOI 10.1111/j.1365-2621.1975.tb00550.x
   TRESSL R, 1973, J AGR FOOD CHEM, V21, P560, DOI 10.1021/jf60188a031
   ULLRICH F, 1987, Z LEBENSM UNTERS FOR, V184, P277, DOI 10.1007/BF01027663
   Wood BJB, 1985, MICROBIOLOGY FERMENT
NR 21
TC 20
Z9 26
U1 0
U2 42
PU ELSEVIER SCI LTD
PI OXFORD
PA THE BOULEVARD, LANGFORD LANE, KIDLINGTON, OXFORD OX5 1GB, OXON, ENGLAND
SN 0308-8146
EI 1873-7072
J9 FOOD CHEM
JI Food Chem.
PD APR 1
PY 2010
VL 119
IS 3
BP 923
EP 928
DI 10.1016/j.foodchem.2009.07.053
PG 6
WC Chemistry, Applied; Food Science & Technology; Nutrition & Dietetics
SC Chemistry; Food Science & Technology; Nutrition & Dietetics
GA 528ID
UT WOS:000272436200011
DA 2019-07-15
ER

PT J
AU Martins, JV
   de Souza, APR
   Salles, MO
   Serrano, SHP
AF Martins, Jose Vinicius
   Ruas de Souza, Ana Paula
   Salles, Maiara Oliveira
   Pires Serrano, Silvia Helena
TI DETERMINATION OF ACETIC ACID IN VINEGAR ADULTERATED SAMPLE WITH
   CLORIDRIC ACID - AN EXPERIMENT INTEGRATED OF POTENTIOMETRIC AND
   CONDUCTOMETRIC TITRATIONS.
SO QUIMICA NOVA
LA Portuguese
DT Article
DE vinegar adulterated sample; simultaneous potentiometric and
   condutometric titrations and fundamental concepts
AB DETERMINATION OF ACETIC ACID IN VINEGAR ADULTERATED SAMPLE WITH CLORIDRIC ACID - AN EXPERIMENT INTEGRATED OF POTENTIOMETRIC AND CONDUCTOMETRIC TITRATIONS. The determination of acetic acid in vinegar adulterated sample using simultaneous potentiometric and condutometric titrations was used as an example of integrated experiment in instrumental analysis. An Excel (R) spreadsheet, which allows the entry of simultaneous data and the construction of the superimposed experimental curves (condutometric, potentiometric, first and second derivative potentiometric curve and, distribution diagrama of the acetic species as function of pH), was used as powerful tool to discuss the fundamental concepts involved in each technique and choose the best of them to quantify, without mutual interference. H(3)CCOOH and HCl in vinegar adulterated sample.
C1 [Martins, Jose Vinicius; Ruas de Souza, Ana Paula; Salles, Maiara Oliveira; Pires Serrano, Silvia Helena] Univ Sao Paulo, Inst Quim, BR-05508900 Sao Paulo, Brazil.
RP Martins, JV (reprint author), Univ Sao Paulo, Inst Quim, Av Prof Lineu Prestes,748,Cidade Univ, BR-05508900 Sao Paulo, Brazil.
EM shps@iq.usp.br
RI Salles, Maiara/K-3120-2012; SERRANO, SILVIA HELENA/C-6870-2012; USP,
   Dept. of Chemistry Institute of Chemistry -/B-8988-2012
OI SERRANO, SILVIA HELENA/0000-0002-2428-0751; 
CR Arroio A, 2006, QUIM NOVA, V29, P1387, DOI 10.1590/S0100-40422006000600040
   CAMOCHENA S, 2006, SYNERGISMUS SCYENTIF, V1, P331
   GIOLITO I, 1980, METODOS ELECTROMETRI
   GONCALVES F. P., 2004, EDUCACAO CIENCIAS PR, P237
   Harris DC, 2008, ANALISE QUIMICA QUAN
   HODSON D., 1988, EDUC PHILOS THEORY, V20, P53
   SKOOG DA, 2006, PRINCIPIOS ANALISE Q
   Vanysek P., 2005, CRC HDB CHEM PHYS IN
NR 8
TC 4
Z9 4
U1 1
U2 23
PU SOC BRASILEIRA QUIMICA
PI SAO PAULO
PA CAIXA POSTAL 26037, 05599-970 SAO PAULO, BRAZIL
SN 0100-4042
J9 QUIM NOVA
JI Quim. Nova
PY 2010
VL 33
IS 3
BP 755
EP 758
DI 10.1590/S0100-40422010000300049
PG 4
WC Chemistry, Multidisciplinary
SC Chemistry
GA 587FC
UT WOS:000276974200049
OA DOAJ Gold
DA 2019-07-15
ER
