# Supplementary material for: Knowledge Domain and Emerging Trends in Vinegar Research: A Bibliometric Review of the Literature from WoSCC
Source: Foods. 2020 Feb 10;9(2):166. doi: 10.3390/foods9020166 (PMC7074530; doi:10.3390/foods9020166)
Supplement: Supplementary file 1 [file foods-09-00166-s001.zip › Supplementary files/Supplementary Material/WoSCC dataset for CiteSpace/data/download2010_5x5unique.txt]

PT J
AU Setorki, M
   Asgary, S
   Eidi, A
   Rohani, AH
   KHazaei, M
AF Setorki, Mahbubeh
   Asgary, Sedighe
   Eidi, Akram
   Rohani, Ali Haeri
   KHazaei, Majid
TI Acute effects of vinegar intake on some biochemical risk factors of
   atherosclerosis in hypercholesterolemic rabbits
SO LIPIDS IN HEALTH AND DISEASE
LA English
DT Article
ID CHOLESTEROL-RICH DIET; ACETIC-ACID; ENDOTHELIAL FUNCTION; OXIDATIVE
   STRESS; ANTIOXIDANT ACTIVITIES; POSTPRANDIAL LIPEMIA; ALCOHOLIC
   BEVERAGES; LIPOSOMAL SYSTEM; HEALTHY-SUBJECTS; SKELETAL-MUSCLE
AB Background: Exaggerated postprandial spikes in blood glucose and lipids induce proportional increases in oxidative stress, which acutely trigger impairment endothelial, inflammation and increased risk of future cardiovascular events. In this research, we have investigated acute effects of vinegar intake on some of the biochemical atherosclerosis risk factors in high cholesterol fed rabbits to see if we can find a probable protective value for it.
   Methods: The rabbits were randomly divided into four groups: normal diet, high cholesterol diet (%1cholesterol), %1 cholesterol with 5 ml vinegar (low dose), %1 cholesterol with 10 ml vinegar (high dose). After fasting for 12-15 hours, blood samples were taken to determine baseline values. Three hours after feeding, blood samples were collected again to investigate acute effects of vinegar intake on the measured factors.
   Results: Using high-dose vinegar with cholesterolemic diet caused significant reduce in LDL-cholesterol (LDL-C), oxidized-LDL (ox-LDL), malondialdehyde (MDA), total cholesterol (TC) and apolipoprotein B (ApoB) in comparison with hypercholesterolemic diet. Consumption low-dose vinegar with cholesterolemic diet induced a significant decrease in fibrinogen and glucose compared to hypercholesterolemic diet. Level of serum nitrite, nitrate, triacylglycerol (TAG), HDL-cholesterol (HDL-C), apolipoprotein A (ApoA), serum glutamic pyruvic transaminase (SGPT), serum glutamic oxaloacetate transaminase (SGOT) and C-reactive protein (CRP) were not significantly difference in low and high doses vinegar with cholesterolemic diet compared to hypercholesterolemic diet. A significant difference was observed for LDL-C, ApoB100 and TC between low and high doses vinegar.
   Conclusion: This study suggest that vinegar, might have some acute effects on biochemical risk factors of atherosclerosis and a probable protective value can be considered for its postprandial use.
C1 [Setorki, Mahbubeh; Eidi, Akram; Rohani, Ali Haeri] Islamic Azad Univ, Sci & Res Branch, Dept Biol, Tehran, Iran.
   [Asgary, Sedighe] Isfahan Univ Med Sci, Appl Physiol Res Ctr, Isfahan Cardiovasc Res Ctr, Esfahan, Iran.
   [KHazaei, Majid] Isfahan Univ Med Sci, Fac Med, Dept Physiol, Esfahan, Iran.
RP Setorki, M (reprint author), Islamic Azad Univ, Sci & Res Branch, Dept Biol, Tehran, Iran.
EM doctor.setorgi@gmail.com
RI Khazaei, Majid/E-7533-2012; Khazaei, Majid/A-6143-2018; rohani,
   ali/C-6614-2019
OI Khazaei, Majid/0000-0002-7979-5699; rohani, ali/0000-0002-9985-5054
FU Islamic Azad University, Tehran, Iran [584151]
FX This study was supported by Islamic Azad University, Tehran, Iran,
   (Grant # 584151). The authors thankfully acknowledge Isfahan
   cardiovascular research center and Isfahan University of Medical
   Sciences.
CR Adibi P, 2007, LIVER INT, V27, P895, DOI 10.1111/j.1478-3231.2007.01545.x
   Alexopoulos N, 2008, EUR J CARDIOV PREV R, V15, P300, DOI 10.1097/HJR.0b013e3282f4832f
   Arora A, 1998, FREE RADICAL BIO MED, V24, P1355, DOI 10.1016/S0891-5849(97)00458-9
   Arora A, 1998, ARCH BIOCHEM BIOPHYS, V356, P133, DOI 10.1006/abbi.1998.0783
   Asgary S., 2007, Pakistan Journal of Nutrition, V6, P313
   Baldwin AS, 1996, ANNU REV IMMUNOL, V14, P649, DOI 10.1146/annurev.immunol.14.1.649
   Cao GH, 1997, FREE RADICAL BIO MED, V22, P749, DOI 10.1016/S0891-5849(96)00351-6
   Ceriello A, 2002, CIRCULATION, V106, P1211, DOI 10.1161/01.CIR.0000027569.76671.A8
   Chan DC, 2006, QJM-INT J MED, V99, P277, DOI 10.1093/qjmed/hcl027
   Cohn JS, 2002, CURR OPIN LIPIDOL, V13, P19, DOI 10.1097/00041433-200202000-00004
   Cook NC, 1996, J NUTR BIOCHEM, V7, P66, DOI 10.1016/0955-2863(95)00168-9
   Cortes B, 2006, J AM COLL CARDIOL, V48, P1666, DOI 10.1016/j.jacc.2006.06.057
   Covas MI, 2003, DRUG EXP CLIN RES, V29, P217
   CREAGER MA, 1990, J CLIN INVEST, V86, P228, DOI 10.1172/JCI114688
   Daher CF, 2005, MED SCI MONITOR, V11, P465
   DECORDE K, 2008, MOL NUTR FOOD RES, V2, P400
   FRANCIS F.J., 1982, ANTHOCYANINS FOOD CO, P181, DOI DOI 10.1016/B978-0-12-472550-8.50011-1
   Fushimi T, 2006, BRIT J NUTR, V95, P916, DOI 10.1079/BJN20061740
   Fushimi T, 2005, BRIT J NUTR, V94, P714, DOI 10.1079/BJN20051545
   Fushimi T, 2001, J NUTR, V131, P1973
   Gorelik S, 2008, FASEB J, V22, P41, DOI 10.1096/fj.07-9041com
   Grenett HE, 2004, BIOL RES, V37, P342
   HROMATKA O, 1959, IND ENG CHEM, V10, P1279
   JAGLA A, 2001, EXP CLIN ENDOCRINOL, V109, P533
   Johnston Carol S, 2006, MedGenMed, V8, P61
   Johnston CS, 2005, J AM DIET ASSOC, V105, P1939, DOI 10.1016/j.jada.2005.07.012
   Juhel C, 2000, J NUTR BIOCHEM, V11, P45, DOI 10.1016/S0955-2863(99)00070-4
   Kay Colin D, 2003, Curr Atheroscler Rep, V5, P452, DOI 10.1007/s11883-003-0035-9
   Kim HK, 2003, CLIN CHIM ACTA, V327, P129, DOI 10.1016/S0009-8981(02)00344-3
   Kishi M, 1999, BIOSCI BIOTECH BIOCH, V63, P905, DOI 10.1271/bbb.63.905
   Kondo K, 1996, LANCET, V348, P1514, DOI 10.1016/S0140-6736(05)65927-2
   Kondo S, 2001, BIOSCI BIOTECH BIOCH, V65, P2690, DOI 10.1271/bbb.65.2690
   Kostner K, 1997, CARDIOVASC RES, V36, P330, DOI 10.1016/S0008-6363(97)00185-5
   Lenghor N, 2002, TALANTA, V58, P1139, DOI 10.1016/S0039-9140(02)00444-7
   Liljeberg H, 1998, EUR J CLIN NUTR, V52, P368, DOI 10.1038/sj.ejcn.1600572
   MCCORMICK DB, 1994, TIETZ TXB CLIN CHEM, V2, P1313
   Naissides M, 2004, ATHEROSCLEROSIS, V177, P401, DOI 10.1016/j.atherosclerosis.2004.07.025
   Natella F, 2002, J AGR FOOD CHEM, V50, P7720, DOI 10.1021/jf020346o
   NITENBERG A, 2006, DIABETES METAB, V32, pS28
   Ogawa N, 2000, J NUTR, V130, P507
   OSTMAN E, 2001, EUR CLIN NUTR, V59, P983
   Pearson DA, 1999, LIFE SCI, V64, P1913, DOI 10.1016/S0024-3205(99)00137-X
   Pergola C, 2006, NITRIC OXIDE-BIOL CH, V15, P30, DOI 10.1016/j.niox.2005.10.003
   PRASAD K, 1993, AM HEART J, V125, P958, DOI 10.1016/0002-8703(93)90102-F
   Prasad K, 1994, INT J ANGIOL, V3, P100
   ROSS R, 1993, NATURE, V362, P801, DOI 10.1038/362801a0
   Saha AK, 2003, MOL CELL BIOCHEM, V253, P65, DOI 10.1023/A:1026053302036
   Shahidi F, 2008, ASIA PAC J CLIN NUTR, V17, P380
   Shanmuganayagam D, 2000, FASEB J, V14, pA455
   Sierksma A, 2003, CLIN EXP PHARMACOL P, V30, P504, DOI 10.1046/j.1440-1681.2003.03863.x
   SLYPER AH, 1992, LANCET, V340, P289, DOI 10.1016/0140-6736(92)92368-P
   Stein JH, 1999, CIRCULATION, V100, P1050, DOI 10.1161/01.CIR.100.10.1050
   Sunil Kumar, 2008, Electronic Journal of Environmental, Agricultural and Food Chemistry, V7, P2863
   Teissedre PL, 2000, FOOD RES INT, V33, P461, DOI 10.1016/S0963-9969(00)00070-3
   Tousoulis D, 2008, CLIN NUTR, V27, P594, DOI 10.1016/j.clnu.2008.01.002
   Ursini F, 1998, FREE RADICAL BIO MED, V25, P250, DOI 10.1016/S0891-5849(98)00044-6
   vanAcker SABE, 1996, FREE RADICAL BIO MED, V20, P331, DOI 10.1016/0891-5849(95)02047-0
   Vogel RA, 1997, AM J CARDIOL, V79, P350, DOI 10.1016/S0002-9149(96)00760-6
   Wilcox LJ, 2001, J LIPID RES, V42, P725
   YAN LJ, 1995, BIOCHEM BIOPH RES CO, V212, P360, DOI 10.1006/bbrc.1995.1978
   Zou YP, 2005, J AGR FOOD CHEM, V53, P2462, DOI 10.1021/jf048469r
NR 61
TC 19
Z9 19
U1 1
U2 5
PU BIOMED CENTRAL LTD
PI LONDON
PA 236 GRAYS INN RD, FLOOR 6, LONDON WC1X 8HL, ENGLAND
SN 1476-511X
J9 LIPIDS HEALTH DIS
JI Lipids Health Dis.
PD JAN 28
PY 2010
VL 9
AR 10
DI 10.1186/1476-511X-9-10
PG 8
WC Biochemistry & Molecular Biology; Nutrition & Dietetics
SC Biochemistry & Molecular Biology; Nutrition & Dietetics
GA 569PJ
UT WOS:000275609700001
PM 20109192
OA DOAJ Gold, Green Published
DA 2019-07-15
ER

PT J
AU Sakakibara, S
   Murakami, R
   Takahashi, M
   Fushimi, T
   Murohara, T
   Kishi, M
   Kajimoto, Y
   Kitakaze, M
   Kaga, T
AF Sakakibara, Syoji
   Murakami, Ryuichiro
   Takahashi, Mikio
   Fushimi, Takashi
   Murohara, Toyoaki
   Kishi, Mikiya
   Kajimoto, Yoshitaka
   Kitakaze, Masafumi
   Kaga, Takayuki
TI Vinegar Intake Enhances Flow-Mediated Vasodilatation via Upregulation of
   Endothelial Nitric Oxide Synthase Activity
SO BIOSCIENCE BIOTECHNOLOGY AND BIOCHEMISTRY
LA English
DT Article
DE acetic acid; endothelial function; endothelial nitric oxide synthase
   (eNOS) phosphorylation; AMP-activated protein kinase (AMPK); PKA
ID ACTIVATED PROTEIN-KINASE; ACETIC-ACID; BLOOD-PRESSURE; DIETARY; RATS;
   AMP; PHOSPHORYLATION; DYSFUNCTION; INCREASES; MENOPAUSE
AB This study examined the effect of acetate on endothelial nitric oxide synthase (eNOS) in human umbilical vein endothelial cells (HUVECs) by immunoblotting assay and the ability of acetic acid to upregulate flow-mediated vasodilatation in humans. In HUVECs, acetate induced a biphasic increase in the phosphorylated form of eNOS. The amount of phosphorylated eNOS was significantly increased by exposure to 200 mu mol/l acetate for 20 min (early phase) and for 4 h (late phase). The inhibitors of cAMP-dependent protein kinase (PKA) and AMP-activated protein kinase (AMPK) blocked acetate-induced eNOS phosphorylation in the early and the late phase respectively. Furthermore, in postmenopausal women, maximum forearm blood flow (FBF) in response to shear stress increased in the vinegar (acetic acid) administered group compared to the placebo group. These results suggest that acetic acid-induced eNOS phosphorylation contributes to upregulation of flow-mediated vasodilatation in humans.
C1 [Sakakibara, Syoji; Takahashi, Mikio; Fushimi, Takashi; Kishi, Mikiya; Kaga, Takayuki] Mizkan Grp Corp, Cent Res Inst, Aichi 4758585, Japan.
   [Murakami, Ryuichiro; Murohara, Toyoaki] Nagoya Univ, Grad Sch Med, Dept Cardiol, Aichi 4668550, Japan.
   [Kajimoto, Yoshitaka] Soiken Incorp, Osaka 5600082, Japan.
   [Kitakaze, Masafumi] Natl Cardiovasc Ctr, Div Cardiovasc Med, Osaka 5658565, Japan.
RP Takahashi, M (reprint author), Mizkan Grp Corp, Cent Res Inst, Aichi 4758585, Japan.
EM takahashi_m@mizkan.co.jp
RI Murohara, Toyoaki/M-4958-2014
OI Fushimi, Takashi/0000-0002-2872-1198
CR Anderson TJ, 1999, J AM COLL CARDIOL, V34, P631, DOI 10.1016/S0735-1097(99)00259-4
   Boo YC, 2003, AM J PHYSIOL-CELL PH, V285, pC499, DOI 10.1152/ajpcell.00122.2003
   BRIGHENTI F, 1995, EUR J CLIN NUTR, V49, P242
   CARMICHAEL FJ, 1988, AM J PHYSIOL, V255, P417
   Chen ZP, 1999, FEBS LETT, V443, P285, DOI 10.1016/S0014-5793(98)01705-0
   DAUGIRDAS JT, 1988, AM J PHYSIOL, V255, pH1378
   DAUGIRDAS JT, 1987, KIDNEY INT, V32, P39, DOI 10.1038/ki.1987.169
   Fushimi T, 2006, BRIT J NUTR, V95, P916, DOI 10.1079/BJN20061740
   Fushimi T, 2001, J NUTR, V131, P1973
   FUSHIMI T, 2005, J NUTR FOOD, V8, P13
   Hadi HAR, 2005, VASC HEALTH RISK MAN, V1, P183
   Hirota T, 2007, HYPERTENS RES, V30, P489, DOI 10.1291/hypres.30.489
   INAGE H, 2006, J JPN SOC CLIN NUTR, V27, P321
   Itani T, 2002, J JPN SOC FOOD SCI, V49, P540
   JAFFE EA, 1973, J CLIN INVEST, V52, P2745, DOI 10.1172/JCI107470
   Jauhiainen T, 2007, J NUTR, V137, p825S, DOI 10.1093/jn/137.3.825S
   Johnston Carol S, 2006, MedGenMed, V8, P61
   Kahn BB, 2005, CELL METAB, V1, P15, DOI 10.1016/j.cmet.2004.12.003
   KAJIMOTO O, 2001, J NUTR FOOD, V4, P47
   KAJIMOTO O, 2003, J NUTR FOOD, V6, P51
   Kawaguchi T, 2002, J BIOL CHEM, V277, P3829, DOI 10.1074/jbc.M107895200
   Kishi M, 1999, BIOSCI BIOTECH BIOCH, V63, P905, DOI 10.1271/bbb.63.905
   Kondo S, 2001, BIOSCI BIOTECH BIOCH, V65, P2690, DOI 10.1271/bbb.65.2690
   Kublickiene K, 2005, J CLIN ENDOCR METAB, V90, P6113, DOI 10.1210/jc.2005-0419
   Maturana MA, 2007, CLINICS, V62, P77, DOI 10.1590/S1807-59322007000100012
   MCRCURO G, 1999, AM HEART J, V137, P692
   Murakami H, 2006, BIOCHEM BIOPH RES CO, V341, P973, DOI 10.1016/j.bbrc.2006.01.052
   Nagashima K, 2002, J APPL PHYSIOL, V92, P1029, DOI 10.1152/japplphysiol.00399.2001
   PROROCK AJ, 2003, AM J PHYSIOL-HEART C, V284, P133
   Ray CJ, 2006, J PHYSIOL-LONDON, V570, P85, DOI 10.1113/jphysiol.2005.099390
   Rossnagel K, 2004, ANN EMERG MED, V44, P476, DOI 10.1016/j.annemergmed.2004.06.019
   Sakakibara S, 2006, BIOCHEM BIOPH RES CO, V344, P597, DOI 10.1016/j.bbrc.2006.03.176
   Searles CD, 2006, AM J PHYSIOL-CELL PH, V291, pC803, DOI 10.1152/ajpcell.00457.2005
   Sessa WC, 2004, J CELL SCI, V117, P2427, DOI 10.1242/jcs.01165
   Ushiroyama Takahisa, 2005, Bulletin of the Osaka Medical College, V51, P76
   Utian WH, 2004, INT CONGR SER, V1266, P133, DOI 10.1016/j.ics.2004.01.102
   Weickert MO, 2008, J NUTR, V138, P439
   Xu JW, 2004, FEBS LETT, V574, P176, DOI 10.1016/j.febslet.2004.08.027
   Yang ZH, 2006, CLIN MED RES, V4, P53, DOI 10.3121/cmr.4.1.53
   Zern TL, 2005, J NUTR, V135, P2291
   Zhang XP, 2001, ARTERIOSCL THROM VAS, V21, P797, DOI 10.1161/01.ATV.21.5.797
NR 41
TC 16
Z9 16
U1 1
U2 12
PU TAYLOR & FRANCIS LTD
PI ABINGDON
PA 4 PARK SQUARE, MILTON PARK, ABINGDON OX14 4RN, OXON, ENGLAND
SN 0916-8451
EI 1347-6947
J9 BIOSCI BIOTECH BIOCH
JI Biosci. Biotechnol. Biochem.
PD MAY
PY 2010
VL 74
IS 5
BP 1055
EP 1061
DI 10.1271/bbb.90953
PG 7
WC Biochemistry & Molecular Biology; Biotechnology & Applied Microbiology;
   Chemistry, Applied; Food Science & Technology
SC Biochemistry & Molecular Biology; Biotechnology & Applied Microbiology;
   Chemistry; Food Science & Technology
GA 605OK
UT WOS:000278356700025
PM 20460711
DA 2019-07-15
ER

PT J
AU Falcone, PM
AF Falcone, Pasquale M.
TI Crystallization and jamming in the traditional balsamic vinegar
SO FOOD RESEARCH INTERNATIONAL
LA English
DT Article
DE Traditional balsamic vinegar; Crystallization; Jamming; Glucose;
   Melanoidins
ID TRANSITION; QUALITY; WATER
AB High-resolution light microscopy (HR-LM) and X ray diffractometry (XRD) were used in a non-destructive way to study the bulk structure of the Traditional Balsamic Vinegar of Modena (TBVM) an Italian specialty produced from cooked grape must and through a long aging process at room temperature Data showed that TBV is a viscous food dispersion that may undergo solidification through equilibrium and out-of equilibrium phase transitions including crystallization and Jamming of amorphous colloids Crystallization is due to the rearrangements of the alpha-D glucose monohydrate molecules while jamming is caused by the crowding of amorphous long-living colloids of unidentified substances that eventually separated into a space-limited solid-like phase or into a gel network spanning the available volume Due to their natural ability to self-associate into amorphous colloids a role of polymeric melanoidins was also supposed into the development of vinegar bulk structure and eventually into its solidification (C) 2010 Elsevier Ltd All rights reserved
C1 Univ Modena & Reggio Emilia, Dept Agr & Food Sci, I-42100 Reggio Emilia, Italy.
RP Falcone, PM (reprint author), Univ Modena & Reggio Emilia, Dept Agr & Food Sci, Amendola 2, I-42100 Reggio Emilia, Italy.
OI Falcone, Pasquale Massimiliano/0000-0002-0038-6383
CR Biroli G, 2007, NAT PHYS, V3, P222, DOI 10.1038/nphys580
   Cardoso AV, 2004, J NON-CRYST SOLIDS, V348, P51, DOI 10.1016/j.jnoncrysol.2004.08.125
   Falcone PM, 2008, J FOOD ENG, V86, P433, DOI 10.1016/j.jfoodeng.2007.10.017
   Falcone PM, 2010, J AGR FOOD CHEM, V58, P8680, DOI 10.1021/jf101110s
   Falcone PM, 2007, J FOOD ENG, V80, P234, DOI 10.1016/j.jfoodeng.2006.05.023
   Falcone PM, 2008, J AGR FOOD CHEM, V56, P7057, DOI 10.1021/jf800706g
   Giudici P., 2004, Industrie delle Bevande, V33, P426
   Giudici P, 2009, IND BEVANDE, V38, P37
   Liu AJ, 1998, NATURE, V396, P21, DOI 10.1038/23819
   Mezzenga R, 2005, NAT MATER, V4, P729, DOI 10.1038/nmat1496
   Migo VP, 1997, J FERMENT BIOENG, V83, P287, DOI 10.1016/S0922-338X(97)80994-4
   YOUNG FE, 1957, J PHYS CHEM-US, V61, P616, DOI 10.1021/j150551a023
NR 12
TC 4
Z9 5
U1 0
U2 0
PU ELSEVIER SCIENCE BV
PI AMSTERDAM
PA PO BOX 211, 1000 AE AMSTERDAM, NETHERLANDS
SN 0963-9969
EI 1873-7145
J9 FOOD RES INT
JI Food Res. Int.
PD OCT
PY 2010
VL 43
IS 8
BP 2217
EP 2220
DI 10.1016/j.foodres.2010.07.013
PG 4
WC Food Science & Technology
SC Food Science & Technology
GA 677FC
UT WOS:000283973500038
DA 2019-07-15
ER

PT J
AU Johnston, CS
   Steplewska, I
   Long, CA
   Harris, LN
   Ryals, RH
AF Johnston, Carol S.
   Steplewska, Iwona
   Long, Cindy A.
   Harris, Lafe N.
   Ryals, Romina H.
TI Examination of the Antiglycemic Properties of Vinegar in Healthy Adults
SO ANNALS OF NUTRITION AND METABOLISM
LA English
DT Article
DE Acetic acid; Diabetes; Postprandial glycemia; Vinegar
ID TYPE-2 DIABETES-MELLITUS; POSTPRANDIAL HYPERGLYCEMIA;
   CARDIOVASCULAR-DISEASE; GLUCOSE-TOLERANCE; BLOOD-GLUCOSE; GLYCEMIA;
   ACARBOSE; ACETATE; MEAL; ATHEROSCLEROSIS
AB Background: Vinegar reduces postprandial glycemia (PPG) in healthy adults. This study investigated the vinegar dosage (10 vs. 20 g), timing (during mealtime vs. 5 h before meal) and application (acetic acid as vinegar vs. neutralized salt) for reducing PPG. Methods: Four randomized crossover trials were conducted in adults (n = 9-10/trial) with type 2 diabetes (1 trial) or without diabetes (3 trials). All trials followed the same protocol: a standardized meal the evening prior to testing, an overnight fast (> 10 h) and 2-hour glucose testing following consumption of a bagel and juice test meal (3 trials) or dextrose solution (1 trial). For each trial, PPG was compared between treatments using area-under-the-curve calculations 120 min after the meal. Results: Two teaspoons of vinegar (similar to 10 g) effectively reduced PPG, and this effect was most pronounced when vinegar was ingested during mealtime as compared to 5 h before the meal. Vinegar did not alter PPG when ingested with monosaccharides, suggesting that the antiglycemic action of vinegar is related to the digestion of carbohydrates. Finally, sodium acetate did not alter PPG, indicating that acetate salts lack antiglycemic properties. Conclusions: The antiglycemic properties of vinegar are evident when small amounts of vinegar are ingested with meals composed of complex carbohydrates. In these situations, vinegar attenuated PPG by similar to 20% compared to placebo. Copyright (C) 2010 S. Karger AG, Basel
C1 [Johnston, Carol S.; Steplewska, Iwona; Long, Cindy A.; Harris, Lafe N.; Ryals, Romina H.] Arizona State Univ, Coll Nursing & Hlth Innovat, Nutr Program, Mesa, AZ 85212 USA.
RP Johnston, CS (reprint author), Arizona State Univ, Dept Nutr, 7001 E Williams Field Rd, Mesa, AZ 85212 USA.
EM carol.johnston@asu.edu
OI Johnston, Carol/0000-0001-9540-6860
FU Arizona State University
FX This work was funded by the Lloyd S. Hubbard Nutrition Research Fund of
   the Arizona State University Foundation. We thank Michael Stroup for
   phlebotomy and blood analyses.
CR BRIGHENTI F, 1995, EUR J CLIN NUTR, V49, P242
   Chaikomin R, 2006, WORLD J GASTROENTERO, V12, P5611, DOI 10.3748/wjg.v12.i35.5611
   Charpentier G, 2006, DRUGS, V66, P273, DOI 10.2165/00003495-200666030-00001
   Chiasson JL, 2002, LANCET, V359, P2072, DOI 10.1016/S0140-6736(02)08905-5
   Coutinho M, 1999, DIABETES CARE, V22, P233, DOI 10.2337/diacare.22.2.233
   Esposito K, 2004, CIRCULATION, V110, P214, DOI 10.1161/01.CIR.0000134501.57864.66
   Fischer S, 1998, ACTA DIABETOL, V35, P34, DOI 10.1007/s005920050098
   Goldin A, 2006, CIRCULATION, V114, P597, DOI 10.1161/CIRCULATIONAHA.106.621854
   Hlebowicz J, 2007, BMC GASTROENTEROL, V7, DOI 10.1186/1471-230X-7-46
   IMOTO S, 1983, J ANIM SCI, V56, P867
   Johnston CS, 2005, J AM DIET ASSOC, V105, P1939, DOI 10.1016/j.jada.2005.07.012
   Kirkman MS, 2006, DIABETES CARE, V29, P2095, DOI 10.2337/dc06-0061
   Levitan EB, 2004, ARCH INTERN MED, V164, P2147, DOI 10.1001/archinte.164.19.2147
   Liljeberg H, 1998, EUR J CLIN NUTR, V52, P368, DOI 10.1038/sj.ejcn.1600572
   Meigs JB, 2002, DIABETES CARE, V25, P1845, DOI 10.2337/diacare.25.10.1845
   Ogawa N, 2000, J NUTR, V130, P507
   Ostman E, 2005, EUR J CLIN NUTR, V59, P983, DOI 10.1038/sj.ejcn.1602197
   SCHEPPACH W, 1988, CLIN SCI, V75, P355, DOI 10.1042/cs0750355
   Sheard NF, 2004, DIABETES CARE, V27, P2266, DOI 10.2337/diacare.27.9.2266
   Shimabukuro M, 2006, J CLIN ENDOCR METAB, V91, P837, DOI 10.1210/jc.2005-1566
   Temelkova-Kurktschiev TS, 2000, DIABETES CARE, V23, P1830, DOI 10.2337/diacare.23.12.1830
   Van de Laar FA, 2006, COCHRANE DB SYST REV, DOI 10.1002/14651858.CD005061
NR 22
TC 35
Z9 35
U1 1
U2 21
PU KARGER
PI BASEL
PA ALLSCHWILERSTRASSE 10, CH-4009 BASEL, SWITZERLAND
SN 0250-6807
J9 ANN NUTR METAB
JI Ann. Nutr. Metab.
PY 2010
VL 56
IS 1
BP 74
EP 79
DI 10.1159/000272133
PG 6
WC Endocrinology & Metabolism; Nutrition & Dietetics
SC Endocrinology & Metabolism; Nutrition & Dietetics
GA 552SG
UT WOS:000274313100012
PM 20068289
DA 2019-07-15
ER

PT J
AU Wang, ZH
   Dong, XF
   Tong, JM
   Wu, YY
   Zhang, Q
AF Wang, Zhihong
   Dong, Xiaofang
   Tong, Jianming
   Wu, Yingying
   Zhang, Qi
TI Vinegar production residue as substrates for phytase production by
   Aspergillus ficuum
SO WASTE MANAGEMENT & RESEARCH
LA English
DT Article
DE vinegar production residue; vinegar processing; solid-state
   fermentation; Aspergillus ficuum; phytase
ID SOLID-STATE FERMENTATION; EXTRACELLULAR PHYTASE; PURIFICATION; ENZYME;
   NIGER
AB Two kinds of vinegar production residues, sorghum vinegar residue (SVR) and corn vinegar residue (CVR), were used as a substrate for phytase production in solid-state fermentation (SSF) by Aspergillus ficuum. Various process parameters influencing phytase production were evaluated by single factor design experiments; further study involved CVR and its goodness-of-fit levels. An incubation time of 48 hours, initial moisture of 55% and an inoculum of 1.2 x 10(7) spores per millilitre were the optimum cultural conditions for the production of phytase in waste corn vinegar residue, without adding in vitro nutrient elements by orthogonal design experiment. Results showed that vinegar production residue as substrates for phytase production by Aspergillus ficuum through microbiology fermentation could be applied to treatment of an integrated system for waste from vinegar processing.
C1 [Wang, Zhihong; Dong, Xiaofang; Tong, Jianming; Wu, Yingying; Zhang, Qi] Chinese Acad Agr Sci, Inst Anim Sci, State Key Lab Anim Nutr, Beijing 100193, Peoples R China.
RP Tong, JM (reprint author), Chinese Acad Agr Sci, Inst Anim Sci, State Key Lab Anim Nutr, 2 Yuanmingyuan W Rd, Beijing 100193, Peoples R China.
EM tjm606caas@yahoo.com.cn
RI wang, zhihong/D-9357-2012
FU National Key Technology [2006BAD12B05]
FX This research was supported by the grant (2006BAD12B05) from the
   National Key Technology R&D Program for the 11th Five-year Plan of
   China. The authors also thank all the lecturers and students who helped
   in this study.
CR ALASHEH S, 1994, BIOTECHNOL PROGR, V10, P353, DOI 10.1021/bp00028a002
   Bogar B, 2003, BIOTECHNOL PROGR, V19, P312, DOI 10.1021/bp020126v
   CHANG CW, 1976, CER CHEM, V44, P129
   Gautam P, 2002, BIORESOURCE TECHNOL, V83, P229, DOI 10.1016/S0960-8524(01)00215-2
   GIBSON DM, 1987, BIOTECHNOL LETT, V9, P305, DOI 10.1007/BF01025793
   HOWSON SJ, 1983, ENZYME MICROB TECH, V5, P377, DOI 10.1016/0141-0229(83)90012-1
   IRVING GCJ, 1972, J BACTERIOL, V112, P434
   Mullaney EJ, 2000, ADV APPL MICROBIOL, V47, P157, DOI 10.1016/S0065-2164(00)47004-8
   PANDEY A, 1992, PROCESS BIOCHEM, V27, P109, DOI 10.1016/0032-9592(92)80017-W
   Pandey A, 2001, BIORESOURCE TECHNOL, V77, P203, DOI 10.1016/S0960-8524(00)00139-5
   PANDEY A, 1992, STARCH-STARKE, V44, P75, DOI 10.1002/star.19920440211
   Pandey A, 2000, PROCESS BIOCHEM, V35, P1153, DOI 10.1016/S0032-9592(00)00152-7
   Papagianni M, 1999, PROCESS BIOCHEM, V35, P397, DOI 10.1016/S0032-9592(99)00088-6
   Ramachandran S, 2005, PROCESS BIOCHEM, V40, P1749, DOI 10.1016/j.procbio.2004.06.040
   SHIMIZU M, 1992, BIOSCI BIOTECH BIOCH, V56, P1266, DOI 10.1271/bbb.56.1266
   VOLFOVA O, 1994, FOLIA MICROBIOL, V39, P481, DOI 10.1007/BF02814066
   Yang ZL, 1999, CHINAFEED, V6, P24
NR 17
TC 3
Z9 5
U1 0
U2 9
PU SAGE PUBLICATIONS LTD
PI LONDON
PA 1 OLIVERS YARD, 55 CITY ROAD, LONDON EC1Y 1SP, ENGLAND
SN 0734-242X
EI 1096-3669
J9 WASTE MANAGE RES
JI Waste Manage. Res.
PD FEB
PY 2010
VL 28
IS 2
BP 165
EP 168
DI 10.1177/0734242X09335696
PG 4
WC Engineering, Environmental; Environmental Sciences
SC Engineering; Environmental Sciences & Ecology
GA 551EI
UT WOS:000274188500009
PM 19748935
DA 2019-07-15
ER
