# Supplementary material for: Knowledge Domain and Emerging Trends in Vinegar Research: A Bibliometric Review of the Literature from WoSCC
Source: Foods. 2020 Feb 10;9(2):166. doi: 10.3390/foods9020166 (PMC7074530; doi:10.3390/foods9020166)
Supplement: Supplementary file 1 [file foods-09-00166-s001.zip › Supplementary files/Supplementary Material/WoSCC dataset for CiteSpace/data/download2010_6x5unique.txt]

PT J
AU Liatist, S
   Grammatikou, S
   Poulia, KA
   Perrea, D
   Makrilakis, K
   Diakoumopoulou, E
   Katsilambros, N
AF Liatist, S.
   Grammatikou, S.
   Poulia, K-A
   Perrea, D.
   Makrilakis, K.
   Diakoumopoulou, E.
   Katsilambros, N.
TI Vinegar reduces postprandial hyperglycaemia in patients with type II
   diabetes when added to a high, but not to a low, glycaemic index meal
SO EUROPEAN JOURNAL OF CLINICAL NUTRITION
LA English
DT Article
DE vinegar; acetic acid; postprandial glycaemia; glycaemic index; type II
   diabetes
ID HEALTHY-SUBJECTS; MIXED MEAL; GLUCOSE; RESPONSES; FOODS; ACIDS
AB Background/Objectives: Earlier studies have shown that the addition of vinegar in a carbohydrate-rich meal lowers glucose and insulin response in healthy individuals. The mechanism of how this is accomplished, however, remains unclear. The aim of this study is to examine the effect of vinegar on glucose and insulin response in patients with type II diabetes (T2D) in relation to the type of carbohydrates consumed in a meal.
   Subjects/Methods: Sixteen patients with T2D were divided into two groups, matched for age, gender and HbA(1c). Patients in the first group (group A) were given a high-glycaemic index (GI) meal (mashed potatoes and low-fat milk) on two different days, with and without the addition of vinegar, respectively. In the second group (group B), patients were given an isocaloric meal with the same nutrient composition, but low GI (whole grain bread, lettuce and low-fat cheese). Postprandial plasma glucose and insulin values were measured every 30 min for 2 h.
   Results: In group A, the incremental area under the curve of glucose (GiAUC(120)) was lower after the addition of vinegar (181 +/- 78 mmol . min/l vs 311 +/- 124 mmol . min/l, P = 0.04). The iAUC of insulin (IiAUC(120)) was also reduced, but the difference was of marginal statistical significance (2368 +/- 1061 mu U . min/ml vs 3545 +/- 2586 mu U . min/ml, P=0.056). In group B, the addition of vinegar did not affect either the GiAUC(120) (229 +/- 38 mmol . min/l vs 238 +/- 25 mmol . min/l, P=0.56) or the IiAUC(120) (2996 +/- 1302 mu U . min/ml vs 3007 +/- 1255 mu U . min/ml, P=0.98).
   Conclusions: We conclude that the addition of vinegar reduces postprandial glycaemia in patients with T2D only when it is added to a high-GI meal. European Journal of Clinical Nutrition (2010) 64, 727-732; doi:10.1038/ejcn.2010.89; published online 26 May 2010
C1 [Liatist, S.; Grammatikou, S.; Makrilakis, K.; Diakoumopoulou, E.; Katsilambros, N.] Univ Athens, Sch Med, Dept Internal Med 1, Ctr Diabet,Laiko Hosp, GR-11527 Athens, Greece.
   [Poulia, K-A] Laiko Hosp, Dept Nutr, Athens, Greece.
   [Perrea, D.] Univ Athens, Sch Med, Lab Expt Surg & Surg Res, GR-11527 Athens, Greece.
RP Liatist, S (reprint author), Univ Athens, Sch Med, Dept Internal Med 1, Ctr Diabet,Laiko Hosp, 17 Ag Thoma St, GR-11527 Athens, Greece.
EM s.liatis@yahoo.com
OI Poulia, Kalliopi-Anna/0000-0002-0023-8102
CR *AACE DIAB MELL CL, 2007, ENDOCR PRACT S1, V13, P1
   Amer Diabet Assoc, 2008, DIABETES CARE, V31, pS12, DOI 10.2337/dc08-S012
   Borch-Johnsen K, 1999, LANCET, V354, P617
   BRIGHENTI F, 1995, EUR J CLIN NUTR, V49, P242
   DONAHUE RP, 1987, DIABETES, V36, P689, DOI 10.2337/diabetes.36.6.689
   Foster-Powell K, 2002, AM J CLIN NUTR, V76, P5
   Hlebowicz J, 2007, BMC GASTROENTEROL, V7, DOI 10.1186/1471-230X-7-46
   HUNT JN, 1969, J PHYSIOL-LONDON, V201, P161, DOI 10.1113/jphysiol.1969.sp008749
   HUNT JN, 1972, J PHYSIOL-LONDON, V222, P187, DOI 10.1113/jphysiol.1972.sp009793
   Johnston CS, 2005, J AM DIET ASSOC, V105, P1939, DOI 10.1016/j.jada.2005.07.012
   Johnston CS, 2004, DIABETES CARE, V27, P281, DOI 10.2337/diacare.27.1.281
   Katsilambros N, 2006, NES NUTR WS, V11, P207, DOI 10.1159/000094453
   Leeman M, 2005, EUR J CLIN NUTR, V59, P1266, DOI 10.1038/sj.ejcn.1602238
   Liljeberg H, 1998, EUR J CLIN NUTR, V52, P368, DOI 10.1038/sj.ejcn.1600572
   LIN HC, 1990, AM J PHYSIOL, V259, pG1025
   Mitrou Panayota, 2010, Diabetes Care, V33, pe27, DOI 10.2337/dc09-1354
   Monnier L, 2003, DIABETES CARE, V26, P881, DOI 10.2337/diacare.26.3.881
   Ogawa N, 2000, J NUTR, V130, P507
   Ostman E, 2005, EUR J CLIN NUTR, V59, P983, DOI 10.1038/sj.ejcn.1602197
   Sugiyama M, 2003, EUR J CLIN NUTR, V57, P743, DOI 10.1038/sj.ejcn.1601606
NR 20
TC 27
Z9 27
U1 0
U2 9
PU NATURE PUBLISHING GROUP
PI LONDON
PA MACMILLAN BUILDING, 4 CRINAN ST, LONDON N1 9XW, ENGLAND
SN 0954-3007
EI 1476-5640
J9 EUR J CLIN NUTR
JI Eur. J. Clin. Nutr.
PD JUL
PY 2010
VL 64
IS 7
BP 727
EP 732
DI 10.1038/ejcn.2010.89
PG 6
WC Nutrition & Dietetics
SC Nutrition & Dietetics
GA 621YP
UT WOS:000279623300011
PM 20502468
OA Bronze
DA 2019-07-15
ER

PT J
AU Darzi, J
   Frost, GS
   Cooke, C
   Johnson, L
   Martin, V
   Pickard, J
   Robertson, MD
AF Darzi, J.
   Frost, G. S.
   Cooke, C.
   Johnson, L.
   Martin, V.
   Pickard, J.
   Robertson, M. D.
TI Can vinegar supplementation acutely influence appetite and glycaemic
   response?
SO PROCEEDINGS OF THE NUTRITION SOCIETY
LA English
DT Article
C1 [Darzi, J.; Frost, G. S.; Cooke, C.; Johnson, L.; Martin, V.; Pickard, J.; Robertson, M. D.] Univ Surrey, Fac Hlth & Med Sci, Guildford GU2 7XH, Surrey, England.
RP Darzi, J (reprint author), Univ Surrey, Fac Hlth & Med Sci, Guildford GU2 7XH, Surrey, England.
CR Flint A, 2002, INT J OBESITY, V24, P38
   LILJEBERG HGM, 1995, J NUTR, V125, P1503
   Ostman E, 2005, EUR J CLIN NUTR, V59, P983, DOI 10.1038/sj.ejcn.1602197
NR 3
TC 2
Z9 2
U1 0
U2 0
PU CAMBRIDGE UNIV PRESS
PI CAMBRIDGE
PA EDINBURGH BLDG, SHAFTESBURY RD, CB2 8RU CAMBRIDGE, ENGLAND
SN 0029-6651
EI 1475-2719
J9 P NUTR SOC
JI Proc. Nutr. Soc.
PY 2010
VL 69
IS OCE1
BP E92
EP E92
DI 10.1017/S0029665109992801
PG 1
WC Nutrition & Dietetics
SC Nutrition & Dietetics
GA V45ND
UT WOS:000209822400093
OA Bronze
DA 2019-07-15
ER

PT J
AU Okazaki, S
   Furukawa, S
   Ogihara, H
   Kawarai, T
   Kitada, C
   Komenou, A
   Yamasaki, M
AF Okazaki, Sachiko
   Furukawa, Soichi
   Ogihara, Hirokazu
   Kawarai, Taketo
   Kitada, Chika
   Komenou, Akiko
   Yamasaki, Makari
TI Microbiological and biochemical survey on the transition of fermentative
   processes in Fukuyama pot vinegar brewing
SO JOURNAL OF GENERAL AND APPLIED MICROBIOLOGY
LA English
DT Article
DE acetic acid fermentation; alcoholic fermentation; denaturing gradient
   gel electrophoresis; Fukuyama pot vinegar; lactic acid fermentation
ID GRADIENT GEL-ELECTROPHORESIS; MANUFACTURING PROCESS; DNA FRAGMENTS;
   FLOATING KOJI; PCR; BACTERIAL; YEASTS
AB Traditional brewing of Fukuyama pot vinegar is a process that has been continued in Fukuyama, Kagoshima, Japan, for almost 200 years. The entire process proceeds from raw materials, including steamed rice, rice koji (steamed rice grown with a fungus, Aspergillus oryzae) and water, to produce vinegar in roughly capped large pots laid in the open air. No special fermentative manipulation is required, except for scattering dried rice koji (called furi-koji) on the surface of the mash to form a cap-like mat on the surface at the start of brewing. As the biochemical mechanism of the natural transition of the fermentative processes during brewing has not been fully explained, we conducted a microbiological and biochemical study on the transition. First, a distinct biochemical change was observed in the brewing of spring preparation; that is, a sharp decline in pH from 6.5 to 3.5 within the first 5 days of brewing was observed due to lactic acid fermentation. Alcoholic fermentation also proceeded with a sharp increase to 4.5% ethanol within the first 5 days under the acidic conditions, suggesting that saccharification and both fermentations proceed in parallel. Acidic conditions and ethanol accumulation restricted the growth of most microorganisms in the mash, and in turn provided a favorable growth condition for acetic acid bacteria which are acid resistant and "ethanol-philic." Acetic acid was detected from day 16 and gradually increased in concentration, reaching a maximum of 7% at day 70 that was maintained thereafter. Empirically furi-koji naturally sinks into the mash after around day 40 by an unknown mechanism, allowing acetic acid bacteria to easily form pellicles on the mash surface and promoting efficient acetic acid fermentation. Dominant microbial species involved in the three fermentations were identified by denaturing gradient gel electrophoresis analysis using PCR-amplified defined-regions of small rDNA from microorganisms in the brewing mash or colony direct PCR applied to isolated microorganisms from the mash.
C1 [Okazaki, Sachiko; Furukawa, Soichi; Ogihara, Hirokazu; Kawarai, Taketo; Kitada, Chika; Komenou, Akiko] Nihon Univ, Dept Food Biosci & Biotechnol, Coll Bioresource Sci, Fujisawa, Kanagawa 2528510, Japan.
   [Yamasaki, Makari] Nihon Univ, Adv Res Inst Sci & Humanities, Chiyoda Ku, Tokyo 1020073, Japan.
RP Furukawa, S (reprint author), Nihon Univ, Dept Food Biosci & Biotechnol, Coll Bioresource Sci, Kameino 1866, Fujisawa, Kanagawa 2528510, Japan.
EM furukawa@brs.nihon-u.ac.jp
RI Kawarai, Taketo/K-2196-2019
FU Ministry of Education, Culture, Sports, Science and Technology, Japan
FX We thank Mr. Eishi Da-te of Da-te Breweries for providing the brewing
   samples of Fukuyama pot vinegar. This paper is dedicated to the memory
   of the late Mr. Takami Da-te, the former head of Da-te Breweries. We
   also thank Dr. Noriyuki lwabuchi and Miss Noriko Wada of Nihon
   University for technical advice concerning DGGE. This work was supported
   by the 21st Century COE Program (T. Beppu Project) of the Ministry of
   Education, Culture, Sports, Science and Technology, Japan.
CR AKIYAMA H, 1978, HAKKOKOGAKU KAISHI, V56, P618
   Atlas R.M., 1997, HDB MICROBIOLOGICAL
   ENTANI E, 1985, HAKKOKOGAKU KAISHI, V63, P211
   Entani E., 1985, J BREW SOC JPN, V80, P200
   FISCHER SG, 1983, P NATL ACAD SCI-BIOL, V80, P1579, DOI 10.1073/pnas.80.6.1579
   Haruta S, 2006, INT J FOOD MICROBIOL, V109, P79, DOI 10.1016/j.ijfoodmicro.2006.01.015
   Ishikawa T., 2002, CYCLOPEDIA BREWING F, P210
   KOIZUMI Y, 1989, J JPN SOC FOOD SCI, V36, P237
   KOIZUMI Y, 1988, J JPN SOC FOOD SCI, V35, P670
   Koizumi Y, 1996, J JPN SOC FOOD SCI, V43, P347
   Kolter R, 2006, NATURE, V441, P300, DOI 10.1038/441300a
   Meroth CB, 2003, APPL ENVIRON MICROB, V69, P475, DOI 10.1128/AEM.69.1.475-482.2003
   MUYZER G, 1993, APPL ENVIRON MICROB, V59, P695
   Okada S., 1986, SCI TECHNOLOGY LACTI, P9
   Plourde-Owobi L, 2005, APPL ENVIRON MICROB, V71, P5604, DOI 10.1128/AEM.71.9.5604-5605.2005
   SHEFFIELD VC, 1989, P NATL ACAD SCI USA, V86, P232, DOI 10.1073/pnas.86.1.232
   Wilson K., 2002, SHORT PROTOCOLS MOL, P2
   Yanagida F., 1990, KAGAKUTOSEIBUTSU, V28, P271
NR 18
TC 11
Z9 12
U1 0
U2 5
PU MICROBIOL RES FOUNDATION
PI TOKYO
PA JAPAN ACAD SOC CENTER BLDG 4-16 YAYOI 2-CHOME, TOKYO, 113-0032, JAPAN
SN 0022-1260
EI 1349-8037
J9 J GEN APPL MICROBIOL
JI J. Gen. Appl. Microbiol.
PD JUN
PY 2010
VL 56
IS 3
BP 205
EP 211
DI 10.2323/jgam.56.205
PG 7
WC Biotechnology & Applied Microbiology; Microbiology
SC Biotechnology & Applied Microbiology; Microbiology
GA 847CC
UT WOS:000296948500004
PM 20647677
OA Bronze
DA 2019-07-15
ER

PT J
AU Zhao, RZ
   Yuan, D
   Liu, SJ
   Chen, YJ
   Liu, LJ
   Zhao, Y
AF Zhao, Rui Zhi
   Yuan, Dong
   Liu, Shao Jun
   Chen, You Jun
   Liu, Li Juan
   Zhao, Ying
TI Liver targeting effect of vinegar-baked Radix Bupleuri on rhein in rats
SO JOURNAL OF ETHNOPHARMACOLOGY
LA English
DT Article
DE Vinegar-baked Radix Bupleuri; Rhein; Target; Meridian guide drug;
   Distribution; Pharmacokinetics
ID MITOCHONDRIAL DEATH PATHWAY; DRUG-DELIVERY; CELLS; CARCINOMA; APOPTOSIS;
   PHARMACOKINETICS; CANCER
AB Vinegar-baked Radix Bupleuri (VBRB) is usually used to focus other drugs effect on liver in traditional Chinese medicine (TCM). However, no sufficient scientific data are available to support this concept. In this paper, the liver targeting enhancing effect of VBRB on rhein was investigated.
   432 of rats were divided into two large groups according to the dose of rhein, low dose group of rhein (LDGR) and high dose group of rhein (HDGR). In each group, the rats were further divided into four subgroups, rhein control and rhein co-administered with three different doses of VBRB peroral. Concentrations of rhein and its metabolite in different tissues were determined by HPLC.
   Compared to the control group, VBRB significantly increased the distribution of both rhein and its metabolite in liver and meanwhile decreased their distribution in other tissues, indicating a strong liver targeting enhancing effect. This liver targeting effect of VBRB depended on the dose of VBRB and rhein. Low and high dose of VBRB had a more strong effect than medium dose in HDGR; high dose of rhein was more sensitive than low dose of rhein (P<0.05). Rhein existed in two forms after peroral administration in vivo. It was found that the liver targeting effect of VBRB was more remarkable with the native form of rhein compared to its derivative form.
   The results of this paper demonstrated that co-administration with VBRB is a simple and efficiencient method for liver targeting therapy, and the meridine guide theory of TCM was credible. (C) 2010 Elsevier Ireland Ltd. All rights reserved.
C1 [Zhao, Rui Zhi] Guangzhou Univ Tradit Chinese Med, Affiliated Clin Coll 2, Dept Pharm, Guangzhou 510120, Guangdong, Peoples R China.
   [Zhao, Rui Zhi; Yuan, Dong; Chen, You Jun; Liu, Li Juan; Zhao, Ying] Guangdong Prov Hosp Tradit Chinese Med, Pharmaceut Lab, Guangzhou, Guangdong, Peoples R China.
   [Liu, Shao Jun] Guangzhou Univ Tradit Chinese Med, Affiliated Clin Coll 1, Bone Lab, Guangzhou 510120, Guangdong, Peoples R China.
RP Zhao, RZ (reprint author), Guangzhou Univ Tradit Chinese Med, Affiliated Clin Coll 2, Dept Pharm, 111 Dade Rd, Guangzhou 510120, Guangdong, Peoples R China.
EM ruizhizhao@yahoo.com.cn
FU National Science Foundation of China [30672668]
FX This research was financially supported by the fund of National Science
   Foundation of China (Grant No. 30672668).
CR CASTIGLIONE S, 1993, ANTI-CANCER DRUG, V4, P407, DOI 10.1097/00001813-199306000-00019
   Guo MZ, 2002, ACTA PHARMACOL SIN, V23, P739
   GUPTA PK, 1989, INT J PHARMACEUT, V56, P217, DOI 10.1016/0378-5173(89)90018-5
   [蒋心惠 Jiang Xinhui], 2003, [色谱, Chinese Journal of Chromatography], V21, P251
   KOU WM, 2006, SHI ZHEN GUO YI GUO, V17, P1998
   Kuo PL, 2004, PLANTA MED, V70, P12, DOI 10.1055/s-2004-815448
   LANG W, 1988, PHARMACOLOGY, V36, P158, DOI 10.1159/000138436
   Lau WY, 2008, HEPATOB PANCREAT DIS, V7, P237
   Lee JH, 2003, J ETHNOPHARMACOL, V84, P5, DOI 10.1016/S0378-8741(02)00222-2
   Li C, 2008, ADV DRUG DELIVER REV, V60, P886, DOI 10.1016/j.addr.2007.11.009
   Li RZ, 2007, CHINESE J CLIN PHARM, V12, P923
   LI XD, 2000, ZHONG YI YAO XUEBAO, V22, P483
   LI ZQ, 2009, HE BEI ZHONG YI, V31, P709
   Lin ML, 2007, ANTICANCER RES, V27, P3313
   Lin SG, 2003, ARCH BIOCHEM BIOPHYS, V418, P99, DOI 10.1016/j.abb.2003.08.004
   Matsumoto T, 2008, BIOL PHARM BULL, V31, P931, DOI 10.1248/bpb.31.931
   Moses MA, 2003, CANCER CELL, V4, P337, DOI 10.1016/S1535-6108(03)00276-9
   Nie Sa, 2008, Zhong Yao Cai, V31, P657
   NIE SQ, 2002, SHIYAN FANGJI XUE ZA, V8, P11
   Rivera E, 2002, CANCER CHEMOTH PHARM, V49, P299, DOI 10.1007/s00280-001-0405-3
   Sams-Dodd F, 2005, DRUG DISCOV TODAY, V10, P139, DOI 10.1016/S1359-6446(04)03316-1
   SIUWAN IP, 2007, ANTICANCER RES, V27, P379
   *STAT PHARM COMM P, 2000, PHARM PEOPL REP CHIN, V1, P18
   SU JK, 2008, BASIC CLIN PHARMACOL, V103, P305
   Takizawa Y, 2003, BIOL PHARM BULL, V26, P613, DOI 10.1248/bpb.26.613
   Tang WF, 2007, BIOMED CHROMATOGR, V21, P1186, DOI 10.1002/bmc.873
   Tommasi S, 2007, CURR PHARM DESIGN, V13, P3279, DOI 10.2174/138161207782360663
   van Gorkom BAP, 2002, BRIT J CANCER, V86, P1494, DOI 10.1038/sj/bjc/6600255
   Wu J., 2008, HUBEI J TRADIT CHIN, V30, P60
   ZHANG XD, 2004, ZHONG XI YI JIE HE G, V14, P170
   Zhang Z. R., 2005, MOL BASIS TARGET THE, P449
   [赵瑞芝 Zhao Ruiying], 2005, [中医杂志, Journal of Traditional Chinese Medicine], V46, P643
   Zhao RZ, 2009, J ETHNOPHARMACOL, V126, P415, DOI 10.1016/j.jep.2009.09.023
   ZHAO RZ, 2003, CHINA PHARM, V14, P73
NR 34
TC 20
Z9 33
U1 1
U2 30
PU ELSEVIER IRELAND LTD
PI CLARE
PA ELSEVIER HOUSE, BROOKVALE PLAZA, EAST PARK SHANNON, CO, CLARE, 00000,
   IRELAND
SN 0378-8741
J9 J ETHNOPHARMACOL
JI J. Ethnopharmacol.
PD NOV 11
PY 2010
VL 132
IS 2
BP 421
EP 428
DI 10.1016/j.jep.2010.08.021
PG 8
WC Plant Sciences; Chemistry, Medicinal; Integrative & Complementary
   Medicine; Pharmacology & Pharmacy
SC Plant Sciences; Pharmacology & Pharmacy; Integrative & Complementary
   Medicine
GA 684SI
UT WOS:000284569200007
PM 20728515
DA 2019-07-15
ER

PT J
AU Cerezo, AB
   Cuevas, E
   Winterhalter, P
   Garcia-Parrilla, MC
   Troncoso, AM
AF Cerezo, Ana B.
   Cuevas, Elyana
   Winterhalter, Peter
   Carmen Garcia-Parrilla, M.
   Troncoso, Ana M.
TI Anthocyanin composition in Cabernet Sauvignon red wine vinegar obtained
   by submerged acetification
SO FOOD RESEARCH INTERNATIONAL
LA English
DT Article
DE Anthocyanin; Vinegar; Acetification; Antioxidant; Cabernet Sauvignon;
   Malvidin-3-(6-acetyl)-glucoside; Wine; CCC
ID TRADITIONAL BALSAMIC VINEGAR; TOTAL ANTIOXIDANT CAPACITY;
   PHENOLIC-COMPOUNDS; LIQUID-CHROMATOGRAPHY; IN-VITRO; GRAPE; EVOLUTION;
   PIGMENTS; PYRANOANTHOCYANINS; OPTIMIZATION
AB Vinegars elaborated from white wine can be characterized by their phenolic composition. Indeed, for authenticity purpose, phenolic composition can be used to identify Sherry and Balsamic vinegars. However, the phenolic composition of red wine vinegars has scarcely been studied. Anthocyanin compounds in particular remain largely unknown. This study focuses on the analysis of anthocyanin compounds in red wine vinegar and the effect of acetification with submerged culture on such vinegars.
   The vinegar used in this study was produced from a young Cabernet Sauvignon wine in a laboratory-scale fermenter. Subsequent analyses of both wine and vinegar included their anthocyanin profile (by LC/MS), and their non-anthocyanin phenolic profile (by LC/DAD). In addition, wine and vinegar anthocyanin extracts were fractionated by CCC to determine the contribution of the fractions to overall antioxidant activity (AA), using ORAC, FRAP and DPPH assays.
   A total of 20 anthocyanin compounds were identified in the vinegar. As far as we know, this is the first time that anthocyanin-derived pigments (pyranoanthocyanins and ethyl-linked compounds) have been identified in red vinegar in such detail. Moreover, an original contribution of this study is the identification for the first time of catechyl-pyranocyanidin-3-glucoside in vinegar and wine, as well as two anthocyanin compounds not previously reported in vinegar or Cabernet Sauvignon wine: acetyl vitisin B and coumaroyl vitisin B. After the acetification process, vitisin-type and ethyl-linked compounds increased and monomeric anthocyanins, phenolic acids (ferulic acid, caffeic acid and caftaric acid) and flavan3-o1 ((+)-catechin) decreased.
   Although the proportion by weight of the polymeric compound fraction is similar in wine and vinegar, the AA of these polymers in vinegar is significantly greater (p < 0.05). We have also determined for the first time an approximate value of AA for malvidin-3-(6-acetyl)-glucoside isolated from vinegar. (C) 2010 Elsevier Ltd. All rights reserved.
C1 [Cerezo, Ana B.; Carmen Garcia-Parrilla, M.; Troncoso, Ana M.] Univ Seville, Area Nutr & Bromatol, Fac Farm, E-41012 Seville, Spain.
   [Cuevas, Elyana; Winterhalter, Peter] Tech Univ Carolo Wilhelmina Braunschweig, Inst Lebensmittelchem, D-38106 Braunschweig, Germany.
RP Garcia-Parrilla, MC (reprint author), Univ Seville, Area Nutr & Bromatol, Fac Farm, CP Garcia Gonzalez 2, E-41012 Seville, Spain.
EM mcparrilla@us.es
RI Troncoso, Ana M/A-6525-2008; Garcia-Parrilla, M. Carmen/A-6466-2008
OI Troncoso, Ana M/0000-0003-0291-2823; Garcia-Parrilla, M.
   Carmen/0000-0002-0436-2784
FU Spanish Government [AGL 2004 - 07494 - C02/ALI]
FX The authors are grateful for financial assistance from the Spanish
   Government (Project AGL 2004 - 07494 - C02/ALI), a pre-doctoral research
   fellowship to fund Ana B. Cerezo's three months stay at the laboratory
   of the Technique University of Braunschweig. We are also grateful to
   Belen Puertas and Emma Cantos of the IFAPA "EI Rancho de la Merced"
   (Junta de Andalucia) in Jerez de la Frontera, Spain, for providing the
   wine. We would like to thank Biology services (CITIUS) of the University
   of Seville for the multi-detector microplate reader.
CR Aaby K, 2004, J AGR FOOD CHEM, V52, P4595, DOI 10.1021/jf0352879
   Alonso AM, 2003, EUR FOOD RES TECHNOL, V216, P445, DOI 10.1007/s00217-003-0671-x
   Andlauer W, 2000, J AGR FOOD CHEM, V48, P3533, DOI 10.1021/jf000010j
   Atanasova V, 2002, ANAL CHIM ACTA, V458, P15, DOI 10.1016/S0003-2670(01)01617-8
   Benzie IFF, 1996, ANAL BIOCHEM, V239, P70, DOI 10.1006/abio.1996.0292
   Cano-Lopez M, 2006, AM J ENOL VITICULT, V57, P325
   Cerezo AB, 2008, FOOD CHEM, V109, P606, DOI 10.1016/j.foodchem.2008.01.013
   Davalos A, 2005, FOOD CHEM, V93, P325, DOI 10.1016/j.foodchem.2004.09.030
   de Beer D, 2006, J AGR FOOD CHEM, V54, P2897, DOI 10.1021/jf052766u
   Fernandez-Pachon MS, 2004, ANAL CHIM ACTA, V513, P113, DOI 10.1016/j.aca.2004.02.028
   Flamini R, 2003, MASS SPECTROM REV, V22, P218, DOI 10.1002/mas.10052
   FULCRAND H, 1996, J CHEM SOC P1, V1, P735, DOI DOI 10.1039/P19960000735
   GALVEZ MC, 1995, ACTA HORTIC, V388, P269
   Garcia-Parrilla MC, 1997, J AGR FOOD CHEM, V45, P3487, DOI 10.1021/jf970091s
   Heier A, 2002, AM J ENOL VITICULT, V53, P78
   Hillebrand S, 2004, J AGR FOOD CHEM, V52, P7331, DOI 10.1021/jf0487957
   Jimenez-Hornero JE, 2009, BIOCHEM ENG J, V45, P7, DOI 10.1016/j.bej.2009.01.010
   Kahkonen MP, 2003, J AGR FOOD CHEM, V51, P628, DOI 10.1021/jf025551i
   Monages M, 2003, AM J ENOL VITICULT, V54, P163
   Morales ML, 2001, J SCI FOOD AGR, V81, P611, DOI 10.1002/jsfa.853
   Muselik J, 2007, INT J MOL SCI, V8, P797, DOI 10.3390/i8080797
   Noguer M, 2008, J AGR FOOD CHEM, V56, P8879, DOI 10.1021/jf8007376
   NORIEGA MJ, 2007, J INT SCI VIGNE VIN, V41, P11
   Ou BX, 2001, J AGR FOOD CHEM, V49, P4619, DOI 10.1021/jf010586o
   Parish M, 2000, AUSTR GRAPEGROWER WI, V438a, P47
   Pellegrini N, 2003, J NUTR, V133, P2812
   Perez-Magarino S, 2004, J AGR FOOD CHEM, V52, P1181, DOI 10.1021/jf035099i
   Revilla I, 1999, J CHROMATOGR A, V847, P83, DOI 10.1016/S0021-9673(99)00256-3
   SarniManchado P, 1996, J FOOD SCI, V61, P938, DOI 10.1111/j.1365-2621.1996.tb10906.x
   Schwarz M, 2004, J AGR FOOD CHEM, V52, P498, DOI 10.1021/jf035034f
   Schwarz M, 2003, J AGR FOOD CHEM, V51, P6261, DOI 10.1021/jf0346612
   Schwarz M, 2003, J AGR FOOD CHEM, V51, P3682, DOI 10.1021/jf0340963
   Statsoft, 2001, STAT WIND COMP PROGR
   Tagliazucchi D, 2008, EUR FOOD RES TECHNOL, V227, P835, DOI 10.1007/s00217-007-0794-6
   Tesfaye W, 2002, J AGR FOOD CHEM, V50, P7053, DOI 10.1021/jf020602x
   Tesfaye W, 2000, J I BREWING, V106, P215, DOI 10.1002/j.2050-0416.2000.tb00060.x
   Tesfaye W, 2004, ANAL CHIM ACTA, V513, P239, DOI 10.1016/j.aca.2003.11.079
   Verzelloni E, 2007, FOOD CHEM, V105, P564, DOI 10.1016/j.foodchem.2007.04.014
   Villano D, 2005, ANAL CHIM ACTA, V538, P391, DOI 10.1016/j.aca.2005.02.016
NR 39
TC 14
Z9 16
U1 0
U2 41
PU ELSEVIER SCIENCE BV
PI AMSTERDAM
PA PO BOX 211, 1000 AE AMSTERDAM, NETHERLANDS
SN 0963-9969
EI 1873-7145
J9 FOOD RES INT
JI Food Res. Int.
PD JUL
PY 2010
VL 43
IS 6
BP 1577
EP 1584
DI 10.1016/j.foodres.2010.03.006
PG 8
WC Food Science & Technology
SC Food Science & Technology
GA 654ST
UT WOS:000282191300003
DA 2019-07-15
ER
