# Supplementary material for: Knowledge Domain and Emerging Trends in Vinegar Research: A Bibliometric Review of the Literature from WoSCC
Source: Foods. 2020 Feb 10;9(2):166. doi: 10.3390/foods9020166 (PMC7074530; doi:10.3390/foods9020166)
Supplement: Supplementary file 1 [file foods-09-00166-s001.zip › Supplementary files/Supplementary Material/WoSCC dataset for CiteSpace/data/download2010_7x5unique.txt]

PT J
AU Verzelloni, E
   Tagliazucchi, D
   Conte, A
AF Verzelloni, Elena
   Tagliazucchi, Davide
   Conte, Angela
TI From balsamic to healthy: Traditional balsamic vinegar melanoidins
   inhibit lipid peroxidation during simulated gastric digestion of meat
SO FOOD AND CHEMICAL TOXICOLOGY
LA English
DT Article
DE Traditional balsamic vinegar melanoidins; Lipid peroxidation; Gastric
   fluid; Antioxidants; Heme; Oxidative damage
ID ANTIOXIDANT ACTIVITY; DIETARY ANTIOXIDANTS; OXIDATIVE STRESS; MODEL
   SYSTEMS; HEME; IRON; POLYPHENOLS; PREVENTION; MYOGLOBIN; PRODUCTS
AB In this work traditional balsamic vinegar (TBV) melanoidins were characterized for chemical composition and antioxidant activity and their anti-peroxidative effect during an in vitro gastric digestion of turkey meat was studied. The most important constituents of TBV melanoidins were carbohydrates (51% w/w) of which glucose (35% w/w) and fructose (10% w/w) are the main representatives, hydroxymethylfurfural (7.2% w/w), phenolic groups (4.6% w/w) and proteins (1.2% w/w). The antioxidant capacity of melanoidins was studied, measuring lipid hydroperoxides and secondary lipoxidation products formed during in vitro gastric digestion of turkey meat. The most important mechanisms in their antioxidant activity resulted radical scavenging and Fe(2+)-chelating activities. Pepsin inhibiting ability has been excluded. TBV melanoidins were also able to bind heme under gastric conditions potentially preventing its absorption and prooxidant and cytotoxic effects. Our results support the idea that TBV melanoidins may have a role in oxidative damage prevention. Fe(2+)-chelating and heme-binding activities as well as mechanisms of antioxidant activity of TBV melanoidins were also compared with coffee, barley coffee and dark beer melanoidins. (C) 2010 Elsevier Ltd. All rights reserved.
C1 [Verzelloni, Elena; Tagliazucchi, Davide; Conte, Angela] Univ Modena & Reggio Emilia, Dept Agr & Food Sci, I-42100 Reggio Emilia, Italy.
RP Verzelloni, E (reprint author), Univ Modena & Reggio Emilia, Dept Agr & Food Sci, Via Amendola 2, I-42100 Reggio Emilia, Italy.
EM elena.verzelloni@unimore.it
RI Conte, Angela/C-8870-2015; Tagliazucchi, Davide/B-4720-2012
OI Conte, Angela/0000-0003-3348-1050; Tagliazucchi,
   Davide/0000-0002-6462-9305
CR Bekedam EK, 2006, J AGR FOOD CHEM, V54, P7658, DOI 10.1021/jf0615449
   Benzie IFF, 1999, METHOD ENZYMOL, V299, P15
   BRADFORD MM, 1976, ANAL BIOCHEM, V72, P248, DOI 10.1016/0003-2697(76)90527-3
   Buege J A, 1978, Methods Enzymol, V52, P302
   Carlsen CU, 2004, J AGR FOOD CHEM, V52, P1675, DOI 10.1021/jf030494u
   Daglia M, 2008, J AGR FOOD CHEM, V56, P11653, DOI 10.1021/jf802018c
   De Block J, 2003, INT DAIRY J, V13, P87, DOI 10.1016/S0958-6946(02)00152-8
   del Castillo MD, 2002, J AGR FOOD CHEM, V50, P3698, DOI 10.1021/jf011702q
   Falcone PM, 2008, J AGR FOOD CHEM, V56, P7057, DOI 10.1021/jf800706g
   Giudici Paolo, 2009, P157, DOI 10.1007/978-88-470-0866-3_10
   Gorelik S, 2008, FASEB J, V22, P41, DOI 10.1096/fj.07-9041com
   Goupy P, 2007, FREE RADICAL BIO MED, V43, P933, DOI 10.1016/j.freeradbiomed.2007.06.013
   Goya L, 2007, MOL NUTR FOOD RES, V51, P536, DOI 10.1002/mnfr.200600228
   Halliwell B, 2000, FREE RADICAL RES, V33, P819, DOI 10.1080/10715760000301341
   Han XZ, 2007, INT J MOL SCI, V8, P950, DOI 10.3390/i8090950
   HODGE JE, 1953, J AGR FOOD CHEM, V1, P928, DOI 10.1021/jf60015a004
   Jeney V, 2002, BLOOD, V100, P879, DOI 10.1182/blood.V100.3.879
   Kanner J, 2001, FREE RADICAL BIO MED, V31, P1388, DOI 10.1016/S0891-5849(01)00718-3
   Lapidot T, 2005, J AGR FOOD CHEM, V53, P3383, DOI 10.1021/jf040402g
   Morales FJ, 2005, FOOD CHEM, V90, P821, DOI 10.1016/j.foodchem.2004.05.030
   Natella F, 2001, FREE RADICAL BIO MED, V30, P1036, DOI 10.1016/S0891-5849(01)00504-4
   Nourooz-Zadeh J, 1999, METHOD ENZYMOL, V300, P58
   Plessi M, 2006, J FOOD COMPOS ANAL, V19, P49, DOI 10.1016/J.JFCA.2004.10.008
   Re R, 1999, FREE RADICAL BIO MED, V26, P1231, DOI 10.1016/S0891-5849(98)00315-3
   Ronca G, 2003, DRUG EXP CLIN RES, V29, P271
   Rufian-Henares JA, 2007, FOOD RES INT, V40, P995, DOI 10.1016/j.foodres.2007.05.002
   Somoza V, 2005, MOL NUTR FOOD RES, V49, P663, DOI 10.1002/mnfr.200500034
   TAGLIAZUCCHI D, 2010, J FOOD BIOC IN PRESS
   Tagliazucchi D, 2008, EUR FOOD RES TECHNOL, V227, P835, DOI 10.1007/s00217-007-0794-6
   Tagliazucchi D, 2010, J AGR FOOD CHEM, V58, P2513, DOI 10.1021/jf903701h
   Tappel A, 2007, MED HYPOTHESES, V68, P562, DOI 10.1016/j.mehy.2006.08.025
   Valls-Belles V, 2004, J SCI FOOD AGR, V84, P1701, DOI 10.1002/jsfa.1859
   Verzelloni E, 2007, FOOD CHEM, V105, P564, DOI 10.1016/j.foodchem.2007.04.014
   Verzelloni E, 2010, J FOOD BIOCHEM, V34, P152, DOI 10.1111/j.1745-4514.2009.00271.x
NR 34
TC 30
Z9 35
U1 2
U2 31
PU PERGAMON-ELSEVIER SCIENCE LTD
PI OXFORD
PA THE BOULEVARD, LANGFORD LANE, KIDLINGTON, OXFORD OX5 1GB, ENGLAND
SN 0278-6915
J9 FOOD CHEM TOXICOL
JI Food Chem. Toxicol.
PD AUG-SEP
PY 2010
VL 48
IS 8-9
BP 2097
EP 2102
DI 10.1016/j.fct.2010.05.010
PG 6
WC Food Science & Technology; Toxicology
SC Food Science & Technology; Toxicology
GA 639RD
UT WOS:000280991100013
PM 20470852
DA 2019-07-15
ER

PT J
AU Nagashima, M
   Saito, K
AF Nagashima, M.
   Saito, K.
TI ANTIOXIDANT ACTIVITY OF THE NEW BLACK VINEGAR "IZUMI"
SO JOURNAL OF NUTRITION HEALTH & AGING
LA English
DT Article
DE Vinegar; unpolished rice; antioxidant; blood filtration time
ID REACTIVE OXYGEN METABOLITES; OXIDATIVE STRESS; UNPOLISHED RICE;
   CARDIOVASCULAR-DISEASE; BLOOD RHEOLOGY; MOUSE SKIN; VALIDATION; KUROSU;
   CANCER; INFLAMMATION
AB Objectives: "IZUMI" is a new kind of vinegar resulting from an improvement in the manufacturing method of Kurosu, a traditional vinegar product made from unpolished rice. We evaluated the antioxidant activity of this new Kurosu by means of measuring the level of diacron-reactive oxygen metabolites (d-ROM), the biological antioxidant potential (BAP), as well as RBC deformability using the microchannel array flow method. Participants: Ten healthy, untrained female volunteers participated in this study. Measurements: All subjects drank 50 ml of "IZUMI" on a daily basis, and blood samples were collected pre-"IZUMI" (I), after one month "IZUMI" consumption (II), and after two months "IZUMI" consumption (III). The subjects continuously wore a lifecorder during a 7-day period and the nutritional intake was measured before the initial blood sample collection. Results: There were no significant changes in weight, BMI, fat mass, or fat-free mass. There were no significant differences in daily energy consumption, physical activity and nutritional intake. Peripheral blood variables did not change significantly. The drinking of "IZUMI" increased serum BAP level gradually, and after 30 days it was significantly higher as compared to the pre-drinking level. The serum level of d-ROM and blood filtration time (BFT) decreased by drinking "IZUMI"; with d-ROM significantly lower than the pre-drinking level after 30 days and BFT significantly decreased after 60 days (all P<0.05). Conclusions: These results suggest that "IZUMI", a Kurosu containing a higher level of amino acids, increases antioxidant activity and reduces oxidative stress and blood filtration time in female subjects.
C1 [Nagashima, M.] Natl Inst Fitness & Sports Kanoya, Dept Sport Life Style Management, Kanoya 8912393, Japan.
   [Saito, K.] Natl Inst Fitness & Sports Kanoya, Hlth Res Ctr, Kanoya 8912393, Japan.
RP Nagashima, M (reprint author), Natl Inst Fitness & Sports Kanoya, Dept Sport Life Style Management, Shiromizu 1, Kanoya 8912393, Japan.
EM nagasima@nifs-k.ac.jp
CR Bardia A, 2008, MAYO CLIN PROC, V83, P23, DOI 10.4065/83.1.23
   Baskurt OK, 1996, CLIN HEMORHEOL, V16, P49
   Baskurt OK, 2003, SEMIN THROMB HEMOST, V29, P435
   Baskurt OK, 1998, FREE RADICAL BIO MED, V24, P102, DOI 10.1016/S0891-5849(97)00169-X
   Bedogni G, 2002, EUR J CLIN NUTR, V56, P1143, DOI 10.1038/sj.ejcn.1601466
   BERNOFSKY C, 1991, FASEB J, V5, P295
   Cade J, 2002, PUBLIC HEALTH NUTR, V5, P567, DOI 10.1079/PHN2001318
   Cesarone MR, 1999, INT ANGIOL, V18, P127
   Cornelli U, 2001, J NUTR, V131, P3208
   Dohi K, 2005, IN VIVO, V19, P855
   Herbert V, 1996, J NUTR, V126, pS1197
   Huang YM, 2000, CLIN HEMORHEOL MICRO, V23, P287
   Iamele L, 2002, CLIN CHEM LAB MED, V40, P673, DOI 10.1515/CCLM.2002.115
   Kamezaki F, 2008, J ATHEROSCLER THROMB, V15, P206, DOI 10.5551/jat.E538
   Komatsu F, 2006, NUTR METAB, V3, DOI 10.1186/1743-7075-3-21
   Kotani K, 2008, CLIN CARDIOL, V31, P488, DOI 10.1002/clc.20275
   Kumahara H, 2004, BRIT J NUTR, V91, P235, DOI 10.1079/BJN20031033
   Kushi LH, 1996, NEW ENGL J MED, V334, P1156, DOI 10.1056/NEJM199605023341803
   Lee CYJ, 2004, MICROVASC RES, V67, P133, DOI 10.1016/j.mvr.2003.12.006
   Markoulis N, 2006, PANMINERVA MED, V48, P209
   Miyawaki H, 2008, J CLIN BIOCHEM NUTR, V43, P69, DOI 10.3164/jcbn.2008048
   Morisco F, 2004, FREE RADICAL RES, V38, P573, DOI 10.1080/10715760410001688357
   Murooka Y, 2008, J IND MICROBIOL BIOT, V35, P791, DOI 10.1007/s10295-008-0362-5
   Nakamura Y, 1998, CANCER RES, V58, P4832
   Nakayama Keisuke, 2007, Clin Exp Nephrol, V11, P218, DOI 10.1007/s10157-007-0486-3
   Nanda K, 2004, J EXP CLIN CANC RES, V23, P69
   Nishidai S, 2000, BIOSCI BIOTECH BIOCH, V64, P1909, DOI 10.1271/bbb.64.1909
   Ogawa K, 2003, PUBLIC HEALTH NUTR, V6, P147, DOI 10.1079/PHN2002411
   Omenn GS, 1996, NEW ENGL J MED, V334, P1150, DOI 10.1056/NEJM199605023341802
   Pashkow FJ, 2008, AM J CARDIOL, V101, p58D, DOI 10.1016/j.amjcard.2008.02.010
   PETRUSKA JM, 1992, CARCINOGENESIS, V13, P1075, DOI 10.1093/carcin/13.7.1075
   Schwartz JL, 1996, J NUTR, V126, pS1221
   Shimoji Y, 2002, J AGR FOOD CHEM, V50, P6501, DOI 10.1021/jf020458f
NR 33
TC 5
Z9 5
U1 0
U2 19
PU SPRINGER FRANCE
PI PARIS
PA 22 RUE DE PALESTRO, PARIS, 75002, FRANCE
SN 1279-7707
J9 J NUTR HEALTH AGING
JI J. Nutr. Health Aging
PD DEC
PY 2010
VL 14
IS 10
BP 845
EP 849
DI 10.1007/s12603-010-0138-2
PG 5
WC Geriatrics & Gerontology; Nutrition & Dietetics
SC Geriatrics & Gerontology; Nutrition & Dietetics
GA 708YR
UT WOS:000286400700008
PM 21125203
DA 2019-07-15
ER

PT J
AU Fernandez-Perez, R
   Torres, C
   Sanz, S
   Ruiz-Larrea, F
AF Fernandez-Perez, Rocio
   Torres, Carmen
   Sanz, Susana
   Ruiz-Larrea, Fernanda
TI Strain typing of acetic acid bacteria responsible for vinegar production
   by the submerged elaboration method
SO FOOD MICROBIOLOGY
LA English
DT Article
DE Acetic acid bacteria; Strain identification; PFGE (pulsed field gel
   electrophoresis); ERIC-PCR; Vinegar; Submerged elaboration method
ID TRADITIONAL BALSAMIC VINEGAR; GRADIENT GEL-ELECTROPHORESIS; BOTTLED RED
   WINE; MOLECULAR METHODS; FERMENTATION; IDENTIFICATION; SUCCESSION;
   DIVERSITY; SPOILAGE; RAPD
AB Strain typing of 103 acetic acid bacteria isolates from vinegars elaborated by the submerged method from ciders, wines and spirit ethanol, was carried on in this study. Two different molecular methods were utilised: pulsed field gel electrophoresis (PFGE) of total DNA digests with a number of restriction enzymes, and enterobacterial repetitive intergenic consensus (ERIC) - PCR analysis. The comparative study of both methods showed that restriction fragment PFGE of Spel digests of total DNA was a suitable method for strain typing and for determining which strains were present in vinegar fermentations. Results showed that strains of the species Gluconacetobacter europaeus were the most frequent leader strains of fermentations by the submerged method in the studied vinegars, and among them strain R1 was the predominant one. Results showed as well that mixed populations (at least two different strains) occurred in vinegars from cider and wine, whereas unique strains were found in spirit vinegars, which offered the most stressing conditions for bacterial growth. (C) 2010 Elsevier Ltd. All rights reserved.
C1 [Fernandez-Perez, Rocio; Torres, Carmen; Sanz, Susana; Ruiz-Larrea, Fernanda] Univ La Rioja, Dept Food & Agr, Fac Sci, Logrono 26006, Spain.
RP Ruiz-Larrea, F (reprint author), ICVV UR CSIC CAR, Av Madre de Dios 51, Logrono 26006, Spain.
EM fernanda.ruiz@unirioja.es
RI Cervera, Susana Sanz/R-2982-2016; Torres, Carmen/C-9027-2013
OI Cervera, Susana Sanz/0000-0001-6873-1940; Torres,
   Carmen/0000-0003-3709-1690; Fernandez Perez, Rocio/0000-0002-8543-788X;
   Ruiz Larrea, Fernanda/0000-0001-5610-7745
FU Ministry of Research and Science of Spain [OTEM070621, AGL2007-60504];
   European Community
FX This work was supported by grant OTEM070621 by the company Vinagrerias
   Riojanas S.A. and grant AGL2007-60504 of the Ministry of Research and
   Science of Spain and FEDER of the European Community. Rocio
   Fernandez-Perez was supported by a research fellowship associated to
   OTEM070621.
CR Bartowsky EJ, 2003, LETT APPL MICROBIOL, V36, P307, DOI 10.1046/j.1472-765X.2003.01314.x
   Bartowsky EJ, 2008, INT J FOOD MICROBIOL, V125, P60, DOI 10.1016/j.ijfoodmicro.2007.10.016
   Callejon RM, 2008, EUR FOOD RES TECHNOL, V227, P93, DOI 10.1007/s00217-007-0697-6
   Cleenwerck I, 2008, INT J FOOD MICROBIOL, V125, P2, DOI 10.1016/j.ijfoodmicro.2007.04.017
   De Vero L, 2006, FOOD MICROBIOL, V23, P809, DOI 10.1016/j.fm.2006.01.006
   De Vuyst L, 2008, INT J FOOD MICROBIOL, V125, P79, DOI 10.1016/j.ijfoodmicro.2007.02.030
   DELCAMPO G, 2008, BIORESOURCE TECHNOL, P2854
   FERNANDEZPEREZ R, RAPID MOL METH UNPUB
   Gonzalez A, 2005, INT J FOOD MICROBIOL, V102, P295, DOI 10.1016/j.ijfoodmicro.2004.11.020
   Gonzalez A, 2004, J APPL MICROBIOL, V96, P853, DOI 10.1111/j.1365-2672.2004.02220.x
   Gullo M, 2006, INT J FOOD MICROBIOL, V106, P209, DOI 10.1016/j.ijfoodmicro.2005.06.024
   Gullo M, 2008, INT J FOOD MICROBIOL, V125, P46, DOI 10.1016/j.ijfoodmicro.2007.11.076
   Gullo M, 2009, APPL ENVIRON MICROB, V75, P2585, DOI 10.1128/AEM.02249-08
   Haruta S, 2006, INT J FOOD MICROBIOL, V109, P79, DOI 10.1016/j.ijfoodmicro.2006.01.015
   Ilabaca C, 2008, INT J FOOD MICROBIOL, V126, P245, DOI 10.1016/j.ijfoodmicro.2008.05.001
   Lopez I, 2008, EUR FOOD RES TECHNOL, V227, P547, DOI 10.1007/s00217-007-0755-0
   Lopez I, 2007, EUR FOOD RES TECHNOL, V226, P215, DOI 10.1007/s00217-006-0529-0
   Nanda K, 2001, APPL ENVIRON MICROB, V67, P986, DOI 10.1128/AEM.67.2.986-990.2001
   Prieto C, 2007, INT J FOOD MICROBIOL, V115, P348, DOI 10.1016/j.ijfoodmicro.2006.12.017
   Sambrook J, 1989, MOL CLONING LABORATO, VI, II & III, P1647
   Schuller G, 2000, INT J SYST EVOL MICR, V50, P2013, DOI 10.1099/00207713-50-6-2013
   Sievers M, 2005, BERGEYS MANUAL SYSTE, V2, P41
   SOKAL ROBERT R., 1962, TAXON, V11, P33, DOI 10.2307/1217208
   TENOVER FC, 1995, J CLIN MICROBIOL, V33, P2233
   Trcek J, 2000, APPL MICROBIOL BIOT, V53, P289, DOI 10.1007/s002530050023
   Trcek J, 1997, FOOD TECHNOL BIOTECH, V35, P63
   VERSALOVIC J, 1991, NUCLEIC ACIDS RES, V19, P6823, DOI 10.1093/nar/19.24.6823
NR 27
TC 20
Z9 20
U1 0
U2 32
PU ACADEMIC PRESS LTD- ELSEVIER SCIENCE LTD
PI LONDON
PA 24-28 OVAL RD, LONDON NW1 7DX, ENGLAND
SN 0740-0020
EI 1095-9998
J9 FOOD MICROBIOL
JI Food Microbiol.
PD DEC
PY 2010
VL 27
IS 8
BP 973
EP 978
DI 10.1016/j.fm.2010.05.020
PG 6
WC Biotechnology & Applied Microbiology; Food Science & Technology;
   Microbiology
SC Biotechnology & Applied Microbiology; Food Science & Technology;
   Microbiology
GA 659FA
UT WOS:000282551200001
PM 20832673
DA 2019-07-15
ER

PT J
AU Shin, JH
   Ko, YD
   Kim, BW
   Kim, SC
AF Shin, J. H.
   Ko, Y. D.
   Kim, B. W.
   Kim, S. C.
TI Effects of Persimmon (Diospros kaki L.) Vinegar as a Dietary Supplement
   on Feed Intake, Digestibility, and Ruminal Fermentation Indices in Sheep
SO ASIAN-AUSTRALASIAN JOURNAL OF ANIMAL SCIENCES
LA English
DT Article
DE Fermented Persimmon Extract; Digestibility; Nitrogen Balance; Sheep
ID REPLACING RICE STRAW; GAS CHROMATOGRAPHY; ACETIC-ACID; BALANCE; CATTLE;
   FLUID
AB This study estimated the effect of fermented persimmon (Diospros kaki L.) extract (FPE) supplement on feed intake, digestibility, nitrogen (N) balance, and rumen fermentation characteristics in sheep. Five male sheep (CorriedalexPolwarth) with average body weight of 48.6 +/- 1.3 kg were housed in metabolism crates and assigned to a 5x5 Latin square design with five consecutive 20-d periods which consisted of 14-d adaptation and 6-d data collection. The sheep were fed ad libitum a diet containing concentrate and rice straw (3:7). The five treatments were FPE supplemented at 0 (Control), 5, 10, 20, and 30 g/kg of concentrate. Intakes of dry matter (DM, p<0.01), organic matter (OM, p<0.01), neutral detergent fiber (NDF, p<0.05), acid detergent fiber (ADF, p<0.05), and nitrogen-free extract (NFE. p<0.01) increased quadratically with increasing intake of FPE supplement and maximized (p<0.05) at 10 g/kg FPE. The digestibilities of DM (p<0.05), OM (p<0.05), crude protein (p<0.01), and NFE (p<0.01) increased quadratically with increasing amount of FPE supplement, and sheep fed 5 and 10 g/kg diets had greater (p<0.05) DM, OM, and NFE digestibilites than the Control treatment. By increasing FPE supplement concentration, N intake (p<0.01) and fecal N (p<0.05) increased linearly, whereas retained N (p<0.05) and retained N ratio (p<0.05) increased quadratically. The retained N was maximized (p<0.05) in sheep fed 5 and 10 g/kg diets. The mean rumen pH was not affected by FPE supplement. but there was a quadratic increase (p<0.05) of mean rumen ammonia N concentration and a linear increase (p<0.01) in mean rumen total volatile fatty acid (VFA) and acetate concentrations. The mean concentration of rumen propionate in sheep fed all FPE supplemented diets was greater (p<0.05) than the Control, but the mean ratios of rumen acetate to propionate in sheep fed 5 and 10 g/kg diets were lower (p<0.05) than that of Control sheep. In conclusion, FPE supplemented at 5-10 g/kg of concentrate improved feed intake, the digestibilites of OM and NFE, N metabolism, and rumen fermentation indices of sheep.
C1 [Shin, J. H.; Ko, Y. D.; Kim, B. W.; Kim, S. C.] Gyeongsang Natl Univ, Dept Anim Sci, Jinju 660701, Gyeongnam, South Korea.
   [Shin, J. H.] Univ Florida, Dept Anim Sci, Gainesville, FL 32611 USA.
   [Kim, S. C.] Gyeongsang Natl Univ, Inst Agr & Life Sci, Jinju 660701, Gyeongnam, South Korea.
RP Kim, SC (reprint author), Gyeongsang Natl Univ, Dept Anim Sci, Jinju 660701, Gyeongnam, South Korea.
EM kimsc@gnu.kr
FU Rural Development Administration, Republic of Korea [PJ007111201068]
FX The authors gratefully acknowledge the assistantship for J. H. Shin
   provided by Brain Korea 21, Gyeongsang National University, South Korea.
   And this work was carried out with the support of "Cooperative Research
   Program for Agriculture Science & Technology Development (Project No.
   PJ007111201068)" Rural Development Administration, Republic of Korea.
CR Adesogan AT, 2004, J DAIRY SCI, V87, P3407, DOI 10.3168/jds.S0022-0302(04)73476-1
   AFRC, 1993, EN PROT REQ RUM ADV
   [Anonymous], 2000, STAT AN SYST VERS 9
   AOAC, 1990, OFF METH AN
   *AOAC, 1965, OFF METH AN
   CHANEY AL, 1962, CLIN CHEM, V8, P130
   ERWIN ES, 1961, J DAIRY SCI, V44, P1768, DOI 10.3168/jds.S0022-0302(61)89956-6
   FENNER H, 1963, J ANIM SCI, V22, P624
   Jeong YJ, 1999, KOR J POSTHARVEST SC, V6, P233
   Kim SC, 2006, ANIM FEED SCI TECH, V128, P1, DOI 10.1016/j.anifeedsci.2005.09.01
   Kim SC, 2006, LIVEST SCI, V100, P261, DOI 10.1016/j.livsci.2005.09.002
   KITTELMANN M, 1989, APPL MICROBIOL BIOT, V30, P47
   Ko YD, 2006, ANIM FEED SCI TECH, V125, P99, DOI 10.1016/j.anifeedsci.2005.05.014
   KOOK K, 2003, KOREAN J ANIM SCI TE, V45, P57
   Moon S. Y., 1997, KOREAN J FOOD SCI TE, V29, P663
   Nader GA, 2008, ANIM FEED SCI TECH, V146, P74, DOI 10.1016/j.anifeedsci.2007.12.007
   *NAT RUR LIV SCI I, 1996, FOOD COMP TABL, P142
   National Research Concil-NRC, 1985, NUTR REQ SHEEP
   REYNOLDS PJ, 1979, J ANIM SCI, V48, P1491
   Sakanaka S, 2008, FOOD CHEM, V107, P739, DOI 10.1016/j.foodchem.2007.08.080
   Shimoji Y, 2002, J AGR FOOD CHEM, V50, P6501, DOI 10.1021/jf020458f
   THOMPSON DP, 1986, MYCOLOGIA, V78, P482, DOI 10.2307/3793055
   TONROY BR, 1974, J ANIM SCI, V38, P676
   Van Soest P.J., 1991, J DAIRY SCI, V74, P3568
   WALTZ DM, 1986, J ANIM SCI, V63, P879
   Weinberg AG, 2002, J IND MICROBIOL BIOT, V28, P7
   WOO S.M., 2004, KOREAN J FOOD PRESER, V11, P117
   WOOD JB, 1998, VINEGAR, P1
   YOON HN, 1998, J FOOD SCI TECHNOL, V30, P299
NR 29
TC 2
Z9 3
U1 0
U2 3
PU ASIAN-AUSTRALASIAN ASSOC ANIMAL PRODUCTION SOC
PI SEOUL
PA ROOM 708 SAMMO SPOREX, 1638-32, SEOWON-DONG, GWANAK-GU, SEOUL 151-730,
   SOUTH KOREA
SN 1011-2367
EI 1976-5517
J9 ASIAN AUSTRAL J ANIM
JI Asian Australas. J. Anim. Sci.
PD DEC
PY 2010
VL 23
IS 12
BP 1578
EP 1586
DI 10.5713/ajas.2010.10139
PG 9
WC Agriculture, Dairy & Animal Science
SC Agriculture
GA 676BM
UT WOS:000283885100005
OA DOAJ Gold
DA 2019-07-15
ER

PT J
AU Qiu, J
   Ren, CZ
   Fan, JF
   Li, ZG
AF Qiu, Ju
   Ren, Changzhong
   Fan, Junfeng
   Li, Zaigui
TI Antioxidant activities of aged oat vinegar in vitro and in mouse serum
   and liver
SO JOURNAL OF THE SCIENCE OF FOOD AND AGRICULTURE
LA English
DT Article
DE oat (Avena sativa L.) vinegar; antioxidant; in vitro; in vivo
ID ACETIC-ACID; PHENOLIC ANTIOXIDANTS; RATS; MECHANISMS; EXTRACTION;
   PRODUCTS; CAPACITY; ASSAY; RICE; VIVO
AB BACKGROUND: The present study focused on the antioxidant activities of aged oat (Avena sativa L.) vinegar. The antioxidant activities of oat and vinegar have been proved by many previous research studies. It should be noted that oat vinegar, as a novel seasoning, has antioxidant activity.
   RESULTS: Oat vinegar showed stronger radical scavenging activities, reducing power, and inhibition of lipid peroxidation than rice vinegar. The concentrations of polyphenols and flavonoids in oat vinegar were higher than those in rice vinegar. Ethyl acetate extract of oat vinegar possessed the most varieties of phenolic acids and showed the strongest antioxidant activity compared with ethanol and water extracts. At suitable doses of oat vinegar, the malondialdehyde value was decreased, activities of superoxide dismutase and glutathione peroxidase were promoted, and hepatic damage induced by Co-60 gamma-irradiation was ameliorated in aging mice.
   CONCLUSION: Oat vinegar manifested antioxidant activity which was stronger than that of rice vinegar in vitro and the same as that of vitamin E in vivo. (C) 2010 Society of Chemical Industry
C1 [Qiu, Ju; Li, Zaigui] China Agr Univ, Coll Food Sci & Nutr Engn, Beijing 100083, Peoples R China.
   [Ren, Changzhong] China Agr Univ, Dept Agron, Beijing 100094, Peoples R China.
   [Ren, Changzhong] Oat Engn & Tech Res Ctr Jilin Prov, Baicheng 137000, Jilin, Peoples R China.
   [Fan, Junfeng] Beijing Forestry Univ, Coll Biosci & Biotechnol, Beijing 100083, Peoples R China.
RP Li, ZG (reprint author), China Agr Univ, Coll Food Sci & Nutr Engn, Box 40,17 Qinghua Dong Lu, Beijing 100083, Peoples R China.
EM lizg@cau.edu.cn
FU Ministry of Agriculture [nyhyzx07-009]; earmarked fund for Modern
   Agro-industry Technology Research System [nycytx07-14]
FX This study was supported by nyhyzx07-009 (public industry project of the
   Ministry of Agriculture) and nycytx07-14 (the earmarked fund for Modern
   Agro-industry Technology Research System).
CR Albano E, 2002, FREE RADICAL BIO MED, V32, P110, DOI 10.1016/S0891-5849(01)00773-0
   Alonso AM, 2004, FOOD RES INT, V37, P715, DOI 10.1016/j.foodres.2004.03.007
   Amarowicz R, 2004, FOOD CHEM, V84, P551, DOI 10.1016/S0308-8146(03)00278-4
   Andreucetti NA, 1998, RADIAT PHYS CHEM, V52, P177, DOI 10.1016/S0969-806X(98)00135-2
   Ashizuka S, 2005, PEPTIDES, V26, P2610, DOI 10.1016/j.peptides.2005.05.007
   Bissell DM, 2001, HEPATOLOGY, V33, P1009, DOI 10.1053/jhep.2001.23505
   Cerezo AB, 2008, FOOD CHEM, V109, P606, DOI 10.1016/j.foodchem.2008.01.013
   Cerezo AB, 2010, J FOOD COMPOS ANAL, V23, P175, DOI 10.1016/j.jfca.2009.08.008
   Chou ST, 2003, J FOOD SCI, V68, P21, DOI 10.1111/j.1365-2621.2003.tb14108.x
   Chun RL, 2007, INT J BIOCHEM CELL B, V39, P426, DOI 10.1016/j.biocel.2006.09.011
   Chung HC, 2001, TOXICOLOGY, V161, P79, DOI 10.1016/S0300-483X(01)00332-8
   ESTERBAUER H, 1990, METHOD ENZYMOL, V186, P407
   Fardet A, 2008, J CEREAL SCI, V48, P258, DOI 10.1016/j.jcs.2008.01.002
   Fushimi T, 2001, J NUTR, V131, P1973
   Jia Z, 1999, FOOD CHEM, V64, P555, DOI 10.1016/S0308-8146(98)00102-2
   Kondo S, 2001, BIOSCI BIOTECH BIOCH, V65, P2690, DOI 10.1271/bbb.65.2690
   Liljeberg H, 1998, EUR J CLIN NUTR, V52, P368, DOI 10.1038/sj.ejcn.1600572
   Lopez F, 2005, J FOOD ENG, V68, P133, DOI 10.1016/j.jfoodeng.2004.05.021
   Mikula RJ, 2007, J CAN PETROL TECHNOL, V46, P50
   OYANAGUI Y, 1984, ANAL BIOCHEM, V142, P290
   PAGLIA DE, 1967, J LAB CLIN MED, V70, P158
   Peterson DM, 2002, FOOD CHEM, V79, P473, DOI 10.1016/S0308-8146(02)00219-4
   Peterson DM, 2001, J CEREAL SCI, V33, P97, DOI 10.1006/jcrs.2000.0347
   Peterson DM, 2001, J CEREAL SCI, V33, P115, DOI 10.1006/jcrs.2000.0349
   Re R, 1999, FREE RADICAL BIO MED, V26, P1231, DOI 10.1016/S0891-5849(98)00315-3
   Rumbaoa RGO, 2009, FOOD CHEM, V113, P1133, DOI 10.1016/j.foodchem.2008.08.088
   Shimoji Y, 2002, J AGR FOOD CHEM, V50, P6501, DOI 10.1021/jf020458f
   Stalikas CD, 2007, J SEP SCI, V30, P3268, DOI 10.1002/jssc.200700261
   Tian S, 2004, J AGR FOOD CHEM, V52, P4808, DOI [10.1021/jf049446f, 10.1021/jf049776f]
   Tsujihata S, 1998, INT J FOOD MICROBIOL, V43, P135, DOI 10.1016/S0168-1605(98)00093-2
   Verzelloni E, 2007, FOOD CHEM, V105, P564, DOI 10.1016/j.foodchem.2007.04.014
   Wang D, 2008, FOOD CHEM, V107, P1421, DOI 10.1016/j.foodchem.2007.09.072
   Wen CY, 2002, LIFE SCI, V70, P2997, DOI 10.1016/S0024-3205(02)01552-7
   [徐清萍 Xu Qingping], 2005, [食品与发酵工业, Food and Fermentation Industries], V31, P33
   Zin ZM, 2002, FOOD CHEM, V78, P227, DOI 10.1016/S0308-8146(01)00402-2
NR 35
TC 18
Z9 21
U1 2
U2 24
PU WILEY
PI HOBOKEN
PA 111 RIVER ST, HOBOKEN 07030-5774, NJ USA
SN 0022-5142
EI 1097-0010
J9 J SCI FOOD AGR
JI J. Sci. Food Agric.
PD AUG 30
PY 2010
VL 90
IS 11
BP 1951
EP 1958
DI 10.1002/jsfa.4040
PG 8
WC Agriculture, Multidisciplinary; Chemistry, Applied; Food Science &
   Technology
SC Agriculture; Chemistry; Food Science & Technology
GA 633ES
UT WOS:000280482900024
PM 20564418
DA 2019-07-15
ER
