# Supplementary material for: Knowledge Domain and Emerging Trends in Vinegar Research: A Bibliometric Review of the Literature from WoSCC
Source: Foods. 2020 Feb 10;9(2):166. doi: 10.3390/foods9020166 (PMC7074530; doi:10.3390/foods9020166)
Supplement: Supplementary file 1 [file foods-09-00166-s001.zip › Supplementary files/Supplementary Material/WoSCC dataset for CiteSpace/data/download2010_8x5unique.txt]

PT J
AU Baena-Ruano, S
   Jimenez-Ot, C
   Santos-Duenas, IM
   Jimenez-Hornero, JE
   Bonilla-Venceslada, JL
   Alvarez-Caliz, C
   Garcia-Garcia, I
AF Baena-Ruano, Silvia
   Jimenez-Ot, Carlos
   Santos-Duenas, Ines M.
   Jimenez-Hornero, Jorge E.
   Bonilla-Venceslada, Jose L.
   Alvarez-Caliz, Carmen
   Garcia-Garcia, Isidoro
TI Influence of the final ethanol concentration on the acetification and
   production rate in the wine vinegar process
SO JOURNAL OF CHEMICAL TECHNOLOGY AND BIOTECHNOLOGY
LA English
DT Article
DE vinegar, wine vinegar, acetobacter; acetic acid; fed-batch culture;
   optimization
ID INDUSTRIAL ACETIC FERMENTATION; OPTIMUM OPERATING-CONDITIONS;
   BIOTECHNOLOGICAL PROCESSES.; COMPUTER-SIMULATION; OPTIMIZATION; MODEL;
   BATCH
AB BACKGROUND: The acetification process needs an overall study of the variables influencing it in order to establish their optimum values. Based on industrial experience and available literature, including a recently proposed model by the authors, among the variables most strongly influencing the acetification process are the ethanol concentration at the time the reactor is unloaded, the unloaded volume and the loading rate. To ensure economically efficient industrial production of vinegar, and to check the predictions of the aforementioned model, the influence of the final ethanol concentration at unloading time on the mean acetification rate and on productivity has been studied in this work.
   RESULTS: An increase in the final ethanol concentration from 0.5 to 3.5% (v/v) increased the mean overall acetification rate and acetic acid production by 38 and 26%, respectively. The increase was established mainly during the loading phase.
   CONCLUSIONS: The final ethanol concentration is a key variable for process optimization. If a high rate is desired then a product containing much unused substrate will be obtained, which may be industrially unacceptable. These results suggest the necessity to investigate other possibilities when high values for yield and productivity must to be achieved. (C) 2010 Society of Chemical Industry
C1 [Baena-Ruano, Silvia; Jimenez-Ot, Carlos; Santos-Duenas, Ines M.; Bonilla-Venceslada, Jose L.; Alvarez-Caliz, Carmen; Garcia-Garcia, Isidoro] Univ Cordoba, Dept Ingn Quim, Fac Ciencias, E-14071 Cordoba, Spain.
   [Jimenez-Hornero, Jorge E.] Univ Cordoba, Dept Informat & Anal Numer, Escuela Politecn Super, E-14071 Cordoba, Spain.
RP Garcia-Garcia, I (reprint author), Univ Cordoba, Dept Ingn Quim, Fac Ciencias, Edificio Marie Curie,Campus Univ Rabanales, E-14071 Cordoba, Spain.
RI Santos Duenas, Ines M/L-7634-2014; Jimenez, Jorge/W-1014-2018;
   Garcia-Garcia, Isidoro/E-9683-2016
OI Santos Duenas, Ines M/0000-0002-1357-0139; Jimenez,
   Jorge/0000-0001-5560-239X; Garcia-Garcia, Isidoro/0000-0002-7102-0864
FU Spain's Ministry of Science and Technology (MCyT) [AGL2002-01712,
   PET2006-0827]; Ministry of Science and Education
FX The authors wish to acknowledge funding of this research (AGL2002-01712,
   PET2006-0827) by Spain's Ministry of Science and Technology (MCyT) and
   Ministry of Science and Education. Also, they wish to thank the firm
   Grupo SOS (Spain) for valuable help and advice
CR Arnold S, 2002, J BIOTECHNOL, V97, P133, DOI 10.1016/S0168-1656(02)00065-2
   BARJA F, 2005, INT S VIN AC AC BACT, P68
   de Ory I, 1999, BIOPROCESS ENG, V21, P187, DOI 10.1007/s004490050661
   EBNER H, 1996, ULLMANNS ENCY IND A, V27, P403
   EBNER H, 1996, BIOTECHNOLOGY, V6, P381
   Garcia-Garcia I, 2007, J FOOD ENG, V80, P460, DOI 10.1016/j.jfoodeng.2006.05.028
   Garrido-Vidal D, 2003, BIOTECHNOL PROGR, V19, P1468, DOI 10.1021/bp034055r
   Gomez JM, 1998, BIOPROCESS ENG, V18, P439, DOI 10.1007/s004490050468
   Gonzalez-Saiz JM, 2003, BIOTECHNOL PROGR, V19, P599, DOI 10.1021/bp0256871
   HROMATKA O., 1951, ENZYMOLOGIA [HAGUE], V15, P57
   Jimenez-Hornero JE, 2009, BIOCHEM ENG J, V45, P7, DOI 10.1016/j.bej.2009.01.010
   Jimenez-Hornero JE, 2009, BIOCHEM ENG J, V45, P22, DOI 10.1016/j.bej.2009.01.011
   Jimenez-Hornero JE, 2009, BIOCHEM ENG J, V45, P1, DOI 10.1016/j.bej.2009.01.009
   Lasko DR, 2000, APPL MICROBIOL BIOT, V54, P243, DOI 10.1007/s002530000339
   LEVONEN E, 1983, REV AGROQUIM TECNOL, V18, P289
   Llaguno C, 1991, VINAGRE VINO
   Lu SF, 1999, J APPL MICROBIOL, V86, P55, DOI 10.1046/j.1365-2672.1999.00633.x
   Macias M, 1997, CHEM ENG J, V65, P201, DOI 10.1016/S1385-8947(97)00005-3
   Macias M, 1996, CHEM ENG J BIOCH ENG, V62, P183, DOI 10.1016/0923-0467(95)03069-7
   NICKOL GB, 1979, MICROBIAL TECHNOLOGY, P155
   Nishiwaki A, 2005, J CHEM TECHNOL BIOT, V80, P371, DOI 10.1002/jctb.1207
   ROMERO LE, 1994, CHEM ENG J BIOCH ENG, V54, pB15, DOI 10.1016/0923-0467(93)06046-S
   SUAREZ JA, 1992, MICROBIOLOGIA ENOLOG
   Tesfaye W, 2002, TRENDS FOOD SCI TECH, V13, P12, DOI 10.1016/S0924-2244(02)00023-7
NR 24
TC 10
Z9 10
U1 1
U2 13
PU WILEY
PI HOBOKEN
PA 111 RIVER ST, HOBOKEN 07030-5774, NJ USA
SN 0268-2575
EI 1097-4660
J9 J CHEM TECHNOL BIOT
JI J. Chem. Technol. Biotechnol.
PD JUL
PY 2010
VL 85
IS 7
BP 908
EP 912
DI 10.1002/jctb.2368
PG 5
WC Biotechnology & Applied Microbiology; Chemistry, Multidisciplinary;
   Engineering, Environmental; Engineering, Chemical
SC Biotechnology & Applied Microbiology; Chemistry; Engineering
GA 620PD
UT WOS:000279510900003
DA 2019-07-15
ER

PT J
AU Liu, QY
AF Liu, Qingyang
TI Direct determination of mercury in white vinegar by matrix assisted
   photochemical vapor generation atomic fluorescence spectrometry
   detection
SO SPECTROCHIMICA ACTA PART B-ATOMIC SPECTROSCOPY
LA English
DT Article
DE Acetic acid; Photochemical vapor generation; Atomic fluorescence
   spectrometry; Mercury; White vinegar
ID ABSORPTION-SPECTROMETRY; FORMIC-ACID; HYPHENATED SYSTEM; SPECIATION;
   INTERFACE; REAGENT; SAMPLES; PHASE; WINE
AB This paper proposes the use of photochemical vapor generation with acetic acid as sample introduction for the direct determination of ultra-trace mercury in white vinegars by atomic fluorescence spectrometry. Under ultraviolet irradiation, the sample matrix (acetic acid) can reduce mercury ion to atomic mercury Hg(0), which is swept by argon gas into an atomic fluorescence spectrometer for subsequent analytical measurements. The effects of several factors such as the concentration of acetic acid, irradiation time, the flow rate of the carrier gas and matrix effects were discussed and optimized to give detection limits of 0.08 ng mL(-1) for mercury. Using the experimental conditions established during the optimization (3% v/v acetic acid, 30 s irradiation time and 20 W mercury lamp), the precision levels, expressed as relative standard deviation, were 4.6% (one day) and 7.8% (inter-day) for mercury (n = 9). Addition/recovery tests for evaluation of the accuracy were in the range of 92-98% for mercury. The method was also validated by analysis of vinegar samples without detectable amount of Hg spiked with aqueous standard reference materials (GBW(E) 080392 and GBW(E) 080393). The results were also compared with those obtained by acid digestion procedure and determination of mercury by ICP-MS. There was no significant difference between the results obtained by the two methods based on a t-test (at 95% confidence level). (C) 2010 Elsevier B.V. All rights reserved.
C1 Beijing Ctr Phys & Chem Anal, Beijing 100089, Peoples R China.
RP Liu, QY (reprint author), Beijing Ctr Phys & Chem Anal, Beijing 100089, Peoples R China.
EM liuqingyang0807@yahoo.com.cn
RI Liu, Qingyang/I-7206-2015
CR Bendl RF, 2006, TALANTA, V68, P1366, DOI 10.1016/j.talanta.2005.07.061
   Gomez-Ariza JL, 2005, CHEMOSPHERE, V61, P1401, DOI 10.1016/j.chemosphere.2005.04.083
   Guo XM, 2003, ANAL CHEM, V75, P2092, DOI 10.1021/ac020695h
   Han CF, 2007, ANAL BIOANAL CHEM, V388, P825, DOI 10.1007/s00216-006-1006-0
   He YH, 2007, ANAL BIOANAL CHEM, V388, P769, DOI 10.1007/s00216-006-1044-7
   Izgi B, 2000, SPECTROCHIM ACTA B, V55, P971, DOI 10.1016/S0584-8547(00)00234-2
   KURIA N, 2004, TALANTA, V64, P258
   Lanzillotta E, 2002, SCI TOTAL ENVIRON, V300, P179, DOI 10.1016/S0048-9697(02)00223-1
   Li Y, 2006, J ANAL ATOM SPECTROM, V21, P82, DOI 10.1039/b512198a
   Liu QY, 2010, MICROCHEM J, V95, P255, DOI 10.1016/j.microc.2009.12.010
   Mao YX, 2008, ANAL CHEM, V80, P7163, DOI 10.1021/ac800908b
   Oliveira S. R., 2007, SPECTROCHIM ACTA B, V62, P1046
   Resano M, 2005, SPECTROCHIM ACTA B, V60, P319, DOI 10.1016/j.sab.2004.10.002
   Saiz-Abajo MJ, 2006, FOOD CHEM, V99, P615, DOI 10.1016/j.foodchem.2005.08.006
   Sturgeon RE, 2005, ANAL BIOANAL CHEM, V382, P881, DOI 10.1007/s00216-005-3118-3
   Yin YM, 2007, ANAL BIOANAL CHEM, V388, P831, DOI 10.1007/s00216-007-1122-5
   YIN YM, 2007, J ANAL ATOM SPECTROM, V22, P1
   Yin YG, 2007, J ANAL ATOM SPECTROM, V22, P822, DOI 10.1039/b701514c
   Yin YG, 2008, J CHROMATOGR A, V1181, P77, DOI [10.1016/j.chroma.2007.12.050, 10.1016/j.chroina.2007.12.050]
   Yin YG, 2009, MICROCHIM ACTA, V167, P289, DOI 10.1007/s00604-009-0250-3
   Zhang QY, 2006, SENSOR ACTUAT B-CHEM, V119, P538, DOI 10.1016/j.snb.2006.01.007
   Zheng CB, 2005, J ANAL ATOM SPECTROM, V20, P746, DOI 10.1039/b503727a
NR 22
TC 30
Z9 33
U1 1
U2 30
PU PERGAMON-ELSEVIER SCIENCE LTD
PI OXFORD
PA THE BOULEVARD, LANGFORD LANE, KIDLINGTON, OXFORD OX5 1GB, ENGLAND
SN 0584-8547
J9 SPECTROCHIM ACTA B
JI Spectroc. Acta Pt. B-Atom. Spectr.
PD JUL
PY 2010
VL 65
IS 7
BP 587
EP 590
DI 10.1016/j.sab.2010.06.004
PG 4
WC Spectroscopy
SC Spectroscopy
GA 639DE
UT WOS:000280950200011
DA 2019-07-15
ER

PT J
AU Torija, MJ
   Mateo, E
   Guillamon, JM
   Mas, A
AF Torija, M. J.
   Mateo, E.
   Guillamon, J. M.
   Mas, A.
TI Identification and quantification of acetic acid bacteria in wine and
   vinegar by TaqMan-MGB probes
SO FOOD MICROBIOLOGY
LA English
DT Article
DE Real-Time PCR; MGB probes; Acetabacter; Gluconobacter; Gluconocetobacter
ID REAL-TIME PCR; TRADITIONAL BALSAMIC VINEGAR; GRADIENT
   GEL-ELECTROPHORESIS; BINDER-DNA PROBES; BOTTLED RED WINE; MOLECULAR
   METHODS; SP-NOV.; 16S RDNA; ACETOBACTER; FERMENTATION
AB A Real-Time PCR (RT-PCR) assay was developed using TaqMan minor groove binder (MGB) probes for the specific detection and quantification of five acetic acid bacteria (AAB) species (Acetobacter pasteturianus, Acetobacter aceti, Gluconacetobacter hansenn. Gluconacetobacter europaeus and Gluconobacter oxydans) in wine and vinegar. The primers and probes, designed from the 16S rRNA gene, showed good specificity with the target AAB species. The technique was tested oil AAB grown in glucose medium (GY) and inoculated samples of red wine and wine vinegar Standard curves were constructed with the five target species in all these matrices Quantification was linear over at least 5 log Units using both serial dilution Of Purified DNA and cells When this technique Was tested in GY medium and inoculated matrices, at least 10(2)-10(3) cells/ml were detected To quantify low populations of AAB in microbiologically complex samples. a PCR enrichment including part of the 16S-23S rRNA gene ITS region was needed to increase the amount of target DNA compared to non-target DNA
   The RT-PCR assay used in this Study is a reliable, specific and fast method for quantifying these five AAB species in wine and vinegar (C) 2009 Elsevier LTd All rights reserved
C1 [Torija, M. J.; Mateo, E.; Guillamon, J. M.; Mas, A.] Univ Rovira & Virgili, Dept Bioquim & Biotecnol, Fac Enol, Tarragona 43007, Spain.
   [Guillamon, J. M.] Inst Agroquim & Tecnol Alimentos CSIC, Dept Biotecnol Los Alimentos, E-46100 Valencia, Spain.
RP Mateo, E (reprint author), Univ Rovira & Virgili, Dept Bioquim & Biotecnol, Fac Enol, C Marcel li Domingo S-N, Tarragona 43007, Spain.
RI Guillamon, Jose/I-2040-2015; Torija, Maria-Jesus/M-2592-2014; Mas,
   Albert/C-9812-2010
OI Guillamon, Jose/0000-0001-5414-0787; Torija,
   Maria-Jesus/0000-0001-6419-0745; Mas, Albert/0000-0002-0763-1679; Mateo
   Alesanco, Estibaliz/0000-0002-9619-2486
FU Spanish Government [AGL2007-66417-C02-02]; European Commission
FX The authors are grateful for financial assistance from the Spanish
   Government (Project AGL2007-66417-C02-02) and the European Commission
   (Project WINEGAR, Cooperative Research Under the Sixth Framework
   Programme of the European Community, 2005-2007) We thank the Language
   Service of the Rovira I Virgili University for revising the manuscript
CR Alonso R, 2007, J MICROBIOL METH, V69, P214, DOI 10.1016/j.mimet.2006.12.016
   Andersen CB, 2006, J AGR FOOD CHEM, V54, P9658, DOI 10.1021/jf061987c
   Andorra I, 2008, FOOD MICROBIOL, V25, P849, DOI 10.1016/j.fm.2008.05.005
   Ausubel FM, 1992, SHORT PROTOCOLS MOL
   Baena-Ruano S, 2006, PROCESS BIOCHEM, V41, P1160, DOI 10.1016/j.procbio.2005.12.016
   Bartowsky EJ, 2003, LETT APPL MICROBIOL, V36, P307, DOI 10.1046/j.1472-765X.2003.01314.x
   Bartowsky EJ, 2008, INT J FOOD MICROBIOL, V125, P60, DOI 10.1016/j.ijfoodmicro.2007.10.016
   Blasco L, 2003, FEMS MICROBIOL LETT, V225, P115, DOI 10.1016/S0378-1097(03)00501-9
   De Vero L, 2006, FOOD MICROBIOL, V23, P809, DOI 10.1016/j.fm.2006.01.006
   du Toit WJ, 2005, J APPL MICROBIOL, V98, P862, DOI 10.1111/j.1365-2672.2004.02549.x
   Du Toit WJ, 2002, INT J FOOD MICROBIOL, V74, P57, DOI 10.1016/S0168-1605(01)00715-2
   ENTANI E, 1985, J GEN APPL MICROBIOL, V31, P475, DOI 10.2323/jgam.31.475
   Franke-Whittle IH, 2005, MICROB ECOL, V50, P128, DOI 10.1007/s00248-004-0138-z
   Gammon K.S., 2006, LETT APPL MICROBIOL, V44, P262
   Gonzalez A, 2006, FEMS MICROBIOL LETT, V254, P123, DOI 10.1111/j.1574-6968.2005.000011.x
   Gonzalez A, 2005, INT J FOOD MICROBIOL, V102, P295, DOI 10.1016/j.ijfoodmicro.2004.11.020
   Gonzalez A, 2004, J APPL MICROBIOL, V96, P853, DOI 10.1111/j.1365-2672.2004.02220.x
   Gonzalez JM, 2005, ENVIRON MICROBIOL, V7, P1024, DOI 10.1111/j.1462-2920.2005.00779.x
   Gullo M, 2006, INT J FOOD MICROBIOL, V106, P209, DOI 10.1016/j.ijfoodmicro.2005.06.024
   Hierro N, 2006, APPL ENVIRON MICROB, V72, P7148, DOI 10.1128/AEM.00388-06
   Ilabaca C, 2008, INT J FOOD MICROBIOL, V126, P245, DOI 10.1016/j.ijfoodmicro.2008.05.001
   Janssen PH, 2002, APPL ENVIRON MICROB, V68, P2391, DOI 10.1128/AEM.68.5.2391-2396.2002
   Jara C, 2008, INT J FOOD MICROBIOL, V128, P336, DOI 10.1016/j.ijfoodmicro.2008.09.008
   JOYEUX A, 1984, APPL ENVIRON MICROB, V48, P153
   Kutyavin IV, 2000, NUCLEIC ACIDS RES, V28, P655, DOI 10.1093/nar/28.2.655
   Lisdiyanti P, 2000, J GEN APPL MICROBIOL, V46, P147, DOI 10.2323/jgam.46.147
   Lopez I, 2003, APPL ENVIRON MICROB, V69, P6801, DOI 10.1128/AEM.69.11.6801-6807.2003
   Mesa MM, 2003, J FLUORESC, V13, P261, DOI 10.1023/A:1025094017265
   Millet V, 2000, LETT APPL MICROBIOL, V30, P136, DOI 10.1046/j.1472-765X.2000.00684.x
   Prieto C, 2007, INT J FOOD MICROBIOL, V115, P348, DOI 10.1016/j.ijfoodmicro.2006.12.017
   QUEROL A, 1992, SYST APPL MICROBIOL, V15, P439, DOI 10.1016/S0723-2020(11)80219-5
   Reguant C, 2003, J APPL MICROBIOL, V95, P344, DOI 10.1046/j.1365-2672.2003.01985.x
   Rousselon N, 2004, J MICROBIOL METH, V59, P15, DOI 10.1016/j.mimet.2004.05.007
   Ruiz A, 2000, INT J SYST EVOL MICR, V50, P1981, DOI 10.1099/00207713-50-6-1981
   Schuller G, 2000, INT J SYST EVOL MICR, V50, P2013, DOI 10.1099/00207713-50-6-2013
   SIEVERS M, 1992, SYST APPL MICROBIOL, V15, P386, DOI 10.1078/072320202320771453
   Sokollek SJ, 1998, INT J SYST BACTERIOL, V48, P935, DOI 10.1099/00207713-48-3-935
   THOMPSON JD, 1994, NUCLEIC ACIDS RES, V22, P4673, DOI 10.1093/nar/22.22.4673
   Trcek J, 2005, SYST APPL MICROBIOL, V28, P735, DOI 10.1016/j.syapm.2005.05.001
   Van Hoeyveld E, 2004, J IMMUNOL METHODS, V287, P227, DOI 10.1016/j.jim.2004.01.025
   Yamada Y, 2000, INT J SYST EVOL MICR, V50, P2225, DOI 10.1099/00207713-50-6-2225
   Yamada Y, 2008, INT J FOOD MICROBIOL, V125, P15, DOI 10.1016/j.ijfoodmicro.2007.11.077
   Yao Y, 2006, MOL CELL PROBE, V20, P311, DOI 10.1016/j.mcp.2006.03.003
   Yukphan P, 2008, BIOSCI BIOTECH BIOCH, V72, P672, DOI 10.1271/bbb.70319
NR 44
TC 38
Z9 40
U1 1
U2 27
PU ACADEMIC PRESS LTD- ELSEVIER SCIENCE LTD
PI LONDON
PA 24-28 OVAL RD, LONDON NW1 7DX, ENGLAND
SN 0740-0020
EI 1095-9998
J9 FOOD MICROBIOL
JI Food Microbiol.
PD APR
PY 2010
VL 27
IS 2
BP 257
EP 265
DI 10.1016/j.fm.2009.10.001
PG 9
WC Biotechnology & Applied Microbiology; Food Science & Technology;
   Microbiology
SC Biotechnology & Applied Microbiology; Food Science & Technology;
   Microbiology
GA 561WM
UT WOS:000275010800010
PM 20141944
DA 2019-07-15
ER

PT J
AU Uddin, MK
   Kondo, M
   Kita, J
   Matsui, H
   Karita, S
   Goto, M
AF Uddin, M. K.
   Kondo, M.
   Kita, J.
   Matsui, H.
   Karita, S.
   Goto, M.
TI Effect of supplementation of soy sauce cake and vinegar brewer's cake
   with total mixed ration silage-based diet on nutrient utilization by
   Holstein steers
SO JOURNAL OF FOOD AGRICULTURE & ENVIRONMENT
LA English
DT Article
DE Soy sauce cake; vinegar brewer's cake; rumen fermentation; digestion;
   Holstein steers
ID BY-PRODUCT; RUMEN FERMENTATION; GAS-PRODUCTION; FISH-MEAL; PROTEIN;
   INVITRO; FEED; CORN; DIGESTIBILITY; INCLUSION
AB A study was conducted to assess the nutritive value of brewer's by-product of soy sauce cake (SSC) and vinegar brewer's cake (VBC) on rumen fermentation both in vitro and in vivo, and digestibility in the duodenum. In the in vitro trial, at first SSC and VBC were evaluated as sole diet compared to concentrate. In the next trial, three kinds of diets, 80% of total mixed ration (TMR) silage +20% concentrate (Control), 80% of TMR silage +5% concentrate + 15% SSC (T1), and 80% of TMR silage +5% concentrate + 15% VBC (T2) on dry matter (DM) basis, were also tested in the in vitro analysis. The ranked orders of in vitro ruminal gas production and volatile fatty acids (VFA) concentrations were concentrate > VBC > SSC and concentrate > VBC > SSC, respectively. Whereas, no differences (p > 0.05) were found in the gas production and VFA concentrations among three diets (control, T1 and 12) when used with TMR silage-based diet. In the in vivo digestibility trial, three Holstein steers cannulated at rumen and duodenum were fed three types of diets as above. DM digestibility in rumen and duodenum as well as in total tract was not significantly different (p>0.05) in three diets. Crude protein intake was significantly higher (p<0.05) in 12 diet as compared to control diet but the digestibility did not differ (p>0.05) among three diets in both rumen and post-rumen. The intake and digestibility of neutral detergent fiber did not differ among the three diets. No differences (p > 0.05) in rumen pH, VFA concentrations or the molar percentage of lactate, acetate, propionate, and NH3-N concentration were found among three diets. The concentrations of blood chemical findings were not different (p > 0.05) among three diets. The above data suggest that SSC and VBC have the potential to be used as alternative feed resources for ruminants at 15% on a DM basis.
C1 [Uddin, M. K.; Kondo, M.; Kita, J.; Matsui, H.; Karita, S.; Goto, M.] Mie Univ, Grad Sch Bioresources, Tsu, Mie 5148507, Japan.
RP Goto, M (reprint author), Mie Univ, Grad Sch Bioresources, Tsu, Mie 5148507, Japan.
EM umkamal76@yahoo.com
OI Kondo, Makoto/0000-0002-0872-3778
FU JA Group, Mie Research Foundation
FX The part of the present research work was financially supported by JA
   Group, Mie Research Foundation. The senior author would like to
   acknowledge to Dr. Tsutomu Fujihara, Visiting Professor, Graduate School
   of Bioresources, Mie University for proof reading of the manuscript.
CR *AGR FOR FISH RES, 2000, JAP FEED STAND BEEF
   Aibibula Y, 2007, ASIAN AUSTRAL J ANIM, V20, P1215, DOI 10.5713/ajas.2007.1215
   AOAC, 1990, OFF METH AN
   BELYEA RL, 1989, J DAIRY SCI, V72, P2339, DOI 10.3168/jds.S0022-0302(89)79366-8
   BEUVINK JMW, 1992, APPL MICROBIOL BIOT, V37, P505
   Cavani C., 1990, P 9 NAT C SIPAOC GRA, P609
   HAM GA, 1994, J ANIM SCI, V72, P3246, DOI 10.2527/1994.72123246x
   Huuskonen A, 2008, ACTA AGR SCAND A-AN, V58, P37, DOI 10.1080/09064700802029842
   Ipharraguerre IR, 2003, J DAIRY SCI, V86, P1052, DOI 10.3168/jds.S0022-0302(03)73689-3
   Kondo M, 2007, ASIAN AUSTRAL J ANIM, V20, P880, DOI 10.5713/ajas.2007.880
   Krause KM, 2006, ANIM FEED SCI TECH, V126, P215, DOI 10.1016/j.anifeedsci.2005.08.004
   MAFF (Ministry of Agriculture Forestry and Fisheries), 1993, 69 STAT YB MIN AGR F
   MENKE KH, 1979, J AGR SCI, V93, P217, DOI 10.1017/S0021859600086305
   *NAT RES COUNC, 1978, NUTR REQ DAIR CATTL
   National Research Council, 1996, NUTR REQ BEEF CATTL
   Orscov E. R., 1990, ENERGY NUTR RUMINANT
   Owens FN, 1998, J ANIM SCI, V76, P275
   Pavan E, 2002, ANIM FEED SCI TECH, V101, P61, DOI 10.1016/S0377-8401(02)00216-X
   Raghuvansi SKS, 2007, BIORESOURCE TECHNOL, V98, P511, DOI 10.1016/j.biortech.2006.02.008
   SATTER LD, 1974, BRIT J NUTR, V32, P199, DOI 10.1079/BJN19740073
   TITGEMEYER EC, 1989, J ANIM SCI, V67, P262
   Uddin MK, 2009, J FOOD AGRIC ENVIRON, V7, P804
   VANSOEST PJ, 1991, J DAIRY SCI, V74, P3583, DOI 10.3168/jds.S0022-0302(91)78551-2
   Wang Fujin, 2008, Grassland Science, V54, P164, DOI 10.1111/j.1744-697X.2008.00118.x
   WEATHERBURN MW, 1967, ANAL CHEM, V39, P971, DOI 10.1021/ac60252a045
   WOLIN MJ, 1960, J DAIRY SCI, V43, P1452, DOI 10.3168/jds.S0022-0302(60)90348-9
   YOSHIDA M., 1967, Japanese Poultry Science, V4, P24
NR 27
TC 5
Z9 5
U1 0
U2 0
PU WFL PUBL
PI HELSINKI
PA MERI-RASTILANTIE 3 C, HELSINKI, FI-00980, FINLAND
SN 1459-0255
EI 1459-0263
J9 J FOOD AGRIC ENVIRON
JI J. Food Agric. Environ.
PD JUL-OCT
PY 2010
VL 8
IS 3-4
BP 282
EP 287
PN 1
PG 6
WC Food Science & Technology
SC Food Science & Technology
GA 704GT
UT WOS:000286039800051
DA 2019-07-15
ER

PT J
AU Tessaro, D
   Larsen, AC
   Dallago, RC
   Damasceno, SG
   Sene, L
   Coelho, SRM
AF Tessaro, Dineia
   Larsen, Andrea Christina
   Dallago, Rose Cristina
   Damasceno, Simone Gomes
   Sene, Luciane
   Machado Coelho, Silvia Renata
TI Alcohol and acetic fermentation appraisal for vinegar production from
   orange juice
SO ACTA SCIENTIARUM-TECHNOLOGY
LA Portuguese
DT Article
DE Saccharomyces cerevisiae; acetic acid production; Acetobacter spp.
AB Alcohol and acetic fermentation appraisal for vinegar production from orange juice. Because of its climatic conditions, Brazil stands out as a great fruit producer. However, a considerable amount of this production is wasted, due to natural degradation, hurt during handling, or because of imperfections that make marketing impracticable. In this paper, unmarketable oranges were used in vinegar production, employing three treatments with different sugar contents (T1: natural juice; T2: 18 (o)Brix; and T3: 22 (o)Brix). Based upon chemical analysis, it was verified that most alcohol and vinegar production occurred with T2 and T3 treatments, probably due to the higher sugar content available to the conversion procedures carried out by microorganisms. Comparing the results obtained with T2 and T3 treatments, the latter treatment was more satisfactory, although a considerable amount of remaining sugar was verified after the alcohol fermentation process.
C1 [Tessaro, Dineia; Larsen, Andrea Christina; Dallago, Rose Cristina] Univ Estadual Oeste Parana, Programa Posgrad Engn Agr Recursos Hidricose & Sa, BR-85819110 Cascavel, Parana, Brazil.
RP Tessaro, D (reprint author), Univ Estadual Oeste Parana, Programa Posgrad Engn Agr Recursos Hidricose & Sa, Rua Univ 2069, BR-85819110 Cascavel, Parana, Brazil.
EM ditessaro@gmail.com
RI Coelho, Silvia/P-1177-2019; Sene, Luciane/M-6212-2014; Coelho,
   Silvia/A-7483-2013; Coelho, Silvia/S-1544-2019
OI Coelho, Silvia/0000-0002-1614-8021; Coelho, Silvia/0000-0002-1614-8021;
   Sene, Luciane/0000-0002-8649-7323
CR AQUARONE E, 1983, ALIMENTOS BEBIDAS PR, V5, P104
   Bortolini F., 2001, Ciencia e Tecnologia de Alimentos, V21, P236, DOI 10.1590/S0101-20612001000200020
   Corazza ML, 2001, QUIM NOVA, V24, P449
   COSTA CM, 2006, PRODUCAO VINAGRE
   Evangelista J., 1989, TECNOLOGIA ALIMENTOS
   FUKAYA M, 1992, J APPL BACTERIOL, V73, P447, DOI 10.1111/j.1365-2672.1992.tb05004.x
   JACKMAN EA, 1991, BIOTECNOLOGIA BASICA, P320
   Lu SF, 1999, J APPL MICROBIOL, V86, P55, DOI 10.1046/j.1365-2672.1999.00633.x
   MECCA F, 1979, ACETO TECNOLOGIA IND
   Sokollek SJ, 1998, INT J SYST BACTERIOL, V48, P935, DOI 10.1099/00207713-48-3-935
   TAKAOMI I, 1991, APPL MICROBIOL BIOT, V36, P295
NR 11
TC 2
Z9 2
U1 0
U2 15
PU UNIV ESTADUAL MARINGA, PRO-REITORIA PESQUISA POS-GRADUACAO
PI MARINGA
PA AV. COLOMBO, 5790, DIVISAO DE DIVULGACAO CIENTIFICA, MARINGA, PR 00000,
   BRAZIL
SN 1806-2563
J9 ACTA SCI-TECHNOL
JI Acta Sci.-Technol.
PY 2010
VL 32
IS 2
BP 201
EP 205
DI 10.4025/actascitechnol.v32i2.4275
PG 5
WC Multidisciplinary Sciences
SC Science & Technology - Other Topics
GA 652MO
UT WOS:000282011100013
OA DOAJ Gold
DA 2019-07-15
ER
