# Supplementary material for: Knowledge Domain and Emerging Trends in Vinegar Research: A Bibliometric Review of the Literature from WoSCC
Source: Foods. 2020 Feb 10;9(2):166. doi: 10.3390/foods9020166 (PMC7074530; doi:10.3390/foods9020166)
Supplement: Supplementary file 1 [file foods-09-00166-s001.zip › Supplementary files/Supplementary Material/WoSCC dataset for CiteSpace/data/download2010_9x5unique.txt]

PT J
AU Bastante, MJC
   Guerrero, ED
   Mejias, RC
   Marin, RN
   Dodero, MCR
   Barroso, CG
AF Cejudo Bastante, Maria Jesus
   Duran Guerrero, Enrique
   Castro Mejias, Remedios
   Natera Marin, Ramon
   Rodriguez Dodero, M. Carmen
   Garcia Barroso, Carmelo
TI Study of the Polyphenolic Composition and Antioxidant Activity of New
   Sherry Vinegar-Derived Products by Maceration with Fruits
SO JOURNAL OF AGRICULTURAL AND FOOD CHEMISTRY
LA English
DT Article
DE Sherry vinegar; maceration; fruits; polyphenols; superoxide anion
   scavenger ability; antioxidant activity
ID PHOTOCHEMILUMINESCENT DETECTION; ANTIRADICAL ACTIVITY;
   LIQUID-CHROMATOGRAPHY; PHENOLIC COMPOSITION; CITRUS FLAVONOIDS;
   ASCORBIC-ACID; ORANGE JUICES; BLOOD-PLASMA; CAPACITY; QUANTITATION
AB Several experiments of maceration of a sherry wine vinegar with different fruits (orange, lemon, strawberry, grapefruit, and lime) have been carried out. After optimization (only peel, no heating and seven days as maximum time of maceration), parameters such as polyphenolic content, superoxide anion scavenging ability (related to antioxidant activity) and ascorbic acid content were determined in sherry wine vinegars macerated with two amounts of peel and for two maceration times (3 and 7 days). The analysis of variance pointed to a clear relationship (p < 0.01) between type of fruit and amount of peel and polyphenolic content. The factor "time" was practically not significant for any polyphenol. Sherry wine vinegars macerated with different fruits exhibited higher superoxide anion scavenger ability, with the maximum values found for the vinegar macerated with lemon peel. The correlation analysis showed that the superoxide anion scavenger ability of the vinegars macerated, and thus their antioxidant activity, was highly correlated (p < 0.01) with several polyphenols, especially with naringin, hesperidin, neohesperidin and gentisic acid and not with the ascorbic acid content.
C1 [Cejudo Bastante, Maria Jesus; Duran Guerrero, Enrique; Castro Mejias, Remedios; Natera Marin, Ramon; Rodriguez Dodero, M. Carmen; Garcia Barroso, Carmelo] Univ Cadiz, Fac Sci, Dept Analyt Chem, E-11510 Cadiz, Spain.
RP Mejias, RC (reprint author), Univ Cadiz, Fac Sci, Dept Analyt Chem, POB 40, E-11510 Cadiz, Spain.
EM remedios.castro@uca.es
RI Cejudo Bastante, Maria Jesus/M-8649-2014; Guerrero, Enrique
   Duran/J-8069-2018
OI Cejudo Bastante, Maria Jesus/0000-0003-0197-2429; Guerrero, Enrique
   Duran/0000-0003-2073-3394; castro mejias, remedios/0000-0002-6419-2473;
   Rodriguez Dodero, M. Carmen/0000-0002-4108-0946; Natera Marin,
   Ramon/0000-0003-0864-3732
FU Consejeria de Educacion y Ciencia de la Junta de Comunidades de
   Castilla-La Mancha; Fondo Social Europeo
FX We thank Consejeria de Educacion y Ciencia de la Junta de Comunidades de
   Castilla-La Mancha, y del Fondo Social Europeo as financial
   institutions.
CR Alonso AM, 2004, FOOD RES INT, V37, P715, DOI 10.1016/j.foodres.2004.03.007
   Benavente-Garcia O, 1997, J AGR FOOD CHEM, V45, P4505, DOI 10.1021/jf970373s
   Carrero Galvez Miguel, 1994, Zeitschrift fuer Lebensmittel-Untersuchung und -Forschung, V199, P29, DOI 10.1007/BF01192948
   Cerezo AB, 2008, FOOD CHEM, V109, P606, DOI 10.1016/j.foodchem.2008.01.013
   Chang RC, 2005, J FOOD DRUG ANAL, V13, P348
   Davalos A, 2005, FOOD CHEM, V93, P325, DOI 10.1016/j.foodchem.2004.09.030
   Ejaz S, 2006, J SCI FOOD AGR, V86, P339, DOI 10.1002/jsfa.2396
   Gambelli L, 2004, J FOOD COMPOS ANAL, V17, P613, DOI 10.1016/j.jfca.2003.09.010
   GARCIA-PARRILLA MC, 1994, FOOD CHEM, V50, P313, DOI 10.1016/0308-8146(94)90140-6
   GARCIAPARRILLA MC, 1996, J LIQ CHROMATOGR R T, V19, P247
   Gorinstein S, 2004, J SCI FOOD AGR, V84, P1459, DOI 10.1002/jsfa.1800
   Grandi R, 1994, FRUIT P, V11, P355
   GUERRERO ED, 2009, J SCI FOOD AGR, V90, P712
   Hsu WJ, 1998, J FOOD SCI, V63, P57, DOI 10.1111/j.1365-2621.1998.tb15675.x
   Jayaprakasha GK, 2007, FOOD CHEM, V101, P410, DOI 10.1016/j.foodchem.2005.12.038
   Kabasakalis V, 2000, FOOD CHEM, V70, P325, DOI 10.1016/S0308-8146(00)00093-5
   Kawaii S, 1999, J AGR FOOD CHEM, V47, P3565, DOI 10.1021/jf990153+
   Kelebek H, 2009, MICROCHEM J, V91, P187, DOI 10.1016/j.microc.2008.10.008
   Kelebek H, 2008, FOOD CHEM, V107, P1710, DOI 10.1016/j.foodchem.2007.10.004
   LEWIN G, 1994, J BIOCHEM BIOPH METH, V28, P277, DOI 10.1016/0165-022X(94)90003-5
   Ma C, 2007, SHIPIN KEXUE, V28, P178
   Mas S, 2007, TALANTA, V71, P1455, DOI 10.1016/j.talanta.2006.07.030
   Miller NJ, 1997, FOOD CHEM, V60, P331, DOI 10.1016/S0308-8146(96)00339-1
   Miron T. L., 2010, Innovative Romanian Food Biotechnology, V6, P18
   MOULY PP, 1994, J AGR FOOD CHEM, V42, P70, DOI 10.1021/jf00037a011
   Pegg RB, 2007, ACS SYM SER, V956, P140, DOI 10.1021/bk-2007-0956.ch011
   Popov I, 1999, LUMINESCENCE, V14, P169, DOI 10.1002/(SICI)1522-7243(199905/06)14:3<169::AID-BIO539>3.0.CO;2-K
   POPOV IN, 1994, FREE RADICAL BIO MED, V17, P267, DOI 10.1016/0891-5849(94)90082-5
   Rapisarda P, 1999, J AGR FOOD CHEM, V47, P4718, DOI 10.1021/jf990111l
   SCHARWZ M, 2009, J SEP SCI, V32, P1782
   Su MS, 2007, FOOD CHEM, V104, P182, DOI 10.1016/j.foodchem.2006.11.021
   Suntornsuk L, 2002, J PHARMACEUT BIOMED, V28, P849, DOI 10.1016/S0731-7085(01)00661-6
   Tabart J, 2009, FOOD CHEM, V113, P1226, DOI 10.1016/j.foodchem.2008.08.01
   Tripoli E, 2007, FOOD CHEM, V104, P466, DOI 10.1016/j.foodchem.2006.11.054
   Verzelloni E, 2007, FOOD CHEM, V105, P564, DOI 10.1016/j.foodchem.2007.04.014
   WU B, 2007, ZHONGGUO TIAOWEIPIN, V10, P44
   Xu GH, 2008, FOOD CHEM, V106, P545, DOI 10.1016/j.foodchem.2007.06.046
   Zhou G, 2005, SHIPIN KEXUE, V26, P274
NR 38
TC 16
Z9 18
U1 2
U2 26
PU AMER CHEMICAL SOC
PI WASHINGTON
PA 1155 16TH ST, NW, WASHINGTON, DC 20036 USA
SN 0021-8561
J9 J AGR FOOD CHEM
JI J. Agric. Food Chem.
PD NOV 24
PY 2010
VL 58
IS 22
BP 11814
EP 11820
DI 10.1021/jf1029493
PG 7
WC Agriculture, Multidisciplinary; Chemistry, Applied; Food Science &
   Technology
SC Agriculture; Chemistry; Food Science & Technology
GA 680AR
UT WOS:000284203000041
PM 21080728
DA 2019-07-15
ER

PT J
AU Kim, SH
   Hyun, SH
   Yang, SO
   Choi, HK
   Lee, BY
AF Kim, So-Hyun
   Hyun, Sun-Hee
   Yang, Seung-Ok
   Choi, Hyung-Kyoon
   Lee, Boo-Yong
TI H-1-NMR-Based Discrimination of Thermal and Vinegar Treated Ginseng
   Roots
SO JOURNAL OF FOOD SCIENCE
LA English
DT Article
DE classification; H-1-NMR; principal component analysis; thermal and
   vinegar treated ginseng
ID PRINCIPAL-COMPONENTS-ANALYSIS; MAGNETIC-RESONANCE-SPECTROSCOPY; RADICAL
   SCAVENGING ACTIVITY; MULTIVARIATE-ANALYSIS; COMMERCIAL PRODUCTS;
   PROCESSED GINSENG; QUALITY-CONTROL; METABOLOMICS; SPECTROMETRY;
   GINSENOSIDES
AB To investigate the changes in nonvolatile metabolites of thermal and/or vinegar treated ginseng (TVG), samples prepared using various treatment conditions were analyzed using an H-1-NMR-based metabolomics technique. The processing conditions of the ginseng in this study were 100, 140, and 180 C with and without vinegar and the duration of exposure to each temperature was 10, 30, and 50 min, respectively. There was a clear separation in the score plots among various treatment conditions. Major compounds contributing to the separation of 50% methanol extracts of TVG with various process conditions were valine, lactate, alanine, arginine, glucose, fructose, and sucrose. As temperature increased, valine, arginine, glucose, fructose, and sucrose concentrations decreased, whereas lactate, glucose, and fructose increased in the vinegar-treated samples compared to non-vinegar-treated samples. The present study suggests the usefulness of an H-1-NMR-based metabolomics approach to discriminate TVG samples, subjected to different processing conditions.
C1 [Kim, So-Hyun; Hyun, Sun-Hee; Yang, Seung-Ok; Choi, Hyung-Kyoon] Chung Ang Univ, Coll Pharm, Seoul 156756, South Korea.
   [Lee, Boo-Yong] CHA Univ, Dept Biomed Sci, Songnam 463836, South Korea.
RP Choi, HK (reprint author), Chung Ang Univ, Coll Pharm, Seoul 156756, South Korea.
EM hykychoi@cau.ac.kr; bylee@cha.ac.kr
CR Belton PS, 1998, FOOD CHEM, V61, P207, DOI 10.1016/S0308-8146(97)00103-9
   Brescia MA, 2002, ANAL CHIM ACTA, V458, P177, DOI 10.1016/S0003-2670(01)01532-X
   Charlton AJ, 2002, J AGR FOOD CHEM, V50, P3098, DOI 10.1021/jf011539z
   Choi HK, 2004, PHYTOCHEMISTRY, V65, P857, DOI 10.1016/j.phytochem.2004.01.019
   Choi HK, 2007, PROCESS BIOCHEM, V42, P271, DOI 10.1016/j.procbio.2006.07.007
   Choi HK, 2007, PROCESS BIOCHEM, V42, P263, DOI 10.1016/j.procbio.2006.07.014
   Duarte I, 2002, J AGR FOOD CHEM, V50, P2475, DOI 10.1021/jf011345j
   Eriksson L., 2001, MULTI MEGAVARIATE DA
   Ernst E, 2005, FUND CLIN PHARMACOL, V19, P405, DOI 10.1111/j.1472-8206.2005.00335.x
   Gall G. le, 2001, Journal of Agricultural and Food Chemistry, V49, P580, DOI 10.1021/jf001046e
   Kang J, 2008, ARCH PHARM RES, V31, P330, DOI 10.1007/s12272-001-1160-2
   Kang KS, 2007, BIOL PHARM BULL, V30, P724, DOI 10.1248/bpb.30.724
   Kang KS, 2006, BIOL PHARM BULL, V29, P750, DOI 10.1248/bpb.29.750
   Kim KT, 2007, J ETHNOPHARMACOL, V111, P443, DOI 10.1016/j.jep.2007.01.004
   Ko SK, 2005, FOOD SCI BIOTECHNOL, V14, P509
   Kwon SW, 2001, J CHROMATOGR A, V921, P335, DOI 10.1016/S0021-9673(01)00869-X
   Lee EJ, 2009, J AGR FOOD CHEM, V57, P7513, DOI 10.1021/jf901675y
   Lin WN, 2010, AM J CHINESE MED, V38, P205, DOI 10.1142/S0192415X10007762
   Ott KH, 2003, PHYTOCHEMISTRY, V62, P971, DOI 10.1016/S0031-9422(02)00717-3
   Park IH, 2002, ARCH PHARM RES, V25, P837, DOI 10.1007/BF02977001
   Shin YS, 2007, ARCH PHARM RES, V30, P1625, DOI 10.1007/BF02977333
   Sumner LW, 2003, PHYTOCHEMISTRY, V62, P817, DOI 10.1016/S0031-9422(02)00708-2
   Surh YJ, 2001, J KOREAN MED SCI, V16, pS38, DOI 10.3346/jkms.2001.16.S.S38
   Tang W., 1992, CHINESE DRUGS PLANT
   Tweeddale H, 1998, J BACTERIOL, V180, P5109
   Vogels JTWE, 1996, J AGR FOOD CHEM, V44, P175, DOI 10.1021/jf950062m
   Ward JL, 2003, PHYTOCHEMISTRY, V62, P949, DOI 10.1016/S0031-9422(02)00705-7
   Yang SY, 2006, PLANTA MED, V72, P364, DOI 10.1055/s-2005-916240
NR 28
TC 11
Z9 11
U1 0
U2 5
PU WILEY-BLACKWELL
PI MALDEN
PA COMMERCE PLACE, 350 MAIN ST, MALDEN 02148, MA USA
SN 0022-1147
J9 J FOOD SCI
JI J. Food Sci.
PD AUG
PY 2010
VL 75
IS 6
BP C577
EP C581
DI 10.1111/j.1750-3841.2010.01685.x
PG 5
WC Food Science & Technology
SC Food Science & Technology
GA 644JN
UT WOS:000281372000019
PM 20722913
DA 2019-07-15
ER
