# Supplementary material for: Knowledge Domain and Emerging Trends in Vinegar Research: A Bibliometric Review of the Literature from WoSCC
Source: Foods. 2020 Feb 10;9(2):166. doi: 10.3390/foods9020166 (PMC7074530; doi:10.3390/foods9020166)
Supplement: Supplementary file 1 [file foods-09-00166-s001.zip › Supplementary files/Supplementary Material/WoSCC dataset for CiteSpace/data/download2011_0x5unique.txt]

PT J
AU Budak, NH
   Doguc, DK
   Savas, CM
   Seydim, AC
   Tas, TK
   Ciris, MI
   Guzel-Seydim, ZB
AF Budak, Nilgun H.
   Doguc, Duygu Kumbul
   Savas, Cagri M.
   Seydim, Atif C.
   Tas, Tugba Kok
   Ciris, Metin I.
   Guzel-Seydim, Zeynep B.
TI Effects of Apple Cider Vinegars Produced with Different Techniques on
   Blood Lipids in High-Cholesterol-Fed Rats
SO JOURNAL OF AGRICULTURAL AND FOOD CHEMISTRY
LA English
DT Article
DE apple cider vinegar; antioxidant activity; high-cholesterol-fed rat;
   blood lipids; HDL; body weight
ID TRADITIONAL BALSAMIC VINEGAR; ANTIOXIDANT PROPERTIES; IN-VITRO;
   HYPERCHOLESTEROLEMIC RATS; PHENOLIC COMPOSITION; HEALTHY-SUBJECTS; WINE
   VINEGAR; ACETIC-ACID; POLYPHENOLS; VEGETABLES
AB Red delicious apples were used to produce natural apple cider with and without inclusion of maceration. Traditional surface and industrial submersion methods were then applied to make vinegar from apple ciders. Apple cider vinegar samples produced with inclusion of maceration in the surface method had the highest total phenolic content, chlorogenic acid, ORAC, and TEAC levels. Cholesterol and apple vinegar samples were administered using oral gavage to all groups of rats except the control group. Apple cider vinegars, regardless of the production method, decreased triglyceride and VLDL levels in all groups when compared to animals on high-cholesterol diets without vinegar supplementation. Apple cider vinegars increased total cholesterol and HDL and LDL cholesterol levels and decreased liver function tests when compared to animals on a high-cholesterol diet without vinegar supplementation. A high-cholesterol diet resulted in hepatic steatosis. VSBM and VSB groups significantly decreased steatosis.
C1 [Budak, Nilgun H.; Seydim, Atif C.; Tas, Tugba Kok; Guzel-Seydim, Zeynep B.] Suleyman Demirel Univ, Dept Food Engn, Fac Engn, TR-32200 Isparta, Turkey.
   [Doguc, Duygu Kumbul] Suleyman Demirel Univ, Dept Biochem, Fac Med, TR-32200 Isparta, Turkey.
   [Savas, Cagri M.] Suleyman Demirel Univ, Dept Pediat Surg, Fac Med, TR-32200 Isparta, Turkey.
   [Ciris, Metin I.] Suleyman Demirel Univ, Dept Pathol, Fac Med, TR-32200 Isparta, Turkey.
RP Guzel-Seydim, ZB (reprint author), Suleyman Demirel Univ, Dept Food Engn, Fac Engn, TR-32200 Isparta, Turkey.
EM zeynepseydim@sdu.edu.tr
OI SEYDIM, ATIF CAN/0000-0003-3808-509X; Guzel-Seydim, Zeynep
   Banu/0000-0002-1536-6545
FU TUBITAK [108O635]; Cost Action [FAO602]
FX This project was financially supported by TUBITAK (Project 108O635) and
   Cost Action FAO602:Bioactive Food Components, Mitochondrial Function and
   Health - MITOFOOD).
CR Abe K, 2007, BIOSCI BIOTECH BIOCH, V71, P2124, DOI 10.1271/bbh.60670
   Adams RD, 1985, MICROBIOLOGY FERMENT, P1
   Alonso AM, 2004, FOOD RES INT, V37, P715, DOI 10.1016/j.foodres.2004.03.007
   Alonso-Salces RM, 2001, J AGR FOOD CHEM, V49, P3761, DOI 10.1021/jf010021s
   Arafa H. M., 2005, MED SCI MONITOR, V11, P228
   *ASS OFF AN CHEM, 1992, OFF METH AN
   BEAGLEHOLE R, 2001, INT J EPIDEMIOL, V30, P1493
   BRIGHENTI F, 1995, EUR J CLIN NUTR, V49, P242
   Budak HN, 2010, J SCI FOOD AGR, V90, P2021, DOI 10.1002/jsfa.4047
   Cerezo AB, 2008, FOOD CHEM, V109, P606, DOI 10.1016/j.foodchem.2008.01.013
   Duthie G, 2000, CURR OPIN LIPIDOL, V11, P43, DOI 10.1097/00041433-200002000-00007
   EBIHARA K, 1988, AGR BIOL CHEM TOKYO, V52, P1311
   Falcone PM, 2007, J FOOD ENG, V80, P234, DOI 10.1016/j.jfoodeng.2006.05.023
   Fki I, 2007, J AGR FOOD CHEM, V55, P624, DOI 10.1021/jf0623586
   Frota K. M. G., 2008, J FOOD SCI, V73, P235
   Fukushima M, 1999, BIOSCI BIOTECH BIOCH, V63, P202, DOI 10.1271/bbb.63.202
   Garcia-Parrilla MC, 1997, J AGR FOOD CHEM, V45, P3487, DOI 10.1021/jf970091s
   Halliwell B, 2007, CARDIOVASC RES, V73, P341, DOI 10.1016/j.cardiores.2006.10.004
   Hill LL, 2005, J AM DIET ASSOC, V105, P1141, DOI 10.1016/j.jada.2005.04.003
   Jacobo-Velazquez D. A., 2009, J FOOD SCI, V74, P107, DOI DOI 10.1111/J.1750-3841.2009.01352.X
   Kasai H, 2000, FOOD CHEM TOXICOL, V38, P467, DOI 10.1016/S0278-6915(00)00014-4
   Kishi M, 1999, BIOSCI BIOTECH BIOCH, V63, P905, DOI 10.1271/bbb.63.905
   Kondo S, 2001, BIOSCI BIOTECH BIOCH, V65, P2690, DOI 10.1271/bbb.65.2690
   Krieger M, 1998, P NATL ACAD SCI USA, V95, P4077, DOI 10.1073/pnas.95.8.4077
   LARANJINHA JAN, 1994, BIOCHEM PHARMACOL, V48, P487, DOI 10.1016/0006-2952(94)90278-X
   Lee MK, 2007, CHEM-BIOL INTERACT, V170, P9, DOI 10.1016/j.cbi.2007.06.037
   Liljeberg H, 1998, EUR J CLIN NUTR, V52, P368, DOI 10.1038/sj.ejcn.1600572
   Lu YR, 2000, FOOD CHEM, V68, P81, DOI 10.1016/S0308-8146(99)00167-3
   Makris DP, 2007, J FOOD COMPOS ANAL, V20, P125, DOI 10.1016/j.jfca.2006.04.010
   Mangas JJ, 1999, J AGR FOOD CHEM, V47, P4046, DOI 10.1021/jf9903197
   Masino F, 2008, FOOD CHEM, V106, P90, DOI 10.1016/j.foodchem.2007.05.069
   Miceli N, 2007, J AGR FOOD CHEM, V55, P10671, DOI 10.1021/jf071772i
   Nalini D, 1999, PLANT FOOD HUM NUTR, V53, P343, DOI 10.1023/A:1008001829094
   Ninfali P, 2005, BRIT J NUTR, V93, P257, DOI 10.1079/BJN20041327
   Nofer JR, 2002, ATHEROSCLEROSIS, V161, P1, DOI 10.1016/S0021-9150(01)00651-7
   Re R, 1999, FREE RADICAL BIO MED, V26, P1231, DOI 10.1016/S0891-5849(98)00315-3
   Saiz-Abajo MJ, 2006, FOOD CHEM, V99, P615, DOI 10.1016/j.foodchem.2005.08.006
   Sakanaka S, 2008, FOOD CHEM, V107, P739, DOI 10.1016/j.foodchem.2007.08.080
   Seeram NP, 2005, J NUTR BIOCHEM, V16, P360, DOI 10.1016/j.jnutbio.2005.01.006
   SINGLETON V. L., 1965, AMER J ENOL VITICULT, V16, P144
   Solieri L, 2008, INT J FOOD MICROBIOL, V125, P36, DOI 10.1016/j.ijfoodmicro.2007.06.022
   Stein O, 1999, ATHEROSCLEROSIS, V144, P285, DOI 10.1016/S0021-9150(99)00065-9
   Stokes KY, 2002, FREE RADICAL BIO MED, V33, P1026, DOI 10.1016/S0891-5849(02)01015-8
   Sudhahar V, 2006, MOL NUTR FOOD RES, V50, P1212, DOI 10.1002/mnfr.200600134
   UBEDA C, 2011, FOOD SCI TECHNOL, P1
   Verzelloni E, 2007, FOOD CHEM, V105, P564, DOI 10.1016/j.foodchem.2007.04.014
   Willett WC, 2010, J NATL CANCER I, V102, P510, DOI 10.1093/jnci/djq098
   Wu C, 2008, MEAT SCI, V80, P662, DOI 10.1016/j.meatsci.2008.03.003
   Ziaee A, 2009, BASIC CLIN PHARMACOL, V104, P253, DOI 10.1111/j.1742-7843.2008.00368.x
NR 49
TC 33
Z9 39
U1 5
U2 70
PU AMER CHEMICAL SOC
PI WASHINGTON
PA 1155 16TH ST, NW, WASHINGTON, DC 20036 USA
SN 0021-8561
J9 J AGR FOOD CHEM
JI J. Agric. Food Chem.
PD JUN 22
PY 2011
VL 59
IS 12
BP 6638
EP 6644
DI 10.1021/jf104912h
PG 7
WC Agriculture, Multidisciplinary; Chemistry, Applied; Food Science &
   Technology
SC Agriculture; Chemistry; Food Science & Technology
GA 776WA
UT WOS:000291568300034
PM 21561165
DA 2019-07-15
ER

PT J
AU Karahan, AG
   Akoglu, A
   Cakir, I
   Kart, A
   Cakmakci, ML
   Uygun, A
   Goktepe, F
AF Karahan, Aynur Gul
   Akoglu, Aylin
   Cakir, Ibrahim
   Kart, Arzu
   Cakmakci, M. Lutfu
   Uygun, Aysegul
   Goktepe, Fatma
TI Some Properties of Bacterial Cellulose Produced by New Native Strain
   Gluconacetobacter sp. A06O2 Obtained from Turkish Vinegar
SO JOURNAL OF APPLIED POLYMER SCIENCE
LA English
DT Article
DE bacterial cellulose; Gluconacetobacter; SEM; FTIR; mechanical strength
ID ACETIC-ACID BACTERIA; NEIGHBOR-JOINING METHOD; MICROBIAL CELLULOSE;
   IDENTIFICATION; CULTURE; FERMENTATION; SPECTROSCOPY; SOLUBILITY
AB The aim of the study was to isolate and identify an acetic acid bacterial strain having high cellulose yield and to investigate some physicochemical properties of bacterial cellulose (BC). Acetic acid bacteria were isolated by using 62 samples (vinegar, fruit, vegetable, and soil) from different region of Turkey. The cellulose production ability of 153 isolates was determined. A strain (A06O2) having high and stable cellulose yield was identified by biochemical tests and 16S rRNA gene sequencing and compared with type strain Gluconacetobacter xylinus NRRL B-759. Based on the results, strain A06O2 was named at the genus level as Gluconacetobacter, however, species level identification could not be made. Celluloses from both strains were purified to investigate the physicochemical properties such as thermal properties, solubility in various solvents, elemental composition, tensile properties, and surface properties by FTIR and SEM. The results showed that the cellulose samples of two bacterial strains differed in the physicochemical properties. (c) 2011 Wiley Periodicals, Inc. J Appl Polym Sci 121: 1823-1831, 2011
C1 [Karahan, Aynur Gul; Kart, Arzu] Suleyman Demirel Univ, Dept Food Engn, Fac Engn & Architecture, TR-32200 Isparta, Turkey.
   [Akoglu, Aylin; Cakmakci, M. Lutfu] Ankara Univ, Dept Food Engn, Fac Engn, Ankara, Turkey.
   [Cakir, Ibrahim] Abant Izzet Baysal Univ, Dept Food Engn, Fac Engn & Architecture, Bolu, Turkey.
   [Uygun, Aysegul] Suleyman Demirel Univ, Dept Chem, Fac Sci & Literature, TR-32200 Isparta, Turkey.
   [Goktepe, Fatma] Namik Kemal Univ, Dept Text Engn, Fac Engn, Corlu Tekirdag, Turkey.
RP Karahan, AG (reprint author), Suleyman Demirel Univ, Dept Food Engn, Fac Engn & Architecture, TR-32200 Isparta, Turkey.
EM aynur@sdu.edu.tr
RI Karahan, Aynur/V-9456-2017
OI Karahan, Aynur/0000-0001-7625-5868
FU Scientific and Technological Research Council of Turkey (TUBITAK)
   [105O156]
FX Contract grant sponsor: The Scientific and Technological Research
   Council of Turkey (TUBITAK); contract grant number: 105O156.
CR Ali M, 2001, POLYMER, V42, P2893, DOI 10.1016/S0032-3861(00)00691-1
   Amiel C, 2001, LAIT, V81, P249, DOI 10.1051/lait:2001128
   Bae SO, 2005, APPL MICROBIOL BIOT, V67, P45, DOI 10.1007/s00253-004-1723-2
   Barud HS, 2008, THERMOCHIM ACTA, V471, P61, DOI 10.1016/j.tca.2008.02.009
   Bertocchi C, 1997, BBA-GEN SUBJECTS, V1336, P211, DOI 10.1016/S0304-4165(97)00030-5
   BROWN A, 1986, J CHEM SOC, V432
   CAI Z, 2010, J NANOTECHNOL ENG ME, V1
   CANNON RE, 1991, CRIT REV MICROBIOL, V17, P435, DOI 10.3109/10408419109115207
   Cheng Kuan-Chen, 2009, J Biol Eng, V3, P12, DOI 10.1186/1754-1611-3-12
   Du Toit WJ, 2002, INT J FOOD MICROBIOL, V74, P57, DOI 10.1016/S0168-1605(01)00715-2
   ENGLEHARDT J, 1995, CARBOHYDR EUR, V12, P5
   FONTANA JD, 1990, APPL BIOCHEM BIOTECH, V24-5, P253, DOI 10.1007/BF02920250
   George J, 2008, J APPL POLYM SCI, V108, P1845, DOI 10.1002/app.27802
   GOELZER FDE, 2008, MAT SCI ENG C, V29, P546
   Gonzalez A, 2004, J APPL MICROBIOL, V96, P853, DOI 10.1111/j.1365-2672.2004.02220.x
   HESTRIN S, 1954, BIOCHEM J, V58, P345, DOI 10.1042/bj0580345
   HOLMES D, 2004, THESIS U CANTERBURY
   Hong F, 2008, CARBOHYD POLYM, V72, P545, DOI 10.1016/j.carbpol.2007.09.015
   Hwang JW, 1999, J BIOSCI BIOENG, V88, P183, DOI 10.1016/S1389-1723(99)80199-6
   Jonas R, 1998, POLYM DEGRAD STABIL, V59, P101, DOI 10.1016/S0141-3910(97)00197-3
   Kim J., 2010, J NANOTECHNOL ENG ME, V1
   Laszkiewicz B, 1998, J APPL POLYM SCI, V67, P1871
   Liu CF, 2007, CARBOHYD POLYM, V68, P17, DOI 10.1016/j.carbpol.2006.07.002
   Lojewska J, 2005, POLYM DEGRAD STABIL, V88, P512, DOI 10.1016/j.polymdegradstab.2004.12.012
   Marechal Y, 2000, J MOL STRUCT, V523, P183, DOI 10.1016/S0022-2860(99)00389-0
   Miyake H, 2000, POLYM J, V32, P29, DOI 10.1295/polymj.32.29
   Oh SY, 2005, CARBOHYD RES, V340, P417, DOI 10.1016/j.carres.2004.11.027
   Oust A, 2004, J MICROBIOL METH, V59, P149, DOI 10.1016/j.mimet.2004.06.011
   Ruiz A, 2000, INT J SYST EVOL MICR, V50, P1981, DOI 10.1099/00207713-50-6-1981
   SAITOU N, 1987, MOL BIOL EVOL, V4, P406
   Seifert M, 2004, J POLYM SCI POL CHEM, V42, P463, DOI 10.1002/pola.10862
   Shen XY, 2010, J MACROMOL SCI B, V49, P1012, DOI 10.1080/00222341003597960
   SIEVERS M, 2005, BERGEYS MANUAL SYSTE, P41
   Son HJ, 2003, BIORESOURCE TECHNOL, V86, P215, DOI 10.1016/S0960-8524(02)00176-1
   Son HJ, 2001, BIOTECHNOL APPL BIOC, V33, P1, DOI 10.1042/BA20000065
   Tamura K, 2004, P NATL ACAD SCI USA, V101, P11030, DOI 10.1073/pnas.0404206101
   Tamura K, 2007, MOL BIOL EVOL, V24, P1596, DOI 10.1093/molbev/msm092
   Wan YZ, 2006, COMPOS SCI TECHNOL, V66, P1825, DOI 10.1016/j.compscitech.2005.11.027
   Yamada Y, 1997, BIOSCI BIOTECH BIOCH, V61, P1244, DOI 10.1271/bbb.61.1244
   YAMANAKA S, 1989, J MATER SCI, V24, P3141, DOI 10.1007/BF01139032
   Yoon SH, 2006, BIOMACROMOLECULES, V7, P1280, DOI 10.1021/bm050597g
NR 41
TC 9
Z9 11
U1 2
U2 31
PU WILEY-BLACKWELL
PI HOBOKEN
PA 111 RIVER ST, HOBOKEN 07030-5774, NJ USA
SN 0021-8995
J9 J APPL POLYM SCI
JI J. Appl. Polym. Sci.
PD AUG 5
PY 2011
VL 121
IS 3
BP 1823
EP 1831
DI 10.1002/app.33818
PG 9
WC Polymer Science
SC Polymer Science
GA 775CX
UT WOS:000291436600071
DA 2019-07-15
ER

PT J
AU Arvanitoyannis, IS
   Bouletis, AD
   Papa, EA
   Gkagtzis, DC
   Hadjichristodoulou, C
   Papaloucas, C
AF Arvanitoyannis, Ioannis S.
   Bouletis, Achilleas D.
   Papa, Eirini A.
   Gkagtzis, Dimitrios C.
   Hadjichristodoulou, Christos
   Papaloucas, C.
TI The effect of addition of olive oil and "Aceto balsamico di Modena" wine
   vinegar in conjunction with active atmosphere packaging on the microbial
   and sensory quality of "Lollo Verde" lettuce and rocket salad
SO ANAEROBE
LA English
DT Article
DE Modified atmosphere packaging; "Lollo Verde" lettuce; Rocket salad;
   Microbiological analysis; Sensory analysis; Physical analysis
AB Fresh rocket "Eruca Sativa" and lettuce "Lollo Verde" leaves were stored with the addition of olive oil and wine vinegar "Aceto balsamico di Modena" under modified atmosphere packaging (MAP) (5% O-2/10% CO2/85% N-2 for MAP A and 2% O-2/5% CO2/93% N-2 for MAP B). The microbial (mesophilic, psychrotrophic bacteria and Enterobacteriacae), physical (color and firmness) and sensory parameters of samples were studied in relation to storage time (up to 10 days at 5 +/- 1 degrees C). The effect of wine vinegar and the application of both MAP treatments reduced the growth of all bacteria populations (p < 0.05). Samples with olive oil stored under MAP A gave the best score for overall impression (3 and 2.1 for MAP A and B respectively at the 9th day of storage) while the addition of vinegar limited sensory shelf-life to 3 days (p < 0.05). Firmness was negatively affected by wine vinegar while samples with olive oil stored under MAP A maintained firmness close to normal. Color attributes were maintained better under both MAP treatments (p < 0.05). (C) 2011 Elsevier Ltd. All rights reserved.
C1 [Arvanitoyannis, Ioannis S.] Univ Thessaly, Sch Agr Sci, Dept Agr Ichthyol & Aquat Environm, Nea Ionia Magnessias 38446, Volos, Greece.
   [Bouletis, Achilleas D.; Papa, Eirini A.; Gkagtzis, Dimitrios C.; Hadjichristodoulou, Christos] Postgrad Studies Sch Hlth Sci, Dept Med, Lab Epidemiol & Publ Hlth, Larisa, Greece.
   [Papaloucas, C.] Demokrite Univ Thrace, Sch Med, Alexandroupolis, Thrace, Greece.
RP Arvanitoyannis, IS (reprint author), Univ Thessaly, Sch Agr Sci, Dept Agr Ichthyol & Aquat Environm, Fytoko St, Nea Ionia Magnessias 38446, Volos, Greece.
EM parmenion@uth.gr
CR Allende A, 2004, INT J FOOD MICROBIOL, V91, P109, DOI 10.1016/S0168-1605(03)00373-8
   Allende A, 2003, LEBENSM-WISS TECHNOL, V36, P779, DOI 10.1016/S0023-6438(03)00100-2
   Artes F, 2007, FOOD SCI TECHNOL INT, V13, P177, DOI 10.1177/10820132013207079610
   Koukounaras A, 2007, POSTHARVEST BIOL TEC, V46, P167, DOI 10.1016/j.postharvbio.2007.04.007
   Tagliazucchi D, 2008, EUR FOOD RES TECHNOL, V227, P835, DOI 10.1007/s00217-007-0794-6
   Tripoli E, 2005, NUTR RES REV, V18, P98, DOI 10.1079/NRR200495
NR 6
TC 5
Z9 5
U1 1
U2 13
PU ELSEVIER SCI LTD
PI OXFORD
PA THE BOULEVARD, LANGFORD LANE, KIDLINGTON, OXFORD OX5 1GB, OXON, ENGLAND
SN 1075-9964
J9 ANAEROBE
JI Anaerobe
PD DEC
PY 2011
VL 17
IS 6
SI SI
BP 303
EP 306
DI 10.1016/j.anaerobe.2011.04.010
PG 4
WC Microbiology
SC Microbiology
GA 888DA
UT WOS:000299982800013
PM 21549848
DA 2019-07-15
ER

PT J
AU Cocchi, M
   Durante, C
   Lambertini, P
   Manzini, S
   Marchetti, A
   Sighinolfi, S
   Totaro, S
AF Cocchi, M.
   Durante, C.
   Lambertini, P.
   Manzini, S.
   Marchetti, A.
   Sighinolfi, S.
   Totaro, S.
TI Evolution of 5-(hydroxymethyl)furfural and furfural in the production
   chain of the aged vinegar Aceto Balsamico Tradizionale di Modena
SO FOOD CHEMISTRY
LA English
DT Article
DE Furfurals; Aceto Balsamico Tradizionale di Modena; Food chain control;
   PCA; HPLC
ID GRAPE; STORAGE; FOODSTUFFS; ACIDS
AB The present investigation focuses on the monitoring of furfurals along the production chain of the aged vinegar Aceto Balsamico Tradizionale di Modena, from the starting raw material to the final product, in order to control the quality and safety of this food. In particular, the aim of the study is to achieve a reduction in the furfurals content and, therefore, an optimised heating procedure for the starting grape juice was proposed and compared to that which is currently adopted. 5-(Hydroxymethyl)furfural (HMF) and furfural were determined by HPLC. Results show that the suggested heating procedure leads to a decrease of furfurals in the cooked must. In addition, for comparison purposes, HMF and furfural were also measured during the ageing phase of the vinegar and in the final marketable products as well. (C) 2010 Elsevier Ltd. All rights reserved.
C1 [Cocchi, M.; Durante, C.; Manzini, S.; Marchetti, A.; Sighinolfi, S.; Totaro, S.] Univ Modena & Reggio Emilia, Dept Chem, I-41125 Modena, Italy.
   [Lambertini, P.] Minist Polit Agr & Forestali, Ispettorato Cent Controllo Qualita Prod Agroalime, I-41100 Modena, Italy.
RP Marchetti, A (reprint author), Univ Modena & Reggio Emilia, Dept Chem, Via Campi 183, I-41125 Modena, Italy.
EM andrea.marchetti@unimore.it
RI Cocchi, Marina/B-9006-2013
OI Cocchi, Marina/0000-0001-8764-4981
FU Office of Assessorato Agricoltura e Alimentazione of the province of
   Modena
FX Authors wish to thanks the Cantina Sociale Masone, Cantina Sociale
   Formigine Pedemontana, Istituto di istruzione superiore Lazzaro
   Spallanzani, Consortium of ABTM Producers and the Museum and Consorteria
   of the 'Aceto Balsamico Tradizionale di Modena' of Spilamberto for the
   use of their facilities during the sampling of the product. The office
   of Assessorato Agricoltura e Alimentazione of the province of Modena is
   also acknowledged for its financial support through the contract:
   'Strategic Project of the Province of Modena', year 2008.
CR [Anonymous], 2005, OFFICIAL J EUROPEAN, V93
   Antonelli A, 2004, FOOD CHEM, V88, P63, DOI 10.1016/j.foodchem.2004.01.023
   Belitz H.D., 1987, FOOD CHEM
   Blank I, 1996, J AGR FOOD CHEM, V44, P531, DOI 10.1021/jf950439o
   Bozkurt H, 1999, FOOD CHEM, V64, P89, DOI 10.1016/S0308-8146(98)00081-8
   Cocchi M, 2002, J AGR FOOD CHEM, V50, P5255, DOI 10.1021/jf020155l
   COCCHI M, 2008, J AGR FOOD CHEM, V56, P5397
   Cocchi M, 2007, J FOOD ENG, V79, P1438, DOI 10.1016/j.jfoodeng.2006.01.091
   Coco F. L., 1996, Journal of Chromatography, A, V749, P95, DOI 10.1016/0021-9673(96)00392-5
   Ferrer E, 2002, J CHROMATOGR A, V947, P85, DOI 10.1016/S0021-9673(01)01593-X
   Miller J. C., 2000, STAT CHEMOMETRICS AN
   Montevecchi G, 2010, FOOD CHEM, V121, P69, DOI 10.1016/j.foodchem.2009.12.005
   Muller A, 2007, FOOD CHEM, V102, P436, DOI 10.1016/j.foodchem.2006.10.015
   Murkovic M, 2007, MOL NUTR FOOD RES, V51, P390, DOI 10.1002/mnfr.200600251
   *OFF INT VIGN VIN, 2003, MAEAS31304ACORG OFF
   Peres B, 2007, FOOD CONTROL, V18, P228, DOI 10.1016/j.foodcont.2005.09.018
   Tareke E, 2002, J AGR FOOD CHEM, V50, P4998, DOI 10.1021/jf020302f
   Tosun I, 2003, FOOD CHEM, V80, P441, DOI 10.1016/S0308-8146(02)00196-6
   WHITE PAPER FOOD SAF
   FARM FORK
   2000, EFSA J, V215, P1
NR 21
TC 5
Z9 7
U1 3
U2 26
PU ELSEVIER SCI LTD
PI OXFORD
PA THE BOULEVARD, LANGFORD LANE, KIDLINGTON, OXFORD OX5 1GB, OXON, ENGLAND
SN 0308-8146
J9 FOOD CHEM
JI Food Chem.
PD FEB 1
PY 2011
VL 124
IS 3
BP 822
EP 832
DI 10.1016/j.foodchem.2010.06.101
PG 11
WC Chemistry, Applied; Food Science & Technology; Nutrition & Dietetics
SC Chemistry; Food Science & Technology; Nutrition & Dietetics
GA 670WS
UT WOS:000283459700017
DA 2019-07-15
ER

PT J
AU Guerrero, ED
   Mejias, RC
   Marin, RN
   Bejarano, MJR
   Dodero, MCR
   Barroso, CG
AF Duran Guerrero, Enrique
   Castro Mejias, Remedios
   Natera Marin, Ramon
   Ruiz Bejarano, Maria Jesus
   Rodriguez Dodero, Maria Carmen
   Garcia Barroso, Carmelo
TI Accelerated aging of a Sherry wine vinegar on an industrial scale
   employing microoxygenation and oak chips
SO EUROPEAN FOOD RESEARCH AND TECHNOLOGY
LA English
DT Article
DE Sherry wine vinegar; Microoxygenation; Oak chips; Polyphenols; Volatile
   compounds; Sensory analysis
ID PHENOLIC-COMPOUNDS; MICRO-OXYGENATION; RED WINES; CHROMATIC
   CHARACTERISTICS; MALOLACTIC FERMENTATION; VOLATILE ESTERS; WHITE WINE;
   EVOLUTION; STORAGE; COLOR
AB A study of accelerated aging on an industrial scale, employing both microoxygenation and oak chips, of a Sherry wine vinegar has been carried out. The effect of these two factors, microoxygenation and oak chips, on polyphenolic and volatile compounds, and sensorial parameters has been evaluated. The dose of oxygen applied to the vinegar and the use of chips provoke important changes in its content in polyphenols and volatile compounds and make it similar to the profile obtained using traditional aging. An alternative method of aging is proposed, using 5 g/L of chips and a dose of oxygen around 70 mL/L month. With the proposed method, and according to the sensorial and analytical results obtained, vinegars similar to those traditionally aged can be obtained by accelerated aging with microoxygenation and chips in shorter periods of time. In our case, a final reduction of 86% of time is achieved with the proposed method.
C1 [Duran Guerrero, Enrique; Castro Mejias, Remedios; Natera Marin, Ramon; Ruiz Bejarano, Maria Jesus; Rodriguez Dodero, Maria Carmen; Garcia Barroso, Carmelo] Univ Cadiz, Dept Analyt Chem, Fac Sci, Cadiz 11510, Spain.
RP Mejias, RC (reprint author), Univ Cadiz, Dept Analyt Chem, Fac Sci, POB 40, Cadiz 11510, Spain.
EM remedios.castro@uca.es
RI Guerrero, Enrique Duran/J-8069-2018
OI Guerrero, Enrique Duran/0000-0003-2073-3394; Ruiz Bejarano, Maria
   Jesus/0000-0002-8239-356X
FU Junta de Andalucia [P05-AGR-00767]
FX The authors thank Junta de Andalucia for the funding provided for this
   study under the project P05-AGR-00767.
CR Afonso VLG, 2002, J FOOD SCI, V67, P2415
   BOULET JC, 2000, ENOLOGIA FUNDAMENTOS
   CABANILLAS P, 2001, TECNOLOGIA VINO, V20, P51
   Cano-Lopez M, 2008, J AGR FOOD CHEM, V56, P5932, DOI 10.1021/jf8006147
   Cano-Lopez M, 2006, AM J ENOL VITICULT, V57, P325
   Castel C., 2001, Industrie delle Bevande, V30, P271
   del Alamo M, 2006, ANAL CHIM ACTA, V563, P223, DOI 10.1016/j.aca.2005.11.017
   del Alamo Sanza M., 2004, Food Science and Technology International, V10, P233, DOI 10.1177/1082013204046095
   Llaudy MD, 2006, J AGR FOOD CHEM, V54, P4246, DOI 10.1021/jf052842t
   Rivero-Perez MD, 2008, FOOD CHEM, V111, P957, DOI 10.1016/j.foodchem.2008.05.013
   Rivero-Perez MD, 2008, FOOD CHEM, V111, P1004, DOI 10.1016/j.foodchem.2008.04.066
   DUCOURNAU P, 1993, Patent No. 9311073
   Guerrero ED, 2007, J CHROMATOGR A, V1167, P18, DOI 10.1016/j.chroma.2007.08.039
   Ferrarini R., 2001, Industrie delle Bevande, V30, P116
   Gerbi V., 2001, Industrie delle Bevande, V30, P496
   Guerrero ED, 2006, J CHROMATOGR A, V1104, P47, DOI 10.1016/j.chroma.2005.12.006
   Heux S, 2006, APPL ENVIRON MICROB, V72, P5822, DOI 10.1128/AEM.00750-06
   LACHENBR.PA, 1968, TECHNOMETRICS, V10, P1, DOI 10.2307/1266219
   Lambropoulos I, 2007, FOOD RES INT, V40, P176, DOI 10.1016/j.foodres.2006.09.003
   Leoci B., 2005, Industrie delle Bevande, V34, P513
   Monedero L, 1998, J AGR FOOD CHEM, V46, P1754, DOI 10.1021/jf970741s
   Monedero L, 2000, FOOD CHEM, V69, P47, DOI 10.1016/S0308-8146(99)00235-6
   Morales ML, 2004, FOOD CHEM, V88, P305, DOI 10.1016/j.foodchem.2004.04.004
   Morales ML, 2002, J AGR FOOD CHEM, V50, P3173, DOI 10.1021/jf011313w
   Morales ML, 2001, J SCI FOOD AGR, V81, P611, DOI 10.1002/jsfa.853
   MORALES ML, 2006, J FOOD SCI, V71, P238
   MORATA A, 2005, ENOLOGOS, V7, P52
   Heras MO, 2008, EUR FOOD RES TECHNOL, V226, P1485, DOI 10.1007/s00217-007-0680-2
   Papadopoulou D, 2008, INT J FOOD SCI TECH, V43, P1053, DOI 10.1111/j.1365-2621.2007.01562.x
   Perez-Magarino S, 2007, FOOD CHEM, V101, P881, DOI 10.1016/j.foodchem.2006.02.037
   RAMEY DD, 1980, J AGR FOOD CHEM, V28, P928, DOI 10.1021/jf60231a021
   Rodriguez-Bencomo JJ, 2008, J AGR FOOD CHEM, V56, P5102, DOI 10.1021/jf800373d
   Sanza MD, 2004, ANAL CHIM ACTA, V513, P229, DOI 10.1016/j.aca.2003.11.041
   Schwarz M, 2009, J SEP SCI, V32, P1782, DOI 10.1002/jssc.200800706
   SINGLETON VL, 1978, J SCI FOOD AGR, V29, P403, DOI 10.1002/jsfa.2740290416
   Tao J, 2007, J AGR FOOD CHEM, V55, P6104, DOI 10.1021/jf070625h
   Tesfaye W, 2002, J AGR FOOD CHEM, V50, P7053, DOI 10.1021/jf020602x
   Tesfaye W, 2004, ANAL CHIM ACTA, V513, P239, DOI 10.1016/j.aca.2003.11.079
   Wilks S, 1960, CONTRIBUTIONS PROBAB
   2008, BOJA, P29
NR 40
TC 5
Z9 7
U1 0
U2 28
PU SPRINGER
PI NEW YORK
PA 233 SPRING ST, NEW YORK, NY 10013 USA
SN 1438-2377
EI 1438-2385
J9 EUR FOOD RES TECHNOL
JI Eur. Food Res. Technol.
PD FEB
PY 2011
VL 232
IS 2
BP 241
EP 254
DI 10.1007/s00217-010-1372-x
PG 14
WC Food Science & Technology
SC Food Science & Technology
GA 709UC
UT WOS:000286465900006
DA 2019-07-15
ER
