# Supplementary material for: Knowledge Domain and Emerging Trends in Vinegar Research: A Bibliometric Review of the Literature from WoSCC
Source: Foods. 2020 Feb 10;9(2):166. doi: 10.3390/foods9020166 (PMC7074530; doi:10.3390/foods9020166)
Supplement: Supplementary file 1 [file foods-09-00166-s001.zip › Supplementary files/Supplementary Material/WoSCC dataset for CiteSpace/data/download2011_1x5unique.txt]

PT J
AU Kahramani, NK
   Mesci, B
   Oguz, A
   Tamer, G
   Kahraman, C
   Sagun, G
   Kilic, DC
   Akalin, A
AF Kahramani, N. Kuzeyli
   Mesci, B.
   Oguz, A.
   Tamer, G.
   Kahraman, C.
   Sagun, G.
   Kilic, D. Coksert
   Akalin, A.
TI THE EFFECT OF VINEGAR ON POSTPRANDIAL GLYCEMIA: DOES THE AMOUNT MATTER?
SO ACTA ENDOCRINOLOGICA-BUCHAREST
LA English
DT Article
DE postprandial dysmetabolism; type 2 diabetes mellitus; vinegar
ID INSULIN-RESISTANCE; HEALTHY-SUBJECTS; GLUCOSE; RESPONSES; ADULTS; MEAL;
   RATS
AB Introduction. Vinegar is known with its positive impact on post-prandial dysmetabolism. The aim of this study was to elucidate the acute effects of high amount vinegar on blood glucose and lipid parameters.
   Material and Methods. Sixteen type 2 diabetic patients who had been treated with metformin only, were served a standardized meal to which 50 g vinegar was added on the first day but not on the second clay. Blood glucose, insulin and lipid levels were measured during, fasting and at the second hour after intake of the meal.
   Results. Postprandial increase in the levels of venous blood glucose measurements was not different in the vinegar group when compared with the reference group (p=0.163). There vas no significant difference on postprandial insulinemia (p=0.796). While investigating the effect of the vinegar on postprandial lipemia, no differences in triglyceride changes was found between vinegar and reference group (p=0.816).
   Conclusion. In this study in which we have tried to find an answer to the question about the effect of high amount grape vinegar on postprandial metabolism, no favorable or deleterious effect on postprandial changes of glycemia and lipemia was found.
C1 [Kahramani, N. Kuzeyli; Mesci, B.; Oguz, A.; Tamer, G.; Sagun, G.; Kilic, D. Coksert; Akalin, A.] Goztepe Training & Res Hosp, TR-34740 Istanbul, Turkey.
   [Kahraman, C.] Fatih Sultan Mehmet Training & Res Hosp, Istanbul, Turkey.
RP Mesci, B (reprint author), Goztepe Training & Res Hosp, Oncu Sk Scher Apt 5-10 Suacliye Kadikoy, TR-34740 Istanbul, Turkey.
EM banualpaslan@gmail.com
CR Drewnowski A., 2010, AM J CLIN NUTR, V9, P1095
   Eguchi K, 2007, HYPERTENS RES, V30, P23, DOI 10.1291/hypres.30.23
   Fushimi T, 2006, BRIT J NUTR, V95, P916, DOI 10.1079/BJN20061740
   Johnston Carol S, 2006, MedGenMed, V8, P61
   Johnston CS, 2010, ANN NUTR METAB, V56, P74, DOI 10.1159/000272133
   Johnston CS, 2004, DIABETES CARE, V27, P281, DOI 10.2337/diacare.27.1.281
   Jung CH, 2007, DIABETES RES CLIN FR, V10, P1016
   Kondo T, 2009, BIOSCI BIOTECH BIOCH, V73, P1837, DOI 10.1271/bbb.90231
   Lairon D, 2008, EUR J CLIN NUTR, V62, P1154, DOI 10.1038/ejcn.2008.42
   Leeman M, 2005, EUR J CLIN NUTR, V59, P1266, DOI 10.1038/sj.ejcn.1602238
   Mitrou Panayota, 2010, Diabetes Care, V33, pe27, DOI 10.2337/dc09-1354
   Ogawa N, 2000, J NUTR, V130, P507
   Ostman E, 2005, EUR J CLIN NUTR, V59, P983, DOI 10.1038/sj.ejcn.1602197
   Setorki M, 2010, LIPIDS HLTH DIS, V28, P9
   Shishehbor F, 2008, Pak J Biol Sci, V11, P2634, DOI 10.3923/pjbs.2008.2634.2638
   White AM, 2007, DIABETES CARE, V30, P2814, DOI 10.2337/dc07-1062
   Yamashita H, 2009, BIOSCI BIOTECH BIOCH, V73, P570, DOI 10.1271/bbb.80634
NR 17
TC 6
Z9 6
U1 1
U2 4
PU EDITURA ACAD ROMANE
PI BUCURESTI
PA CALEA 13 SEPTEMBRIE NR 13, SECTOR 5, BUCURESTI 050711, ROMANIA
SN 1841-0987
J9 ACTA ENDOCRINOL-BUCH
JI Acta Endocrinol.
PD OCT-DEC
PY 2011
VL 7
IS 4
BP 577
EP 584
DI 10.4183/aeb.2011.577
PG 8
WC Endocrinology & Metabolism
SC Endocrinology & Metabolism
GA 872AN
UT WOS:000298778900018
DA 2019-07-15
ER

PT J
AU Lin, FH
   Chueh, LL
   Lee, YH
   Ho, IS
AF Lin, Feng-Huei
   Chueh, Ling-Ling
   Lee, Yuan-Haun
   Ho, I-Shan
TI The Effects of Montmorillonite and Bamboo Vinegar on Porcine
   Reproductive and Respiratory Syndrome Virus
SO CURRENT NANOSCIENCE
LA English
DT Article
DE Bamboo vinegar; montmorillonite; porcine reproductive and respiratory
   syndrome virus; reverse transcription polymerase chain reaction
ID POLYMERASE-CHAIN-REACTION; CARCINOGENIC/CO-CARCINOGENIC ACTIVITY;
   MYSTERY SWINE DISEASE; SYNDROME PRRS VIRUS; LELYSTAD VIRUS; EPIDEMIC
   ABORTION; PRODUCT; SURFACE; PCR
AB Early last year, Severe Acute Respiratory Syndrome (termed as SARS) heavily hit the entire Asia and caused a great panic all over the world. A number of agents with different formula have been developed to curb the epidemics. Bamboo vinegar (termed as Bv) is one of the effective agents to de-activate the bacteria. However, bamboo vinegar cannot stay longer (less than 15 min) on the spraying surface due to easy evaporation. In the study, we attempt to prove the ability of bamboo vinegar on virus deactivation and extend the function of bamboo vinegar for longer time. The special characteristics of montmorillonite and bamboo vinegar (termed as M+Bv) are utilized to adsorb virus and deactivate the virus from cell infection. The SARS virus is highly infective and hard to acquire, so we turn to the porcine reproductive and respiratory syndrome (PRRS) virus. The PRRS virus and SARS virus both belong to Nidovirales, and both are RNA viruses with envelope, having similar virus character.
   According to the results of electrophoresis diagram of reverse transcription polymerase chain reaction (RT-PCR) product proves that montmorillonite can adsorb PRRS virus and montmorillonite concentration of 25 mg/ml can totally adsorb 5 x 10(5) TCID50/ml PRRS virus. Bamboo vinegar has a good ability to deactivate PRRS virus and protect the MARC-145 cell from infection. The ability of bamboo vinegar to deactivate virus can be enhanced by montmorillonite. It is proven that co-cultures of M+Bv with virus (termed as M+Bv+V) have good result on PRRS virus deactivation and can extend the ability for 2 weeks or even longer. All the results can be proven by RT-PCR, immunofluorescent assay, and transmission electron microscopy. PRRS virus belongs to the same category with SARS virus. The composite of montmorillonite and bamboo vinegar should have a great potential against SARS epidemics.
C1 [Lin, Feng-Huei] Natl Taiwan Univ, Coll Med, Inst Biomed Engn, Taipei 10764, Taiwan.
   [Lin, Feng-Huei] Natl Taiwan Univ, Coll Engn, Taipei 10764, Taiwan.
   [Chueh, Ling-Ling] Natl Taiwan Univ, Dept Vet Med, Taipei 10764, Taiwan.
   [Lee, Yuan-Haun; Ho, I-Shan] Natl Taiwan Univ, Dept Mat Sci & Engn, Taipei 10764, Taiwan.
RP Lin, FH (reprint author), Natl Taiwan Univ, Coll Med & Engn, Inst Biomed Engn, Taipei 10764, Taiwan.
EM double@ha.mc.ntu.edu.tw
CR Cavanagh D, 1997, ARCH VIROL, V142, P629
   Chang Chi-Cheng, 1993, Journal of the Chinese Society of Veterinary Science, V19, P268
   Chiou MT, 2000, VET MICROBIOL, V71, P9, DOI 10.1016/S0378-1135(99)00159-5
   Choudhary VR, 2004, J CHEM SCI, V116, P175, DOI 10.1007/BF02708222
   Chueh LL, 1999, J VIROL METHODS, V79, P133, DOI 10.1016/S0166-0934(99)00004-X
   Dahn R, 2001, J SYNCHROTRON RADIAT, V8, P533, DOI 10.1107/S0909049500017817
   Done SH, 1996, BRIT VET J, V152, P153, DOI 10.1016/S0007-1935(96)80071-6
   FRANCISCO R, 2001, QUIM NOVA, V24, P345
   FU J., 2001, BAMBOO, V22, P5
   Hennig C, 2002, RADIOCHIM ACTA, V90, P653, DOI 10.1524/ract.2002.90.9-11_2002.653
   KIM HS, 1993, ARCH VIROL, V133, P477, DOI 10.1007/BF01313785
   Kimura Y, 2002, BIOL PHARM BULL, V25, P1026, DOI 10.1248/bpb.25.1026
   Larochelle R, 1997, VET MICROBIOL, V58, P1, DOI 10.1016/S0378-1135(97)00150-8
   Lin FH, 2003, BIOMATERIALS, V24, P2413, DOI 10.1016/S0142-9612(03)00031-0
   Lin FH, 2002, BIOMATERIALS, V23, P1981, DOI 10.1016/S0142-9612(01)00325-8
   MAGAR R, 1993, CAN J VET RES, V57, P300
   MEULENBERG JJM, 1993, VIROLOGY, V192, P62, DOI 10.1006/viro.1993.1008
   Mu J, 2003, J WOOD SCI, V49, P262, DOI 10.1007/s10086-002-0472-z
   Muller F, 1997, PHYS CHEM MINER, V24, P159, DOI 10.1007/s002690050029
   POL JMA, 1991, VET QUART, V13, P137, DOI 10.1080/01652176.1991.9694298
   Powell DH, 1997, CLAY CLAY MINER, V45, P290, DOI 10.1346/CCMN.1997.0450217
   Ramchandani AG, 1998, INT J CANCER, V75, P225, DOI 10.1002/(SICI)1097-0215(19980119)75:2<225::AID-IJC10>3.0.CO;2-C
   Rossow KD, 1998, VET PATHOL, V35, P1, DOI 10.1177/030098589803500101
   SUAREZ P, 1994, ARCH VIROL, V135, P89, DOI 10.1007/BF01309767
   Tin T. Y., 2002, THESIS NATL TAIWAN U
   VANWOENSEL P, 1994, J VIROL METHODS, V47, P273, DOI 10.1016/0166-0934(94)90024-8
   WENSVOORT G, 1991, VET QUART, V13, P121, DOI 10.1080/01652176.1991.9694296
   Yahiaoui A, 2003, INT J MOL SCI, V4, P548
   Zhang W, 2004, J MATER CHEM, V14, P209, DOI 10.1039/b307978c
NR 29
TC 4
Z9 4
U1 1
U2 14
PU BENTHAM SCIENCE PUBL LTD
PI SHARJAH
PA EXECUTIVE STE Y26, PO BOX 7917, SAIF ZONE, 1200 BR SHARJAH, U ARAB
   EMIRATES
SN 1573-4137
J9 CURR NANOSCI
JI Curr. Nanosci.
PD DEC
PY 2011
VL 7
IS 6
BP 839
EP 844
DI 10.2174/157341311798220646
PG 6
WC Biotechnology & Applied Microbiology; Nanoscience & Nanotechnology;
   Materials Science, Multidisciplinary
SC Biotechnology & Applied Microbiology; Science & Technology - Other
   Topics; Materials Science
GA 884AZ
UT WOS:000299678600002
DA 2019-07-15
ER

PT J
AU Cirlini, M
   Caligiani, A
   Palla, L
   Palla, G
AF Cirlini, M.
   Caligiani, A.
   Palla, L.
   Palla, G.
TI HS-SPME/GC-MS and chemometrics for the classification of Balsamic
   Vinegars of Modena of different maturation and ageing
SO FOOD CHEMISTRY
LA English
DT Article
DE Balsamic Vinegar of Modena (BVM); Aromatic profile; HS-SPME; GC-MS;
   Principal Components Analysis (PCA); Classification Trees (CT)
ID SOLID-PHASE MICROEXTRACTION; VOLATILE COMPOUNDS; MASS-SPECTROMETRY;
   TRADIZIONALE; NMR
AB Head space solid-phase microextraction (HS-SPME) coupled with GC-MS analysis has been applied for the determination of the characteristic volatile profile of Balsamic Vinegar of Modena (BVM) with the aim to distinguish the less matured products (matured in wooden barrels for at least 60 days) from the aged ones (aged in wooden barrels for at least 3 years). Coupling the HS-SPME/GC-MS analysis data with multivariate statistical techniques, such as Principal Components Analysis (PCA) and Classification Trees (CT), it has been possible to classify BVMs on the basis of different maturation and ageing. A matured BVM presents an aromatic profile characterised by high contents of 3-methyl-1-butanol, 4-ethyl-phenol, and 3-methyl-1-butanol acetate, while an aged BVM is characterised by a prevalence of ethyl acetate, ethyl acetoacetate, furans, 2,3-butanediol and 2,3-butanediol acetate. This work represents a first attempt to classify Balsamic Vinegars of Modena on the basis of their maturation and ageing. (C) 2010 Elsevier Ltd. All rights reserved.
C1 [Cirlini, M.; Caligiani, A.; Palla, G.] Univ Parma, Dipartimento Chim Organ & Ind, I-43100 Parma, Italy.
   [Palla, L.] Addenbrookes Hosp, Inst Metab Sci, MRC Epidemiol Unit, Cambridge CB2 0QQ, England.
RP Cirlini, M (reprint author), Univ Parma, Dipartimento Chim Organ & Ind, Via Usberti 17A, I-43100 Parma, Italy.
EM martina.cirlini@nemo.unipr.it
RI Palla, Luigi/Q-4950-2016
OI Palla, Luigi/0000-0001-6944-1750; Cirlini, Martina/0000-0001-6485-7589
CR Breiman L., 1984, CLASSIFICATION REGRE
   Caligiani A, 2007, ANAL CHIM ACTA, V585, P110, DOI 10.1016/j.aca.2006.12.016
   Cirlini M, 2009, FOOD CHEM, V112, P51, DOI 10.1016/j.foodchem.2008.05.037
   Cocchi M, 2007, ANAL CHIM ACTA, V589, P96, DOI 10.1016/j.aca.2007.02.036
   Cocchi M, 2004, CHEMOMETR INTELL LAB, V71, P129, DOI 10.1016/j.chemolab.2004.01.004
   Cocchi M, 2008, TALANTA, V74, P547, DOI 10.1016/j.talanta.2007.06.016
   Consonni R, 2008, ANAL CHIM ACTA, V611, P31, DOI 10.1016/j.aca.2008.01.065
   Consonni R, 2007, TALANTA, V73, P332, DOI 10.1016/j.talanta.2007.03.045
   Del Signore A, 2001, J FOOD ENG, V50, P77, DOI 10.1016/S0260-8774(00)00195-3
   Gerbi V., 1992, Italian Journal of Food Science, V4, P259
   Giordano L, 2003, J CHROMATOGR A, V1017, P141, DOI 10.1016/j.chroma.2003.08.029
   Marin RN, 2002, J CHROMATOGR A, V967, P261, DOI 10.1016/S0021-9673(02)00786-0
   Mejias RC, 2002, J CHROMATOGR A, V953, P7, DOI 10.1016/S0021-9673(02)00122-X
   Morales ML, 2004, FOOD CHEM, V88, P305, DOI 10.1016/j.foodchem.2004.04.004
   Pizarro C, 2008, ANAL CHIM ACTA, V608, P38, DOI 10.1016/j.aca.2007.12.006
   Zeppa G, 2002, ITAL J FOOD SCI, V14, P247
   2007, GAZZETTA UFFICI 0706, P18
   2009, GAZZETTA UFFICI 0704
NR 18
TC 38
Z9 49
U1 2
U2 45
PU ELSEVIER SCI LTD
PI OXFORD
PA THE BOULEVARD, LANGFORD LANE, KIDLINGTON, OXFORD OX5 1GB, OXON, ENGLAND
SN 0308-8146
J9 FOOD CHEM
JI Food Chem.
PD FEB 15
PY 2011
VL 124
IS 4
BP 1678
EP 1683
DI 10.1016/j.foodchem.2010.07.065
PG 6
WC Chemistry, Applied; Food Science & Technology; Nutrition & Dietetics
SC Chemistry; Food Science & Technology; Nutrition & Dietetics
GA 679VR
UT WOS:000284189400057
DA 2019-07-15
ER

PT J
AU Candeiro, GTD
   de Matos, IB
   da Costa, CFE
   Fonteles, CSR
   do Vale, MS
AF de Miranda Candeiro, George Taccio
   de Matos, Isabela Barbosa
   Eloy da Costa, Clarice Fernandes
   Roriz Fonteles, Cristiane Sa
   do Vale, Monica Sampaio
TI A comparative scanning electron microscopy evaluation of smear layer
   removal with apple vinegar and sodium hypochlorite associated with EDTA
SO JOURNAL OF APPLIED ORAL SCIENCE
LA English
DT Article
DE EDTA; Smear layer; Scanning electron microscopy
ID DISSOLUTION CAPACITY; EFFICACY; IRRIGANT; TISSUE; DENTIN
AB Objective: The purpose of this study was to evaluate by scanning electron microscopy (SEM) the removal of smear layer from the middle and apical root thirds after use of different irrigating solutions. Material and Methods: Forty roots of permanent human teeth had their canals instrumented and were randomly assigned to 4 groups (n=10), according to the irrigating solution: apple vinegar (group A), apple vinegar finished with 17% ethylenediaminetetraacetic acid (EDTA) (group B), 1% sodium hypochlorite (NaOCl) finished with 17% EDTA (group C) and saline (group D - control). After chemomechanical preparation, the roots were cleaved longitudinally and their middle and apical thirds were examined by SEM at x1,000 magnification. Two calibrated examiners (kappa=0.92) analyzed the SEM micrographs qualitatively attributing scores that indicated the efficacy of the solutions in removing the smear layer from the surface of the dentin tubules (1 - poor, 2 - good and 3 - excellent). Data from the control and experimental groups were analyzed by the Kruskal-Wallis and Dunn's test, while the Wilcoxon test was used to compare the middle and apical thirds of the canals within the same group (alpha=0.05). Results: The middle third presented less amount of smear layer than the apical third, regardless of the irrigant. There was statistically significant difference (p=0.0402) among the groups in the middle third. In the apical third, the apple vinegar/EDTA group showed the greatest removal of smear layer (p=0.0373). Conclusion: Apple vinegar associated or not with EDTA was effective in removing smear layer when used as an endodontic irrigant.
C1 [de Miranda Candeiro, George Taccio] Univ Sao Paulo, Postgrad Program Dent Sci, Sao Paulo, Brazil.
   [de Matos, Isabela Barbosa] Ceara Dent Acad, Ctr Continued Educ, Fortaleza, Ceara, Brazil.
   [do Vale, Monica Sampaio] Univ Fed Ceara, Fac Farm & Odontol Enfermagem, Dept Clin Odontol, Sch Pharm Dent & Nursing,Postgrad Program Dent, BR-60430370 Fortaleza, Ceara, Brazil.
RP do Vale, MS (reprint author), Univ Fed Ceara, Fac Farm & Odontol Enfermagem, Dept Clin Odontol, Sch Pharm Dent & Nursing,Postgrad Program Dent, Rua Capitao Francisco Pedro 1210, BR-60430370 Fortaleza, Ceara, Brazil.
EM monicavale@uol.com.br
RI jingjing, cai/M-2687-2013
OI Sa Roriz Fonteles, Cristiane/0000-0003-4197-6002
CR BAUMGARTNER JC, 1992, J ENDODONT, V18, P605, DOI 10.1016/S0099-2399(06)81331-2
   Caligiani A, 2007, ANAL CHIM ACTA, V585, P110, DOI 10.1016/j.aca.2006.12.016
   CALISKAN MK, 1994, INT ENDOD J, V27, P163, DOI 10.1111/j.1365-2591.1994.tb00247.x
   Costa D, 2009, RSBO, V6, P185
   DEDEUS G, 2002, PESQUI ODONTOL BRAS, V16, P332
   Dunavant TR, 2006, J ENDODONT, V32, P527, DOI 10.1016/j.joen.2005.09.001
   Spano JCE, 2009, J ENDODONT, V35, P727, DOI 10.1016/j.joen.2009.02.008
   ESTRELA C, 2007, REV ASS PAUL CIR DEN, V61, P177
   Estrela Carlos, 2006, Braz. Dent. J., V17, P134, DOI 10.1590/S0103-64402006000200010
   Estrela Carlos, 2004, Braz. Dent. J., V15, P181, DOI 10.1590/S0103-64402004000300003
   ESTRELA CR, 2005, J BRAS ENDOD, V5, P273
   Eugeniu MC, 2015, ENDODONTOLOGY, V2, P2
   FARHAD A, 2004, J RES MED SCI, V9, P130
   Karuvilla JR, 1998, J ENDODONT, V24, P472, DOI 10.1016/S0099-2399(98)80049-6
   KENNEDY WA, 1986, J ENDODONT, V12, P21, DOI 10.1016/S0099-2399(86)80277-1
   Lee BS, 2004, J DENT, V32, P101, DOI 10.1016/j.jdent.2003.09.001
   Marending M, 2007, J ENDODONT, V33, P1325, DOI 10.1016/j.joen.2007.08.005
   Naenni N, 2004, J ENDODONT, V30, P785, DOI 10.1097/00004770-200411000-00009
   Pelka M, 2008, ORAL SURG ORAL MED O, V106, pE80, DOI 10.1016/j.tripleo.2008.05.003
   Pontes F, 2008, INT ENDOD J, V41, P267, DOI 10.1111/j.1365-2591.2007.01340.x
   Saleh IM, 2008, INT ENDOD J, V41, P32, DOI 10.1111/j.1365-2591.2007.01304.x
   Sirtes G, 2005, J ENDODONT, V31, P669, DOI 10.1097/01.don.0000153846.62144.d2
   Soares CJ, 2007, J ENDODONT, V33, P603, DOI 10.1016/j.joen.2007.01.016
   Sousa Simone Maria Galvão, 2005, Braz. oral res., V19, P188, DOI 10.1590/S1806-83242005000300006
   Teixeira CD, 2005, INT ENDOD J, V38, P285, DOI 10.1111/j.1365-2591.2005.00930.x
   THACKER E, 2000, VINEGAR BOOK
   Torabinejad M, 2003, J ENDODONT, V29, P233, DOI 10.1097/00004770-200304000-00001
   VALE MS, 2003, REV ASS PAUL CIRURG, V57, P118
   Witton R, 2005, INT ENDOD J, V38, P843, DOI 10.1111/j.1365-2591.2005.01017.x
   Zandim Daniela Leal, 2004, Braz. oral res., V18, P63, DOI 10.1590/S1806-83242004000100012
NR 30
TC 4
Z9 5
U1 0
U2 5
PU UNIV SAO PAULO FAC ODONTOLOGIA BAURU
PI BAURU-SP
PA AL DR OCTAVIO PINHEIRO BRISOLLA, 9-75, BAURU-SP, 17012-901, BRAZIL
SN 1678-7757
EI 1678-7765
J9 J APPL ORAL SCI
JI J. Appl. Oral Sci.
PD NOV-DEC
PY 2011
VL 19
IS 6
BP 639
EP 643
PG 5
WC Dentistry, Oral Surgery & Medicine
SC Dentistry, Oral Surgery & Medicine
GA 874ZR
UT WOS:000298998500016
PM 22231000
OA DOAJ Gold, Green Published
DA 2019-07-15
ER

PT J
AU Wee, YJ
   Kim, SY
   Yoon, SD
   Ryu, HW
AF Wee, Young-Jung
   Kim, Soo-Yeon
   Yoon, Soon-Do
   Ryu, Hwa-Won
TI Isolation and characterization of a bacterial cellulose-producing
   bacterium derived from the persimmon vinegar
SO AFRICAN JOURNAL OF BIOTECHNOLOGY
LA English
DT Article
DE Bacterial cellulose; Gluconacetobacter; 16S rRNA gene sequence analysis;
   phylogeny; persimmon vinegar
ID GLUCONACETOBACTER-HANSENII; ACETOBACTER-XYLINUM; AGITATED CULTURE;
   ROTTEN APPLE; INHIBITORS; MEDIA
AB A novel cellulose-producing organism was isolated from the liquid part of a 3-year ripened persimmon vinegar, which belonged to the family of Acetobacteracea based on its morphological and physiological characteristics. The phylogenetic position of the isolated strain was most closely related to Gluconacetobacter intermedius TF2(T) (99.929%), hence, it was specifically named as Gluconacetobacter sp. RKY5. Although the traditional bacterial cellulose (BC) production medium (Hestrin and Schramm medium) was used, the amount of BC produced under a static culture condition reached 5.0 g L(-1). The X-ray diffraction pattern and scanning electron micrograph of the BC produced revealed that it was composed of ribbon-shaped fibrils with the network structure and pure cellulose without any other impurities.
C1 [Wee, Young-Jung] Yeungnam Univ, Dept Food Sci & Technol, Gyongsan 712749, Gyeongbuk, South Korea.
   [Kim, Soo-Yeon; Ryu, Hwa-Won] Chonnam Natl Univ, Sch Biol Sci & Technol, Kwangju 500757, South Korea.
   [Yoon, Soon-Do] Chonnam Natl Univ, Fac Appl Chem Engn, Kwangju 500757, South Korea.
RP Wee, YJ (reprint author), Yeungnam Univ, Dept Food Sci & Technol, Gyongsan 712749, Gyeongbuk, South Korea.
EM yjwee@ynu.ac.kr; hwryu@chonnamac.kr
FU Yeungnam University
FX This research was supported by the Yeungnam University research grants
   in 2009.
CR BORZANI W, 1995, BIOTECHNOL LETT, V17, P1271, DOI 10.1007/BF00128400
   Christner C, 1999, J MED CHEM, V42, P3615, DOI 10.1021/jm991038t
   Czaja W, 2006, BIOMATERIALS, V27, P145, DOI 10.1016/j.biomaterials.2005.07.035
   Guhados G, 2005, LANGMUIR, V21, P6642, DOI 10.1021/la0504311
   Hestrin B, 1954, BIOCHEM J, V58, P345
   Huang HC, 2010, BIORESOURCE TECHNOL, V101, P6084, DOI 10.1016/j.biortech.2010.03.031
   Hungund BS, 2010, WORLD J MICROB BIOT, V26, P1823, DOI 10.1007/s11274-010-0363-1
   Hungund BS, 2010, AFR J BIOTECHNOL, V9, P5170
   Iguchi M, 2000, J MATER SCI, V35, P261, DOI 10.1023/A:1004775229149
   Jung JY, 2005, ENZYME MICROB TECH, V37, P347, DOI 10.1016/j.enzmictec.2005.02.019
   Keshk SMAS, 2006, AFR J BIOTECHNOL, V5, P1519
   Krystynowicz A, 2002, J IND MICROBIOL BIOT, V29, P189, DOI 10.1038/sj.jim.7000303
   Kuga S, 1988, CARBOHYD RES, V180, P345, DOI 10.1016/0008-6215(88)80091-0
   Ley J De, 1984, BERGEYS MANUAL SYSTE
   Mikkelsen D, 2009, J APPL MICROBIOL, V107, P576, DOI 10.1111/j.1365-2672.2009.04226.x
   Park JK, 2003, BIOTECHNOL BIOPROC E, V8, P83, DOI 10.1007/BF02940261
   ROSS P, 1991, MICROBIOL REV, V55, P35
   SANGER F, 1977, P NATL ACAD SCI USA, V74, P5463, DOI 10.1073/pnas.74.12.5463
   Shoda M, 2005, BIOTECHNOL BIOPROC E, V10, P1, DOI 10.1007/BF02931175
   Son C, 2002, J MICROBIOL BIOTECHN, V12, P722
   Son HJ, 2003, BIORESOURCE TECHNOL, V86, P215, DOI 10.1016/S0960-8524(02)00176-1
   Suehiro A, 2007, TISSUE ENG, V13, P1642
   Svensson A, 2005, BIOMATERIALS, V26, P419, DOI 10.1016/j.biomaterials.2004.02.049
   Vandamme EJ, 1998, POLYM DEGRAD STABIL, V59, P93, DOI 10.1016/S0141-3910(97)00185-7
   Watanabe K, 1998, CELLULOSE, V5, P187, DOI 10.1023/A:1009272904582
   Yamada Y, 1997, BIOSCI BIOTECH BIOCH, V61, P1244, DOI 10.1271/bbb.61.1244
   YAMANAKA S, 1989, J MATER SCI, V24, P3141, DOI 10.1007/BF01139032
   Yeo SH, 2004, J MICROBIOL BIOTECHN, V14, P276
   Yoshinaga F, 1997, BIOSCI BIOTECH BIOCH, V61, P219, DOI 10.1271/bbb.61.219
   Zhou LL, 2007, J IND MICROBIOL BIOT, V34, P483, DOI 10.1007/s10295-007-0218-4
NR 30
TC 8
Z9 9
U1 0
U2 27
PU ACADEMIC JOURNALS
PI VICTORIA ISLAND
PA P O BOX 5170-00200 NAIROBI, VICTORIA ISLAND, LAGOS 73023, NIGERIA
SN 1684-5315
J9 AFR J BIOTECHNOL
JI Afr. J. Biotechnol.
PD NOV 16
PY 2011
VL 10
IS 72
BP 16267
EP 16276
DI 10.5897/AJB11.2036
PG 10
WC Biotechnology & Applied Microbiology
SC Biotechnology & Applied Microbiology
GA 868WR
UT WOS:000298557500020
DA 2019-07-15
ER
