# Supplementary material for: Knowledge Domain and Emerging Trends in Vinegar Research: A Bibliometric Review of the Literature from WoSCC
Source: Foods. 2020 Feb 10;9(2):166. doi: 10.3390/foods9020166 (PMC7074530; doi:10.3390/foods9020166)
Supplement: Supplementary file 1 [file foods-09-00166-s001.zip › Supplementary files/Supplementary Material/WoSCC dataset for CiteSpace/data/download2011_2x5unique.txt]

PT J
AU Ponrajan, A
   Harrison, MA
   Segers, JR
   Lowe, BK
   McKeith, RO
   Pringle, TD
   Martino, KG
   Mulligan, JH
   Stelzleni, AM
AF Ponrajan, Amudhan
   Harrison, Mark A.
   Segers, Jacob R.
   Lowe, Bradley K.
   McKeith, Russell O.
   Pringle, T. Dean
   Martino, Karina G.
   Mulligan, Jake H.
   Stelzleni, Alexander M.
TI Effects of Sodium Citrate plus Sodium Diacetate and Buffered Vinegar on
   Escherichia coli O157:H7 and Psychrotrophic Bacteria in Brine-Injected
   Beef
SO JOURNAL OF FOOD PROTECTION
LA English
DT Article
ID SHELF-LIFE ENHANCERS; STRIP STEAKS; MULTISTATE OUTBREAK; SURVIVAL;
   O157-H7; SURFACE; O157H7
AB The objective of this research was to examine the effects of sodium citrate plus sodium diacetate or buffered vinegar on Escherichia coli O157:H7 and psychrotrophic bacteria when incorporated in brine solutions for injected beef. Two experiments were conducted in which 30 top rounds and 30 top sirloins were injected (110%) to contain (i) 0.5% sodium chloride and 0.4% sodium tripolyphosphate as the control (CNT); (ii) CNT with a 1% solution of 80% sodium citrate plus 20% sodium diacetate (SC + D); or (iii) CNT with 2% buffered vinegar (VIN) in the final product. For the E. coli challenge, muscles were surface inoculated to target 6 log CFU/cm(2). After injection and 10 days of storage in a vacuum package (4 degrees C), one half of each muscle was sampled raw and the other half was cooked to an internal temperature of 60 degrees C with a 12-min hold. For raw samples, a significant reduction of 0.6 and 1.0 log CFU/g of E. coli O157:H7 was observed in both SC + D- and VIN-injected top rounds and sirloins, respectively. All cooked samples were E. coli O157:H7 negative. For psychrotrophic analysis, subprimals were injected and vacuum packaged for 10 days at 0 +/- 1 degrees C. After 10 days of storage, steaks were fabricated and placed in aerobic display (4 +/- 1 degrees C) for I, 7, 14, and 21 days. Psychrotrophic organism growth was restricted in SC + D and VIN samples when compared with CNT on all days except day I. Sodium citrate plus sodium diacetate or buffered vinegar may improve the safety and shelf life of multineedle brine-injected beef.
C1 [Ponrajan, Amudhan; Segers, Jacob R.; Lowe, Bradley K.; McKeith, Russell O.; Pringle, T. Dean; Stelzleni, Alexander M.] Univ Georgia, Dept Anim & Dairy Sci, Athens, GA 30602 USA.
   [Ponrajan, Amudhan; Harrison, Mark A.; Martino, Karina G.; Mulligan, Jake H.] Univ Georgia, Dept Food Sci & Technol, Athens, GA 30602 USA.
RP Stelzleni, AM (reprint author), Univ Georgia, Dept Anim & Dairy Sci, Athens, GA 30602 USA.
EM astelz@uga.edu
FU Georgia Food Processing Advisory Council; World Technology Ingredients
   Inc.; FPL Foods LLC
FX The Georgia Food Processing Advisory Council funded this research in
   cooperation with World Technology Ingredients Inc. and FPL Foods LLC. Li
   Ma and Larry Beuchat, Center for Food Safety, University of Georgia,
   Griffin, supported this project by providing the E. coli O157:H7
   cultures.
CR ABDULRAOUF UM, 1993, APPL ENVIRON MICROB, V59, P2364
   BELL BP, 1994, JAMA-J AM MED ASSOC, V272, P1349, DOI 10.1001/jama.272.17.1349
   DOYLE MP, 1991, INT J FOOD MICROBIOL, V12, P289, DOI 10.1016/0168-1605(91)90143-D
   Echeverry A, 2009, J FOOD PROTECT, V72, P1616, DOI 10.4315/0362-028X-72.8.1616
   Federal Register, 1999, FED REGISTER, V64, P2803
   FSIS, 2005, FED REGISTER, V70, P30331
   Gill CO, 2004, INT J FOOD MICROBIOL, V95, P95, DOI 10.1016/j.ijfoodmicro.2004.03.012
   Heller CE, 2007, J FOOD PROTECT, V70, P1174, DOI 10.4315/0362-028X-70.5.1174
   Jay MT, 2004, CLIN INFECT DIS, V39, P1, DOI 10.1086/421088
   Kennedy JE, 2006, J FOOD PROTECT, V69, P1514, DOI 10.4315/0362-028X-69.7.1514
   Laine ES, 2005, J FOOD PROTECT, V68, P1198, DOI 10.4315/0362-028X-68.6.1198
   Luchansky JB, 2009, J FOOD PROTECT, V72, P1404, DOI 10.4315/0362-028X-72.7.1404
   Paulson DD, 2007, J MUSCLE FOODS, V18, P194, DOI 10.1111/j.1745-4573.2007.00077.x
   Sallam KI, 2007, FOOD CONTROL, V18, P566, DOI 10.1016/j.foodcont.2006.02.002
   Sporing S. B., 1999, THESIS KANSAS STATE
   U.S. Department of Agriculture. Food Safety and Inspection Service, 1999, APP A COMPL GUID M L
   Valenzuela-Martinez C, 2010, J FOOD PROTECT, V73, P470, DOI 10.4315/0362-028X-73.3.470
   Wicklund R, 2007, MEAT SCI, V75, P371, DOI 10.1016/j.meatsci.2006.06.029
   Wicklund RA, 2006, J FOOD SCI, V71, pM190, DOI 10.1111/j.1750-3841.2006.00092.x
NR 19
TC 7
Z9 7
U1 0
U2 10
PU INT ASSOC FOOD PROTECTION
PI DES MOINES
PA 6200 AURORA AVE SUITE 200W, DES MOINES, IA 50322-2863 USA
SN 0362-028X
EI 1944-9097
J9 J FOOD PROTECT
JI J. Food Prot.
PD MAR
PY 2011
VL 74
IS 3
BP 359
EP 364
DI 10.4315/0362-028X.JFP-10-294
PG 6
WC Biotechnology & Applied Microbiology; Food Science & Technology
SC Biotechnology & Applied Microbiology; Food Science & Technology
GA 734DK
UT WOS:000288313200002
PM 21375870
DA 2019-07-15
ER

PT J
AU Chirife, J
   Sansinena, M
   Galmarini, MV
   Zamora, MC
AF Chirife, Jorge
   Sansinena, Marina
   Galmarini, Mara V.
   Clara Zamora, Maria
TI Physicochemical Changes and Sensory Characterization of a Balsamic
   Vinegar Dressing at Different (o)Brix
SO FOOD AND BIOPROCESS TECHNOLOGY
LA English
DT Article
DE Balsamic vinegar; Dressing; Water activity; Acetic acid; Sensory
   analysis; Sugars
ID WATER ACTIVITY; MICROBIAL-GROWTH; MOISTURE; RANGE
AB A balsamic vinegar dressing was developed by concentrating commercial balsamic vinegar (wine vinegar + grape juice) by evaporation under controlled conditions; evaporation increased the content of glucose + fructose that was naturally present in the balsamic vinegar leading to high Brix values. The water activity (a(w)) and viscosity of the balsamic dressing at various Brix were measured and modeled using previously reported equations for the behavior of fructose/glucose, which showed a good fit. A quantitative descriptive analysis was performed and samples were grouped in three clusters corresponding to low (31.1-51.2), intermediate (64.0-67.5), and high (71.8-76.0) (o)Brix. Samples of highest Brix were associated with sweetness, caramel flavor, visual viscosity, and reduced sourness and acetic aroma, attributes which differentiated these samples from the control and which are considered desirable for a dressing to be used with cold meats, cheeses, and desserts.
C1 [Chirife, Jorge; Sansinena, Marina; Galmarini, Mara V.; Clara Zamora, Maria] Pontificia Univ Catolica Argentina, Fac Ciencias Agr, RA-1429 Buenos Aires, DF, Argentina.
   [Galmarini, Mara V.; Clara Zamora, Maria] Consejo Nacl Invest Cient & Tecn CONICET, Buenos Aires, DF, Argentina.
RP Zamora, MC (reprint author), Pontificia Univ Catolica Argentina, Fac Ciencias Agr, Cap Gral Ramon Freire 183, RA-1429 Buenos Aires, DF, Argentina.
EM zamoramariacl@gmail.com
OI ZAMORA, MARIA CLARA/0000-0002-2900-4529
FU Facultad de Ciencias Agrarias, Pontificia Universidad Catolica Argentina
FX The authors acknowledge the financial support from Facultad de Ciencias
   Agrarias, Pontificia Universidad Catolica Argentina.
CR American Society for Testing and Materials ASTM, 1977, SPEC TECHN PUBL, V434, P22
   Baeza R, 2010, FOOD BIOPROCESS TECH, V3, P87, DOI 10.1007/s11947-007-0052-8
   Bomben J. L., 1973, Advances in Food Research, V20, P1
   Chirife J, 2006, J FOOD ENG, V72, P287, DOI 10.1016/j.foodeng.2004.12.009
   CHIRIFE J, 1982, LEBENSM WISS TECHNOL, V15, P159
   Chirife J, 1997, J FOOD ENG, V33, P221, DOI 10.1016/S0260-8774(97)00060-5
   CHIRIFE J, 1984, J APPL BACTERIOL, V56, P259, DOI 10.1111/j.1365-2672.1984.tb01346.x
   CHRISTIAN JHB, 1963, RECENT ADV FOOD SCI, V3, P248
   COUMANS WJ, 1994, DRY TECHNOL, V12, P99, DOI 10.1080/07373939408959951
   Galmarini MV, 2009, INT J FOOD SCI TECH, V44, P1869, DOI 10.1111/j.1365-2621.2008.01890.x
   Kerkhof P. J. A. M., 1977, AIChE Symposium Series, V73, P33
   Lawless H., 1998, SENSORY EVALUATION F
   Plessi M, 2006, J FOOD COMPOS ANAL, V19, P49, DOI 10.1016/J.JFCA.2004.10.008
   RESNIK SL, 1984, J FOOD SCI, V49, P510, DOI 10.1111/j.1365-2621.1984.tb12454.x
   RESNIK SL, 1988, J FOOD PROTECT, V51, P419, DOI 10.4315/0362-028X-51.5.419
   Saiz-Abajo MJ, 2004, J NEAR INFRARED SPEC, V12, P207, DOI 10.1255/jnirs.428
   SCHIFFERSTEIN HNJ, 1991, PERCEPT PSYCHOPHYS, V49, P1, DOI 10.3758/BF03211610
   Stone H., 1993, SENSORY EVALUATION P
   USDA, AGR RES SERV NAT NUT
   Zamora M. C., 1994, J TEXTURE STUD, V26, P217
NR 20
TC 4
Z9 4
U1 0
U2 23
PU SPRINGER
PI NEW YORK
PA 233 SPRING ST, NEW YORK, NY 10013 USA
SN 1935-5130
J9 FOOD BIOPROCESS TECH
JI Food Bioprocess Technol.
PD NOV
PY 2011
VL 4
IS 8
BP 1505
EP 1511
DI 10.1007/s11947-009-0235-6
PG 7
WC Food Science & Technology
SC Food Science & Technology
GA 829JM
UT WOS:000295575300022
DA 2019-07-15
ER

PT J
AU Cai, KZ
   Jiang, ST
   He, YJ
AF Cai, K. Z.
   Jiang, S. T.
   He, Y. J.
TI Effects of Bamboo Charcoal Including Vinegar Liquid on Growth
   Performance and Meat Quality in Chinese Indigenous Breed During
   Fattening
SO JOURNAL OF ANIMAL AND VETERINARY ADVANCES
LA English
DT Article
DE Bamboo powder; vinegar liquid; Wenchang broilers; eat quality; total
   antioxidant capability
ID ANTIOXIDANT; EXTRACT; PLANT
AB To investigate effects of a mixture of bamboo powder including vinegar liquid (BV) supplementation on growth performance, meat quality and antioxidant property in broilers during fattening, 300 15 weeks old Wenchang broilers, a Chinese indigenous breed were randomly allotted to two treatments and fed the basal diet supplemented with 0.5% BV or not (control group). Each treatment includes three replicates of 50 birds fed. The experiment lasted for 3 weeks. Although, the weight gain was not significantly different, the growth performance tended to be improved in 0.5% BV supplemented group. Besides, drip loss and pH after 12 h postmortem were significantly decreased (p<0.05). Total Antioxidant Capability (T-AOC) also showed obvious increase in breast muscle, heart, spleen and kidney (p<0.05). The results suggested that BV may act as a natural source of feed additive for broilers fattening.
C1 [Cai, K. Z.; Jiang, S. T.; He, Y. J.] Hefei Univ Tecluiol, Sch Biotechnol & Food Engn, Hefei 230009, Anhui, Peoples R China.
   [Cai, K. Z.; Jiang, S. T.; He, Y. J.] Anhui Prov Key Lab Agr Proc Prod, Hefei 230009, Anhui, Peoples R China.
RP Jiang, ST (reprint author), Hefei Univ Tecluiol, Sch Biotechnol & Food Engn, 193 Tunxi Rd, Hefei 230009, Anhui, Peoples R China.
OI Jiang, Shaotong/0000-0001-8965-3005
FU Emerging Industries of Strategy [11010301017]; Hefei University of
   Technology Innovation Foundation [2010HGZX0021]
FX This research was financially supported by the Emerging Industries of
   Strategy (11010301017) and Hefei University of Technology Innovation
   Foundation (2010HGZX0021).
CR Bihan-Duval E.L., 2008, BMC GENET, V9, P53
   Chen XY, 2011, S AFR J ANIM SCI, V41, P57
   Chuyen NV, 1982, AGR BIOL CHEM TOKYO, V46, P971
   Fanatico AC, 2008, POULTRY SCI, V87, P1012, DOI 10.3382/ps.2006-00424
   Hu C, 2000, J AGR FOOD CHEM, V48, P3170, DOI 10.1021/jf0001637
   Jin HY, 2005, J WORLD AQUACULT SOC, V36, P203
   Kook K., 2005, Journal of Animal Science and Technology, V47, P721
   Kook K., 2003, Journal of Animal Science and Technology, V45, P265
   Kook K., 2003, Journal of Animal Science and Technology, V45, P57
   Li S, 2004, J ANIM SCI, V82, P2352
   Loo AY, 2007, FOOD CHEM, V104, P300, DOI 10.1016/j.foodchem.2006.11.048
   Mekbungwan A, 2008, ANIMAL, V2, P366, DOI 10.1017/S1751731107001243
   Owens CM, 2000, POULTRY SCI, V79, P553, DOI 10.1093/ps/79.4.553
   Park KW, 2009, J APPL POULTRY RES, V18, P598, DOI 10.3382/japr.2009-00043
   Samanya M., 2001, POULTRY SCI, V38, P289, DOI DOI 10.2141/JPSA.38.289
   Samanya Mongkol, 2002, Journal of Poultry Science, V39, P42, DOI 10.2141/jpsa.39.42
   Wang Y., 2011, BIOL TRA EL IN PRESS
   Wei Q, 2010, J ANAL APPL PYROL, V87, P24, DOI 10.1016/j.jaap.2009.09.006
NR 18
TC 3
Z9 3
U1 1
U2 6
PU MEDWELL ONLINE
PI FAISALABAD
PA ANSINET BUILDING, 308-LASANI TOWN, SARGODHA RD, FAISALABAD, 38090,
   PAKISTAN
SN 1680-5593
EI 1993-601X
J9 J ANIM VET ADV
JI J. Anim. Vet. Adv.
PY 2011
VL 10
IS 18
BP 2470
EP 2473
PG 4
WC Veterinary Sciences
SC Veterinary Sciences
GA 862MC
UT WOS:000298094500024
DA 2019-07-15
ER

PT J
AU Versari, A
   Parpinello, GP
   Chinnici, F
   Meglioli, G
AF Versari, A.
   Parpinello, G. P.
   Chinnici, F.
   Meglioli, G.
TI Prediction of sensory score of Italian traditional balsamic vinegars of
   Reggio-Emilia by mid-infrared spectroscopy
SO FOOD CHEMISTRY
LA English
DT Article
DE Composition; FT MIR; PLS; Sensory; TBV; Vinegar
ID TRANSFORM INFRARED-SPECTROSCOPY; PRINCIPAL COMPONENT ANALYSIS;
   TRADIZIONALE-DI-MODENA; MULTIVARIATE CALIBRATION; ORGANIC-ACIDS;
   QUALITY; CLASSIFICATION; MIXTURES; SUGARS; GRAPE
AB In this study the potential of Fourier Transform Mid-Infrared (FT-MIR) spectroscopy to predict the sensory score of traditional balsamic vinegar (TBV) of Reggio-Emilia was investigated The composition of two hundred commercial TBV samples was analysed and the sensory scores ranging from 133 to 306 points were evaluated by a certified panel of master experts (reference method) Partial least squares (PLS) regression obtained from selected pre processing signal techniques was used for multivariate calibration to relate the sensory score to the MIR spectra Performance of different models was compared in terms of coefficient of correlation (r) and root mean square error of cross-validation (RMSECV) The overall best prediction results were obtained using second order derivative with autoscaling and mean-centering of spectral data with the correlation coefficient of 0 889 and 0 885 respectively It was concluded that the MIR spectroscopy is suitable for rapid instrumental screening of TBV sensory quality (C) 2010 Elsevier Ltd All rights reserved
C1 [Versari, A.; Parpinello, G. P.; Chinnici, F.] Univ Bologna, Dipartimento Sci Alimenti, I-47023 Cesena, FC, Italy.
   [Meglioli, G.] Univ Verona, Dipartimento Sci Tecnol & Mercati Vite & Vino, I-37029 San Floriano, VR, Italy.
RP Versari, A (reprint author), Univ Bologna, Dipartimento Sci Alimenti, Pzza Goidanich 60, I-47023 Cesena, FC, Italy.
CR [Anonymous], 1994, 85862 ISO
   [Anonymous], 1988, 8589 ISO
   Antonelli A, 2004, FOOD CHEM, V88, P63, DOI 10.1016/j.foodchem.2004.01.023
   Blasi F., 2002, Journal of Commodity Science, V41, P333
   Blouin J, 1992, TECHNIQUES ANAL MOUT
   Casale M, 2006, ANAL CHIM ACTA, V557, P360, DOI 10.1016/j.aca.2005.10.063
   CIE, 1986, PUBL CIE
   Cocchi M, 2006, TALANTA, V69, P1166, DOI 10.1016/j.talanta.2005.12.032
   Cocchi M, 2006, FOOD QUAL PREFER, V17, P419, DOI 10.1016/j.foodqual.2005.05.004
   Cocchi M, 2002, J AGR FOOD CHEM, V50, P5255, DOI 10.1021/jf020155l
   Cocchi M, 2004, J AGR FOOD CHEM, V52, P4047, DOI 10.1021/jf030712j
   Cocchi M, 2008, TALANTA, V74, P547, DOI 10.1016/j.talanta.2007.06.016
   Consonni R, 2007, TALANTA, V73, P332, DOI 10.1016/j.talanta.2007.03.045
   Cozzolino D, 2005, ANAL CHIM ACTA, V539, P341, DOI 10.1016/j.aca.2005.03.019
   Del Signore A, 1998, J AOAC INT, V81, P1087
   Del Signore A, 2000, ITAL J FOOD SCI, V12, P317
   Del Signore A, 2001, J FOOD ENG, V50, P77, DOI 10.1016/S0260-8774(00)00195-3
   DELSIGNORE A, 2000, J COMMODITY SCI, V39, P159
   Edelmann A, 2002, J AM CHEM SOC, V124, P14741, DOI 10.1021/ja026309v
   ESBENSEN K, 1998, MULTIVARIATE ANAL PR
   Esteban-Diez I, 2004, ANAL CHIM ACTA, V525, P171, DOI 10.1016/j.aca.2004.08.057
   Fagan CC, 2007, J DAIRY SCI, V90, P1122, DOI 10.3168/jds.S0022-0302(07)71598-9
   Fernandez K, 2007, APPL SPECTROSC, V61, P1163, DOI 10.1366/000370207782597120
   Giudici P., 1993, Industrie delle Bevande, V22, P123
   GURI, 1987, GAZZETTA UFFICI 0618
   GURI, 1986, GAZZETTA UFFICI 0614
   Haines ES, 1997, ANAL CHIM ACTA, V337, P191, DOI 10.1016/S0003-2670(96)00416-3
   International Organization for Standardization (ISO), 1993, 85861 ISO
   ISO, 1985, 6658 ISO
   Leardi R, 2002, ANAL CHIM ACTA, V461, P189, DOI 10.1016/S0003-2670(02)00272-6
   Lin Vien D, 1991, INFRARED RAMAN CHARA
   Martens H., 2001, MULTIVARIATE ANAL QU
   Martens H., 1989, MULTIVARIATE CALIBRA
   MARTENS M, 1986, APPL SPECTROSC, V40, P303, DOI 10.1366/0003702864509114
   Masino F, 2005, FOOD CHEM, V92, P673, DOI 10.1016/j.foodchem.2004.08.029
   Masino F, 2008, FOOD CHEM, V106, P90, DOI 10.1016/j.foodchem.2007.05.069
   Meglioli G., 1997, Industrie delle Bevande, V26, P41
   Moreira JL, 2005, ANAL BIOANAL CHEM, V382, P421, DOI 10.1007/s00216-005-3062-2
   Moros J, 2008, TALANTA, V74, P632, DOI 10.1016/j.talanta.2007.06.046
   Morrill T. C., 1991, SPECTROMETRIC IDENTI
   Naes T, 1997, APPL SPECTROSC, V51, P350, DOI 10.1366/0003702971940198
   Nieuwoudt HH, 2004, J AGR FOOD CHEM, V52, P3726, DOI 10.1021/jf035431q
   OIV, 2007, EAS207 OIV MA CARCHR, V1, P1
   Parpinello GP, 2008, OICCE, V36, P25
   Plessi M, 2006, J FOOD COMPOS ANAL, V19, P49, DOI 10.1016/J.JFCA.2004.10.008
   Sivakesava S, 2000, APPL ENG AGRIC, V16, P543
   Versari A, 2006, ITAL J FOOD SCI, V18, P423
   Versari A, 2008, AM J ENOL VITICULT, V59, P317
   Wold S, 1984, CHEMOMETRICS MATH ST
   Woodcock T, 2008, FOOD BIOPROCESS TECH, V1, P117, DOI 10.1007/s11947-007-0033-y
   Zeppa G, 2002, ITAL J FOOD SCI, V14, P247
NR 51
TC 6
Z9 6
U1 0
U2 0
PU ELSEVIER SCI LTD
PI OXFORD
PA THE BOULEVARD, LANGFORD LANE, KIDLINGTON, OXFORD OX5 1GB, OXON, ENGLAND
SN 0308-8146
EI 1873-7072
J9 FOOD CHEM
JI Food Chem.
PD APR 14
PY 2011
VL 125
IS 4
BP 1345
EP 1350
DI 10.1016/j.foodchem.2010.10.003
PG 6
WC Chemistry, Applied; Food Science & Technology; Nutrition & Dietetics
SC Chemistry; Food Science & Technology; Nutrition & Dietetics
GA 696MG
UT WOS:000285444900035
DA 2019-07-15
ER

PT J
AU Liu, F
   Yusuf, BL
   Zhong, JL
   Feng, L
   He, Y
   Wang, L
AF Liu, Fei
   Yusuf, Babangida Lawal
   Zhong, Jianli
   Feng, Lei
   He, Yong
   Wang, Li
TI VARIETY IDENTIFICATION OF RICE VINEGARS USING VISIBLE AND NEAR INFRARED
   SPECTROSCOPY AND MULTIVARIATE CALIBRATIONS
SO INTERNATIONAL JOURNAL OF FOOD PROPERTIES
LA English
DT Article
DE Visible/near infrared spectroscopy; Rice vinegars; Variety
   identification; Back propagation neural network; Least squares-support
   vector machine
ID SUPPORT VECTOR MACHINE; TRADITIONAL BALSAMIC VINEGARS; LEAST-SQUARES
   REGRESSION; MASS-SPECTROMETRY; ELECTRONIC NOSE; ORGANIC-ACIDS; WINE
   VINEGARS; DISCRIMINATION; PREDICTION; CLASSIFICATION
AB Visible and near infrared spectroscopy was investigated to identify the varieties of rice vinegars based on back propagation neural network and least squares-support vector machine. Five varieties of rice vinegars were prepared. Partial least squares discriminant analysis was implemented for calibration and extraction of partial least squares factors. The factors were used as inputs of back propagation neural network and least squares-support vector machine. Finally, back propagation neural network and least squares-support vector machine models were achieved. The threshold value of prediction was set as +/- 0.1. An excellent precision and recognition ratio of 100% was achieved by both methods. Simultaneously, certain effective wavelengths were proposed by x-loading weights and regression coefficients. The performance of effective wavelengths was validated and an acceptable result was achieved. The results indicated that visible and near infrared spectroscopy could be used as a rapid and high precision method for the identification of different varieties of rice vinegars.
C1 [Liu, Fei; Yusuf, Babangida Lawal; Zhong, Jianli; Feng, Lei; He, Yong; Wang, Li] Zhejiang Univ, Coll Biosyst Engn & Food Sci, Hangzhou 310029, Zhejiang, Peoples R China.
RP Feng, L (reprint author), Zhejiang Univ, Coll Biosyst Engn & Food Sci, 268 Kaixuan Rd, Hangzhou 310029, Zhejiang, Peoples R China.
EM yhe@zju.edu.cn
RI LIU, Fei/A-9493-2009; He, Yong/E-3218-2010
OI LIU, Fei/0000-0003-0266-6896; He, Yong/0000-0001-6752-1757
FU National Science and Technology Support Program [2006BAD10A09]; MOE, P.
   R. C.; Zhejiang Provincial Science & Technology Innovation Team Project
   [2009R50001]
FX This study was supported by the National Science and Technology Support
   Program (2006BAD10A09), the Teaching and Research Award Program for
   Outstanding Young Teachers in Higher Education Institutions of MOE, P.
   R. C., and Zhejiang Provincial Science & Technology Innovation Team
   Project (2009R50001).
CR Angulo C, 2003, NEUROCOMPUTING, V55, P57, DOI 10.1016/S0925-2312(03)00435-1
   Anklam E, 1998, FOOD CHEM, V61, P243, DOI 10.1016/S0308-8146(97)00104-0
   Belousov AI, 2002, J CHEMOMETR, V16, P482, DOI 10.1002/cem.744
   Caligiani A, 2007, ANAL CHIM ACTA, V585, P110, DOI 10.1016/j.aca.2006.12.016
   Casale M, 2006, ANAL CHIM ACTA, V557, P360, DOI 10.1016/j.aca.2005.10.063
   Chen QS, 2007, SPECTROCHIM ACTA A, V66, P568, DOI 10.1016/j.saa.2006.03.038
   Cocchi M, 2006, TALANTA, V69, P1166, DOI 10.1016/j.talanta.2005.12.032
   Cocchi M, 2004, CHEMOMETR INTELL LAB, V71, P129, DOI 10.1016/j.chemolab.2004.01.004
   DEJONG S, 1993, CHEMOMETR INTELL LAB, V18, P251, DOI 10.1016/0169-7439(93)85002-X
   Del Signore A, 2001, J FOOD ENG, V50, P77, DOI 10.1016/S0260-8774(00)00195-3
   Durante C, 2006, CHEMOMETR INTELL LAB, V83, P54, DOI 10.1016/j.chemolab.2006.01.004
   Fu XG, 2005, J FOOD ENG, V69, P461, DOI 10.1016/j.jfoodeng.2004.08.039
   Garcia-Parrilla MC, 1997, TALANTA, V44, P119, DOI 10.1016/S0039-9140(96)02012-7
   Guerrero MI, 1997, TALANTA, V45, P379, DOI 10.1016/S0039-9140(97)00139-2
   Guo Hui, 2006, Journal of System Simulation, V18, P2033
   He Y, 2006, FOOD RES INT, V39, P645, DOI 10.1016/j.foodres.2005.12.008
   LAPA RAS, 1995, FOOD CONTROL, V6, P155, DOI 10.1016/0956-7135(94)00005-X
   Lipp M, 1998, FOOD CONTROL, V9, P349, DOI 10.1016/S0956-7135(98)00014-0
   Liu F, 2008, ANAL CHIM ACTA, V615, P10, DOI 10.1016/j.aca.2008.03.030
   Liu F, 2008, ANAL CHIM ACTA, V610, P196, DOI 10.1016/j.aca.2008.01.039
   MEJFAS RC, 2002, J CHROMATOGR A, V953, P7
   Saiz-Abajo MJ, 2006, FOOD CHEM, V99, P615, DOI 10.1016/j.foodchem.2005.08.006
   Sasic S, 2001, ANAL CHEM, V73, P64, DOI 10.1021/ac000469c
   Shao YN, 2007, APPL OPTICS, V46, P8379, DOI 10.1364/AO.46.008379
   Somers C., 1998, WINE SPECTRUM APPROA
   Suykens JAK, 1999, NEURAL PROCESS LETT, V9, P293, DOI 10.1023/A:1018628609742
   Tesfaye W, 2004, ANAL CHIM ACTA, V513, P239, DOI 10.1016/j.aca.2003.11.079
   Vapnik V. N., 1995, NATURE STAT LEARNING
   YAN Yan-lu, 2005, FDN APPL NEAR INFRAR
   Yano T, 1997, J FERMENT BIOENG, V84, P461, DOI 10.1016/S0922-338X(97)82008-9
   Zhang QY, 2006, SENSOR ACTUAT B-CHEM, V119, P538, DOI 10.1016/j.snb.2006.01.007
NR 31
TC 10
Z9 10
U1 1
U2 13
PU TAYLOR & FRANCIS INC
PI PHILADELPHIA
PA 530 WALNUT STREET, STE 850, PHILADELPHIA, PA 19106 USA
SN 1094-2912
EI 1532-2386
J9 INT J FOOD PROP
JI Int. J. Food Prop.
PY 2011
VL 14
IS 6
BP 1264
EP 1276
DI 10.1080/10942911003647508
PG 13
WC Food Science & Technology
SC Food Science & Technology
GA 845SC
UT WOS:000296841800009
DA 2019-07-15
ER
