# Supplementary material for: Knowledge Domain and Emerging Trends in Vinegar Research: A Bibliometric Review of the Literature from WoSCC
Source: Foods. 2020 Feb 10;9(2):166. doi: 10.3390/foods9020166 (PMC7074530; doi:10.3390/foods9020166)
Supplement: Supplementary file 1 [file foods-09-00166-s001.zip › Supplementary files/Supplementary Material/WoSCC dataset for CiteSpace/data/download2011_3x5unique.txt]

PT J
AU Di Girolamo, F
   D'Amato, A
   Righetti, PG
AF Di Girolamo, Francesco
   D'Amato, Alfonsina
   Righetti, Pier Giorgio
TI Horam nonam exclamavit: sitio. The trace proteome of your daily vinegar
SO JOURNAL OF PROTEOMICS
LA English
DT Article
DE White-wine vinegar; Trace proteome; Combinatorial peptide ligand
   libraries; Food traceability
ID PEPTIDE LIGAND LIBRARIES; WINE; ARENA
AB The trace proteome of white-wine vinegar has been identified via capture with home-made combinatorial peptide ligand libraries under conditions mimicking reverse-phase capture, i.e. at pH 2.2 in presence of 0.1% trifluoroacetic acid. A total of 27 unique gene products have been identified, of which 10 specific of the database Vitis vinifera, 13 found in the general database Uniprot_viridiplantae and 4 in Swiss Prot_all entries. The most abundant species detected, on the basis of spectral counts, appears to be the whole genome shotgun sequence of line PN40024, scaffold_22 (a protein of the glycosyl hydrolase family). Curiously, up to the present, no information had been available on vinegar proteome. (C) 2011 Elsevier B.V. All rights reserved.
C1 [Di Girolamo, Francesco; D'Amato, Alfonsina; Righetti, Pier Giorgio] Politecn Milan, Dept Chem Mat & Chem Engn Giulio Natta, I-20131 Milan, Italy.
RP Righetti, PG (reprint author), Politecn Milan, Dept Chem Mat & Chem Engn Giulio Natta, Via Mancinelli 7, I-20131 Milan, Italy.
EM piergiorgio.righetti@polimi.it
OI D'Amato, Alfonsina/0000-0002-8147-7235
FU MIUR (Rome) [20087ATS57]
FX Supported in part by a grant from MIUR (PRIN2008, Rome, project number
   20087ATS57).
CR Boschetti E, 2008, J PROTEOMICS, V71, P255, DOI 10.1016/j.jprot.2008.05.002
   Boschetti E, 2009, PROTEOMICS, V9, P1492, DOI 10.1002/pmic.200800389
   Cilindre C, 2008, J PROTEOME RES, V7, P1199, DOI 10.1021/pr070419p
   D'Amato A, 2011, J PROTEOME RES, V10, P3789, DOI 10.1021/pr200266w
   D'Amato A, 2011, J PROTEOME RES, V10, P2684, DOI 10.1021/pr2001447
   D'Amato A, 2010, J PROTEOMICS, V73, P2370, DOI 10.1016/j.jprot.2010.08.010
   Fasoli E, 2011, J PROTEOMICS, V74, P1080, DOI 10.1016/j.jprot.2011.03.016
   Ilha Eunice-Cassanego, 2000, Acta Cientifica Venezolana, V51, P231
   Maldonado O, 1975, J FOOD SCI, V40, P262
   Mazza Stefano, 2009, P17, DOI 10.1007/978-88-470-0866-3_2
   Mu J, 2003, J WOOD SCI, V49, P262, DOI 10.1007/s10086-002-0472-z
   Muscatine D, 2007, VINEGAR SPILAMBERTO
   Nanda K, 2001, APPL ENVIRON MICROB, V67, P986, DOI 10.1128/AEM.67.2.986-990.2001
   Orey C., 2009, HEALING POWERS VINEG
   Parrondo J, 2003, J I BREWING, V109, P356, DOI 10.1002/j.2050-0416.2003.tb00610.x
   Righetti PG, 2008, MASS SPECTROM REV, V27, P596, DOI 10.1002/mas.20178
   Righetti PG, 2010, EXPERT REV PROTEOMIC, V7, P373, DOI 10.1586/EPR.10.25
   Solieri L, 2009, VINEGARS WORLD
   Suenaga H, 1993, J JPN SOC FOOD SCI, V40, P225
   Thacker E, 2005, VINEGAR BOOK
   WHITE J, 1970, Process Biochemistry, V5, P54
NR 21
TC 10
Z9 10
U1 0
U2 0
PU ELSEVIER SCIENCE BV
PI AMSTERDAM
PA PO BOX 211, 1000 AE AMSTERDAM, NETHERLANDS
SN 1874-3919
J9 J PROTEOMICS
JI J. Proteomics
PD DEC 21
PY 2011
VL 75
IS 2
BP 718
EP 724
DI 10.1016/j.jprot.2011.08.004
PG 7
WC Biochemical Research Methods
SC Biochemistry & Molecular Biology
GA 871VJ
UT WOS:000298765500033
PM 21867782
DA 2019-07-15
ER

PT J
AU Wang, ZH
   Dong, XF
   Zhang, GQ
   Tong, JM
   Zhang, Q
   Xu, SZ
AF Wang, Zhi-Hong
   Dong, Xiao-Fang
   Zhang, Guo-Qing
   Tong, Jian-Ming
   Zhang, Qi
   Xu, Shang-Zhong
TI Waste vinegar residue as substrate for phytase production
SO WASTE MANAGEMENT & RESEARCH
LA English
DT Article
DE Waste vinegar residue; Aspergillus ficuum NTG-23; phytase;
   Plackett-Burman design; steepest ascent path; response surface
   methodology
ID SOLID-STATE FERMENTATION; MOLD SPOROTRICHUM-THERMOPHILE; EXTRACELLULAR
   PHYTASE; ASPERGILLUS-FICUUM; PURIFICATION; OPTIMIZATION; PERFORMANCE;
   PHOSPHORUS
AB Waste vinegar residue, the by-product of vinegar processing, was used as substrate for phytase production from Aspergillus ficuum NTG-23 in solid-state fermentation to investigate the potential for the efficient re-utilization or recycling of waste vinegar residue. Statistical designs were applied in the processing of phytase production. First, a Plackett-Burman (PB) design was used to evaluate eleven parameters: glucose, starch, wheat bran, (NH4)(2)SO4, NH4NO3, tryptone, soybean meal, MgSO4 center dot 7H(2)O, CaCl2 center dot 7H(2)O, FeSO4 center dot 7H(2)O, incubation time. The PB experiments showed that there were three significant factors: glucose, soybean meal and incubation time. The closest values to the optimum point were then derived by steepest ascent path. Finally, a mathematical model was created and validated to explain the behavioural process after these three significant factors were optimized using response surface methodology (RSM). The best phytase activity was attained using the following conditions: glucose (7.2%), soybean meal (5.1%), and incubation time (271 h). The phytase activity was 7.34-fold higher due to optimization by PB design, steepest ascent path design and RSM. The phytase activity was enhanced 0.26-fold in comparison with the results by the second step of steepest ascent path design. The results indicate that with waste vinegar residue as a substrate higher production of phytase from Aspergillus ficuum NTG-23 could be obtained through an optimization process and that this method might be applied to an integrated system for recycling of the waste vinegar residue.
C1 [Wang, Zhi-Hong; Dong, Xiao-Fang; Zhang, Guo-Qing; Tong, Jian-Ming; Zhang, Qi] Chinese Acad Agr Sci, Inst Anim Sci, State Key Lab Anim Nutr, Beijing 100193, Peoples R China.
RP Tong, JM (reprint author), Chinese Acad Agr Sci, Inst Anim Sci, State Key Lab Anim Nutr, 2 Yuanmingyuan W Rd, Beijing 100193, Peoples R China.
EM tjm606@263.net
FU National Science and Technology Foundation of China [2006BAD12B05]
FX This research was financially supported by grant (2006BAD12B05) from the
   National Science and Technology Foundation for the 11th Five-year
   Project of China.
CR Bogar B, 2003, J IND MICROBIOL BIOT, V30, P183, DOI 10.1007/s10295-003-0027-3
   Bogar B, 2003, BIOTECHNOL PROGR, V19, P312, DOI 10.1021/bp020126v
   Cannel E, 1980, PROCESS BIOCHEM, V15, P27
   Casey A, 2004, J BIOTECHNOL, V110, P313, DOI 10.1016/j.jbiotec.2004.03.001
   Casey A, 2003, BIORESOURCE TECHNOL, V86, P183, DOI 10.1016/S0960-8524(02)00145-1
   Chadha BS, 2004, WORLD J MICROB BIOT, V20, P105, DOI 10.1023/B:WIBI.0000013319.13348.0a
   GREINER R, 1993, ARCH BIOCHEM BIOPHYS, V303, P107, DOI 10.1006/abbi.1993.1261
   Haaland P. D., 1989, EXPT DESIGN BIOTECHN, P1
   Haefner S, 2005, APPL MICROBIOL BIOT, V68, P588, DOI 10.1007/s00253-005-0005-y
   HAN YW, 1987, J IND MICROBIOL, V2, P195, DOI 10.1007/BF01569540
   Holman WIM, 1943, BIOCHEM J, V37, P256, DOI 10.1042/bj0370256
   In MJ, 2009, PROCESS BIOCHEM, V44, P122, DOI 10.1016/j.procbio.2008.10.006
   Jeong GT, 2007, APPL BIOCHEM BIOTECH, V137, P583, DOI 10.1007/s12010-007-9081-z
   Keshavarz K, 2003, POULTRY SCI, V82, P71, DOI 10.1093/ps/82.1.71
   Krishna C, 2001, J IND MICROBIOL BIOT, V26, P161, DOI 10.1038/sj.jim.7000103
   Mitchell DB, 1997, MICROBIOL-SGM, V143, P245, DOI 10.1099/00221287-143-1-245
   Montgomery DC, 2000, DESIGN ANAL EXPT, P430
   Montgomery DC, 1991, DESIGN ANAL EXPT, P523
   Pandey A, 2001, BIORESOURCE TECHNOL, V77, P203, DOI 10.1016/S0960-8524(00)00139-5
   Payne RL, 2005, POULTRY SCI, V84, P265, DOI 10.1093/ps/84.2.265
   Plackett RL, 1946, BIOMETRIKA, V33, P305, DOI 10.2307/2332195
   Roopesh K, 2006, BIORESOURCE TECHNOL, V97, P506, DOI 10.1016/j.biortech.2005.02.046
   Singh B, 2006, J APPL MICROBIOL, V101, P344, DOI 10.1111/j.1365-2672.2006.02921.x
   Singh B, 2008, BIORESOURCE TECHNOL, V99, P2824, DOI 10.1016/j.biortech.2007.06.010
   Singh B, 2006, APPL BIOCHEM BIOTECH, V133, P239, DOI 10.1385/ABAB:133:3:239
   Tang XJ, 2004, BIORESOURCE TECHNOL, V93, P175, DOI 10.1016/j.biortech.2003.10.013
   ULLAH AHJ, 1987, PREP BIOCHEM, V17, P63, DOI 10.1080/00327488708062477
   Veum TL, 2006, J ANIM SCI, V84, P1147
   Wodzinski RJ, 1996, ADV APPL MICROBIOL, V42, P263, DOI 10.1016/S0065-2164(08)70375-7
   Yang ZL, 1999, CHINAFEED, V6, P24
NR 30
TC 9
Z9 13
U1 0
U2 13
PU SAGE PUBLICATIONS LTD
PI LONDON
PA 1 OLIVERS YARD, 55 CITY ROAD, LONDON EC1Y 1SP, ENGLAND
SN 0734-242X
EI 1096-3669
J9 WASTE MANAGE RES
JI Waste Manage. Res.
PD DEC
PY 2011
VL 29
IS 12
BP 1262
EP 1270
DI 10.1177/0734242X11398521
PG 9
WC Engineering, Environmental; Environmental Sciences
SC Engineering; Environmental Sciences & Ecology
GA 854TY
UT WOS:000297518600004
PM 21447611
DA 2019-07-15
ER

PT J
AU Kaur, P
   Kocher, GS
   Phutela, RP
AF Kaur, Pardeep
   Kocher, G. S.
   Phutela, R. P.
TI Production of tea vinegar by batch and semicontinuous fermentation
SO JOURNAL OF FOOD SCIENCE AND TECHNOLOGY-MYSORE
LA English
DT Article
DE Tea wine; Vinegar; Volatile acidity; Semi continuous fermentation;
   Immobilization
ID SACCHAROMYCES-CEREVISIAE; WINE; INFUSIONS; ETHANOL; ACID
AB The fermented tea vinegar combines the beneficial properties of tea and vinegar. The complete fermentation takes 4 to 5 weeks in a batch culture and thus can be shortened by semi continuous/ continuous fermentation using immobilized bacterial cells. In the present study, alcoholic fermentation of 1.0 and 1.5% tea infusions using Saccharomyces cerevisae G was carried out that resulted in 84.3 and 84.8% fermentation efficiency (FE) respectively. The batch vinegar fermentation of these wines with Acetobacter aceti NRRL 746 at the initial 1% acidity yielded 4.5 and 4.7% volatile acidity with 71.4 and 73% FE in 24 days. The semi continuous fermentation using sugarcane bagasse adsorbeded A.aceti cells produced 4.4% of volatile acidity from 1.5% tea wine (8.9% ethanol and 1.0% acidity), in 9 flow cycles, each of 4 h duration in a fermentation column at 50 ml/h. In the scale up process, 600 ml 1.5% tea wine produced 4.3% volatile acidity at 42.7% FE in 9 flow cycles of 12 h duration each.
C1 [Kaur, Pardeep; Kocher, G. S.; Phutela, R. P.] Punjab Agr Univ, Dept Microbiol, Ludhiana 141004, Punjab, India.
RP Kocher, GS (reprint author), Punjab Agr Univ, Dept Microbiol, Ludhiana 141004, Punjab, India.
EM g_kochar@yahoo.com
CR AMERINE MA, 1967, TECHNOLOGY WINE MAKI, P678
   Association of Official Analytical Chemists, 1980, OFF METH AN
   CAPUTI A, 1969, J ASSOC OFF ANA CHEM, V52, P85
   Chand Pasha, 2005, Food Chemistry, V89, P449, DOI 10.1016/j.foodchem.2004.02.054
   Fregapane G, 2003, EUR FOOD RES TECHNOL, V216, P63, DOI 10.1007/s00217-002-0587-x
   GARG N, 1995, J FOOD SCI TECH MYS, V32, P216
   Guttapadu Sreeramulu, 2000, Journal of Agricultural and Food Chemistry, V48, P2589, DOI 10.1021/jf991333m
   Horzic D, 2009, FOOD CHEM, V115, P441, DOI 10.1016/j.foodchem.2008.12.022
   HUI YH, 1992, ENCY FOOD SCI TECHNO, V4, P2525
   JIRANEK V, 1995, AM J ENOL VITICULT, V46, P75
   Johnston Carol S, 2006, MedGenMed, V8, P61
   KIM DH, 1999, KOREAN SOC FOOD SCI, V28, P53
   Kocher GS, 2006, J I BREWING, V112, P264, DOI 10.1002/j.2050-0416.2006.tb00722.x
   KOCHER GS, 2003, EL P S FOOD NUTR SEC
   Lane J. H., 1923, J SOC CHEM IND LOND, V42, P32
   LIYANAGE AC, 1988, SRILANKA J TEA SCI, V3, P46
   Lu SF, 1999, J APPL MICROBIOL, V86, P55, DOI 10.1046/j.1365-2672.1999.00633.x
   Mandeep Kaur, 2002, Indian Journal of Microbiology, V42, P255
   Wrobel K, 2000, BIOL TRACE ELEM RES, V78, P271, DOI 10.1385/BTER:78:1-3:271
   Yamagishi K, 1998, J JPN SOC FOOD SCI, V45, P545
NR 20
TC 7
Z9 8
U1 1
U2 29
PU SPRINGER INDIA
PI NEW DELHI
PA 7TH FLOOR, VIJAYA BUILDING, 17, BARAKHAMBA ROAD, NEW DELHI, 110 001,
   INDIA
SN 0022-1155
J9 J FOOD SCI TECH MYS
JI J. Food Sci. Technol.-Mysore
PD DEC
PY 2011
VL 48
IS 6
BP 755
EP 758
DI 10.1007/s13197-010-0143-9
PG 4
WC Food Science & Technology
SC Food Science & Technology
GA 824CK
UT WOS:000295178300017
PM 23572817
OA Green Published
DA 2019-07-15
ER

PT J
AU Ogino, H
   Azuma, Y
   Hosoyama, A
   Nakazawa, H
   Matsutani, M
   Hasegawa, A
   Otsuyama, K
   Matsushita, K
   Fujita, N
   Shirai, M
AF Ogino, Hidetaka
   Azuma, Yoshinao
   Hosoyama, Akira
   Nakazawa, Hidekazu
   Matsutani, Minenosuke
   Hasegawa, Akihiro
   Otsuyama, Ken-ichiro
   Matsushita, Kazunobu
   Fujita, Nobuyuki
   Shirai, Mutsunori
TI Complete Genome Sequence of NBRC 3288, a Unique Cellulose-Nonproducing
   Strain of Gluconacetobacter xylinus Isolated from Vinegar
SO JOURNAL OF BACTERIOLOGY
LA English
DT Article
ID ACETOBACTER-XYLINUM
AB Gluconacetobacter xylinus is involved in the industrial production of cellulose. We have determined the genome sequence of G. xylinus NBRC 3288, a cellulose-nonproducing strain. Comparative analysis of genomes of G. xylinus NBRC 3288 with those of the cellulose-producing strains clarified the genes important for cellulose production in Gluconacetobacter.
C1 [Ogino, Hidetaka; Azuma, Yoshinao; Matsutani, Minenosuke; Hasegawa, Akihiro; Otsuyama, Ken-ichiro; Shirai, Mutsunori] Yamaguchi Univ, Grad Sch Med, Dept Microbiol, Ube, Yamaguchi 7558505, Japan.
   [Hosoyama, Akira; Nakazawa, Hidekazu; Fujita, Nobuyuki] Natl Inst Technol & Evaluat, Biol Resource Ctr, Shibuya Ku, Tokyo 1510066, Japan.
   [Matsushita, Kazunobu] Yamaguchi Univ, Fac Agr, Dept Biol Chem, Yamaguchi 7538515, Japan.
RP Shirai, M (reprint author), Yamaguchi Univ, Grad Sch Med, Dept Microbiol, 1-1-1 Minami Kogushi, Ube, Yamaguchi 7558505, Japan.
EM mshirai@yamaguchi-u.ac.jp
FU Mizkan Group Corporation; Innovation Center of Yamaguchi University
FX This research was supported by a grant-in-aid from the Program for
   Promotion of Basic Research Activities for Innovative Biosciences
   (PROBRAIN), Mizkan Group Corporation, and Innovation Center of Yamaguchi
   University.
CR Azuma Y, 2009, NUCLEIC ACIDS RES, V37, P5768, DOI 10.1093/nar/gkp612
   Iyer PR, 2010, J BACTERIOL, V192, P4256, DOI 10.1128/JB.00588-10
   ROSS P, 1991, MICROBIOL REV, V55, P35
   SAXENA IM, 1990, PLANT MOL BIOL, V15, P673, DOI 10.1007/BF00016118
   Umeda Y, 1999, DNA Res, V6, P109, DOI 10.1093/dnares/6.2.109
   WONG HC, 1990, P NATL ACAD SCI USA, V87, P8130, DOI 10.1073/pnas.87.20.8130
NR 6
TC 41
Z9 42
U1 0
U2 9
PU AMER SOC MICROBIOLOGY
PI WASHINGTON
PA 1752 N ST NW, WASHINGTON, DC 20036-2904 USA
SN 0021-9193
J9 J BACTERIOL
JI J. Bacteriol.
PD DEC
PY 2011
VL 193
IS 24
BP 6997
EP 6998
DI 10.1128/JB.06158-11
PG 2
WC Microbiology
SC Microbiology
GA 858ON
UT WOS:000297810500022
PM 22123756
OA Bronze, Green Published
DA 2019-07-15
ER

PT J
AU Karademir, B
AF Karademir, Basaran
TI Effects of oral zinc sulfate applications at different pH (ascorbic
   acid, vinegar of grapes and distillated water) on serum zinc levels in
   rabbits
SO ANKARA UNIVERSITESI VETERINER FAKULTESI DERGISI
LA English
DT Article
DE Ascorbic Acid; serum Zn level; rabbit; vinegar of grapes; Zn
   fortification
ID LEVOTHYROXINE SODIUM; ABSORPTION; COPPER; RATS; BIOAVAILABILITY;
   DEFICIENCY; EXCRETION; BEHAVIOR; SHEEP; SALTS
AB The oral zinc (Zn) applications may be required in the case of Zn losses in the body. Lots of Zn forms and compounds are used for this aim. Sulfate form of Zn is used in a widespread manner with in distillated water or other diluent solutions. The purpose of this study is to reveal the effect of some acidifier agents as diluent solutions (therapeutic dose of ascorbic acid in distillated water and pure vinegar of grapes) versus distillated water, well known and commonly used. Thirty New Zealand rabbits in three equal groups were used in this study. Zinc sulfate solutions with different diluents as above were given to groups orally. Before and after (2,5 hours later) oral applications, blood samples were collected via cardiac puncture under general diethyl ether anesthesia. Atomic absorption spectrometer equipped with flame system was employed. Significant differences (p <= 0.001) were found between first and last serum Zn levels in all groups. There were also significant differences among last samples of groups (minimum p < 0.05). Throughout the experiment time significant differences were found between control group and acidifier groups (ascorbic acid and vinegar of grapes) (p < 0.05), but not between two acidifier groups (p > 0.05). Significant correlation was detected between pH and serum Zn levels of oral solutions (r = -0.838, p < 0.001). It was also observed that the oral solutions pH of ZnSO(4) influenced the serum Zn level significantly (r(2): 70.1%, p < 0.001).
   Consequently, the acidity of oral ZnSO(4) fortification solution affected the serum Zn level. While the pH level of oral ZnSO(4) solutions was decreasing, serum Zn level increased. The therapeutic dose of ascorbic acid in distillated water was more effective than pure vinegar of grapes
C1 Kafkas Univ, Dept Internal Med, Fac Vet Med, TR-36100 Kars, Turkey.
RP Karademir, B (reprint author), Kafkas Univ, Dept Internal Med, Fac Vet Med, TR-36100 Kars, Turkey.
EM basaran_k@hotmail.com
CR Ahmed A, 2008, PLANT FOOD HUM NUTR, V63, P7, DOI 10.1007/s11130-007-0062-8
   ANDERMANN G, 1982, EUR J DRUG METAB PH, V7, P233, DOI 10.1007/BF03189570
   Atakisi O, 2007, KAFKAS UNIV VET FAK, V13, P17
   Dunicz-Sokolowska A, 2006, MAGNESIUM RES, V19, P167
   Ergun G, 2009, KAFKAS UNIV VET FAK, V15, P481
   GRACE ND, 1992, NEW ZEAL J AGR RES, V35, P367
   HAMPTON L, 1976, J DAIRY SCI, V59, P1963
   HANDERSON LM, 1995, JPEN J PARENTER ENTE, V19, P393
   Harvey LJ, 2007, AM J CLIN NUTR, V85, P131
   Hotz C, 2005, J NUTR, V135, P1102
   Hotz C, 2003, J NUTR, V133, p1563S, DOI 10.1093/jn/133.5.1563S
   Karademir B, 2007, KAFKAS UNIV VET FAK, V13, P61
   Karademir B, 2007, KAFKAS UNIV VET FAK, V13, P49
   Karademir B, 2010, J ANIM VET ADV, V9, P240
   Karademir B, 2009, KAFKAS UNIV VET FAK, V15, P937
   Karademir B, 2009, J ANIM VET ADV, V8, P1846
   KEYZER JJ, 1983, PHARM WEEKBLAD, V5, P252, DOI 10.1007/BF02332954
   LEBLONDEL G, 1992, BIOL TRACE ELEM RES, V32, P281, DOI 10.1007/BF02784612
   Liu P, 2005, J INORG BIOCHEM, V99, P1733, DOI 10.1016/j.jinorgbio.2005.06.002
   McDowell L.R., 1992, MINERALS ANIMAL HUMA
   MOCCHEGIAN E, 2000, J NUTR, V130, pS1431
   OBRIEN OK, 2000, J NUTR, V130, P2251
   ODELL BL, 1989, J NUTR, V119, P1832, DOI 10.1093/jn/119.suppl_12.1832
   OMMATY R, 2005, MODERN ILAC REHBERI
   Ozpinar H, 2001, LAB ANIM-UK, V35, P282, DOI 10.1258/0023677011911615
   PHILLIPS RW, 1988, VET PHARM THERAPEUTI, P698
   RIEDELDE H, 2005, LAB CHEM ANAL REAGEN
   Romana DL, 2003, AM J CLIN NUTR, V78, P279
   Sandstead HH, 2008, AM J CLIN NUTR, V88, P1067
   SANH Y, 1993, VET ILAC REHBERI UYG
   SANH Y, 1991, VET FARMAKOLOJI ILAC
   Shay NF, 2000, J NUTR, V130, p1493S, DOI 10.1093/jn/130.5.1493S
   *SPSS, 1999, SPSS REF MAN REL 10
   SWICK RA, 1982, J ANIM SCI, V55, P1417
   Tran CD, 2004, AM J CLIN NUTR, V80, P1570
   TURNBULL AJ, 1992, NUTR RES, V12, P999, DOI 10.1016/S0271-5317(05)80584-6
   YAMAGUCHI M, 1980, TOXICOL APPL PHARM, V54, P526, DOI 10.1016/0041-008X(80)90180-5
   Yousef MI, 2002, TOXICOLOGY, V175, P223, DOI 10.1016/S0300-483X(02)00049-5
NR 38
TC 1
Z9 1
U1 0
U2 3
PU ANKARA UNIV PRESS
PI ANKARA
PA INCITAS SOKAK NO. 10, BESEVLER, ANKARA, 06510, TURKEY
SN 1300-0861
J9 ANKARA UNIV VET FAK
JI Ank. Univ. Vet. Fak. Derg.
PY 2011
VL 58
IS 1
BP 11
EP 16
DI 10.1501/Vetfak_0000002442
PG 6
WC Veterinary Sciences
SC Veterinary Sciences
GA 731MC
UT WOS:000288110000003
OA Bronze
DA 2019-07-15
ER
