# Supplementary material for: Knowledge Domain and Emerging Trends in Vinegar Research: A Bibliometric Review of the Literature from WoSCC
Source: Foods. 2020 Feb 10;9(2):166. doi: 10.3390/foods9020166 (PMC7074530; doi:10.3390/foods9020166)
Supplement: Supplementary file 1 [file foods-09-00166-s001.zip › Supplementary files/Supplementary Material/WoSCC dataset for CiteSpace/data/download2011_4x5unique.txt]

PT J
AU Lu, ZM
   Xu, W
   Yu, NH
   Zhou, T
   Li, GQ
   Shi, JS
   Xu, ZH
AF Lu, Zhen-Ming
   Xu, Wei
   Yu, Ning-Hua
   Zhou, Tu
   Li, Guo-Quan
   Shi, Jing-Song
   Xu, Zheng-Hong
TI Recovery of aroma compounds from Zhenjiang aromatic vinegar by
   supercritical fluid extraction
SO INTERNATIONAL JOURNAL OF FOOD SCIENCE AND TECHNOLOGY
LA English
DT Article
DE Aroma; optimisation; supercritical fluid extraction; zhenjiang aromatic
   vinegar
ID SOLID-STATE FERMENTATION; FRACTIONATION; SPIRITS; OIL; CO2
AB Zhenjiang aromatic vinegar, which is produced from sticky rice through solid-state fermentation, is highly prized as one of the four famous China-style vinegars, owing to its unique flavour. In this study, a method of supercritical fluid extraction (SFE) was used for the first time to recover aroma compounds from Zhenjiang aromatic vinegar. For this purpose, the optimal conditions for the extraction of aroma compounds by SFE were determined as follows: CO2 flow rate, 25 L h(-1); extraction time, 2 h; extraction pressure, 35 MPa; and extraction temperature, 323 K. Using headspace solid-phase microextraction-gas chromatography-mass spectrometry (HS-SPME-GC-MS) analysis, a total of 49 and 44 aroma compounds were identified in Zhenjiang aromatic vinegar and its SFE extract, respectively. Acetic acid, ethyl acetate, furfural, phenethyl alcohol, tetramethyl-pyrazine, 3-hydroxybutanone and benzaldehyde were the main aroma compounds in the vinegar and its SFE extract. SFE is a fast and sensitive method to recovery aroma compounds from the vinegar.
C1 [Lu, Zhen-Ming; Xu, Wei; Yu, Ning-Hua; Zhou, Tu; Xu, Zheng-Hong] Jiangnan Univ, Lab Pharmaceut Engn, Sch Med & Pharmaceut, Wuxi 214122, Peoples R China.
   [Li, Guo-Quan] Jiangsu Hengshun Vinegar Ind Co Ltd, Zhenjiang 212043, Peoples R China.
   [Shi, Jing-Song] Jiangnan Univ, Lab Bioact Prod Proc Engn, Sch Med & Pharmaceut, Wuxi 214122, Peoples R China.
   [Xu, Zheng-Hong] Jiangnan Univ, State Key Lab Food Sci & Technol, Wuxi 214122, Peoples R China.
RP Xu, ZH (reprint author), Jiangnan Univ, Lab Pharmaceut Engn, Sch Med & Pharmaceut, Wuxi 214122, Peoples R China.
EM zhenghxu@jiangnan.edu.cn
FU National High-Tech Development Programme of China [2007AA02Z203];
   National Natural Science Foundation of China [30600013]; National Key
   Technology R&D Programme in the 11th 5 Year Plan of China
   [2006BAD27B09-3, 2008BAI63B06]; State Key Laboratory of Food Science and
   Technology, Jiangnan University [SKLF-MB-200801]
FX The financial supports for this study by National High-Tech Development
   Programme of China (No. 2007AA02Z203), National Natural Science
   Foundation of China (No. 30600013), National Key Technology R&D
   Programme in the 11th 5 Year Plan of China (No. 2006BAD27B09-3 and No.
   2008BAI63B06), and State Key Laboratory of Food Science and Technology,
   Jiangnan University (No. SKLF-MB-200801) are gratefully acknowledged.
CR Besson I, 1997, APPL MICROBIOL BIOT, V47, P489, DOI 10.1007/s002530050961
   Brunner G, 2005, J FOOD ENG, V67, P21, DOI 10.1016/j.jfoodeng.2004.05.060
   Chang FC, 1999, CAN J PHYSIOL PHARM, V77, P618, DOI 10.1139/cjpp-77-8-618
   Chen JC, 2010, FOOD CHEM, V122, P1247, DOI 10.1016/j.foodchem.2010.03.072
   Porto C, 2009, INT J FOOD SCI TECH, V44, P1927, DOI 10.1111/j.1365-2621.2009.01999.x
   Gracia I, 2007, J SUPERCRIT FLUID, V43, P37, DOI 10.1016/j.supflu.2007.04.010
   Gracia I, 2009, FOOD SCI TECHNOL RES, V15, P353, DOI 10.3136/fstr.15.353
   He ZY, 2004, CHIN CONDIMENT, V2, P36
   Herrero M, 2010, J CHROMATOGR A, V1217, P2495, DOI 10.1016/j.chroma.2009.12.019
   KUI GS, 1983, PLANTA MED, V47, P89
   [李丹亚 LI Danya], 2008, [食品工业科技, Science & Technology of Food Industry], V29, P219
   Liu DR, 2004, FOOD REV INT, V20, P407, DOI 10.1081/LFRI-200033460
   Macedo S, 2008, FOOD BIOPROCESS TECH, V1, P74, DOI 10.1007/s11947-007-0002-5
   Medeiros ABP, 2006, FOOD TECHNOL BIOTECH, V44, P47
   Medina I., 1994, P 3 INT S SUP FLUIDS, P401
   Mo XL, 2010, J AGR FOOD CHEM, V58, P2462, DOI 10.1021/jf903631w
   Oliveira AL, 2009, INNOV FOOD SCI EMERG, V10, P189, DOI 10.1016/j.ifset.2008.11.002
   Perrut M., 1997, P 4 INT S SUP FLUIDS, VC, P845
   Raventos M, 2002, FOOD SCI TECHNOL INT, V8, P269, DOI 10.1106/108201302029451
   Reverchon E, 2006, J SUPERCRIT FLUID, V38, P146, DOI 10.1016/j.supflu.2006.03.020
   Rincon J, 2010, IND ENG CHEM RES, V49, P2410, DOI 10.1021/ie901871w
   Senorans FJ, 2003, J SUPERCRIT FLUID, V26, P129, DOI 10.1016/S0896-8446(02)00154-7
   Senorans FJ, 2001, J SUPERCRIT FLUID, V21, P41, DOI 10.1016/S0896-8446(01)00086-9
   Sun ZongBao, 2010, Journal of Jiangsu University - Natural Science Edition, V31, P139
   Varona S, 2008, J SUPERCRIT FLUID, V45, P181, DOI 10.1016/j.supflu.2007.07.010
   Zhang QY, 2006, SENSOR ACTUAT B-CHEM, V119, P538, DOI 10.1016/j.snb.2006.01.007
NR 26
TC 20
Z9 23
U1 0
U2 42
PU WILEY
PI HOBOKEN
PA 111 RIVER ST, HOBOKEN 07030-5774, NJ USA
SN 0950-5423
EI 1365-2621
J9 INT J FOOD SCI TECH
JI Int. J. Food Sci. Technol.
PD JUL
PY 2011
VL 46
IS 7
BP 1508
EP 1514
DI 10.1111/j.1365-2621.2011.02649.x
PG 7
WC Food Science & Technology
SC Food Science & Technology
GA 789ND
UT WOS:000292521300023
DA 2019-07-15
ER

PT J
AU Lin, JT
   Liu, SC
   Shen, YC
   Yang, DJ
AF Lin, Jau-Tien
   Liu, Shih-Chuan
   Shen, You-Cheng
   Yang, Deng-Jye
TI Comparison of Various Preparation Methods for Determination of Organic
   Acids in Fruit Vinegars with a Simple Ion-Exclusion Liquid
   Chromatography
SO FOOD ANALYTICAL METHODS
LA English
DT Article
DE Analysis; Fruit vinegar; Ion-exclusion liquid chromatography; Organic
   acid; Sample preparation
ID CAPILLARY-ZONE-ELECTROPHORESIS; SOLID-PHASE EXTRACTION; GRAPE JUICES;
   WINE; BEVERAGES; HONEY; FOODS; MEAL; UV
AB An ion-exclusion liquid chromatography with mobile phase 0.005 mol L(-1) H(2)SO(4) and step flow rate gradient (0.2 mL min(-1) in the first 40 min and 0.5 mL min(-1) from 41 to 60 min) was used to determine 20 organic acids simultaneously at 17 A degrees C within 51 min. The peak resolutions (Rs) were 0.45 similar to 3.02 and separation factors (alpha) were all higher than 1. Impurities in fruit vinegar executed with direct injection or C18 cartridge clean-up for analysis would influence the glutaric and oxalic acid measurement; however, SAX cartridge extraction could reduce the interferences (organic acid recoveries were 93.93 similar to 99.98%). Acetic, ascorbic, citric, malic, and malonic acids were the major organic acids in fruit vinegars (apple, apple sparkling, plum, cranberry, and grape).
C1 [Liu, Shih-Chuan; Shen, You-Cheng; Yang, Deng-Jye] Chung Shan Med Univ, Sch Hlth Diet & Ind Management, Taichung 402, Taiwan.
   [Liu, Shih-Chuan; Shen, You-Cheng; Yang, Deng-Jye] Chung Shan Med Univ, Dept Nutr, Taichung 402, Taiwan.
   [Liu, Shih-Chuan; Shen, You-Cheng; Yang, Deng-Jye] Chung Shan Med Univ Hosp, Taichung 402, Taiwan.
   [Lin, Jau-Tien] Chung Shan Med Univ, Dept Appl Chem, Taichung 402, Taiwan.
RP Yang, DJ (reprint author), Chung Shan Med Univ, Sch Hlth Diet & Ind Management, 110,Sect 1,Jianguo N Rd, Taichung 402, Taiwan.
EM djyang@csmu.edu.tw
OI Shen, youcheng/0000-0002-3098-4712
FU Chun Shan Medical University, Taichung, Taiwan [CSMU 97-OM-A-062]
FX All fruit vinegar samples were kindly provided by Pai Chia Chen Brewery
   & Foods Co., Ltd., Chiayi County, Taiwan, to whom we are deeply
   appreciative. This work was supported by the Chun Shan Medical
   University, Taichung, Taiwan (project no. CSMU 97-OM-A-062).
CR Chinnici F, 2005, J FOOD COMPOS ANAL, V18, P121, DOI 10.1016/j.jfca.2004.01.005
   Davalos A, 2005, FOOD CHEM, V93, P325, DOI 10.1016/j.foodchem.2004.09.030
   Fushimi T, 2006, BRIT J NUTR, V95, P916, DOI 10.1079/BJN20061740
   Giumanini AG, 2001, J AGR FOOD CHEM, V49, P2875, DOI 10.1021/jf0103368
   Glod BK, 1997, NEUROCHEM RES, V22, P1237, DOI 10.1023/A:1021933013492
   KARAPINAR M, 1992, INT J FOOD MICROBIOL, V16, P343, DOI 10.1016/0168-1605(92)90036-3
   Klampfl CW, 1998, ELECTROPHORESIS, V19, P2459, DOI 10.1002/elps.1150191418
   Mato I, 2005, FOOD RES INT, V38, P1175, DOI 10.1016/j.foodres.2005.04.007
   Mato I, 2007, FOOD CHEM, V102, P104, DOI 10.1016/j.foodchem.2006.05.002
   Medina E, 2007, J FOOD PROTECT, V70, P1194, DOI 10.4315/0362-028X-70.5.1194
   Murooka Y, 2008, J IND MICROBIOL BIOT, V35, P791, DOI 10.1007/s10295-008-0362-5
   Oliveira AP, 2008, FOOD CHEM, V111, P393, DOI 10.1016/j.foodchem.2008.04.004
   Ostman E, 2005, EUR J CLIN NUTR, V59, P983, DOI 10.1038/sj.ejcn.1602197
   Ribeiro B, 2007, FOOD CHEM, V100, P504, DOI 10.1016/j.foodchem.2005.09.073
   Rodrigues CI, 2007, J FOOD COMPOS ANAL, V20, P440, DOI 10.1016/j.jfca.2006.08.005
   Saradhuldhat P, 2007, SCI HORTIC-AMSTERDAM, V112, P297, DOI 10.1016/j.scienta.2006.12.031
   Shahidi F, 2008, ASIA PAC J CLIN NUTR, V17, P380
   Silva BM, 2004, J AGR FOOD CHEM, V52, P4705, DOI 10.1021/jf040057v
   Soyer Y, 2003, J FOOD COMPOS ANAL, V16, P629, DOI 10.1016/S0889-1575(03)00065-6
   Suarez-Luque S, 2002, J CHROMATOGR B, V770, P77, DOI 10.1016/S1570-0232(01)00583-9
   Suarez-Luque S, 2002, J CHROMATOGR A, V955, P207, DOI 10.1016/S0021-9673(02)00248-0
   Sugiyama M, 2003, EUR J CLIN NUTR, V57, P743, DOI 10.1038/sj.ejcn.1601606
   Tesfaye W, 2002, TRENDS FOOD SCI TECH, V13, P12, DOI 10.1016/S0924-2244(02)00023-7
   Valentao P, 2005, J AGR FOOD CHEM, V53, P4925, DOI 10.1021/jf0580263
   Yang MH, 2001, FOOD CHEM, V75, P101, DOI 10.1016/S0308-8146(01)00211-4
NR 25
TC 16
Z9 19
U1 3
U2 48
PU SPRINGER
PI NEW YORK
PA 233 SPRING ST, NEW YORK, NY 10013 USA
SN 1936-9751
J9 FOOD ANAL METHOD
JI Food Anal. Meth.
PD DEC
PY 2011
VL 4
IS 4
BP 531
EP 539
DI 10.1007/s12161-011-9204-6
PG 9
WC Food Science & Technology
SC Food Science & Technology
GA 846FV
UT WOS:000296883500010
DA 2019-07-15
ER

PT J
AU Liu, F
   He, Y
   Wang, L
   Sun, GM
AF Liu, Fei
   He, Yong
   Wang, Li
   Sun, Guangming
TI Detection of Organic Acids and pH of Fruit Vinegars Using Near-Infrared
   Spectroscopy and Multivariate Calibration
SO FOOD AND BIOPROCESS TECHNOLOGY
LA English
DT Article
DE Near-infrared spectroscopy; Fruit vinegar; Organic acids and pH; Wavelet
   transform; Least squares-support vector machine
ID SOLUBLE SOLIDS CONTENT; ORANGE JUICE; PREDICTION; QUANTIFICATION;
   CLASSIFICATION; IDENTIFICATION; CHEMOMETRICS; SPECTROMETRY; FEASIBILITY;
   REGRESSION
AB Near-infrared (NIR) spectroscopy was investigated to determine the acetic, tartaric, formic acids and pH of fruit vinegars. Optimal partial least squares (PLS) models were developed with different preprocessing. Simultaneously, the performance of least squares-support vector machine (LS-SVM) models was compared with three kinds of inputs, including wavelet transform (WT), latent variables, and effective wavelengths (EWs). The results indicated that all LS-SVM models outperformed PLS models. The optimal correlation coefficient (r), root mean square error of prediction and bias for validation set were 0.9997, 0.3534, and -0.0110 for acetic acid by WT-LS-SVM; 0.9985, 0.1906, and 0.0025 for tartaric acid by WT-LS-SVM; 0.9987, 0.1734, and 0.0012 for formic acid by EW-LS-SVM; and 0.9996, 0.0842, and 0.0012 for pH by WT-LS-SVM, respectively. The results indicated that NIR spectroscopy (7,800-4,000 cm(-1)) combined with LS-SVM could be utilized as a precision method for the determination of organic acids and pH of fruit vinegars.
C1 [Liu, Fei; He, Yong; Wang, Li; Sun, Guangming] Zhejiang Univ, Coll Biosyst Engn & Food Sci, Hangzhou 310029, Zhejiang, Peoples R China.
RP He, Y (reprint author), Zhejiang Univ, Coll Biosyst Engn & Food Sci, 268 Kaixuan Rd, Hangzhou 310029, Zhejiang, Peoples R China.
EM yhe@zju.edu.cn
RI He, Yong/E-3218-2010; LIU, Fei/A-9493-2009
OI He, Yong/0000-0001-6752-1757; LIU, Fei/0000-0003-0266-6896
FU National Science and Technology Support Program [2006BAD10A09]; MOE, P.
   R. C.; Natural Science Foundation of China [30671213]
FX This study was supported by the National Science and Technology Support
   Program (2006BAD10A09), the Teaching and Research Award Program for
   Outstanding Young Teachers in Higher Education Institutions of MOE, P.
   R. C., and Natural Science Foundation of China (project no. 30671213).
CR Anklam E, 1998, FOOD CHEM, V61, P243, DOI 10.1016/S0308-8146(97)00104-0
   BARNES RJ, 1989, APPL SPECTROSC, V43, P772, DOI 10.1366/0003702894202201
   Caligiani A, 2007, ANAL CHIM ACTA, V585, P110, DOI 10.1016/j.aca.2006.12.016
   Casale M, 2006, ANAL CHIM ACTA, V557, P360, DOI 10.1016/j.aca.2005.10.063
   Cen HY, 2007, J FOOD ENG, V82, P253, DOI 10.1016/j.jfoodeng.2007.02.039
   Cen HY, 2006, J AGR FOOD CHEM, V54, P7437, DOI 10.1021/jf061689f
   Chang RC, 2005, J FOOD DRUG ANAL, V13, P348
   Chauchard F, 2004, CHEMOMETR INTELL LAB, V71, P141, DOI 10.1016/j.chemolab.2004.01.003
   Chen QS, 2007, SPECTROCHIM ACTA A, V66, P568, DOI 10.1016/j.saa.2006.03.038
   Chen XJ, 2011, FOOD BIOPROCESS TECH, V4, P753, DOI 10.1007/s11947-009-0199-6
   Cocchi M, 2004, CHEMOMETR INTELL LAB, V71, P129, DOI 10.1016/j.chemolab.2004.01.004
   Drai R, 2002, NDT&E INT, V35, P567, DOI 10.1016/S0963-8695(02)00041-5
   Fu XG, 2005, J FOOD ENG, V69, P461, DOI 10.1016/j.jfoodeng.2004.08.039
   GAO HY, 2005, CHINESE J ANAL CHEM, V32, P1645
   Garcia-Parrilla MC, 1997, TALANTA, V44, P119, DOI 10.1016/S0039-9140(96)02012-7
   GELADI P, 1986, ANAL CHIM ACTA, V185, P1, DOI 10.1016/0003-2670(86)80028-9
   GORRY PA, 1990, ANAL CHEM, V62, P570, DOI 10.1021/ac00205a007
   Guo Hui, 2006, Journal of System Simulation, V18, P2033
   HAN YS, 1996, ACTA NUTRIMENTA SINI, V18, P120
   LANZA E, 1984, J FOOD SCI, V49, P995, DOI 10.1111/j.1365-2621.1984.tb10378.x
   LAPA RAS, 1995, FOOD CONTROL, V6, P155, DOI 10.1016/0956-7135(94)00005-X
   LI HB, 2000, T CSAE, V16, P114
   Li XL, 2010, FOOD BIOPROCESS TECH, V3, P651, DOI 10.1007/s11947-008-0101-y
   Liu F, 2008, ANAL CHIM ACTA, V615, P10, DOI 10.1016/j.aca.2008.03.030
   Liu F, 2008, ANAL CHIM ACTA, V610, P196, DOI 10.1016/j.aca.2008.01.039
   Liu F, 2011, FOOD BIOPROCESS TECH, V4, P387, DOI 10.1007/s11947-008-0174-7
   Liu F, 2009, FOOD CHEM, V115, P1430, DOI 10.1016/j.foodchem.2009.01.073
   Murray I., 1986, P INT NIR NIT C, P13
   Oliveira SR, 2007, FOOD CHEM, V105, P236, DOI 10.1016/j.foodchem.2006.11.003
   Saiz-Abajo MJ, 2006, FOOD CHEM, V99, P615, DOI 10.1016/j.foodchem.2005.08.006
   Saiz-Abajo MJ, 2005, ANAL CHIM ACTA, V528, P63, DOI 10.1016/j.aca.2004.06.027
   Shao YN, 2009, FOOD BIOPROCESS TECH, V2, P229, DOI 10.1007/s11947-008-0180-9
   Singh CB, 2010, FOOD BIOPROCESS TECH, V3, P2, DOI 10.1007/s11947-008-0093-7
   Sinija VR, 2011, FOOD BIOPROCESS TECH, V4, P136, DOI 10.1007/s11947-008-0149-8
   Sorensen LK, 1998, INT DAIRY J, V8, P863, DOI 10.1016/S0958-6946(98)00130-7
   Suykens JAK, 1999, NEURAL PROCESS LETT, V9, P293, DOI 10.1023/A:1018628609742
   Vapnik V. N., 1995, NATURE STAT LEARNING
   Wang WJ, 2003, NEUROCOMPUTING, V55, P643, DOI 10.1016/S0925-2312(02)00632-X
   Woodcock T, 2008, FOOD BIOPROCESS TECH, V1, P117, DOI 10.1007/s11947-007-0033-y
   YAN Yan-lu, 2005, FDN APPL NEAR INFRAR
   Yano T, 1997, J FERMENT BIOENG, V84, P461, DOI 10.1016/S0922-338X(97)82008-9
   YU HY, 2007, J FOOD SCI, V72, P125
   [朱婷婷 Zhu Tingting], 2005, [食品与发酵工业, Food and Fermentation Industries], V31, P108
NR 43
TC 58
Z9 60
U1 2
U2 47
PU SPRINGER
PI NEW YORK
PA 233 SPRING ST, NEW YORK, NY 10013 USA
SN 1935-5130
J9 FOOD BIOPROCESS TECH
JI Food Bioprocess Technol.
PD NOV
PY 2011
VL 4
IS 8
BP 1331
EP 1340
DI 10.1007/s11947-009-0240-9
PG 10
WC Food Science & Technology
SC Food Science & Technology
GA 829JM
UT WOS:000295575300001
DA 2019-07-15
ER

PT J
AU Falcone, PM
   Boselli, E
   Frega, NG
AF Falcone, Pasquale M.
   Boselli, Emanuele
   Frega, Natale Giuseppe
TI Structure-composition relationships of the Traditional Balsamic Vinegar
   close to jamming transition
SO FOOD RESEARCH INTERNATIONAL
LA English
DT Article
DE Sugar; melanoidins; metal ions; structure; physical property; pH
ID ATOMIC-ABSORPTION SPECTROSCOPY; TRADIZIONALE-DI-MODENA; QUALITY; METALS;
   GRAPE; IONS
AB The Traditional Balsamic Vinegar of Modena (TBVM), an Italian valuable specialty produced from cooked grape must becomes viscous through a long-ageing process. TBVM may undergo jamming transition which causes its depreciation. A liquid and jammed TBVM were investigated for their microstructure and elemental composition by coupling two non-destructive techniques, i.e. Environmental Scanning Electronic Microscopy (ESEM) and Energy Dispersive X-Ray Spectroscopy (EDS). The same samples were also analyzed for their molecular size distribution by Size Exclusion Chromatography (SEC) and their shear viscosity with a stress-controlled rheometer. TBVM in the jammed state behaved as a pseudoplastic fluid due to the presence of nitrogen-free polymers with a molecular size dispersion lower than a liquid TBVM, the latest showed the Newtonian flow behavior. TBVM solid particles detected close to jamming transition showed a C/O ratio of 2.5 (liquid TBVM) and 3.7 (jammed TBVM), thus much higher than the main TBVM constituents (glucose, fructose and acetic acid). The Fe and Mg content was higher and pH was lower in the jammed TBVM. It was hypothesized that jamming transition in TBVM was the result of the unbalance between two time-dependent phenomena, i.e. the increase of the bulk viscosity and the structure relaxation of nitrogen-free polymers. (C) 2011 Elsevier Ltd. All rights reserved.
C1 [Falcone, Pasquale M.; Boselli, Emanuele; Frega, Natale Giuseppe] Polytech Univ Marche, SAIFET Dept, Sect Food Sci & Technol, I-60131 Ancona, Italy.
RP Falcone, PM (reprint author), Polytech Univ Marche, SAIFET Dept, Sect Food Sci & Technol, Via Brecce Bianche, I-60131 Ancona, Italy.
EM pm.falcone@univpm.it
RI Boselli, Emanuele/I-5641-2012
OI Boselli, Emanuele/0000-0001-7931-6961; Falcone, Pasquale
   Massimiliano/0000-0002-0038-6383
CR Archer AJ, 2007, PHYS REV E, V76, DOI 10.1103/PhysRevE.76.031501
   CAL J, 2004, J COLLOID INTERF SCI, V276, P174
   *CERMET, 2009, SIST QUAL CERT CONF, P1
   Charbonneau P, 2007, PHYS REV E, V75, DOI 10.1103/PhysRevE.75.050401
   CIPELLETTI L, 2005, J PHYS-CONDENS MAT, V17, P253
   Cocchi M, 2004, J AGR FOOD CHEM, V52, P4047, DOI 10.1021/jf030712j
   CORRADINI F, 1994, J AOAC INT, V77, P714
   Falcone P. M., 2009, Industrie delle Bevande, V38, P29
   Falcone PM, 2008, J FOOD ENG, V86, P433, DOI 10.1016/j.jfoodeng.2007.10.017
   Falcone PM, 2010, FOOD RES INT, V43, P2217, DOI 10.1016/j.foodres.2010.07.013
   Falcone PM, 2010, J AGR FOOD CHEM, V58, P8680, DOI 10.1021/jf101110s
   Falcone PM, 2007, J FOOD ENG, V80, P234, DOI 10.1016/j.jfoodeng.2006.05.023
   Falcone PM, 2008, J AGR FOOD CHEM, V56, P7057, DOI 10.1021/jf800706g
   FALCONE PM, 2010, FOOD ENG, P1
   GIUDICI P, 2004, IND BEVANDE, V333, P426
   GIUDICI P, 2010, IND BEVANDE, V39, P1
   Giudici P, 2009, IND BEVANDE, V38, P37
   Giudici P, 2007, J FOOD ENG, V82, P121, DOI 10.1016/j.jfoodeng.2007.01.014
   Giudici P, 2009, ADV FOOD NUTR RES, V58, P137, DOI 10.1016/S1043-4526(09)58004-7
   GURI (Official Gazette of the Republic of Italy), 1968, OFFICIAL GAZETT 0530
   KOTRLY S, 1985, HDB CHEM EQUILIBRIA, P347
   Lemmetti F., 2010, Industrie delle Bevande, V39, P18
   LEMMETTI F, 2010, IND BEVANDE, V39, P1
   Likos CN, 2001, PHYS REP, V348, P267, DOI 10.1016/S0370-1573(00)00141-1
   MIGO VP, 1993, J FERMENT BIOENG, V76, P29, DOI 10.1016/0922-338X(93)90048-D
   Migo VP, 1997, J FERMENT BIOENG, V83, P287, DOI 10.1016/S0922-338X(97)80994-4
   Montevecchi G, 2010, FOOD CHEM, V121, P69, DOI 10.1016/j.foodchem.2009.12.005
   Ortix C, 2007, PHYS REV B, V75, DOI 10.1103/PhysRevB.75.195107
   Poon WCK, 1998, CURR OPIN COLLOID IN, V3, P593, DOI 10.1016/S1359-0294(98)80085-X
   Solieri L, 2009, VINEGARS WORLD
   Zaccarelli E, 2007, J PHYS-CONDENS MAT, V19, DOI 10.1088/0953-8984/19/32/323101
NR 31
TC 3
Z9 4
U1 1
U2 17
PU ELSEVIER SCIENCE BV
PI AMSTERDAM
PA PO BOX 211, 1000 AE AMSTERDAM, NETHERLANDS
SN 0963-9969
J9 FOOD RES INT
JI Food Res. Int.
PD JUL
PY 2011
VL 44
IS 6
BP 1613
EP 1619
DI 10.1016/j.foodres.2011.04.028
PG 7
WC Food Science & Technology
SC Food Science & Technology
GA 795DD
UT WOS:000292950800006
DA 2019-07-15
ER

PT J
AU Fan, JF
   Zhang, YY
   Zhou, LN
   Li, ZG
   Zhang, BL
   Saito, M
   Wang, XN
AF Fan, JunFeng
   Zhang, YanYan
   Zhou, LinNa
   Li, ZaiGui
   Zhang, BoLin
   Saito, Masayoshi
   Wang, XiaoNan
TI Nutritional Composition and alpha-Glucosidase Inhibitory Activity of
   Five Chinese Vinegars
SO JARQ-JAPAN AGRICULTURAL RESEARCH QUARTERLY
LA English
DT Article
DE minor grain crop; organic acid; amino acid
ID ACETIC-ACID; FERMENTATION; CALCIUM; RATS
AB Shanxi aged vinegar (SAV) and Zhenjiang aromatic vinegars (ZAV) are representative of minor grain crop vinegars in the north of China and rice vinegars in the south, respectively. The nutritional composition of five Chinese vinegars, including three typical SAV and two ZAV, were determined. Investigations showed that these vinegars differed from each other in terms of the organic acid content (75.32-175.95 g/L), and amino acids (1215.9-2878.8 mg/100 g). SAV, especially oat vinegar, were 9-40, 2-211, 4-210, 1-3 and 1-1.5 times higher than ZAV in calcium, phosphorus, iron, zinc, and manganese contents, respectively. Nicotinic acid, nicotinamide, phenolics, alkaloids and saponin in these vinegars were shown to be 2.33-37.83 mg/100g, 1.23-35.03 mg/100g, 382.4-4518.1 mu g/mL, 0.088-1.209 mg/mL, and 0.183-0.662 mg/mL, respectively. SAV seemed relatively better than ZAV in terms of essential amino acids, minerals and vitamins and also exhibited strong alpha-glucosidase inhibitory activities. These results suggested that both types of typical Chinese vinegars could be used as health foods, despite their different raw materials and processing technologies.
C1 [Li, ZaiGui] China Agr Univ, Coll Food Sci & Nutr Engn, Beijing 100083, Peoples R China.
   [Fan, JunFeng; Zhou, LinNa; Zhang, BoLin; Wang, XiaoNan] Beijing Forestry Univ, Coll Biosci & Biotechnol, Beijing 100083, Peoples R China.
   [Zhang, YanYan] Beijing Agr Coll, Dept Food Sci, Beijing 102206, Peoples R China.
   [Saito, Masayoshi] Japan Int Res Ctr Agr Sci, Tsukuba, Ibaraki 3058686, Japan.
RP Li, ZG (reprint author), China Agr Univ, Coll Food Sci & Nutr Engn, Beijing 100083, Peoples R China.
EM lizg@cau.edu.cn
FU Beijing Forestry University, China [BLYX200920, BLX2 W8007,
   2008-BL-LY-01]; National Natural Science Foundation [31071524]
FX This study was supported by BLYX200920, BLX2 W8007, and 2008-BL-LY-01,
   Beijing Forestry University, China. This study was also supported by
   funds from the National Natural Science Foundation (grant no. 31071524).
CR Amerine M. A., 1967, TECHNOLOGY WINE MAKI
   Association of Official Analytical Chemistry (AOAC), 2000, OFF METH AN AN ASS O
   Baron AD, 1998, DIABETES RES CLIN PR, V40, pS51
   Bertozzi CR, 2001, SCIENCE, V291, P2357, DOI 10.1126/science.1059820
   Carlavilla D, 2006, ELECTROPHORESIS, V27, P2551, DOI 10.1002/elps.200500909
   [陈静 CHEN Jing], 2007, [食品科学, Food Science], V28, P360
   CHENG BQ, 1987, BRIT J NUTR, V57, P69, DOI 10.1079/BJN19870010
   de Melo EB, 2006, TETRAHEDRON, V62, P10277, DOI 10.1016/j.tet.2006.08.055
   DUBOIS M, 1956, ANAL CHEM, V28, P350, DOI 10.1021/ac60111a017
   EBIHARA K, 1988, AGR BIOL CHEM TOKYO, V52, P1311
   Fan JF, 2009, J AGR FOOD CHEM, V57, P8683, DOI 10.1021/jf901680y
   *FOOD NUTR BOARD, 1989, REC DIET ALL
   Frandsen TP, 1998, PLANT MOL BIOL, V37, P1, DOI 10.1023/A:1005925819741
   He Yu-min, 2008, Zhongguo Zhong Yao Za Zhi, V33, P2607
   Horiuchi JI, 1999, J BIOSCI BIOENG, V88, P107, DOI 10.1016/S1389-1723(99)80186-8
   Huang W.K., 1989, FOOD TESTING ANAL
   Khan AR, 2004, J ENZYM INHIB MED CH, V19, P107, DOI 10.1080/14756360310001634901
   Kishi M, 1999, BIOSCI BIOTECH BIOCH, V63, P905, DOI 10.1271/bbb.63.905
   Kondo S, 2001, BIOSCI BIOTECH BIOCH, V65, P2690, DOI 10.1271/bbb.65.2690
   Liu DR, 2004, FOOD REV INT, V20, P407, DOI 10.1081/LFRI-200033460
   [龙盛京 LONG Shengjing], 2007, [食品科学, Food Science], V28, P443
   Ogawa N, 2000, J NUTR, V130, P507
   Osborne CG, 1996, NUTR REV, V54, P365
   Peterson DM, 2001, J CEREAL SCI, V33, P97, DOI 10.1006/jcrs.2000.0347
   Satoshi U., 2003, J JPN SOC NUTR FOOD, V56, P371
   Shimoji Y, 2002, J AGR FOOD CHEM, V50, P6501, DOI 10.1021/jf020458f
   Svanberg U, 1997, FOOD CONTROL, V8, P319, DOI 10.1016/S0956-7135(97)00018-2
   Wang H. Y., 2006, FOOD RES DEV, V27, P91
   White AM, 2007, DIABETES CARE, V30, P2814, DOI 10.2337/dc07-1062
   Xu Q.P., 2003, CHINA CONDIMENT, V12, P11
   Yamagishi Kenji, 1998, Nippon Shokuhin Kagaku Kogaku Kaishi, V45, P545
   Yamaki K., 2006, Nippon Shokuhin Kagaku Kogaku Kaishi = Journal of the Japanese Society for Food Science and Technology, V53, P229, DOI 10.3136/nskkk.53.229
   Yang Y., 2004, CHINA FOOD COMPOSITI
   Ye XJ, 2004, BIOSCI BIOTECH BIOCH, V68, P551, DOI 10.1271/bbb.68.551
   Yonemoto C, 1995, J JPN SOC NUTR FOOD, V48, P441
   Zemel MB, 1997, NUTR REV, V55, P303
NR 36
TC 3
Z9 5
U1 0
U2 7
PU JAPAN INT RESEARCH CENTER AGRICULTURAL SCIENCES
PI IBARAKI
PA TSUKUBA, IBARAKI, 305-8686, JAPAN
SN 0021-3551
J9 JARQ-JPN AGR RES Q
JI Jarq - Jpn. Agric. Res. Q.
PD OCT
PY 2011
VL 45
IS 4
BP 445
EP 456
DI 10.6090/jarq.45.445
PG 12
WC Agriculture, Multidisciplinary
SC Agriculture
GA 876WN
UT WOS:000299138600012
OA Bronze
DA 2019-07-15
ER
