# Supplementary material for: Knowledge Domain and Emerging Trends in Vinegar Research: A Bibliometric Review of the Literature from WoSCC
Source: Foods. 2020 Feb 10;9(2):166. doi: 10.3390/foods9020166 (PMC7074530; doi:10.3390/foods9020166)
Supplement: Supplementary file 1 [file foods-09-00166-s001.zip › Supplementary files/Supplementary Material/WoSCC dataset for CiteSpace/data/download2011_5x5unique.txt]

PT J
AU Ndung'u, K
   Hibdon, S
   Veron, A
   Flegal, AR
AF Ndung'u, Kuria
   Hibdon, Sharon
   Veron, Alain
   Flegal, A. Russell
TI Lead isotopes reveal different sources of lead in balsamic and other
   vinegars
SO SCIENCE OF THE TOTAL ENVIRONMENT
LA English
DT Article
DE Pollutant lead (Pb); Stable lead isotopes; Balsamic vinegar; HR-ICP-MS;
   MC-ICP-MS; Food contamination
ID PLASMA-MASS SPECTROMETRY; STABLE-ISOTOPE; TRACE-METALS; ICP-MS;
   ATMOSPHERIC-POLLUTION; ANTHROPOGENIC LEAD; MEDITERRANEAN SEA; WINE;
   RATIOS; CONTAMINATION
AB Fifty-eight brands of balsamic vinegars were analyzed for lead concentrations and isotopic compositions ((204)Pb, (206)Pb, (207)Pb, and (208)Pb) to test the findings of a previous study indicating relatively high levels of lead contamination in some of those vinegars more than two thirds (70%) of them exceeded California's State Maximum Level (34 mu g/L) based on consumption rates >= 0.5 mu g Pb per day. The Lead isotopic fingerprints of all those vinegars with high lead concentrations were then found to be primarily anthropogenic. This isotopic analysis unquestionably reveals multiple contamination sources including atmospheric pollutant Pb and an unidentified contamination source, likely occurring after grape harvest. Organically grown grape vinegars display the same Pb content and isotopic signatures as other vinegars. This implies that pesticides might not be a significant source of pollutant Pb in vinegars. A significant post-harvest contamination would be inherited from chemicals added during production and/or material used during transport, processing or storage of these vinegars. This is consistent with the highest Pb levels being found in aged vinegars (112 +/- 112 mu g/L) in contrast to other vinegars (41.6 +/- 28.9 mu g/L) suggesting contamination during storage. It is, therefore, projected that lead levels in most vinegars, especially aged balsamic and wine vinegars, will decrease with improvements in their manufacture and storage processes consequential to recent concerns of elevated levels of lead in some vinegars. (C) 2011 Elsevier B.V. All rights reserved.
C1 [Ndung'u, Kuria] Stockholm Univ, Dept Appl Environm Sci ITM, S-10691 Stockholm, Sweden.
   [Hibdon, Sharon; Flegal, A. Russell] Univ Calif Santa Cruz, WIGS, Santa Cruz, CA 95064 USA.
   [Veron, Alain] Univ Aix Marseille 3, CNRS, CEREGE, UMR 6635, F-13545 Aix En Provence 4, France.
RP Ndung'u, K (reprint author), Stockholm Univ, Dept Appl Environm Sci ITM, Svante Arrhenius Vag 8, SE-10691 Stockholm, Sweden.
EM Kuria.ndungu@itm.su.se
RI ndungu, kuria/A-1639-2010
OI ndungu, kuria/0000-0001-9777-9345
FU Environmental Law Foundation (ELF)
FX Rob Franks and several members of the WIGS laboratory were instrumental
   in various aspects of the study. This study was funded, in part, by the
   Environmental Law Foundation (ELF). The ELF did not have a role in the
   design collection, analysis and interpretation of data; in the writing
   of this study; and in the decision to submit the paper for publication.
CR Alleman L.Y, 1997, THESIS U AIX MARSEIL
   Almeida CMR, 2003, J AGR FOOD CHEM, V51, P3012, DOI 10.1021/jf0259664
   Almeida CMR, 1999, ANAL CHIM ACTA, V396, P45
   ANGLE CR, 1995, J TOXICOL-CLIN TOXIC, V33, P657, DOI 10.3109/15563659509010624
   Augagneur S, 1997, FRESEN J ANAL CHEM, V357, P1149, DOI 10.1007/s002160050321
   Barbaste M, 2001, TALANTA, V54, P307, DOI 10.1016/S0039-9140(00)00651-2
   Bolger PM, 1996, FOOD ADDIT CONTAM A, V13, P53, DOI 10.1080/02652039609374380
   Bollhofer A, 2001, GEOCHIM COSMOCHIM AC, V65, P1727, DOI 10.1016/S0016-7037(00)00630-X
   CRECELIUS EA, 1977, B ENVIRON CONTAM TOX, V18, P227, DOI 10.1007/BF01686071
   DABEKA RW, 1987, J ASSOC OFF ANA CHEM, V70, P754
   Doe B. R., 1970, LEAD ISOTOPES
   Erel Y, 1997, GEOCHIM COSMOCHIM AC, V61, P4495, DOI 10.1016/S0016-7037(97)00353-0
   Erel Y, 2007, ENVIRON SCI TECHNOL, V41, P5198, DOI 10.1021/es062247n
   Ferrand JL, 1999, CONT SHELF RES, V19, P23, DOI 10.1016/S0278-4343(98)00070-3
   Flegal A. R., 1990, Advances in Environmental Science and Technology., P85
   Flegal AR, 1995, REV ENVIRON CONTA<D>, V143, P1
   FLEGAL AR, 1992, NEW ENGL J MED, V326, P1293
   FLEGAL AR, 1983, EARTH PLANET SC LETT, V64, P19, DOI 10.1016/0012-821X(83)90049-3
   Gallon C, 2008, ANAL CHEM, V80, P8355, DOI 10.1021/ac800554k
   GROUSSET FE, 1994, ENVIRON SCI TECHNOL, V28, P1605, DOI 10.1021/es00058a011
   GULSON B, 1994, ARCH ENVIRON HEALTH, V49, P279, DOI 10.1080/00039896.1994.9937480
   Gulson B, 2006, ENVIRON RES, V100, P100, DOI 10.1016/j.envres.2005.03.013
   GULSON BL, 1992, AM J ENOL VITICULT, V43, P180
   Gulson B, 2008, SCI TOTAL ENVIRON, V400, P75, DOI 10.1016/j.scitotenv.2008.06.059
   Gulson Brian L., 1998, Journal of Wine Research, V9, P5, DOI 10.1080/09571269808718129
   HANDSON PD, 1984, J SCI FOOD AGR, V35, P215, DOI 10.1002/jsfa.2740350214
   HOPPER JF, 1991, TELLUS B, V43, P45, DOI 10.1034/j.1600-0889.1991.00004.x
   KEINONEN M, 1992, SCI TOTAL ENVIRON, V113, P251, DOI 10.1016/0048-9697(92)90004-C
   Larcher R, 2003, J AGR FOOD CHEM, V51, P5956, DOI 10.1021/jf021064r
   Lee T. H., 1991, Australian & New Zealand Wine Industry Journal, V6, P257
   Marcantonio F, 2002, MAR CHEM, V77, P123, DOI 10.1016/S0304-4203(01)00081-0
   MARIN B, 1998, THESIS U AIX MARSEIL
   Medina B, 2000, FOOD ADDIT CONTAM, V17, P435, DOI 10.1080/02652030050034019
   Mihaljevic M, 2006, J GEOCHEM EXPLOR, V88, P130, DOI 10.1016/j.gexplo.2005.08.025
   Miralles J, 2006, MAR POLLUT BULL, V52, P1364, DOI 10.1016/j.marpolbul.2006.03.018
   Miralles J, 2004, SCI TOTAL ENVIRON, V320, P63, DOI 10.1016/S0048-9697(03)00443-1
   MUROZUMI M, 1969, GEOCHIM COSMOCHIM AC, V33, P1247, DOI 10.1016/0016-7037(69)90045-3
   Ndung'u K, 2004, TALANTA, V64, P258, DOI 10.1016/j.talanta.2004.02.017
   NRIAGU JO, 1988, NATURE, V333, P134, DOI 10.1038/333134a0
   NRIAGU JO, 1990, SCI TOTAL ENVIRON, V92, P13, DOI 10.1016/0048-9697(90)90318-O
   RABINOWITZ MB, 1973, SCIENCE, V182, P725, DOI 10.1126/science.182.4113.725
   Rankin CW, 2005, ENVIRON HEALTH PERSP, V113, P1344, DOI 10.1289/ehp.8009
   Rosman KJR, 1998, ENVIRON RES, V78, P161, DOI 10.1006/enrs.1997.3812
   ROY S, 1996, THESIS U PARIS PARIS
   Scelfo GM, 2000, ENVIRON HEALTH PERSP, V108, P309, DOI 10.2307/3454348
   SHIHARATA H, 1980, GEOCHIM COSMOCHIM AC, V44, P149, DOI DOI 10.1016/0016-7037(80)90127-1
   SMITH DR, 1992, AM J PUBLIC HEALTH, V82, P1565, DOI 10.2105/AJPH.82.11.1565
   Stockley CS, 2003, AUST J GRAPE WINE R, V9, P47, DOI 10.1111/j.1755-0238.2003.tb00231.x
   Teutsch N, 2001, GEOCHIM COSMOCHIM AC, V65, P2853, DOI 10.1016/S0016-7037(01)00607-X
   Thomas VM, 1999, ENVIRON SCI TECHNOL, V33, P3942, DOI 10.1021/es990231+
   Tommasini S, 2000, APPL GEOCHEM, V15, P891, DOI 10.1016/S0883-2927(99)00106-7
   VERON A, 1987, NATURE, V326, P278, DOI 10.1038/326278a0
   VERON A, 1992, J ATMOS CHEM, V14, P339, DOI 10.1007/BF00115243
   Veron A, 1999, ATMOS ENVIRON, V33, P3377, DOI 10.1016/S1352-2310(98)00376-8
   Veron AJ, 1997, J GEOPHYS RES-ATMOS, V102, P28049, DOI 10.1029/97JD01527
   Vilomet JD, 2003, ENVIRON SCI TECHNOL, V37, P4586, DOI 10.1021/es010245r
   YAFFE Y, 1983, ARCH ENVIRON HEALTH, V38, P237, DOI 10.1080/00039896.1983.10545809
NR 57
TC 6
Z9 6
U1 0
U2 29
PU ELSEVIER SCIENCE BV
PI AMSTERDAM
PA PO BOX 211, 1000 AE AMSTERDAM, NETHERLANDS
SN 0048-9697
J9 SCI TOTAL ENVIRON
JI Sci. Total Environ.
PD JUN 15
PY 2011
VL 409
IS 14
BP 2754
EP 2760
DI 10.1016/j.scitotenv.2011.04.001
PG 7
WC Environmental Sciences
SC Environmental Sciences & Ecology
GA 788ZP
UT WOS:000292483400008
PM 21550100
DA 2019-07-15
ER

PT J
AU Ubeda, C
   Hidalgo, C
   Torija, MJ
   Mas, A
   Troncoso, AM
   Morales, ML
AF Ubeda, C.
   Hidalgo, C.
   Torija, M. J.
   Mas, A.
   Troncoso, A. M.
   Morales, M. L.
TI Evaluation of antioxidant activity and total phenols index in persimmon
   vinegars produced by different processes
SO LWT-FOOD SCIENCE AND TECHNOLOGY
LA English
DT Article
DE Antioxidant activity; Persimmon; Diospyros kaki; Vinegar; Wine;
   Acetification
ID ULTRASOUND-ASSISTED EXTRACTION; RADICAL ABSORBENCY CAPACITY; TROPICAL
   FRUITS; BY-PRODUCTS; CELL-WALLS; POLYPHENOLS; VEGETABLES; SOLVENT;
   PHYTOCHEMICALS; OPTIMIZATION
AB The total phenols index (TPI) and antioxidant activity of persimmon vinegars produced by different processes were evaluated. A novel extraction method was designed and optimised for this purpose with respect to the type and concentration of solvent and ultrasonication time. The best extraction conditions found were the use of 80% ethanol and 25 min of ultrasonication. Antioxidant capacity was determined by the oxygen-radical absorbance capacity of fluorescein (ORAC-FL) and 2,2'-diphenyl-1-pycrylhydrazyl (DPPH) free-radical assays. The antioxidant activities were the same in the fruit and the vinegar, except in the ORAC assay, which showed a significant decrease during the acetification process. The results showed that using the wild yeast strain native to the persimmon produced vinegars with higher antioxidant activity than that of an inoculated alcoholic fermentation. Finally, a comparison between our vinegars and other commercial examples was made. The TPI and antioxidant activity values of persimmon vinegars were always higher than those obtained from white and red-wine vinegars. The antioxidant activity and total phenols of the final product indicate that persimmon vinegar is a competitive product in the market. (C) 2011 Elsevier Ltd. All rights reserved.
C1 [Ubeda, C.; Troncoso, A. M.; Morales, M. L.] Univ Seville, Fac Farm, Area Nutr & Bromatol, E-41012 Seville, Spain.
   [Hidalgo, C.; Torija, M. J.; Mas, A.] Univ Rovira & Virgili, Fac Enol, Dept Bioquim & Biotecnol, E-43007 Tarragona, Spain.
RP Morales, ML (reprint author), Univ Seville, Fac Farm, Area Nutr & Bromatol, C-P,Garcia Gonzalez 2, E-41012 Seville, Spain.
EM mlmorales@us.es
RI UBEDA, CRISTINA/V-5870-2017; Morales, M.Lourdes/M-7892-2014; Troncoso,
   Ana M/A-6525-2008; Torija, Maria-Jesus/M-2592-2014; Mas,
   Albert/C-9812-2010
OI UBEDA, CRISTINA/0000-0002-1320-4438; Morales,
   M.Lourdes/0000-0002-0384-0326; Troncoso, Ana M/0000-0003-0291-2823;
   Torija, Maria-Jesus/0000-0001-6419-0745; Mas,
   Albert/0000-0002-0763-1679; Hidalgo, Claudio/0000-0002-9928-8854
FU Ministry of Science and Innovation of the Spanish government
   [AGL2007-66417-C02-01]
FX We wish to thank the Ministry of Science and Innovation of the Spanish
   government for their financial support of project AGL2007-66417-C02-01
   and a predoctoral fellowship. We also thank Agromedina for their kind
   provision of the persimmons.
CR Achiwa Y, 1997, BIOSCI BIOTECH BIOCH, V61, P1099, DOI 10.1271/bbb.61.1099
   Aguirre MJ, 2009, CARBOHYD RES, V344, P1095, DOI 10.1016/j.carres.2009.03.024
   Alothman M, 2009, FOOD CHEM, V115, P785, DOI 10.1016/j.foodchem.2008.12.005
   Fernandez PAA, 2010, BIOTECHNOL LETT, V32, P1095, DOI 10.1007/s10529-010-0260-6
   BRAND-WILLIAMS W, 1995, FOOD SCI TECHNOL-LEB, V28, P25
   Cacace JE, 2002, J AGR FOOD CHEM, V50, P5939, DOI 10.1021/jf025614x
   Cao GH, 1999, METHOD ENZYMOL, V299, P50
   CHATTOPADHYAY N, 2009, FOOD CHEM, V118, P823
   Chen SK, 2009, J AGR FOOD CHEM, V57, P2699, DOI 10.1021/jf804010w
   Chen X.N., 2008, J FOOD SCI, V73, P24
   Davalos A, 2004, J AGR FOOD CHEM, V52, P48, DOI 10.1021/jf0305231
   Delteil D., 2000, ENOLOGIA FUNDAMENTOS, P443
   Dillard CJ, 2000, J SCI FOOD AGR, V80, P1744, DOI 10.1002/1097-0010(20000915)80:12<1744::AID-JSFA725>3.3.CO;2-N
   Garcia-Closas R, 1999, CANCER CAUSE CONTROL, V10, P71, DOI 10.1023/A:1008867108960
   Gorinstein S, 1999, J NUTR BIOCHEM, V10, P367, DOI 10.1016/S0955-2863(99)00017-0
   Gorinstein S, 1998, J NUTR BIOCHEM, V9, P223, DOI 10.1016/S0955-2863(98)00003-5
   Gu HF, 2008, FOOD RES INT, V41, P208, DOI 10.1016/j.foodres.2007.11.011
   Huang DJ, 2005, J AGR FOOD CHEM, V53, P1841, DOI 10.1021/jf030723c
   Jaehrig SC, 2007, J AGR FOOD CHEM, V55, P4710, DOI 10.1021/jf063209q
   Joseph JA, 1999, J NEUROSCI, V19, P8114
   Lee J., 2006, J FOOD SCI, V69, P564, DOI DOI 10.1111/J.1365-2621.2004.TB13651.X
   Mazauric JP, 2005, J AGR FOOD CHEM, V53, P5647, DOI 10.1021/jf050308f
   MOWAT AM, 1990, CHARTING FUTURE, P37
   Pinelo M, 2005, FOOD CHEM, V92, P109, DOI 10.1016/j.foodchem.2004.07.015
   Pinelo M, 2005, J AGR FOOD CHEM, V53, P2111, DOI 10.1021/jf048810
   Pinelo M, 2006, TRENDS FOOD SCI TECH, V17, P579, DOI 10.1016/j.tifs.2006.05.003
   Prior RL, 2000, HORTSCIENCE, V35, P588
   Razmkhab S, 2002, J AGR FOOD CHEM, V50, P7432, DOI 10.1021/jf025733c
   Rostagno MA, 2003, J CHROMATOGR A, V1012, P119, DOI 10.1016/S0021-9673(03)01184-1
   Sakanaka S, 2008, FOOD CHEM, V107, P739, DOI 10.1016/j.foodchem.2007.08.080
   Spigno G, 2007, J FOOD ENG, V81, P200, DOI 10.1016/j.jfoodeng.2006.10.021
   Spigno G, 2007, J FOOD ENG, V78, P793, DOI 10.1016/j.jfoodeng.2005.11.020
   STEINMETZ KA, 1991, CANCER CAUSE CONTROL, V2, P325, DOI 10.1007/BF00051672
   Sultana B, 2009, MOLECULES, V14, P2167, DOI 10.3390/molecules14062167
   Wang J, 2008, FOOD CHEM, V106, P804, DOI 10.1016/j.foodchem.2007.06.062
   Wargovich MJ, 2000, HORTSCIENCE, V35, P573
   Waterhouse AL., 2001, HDB FOOD ANAL CHEM P, P463
   Yilmaz Y, 2006, J FOOD COMPOS ANAL, V19, P41, DOI 10.1016/J.JFCA.2004.10.009
   YOKOSAWA T, 2007, Patent No. 2007176845
   Zhang L, 2009, INT J PHYS SCI, V4, P418
NR 40
TC 23
Z9 26
U1 4
U2 68
PU ELSEVIER SCIENCE BV
PI AMSTERDAM
PA PO BOX 211, 1000 AE AMSTERDAM, NETHERLANDS
SN 0023-6438
J9 LWT-FOOD SCI TECHNOL
JI LWT-Food Sci. Technol.
PD SEP
PY 2011
VL 44
IS 7
BP 1591
EP 1596
DI 10.1016/j.lwt.2011.03.001
PG 6
WC Food Science & Technology
SC Food Science & Technology
GA 767BJ
UT WOS:000290830000006
DA 2019-07-15
ER

PT J
AU Yang, HL
   Qi, ZL
   Xia, XL
   Xin, Y
   Zhang, L
   Leng, YW
   Quan, W
   Wang, W
AF Yang, Hai-Lin
   Qi, Zheng-liang
   Xia, Xiao-Le
   Xin, Yu
   Zhang, Ling
   Leng, Yun-Wei
   Quan, Wu
   Wang, Wu
TI An optimum medium designed and verified for alcohol vinegar fermentation
SO AFRICAN JOURNAL OF BIOTECHNOLOGY
LA English
DT Article
DE Formula; alcohol vinegar; fermentation nutrient
ID ACETIC-ACID BACTERIA; PLANT SCALE ACETIFIER; FED-BATCH; OPERATION; WINES
AB In this article, a novel formula of nutrient salt for alcohol vinegar production was derived based on mass conservation theory of carbon source, nitrogen source and inorganic ions. Series of semi-continuous fermentations were successfully carried out in a Frings 10 L fermentation tank. The average acetification rate of semi-continuous fermentation was 2 g acetic acid/L*h within about 12 h, average stoichiometric yield was 94%, and then fed-batch trial for high concentration vinegar fermentation was successfully conducted. Both of these confirmed that this method applied was cost-effective. If this method is adopted in industry scale, vinegar manufacturers will reduce production cost significantly.
C1 [Yang, Hai-Lin; Qi, Zheng-liang; Xia, Xiao-Le; Xin, Yu; Zhang, Ling; Wang, Wu] Jiangnan Univ, Key Lab Ind Biotechnol, Minist Educ, Wuxi 214122, Peoples R China.
   [Yang, Hai-Lin; Qi, Zheng-liang; Xia, Xiao-Le; Xin, Yu; Zhang, Ling; Wang, Wu] Jiangnan Univ, Sch Biotechnol, Ctr Bioresource & Bioenergy, Wuxi 214122, Peoples R China.
   [Leng, Yun-Wei] China Univ Min & Technol, Xuzhou 221008, Peoples R China.
   [Quan, Wu] Xuzhou Hengshun Wantong Food Brewing Co, Xuzhou 221003, Peoples R China.
RP Yang, HL (reprint author), Jiangnan Univ, Key Lab Ind Biotechnol, Minist Educ, Wuxi 214122, Peoples R China.
EM qijin8800189@yahoo.com.cn
FU National High Technology Research and Development Program of China (863
   Program) [2006AA10Z314]; Key Program of the Science and Technology Plan
   of China [2008BAI63B06]; Jiangsu Higher Education Institutions
FX This work was supported by grant from the National High Technology
   Research and Development Program of China (863 Program) (No.
   2006AA10Z314), the Key Program of the Science and Technology Plan of
   China (No. 2008BAI63B06). The project was funded by the Priority
   Academic Program Development (PAPD) of Jiangsu Higher Education
   Institutions.
CR BARR, 1987, BIOTECHNOL BIOENG, V29, P796
   Bartowsky EJ, 2008, INT J FOOD MICROBIOL, V125, P60, DOI 10.1016/j.ijfoodmicro.2007.10.016
   Berraud C, 2000, BIOTECHNOL LETT, V22, P451, DOI 10.1023/A:1005639030971
   BOTELLA MA, 1990, AM J ENOL VITICULT, V41, P12
   BUCHANAN RE, 1974, FAMILY 3 BERGEYS MAN, P251
   Camu N, 2007, APPL ENVIRON MICROB, V73, P1809, DOI 10.1128/AEM.02189-06
   Cleenwerck I, 2008, INT J FOOD MICROBIOL, V125, P2, DOI 10.1016/j.ijfoodmicro.2007.04.017
   de Ory I, 2004, J FOOD ENG, V63, P39, DOI 10.1016/S0260-8774(03)00280-2
   de Ory I, 2002, J FOOD ENG, V52, P31, DOI 10.1016/S0260-8774(01)00082-6
   de Ory I, 1999, BIOPROCESS ENG, V21, P187, DOI 10.1007/s004490050661
   Dellaglio F, 2005, INT J SYST EVOL MICR, V55, P2365, DOI 10.1099/ijs.0.63301-0
   DRYSDALE GS, 1985, FOOD TECHNOL AUST, V37, P17
   Fregapane G, 2001, EUR FOOD RES TECHNOL, V213, P62, DOI 10.1007/s002170100348
   *FRINGS CO, 2004, ADV FRINGS NUTR PROD
   Lee CY, 2003, ENZYME MICROB TECH, V33, P358, DOI 10.1016/S0141-0229(03)00146-7
   Wei GD, 2009, J IND MICROBIOL BIOT, V36, P1029, DOI 10.1007/s10295-009-0584-1
   Wen SH, 2005, PROCESS BIOCHEM, V40, P3474, DOI 10.1016/j.procbio.2005.02.027
NR 17
TC 4
Z9 4
U1 0
U2 0
PU ACADEMIC JOURNALS
PI VICTORIA ISLAND
PA P O BOX 5170-00200 NAIROBI, VICTORIA ISLAND, LAGOS 73023, NIGERIA
SN 1684-5315
J9 AFR J BIOTECHNOL
JI Afr. J. Biotechnol.
PD AUG 8
PY 2011
VL 10
IS 42
BP 8421
EP 8427
PG 7
WC Biotechnology & Applied Microbiology
SC Biotechnology & Applied Microbiology
GA 818QA
UT WOS:000294767900033
DA 2019-07-15
ER

PT J
AU Chen, YH
   Hsieh, PC
   Mau, JL
   Sheu, SC
AF Chen, Ya-Hui
   Hsieh, Pao-Chuan
   Mau, Jeng-Leun
   Sheu, Shyang-Chwen
TI Antioxidant properties and mutagenicity of Pinus morrisonicola and its
   vinegar preparation
SO LWT-FOOD SCIENCE AND TECHNOLOGY
LA English
DT Article
DE Pinus morrisonicola; Antioxidant property; Ethanol fermentation; Vinegar
   fermentation
ID PLANT SCALE ACETIFIER; EMULSION; NEEDLE; HAY.; BARK; OIL
AB Pine (Pinus morrisonicola Hayata) needles was tested for toxicity and mutagenicity by Ames test and reducing power and scavenging ability on 1,1-diphenyl-2-picrylhydrazyl radicals. Based on the tests on Salmonella typhimurium TA97 and TA100, P. morrisonicola extract was not toxic and mutagenic. The reducing powers of P. morrisonicola extract and ascorbic acid were comparable with both effective concentration (EC(50)) values being 0.06 mg/mL. The extract was more effective in scavenging ability and EC(50) values were 0.02 and 0.04 mg/mL for P. morrisonicola extract and ascorbic acid, respectively. With P. morrisonicola powder (50 mg/mL) added to the cultured saccharified broth at day 1, the wine with an ethanol content of 8.23% was produced at day 12. After 11 days of fermentation, the vinegar was obtained with an acidity of 5.21 g/100 mL. Accordingly, P. morrisonicola could be used in the development of alcoholic and vinegar products to provide its beneficial health effects. (C) 2011 Elsevier Ltd. All rights reserved.
C1 [Chen, Ya-Hui; Hsieh, Pao-Chuan; Sheu, Shyang-Chwen] Natl Pingtung Univ Sci & Technol, Dept Food Sci, Neipu 91201, Pingtung, Taiwan.
   [Mau, Jeng-Leun] Natl Chung Hsing Univ, Dept Food Sci & Biotechnol, Taichung 40227, Taiwan.
RP Sheu, SC (reprint author), Natl Pingtung Univ Sci & Technol, Dept Food Sci, 1 Hseuhfu Rd, Neipu 91201, Pingtung, Taiwan.
EM ssheu@mail.npust.edu.tw
FU Council of Agriculture [2006-Nong-Ke-10.1.1-Ke-a1]
FX This work was financially supported by the Council of Agriculture under
   project No.: 2006-Nong-Ke-10.1.1-Ke-a1.
CR AMES BN, 1975, MUTAT RES, V31, P347, DOI 10.1016/0165-1161(75)90046-1
   BRAND-WILLIAMS W, 1995, FOOD SCI TECHNOL-LEB, V28, P25
   de Ory I, 2004, J FOOD ENG, V63, P39, DOI 10.1016/S0260-8774(03)00280-2
   de Ory I, 2002, J FOOD ENG, V52, P31, DOI 10.1016/S0260-8774(01)00082-6
   de Ory I, 2004, PROCESS BIOCHEM, V39, P547, DOI 10.1016/S0032-9592(03)00136-5
   Hsu TY, 2005, PHYTOMEDICINE, V12, P663, DOI 10.1016/j.phymed.2004.03.013
   James CS, 1995, ANAL CHEM FOODS
   KIM JM, 1995, J AGR FOOD CHEM, V43, P2839, DOI 10.1021/jf00059a013
   Kim KY, 2000, J AGR FOOD CHEM, V48, P1269, DOI 10.1021/jf9900229
   Lennette EH., 1985, MANUAL CLIN MICROBIO, P978
   MARON DM, 1983, MUTAT RES, V113, P173, DOI 10.1016/0165-1161(83)90010-9
   OYAIZU M, 1986, Japanese Journal of Nutrition, V44, P307
   Que F, 2006, FOOD RES INT, V39, P581, DOI 10.1016/j.foodres.2005.12.001
   Rohdewald P, 2002, INT J CLIN PHARM TH, V40, P158
   SCHAFER A, 2005, BIOMED PHARMACOTHER, V60, P5
   SHAHIDI F, 1992, CRIT REV FOOD SCI, V32, P67, DOI 10.1080/10408399209527581
   SHIMADA K, 1992, J AGR FOOD CHEM, V40, P945, DOI 10.1021/jf00018a005
   Tourino S, 2005, J AGR FOOD CHEM, V53, P4728, DOI 10.1021/jf050262q
   WALEH NS, 1982, MUTAT RES, V97, P247, DOI 10.1016/0165-1161(82)90024-3
   Yen GC, 2008, FOOD CHEM TOXICOL, V46, P175, DOI 10.1016/j.fct.2007.07.012
NR 20
TC 8
Z9 8
U1 0
U2 8
PU ELSEVIER SCIENCE BV
PI AMSTERDAM
PA PO BOX 211, 1000 AE AMSTERDAM, NETHERLANDS
SN 0023-6438
J9 LWT-FOOD SCI TECHNOL
JI LWT-Food Sci. Technol.
PD JUL
PY 2011
VL 44
IS 6
BP 1477
EP 1481
DI 10.1016/j.lwt.2011.01.016
PG 5
WC Food Science & Technology
SC Food Science & Technology
GA 753FF
UT WOS:000289752200020
DA 2019-07-15
ER

PT J
AU Al-Hardan, N
   Abdullah, MJ
   Aziz, AA
   Ahmad, H
AF Al-Hardan, N.
   Abdullah, M. J.
   Aziz, A. Abdul
   Ahmad, H.
TI ZnO Gas Sensor for Testing Vinegar Acid Concentrations
SO SAINS MALAYSIANA
LA English
DT Article
DE Electrical conductivity; gas sensors; ZnO thin films
AB A ZnO gas sensor was successfully prepared by RF sputtering. The maximum sensitivity of the sensor for vinegar test application was at 400 degrees C. The ZnO based sensor showed good sensitivity for vinegar test in the concentration range of 4% to 9%. The work reveals the ability of using ZnO gas sensor to determine the acid concentrations of the vinegars for food requirements.
C1 [Al-Hardan, N.; Abdullah, M. J.; Aziz, A. Abdul; Ahmad, H.] Univ Sains Malaysia, Sch Phys, George Town 11800, Malaysia.
RP Al-Hardan, N (reprint author), Univ Sains Malaysia, Sch Phys, George Town 11800, Malaysia.
EM naif.zd06@student.usm.my
RI Al-Hardan, Naif H./I-3710-2019; Abdullah, Mat Johar/A-9276-2010; Aziz,
   Azlan Abdul/O-8681-2019; Al-Hardan, Naif/B-3281-2011; Aziz, Azlan
   Abdul/A-6888-2010
OI Al-Hardan, Naif H./0000-0001-7309-9660; Aziz, Azlan
   Abdul/0000-0002-7977-4249; Al-Hardan, Naif/0000-0001-7309-9660; Aziz,
   Azlan Abdul/0000-0002-7977-4249
FU Universiti Sains Malaysia; Institute of Postgraduate Studies (IPS),
   Universiti Sains Malaysia
FX This work has been supported by Universiti Sains Malaysia through a
   short term grant. N.H. Al-Hardan is grateful for the fellowship from the
   Institute of Postgraduate Studies (IPS), Universiti Sains Malaysia.
CR Al-Hardan N, 2009, APPL SURF SCI, V255, P7794, DOI 10.1016/j.apsusc.2009.04.180
   Castro R, 2002, CHROMATOGRAPHIA, V56, P57, DOI 10.1007/BF02490247
   FUNAZAKI N, 1995, SENSOR ACTUAT B-CHEM, V25, P797, DOI 10.1016/0925-4005(95)85177-1
   Hellegouarc'h F, 2001, SENSOR ACTUAT B-CHEM, V73, P27, DOI 10.1016/S0925-4005(00)00603-1
   Jagadish C., 2006, PROCESSING PROPERTIE
   Johnston Carol S, 2006, MedGenMed, V8, P61
   Kim YS, 2007, SENSOR ACTUAT B-CHEM, V122, P211, DOI 10.1016/j.snb.2006.05.023
   Lenghor N, 2002, TALANTA, V58, P1139, DOI 10.1016/S0039-9140(02)00444-7
   Morkoc H, 2009, FUNDAMENTALS MAT DEV
   Moros J, 2008, TALANTA, V74, P632, DOI 10.1016/j.talanta.2007.06.046
   Steine C, 2001, J AGR FOOD CHEM, V49, P3151, DOI 10.1021/jf0014664
   XIAOBO Z, 2003, SENSORS, V3, P101
NR 12
TC 2
Z9 2
U1 2
U2 4
PU UNIV KEBANGSAAN MALAYSIA
PI KUALA LUMPUR
PA FAC ALLIED HEALTH SCI, JALAN RAJA MUDA ABDUL AZIZ, KUALA LUMPUR, 50300,
   MALAYSIA
SN 0126-6039
J9 SAINS MALAYS
JI Sains Malays.
PD JAN
PY 2011
VL 40
IS 1
SI SI
BP 67
EP 70
PG 4
WC Multidisciplinary Sciences
SC Science & Technology - Other Topics
GA 699WH
UT WOS:000285693100015
DA 2019-07-15
ER
