# Supplementary material for: Knowledge Domain and Emerging Trends in Vinegar Research: A Bibliometric Review of the Literature from WoSCC
Source: Foods. 2020 Feb 10;9(2):166. doi: 10.3390/foods9020166 (PMC7074530; doi:10.3390/foods9020166)
Supplement: Supplementary file 1 [file foods-09-00166-s001.zip › Supplementary files/Supplementary Material/WoSCC dataset for CiteSpace/data/download2011_6x5unique.txt]

PT J
AU Shi, AP
   Zhang, YL
   Zhu, N
   Ye, LH
   Xu, RJ
   Wang, YB
AF Shi, Aiping
   Zhang, Yinli
   Zhu, Ning
   Ye, Lihua
   Xu, Rongjin
   Wang, Yibing
TI Study on Combustion Characteristics of Vinegar Residue
SO INFORMATION-AN INTERNATIONAL INTERDISCIPLINARY JOURNAL
LA English
DT Article
DE Vinegar Residue; Combustion; TG; Kinetics
ID PYROLYSIS; BIOMASS; TG
AB Combustion process, ignition temperature and combustion characteristic index of vinegar residue are analyzed by thermogravimetry in this paper. And we obtain the kinetic parameters of vinegar residue thanks to the establishment of a kinetic model, and their correlation coefficients are all greater than 0.97. The results show that heating rate has a certain influence on the ignition temperature of vinegar residue, combustion characteristic index and kinetic parameters. And with the increase of the heating rate, the higher ignition point, the greater combustion characteristic index and the smaller activation energy are obtained, which show that the increase of the heating rate is helpful to the combustion of vinegar residue.
C1 [Shi, Aiping] Jiangsu Univ, Sch Elect & Informat Engn, Zhenjiang 212013, Jiangsu, Peoples R China.
   [Zhang, Yinli; Xu, Rongjin; Wang, Yibing] Jiangsu Univ, Sch Energy & Power Engn, Zhenjiang 22013, Jiangsu, Peoples R China.
   [Zhu, Ning] Shizuoka Inst Sci & Technol, Shizuoka 4378555, Japan.
   [Ye, Lihua] Jiangsu Univ, Sch Automobile & Traff Engn, Zhenjiang 212013, Jiangsu, Peoples R China.
RP Shi, AP (reprint author), Jiangsu Univ, Sch Elect & Informat Engn, Zhenjiang 212013, Jiangsu, Peoples R China.
EM shap@ujs.edu.cn
CR Grammelis P, 2009, FUEL, V88, P195, DOI 10.1016/j.fuel.2008.02.002
   Hu R. Z., 2008, THERMAL ANAL KINETIC
   Liang A. Y., 2008, RENEWABLE ENERGY RES, V26, P56
   LU F, 2009, ENERGY RES UTILIZATI, V5, P10
   Ma X Q, 2004, RENEW ENERG, V6, P18
   [马孝琴 Ma Xiaoqin], 2003, [太阳能学报, Acta Energiae Solaris Sinica], V24, P213
   Senneca O, 2007, FUEL PROCESS TECHNOL, V88, P87, DOI 10.1016/j.fuproc.2006.09.002
   Wang G, 2008, FUEL, V87, P552, DOI 10.1016/j.fuel.2007.02.032
   Worasuwannarak N, 2007, J ANAL APPL PYROL, V78, P265, DOI 10.1016/j.jaap.2006.08.002
   XIAO JQ, 2009, ENERGY RES UTILIZATI, V3, P18
NR 10
TC 0
Z9 0
U1 0
U2 5
PU INT INFORMATION INST
PI TOKYO
PA FAC ENG, HOSEI UNIV, KOGANEI, TOKYO, 184-8584, JAPAN
SN 1343-4500
J9 INFORMATION-TOKYO
JI Information
PD FEB
PY 2011
VL 14
IS 2
BP 549
EP 557
PG 9
WC Engineering, Multidisciplinary
SC Engineering
GA 747LV
UT WOS:000289322200022
DA 2019-07-15
ER

PT J
AU Xu, W
   Xu, QP
   Chen, JH
   Lu, ZM
   Xia, R
   Li, GQ
   Xu, ZH
   Ma, YH
AF Xu, Wei
   Xu, Qingping
   Chen, Jinghua
   Lu, Zhenming
   Xia, Rong
   Li, Guoquan
   Xu, Zhenghong
   Ma, Yanhe
TI Ligustrazine formation in Zhenjiang aromatic vinegar: changes during
   fermentation and storing process
SO JOURNAL OF THE SCIENCE OF FOOD AND AGRICULTURE
LA English
DT Article
DE fermentation; ligustrazine; Maillard reaction; microbial metabolism;
   storing; Zhenjiang aromatic vinegar
ID ACETIC-ACID; HYPERTENSIVE-RATS; TETRAMETHYLPYRAZINE; ACETOIN; PATHWAY;
   GLUCOSE
AB BACKGROUND: Zhenjiang aromatic vinegar is one of the most well-known traditional fermented vinegars in China. Previously, a alkylpyrazine named ligustrazine was found as a bioactive compound in Zhenjiang aromatic vinegar. However, the generating mechanism of ligustrazine during the fermentation and storing process of vinegar was unknown. In this study, the changes in ligustrazine and its synthesis precursors (diacetyl and acetoin) in the industrial process were investigated by gas chromatography-mass spectrometry.
   RESULTS: During the fermentation process, ligustrazine was first detected at the fifth day, and content reached 75.90 mu g g(-1) when fermentation was complete. During the storage process, the content of ligustrazine increased with storage time, and the content in 6-year-old vinegar reached 696.63 mg L-1, which was about 20 times higher than raw vinegar (34.7 mg L-1). This may be attributed to the conversion of precursors to ligustrazine through the Maillard reaction as precursor contents decreased during the storage process.
   CONCLUSION: Results of this study showed that ligustrazine in vinegar was mainly formed during the storage process, and the fermentation process was regarded as the accumulation stage of precursors for ligustrazine synthesis. (C) 2011 Society of Chemical Industry
C1 [Xu, Wei; Lu, Zhenming; Xu, Zhenghong] Jiangnan Univ, Lab Pharmaceut Engn, Sch Med & Pharmaceut, Wuxi 214122, Jiangsu, Peoples R China.
   [Xu, Qingping] Zhengzhou Univ Light Ind, Sch Food & Biol Engn, Zhengzhou 450002, Henan, Peoples R China.
   [Chen, Jinghua] Jiangnan Univ, Lab Biosynth & Biomat, Sch Med & Pharmaceut, Wuxi 214122, Jiangsu, Peoples R China.
   [Xia, Rong; Li, Guoquan] Jiangsu Hengshun Vinegar Co, Zhenjiang 212403, Jiangsu, Peoples R China.
   [Xu, Zhenghong] Jiangnan Univ, State Key Lab Food Sci & Technol, Wuxi 214122, Jiangsu, Peoples R China.
   [Ma, Yanhe] Chinese Acad Sci, Inst Microbiol, Beijing 100080, Peoples R China.
RP Xu, ZH (reprint author), Jiangnan Univ, Lab Pharmaceut Engn, Sch Med & Pharmaceut, 1800 Lihu Ave, Wuxi 214122, Jiangsu, Peoples R China.
EM zhenghxu@jiangnan.edu.cn
FU High Tech Development Program of China (863 Project) [2007AA02Z203];
   National Natural Science Foundation of China [30600013]; National Key
   Technology R&D Program of China [2008BAI63B06, 2006BAD27B09-3]; State
   Key Laboratory of Food Science and Technology, Jiangnan University
   [SKLF-MB-200801]
FX This work was supported by a grant from the High Tech Development
   Program of China (863 Project) (No. 2007AA02Z203), a grant from the
   National Natural Science Foundation of China (No. 30600013), two grants
   from the National Key Technology R&D Program in the 11th Five-Year Plan
   of China (No. 2008BAI63B06 and No. 2006BAD27B09-3), and a grant from the
   State Key Laboratory of Food Science and Technology, Jiangnan University
   (No. SKLF-MB-200801).
CR Besson I, 1997, APPL MICROBIOL BIOT, V47, P489, DOI 10.1007/s002530050961
   BRANEN AL, 1971, APPL MICROBIOL, V22, P517
   Chang FC, 1999, CAN J PHYSIOL PHARM, V77, P618, DOI 10.1139/cjpp-77-8-618
   Chyau CC, 2003, FOOD CHEM, V80, P387, DOI 10.1016/S0308-8146(02)00278-9
   Cui L., 2007, LIQUOR MAKING, V34, P39
   DEMAIN AL, 1967, J BACTERIOL, V94, P323
   EBIHARA K, 1988, AGR BIOL CHEM TOKYO, V52, P1311
   Fushimi T, 2001, J NUTR, V131, P1973
   *GB T, 2008, 50097 GBT
   GUO SK, 1983, PLANTA MED, V47, P116
   Hashim P, 1997, J FOOD SCI TECH MYS, V34, P483
   He ZY, 2004, CHIN CONDIMENT, V2, P36
   Huang TC, 1997, BIOSCI BIOTECH BIOCH, V61, P1013, DOI 10.1271/bbb.61.1013
   Kishi M, 1999, BIOSCI BIOTECH BIOCH, V63, P905, DOI 10.1271/bbb.63.905
   Kondo S, 2001, BIOSCI BIOTECH BIOCH, V65, P2690, DOI 10.1271/bbb.65.2690
   KOSUGE T, 1962, YAKUGAKU ZASSHI, V82, P190
   KYOUNGHEON K, 1991, J MICROBIOL BIOTECHN, V1, P285
   Li W, 2004, RES CHEM INTERMEDIAT, V30, P605, DOI 10.1163/1568567041570348
   Liljeberg H, 1998, EUR J CLIN NUTR, V52, P368, DOI 10.1038/sj.ejcn.1600572
   Maestre O, 2008, PROCESS BIOCHEM, V43, P803, DOI 10.1016/j.procbio.2008.03.007
   MONTVILLE TJ, 1987, APPL ENVIRON MICROB, V53, P1798
   Nadal I, 2009, J IND MICROBIOL BIOT, V36, P1233, DOI 10.1007/s10295-009-0617-9
   Palacios V, 2002, J AGR FOOD CHEM, V50, P4221, DOI 10.1021/jf020093z
   Shu CK, 1998, J AGR FOOD CHEM, V46, P1515, DOI 10.1021/jf970999i
   Sun L, 2008, MICROB ECOL, V55, P415, DOI 10.1007/s00248-007-9287-1
   Xiao ZJ, 2006, APPL MICROBIOL BIOT, V73, P512, DOI 10.1007/s00253-006-0491-6
   XU P, 2007, Patent No. 1010780061128
   Xu QP, 2007, FOOD CHEM, V102, P841, DOI 10.1016/j.foodchem.2006.06.013
   [许伟 XU Wei], 2007, [微生物学通报, Microbiology], V34, P646
NR 29
TC 19
Z9 24
U1 6
U2 57
PU WILEY
PI HOBOKEN
PA 111 RIVER ST, HOBOKEN 07030-5774, NJ USA
SN 0022-5142
EI 1097-0010
J9 J SCI FOOD AGR
JI J. Sci. Food Agric.
PD JUL
PY 2011
VL 91
IS 9
BP 1612
EP 1617
DI 10.1002/jsfa.4356
PG 6
WC Agriculture, Multidisciplinary; Chemistry, Applied; Food Science &
   Technology
SC Agriculture; Chemistry; Food Science & Technology
GA 780QS
UT WOS:000291874000013
PM 21452171
DA 2019-07-15
ER

PT J
AU Fan, W
   Li, HD
   Shan, Y
   Lv, HY
   Zhang, HX
   Liang, YZ
AF Fan, Wei
   Li, Hongdong
   Shan, Yang
   Lv, Huiying
   Zhang, Huaxiu
   Liang, Yizeng
TI Classification of vinegar samples based on near infrared spectroscopy
   combined with wavelength selection
SO ANALYTICAL METHODS
LA English
DT Article
ID UNINFORMATIVE VARIABLE ELIMINATION; PARTIAL LEAST-SQUARES; MULTIVARIATE
   CALIBRATION; FEASIBILITY; WINE; PREDICTION; CHEMOMETRICS; ALGORITHM;
   ORIGINS; QUALITY
AB In this paper, near infrared spectroscopy combined with a wavelength selection method was used to identify fermented vinegar and blended vinegar. Competitive adaptive reweighted sampling (CARS) method was employed to select the key wavelengths. For classification of different vinegars, 11 wavelengths were selected and a PLS-DA model was calculated based on these selected wavelengths. The average error rate (AER) obtained by repeated double cross validation (RPCV) was 6.95%. The results indicated that NIR spectroscopy combined with a wavelength selection method could be applied as a fast alternative method for the identification of different vinegars.
C1 [Fan, Wei; Li, Hongdong; Zhang, Huaxiu; Liang, Yizeng] Cent S Univ, Coll Chem & Chem Engn, Changsha 410083, Hunan, Peoples R China.
   [Shan, Yang; Lv, Huiying] Hunan Prov Res Inst Agr Prod Proc, Changsha 410125, Hunan, Peoples R China.
   [Shan, Yang; Lv, Huiying] Hunan Food Test & Anal Ctr, Changsha 410125, Hunan, Peoples R China.
RP Liang, YZ (reprint author), Cent S Univ, Coll Chem & Chem Engn, Changsha 410083, Hunan, Peoples R China.
EM yizeng_liang@263.net
RI Li, Hongdong/B-4476-2015
FU National Nature Foundation Committee of P. R. China [20875104,
   21075138]; ministry of science and technology of China [2007DFA40680];
   Excellent PhD Thesis Support Foundation of Central South University
   [2008yb010]
FX This work is financially supported by the National Nature Foundation
   Committee of P. R. China (Grants No. 20875104 and 21075138), the
   international cooperation project on traditional Chinese medicines of
   ministry of science and technology of China (Grant No. 2007DFA40680),
   and Excellent PhD Thesis Support Foundation of Central South University
   (Grant No.2008yb010). The studies meet with the approval of the
   university's review board.
CR BATTEN GD, 1998, J NEAR INFRARED SPEC, V6, P105
   BOKOBZA L, 1998, J NEAR INFRARED SPEC, V6, P3, DOI DOI 10.1255/JNIRS.116
   BROWN CW, 1982, ANAL CHEM, V54, P1472, DOI 10.1021/ac00246a007
   Cai WS, 2008, CHEMOMETR INTELL LAB, V90, P188, DOI 10.1016/j.chemolab.2007.10.001
   Casale M, 2006, ANAL CHIM ACTA, V557, P360, DOI 10.1016/j.aca.2005.10.063
   Centner V, 1996, ANAL CHEM, V68, P3851, DOI 10.1021/ac960321m
   Cozzolino D, 2003, J AGR FOOD CHEM, V51, P7703, DOI 10.1021/jf034959s
   Cozzolino D, 2007, ANAL BIOANAL CHEM, V387, P2289, DOI 10.1007/s00216-006-1031-z
   Cozzolino D, 2004, ANAL CHIM ACTA, V513, P73, DOI 10.1016/j.aca.2003.08.066
   Fearn T., 2005, NIR NEWS, V16, P17, DOI 10.1255/nirn.856
   Filzmoser P, 2009, J CHEMOMETR, V23, P160, DOI 10.1002/cem.1225
   FRANS SD, 1985, ANAL CHEM, V57, P2680, DOI 10.1021/ac00290a055
   Han QJ, 2008, ANAL CHIM ACTA, V612, P121, DOI 10.1016/j.aca.2008.02.032
   HORCHNER U, 1995, ANAL CHIM ACTA, V311, P1, DOI 10.1016/0003-2670(95)00163-T
   Iwamoto R, 2010, J PHYS CHEM A, V114, P7398, DOI 10.1021/jp102479t
   Jiang JH, 2002, ANAL CHEM, V74, P3555, DOI 10.1021/ac011177u
   JOUANRIMBAUD D, 1995, ANAL CHEM, V67, P4295, DOI 10.1021/ac00119a015
   JOUANRIMBAUD D, 1995, ANAL CHIM ACTA, V304, P285, DOI 10.1016/0003-2670(94)00590-I
   KALIVAS JH, 1989, ANAL CHEM, V61, P2024, DOI 10.1021/ac00193a006
   KAROUI R, 2004, DAIRY SCI TECHNOL, V84, P359
   Karoui R, 2007, FOOD CHEM, V102, P621, DOI 10.1016/j.foodchem.2006.05.042
   Li HD, 2009, ANAL CHIM ACTA, V648, P77, DOI 10.1016/j.aca.2009.06.046
   Liu L, 2008, FOOD CHEM, V106, P781, DOI 10.1016/j.foodchem.2007.06.015
   Nadler B, 2005, J CHEMOMETR, V19, P107, DOI 10.1002/cem.915
   NAES T, 2002, USER FRIENDLY GUIDE
   Osborne SD, 1997, ANALYST, V122, P1531, DOI 10.1039/a703235h
   Saiz-Abajo MJ, 2006, FOOD CHEM, V99, P615, DOI 10.1016/j.foodchem.2005.08.006
   Saiz-Abajo MJ, 2005, ANAL BIOANAL CHEM, V382, P412, DOI 10.1007/s00216-005-3148-x
   Saiz-Abajo MJ, 2004, J AGR FOOD CHEM, V52, P7711, DOI 10.1021/jf049098h
   Saiz-Abajo MJ, 2004, J NEAR INFRARED SPEC, V12, P207, DOI 10.1255/jnirs.428
   SHENK JS, 2008, HDB NEAR INFRARED AN, P415
   Spiegelman CH, 1998, ANAL CHEM, V70, P35, DOI 10.1021/ac9705733
   Workman J, 2008, PRACTICAL GUIDE INTE, P93
NR 33
TC 20
Z9 23
U1 0
U2 34
PU ROYAL SOC CHEMISTRY
PI CAMBRIDGE
PA THOMAS GRAHAM HOUSE, SCIENCE PARK, MILTON RD, CAMBRIDGE CB4 0WF, CAMBS,
   ENGLAND
SN 1759-9660
J9 ANAL METHODS-UK
JI Anal. Methods
PD AUG
PY 2011
VL 3
IS 8
BP 1872
EP 1876
DI 10.1039/c1ay05101f
PG 5
WC Chemistry, Analytical; Food Science & Technology; Spectroscopy
SC Chemistry; Food Science & Technology; Spectroscopy
GA 802MG
UT WOS:000293515000024
DA 2019-07-15
ER

PT J
AU Manzini, S
   Durante, C
   Baschieri, C
   Cocchi, M
   Sighinolfi, S
   Totaro, S
   Marchetti, A
AF Manzini, Simona
   Durante, Caterina
   Baschieri, Carlo
   Cocchi, Marina
   Sighinolfi, Simona
   Totaro, Sara
   Marchetti, Andrea
TI Optimization of a Dynamic Headspace - Thermal Desorption - Gas
   Chromatography/Mass Spectrometry procedure for the determination of
   furfurals in vinegars
SO TALANTA
LA English
DT Article
DE Dynamic Headspace System; Furfural; Vinegar; Experimental design;
   Chemometrics
ID TRADIZIONALE-DI-MODENA; SOLID-PHASE MICROEXTRACTION; MASS SPECTROMETRY;
   EVOLUTION
AB The use of a Dynamic Headspace System (DHS) device combined with a Thermal Desorption Unit (TDU) interfaced to a Gas Chromatography/Mass Spectrometry (GC/MS) system is proposed for the determination of furfurals in oenological products. An experimental design protocol has been employed for the optimization of the instrumental settings concerning OHS and TDU extraction and desorption steps. It has been possible to individuate the following optimized conditions: incubation temperature 40 degrees C, purge volume 800 mL, dry volume 1500 mL, TDU hold time 5 min and incubation time 10 min. The performance of two different SPE sorbents, namely Tenax TA and Tenax GR used for the furfurals trapping, was investigated too.
   The developed DHS sampling procedure showed good reproducibility values with a RSD% lower than 10% for all the monitored species. The optimized experimental settings have been used to determine furfurals in several vinegar samples obtained by traditional procedure starting from cooked grape musts, i.e. in Aceto Balsamico Tradizionale di Modena (ABTM). In fact, the control of these species is extremely important for quality and safety issues. (C) 2011 Elsevier B.V. All rights reserved.
C1 [Manzini, Simona; Durante, Caterina; Baschieri, Carlo; Cocchi, Marina; Sighinolfi, Simona; Totaro, Sara; Marchetti, Andrea] Univ Modena & Reggio Emilia, Dept Chem, I-41125 Modena, Italy.
RP Durante, C (reprint author), Univ Modena & Reggio Emilia, Dept Chem, Via Campi 183, I-41125 Modena, Italy.
EM caterina.durante@unimore.it
RI Cocchi, Marina/B-9006-2013
OI Cocchi, Marina/0000-0001-8764-4981; Baschieri, Carlo/0000-0002-0071-982X
CR Blank I, 1996, J AGR FOOD CHEM, V44, P531, DOI 10.1021/jf950439o
   Cocchi M, 2004, CHEMOMETR INTELL LAB, V71, P129, DOI 10.1016/j.chemolab.2004.01.004
   Cocchi M, 2011, FOOD CHEM, V124, P822, DOI 10.1016/j.foodchem.2010.06.101
   Cocchi M, 2002, J AGR FOOD CHEM, V50, P5255, DOI 10.1021/jf020155l
   Cocchi M, 2004, J AGR FOOD CHEM, V52, P4047, DOI 10.1021/jf030712j
   COCCHI M, 2008, J AGR FOOD CHEM, V56, P5397
   Cocchi M, 2007, J FOOD ENG, V79, P1438, DOI 10.1016/j.jfoodeng.2006.01.091
   Fernandez C, 2003, INT J FOOD SCI TECH, V38, P445, DOI 10.1046/j.1365-2621.2003.00708.x
   Ferrer E, 2002, J CHROMATOGR A, V947, P85, DOI 10.1016/S0021-9673(01)01593-X
   Gaspar EMSM, 2009, J CHROMATOGR A, V1216, P2762, DOI 10.1016/j.chroma.2008.10.049
   Giordano L, 2003, J CHROMATOGR A, V1017, P141, DOI 10.1016/j.chroma.2003.08.029
   Kanavouras A, 2006, INT J FOOD SCI TECH, V41, P743, DOI 10.1111/j.1365-2621.2005.01019.x
   Kolb B., 2006, STATIC HEADSPACE GAS
   Leardi R, 2009, ANAL CHIM ACTA, V652, P161, DOI 10.1016/j.aca.2009.06.015
   LoCoco F, 1996, J CHROMATOGR A, V749, P95
   Lundstedt T, 1998, CHEMOMETR INTELL LAB, V42, P3, DOI 10.1016/S0169-7439(98)00065-3
   Murkovic M, 2007, MOL NUTR FOOD RES, V51, P390, DOI 10.1002/mnfr.200600251
   Pavon JLP, 2004, J CHROMATOGR A, V1047, P101, DOI 10.1016/j.chroma.2004.06.113
   PAWLISZYN J, 1999, APPL SOLID PHASE MIC
   Pawliszyn J, 1997, SOLID PHASE MICROEXT
   Plutowska B, 2007, FOOD CHEM, V101, P845, DOI 10.1016/j.foodchem.2005.12.028
   Sabatini N, 2008, FOOD CHEM, V107, P1522, DOI 10.1016/j.foodchem.2007.10.008
   SHEUNG RSM, 2004, J FOOD SCI, V69, P549
   WOLD S, 1987, CHEMOMETR INTELL LAB, V2, P37, DOI 10.1016/0169-7439(87)80084-9
   YANG XG, 1994, J AGR FOOD CHEM, V42, P1925, DOI 10.1021/jf00045a018
   YOUNG FE, 1952, J PHYS CHEM-US, V56, P1093, DOI 10.1021/j150501a015
NR 26
TC 17
Z9 18
U1 0
U2 38
PU ELSEVIER SCIENCE BV
PI AMSTERDAM
PA PO BOX 211, 1000 AE AMSTERDAM, NETHERLANDS
SN 0039-9140
J9 TALANTA
JI Talanta
PD AUG 15
PY 2011
VL 85
IS 2
BP 863
EP 869
DI 10.1016/j.talanta.2011.04.018
PG 7
WC Chemistry, Analytical
SC Chemistry
GA 797IB
UT WOS:000293116600004
PM 21726711
DA 2019-07-15
ER

PT J
AU Shizuma, T
   Ishiwata, K
   Nagano, M
   Mori, H
   Fukuyama, N
AF Shizuma, Toru
   Ishiwata, Kazuo
   Nagano, Masanobu
   Mori, Hidezo
   Fukuyama, Naoto
TI Protective effects of fermented rice vinegar sediment (Kurozu
   moromimatsu) in a diethylnitrosamine-induced hepatocellular carcinoma
   animal model
SO JOURNAL OF CLINICAL BIOCHEMISTRY AND NUTRITION
LA English
DT Article
DE Kurozu moromimatsu; hepatocellular carcinoma
ID HUMAN COLON-CANCER; UNPOLISHED RICE; INDUCED COLITIS; CELLS; ACTIVATION;
   GROWTH; LIVER; RATS; HEPATOCARCINOGENESIS; OLIGOSACCHARIDES
AB Kurozu moromimatsu is the sediment of Kurozu, a jar-fermented Japanese black vinegar produced from unpolished rice. Here, we examined the protective effects of Kurozu moromimatsu in a diethylnitrosamine-induced model of hepatocellular carcinoma. Thirty-two F344 rats were divided into two groups; the control group received basal CE-2 diet, and the Kurozu moromimatsu group received CE-2 diet containing Kurozu moromimatsu. At 16 weeks after initial intraperitoneal administration of diethylnitrosamine (150 mg/kg/week), serum was collected from half the rats. These rats were sacrificed and the liver was resected for histological examination of hematoxylin-eosin-stained sections and assay of matrix metalloproteinase-2 and matrix metalloproteinase-9 levels in tumor tissues. Glutathione S-transferase placental form-positive foci were evaluated by immunostaining for glutathione 5-transferase placental form. The remaining rats were maintained for evaluation of survival. There were no significant differences of serum transaminases, tumor necrosis factor-alpha, and also no marked hepatic histological differences, between the two groups. However, the size of hepatocellular carcinomas was greatly decreased and the levels of activated matrix metalloproteinase-2 and -9 were significantly reduced in the Kurozu moromimatsu group. Further, survival was significantly prolonged in the Kurozu moromimatsu group compared with the control. These results indicate that Kurozu moromimatsu inhibited the growth of hepatocellular carcinoma.
C1 [Shizuma, Toru; Ishiwata, Kazuo; Mori, Hidezo; Fukuyama, Naoto] Tokai Univ, Sch Med, Dept Physiol, 143 Shimokasuya, Kanagawa 2591193, Japan.
   [Nagano, Masanobu] Sakamoto Kurozu Inc, Kagoshima 8900052, Japan.
RP Shizuma, T (reprint author), Tokai Univ, Sch Med, Dept Physiol, 143 Shimokasuya, Kanagawa 2591193, Japan.
EM shizuma@is.icc.u-tokai.ac.jp
FU Tokai University School of Medicine; Japan Society for the Promotion of
   Science [21659295, 22659106]; Japanese Society for Parenteral and
   Enteral Nutrition
FX This work was supported by grants in 2009 Tokai University School of
   Medicine Research Aid, 2009 and 2010 Grant-in-Aid for Scientific
   Research in Japan Society for the Promotion of Science (No. 21659295 and
   No. 22659106) and 2009 Grant-in-Aid for Japanese Society for Parenteral
   and Enteral Nutrition.
CR Ahmad R, 2009, IMMUNOPHARM IMMUNOT, V31, P388, DOI 10.1080/08923970802709197
   Asare GA, 2009, J CLIN BIOCHEM NUTR, V44, P85, DOI 10.3164/jcbn.08-184
   Bae YJ, 2009, J CLIN BIOCHEM NUTR, V45, P355, DOI 10.3164/jcbn.09-46
   Bravi F, 2009, HEPATOLOGY, V50, P1317, DOI 10.1002/hep.23272
   Daddaoua A, 2006, J NUTR, V136, P672
   Eiserich JP, 1998, NATURE, V391, P393, DOI 10.1038/34923
   Enoki T, 2010, BIOSCI BIOTECH BIOCH, V74, P766, DOI 10.1271/bbb.90803
   Fukuda Y, 2006, SCAND J GASTROENTERO, V41, P1183, DOI 10.1080/00365520600575704
   Fukuyama N, 2007, NUTRITION, V23, P81, DOI 10.1016/j.nut.2006.10.004
   Hemers E, 2005, CANCER RES, V65, P7363, DOI 10.1158/0008-5472.CAN-05-0157
   Masterton GS, 2010, EUR J GASTROEN HEPAT, V22, P1277, DOI 10.1097/MEG.0b013e32833cca96
   Migita K, 2005, FEBS LETT, V579, P3119, DOI 10.1016/j.febslet.2005.04.071
   Miyakawa K, 2009, SCAND J GASTROENTERO, V44, P1340, DOI 10.3109/00365520903222681
   Munoz-Najar UM, 2006, ONCOGENE, V25, P2379, DOI 10.1038/sj.onc.1209273
   Murugan RS, 2009, ANTICANCER RES, V29, P2301
   Nanda K, 2004, J EXP CLIN CANC RES, V23, P69
   Ohta M, 2001, JPN J CANCER RES, V92, P688, DOI 10.1111/j.1349-7006.2001.tb01149.x
   SAKAMOTO M, 1991, HUM PATHOL, V22, P172, DOI 10.1016/0046-8177(91)90039-R
   Shimizu M, 2005, BIOCHEM BIOPH RES CO, V334, P947, DOI 10.1016/j.bbrc.2005.06.182
   Shimoji Y, 2004, NUTR CANCER, V49, P170, DOI 10.1207/s15327914nc4902_8
   Steinbrenner H, 2005, FREE RADICAL RES, V39, P245, DOI 10.1080/10715760500053487
   Thomas M, 2009, J GASTROENTEROL, V44, P136, DOI 10.1007/s00535-008-2252-z
   Toshikuni N, 2009, J GASTROEN HEPATOL, V24, P1276, DOI 10.1111/j.1440-1746.2009.05851.x
   Turpeenniemi-Hujanen T, 2005, BIOCHIMIE, V87, P287, DOI 10.1016/j.biochi.2005.01.014
   Weng CJ, 2009, J AGR FOOD CHEM, V57, P5049, DOI 10.1021/jf900828k
   Wittrant Y, 2004, EXP CELL RES, V293, P292, DOI 10.1016/j.yexcr.2003.10.016
   Wu GY, 2009, AMINO ACIDS, V37, P153, DOI 10.1007/s00726-008-0210-y
   Yoshiji H, 2009, J GASTROENTEROL, V44, P483, DOI 10.1007/s00535-009-0031-0
NR 28
TC 4
Z9 4
U1 0
U2 1
PU JOURNAL CLINICAL BIOCHEMISTRY & NUTRITION
PI KYOTO
PA KYOTO PREFECTURAL UNIV MED, GRAD SCH MEDICAL SCIENCE, DEPT MOLECULAR
   GASTROENTEROLOGY & HEPATOLOGY, KYOTO, 602-8566, JAPAN
SN 0912-0009
EI 1880-5086
J9 J CLIN BIOCHEM NUTR
JI J. Clin. Biochem. Nutr.
PD JUL 1
PY 2011
VL 49
IS 1
BP 31
EP 35
DI 10.3164/jcbn.10-112
PG 5
WC Nutrition & Dietetics
SC Nutrition & Dietetics
GA 792OT
UT WOS:000292757100006
PM 21765604
OA Green Published, Bronze
DA 2019-07-15
ER
