# Supplementary material for: Knowledge Domain and Emerging Trends in Vinegar Research: A Bibliometric Review of the Literature from WoSCC
Source: Foods. 2020 Feb 10;9(2):166. doi: 10.3390/foods9020166 (PMC7074530; doi:10.3390/foods9020166)
Supplement: Supplementary file 1 [file foods-09-00166-s001.zip › Supplementary files/Supplementary Material/WoSCC dataset for CiteSpace/data/download2011_7x5unique.txt]

PT J
AU Takahashi, T
   Ichita, J
   Kato, Y
AF Takahashi, Tadashi
   Ichita, Junji
   Kato, Yoji
TI Production of Vinegar from Apple Pomace and its Physiological Function
SO JOURNAL OF THE JAPANESE SOCIETY FOR FOOD SCIENCE AND TECHNOLOGY-NIPPON
   SHOKUHIN KAGAKU KOGAKU KAISHI
LA Japanese
DT Article
DE apple pomace; vinegar; oligosaccharide; polyphenol; physiological
   function
ID ACETIC-ACID
AB Apple pomace has been utilized as livestock feed and as a soil conditioner; however, efficient utilization of apple pomace has been sought for a long time. In this study, we investigated the production of brewed vinegar from apple pomace and its physiological function. We prepared a saccharified solution from apple pomace by cellulose and pectinase treatment. The solution contained 4.4 times more oligosaccharides and 2.5 times more polyphenols than the untreated sample. Moreover, the 1,1-diphenyl-2-picrylhydrazyl (DPPH) radical scavenging activity of the vinegars produced from the saccharified sample were higher than the vinegars produced without enzymatic saccharification. The results of a blind sensory evaluation of these vinegars indicated that the vinegar produced from apple pomace and commercial apple vinegar were equally liked. As expected, an increase in the functional composition of the vinegar produced from apple pomace was observed. In addition, the vinegar had good flavor and taste.
C1 [Takahashi, Tadashi; Ichita, Junji] Aomori Prefectural Ind Technol Res Ctr, Hirosaki Ind Res Inst, Aomori 0368363, Japan.
   [Takahashi, Tadashi; Kato, Yoji] Hirosaki Univ, Grad Sch, Aomori 0368560, Japan.
RP Takahashi, T (reprint author), Aomori Prefectural Ind Technol Res Ctr, Hirosaki Ind Res Inst, 80 Fukuro Machi, Aomori 0368363, Japan.
EM tadashi_takahashi@aomori-itc.or.jp
CR BITTER T, 1962, ANAL BIOCHEM, V4, P330, DOI 10.1016/0003-2697(62)90095-7
   DD I, 1976, DDD, V71, P330
   DUBOIS M, 1956, ANAL CHEM, V28, P350, DOI 10.1021/ac60111a017
   EBIHARA K, 1988, AGR BIOL CHEM TOKYO, V52, P1311
   Fushimi T, 2001, J NUTR, V131, P1973
NR 5
TC 1
Z9 1
U1 2
U2 25
PU JAPAN SOC FOOD SCIENCE TECHNOLOGY
PI IBARAKI-KEN
PA 2-1-12 KANNONDAI TSUKUBA-SHI, IBARAKI-KEN, 305-8642, JAPAN
SN 1341-027X
J9 J JPN SOC FOOD SCI
JI J. Jpn. Soc. Food Sci. Technol.-Nippon Shokuhin Kagaku Kogaku Kaishi
PY 2011
VL 58
IS 2
BP 37
EP 42
PG 6
WC Food Science & Technology
SC Food Science & Technology
GA 727FT
UT WOS:000287783900002
DA 2019-07-15
ER

PT J
AU Xu, W
   Huang, ZY
   Zhang, XJ
   Li, Q
   Lu, ZM
   Shi, JS
   Xu, ZH
   Ma, YH
AF Xu, Wei
   Huang, Zhiyong
   Zhang, Xiaojun
   Li, Qi
   Lu, Zhenming
   Shi, Jinsong
   Xu, Zhenghong
   Ma, Yanhe
TI Monitoring the microbial community during solid-state acetic acid
   fermentation of Zhenjiang aromatic vinegar
SO FOOD MICROBIOLOGY
LA English
DT Article
DE Zhenjiang aromatic vinegar; Microbial community; DGGE; Clone library;
   Real-time PCR
ID GRADIENT GEL-ELECTROPHORESIS; 16S RIBOSOMAL-RNA; PCR-DGGE; ITALIAN
   SALAMI; BACTERIA; POPULATION; ECOLOGY; BIODIVERSITY; DIVERSITY; DYNAMICS
AB Zhenjiang aromatic vinegar is one of the most famous Chinese traditional vinegars. In this study, change of the microbial community during its fermentation process was investigated. DGGE results showed that microbial community was comparatively stable, and the diversity has a disciplinary series of changes during the fermentation process. It was suggested that domestication of microbes and unique cycle-inoculation style used in the fermentation of Zhenjiang aromatic vinegar were responsible for comparatively stable of the microbial community. Furthermore, two clone libraries were constructed. The results showed that bacteria presented in the fermentation belonged to genus Lactobacillus, Acetobacter, Gluconacetobacter, Staphylococcus, Enterobacter, Pseudomonas, Flavobacterium and Sinorhizobium, while the fungi were genus Saccharomyces. DGGE combined with clone library analysis was an effective and credible technique for analyzing the microbial community during the fermentation process of Zhenjiang aromatic vinegar. Real-time PCR results suggested that the biomass showed a "system microbes self-domestication" process in the first 5 days, then reached a higher level at the 7th day before gradually decreasing until the fermentation ended at the 20th day. This is the first report to study the changes of microbial community during fermentation process of Chinese traditional solid-state fermentation of vinegar. (C) 2011 Elsevier Ltd. All rights reserved.
C1 [Xu, Wei; Lu, Zhenming; Xu, Zhenghong] Jiangnan Univ, Lab Pharmaceut Engn, Sch Med & Pharmaceut, Wuxi 214122, Peoples R China.
   [Li, Qi; Xu, Zhenghong] Jiangnan Univ, State Key Lab Food Sci & Technol, Wuxi 214122, Peoples R China.
   [Zhang, Xiaojun] Shanghai Jiao Tong Univ, Lab Mol Microbial Ecol & Ecogen, Coll Life Sci & Biotechnol, Shanghai 200240, Peoples R China.
   [Huang, Zhiyong] Chinese Acad Sci, Tianjin Inst Ind Biotechnol, Tianjin 300308, Peoples R China.
   [Ma, Yanhe] Chinese Acad Sci, Inst Microbiol, Beijing 100080, Peoples R China.
   [Shi, Jinsong] Jiangnan Univ, Sch Med & Pharmaceut, Lab Bioact Prod Proc Engn, Wuxi 214122, Peoples R China.
RP Xu, ZH (reprint author), Jiangnan Univ, Lab Pharmaceut Engn, Sch Med & Pharmaceut, Wuxi 214122, Peoples R China.
EM zhenghxu@jiangnan.edu.cn
OI Zhang, Xiaojun/0000-0002-4559-0177
FU High Tech Development Program of China (863 Project) [2007AA02Z203];
   National Natural Science Foundation of China [30600013]; National Key
   Technology R&D Program in the 11th Five year Plan of China
   [2008BAI63B06, 2006BAD27B09-3]; State Key Laboratory of Food Science and
   Technology, Jiangnan University [SKLF-MB-200801]
FX This work was supported by a grant from the High Tech Development
   Program of China (863 Project) (No. 2007AA02Z203), a grant from the
   National Natural Science Foundation of China (No.30600013), and two
   grants from National Key Technology R&D Program in the 11th Five year
   Plan of China (No. 2008BAI63B06 and No.2006BAD27B09-3), and a grant from
   the State Key Laboratory of Food Science and Technology, Jiangnan
   University (No. SKLF-MB-200801).
CR Albano H, 2008, J APPL MICROBIOL, V105, P2187, DOI 10.1111/j.1365-2672.2008.03947.x
   Aquilanti L, 2007, INT J FOOD MICROBIOL, V120, P136, DOI 10.1016/j.ijfoodmicro.2007.06.010
   Bonetta S, 2008, FOOD MICROBIOL, V25, P786, DOI 10.1016/j.fm.2008.04.013
   Camu N, 2007, APPL ENVIRON MICROB, V73, P1809, DOI 10.1128/AEM.02189-06
   Chang HW, 2008, INT J FOOD MICROBIOL, V126, P159, DOI 10.1016/j.ijfoodmicro.2008.05.013
   CUI Y, 2008, CHINESE BREWING, V22, P29
   DiCello F, 1997, APPL ENVIRON MICROB, V63, P4485
   Endo A, 2005, J BIOSCI BIOENG, V99, P216, DOI 10.1263/jbb.99.216
   Fabiani A, 2002, J CHROMATOGR SCI, V40, P14, DOI 10.1093/chromsci/40.1.14
   Fontana C, 2010, INT J FOOD MICROBIOL, V138, P205, DOI 10.1016/j.ijfoodmicro.2010.01.017
   Hao L, 2008, AM LAB, V40, P20
   Haruta S, 2006, INT J FOOD MICROBIOL, V109, P79, DOI 10.1016/j.ijfoodmicro.2006.01.015
   He ZY, 2004, CHINA CONDIMENT, V300, P36
   Hu H.P., 2004, J SHANXI AGR U, V24, P283
   HUANG Q, 2006, CHINESE CONDIMENT, V7, P19
   LI JR, 2005, LIQUOR MAKING, V1, P2
   Muyzer G, 1999, CURR OPIN MICROBIOL, V2, P317, DOI 10.1016/S1369-5274(99)80055-1
   Muyzer G, 1998, ANTON LEEUW INT J G, V73, P127, DOI 10.1023/A:1000669317571
   MUYZER G, 1993, APPL ENVIRON MICROB, V59, P695
   Nielsen DS, 2008, INT J FOOD MICROBIOL, V125, P133, DOI 10.1016/j.ijfoodmicro.2008.03.040
   Pang XY, 2005, J MICROBIOL METH, V61, P413, DOI 10.1016/j.mimet.2004.12.012
   Rantsiou K, 2006, INT J FOOD MICROBIOL, V108, P255, DOI 10.1016/j.ijfoodmicro.2005.11.013
   Roh SW, 2010, ISME J, V4, P1, DOI 10.1038/ismej.2009.83
   Silvestri G, 2007, MEAT SCI, V77, P413, DOI 10.1016/j.meatsci.2007.04.015
   Tesfaye W, 2002, TRENDS FOOD SCI TECH, V13, P12, DOI 10.1016/S0924-2244(02)00023-7
   TORSVIK V, 1990, APPL ENVIRON MICROB, V56, P782
   Versari A, 2008, FOOD CHEM, V108, P334, DOI 10.1016/j.foodchem.2007.10.053
   WEISBURG WG, 1991, J BACTERIOL, V173, P697, DOI 10.1128/jb.173.2.697-703.1991
   Wu JJ, 2010, CURR MICROBIOL, V60, P280, DOI 10.1007/s00284-009-9538-0
   [许伟 XU Wei], 2007, [微生物学通报, Microbiology], V34, P646
   Zhang GS, 2008, ENVIRON MICROBIOL, V10, P1850, DOI 10.1111/j.1462-2920.2008.01606.x
   Zoetendal EG, 1998, APPL ENVIRON MICROB, V64, P3854
NR 32
TC 50
Z9 67
U1 4
U2 74
PU ACADEMIC PRESS LTD- ELSEVIER SCIENCE LTD
PI LONDON
PA 24-28 OVAL RD, LONDON NW1 7DX, ENGLAND
SN 0740-0020
J9 FOOD MICROBIOL
JI Food Microbiol.
PD SEP
PY 2011
VL 28
IS 6
BP 1175
EP 1181
DI 10.1016/j.fm.2011.03.011
PG 7
WC Biotechnology & Applied Microbiology; Food Science & Technology;
   Microbiology
SC Biotechnology & Applied Microbiology; Food Science & Technology;
   Microbiology
GA 791NR
UT WOS:000292672400010
PM 21645817
DA 2019-07-15
ER

PT J
AU Hattori, R
   Yamada, K
   Kikuchi, M
   Hirano, S
   Yoshida, N
AF Hattori, Ryota
   Yamada, Keita
   Kikuchi, Makiko
   Hirano, Satoshi
   Yoshida, Naohiro
TI Intramolecular Carbon Isotope Distribution of Acetic Acid in Vinegar
SO JOURNAL OF AGRICULTURAL AND FOOD CHEMISTRY
LA English
DT Article
DE intramolecular carbon isotope distribution; acetic acid; SPME; quality
   control; vinegar
ID RATIO MASS-SPECTROMETRY; C/P-IRMS; AUTHENTICATION; ETHANOL; SUGAR; NMR;
   FRACTIONATION; SPECTROSCOPY; C-13/C-12; BEVERAGES
AB Compound-specific carbon isotope analysis of acetic acid is useful for origin discrimination and quality control of vinegar. Intramolecular carbon isotope distributions, which are each carbon isotope ratios of the methyl and carboxyl carbons in the acetic acid molecule, may be required to obtain more detailed information to discriminate such origin. In this study, improved gas chromatography pyrolysis gas chromatography combustion isotope ratio mass spectrometry (GC-Py-GC-C-IRMS) combined with headspace solid-phase microextraction (HS-SPME) was used to measure the intramolecular carbon isotope distributions of acetic acid in 14 Japanese vinegars. The results demonstrated that the methyl carbons of acetic acid molecules in vinegars produced from plants were mostly isotopically depleted in C-13 relative to the carboxyl carbon. Moreover, isotopic differences (delta C-13(carboxyl) - delta C-13(methyl)) had a wide range from -0.3 to 18.2 parts per thousand, and these values differed among botanical origins, C3, C4, and CAM plants.
C1 [Hattori, Ryota; Hirano, Satoshi] Kirin Holdings Co Ltd, Ctr Food Safety Sci, Cent Labs Frontier Technol, Kanazawa Ku, Yokohama, Kanagawa 2360004, Japan.
   [Yamada, Keita; Kikuchi, Makiko; Yoshida, Naohiro] Tokyo Inst Technol, Dept Environm Sci & Technol, Interdisciplinary Grad Sch Sci & Engn, Yokohama, Kanagawa 2268502, Japan.
   [Yoshida, Naohiro] Tokyo Inst Technol, Dept Environm Chem & Engn, Interdisciplinary Grad Sch Sci & Engn, Yokohama, Kanagawa 2268502, Japan.
RP Hattori, R (reprint author), Kirin Holdings Co Ltd, Ctr Food Safety Sci, Cent Labs Frontier Technol, Kanazawa Ku, 1-13-5 Fukuura, Yokohama, Kanagawa 2360004, Japan.
EM Ryota_Hattori@kirin.co.jp
RI Yoshida, Naohiro/A-8335-2010
OI Yoshida, Naohiro/0000-0003-0454-3849
FU Ministry of the Environment, Japan [19510005, 22510006, A-0904]
FX This work was partly supported by a Grant-in-Aid for Scientific Research
   (C) (19510005 and 22510006) and the Global Environment Research Fund
   (A-0904) of the Ministry of the Environment, Japan.
CR Aguilar-Cisneros BO, 2002, J AGR FOOD CHEM, V50, P7520, DOI 10.1021/jf0207777
   Bensaid FF, 2002, J AGR FOOD CHEM, V50, P6271, DOI 10.1021/jf020316l
   Bilke S, 2002, J AGR FOOD CHEM, V50, P3935, DOI 10.1021/jf0117208
   Brenna JT, 2001, RAPID COMMUN MASS SP, V15, P1252, DOI 10.1002/rcm.325
   CAER V, 1991, ANAL CHEM, V63, P2306, DOI 10.1021/ac00020a021
   Calderone G, 2008, FOOD CHEM, V106, P1399, DOI 10.1016/j.foodchem.2007.01.080
   Caytan E, 2007, ANAL CHEM, V79, P8266, DOI 10.1021/ac070826k
   Coplen TB, 2006, RAPID COMMUN MASS SP, V20, P3165, DOI 10.1002/rcm.2727
   Corso TN, 1997, P NATL ACAD SCI USA, V94, P1049, DOI 10.1073/pnas.94.4.1049
   DANHO D, 1992, ANALUSIS, V20, P179
   Dias RF, 1997, ANAL CHEM, V69, P944, DOI 10.1021/ac960635+
   Dias RF, 2002, ORG GEOCHEM, V33, P161, DOI 10.1016/S0146-6380(01)00141-3
   Foerstel H, 2007, ANAL BIOANAL CHEM, V388, P541, DOI 10.1007/s00216-007-1241-z
   Guillou C., 1992, Trends in Food Science & Technology, V3, P197, DOI 10.1016/0924-2244(92)90189-4
   Gyorgy V., 2004, J MASS SPECTROM, V39, P233
   Hattori R, 2008, RAPID COMMUN MASS SP, V22, P3410, DOI 10.1002/rcm.3753
   Hattori R, 2010, J AGR FOOD CHEM, V58, P7115, DOI 10.1021/jf100406y
   Hayes J. M., 2001, REV MINERAL GEOCHEM, V43, P225, DOI DOI 10.2138/GSRMG.43.1.225
   Hermann A, 2001, EUR FOOD RES TECHNOL, V212, P683, DOI 10.1007/s002170100308
   Jung JC, 2006, EUR FOOD RES TECHNOL, V223, P811, DOI 10.1007/s00217-006-0274-4
   KOZIET J, 1993, ANAL CHIM ACTA, V271, P31, DOI 10.1016/0003-2670(93)80548-Y
   Lichtfouse E, 2000, RAPID COMMUN MASS SP, V14, P1337, DOI 10.1002/1097-0231(20000815)14:15<1337::AID-RCM9>3.0.CO;2-B
   Martin GG, 1996, J AOAC INT, V79, P62
   MARTIN GJ, 1991, J SCI FOOD AGR, V56, P419, DOI 10.1002/jsfa.2740560403
   MEINSCHEIN WG, 1974, BIOMED MASS SPECTROM, V1, P172, DOI 10.1002/bms.1200010306
   Preston C, 2003, J AGR FOOD CHEM, V51, P8027, DOI 10.1021/jf030540q
   REMAUD G, 1992, FRESEN J ANAL CHEM, V342, P457, DOI 10.1007/BF00322207
   RINALDI G, 1974, BIOMED MASS SPECTROM, V1, P412, DOI 10.1002/bms.1200010608
   ROSSMANN A, 1991, PLANT PHYSIOL, V96, P609, DOI 10.1104/pp.96.2.609
   Rossmann A, 2001, FOOD REV INT, V17, P347, DOI 10.1081/FRI-100104704
   SCHMID ER, 1981, BIOMED MASS SPECTROM, V8, P496, DOI 10.1002/bms.1200081006
   SUGIMOTO A, 1993, GEOCHIM COSMOCHIM AC, V57, P4015, DOI 10.1016/0016-7037(93)90350-6
   Thomas F, 2010, J AGR FOOD CHEM, V58, P11580, DOI 10.1021/jf102983v
   WOODBURY SE, 1995, ANAL CHEM, V67, P2685, DOI 10.1021/ac00111a029
   Yamada K, 2002, RAPID COMMUN MASS SP, V16, P1059, DOI 10.1002/rcm.678
   YAMADA K, 2010, ISOT ENVIRON HEALT S, V22, P392
   Yamada K, 2007, RAPID COMMUN MASS SP, V21, P1431, DOI 10.1002/rcm.2977
NR 37
TC 26
Z9 27
U1 1
U2 35
PU AMER CHEMICAL SOC
PI WASHINGTON
PA 1155 16TH ST, NW, WASHINGTON, DC 20036 USA
SN 0021-8561
EI 1520-5118
J9 J AGR FOOD CHEM
JI J. Agric. Food Chem.
PD SEP 14
PY 2011
VL 59
IS 17
BP 9049
EP 9053
DI 10.1021/jf200227e
PG 5
WC Agriculture, Multidisciplinary; Chemistry, Applied; Food Science &
   Technology
SC Agriculture; Chemistry; Food Science & Technology
GA 816FW
UT WOS:000294585100001
PM 21830825
DA 2019-07-15
ER

PT J
AU Mamlouk, D
   Hidalgo, C
   Torija, MJ
   Gullo, M
AF Mamlouk, Dhouha
   Hidalgo, Claudio
   Torija, Maria-Jesus
   Gullo, Maria
TI Evaluation and optimisation of bacterial genomic DNA extraction for
   no-culture techniques applied to vinegars
SO FOOD MICROBIOLOGY
LA English
DT Article
DE gDNA extraction; Acetic acid bacteria; Vinegar; CTAB/PVP; PCR/DGGE
ID ACETIC-ACID BACTERIA; TRADITIONAL BALSAMIC VINEGAR; GRADIENT
   GEL-ELECTROPHORESIS; ACETOBACTER-PASTEURIANUS; RIBOSOMAL-RNA; WINE;
   FERMENTATION; DIVERSITY; POLYSACCHARIDE; IDENTIFICATION
AB Direct genomic DNA extraction from vinegars was set up and suitability for PCR assays performed by PCR/DGGE and sequencing of 16S rRNA gene. The method was tested on 12 intermediary products of special vinegars, fruit vinegars and condiments produced from different raw materials and procedures. DNAs extraction was performed on pellets by chemical, enzymatic, resin mediated methods and their modifications. Suitable yield and DNA purity were obtained by modification of a method based on the use of PVP/CTAB to remove polyphenolic components and esopolysaccharides. By sequencing of bands from DGGE gel, Gluconacetobacter europaeus, Acetobacter malorum/cerevisiae and Acetobacter orleanensis were detected as main species in samples having more than 4% of acetic acid content. From samples having no acetic acid content, sequences retrieved from excised bands revealed high similarity with prokaryotes with no function on vinegar fermentation: Burkholderia spp., Cupriavidus spp., Lactococcus lactis and Leuconostoc mesenteroides. The method was suitable to be applied for no-culture study of vinegars containing polyphenols and esopolysaccharides allowing a more complete assessment of vinegar bacteria. (C) 2011 Elsevier Ltd. All rights reserved.
C1 [Mamlouk, Dhouha; Hidalgo, Claudio; Gullo, Maria] Univ Modena & Reggio Emilia, Dept Agr & Food Sci, I-42100 Reggio Emilia, Italy.
   [Hidalgo, Claudio; Torija, Maria-Jesus] Univ Rovira & Virgili, Dept Bioquim & Biotecnol, Tarragona 43007, Spain.
RP Gullo, M (reprint author), Univ Modena & Reggio Emilia, Dept Agr & Food Sci, Via G Amendola 2, I-42100 Reggio Emilia, Italy.
EM maria.gullo@unimore.it
RI Torija, Maria-Jesus/M-2592-2014; Gullo, Maria/F-8126-2010
OI Torija, Maria-Jesus/0000-0001-6419-0745; Gullo,
   Maria/0000-0002-9908-8254; Hidalgo, Claudio/0000-0002-9928-8854
FU Manodori Foundation, Reggio Emilia, Italy; Ministerio de Ciencia e
   Innovacion (Spain)
FX This research was supported by a grant of Manodori Foundation, Reggio
   Emilia, Italy. The stage of C. Hidalgo at the University of Modena and
   Reggio Emilia was supported by a mobility bursary from the Ministerio de
   Ciencia e Innovacion (Spain). The Authors thank the "Cavalli Cav.
   Ferdinando" factory for providing samples and Dr. Luciana De Vero for
   technical assistance,
CR [Anonymous], 2005, OFFICIAL J EUROPEAN, V93
   Cleenwerck I, 2002, INT J SYST EVOL MICR, V52, P1551, DOI 10.1099/ijs.0.02064-0
   De Vero L, 2006, FOOD MICROBIOL, V23, P809, DOI 10.1016/j.fm.2006.01.006
   Di Bernardo G, 2005, BIOTECHNOL PROGR, V21, P546, DOI 10.1021/bp049710p
   Escalante A, 2008, INT J FOOD MICROBIOL, V124, P126, DOI 10.1016/j.ijfoodmicro.2008.03.003
   Garcia-Armisen T, 2010, APPL MICROBIOL BIOT, V87, P2281, DOI 10.1007/s00253-010-2698-9
   Gryson N, 2010, ANAL BIOANAL CHEM, V396, P2003, DOI 10.1007/s00216-009-3343-2
   Gullo M, 2006, INT J FOOD MICROBIOL, V106, P209, DOI 10.1016/j.ijfoodmicro.2005.06.024
   Gullo M, 2008, INT J FOOD MICROBIOL, V125, P46, DOI 10.1016/j.ijfoodmicro.2007.11.076
   Gullo M, 2009, APPL ENVIRON MICROB, V75, P2585, DOI 10.1128/AEM.02249-08
   Herzer S., 2001, MOL BIOL PROBLEM SOL, P167
   Hidalgo C, 2010, INT J FOOD MICROBIOL, V141, P56, DOI 10.1016/j.ijfoodmicro.2010.04.018
   Ilabaca C, 2008, INT J FOOD MICROBIOL, V126, P245, DOI 10.1016/j.ijfoodmicro.2008.05.001
   Jara C, 2008, INT J FOOD MICROBIOL, V128, P336, DOI 10.1016/j.ijfoodmicro.2008.09.008
   Jung JY, 2011, APPL ENVIRON MICROB, V77, P2264, DOI 10.1128/AEM.02157-10
   Kanchanarach W, 2010, BIOSCI BIOTECH BIOCH, V74, P1591, DOI 10.1271/bbb.100183
   Lisdiyanti P, 2001, J GEN APPL MICROBIOL, V47, P119, DOI 10.2323/jgam.47.119
   Lopez I, 2003, APPL ENVIRON MICROB, V69, P6801, DOI 10.1128/AEM.69.11.6801-6807.2003
   Millet V, 2000, LETT APPL MICROBIOL, V30, P136, DOI 10.1046/j.1472-765X.2000.00684.x
   MUYZER G, 1993, APPL ENVIRON MICROB, V59, P695
   PALLERONI NJ, 2005, BERGEYS MANUAL SYSTE, P575
   Plengvidhya V, 2007, APPL ENVIRON MICROB, V73, P7697, DOI 10.1128/AEM.01342-07
   Porebski S, 1997, PLANT MOL BIOL REP, V15, P8, DOI 10.1007/BF02772108
   SIEVERS M, 1992, SYST APPL MICROBIOL, V15, P386, DOI 10.1078/072320202320771453
   SPITZER ED, 1992, J CLIN MICROBIOL, V30, P1094
   SREELAKSHMI Y, 2010, PLANT METHODS, V6, P1
   Teuber M, 2006, PROKARYOTES: A HANDBOOK ON THE BIOLOGY OF BACTERIA, VOL 4, THIRD EDITION, P205, DOI 10.1007/0-387-30744-3_7
   Thanh VN, 2008, INT J FOOD MICROBIOL, V128, P268, DOI 10.1016/j.ijfoodmicro.2008.08.020
   Torija MJ, 2010, FOOD MICROBIOL, V27, P257, DOI 10.1016/j.fm.2009.10.001
   Trcek J, 2007, EXTREMOPHILES, V11, P627, DOI 10.1007/s00792-007-0077-y
   Vandamme P, 2004, INT J SYST EVOL MICR, V54, P2285, DOI 10.1099/ijs.0.63247-0
   Vegas C, 2010, INT J FOOD MICROBIOL, V138, P130, DOI 10.1016/j.ijfoodmicro.2010.01.006
   Wu JJ, 2010, CURR MICROBIOL, V60, P280, DOI 10.1007/s00284-009-9538-0
   Zhang Z, 2000, J COMPUT BIOL, V7, P203, DOI 10.1089/10665270050081478
   Zidani S, 2005, AFR J BIOTECHNOL, V4, P862
NR 35
TC 25
Z9 28
U1 0
U2 21
PU ACADEMIC PRESS LTD- ELSEVIER SCIENCE LTD
PI LONDON
PA 24-28 OVAL RD, LONDON NW1 7DX, ENGLAND
SN 0740-0020
J9 FOOD MICROBIOL
JI Food Microbiol.
PD OCT
PY 2011
VL 28
IS 7
BP 1374
EP 1379
DI 10.1016/j.fm.2011.06.009
PG 6
WC Biotechnology & Applied Microbiology; Food Science & Technology;
   Microbiology
SC Biotechnology & Applied Microbiology; Food Science & Technology;
   Microbiology
GA 825DY
UT WOS:000295252300017
PM 21839388
DA 2019-07-15
ER

PT J
AU Acena, L
   Vera, L
   Guasch, J
   Busto, O
   Mestres, M
AF Acena, Laura
   Vera, Luciano
   Guasch, Josep
   Busto, Olga
   Mestres, Montserrat
TI Chemical Characterization of Commercial Sherry Vinegar Aroma by
   Headspace Solid-Phase Microextraction and Gas
   Chromatography-Olfactometry
SO JOURNAL OF AGRICULTURAL AND FOOD CHEMISTRY
LA English
DT Article
DE Sherry vinegar; key odorants; odor activity values; headspace
   solid-phase microextraction; gas chromatography-olfactometry
ID EXTRACT DILUTION ANALYSIS; WINE VINEGAR; VOLATILE COMPOUNDS; SENSORY
   EVALUATION; TYPICAL AROMA; FLAVOR; DERIVATIZATION; VALIDATION;
   ALDEHYDES; ODOR
AB The sensorial representativeness of the headspace solid-phase microextraction (HS-SPME) aroma extract from commercial Sherry vinegars has been determined by direct gas chromatography olfactometry (D-GCO). Extracts obtained under optimal conditions were used to characterize the aroma of these vinegars by means of GCO and aroma extract dilution analysis (AEDA). Among the 37 different odorants determined, 13 of them were identified for the first time in Sherry vinegars: 2 pyrazines (3-isopropyl-2-methoxypyrazine, 3-isobutyl-2-methoxypyrazine), 2 sulfur compounds (methanethiol, dimethyl trisulfide), 1 unsaturated ketone (1-octen-3-one), 1 norisoprenoid (beta-damascenone), 1 ester (ethyl trans-cinnamate) and 6 aldehydes (2- and 3-methylbutanal, octanal, nonanal, (E)-2-nonenal and (E,E)-2,4-decadienal). The determination of the odor thresholds in a hydroacetic solution together with the quantitative analysis which was also performed using the simple and fast SPME technique-allowed obtaining the odor activity values (OAV) of the aromatic compounds found. Thus, a first pattern of their sensory importance on commercial Sherry vinegar aroma was provided.
C1 [Acena, Laura; Vera, Luciano; Guasch, Josep; Busto, Olga; Mestres, Montserrat] Univ Rovira & Virgili, Fac Enol Tarragona, Dept Analyt Chem & Organ Chem, Res Grp Analyt Chem Wine & Food, Tarragona 43007, Spain.
RP Mestres, M (reprint author), Univ Rovira & Virgili, Fac Enol Tarragona, Dept Analyt Chem & Organ Chem, Res Grp Analyt Chem Wine & Food, Campus Sescelades, Tarragona 43007, Spain.
EM montserrat.mestres@urv.cat
RI Busto, Olga/L-2037-2014; ACENA, LAURA/L-7305-2014; Mestres,
   Montserrat/L-8015-2014
OI Busto, Olga/0000-0002-2318-6800; ACENA, LAURA/0000-0001-5942-9424;
   Mestres, Montserrat/0000-0001-9805-3482
FU Spanish Ministry of Science and Technology [AGL2007-61550]
FX This study was supported by the Spanish Ministry of Science and
   Technology (Project AGL2007-61550).
CR Acena L, 2010, J CHROMATOGR A, V1217, P7781, DOI 10.1016/j.chroma.2010.10.030
   *AMST INT, 2004, E67991 AMST INT, P34, DOI DOI 10.1520/E0679-04
   ARTHUR CL, 1990, ANAL CHEM, V62, P2145, DOI 10.1021/ac00218a019
   AZZARA CD, 1992, OFF FLAVORS FOODS BE, P329
   Belitz H. D., 2004, FOOD CHEM, P342
   BLANCH GP, 1992, J AGR FOOD CHEM, V40, P1046, DOI 10.1021/jf00018a027
   CABEZUDO MD, 1978, J CHROMATOGR SCI, V16, P61, DOI 10.1093/chromsci/16.2.61
   Callejon RM, 2008, J AGR FOOD CHEM, V56, P8086, DOI 10.1021/jf800903n
   Callejon RM, 2008, J AGR FOOD CHEM, V56, P6631, DOI 10.1021/jf703636e
   Campo E, 2008, J AGR FOOD CHEM, V56, P2477, DOI 10.1021/jf0729681
   Charles M, 2000, J AGR FOOD CHEM, V48, P70, DOI 10.1021/jf9905424
   Chinnici F, 2009, J AGR FOOD CHEM, V57, P4784, DOI 10.1021/jf804005w
   Cometto-Muniz JE, 2010, CHEM SENSES, V35, P289, DOI 10.1093/chemse/bjq018
   Cullere L, 2006, ANAL CHIM ACTA, V563, P51, DOI 10.1016/j.aca.2005.10.022
   Cullere L, 2004, J AGR FOOD CHEM, V52, P1653, DOI 10.1021/jf0350820
   Guerrero ED, 2007, J CHROMATOGR A, V1167, P18, DOI 10.1016/j.chroma.2007.08.039
   Holley A, 2006, WOODHEAD PUBL FOOD S, P36, DOI 10.1533/9781845691400.1.36
   Marin RN, 2002, J CHROMATOGR A, V967, P261, DOI 10.1016/S0021-9673(02)00786-0
   Marti MP, 2003, J AGR FOOD CHEM, V51, P7861, DOI 10.1021/jf0345604
   MAYOL AR, 2001, ACS SYM SER, P1
   Mazza Stefano, 2009, P17, DOI 10.1007/978-88-470-0866-3_2
   Mestres M, 1998, J CHROMATOGR A, V808, P211, DOI 10.1016/S0021-9673(98)00100-9
   Morales ML, 2001, J SCI FOOD AGR, V81, P611, DOI 10.1002/jsfa.853
   Pawliszyn J, 1997, SOLID PHASE MICROEXT
   Plotto A, 2004, FLAVOUR FRAG J, V19, P491, DOI 10.1002/ffj.1470
   Rega B, 2003, J AGR FOOD CHEM, V51, P7092, DOI 10.1021/jf034384z
   Rodriguez-Bencomo JJ, 2009, J CHROMATOGR A, V1216, P5640, DOI 10.1016/j.chroma.2009.06.005
   Rychlik M., 1998, COMPILATION ODOR THR
   Sala C, 2000, J CHROMATOGR A, V880, P93, DOI 10.1016/S0021-9673(00)00262-4
   Sala C, 2002, J CHROMATOGR A, V953, P1, DOI 10.1016/S0021-9673(02)00123-1
   SCHIEBERLE P, 1987, Z LEBENSM UNTERS FOR, V185, P111, DOI 10.1007/BF01850088
   STRAUSS CR, 1987, AM J ENOL VITICULT, V38, P23
   Sumby KM, 2010, FOOD CHEM, V121, P1, DOI 10.1016/j.foodchem.2009.12.004
   Tesfaye W, 2002, J SENS STUD, V17, P133, DOI 10.1111/j.1745-459X.2002.tb00338.x
   Tesfaye W, 2009, FOOD REV INT, V25, P142, DOI 10.1080/87559120802682748
   Tesfaye Wendu, 2009, P179, DOI 10.1007/978-88-470-0866-3_11
   Troncoso Gonzalez A. M., 1987, Zeitschrift fur Lebensmittel-Untersuchung und -Forschung, V185, P130, DOI 10.1007/BF01850092
   ULLRICH F, 1987, Z LEBENSM UNTERS FOR, V184, P277, DOI 10.1007/BF01027663
   Vesely P, 2003, J AGR FOOD CHEM, V51, P6941, DOI 10.1021/jf034410t
   Wardencki W, 2004, INT J FOOD SCI TECH, V39, P703, DOI 10.1111/j.1365-2621.2004.00839.x
   Zellner BD, 2008, J CHROMATOGR A, V1186, P123, DOI 10.1016/j.chroma.2007.09.006
   2009, B OFICIAL ESTAD 0413, P34603
NR 42
TC 15
Z9 16
U1 3
U2 54
PU AMER CHEMICAL SOC
PI WASHINGTON
PA 1155 16TH ST, NW, WASHINGTON, DC 20036 USA
SN 0021-8561
J9 J AGR FOOD CHEM
JI J. Agric. Food Chem.
PD APR 27
PY 2011
VL 59
IS 8
BP 4062
EP 4070
DI 10.1021/jf104763u
PG 9
WC Agriculture, Multidisciplinary; Chemistry, Applied; Food Science &
   Technology
SC Agriculture; Chemistry; Food Science & Technology
GA 751JN
UT WOS:000289613500073
PM 21410171
DA 2019-07-15
ER
