# Supplementary material for: Knowledge Domain and Emerging Trends in Vinegar Research: A Bibliometric Review of the Literature from WoSCC
Source: Foods. 2020 Feb 10;9(2):166. doi: 10.3390/foods9020166 (PMC7074530; doi:10.3390/foods9020166)
Supplement: Supplementary file 1 [file foods-09-00166-s001.zip › Supplementary files/Supplementary Material/WoSCC dataset for CiteSpace/data/download2011_8x5unique.txt]

PT J
AU Becker, B
AF Becker, Barbara
TI Vinegar being Tested for the First Time
SO FLEISCHWIRTSCHAFT
LA German
DT Article
C1 Hsch Ostwestfalen Lippe, Inst Lebens Mitteltechnol NRW ILT NRW, D-32657 Lemgo, Germany.
RP Becker, B (reprint author), Hsch Ostwestfalen Lippe, Inst Lebens Mitteltechnol NRW ILT NRW, Liebigstr 87, D-32657 Lemgo, Germany.
NR 0
TC 0
Z9 0
U1 0
U2 0
PU DEUTSCHER FACHVERLAG GMBH
PI FRANKFURT MAIN 1
PA MAINZER LANDSTRASSE 251 POSTFACH 10 06 06, W-6000 FRANKFURT MAIN 1,
   GERMANY
SN 0015-363X
J9 FLEISCHWIRTSCHAFT
JI Fleischwirtschaft
PY 2011
VL 91
IS 8
BP 69
EP 70
PG 2
WC Food Science & Technology
SC Food Science & Technology
GA 813PV
UT WOS:000294380300018
DA 2019-07-15
ER

PT J
AU Amin, MT
   Han, MY
AF Amin, M. T.
   Han, M. Y.
TI Improvement of solar based rainwater disinfection by using lemon and
   vinegar as catalysts
SO DESALINATION
LA English
DT Article
DE Lemon; Potable; Rainwater; Solar disinfection; Vinegar
ID ESCHERICHIA-COLI O157-H7; DRINKING-WATER; LISTERIA-MONOCYTOGENES;
   TITANIUM-DIOXIDE; INACTIVATION; SUNLIGHT; SALMONELLA; IMPACTS; CLIMATE;
   SODIS
AB The inefficiency of solar disinfection (SODIS) for the disinfection purposes can be improved by concentrating the sunlight i.e. by using solar collector disinfection (SOCO-DIS) system as investigated by authors in previous research or by increasing the exposure time of the targeted water to direct sunlight. Under weak sunlight conditions, however, this still remained ineffective as highlighted by earlier research. The efficiency of solar-based disinfection systems for the treatment of stored rainwater is further improved based on the better performance of these systems at low pH. by adding commonly available and inexpensive food preservative products, such as lemon and vinegar. Lemon and vinegar both increased the disinfection efficiency in SODIS by about 40% and completely disinfected rainwater in a SOCO-DIS system under weak weather conditions by lowering the pH to 3. An optimum combination of 2.5 ml (0.25%) of lemon and 1.7 ml (0.17%) of vinegar was selected to avoid any taste or odor problems while maintaining complete disinfection. Results showed that the choice of catalyst (lemon or vinegar in this study) was also an important factor in addition to low pH for disinfection using sunlight. (C) 2011 Elsevier B.V. All rights reserved.
C1 [Han, M. Y.] Seoul Natl Univ, Dept Civil & Environm Engn, Seoul 151742, South Korea.
   [Amin, M. T.] King Saud Univ, Shaikh Mohammad Alamoudi Chair Water Res, Riyadh, Saudi Arabia.
RP Han, MY (reprint author), Seoul Natl Univ, Dept Civil & Environm Engn, Seoul 151742, South Korea.
EM mtamin@ksu.edu.sa; myhan@snu.ac.kr
RI Amin, Muhammad Tahir/G-1525-2011
OI Amin, Muhammad Tahir/0000-0001-8283-9958
FU Ministry of Land, Transport and Maritime Affairs of Korean government;
   Ministry of Education. Science and Technology and Research Institute of
   Engineering Science, Seoul National University
FX This work was supported by Gyeonggi Sea Grant Program funded by the
   Ministry of Land, Transport and Maritime Affairs of Korean government,
   SNU SIR Group of the BK21 research Program funded by the Ministry of
   Education, Science and Technology and Research Institute of Engineering
   Science, Seoul National University.
CR Amin MT, 2009, WATER RES, V43, P5225, DOI 10.1016/j.watres.2009.08.041
   Amin MT, 2009, DESALINATION, V248, P436, DOI 10.1016/j.desal.2008.05.085
   Amin MT, 2009, WATER SCI TECHNOL, V60, P419, DOI 10.2166/wst.2009.347
   APHA AWWA WEF, 1999, STAND METH EX WAT WA
   Blake DM, 1999, SEPAR PURIF METHOD, V28, P1, DOI 10.1080/03602549909351643
   Clasen TF, 2008, ENVIRON SCI TECHNOL, V42, P4255, DOI 10.1021/es7024802
   Conroy RM, 1996, LANCET, V348, P1695, DOI 10.1016/S0140-6736(96)02309-4
   CURTIS TP, 1992, APPL ENVIRON MICROB, V58, P1335
   Duffy EF, 2004, SOL ENERGY, V77, P649, DOI 10.1016/j.solener.2004.05.006
   Fisher MB, 2008, J WATER HEALTH, V6, P35, DOI 10.2166/wh.2007.005
   Foegeding E.A., 1996, FOOD CHEM, V3, P879
   Geeraerd AH, 2000, INT J FOOD MICROBIOL, V59, P185, DOI 10.1016/S0168-1605(00)00362-7
   Geeraerd AH, 2005, INT J FOOD MICROBIOL, V102, P95, DOI 10.1016/j.ijfoodmicro.2004.11.038
   Gelover S, 2006, WATER RES, V40, P3274, DOI 10.1016/j.watres.2006.07.006
   Handia L, 2003, PHYS CHEM EARTH, V28, P893, DOI 10.1016/j.pce.2003.08.016
   Ibrahim MB, 2009, WATER RESOUR MANAG, V23, P2727, DOI 10.1007/s11269-009-9405-6
   Kehoe SC, 2001, WATER RES, V35, P1061, DOI 10.1016/S0043-1354(00)00353-5
   Murad AA, 2007, WATER RESOUR MANAG, V21, P1449, DOI 10.1007/s11269-006-9093-4
   Nogueira MCL, 2003, J FOOD PROTECT, V66, P1637, DOI 10.4315/0362-028X-66.9.1637
   O'Hara JK, 2008, WATER RESOUR MANAG, V22, P1477, DOI 10.1007/s11269-008-9238-8
   Oyarzabal OA, 2003, J FOOD PROTECT, V66, P1595, DOI 10.4315/0362-028X-66.9.1595
   PREUL HC, 1994, WATER INT, V19, P82, DOI 10.1080/02508069408686206
   Read RH, 1997, LETT APPL MICROBIOL, V24, P276, DOI 10.1046/j.1472-765X.1997.00130.x
   Rose A, 2006, ARCH DIS CHILD, V91, P139, DOI 10.1136/adc.2005.077867
   Ruth M, 2007, WATER RESOUR MANAG, V21, P1031, DOI 10.1007/s11269-006-9071-x
   Salih FM, 2002, J APPL MICROBIOL, V92, P920, DOI 10.1046/j.1365-2672.2002.01601.x
   Sobsey MD, 2008, ENVIRON SCI TECHNOL, V42, P4261, DOI 10.1021/es702746n
   Sommer B, 1997, J WATER SUPPLY RES T, V46, P127
   Sun DD, 2003, WATER RES, V37, P3452, DOI 10.1016/S0043-1354(03)00228-8
   Thomas T, 1998, BUILD RES INF, V26, P94, DOI 10.1080/096132198370010
   WATTS RJ, 1995, WATER RES, V29, P95, DOI 10.1016/0043-1354(94)E0122-M
   Wegelin M, 2001, J WATER SUPPLY RES T, V50, P125
   Wegelin M, 1994, J WATER SUPPLY RES T, V43, P154
   Wheida E, 2007, WATER RESOUR MANAG, V21, P961, DOI 10.1007/s11269-006-9067-6
   ZHANG PC, 1994, CHEMOSPHERE, V28, P607, DOI 10.1016/0045-6535(94)90302-6
NR 35
TC 28
Z9 28
U1 1
U2 20
PU ELSEVIER SCIENCE BV
PI AMSTERDAM
PA PO BOX 211, 1000 AE AMSTERDAM, NETHERLANDS
SN 0011-9164
EI 1873-4464
J9 DESALINATION
JI Desalination
PD AUG 2
PY 2011
VL 276
IS 1-3
BP 416
EP 424
DI 10.1016/j.desal.2011.03.076
PG 9
WC Engineering, Chemical; Water Resources
SC Engineering; Water Resources
GA 799UY
UT WOS:000293312800057
DA 2019-07-15
ER

PT J
AU Du, XJ
   Jia, SR
   Yang, Y
   Wang, S
AF Du, Xin-jun
   Jia, Shi-ru
   Yang, Yue
   Wang, Shuo
TI Genome Sequence of Gluconacetobacter sp Strain SXCC-1, Isolated from
   Chinese Vinegar Fermentation Starter
SO JOURNAL OF BACTERIOLOGY
LA English
DT Article
ID ACETIC-ACID RESISTANCE; ALCOHOL-DEHYDROGENASE; GLUCONOBACTER-OXYDANS;
   ACETOBACTER-ACETI; CLONING; GENE
AB Gluconacetobacter strains are prominent bacteria during traditional vinegar fermentation. Here, we report a draft genome sequence of Gluconacetobacter sp. strain SXCC-1. This strain was isolated from a fermentation starter (Daqu) used for commercial production of Shanxi vinegar, the best-known vinegar of China.
C1 [Wang, Shuo] Tianjin Univ Sci & Technol, Key Lab Food Nutr & Safety, Minist Educ China, Tianjin Econ & Technol Dev Area, Tianjin 300457, Peoples R China.
   [Jia, Shi-ru] Tianjin Univ Sci & Technol, Key Lab Ind Microbiol, Minist Educ, Tianjin 300457, Peoples R China.
RP Wang, S (reprint author), Tianjin Univ Sci & Technol, Key Lab Food Nutr & Safety, Minist Educ China, Tianjin Econ & Technol Dev Area, 29 13th Rd, Tianjin 300457, Peoples R China.
EM s.wang@tust.edu.cn
FU National Natural Science Foundation of China [31071547]
FX This work was supported by the National Natural Science Foundation of
   China (no. 31071547).
CR CLETONJANSEN AM, 1991, MOL GEN GENET, V229, P206, DOI 10.1007/BF00272157
   FUKAYA M, 1990, J BACTERIOL, V172, P2096, DOI 10.1128/jb.172.4.2096-2104.1990
   Johnston Carol S, 2006, MedGenMed, V8, P61
   Li H, 2009, BIOINFORMATICS, V25, P1754, DOI 10.1093/bioinformatics/btp324
   Miyazaki T, 2002, BIOSCI BIOTECH BIOCH, V66, P262, DOI 10.1271/bbb.66.262
   Nakano S, 2006, APPL ENVIRON MICROB, V72, P497, DOI 10.1128/AEM.72.1.497-505.2006
   Prust C, 2005, NAT BIOTECHNOL, V23, P195, DOI 10.1038/nbt1062
   Salbe AD, 2009, NUTR RES, V29, P846, DOI 10.1016/j.nutres.2009.10.021
   Salusjarvi T, 2004, APPL MICROBIOL BIOT, V65, P306, DOI 10.1007/s00253-004-1594-6
   Setorki M, 2010, LIPIDS HLTH DIS, V28, P9
   TAKEMURA H, 1993, J BACTERIOL, V175, P6857, DOI 10.1128/jb.175.21.6857-6866.1993
   TAMAKI T, 1991, BIOCHIM BIOPHYS ACTA, V1088, P292, DOI 10.1016/0167-4781(91)90066-U
   Thurner C, 1997, ARCH MICROBIOL, V168, P81, DOI 10.1007/s002030050473
   Toyama H, 2004, ARCH BIOCHEM BIOPHYS, V428, P10, DOI 10.1016/j.abb.2004.03.037
   Yakushi T, 2010, APPL MICROBIOL BIOT, V86, P1257, DOI 10.1007/s00253-010-2529-z
NR 15
TC 8
Z9 8
U1 0
U2 17
PU AMER SOC MICROBIOLOGY
PI WASHINGTON
PA 1752 N ST NW, WASHINGTON, DC 20036-2904 USA
SN 0021-9193
J9 J BACTERIOL
JI J. Bacteriol.
PD JUL
PY 2011
VL 193
IS 13
BP 3395
EP 3396
DI 10.1128/JB.05147-11
PG 2
WC Microbiology
SC Microbiology
GA 777CS
UT WOS:000291592600031
PM 21551293
OA Bronze, Green Published
DA 2019-07-15
ER

PT J
AU Evans, GJ
   Bellinder, RR
   Hahn, RR
AF Evans, G. J.
   Bellinder, R. R.
   Hahn, R. R.
TI Integration of Vinegar for In-Row Weed Control in Transplanted Bell
   Pepper and Broccoli
SO WEED TECHNOLOGY
LA English
DT Article
DE Banded application; directed application; intrarow weed control; in-row
   weed control; natural products; organic; vegetable crops; weed
   management
ID CLOVE OIL HERBICIDE; SYSTEMS; PRODUCT
AB Vinegar can supplement the existing intrarow weed control options of organic farmers. However, there are two primary limitations to its use in vegetable crops. First, it is costly. Second, vinegar applications that contact the crop can cause injury and yield loss. The aim of this research was to use vinegar to control intrarow weeds in bell pepper and broccoli in a way that product costs would be reduced and crop injury would be minimized. Banded applications were shielded and directed below the crop canopy to reduce weed control costs and minimize contact with crop foliage. Organic paints applied to crop stems were evaluated as potential physical barriers to crop stem injury. Four field trials were conducted in 2009, two in transplanted bell pepper and two in transplanted broccoli. A single application of 200-grain vinegar (20% acetic acid) at 700 L ha(-1) was applied when weeds were in the cotyledon to six-leaf stage. Applications were made to crops with the lower stems coated in one of two stem protectants, or left uncoated. Hand-weeded and weedy treatments were included for comparison. One day after vinegar application, in-row weed control was 100% in both pepper trials and greater than 96% in the broccoli trials. Two weeks after application, 75% fewer weeds germinated in the vinegar-treated areas compared with the areas that were hand weeded. Neither stem protectant prevented crop injury. Despite pepper foliar injury of less than 5%, stem injury 2 wk after application contributed to a measurable yield reduction. Broccoli injury was limited to instances where overspray contacted the crop canopy. With vinegar, high levels of weed control and the extended duration of that control relative to hand weeding could facilitate improved organic intrarow weed control. However, crop injury must be reliably reduced. Alternative stem protectants may merit evaluation.
C1 [Evans, G. J.; Bellinder, R. R.] Cornell Univ, Dept Hort, Ithaca, NY 14853 USA.
   [Hahn, R. R.] Cornell Univ, Dept Crop & Soil Sci, Ithaca, NY 14853 USA.
RP Evans, GJ (reprint author), Cornell Univ, Dept Hort, Ithaca, NY 14853 USA.
EM gje2@cornell.edu
CR Abouziena HFH, 2009, WEED TECHNOL, V23, P431, DOI 10.1614/WT-08-185.1
   AGNELLO A, 2009, SCAFFOLDS FRUIT J UP, V18, P3
   Boyd NS, 2006, WEED TECHNOL, V20, P646, DOI 10.1614/WT-05-137R1.1
   BOYDSTON R, 2004, WEED CONTROL POTATO, P1
   Brown J. E., 2001, Journal of Vegetable Crop Production, V7, P109, DOI 10.1300/J068v07n02_10
   Chandran R. S., 2003, P NE WEED SCI SOC, V57, P65
   Chandran RS, 2003, P NE WEED SCI SOC, V58, P82
   COFFMAN CB, 2005, P NE WEED SCI SOC, V59, P79
   COFFMAN CB, 2004, P NE WEED SCI SOC, V58, P74
   COFFMAN CB, 2007, P NE WEED SCI SOC, V61, P21
   Curran WS, 2003, P NE WEED SCI SOC, V88, P21
   DANIELS CH, 2004, COMMUNICATION   0413, P1
   Evans GJ, 2009, WEED TECHNOL, V23, P120, DOI 10.1614/WT-08-002.1
   EVANS GJ, 2010, THESIS CORNELL U ITH
   Evans GJ, 2009, WEED TECHNOL, V23, P292, DOI 10.1614/WT-08-158.1
   Ferguson J, 2004, HORTSCIENCE, V39, P876
   Gianessi LP, 2007, WEED TECHNOL, V21, P559, DOI 10.1614/WT-06-130.1
   HOCHMUTH G, 1998, AM VEG GROW, V46, P45
   Johnson E., 2004, EFFICACY VINEGAR ACE
   KLONSKY K, 1997, SAMPLE COSTS PRODUCE
   Lament WJ, 1993, HORTTECHNOLOGY, V3, P35
   LANINI WT, 1994, WEED TECHNOL, V8, P530
   Radhakrishnan J., 2003, P NE WEED SCI SOC, V57, P63
   Rice PJ, 2001, J ENVIRON QUAL, V30, P1808, DOI 10.2134/jeq2001.3051808x
   Slaughter DC, 2008, COMPUT ELECTRON AGR, V61, P63, DOI 10.1016/j.compag.2007.05.008
   TEASDALE JR, 2002, 12 N DAK STAT U CROP
   Tillett ND, 2008, BIOSYST ENG, V99, P171, DOI 10.1016/j.biosystemseng.2007.09.026
   VANSICKLE J, 2007, U FLORIDA EXTENSION, P1
   2008, WEED PHARM MSDS
   2007, CHEM COMPATIBILITY T
   2006, CROP PROFILE PEPPERS
NR 31
TC 6
Z9 6
U1 1
U2 21
PU WEED SCI SOC AMER
PI LAWRENCE
PA 810 EAST 10TH ST, LAWRENCE, KS 66044-8897 USA
SN 0890-037X
J9 WEED TECHNOL
JI Weed Technol.
PD JUL-SEP
PY 2011
VL 25
IS 3
BP 459
EP 465
DI 10.1614/WT-D-10-00167.1
PG 7
WC Agronomy; Plant Sciences
SC Agriculture; Plant Sciences
GA 811LS
UT WOS:000294212600024
DA 2019-07-15
ER

PT J
AU Kayis, S
   Yandi, I
   Altinok, I
   Capkin, E
AF Kayis, S.
   Yandi, I.
   Altinok, I.
   Capkin, E.
TI Treatment by Vinegar of Philasterides dicentrarchi (Ciliophora:
   Scuticociliatida) Infestation in Cultured Juvenile Turbot (Psetta
   maxima)
SO ISRAELI JOURNAL OF AQUACULTURE-BAMIDGEH
LA English
DT Article
DE parasite; mortality; treatment; vinegar
ID FLOUNDER PARALICHTHYS-OLIVACEUS; SCOPHTHALMUS-MAXIMUS; FARMED TURBOT;
   MORPHOLOGY; INFECTION; HISTOPATHOLOGY; PROTOZOAN; PARASITES; CILIATE;
   TURKEY
AB A disease outbreak occurred during the spring of 2009 among cultured juvenile European turbot (Psetta maxima) kept in growout tanks. During the outbreak, 10% of the turbot died. Typical clinical signs were unilateral exophthalmia and skin ulcers beneath the lower jaw. No bacteria were isolated from the fish. Based on a parasitological examination of the skin and fins, Philasterides dicentrarchi was identified to the species level. The infestation was treated with formaldehyde and, as an alternative, vinegar.
C1 [Kayis, S.; Yandi, I.] Rize Univ, Fac Fisheries Sci, TR-53100 Rize, Turkey.
   [Altinok, I.; Capkin, E.] Karadeniz Tech Univ, Fac Marine Sci, TR-61530 Trabzon, Turkey.
RP Kayis, S (reprint author), Rize Univ, Fac Fisheries Sci, TR-53100 Rize, Turkey.
EM aquasevki@msn.com
RI Altinok, ilhan/H-1558-2013; YANDI, ilhan/A-1522-2018
OI Altinok, ilhan/0000-0003-3475-521X; YANDI, ilhan/0000-0003-1780-3654
CR Aksungur N., 2003, KARADENIZDE KALKAN B, V67
   Alvarez-Pellitero P, 2004, FOLIA PARASIT, V51, P177, DOI 10.14411/fp.2004.021
   Azad IS, 2007, AQUACULTURE, V262, P202, DOI 10.1016/j.aquaculture.2006.10.033
   Balta F, 2008, B EUR ASSOC FISH PAT, V28, P157
   Basson L., 2006, FISH DIS DISORDERS, V1
   CHEUNG PJ, 1980, J FISH DIS, V3, P295, DOI 10.1111/j.1365-2761.1980.tb00400.x
   Ciftci Y., 2002, SPEC PUBL CENTR FISH, V2
   DRAGESCO A, 1995, EUR J PROTISTOL, V31, P327, DOI 10.1016/S0932-4739(11)80097-0
   DYKOVA I, 1994, DIS AQUAT ORGAN, V18, P5, DOI 10.3354/dao018005
   Food and Agricultural Organization (FAO), 2009, CULT AQ SPEC INF PRO
   IARC, 2006, IARC MON EV CARC RIS
   Iglesias R, 2001, DIS AQUAT ORGAN, V46, P47, DOI 10.3354/dao046047
   Jee BY, 2001, DIS AQUAT ORGAN, V47, P49, DOI 10.3354/dao047049
   Kayis S, 2009, ISR J AQUACULT-BAMID, V61, P93
   Krier J.P., 1987, PARASITIC PROTOZOA, P241
   Lom J., 1992, PROTOZOAN PARASITES
   Munday BL, 1997, DIS AQUAT ORGAN, V30, P17, DOI 10.3354/dao030017
   Sterud E, 2000, J FISH DIS, V23, P33, DOI 10.1046/j.1365-2761.2000.00204.x
   THOMPSON JESSE C., 1964, VIRGINIA JOUR SCI, V15, P80
   YOSHINAGA T, 1993, FISH PATHOL, V28, P131, DOI 10.3147/jsfp.28.131
NR 20
TC 0
Z9 0
U1 0
U2 0
PU ISRAELI JOURNAL OF AQUACULTURE-BAMIDGEH
PI ASHRAT
PA KIBBUTZ EIN HAMIFRATZ, D N, ASHRAT, 25210, ISRAEL
SN 0792-156X
J9 ISR J AQUACULT-BAMID
JI Isr. J. Aquac.-Bamidgeh
PY 2011
VL 63
AR 627
PG 5
WC Fisheries
SC Fisheries
GA 841ER
UT WOS:000296495800001
DA 2019-07-15
ER
