# Supplementary material for: Knowledge Domain and Emerging Trends in Vinegar Research: A Bibliometric Review of the Literature from WoSCC
Source: Foods. 2020 Feb 10;9(2):166. doi: 10.3390/foods9020166 (PMC7074530; doi:10.3390/foods9020166)
Supplement: Supplementary file 1 [file foods-09-00166-s001.zip › Supplementary files/Supplementary Material/WoSCC dataset for CiteSpace/data/download2011_9x5unique.txt]

PT J
AU Andres-Barrao, C
   Falquet, L
   Calderon-Copete, SP
   Descombes, P
   Perez, RO
   Barja, F
AF Andres-Barrao, Cristina
   Falquet, Laurent
   Calderon-Copete, Sandra P.
   Descombes, Patrick
   Perez, Ruben Ortega
   Barja, Francois
TI Genome Sequences of the High-Acetic Acid-Resistant Bacteria
   Gluconacetobacter europaeus LMG 18890(T) and G. europaeus LMG 18494
   (Reference Strains), G. europaeus 5P3, and Gluconacetobacter oboediens
   174Bp2 (Isolated from Vinegar)
SO JOURNAL OF BACTERIOLOGY
LA English
DT Article
AB Bacteria of the genus Gluconacetobacter are usually involved in the industrial production of vinegars with high acetic acid concentrations. We describe here the genome sequence of three Gluconacetobacter europaeus strains, a very common bacterial species from industrial fermentors, as well as of a Gluconacetobacter oboediens strain.
C1 [Andres-Barrao, Cristina; Perez, Ruben Ortega; Barja, Francois] Univ Geneva, Microbiol Unit, Dept Bot & Plant Biol, CH-1254 Jussey, Switzerland.
   [Falquet, Laurent; Calderon-Copete, Sandra P.] Swiss Inst Bioinformat, Vital IT, CH-1015 Lausanne, Switzerland.
   [Descombes, Patrick] Univ Geneva, CMU, CH-1211 Geneva 4, Switzerland.
RP Barja, F (reprint author), Univ Geneva, Microbiol Unit, Dept Bot & Plant Biol, Chemin Embrouchis 10, CH-1254 Jussey, Switzerland.
EM Francois.Barja@unige.ch
RI Falquet, Laurent/C-2541-2013
OI Falquet, Laurent/0000-0001-8102-7579
FU European Commission [017269]; Academic Society of Geneva; Department of
   Botany and Plant Biology of Geneva University
FX This research was supported in part by the CRAFT contract 017269 from
   the European Commission, Academic Society of Geneva, and Department of
   Botany and Plant Biology of Geneva University.
CR Azuma Y, 2009, NUCLEIC ACIDS RES, V37, P5768, DOI 10.1093/nar/gkp612
   Calderon-Copete SP, 2009, BMC BIOINFORMATICS, V10, DOI 10.1186/1471-2105-10-S6-S7
   Claudel-Renard C, 2003, NUCLEIC ACIDS RES, V31, P6633, DOI 10.1093/nar/gkg847
   DEERAKSA A, 2005, MICROBIOLOGY, V51, P4111
   Fernandez-Perez R, 2010, FOOD MICROBIOL, V27, P973, DOI 10.1016/j.fm.2010.05.020
   Iyer PR, 2010, J BACTERIOL, V192, P4256, DOI 10.1128/JB.00588-10
   Leinonen R, 2010, NUCLEIC ACIDS RES, V38, pD39, DOI 10.1093/nar/gkp998
   Prust C, 2005, NAT BIOTECHNOL, V23, P195, DOI 10.1038/nbt1062
   Raspor P, 2008, CRIT REV BIOTECHNOL, V28, P101, DOI [10.1080/07388550802046749, 10.1080/07388550802046749 ]
   SIEVERS M, 1992, SYST APPL MICROBIOL, V15, P386, DOI 10.1078/072320202320771453
   Simpson JT, 2009, GENOME RES, V19, P1117, DOI 10.1101/gr.089532.108
   Zerbino DR, 2008, GENOME RES, V18, P821, DOI 10.1101/gr.074492.107
NR 12
TC 25
Z9 26
U1 0
U2 11
PU AMER SOC MICROBIOLOGY
PI WASHINGTON
PA 1752 N ST NW, WASHINGTON, DC 20036-2904 USA
SN 0021-9193
J9 J BACTERIOL
JI J. Bacteriol.
PD MAY
PY 2011
VL 193
IS 10
BP 2670
EP 2671
DI 10.1128/JB.00229-11
PG 2
WC Microbiology
SC Microbiology
GA 756AG
UT WOS:000289983100036
PM 21441523
OA Green Published, Bronze
DA 2019-07-15
ER
