# Supplementary material for: Knowledge Domain and Emerging Trends in Vinegar Research: A Bibliometric Review of the Literature from WoSCC
Source: Foods. 2020 Feb 10;9(2):166. doi: 10.3390/foods9020166 (PMC7074530; doi:10.3390/foods9020166)
Supplement: Supplementary file 1 [file foods-09-00166-s001.zip › Supplementary files/Supplementary Material/WoSCC dataset for CiteSpace/data/download2012_0x5unique.txt]

PT J
AU Zhong, M
   Wang, Y
   Yu, J
   Tian, YJ
   Xu, GW
AF Zhong, Mei
   Wang, Yin
   Yu, Jian
   Tian, Yajun
   Xu, Guangwen
TI Porous carbon from vinegar lees for phenol adsorption
SO PARTICUOLOGY
LA English
DT Article
DE Porous carbon; Carbonization; Vinegar lees; Phenol; Waste water
ID ACTIVATED CARBON; WASTE-WATER; KINETICS; REMOVAL
AB An effective technology for utilizing vinegar lees (VL), a biomass waste generated during its production, is much needed in China due to the huge consumption of vinegar. This study investigates the preparation of porous carbon (PC) from VL, now reporting on the adsorption capability of PC in removing phenol from its aqueous solution. The preparation of PC consists of carbonization of VL in N-2 and activation in CO2. The results show that the optimal activation temperature and time in CO2 for VL char carbonized at 800 degrees C were 875 degrees C and 1 h, respectively. The PC prepared was found to have large specific surface area and micropore volume, with an adsorptive capacity for phenol from its aqueous solution much higher than that of commercial coconut shell activated carbon (CSAC). Adsorption of phenol from its aqueous solution by the VL-based PC was found to follow the isothermal Langmuir equation. (C) 2011 Chinese Society of Particuology and Institute of Process Engineering, Chinese Academy of Sciences. Published by Elsevier B.V. All rights reserved.
C1 [Zhong, Mei; Wang, Yin; Yu, Jian; Tian, Yajun; Xu, Guangwen] Chinese Acad Sci, Inst Proc Engn, State Key Lab Multiphase Complex Syst, Beijing 100190, Peoples R China.
   [Zhong, Mei] Xinjiang Univ, Chem & Chem Engn Dept, Xinjiang 830046, Peoples R China.
RP Wang, Y (reprint author), Chinese Acad Sci, Inst Proc Engn, State Key Lab Multiphase Complex Syst, Beijing 100190, Peoples R China.
EM wangyin@home.ipe.ac.cn; gwxu@home.ipe.ac.cn
RI Tian, Yajun/B-2801-2010
FU National High-Tech Research and Development Program of China
   [2009AA02Z209]; National Key Technology Development Programs
   [2009BAC64B05, 2010BAC66B01]; National Natural Science Foundation of
   China [21006110, 21006114]; State Key Laboratory of Coal Combustion
   [FSKLCC0910]; Young Teacher Scientific Research Cultivation Foundation
   of Xinjiang [XJEDU2011S03]
FX The authors are grateful to the National High-Tech Research and
   Development Program of China (2009AA02Z209). Acknowledgement should also
   be extended to The National Key Technology Development Programs
   (2009BAC64B05 and 2010BAC66B01), the National Natural Science Foundation
   of China (21006110 and 21006114), State Key Laboratory of Coal
   Combustion (FSKLCC0910) for their supports on related fundamental
   studies and the Young Teacher Scientific Research Cultivation Foundation
   of Xinjiang (XJEDU2011S03).
CR Boehm H.P., 1996, ADV CATAL, V16, P179, DOI DOI 10.1016/S0360-0564(08)60354-5
   Chandrasekhar S, 2003, J MATER SCI, V38, P3159, DOI 10.1023/A:1025157114800
   COUGHLIN ROBERT W., 1968, ENVIRON SCI TECHNOL, V2, P291, DOI 10.1021/es60016a002
   Dabrowski A, 2005, CHEMOSPHERE, V58, P1049, DOI 10.1016/j.chemosphere.2004.09.067
   Demiral H, 2008, CHEM ENG J, V144, P188, DOI 10.1016/j.cej.2008.01.020
   Kumagai S, 2008, SEP PURIF TECHNOL, V61, P398, DOI 10.1016/j.seppur.2007.12.006
   Li Z. X., 2000, FERT RES, V8, P31
   LIU Yu-zheng, 2001, BOILER TECHNOLOGY, V32, P26
   Ma X. J., 2006, LIQUOR MAKING SCI TE, V4, P96
   Malik PK, 2004, J HAZARD MATER, V113, P81, DOI 10.1016/j.jhazmat.2004.05.022
   Oguz E, 2005, COLLOID SURFACE A, V252, P121, DOI 10.1016/j.colsurfa.2004.10.004
   Rengaraj S, 2002, WASTE MANAGE, V22, P543, DOI 10.1016/S0956-053X(01)00016-2
   Shi A. H., 2006, CHINESE BREWAGE, P4
   Teng HS, 1998, CARBON, V36, P1387, DOI 10.1016/S0008-6223(98)00127-4
   Wang Y, 2007, ENERG FUEL, V21, P3317, DOI 10.1021/et700318c
   Xu GW, 2007, PROG CHEM, V19, P1164
NR 16
TC 12
Z9 13
U1 0
U2 18
PU ELSEVIER SCIENCE INC
PI NEW YORK
PA 360 PARK AVE SOUTH, NEW YORK, NY 10010-1710 USA
SN 1674-2001
J9 PARTICUOLOGY
JI Particuology
PD FEB
PY 2012
VL 10
IS 1
BP 35
EP 41
DI 10.1016/j.partic.2011.05.006
PG 7
WC Engineering, Chemical; Materials Science, Multidisciplinary
SC Engineering; Materials Science
GA 912QE
UT WOS:000301813900006
DA 2019-07-15
ER

PT J
AU Xiang, JL
   Zhu, WX
   Li, ZX
   Ling, SB
AF Xiang, Jinle
   Zhu, Wenxue
   Li, Zhixi
   Ling, Shengbao
TI Effect of juice and fermented vinegar from Hovenia dulcis peduncles on
   chronically alcohol-induced liver damage in mice
SO FOOD & FUNCTION
LA English
DT Article
ID INDUCED OXIDATIVE STRESS; RATS FED DIETS; LIPID-METABOLISM; FATTY LIVER;
   ANTIOXIDANT; INJURY; PROTECTS; CHOLESTEROL; QUERCETIN; PREVENTS
AB The protective effects of juice and fermented vinegar from Hovenia dulcis peduncles on chronically ethanol-induced biochemical changes in male mice were investigated. Administration of ethanol (50%, v/v, 10 mL kg(-1)) to mice for 6 weeks induced liver damage with a significant increase (P < 0.01) of the liver index, aspartate transaminase (AST), alanine transaminase (ALT), gamma glutamyl transferase (gamma-GT) in the serum and the hepatic lipid peroxidation (LPO) level. In contrast, administration of juice or fermented vinegar from Hovenia dulcis peduncles (10 mL kg(-1) bw) along with alcohol significantly (P < 0.05) decreased the activities of the enzymes (AST, ALT and gamma-GT), liver index, concentrations of triglyceride (TG) and total cholesterol (TCH) in the serum and the hepatic TG and LPO levels. Mice treated with juice or fermented vinegar from Hovenia dulcis peduncles showed better profiles of the antioxidant systems with relatively higher glutathione (GSH) content, total superoxide dismutase (T-SOD), catalase (CAT) and glutathione peroxidase (GSH-Px) activities. All these results were accompanied by histological observations in liver. The results demonstrate that both of the juice and fermented vinegar from Hovenia dulcis peduncles have beneficial effects in reducing the adverse effect of alcohol.
C1 [Xiang, Jinle; Zhu, Wenxue; Li, Zhixi; Ling, Shengbao] NW A&F Univ, Sch Food Sci & Engn, Yangling 712100, Peoples R China.
   [Xiang, Jinle; Zhu, Wenxue] Henan Univ Sci & Technol, Sch Food Bioengn, Luoyang 471000, Peoples R China.
RP Xiang, JL (reprint author), NW A&F Univ, Sch Food Sci & Engn, Yangling 712100, Peoples R China.
EM lzx580721@yahoo.com.cn
RI Xiang, Jinle/M-4888-2019
OI Xiang, Jinle/0000-0001-5652-117X
CR Adaramoye O. A., 2010, ALCOHOL ALCOHOLISM, V46, P4
   Alirezaei M, 2011, J PHYSIOL BIOCHEM, V67, P605, DOI 10.1007/s13105-011-0107-1
   Burant CF, 1997, J CLIN INVEST, V100, P2900, DOI 10.1172/JCI119839
   Caro AA, 2004, ANNU REV PHARMACOL, V44, P27, DOI 10.1146/annurev.pharmtox.44.101802.121704
   Cederbaum AI, 2009, ARCH TOXICOL, V83, P519, DOI 10.1007/s00204-009-0432-0
   Dey A, 2006, HEPATOLOGY, V43, pS63, DOI 10.1002/hep.20957
   Fridovich I, 1997, J BIOL CHEM, V272, P18515, DOI 10.1074/jbc.272.30.18515
   Fu S., 2007, FOREST BY PRODUCT SP, V91, P21
   Fushimi T, 2006, BRIT J NUTR, V95, P916, DOI 10.1079/BJN20061740
   Fushimi T, 2001, J NUTR, V131, P1973
   Gorinstein S, 1998, J NUTR, V128, P2023
   Hou ZH, 2010, J AGR FOOD CHEM, V58, P3191, DOI 10.1021/jf904407x
   Hyun TK, 2010, PLANTA MED, V76, P943, DOI 10.1055/s-0030-1249776
   Jia C., 2005, J CHIN I FOOD SCI TE, V5, P72
   Kasdallah-Grissa A, 2007, LIFE SCI, V80, P1033, DOI 10.1016/j.lfs.2006.11.044
   Kim DO, 2002, J AGR FOOD CHEM, V50, P3713, DOI 10.1021/jf020071c
   Koch Osvaldo R., 2004, Molecular Aspects of Medicine, V25, P191, DOI 10.1016/j.mam.2004.02.019
   Kundu R, 2008, J ETHNOPHARMACOL, V118, P440, DOI 10.1016/j.jep.2008.05.010
   [李维新 Li Weixin], 2005, [食品科学, Food Science], V26, P249
   Lieber C S, 1997, Adv Pharmacol, V38, P601
   Loguercio C, 1997, ITAL J GASTROENTEROL, V29, P168
   Lv XW, 2010, INFLAMM RES, V59, P635, DOI 10.1007/s00011-010-0176-6
   Mallikarjuna K, 2007, Pathophysiology, V14, P17, DOI 10.1016/j.pathophys.2006.09.005
   Molina MF, 2003, BIOL PHARM BULL, V26, P1398, DOI 10.1248/bpb.26.1398
   Moon YJ, 2008, J MED FOOD, V11, P38, DOI 10.1089/jmf.2007.071
   Noh JR, 2011, FOOD CHEM TOXICOL, V49, P1537, DOI 10.1016/j.fct.2011.03.045
   Nordberg J, 2001, FREE RADICAL BIO MED, V31, P1287, DOI 10.1016/S0891-5849(01)00724-9
   Polavarapu R, 1998, HEPATOLOGY, V27, P1317, DOI 10.1002/hep.510270518
   Purohit V, 2009, ALCOHOL CLIN EXP RES, V33, P191, DOI 10.1111/j.1530-0277.2008.00827.x
   RAO G, 1990, J NUTR, V120, P602
   Shivashankara AR, 2012, FOOD FUNCT, V3, P101, DOI 10.1039/c1fo10170f
   Sillanaukee P, 1996, ALCOHOL ALCOHOLISM, V31, P613
   Tulassay Z., 2008, HUNG MED J, V2, P29
   Wang Y, 2009, HEPATOLOGY, V50, P453, DOI 10.1002/hep.22978
   Xu B., 2004, AGR CHEM BIOTECHNOL, V47, P1
   Yao P, 2007, J HEPATOL, V47, P253, DOI 10.1016/j.jhep.2007.05.008
   Yoshikawa M, 1997, YAKUGAKU ZASSHI, V117, P108, DOI 10.1248/yakushi1947.117.2_108
   Yuan GJ, 2007, PHYTOTHER RES, V21, P234, DOI 10.1002/ptr.2054
   Zeng T, 2008, CHEM-BIOL INTERACT, V176, P234, DOI 10.1016/j.cbi.2008.07.004
   [郑淑彦 ZHENG Shuyan], 2011, [食品科学, Food Science], V32, P113
   Zheng YJ, 2009, CHROMATOGRAPHIA, V69, P1391, DOI 10.1365/s10337-009-1085-0
   Zhu J., 2005, CHEM IND FOREST PROD, V39, P27
NR 42
TC 22
Z9 26
U1 9
U2 35
PU ROYAL SOC CHEMISTRY
PI CAMBRIDGE
PA THOMAS GRAHAM HOUSE, SCIENCE PARK, MILTON RD, CAMBRIDGE CB4 0WF, CAMBS,
   ENGLAND
SN 2042-6496
J9 FOOD FUNCT
JI Food Funct.
PD JUN
PY 2012
VL 3
IS 6
BP 628
EP 634
DI 10.1039/c2fo10266h
PG 7
WC Biochemistry & Molecular Biology; Food Science & Technology
SC Biochemistry & Molecular Biology; Food Science & Technology
GA 949WD
UT WOS:000304606400005
PM 22648047
DA 2019-07-15
ER

PT J
AU Wu, JJ
   Ma, YK
   Zhang, FF
   Chen, FS
AF Wu, Jia Jia
   Ma, Ying Kun
   Zhang, Fen Fen
   Chen, Fu Sheng
TI Culture-dependent and culture-independent analysis of lactic acid
   bacteria from Shanxi aged vinegar
SO ANNALS OF MICROBIOLOGY
LA English
DT Article
DE Vinegar; Lactic acid bacteria; Diversity; Culture-dependent;
   Culture-independent
ID IDENTIFICATION; FERMENTATION; SUCCESSION
AB Shanxi aged vinegar, one of the traditional Chinese vinegars, is brewed by spontaneous fermentation with various microorganisms involved. The previous study showed that lactic acid bacteria (LAB) was the main bacteria population during the conversation period of starch to ethanol of the production. Here, culture-dependent and -independent methods were applied to study the diversity of the LAB population in the fermentation process of Shanxi aged vinegar. Isolates with various genotypic characters were screened and selected based on enterobacterial repetitive intergenic consensus/PCR (ERIC/PCR) fingerprinting. PCR-restriction fragment length polymorphism analysis combined with 16S rDNA sequencing identification revealed that seven species including Lactobacillus fermentum, L. plantarum, L. casei, L. buchneri, Pediococcus acidilactici, P. pentosaceus and Weissella confusa were recovered. DNA extracted directly from fermenting samples was separated by the PCR-denaturing gradient gel electrophoresis, which indicated that the main species presented in the period of starch changed into ethanol were L. fermentum, Leuconostoc mesenteroides and W. confusa.
C1 [Wu, Jia Jia; Ma, Ying Kun; Zhang, Fen Fen; Chen, Fu Sheng] Huazhong Agr Univ, Coll Food Sci & Technol, Wuhan 430070, Hubei Province, Peoples R China.
RP Chen, FS (reprint author), Huazhong Agr Univ, Coll Food Sci & Technol, Lion Hill St 1, Wuhan 430070, Hubei Province, Peoples R China.
EM jiajiawuwsw@gmail.com; stonemyk1987@yahoo.cn; zhangfen5656@126.com;
   chenfs@mail.hzau.edu.cn
FU Fundamental Research Funds for the Central Universities in China
   [2011PY041]; National High Technology Research and Development Program
   of the People's Republic of China (863 Program) [2006AA10Z1A3]; Shanxi
   aged vinegar Group Co.
FX This research work was financially supported by the Fundamental Research
   Funds for the Central Universities in China (Program No. 2011PY041) and
   the National High Technology Research and Development Program of the
   People's Republic of China (863 Program No.: 2006AA10Z1A3). We thank the
   Shanxi aged vinegar Group Co. for partial financial support and
   providing samples and factory technical assistance. We also thank Dr.
   Cai P. of Huazhon Agricultural University for assistance with the DGGE
   analysis.
CR Ben-Hamouda T, 2003, J MED MICROBIOL, V52, P427, DOI 10.1099/jmm.0.04981-0
   Chen Fusheng, 2009, P243, DOI 10.1007/978-88-470-0866-3_15
   Cocolin L, 2000, FEMS MICROBIOL LETT, V189, P81, DOI 10.1016/S0378-1097(00)00257-3
   Cocolin L, 2006, APPL ENVIRON MICROB, V72, P942, DOI 10.1128/AEM.72.1.942-945.2006
   Ercolini D, 2004, J MICROBIOL METH, V56, P297, DOI 10.1016/j.mimet.2003.11.006
   Gala E, 2008, INT J FOOD MICROBIOL, V125, P347, DOI 10.1016/j.ijfoodmicro.2008.04.008
   Gevers D, 2001, FEMS MICROBIOL LETT, V205, P31, DOI 10.1016/S0378-1097(01)00439-6
   Giraffa G, 2003, INT J FOOD MICROBIOL, V82, P163, DOI 10.1016/S0168-1605(02)00262-3
   Gullo M, 2008, INT J FOOD MICROBIOL, V125, P46, DOI 10.1016/j.ijfoodmicro.2007.11.076
   Gullo M, 2009, APPL ENVIRON MICROB, V75, P2585, DOI 10.1128/AEM.02249-08
   Haruta S, 2006, INT J FOOD MICROBIOL, V109, P79, DOI 10.1016/j.ijfoodmicro.2006.01.015
   Huttner EK, 2010, EUR FOOD RES TECHNOL, V230, P849, DOI 10.1007/s00217-010-1236-4
   Liu DR, 2004, FOOD REV INT, V20, P407, DOI 10.1081/LFRI-200033460
   Masco L, 2003, SYST APPL MICROBIOL, V26, P557, DOI 10.1078/072320203770865864
   Nubel U, 1996, J BACTERIOL, V178, P5636
   Sambrook J., 2002, MOL CLONING LAB MANU
   SANGUINETTI CJ, 1994, BIOTECHNIQUES, V17, P914
   Temmerman R, 2004, TRENDS FOOD SCI TECH, V15, P348, DOI 10.1016/j.tifs.2003.12.007
   VERSALOVIC J, 1991, NUCLEIC ACIDS RES, V19, P6823, DOI 10.1093/nar/19.24.6823
   Wu JJ, 2010, CURR MICROBIOL, V60, P280, DOI 10.1007/s00284-009-9538-0
   Yuan W, 2010, SCI TOTAL ENVIRON, V408, P1446, DOI 10.1016/j.scitotenv.2009.12.019
NR 21
TC 9
Z9 9
U1 4
U2 54
PU SPRINGER
PI NEW YORK
PA 233 SPRING ST, NEW YORK, NY 10013 USA
SN 1590-4261
EI 1869-2044
J9 ANN MICROBIOL
JI Ann. Microbiol.
PD DEC
PY 2012
VL 62
IS 4
BP 1825
EP 1830
DI 10.1007/s13213-011-0396-1
PG 6
WC Biotechnology & Applied Microbiology; Microbiology
SC Biotechnology & Applied Microbiology; Microbiology
GA 034PU
UT WOS:000310886200056
DA 2019-07-15
ER

PT J
AU Beheshti, Z
   Chan, YH
   Nia, HS
   Hajihosseini, F
   Nazari, R
   Shaabani, M
   Omran, MTS
AF Beheshti, Zahra
   Chan, Yiong Huak
   Nia, Hamid Sharif
   Hajihosseini, Fatemeh
   Nazari, Rogheyeh
   Shaabani, Mohammad
   Omran, Mohammad Taghi Salehi
TI Influence of apple cider vinegar on blood lipids
SO LIFE SCIENCE JOURNAL-ACTA ZHENGZHOU UNIVERSITY OVERSEAS EDITION
LA English
DT Article
DE Apple cider vinegar; Hyperlipidemia; Atherosclerosis
ID HYPERCHOLESTEROLEMIC RABBITS; FLAVONOIDS; CHEMISTRY
AB Apple cider vinegar has been traditionally used since many years ago to treat a certain number of diseases including hyperlipidemia which is known as a risk factor for atherosclerosis. Early prevention and treatment of atherosclerosis can prevent complications of cardiovascular diseases. Hence, the present study aimed to review the influence of apple cider vinegar consumption on reducing blood lipid levels. This quasi-experiment study(time series design) was carried out on 19 patients with hyperlipidemia. The subjects had been referred to a cardiologist and agreed to consume apple cider vinegar. At baseline, blood samples were obtained to measure cholesterol, triglyceride, low density lipoprotein (LDL), and high density lipoprotein (HDL). The tests were repeated at two, four, and eight weeks of vinegar consumption. The results were analyzed using repeated measurement analysis. There were significant reduction in the serum levels of total cholesterol (p < 0.001), triglyceride (p = 0.020), and LDL (p = 0.001) after eight weeks of consuming apple cider vinegar and with an increased HDL levels but the trend was not statistically significant (p = 0.200). Consumption of apple cider vinegar over a 8 week period had a beneficial effect in significant reductions in harmful blood lipids and is recommended as a simple and cost-effective treatment for hyperlipidemia. [Zahra Beheshti, Yiong Huak Chan, Hamid Sharif Nia, Fatemeh Hajihosseini, Rogheyeh Nazari, Mohammad shaabani, Mohammad Taghi Salehi Omran. Influence of apple cider vinegar on blood lipids. Life Sci J 2012;9(4):2431-2440]. (ISSN: 1097-8135). http://www.lifesciencesite.com. 360
C1 [Beheshti, Zahra; Nia, Hamid Sharif; Hajihosseini, Fatemeh; Nazari, Rogheyeh] Mazandaran Univ Med Sci, Fac Nursing & Midwifery Amol, Sari, Iran.
   [Chan, Yiong Huak] Natl Univ Hlth Syst, Yong Loo Lin Sch Med, Biostat Unit, Singapore, Singapore.
   [Nia, Hamid Sharif] Baqiyatallah Univ Med Sci, Tehran, Iran.
   [Hajihosseini, Fatemeh] Shahid Beheshti Univ Med Sci, Tehran, Iran.
   [Nazari, Rogheyeh] Tarbiat E Modarres Univ Med Sci, Tehran, Iran.
   [Shaabani, Mohammad] Babol Univ Med Sci, Babol Sar, Iran.
   [Omran, Mohammad Taghi Salehi] Babol Univ Med Sci, Dept Cardiol & Echocardiog, Babol Sar, Iran.
RP Nia, HS (reprint author), Mazandaran Univ Med Sci, Fac Nursing & Midwifery Amol, Sari, Iran.
EM h.sharifnia@mazums.ac.ir
RI Nia, Hamid Sharif/E-6915-2016; Salehi Omran, Mohamad Taghi/N-7062-2017
OI Nia, Hamid Sharif/0000-0002-5570-3710; Salehi Omran, Mohamad
   Taghi/0000-0002-9046-2449; hajihosseini, fatemeh/0000-0002-0084-9827;
   beheshti, zahra/0000-0003-0600-9789
FU Babol University of Medical Sciences (Iran)
FX Many thanks go to the research deputy of Babol University of Medical
   Sciences (Iran) who financially supported this study. Hereby, the
   authors appreciate all participants for their cooperation. We also thank
   Septico Co. (Mashhad, Iran) and especially Mr. Amir Reza Sobati for
   supplying apple cider vinegar.
CR Afkhami Ardekani M, 2005, J SHAHID SADOUGHI U, V13, P8
   Andreoli T. E., 2010, ANDREOLI CARPENTERS
   Azizi F, 2003, EUR J EPIDEMIOL, V18, P311, DOI 10.1023/A:1023606524944
   Baluchnejadmojarad T, 2005, IRANIAN J ENDOCRINOL, V7, P167
   Beecher GR, 2003, J NUTR, V133, p3248S
   Biranvand M, 2007, PAJOOHANDEH, V11, P377
   Brown AJ, 2010, J AM DIET ASSOC, V110, pA
   Budak NH, 2011, J AGR FOOD CHEM, V59, P6638, DOI 10.1021/jf104912h
   Cook NC, 1996, J NUTR BIOCHEM, V7, P66, DOI 10.1016/0955-2863(95)00168-9
   Costa Joao, 2003, Rev Port Cardiol, V22, P683
   Farhadi A., 2008, Koomesh, V9, P211
   Fukiharu M, 2006, BR J NUTR, V95, P16
   Gicovate Neto C, 2003, ARQ BRAS CARDIOL, V81, P249
   Kasper DL, 2012, HARRISONS PRINCIPLES
   Mansouri A., 2008, J ZANJAN U MED SCI H, V15, P39
   Melmed S, 2011, WILLIAMS TXB ENDOCRI
   Mindell E., 2002, E MINDELLS AMAZING A
   Moattar F, 2005, TREATMENT MED PLANTS
   Nijveldt RJ, 2001, AM J CLIN NUTR, V74, P418
   Roghani Dehkordi F, 2004, IRANIAN J ENDOCRINOL, V6, P235
   Roghani M, 2007, KOOMESH J SEMNAN U M, V8, P73
   ROGHANI M., 2007, IRANIAN J ENDOCRINOL, V9, P177
   Schafer AI, 2012, GOLDMANS CECIL MED
   Setorki M, 2011, J MED PLANTS RES, V5, P1518
   Setorki M, 2010, LIPIDS HEALTH DIS, V9, DOI 10.1186/1476-511X-9-10
   Setoudehmaram E, 2006, J MED FACULTY GUILAN, V15, P48
   Shahidi F, 2008, ASIA PAC J CLIN NUTR, V17, P380
   Shishehbor F, 2008, Pak J Biol Sci, V11, P2634, DOI 10.3923/pjbs.2008.2634.2638
   Shishehbor F., 2007, IRANIAN J ENDOCRINOL, V8, P325
   Siassi F, 2003, HAKIM RES J, V6, P75
   Tannock Lisa R, 2008, Expert Rev Cardiovasc Ther, V6, P369, DOI 10.1586/14779072.6.3.369
   Verzelloni E, 2007, FOOD CHEM, V105, P564, DOI 10.1016/j.foodchem.2007.04.014
   Vidal R, 2005, J LIPID RES, V46, P258, DOI 10.1194/jlr.M400209-JLR200
NR 33
TC 16
Z9 16
U1 3
U2 44
PU MARSLAND PRESS
PI LANSING
PA PO BOX 21126, LANSING, MI 48909 USA
SN 1097-8135
J9 LIFE SCI J
JI Life Sci. J.
PY 2012
VL 9
IS 4
BP 2431
EP 2440
PG 10
WC Biology
SC Life Sciences & Biomedicine - Other Topics
GA 113QK
UT WOS:000316682500357
DA 2019-07-15
ER

PT J
AU Song, ZT
   Dong, XF
   Tong, JM
   Wang, ZH
AF Song, Z. T.
   Dong, X. F.
   Tong, J. M.
   Wang, Z. H.
TI Effects of waste vinegar residue on nutrient digestibility and nitrogen
   balance in laying hens
SO LIVESTOCK SCIENCE
LA English
DT Article
DE Waste vinegar residue; Nutrient digestibility; Nitrogen balance; Laying
   hen
ID DIETARY WHEAT MIDDLINGS; BROILER-CHICKENS; METABOLIZABLE ENERGY;
   ATMOSPHERIC AMMONIA; CRUDE PROTEIN; AMINO-ACIDS; ENZYME SUPPLEMENTATION;
   GASTROINTESTINAL-TRACT; LEGHORN HENS; 2 STRAINS
AB The aim of this study was to evaluate apparent metabolizable energy CAME) of waste vinegar residue (WVR) and to evaluate the effects of WVR on nutrient digestibility and nitrogen excretion in laying hens. In the first experiment the AME value and the nitrogen-corrected apparent metabolizable energy (AMEn) of WVR were studied by feeding hens 0, 100, 150, or 200 g/kg WVR. In the second experiment, 96 38-wk-old Hyline laying hens were divided into four treatment groups, fed corn-soybean meal-based diets with 0, 20, 40, and 60 g/kg WVR, and nutrient digestibility and nitrogen excretion were measured. Regression analysis revealed that the AME and AMEn value of the WVR were 650 kcal/kg and 716 kcal/kg respectively. Diet including 40 g/kg WVR increased total tract apparent digestibilities (TTADs) of nitrogen (P=0.006) of hens. Inclusion of 60 WIT WVR in the diet resulted in lower TTADs of dry matter (P=0.005). Inclusion of 40 g/kg WVR in the diet significantly decreased the nitrogen excretion (P=0.006) and uric acid N excretion (P < 0.001). These results suggest that inclusion of 40 g/kg WVR in laying hen diet reduces nitrogen excretion. (C) 2012 Elsevier B.V. All rights reserved.
C1 [Song, Z. T.; Dong, X. F.; Tong, J. M.; Wang, Z. H.] Chinese Acad Agr Sci, Inst Anim Sci, Beijing 100193, Peoples R China.
RP Dong, XF (reprint author), 2 Yuanmingyuan W Rd, Beijing 100193, Peoples R China.
EM xiaofangd1124@sina.com
FU National Key Technology RD Program [2011BAD26B01-2]; National System for
   Layer Production Technology of China [CARS-41-K16]
FX This work was supported financially by the Grant (2011BAD26B01-2) from
   the National Key Technology R&D Program for the 12th Five-year Plan of
   China and the earmarked fund (CARS-41-K16) of National System for Layer
   Production Technology of China.
CR Adams C., 1999, ANIM FEED, V20, P14
   Adeola O, 2009, POULTRY SCI, V88, P579, DOI 10.3382/ps.2008-00187
   Amerah AM, 2009, BRIT POULTRY SCI, V50, P366, DOI 10.1080/00071660902865901
   Angus AJ, 2003, J ENVIRON MANAGE, V69, P323, DOI 10.1016/j.jenvman.2003.08.006
   AOAC, 1990, OFF METH AN ASS OFF
   BURNETT W.E., 1969, P CORN U C AGR WAST, P271
   Canh TT, 1998, J ANIM SCI, V76, P1887
   DEATON JW, 1984, POULTRY SCI, V63, P384, DOI 10.3382/ps.0630384
   Dilger RN, 2004, J ANIM SCI, V82, P715
   FERKET PR, 2002, J ANIM SCI, V80, pE168, DOI DOI 10.2527/ANIMALSCI2002.80E-SUPPL_2E168X
   Galassi G., 2009, ITAL J ANIM SCI, V6, P227
   GUINOTTE F, 1995, BRIT J NUTR, V73, P125, DOI 10.1079/BJN19950014
   HALLSWORTH EG, 1962, J AGR SCI, V58, P153, DOI 10.1017/S0021859600010108
   HILL FW, 1958, J NUTR, V64, P587
   Jaroni D, 1999, POULTRY SCI, V78, P841, DOI 10.1093/ps/78.6.841
   Jaroni D, 1999, POULTRY SCI, V78, P1664, DOI 10.1093/ps/78.12.1664
   Jimenez-Moreno E., 2011, ANIM FEED SCI TECHNO
   Jorgensen H, 1996, BRIT J NUTR, V75, P379, DOI 10.1079/BJN19960141
   Kadim I.T., 2008, INT J POULT SCI, V7, P1015
   Kalmendal R, 2011, BRIT POULTRY SCI, V52, P86, DOI 10.1080/00071668.2010.547843
   King D, 1997, POULTRY SCI, V76, P1418, DOI 10.1093/ps/76.10.1418
   KLING HF, 1974, POULTRY SCI, V53, P1161, DOI 10.3382/ps.0531161
   Koreleski J, 2010, J ANIM FEED SCI, V19, P244, DOI 10.22358/jafs/66285/2010
   Koreleski J, 2009, J ANIM FEED SCI, V18, P305, DOI 10.22358/jafs/66395/2009
   Kristensen H.H., 2000, WORLDS POULT SCI J, V56, P235
   Latshaw JD, 2011, POULTRY SCI, V90, P99, DOI 10.3382/ps.2010-01035
   Leek ABG, 2007, BIORESOURCE TECHNOL, V98, P3431, DOI 10.1016/j.biortech.2006.11.003
   Leeson S., 2001, SCOTTS NUTR CHICKENS
   Leterme P, 1998, J AGR FOOD CHEM, V46, P1927, DOI 10.1021/jf970955+
   Marquardt R.R., 1983, POULTRY SCI, V62, P2106
   Meluzzi A, 2001, BRIT POULTRY SCI, V42, P213, DOI 10.1080/00071660120048474
   Miles DM, 2004, POULTRY SCI, V83, P1650, DOI 10.1093/ps/83.10.1650
   Moharrery A., 2005, International Journal of Poultry Science, V4, P781
   NAGARAJA KV, 1983, AM J VET RES, V44, P1530
   National Research Council, 1994, NUTR REQ POULTR
   OWINGS WJ, 1990, POULTRY SCI, V69, P1257, DOI 10.3382/ps.0691257
   PATTEN JD, 1988, POULTRY SCI, V67, P1178, DOI 10.3382/ps.0671178
   Powers W, 2008, POULTRY SCI, V87, P1929, DOI 10.3382/ps.2008-00090
   Ravindran V, 2008, POULTRY SCI, V87, P677, DOI 10.3382/ps.2007-00247
   Ritz CW, 2004, J APPL POULTRY RES, V13, P684, DOI 10.1093/japr/13.4.684
   Roberts SA, 2007, POULTRY SCI, V86, P1625
   Rogel A.M., 1987, AUST J AGR RES, V38, P49
   Rotz C A, 2004, J Anim Sci, V82 E-Suppl, pE119
   SAS Institute, 2002, SAS STAT US GUID
   SKINNER JT, 1991, POULTRY SCI, V70, P1444, DOI 10.3382/ps.0701444
   Soltan M. A., 2008, International Journal of Poultry Science, V7, P613
   SUMMERS JD, 1993, POULTRY SCI, V72, P1473, DOI 10.3382/ps.0721473
   Wang ZH, 2010, WASTE MANAGE RES, V28, P165, DOI 10.1177/0734242X09335696
NR 48
TC 18
Z9 22
U1 1
U2 22
PU ELSEVIER SCIENCE BV
PI AMSTERDAM
PA PO BOX 211, 1000 AE AMSTERDAM, NETHERLANDS
SN 1871-1413
J9 LIVEST SCI
JI Livest. Sci.
PD DEC
PY 2012
VL 150
IS 1-3
BP 67
EP 73
DI 10.1016/j.livsci.2012.08.004
PG 7
WC Agriculture, Dairy & Animal Science
SC Agriculture
GA 050MA
UT WOS:000312056200008
DA 2019-07-15
ER
