# Supplementary material for: Knowledge Domain and Emerging Trends in Vinegar Research: A Bibliometric Review of the Literature from WoSCC
Source: Foods. 2020 Feb 10;9(2):166. doi: 10.3390/foods9020166 (PMC7074530; doi:10.3390/foods9020166)
Supplement: Supplementary file 1 [file foods-09-00166-s001.zip › Supplementary files/Supplementary Material/WoSCC dataset for CiteSpace/data/download2012_1x5unique.txt]

PT J
AU Dell'Oro, V
   Ciamboti, A
   Tsolakis, C
AF Dell'Oro, V.
   Ciamboti, A.
   Tsolakis, C.
TI QUALITY AND SAFETY OF ITALIAN WINE VINEGAR
SO ITALIAN JOURNAL OF FOOD SCIENCE
LA English
DT Article
DE frauds; isotopic; quality; safety; vinegar; wine
AB The aim of this work was to investigate the most common frauds in the production of wine vinegar in Italy. By means of isotopic analyses (SNIF-NMR and IRMS techniques), 100 samples of commercial wine vinegars and 100 samples of red and white wines used for vinegar production were analysed to detect any illegal practices such as watering, sugaring, addition of synthetic acetic acid or table grapes. For further investigations, samples were also submitted to chemical, physical, microbiological and sensorial analyses. The results show that the addition of synthetic acetic acid is still a very common fraud.
C1 [Dell'Oro, V.; Ciamboti, A.; Tsolakis, C.] CRA ENO Ctr Ric Enol, I-14100 Asti, Italy.
RP Dell'Oro, V (reprint author), CRA ENO Ctr Ric Enol, Via Micca 35, I-14100 Asti, Italy.
EM valentina.delloro@isenologia.it
OI Tsolakis, Christos/0000-0003-4250-4939
CR Forstel H., 1996, 10352366190396 OFF I
   Giannessi P., 1987, TRATTATO SCI ENOLOGI, VI, P122
   Jamin E, 2004, J AOAC INT, V87, P621
   MARTIN GJ, 1986, SCI ALIMENT, V6, P385
   OIV, 1995, B OIV
   Resmini P., 1974, RIV VITICOLTURA ENOL, V10, P420
   Thomas F, 2009, ANAL CHIM ACTA, V649, P98, DOI 10.1016/j.aca.2009.07.014
NR 7
TC 2
Z9 2
U1 0
U2 0
PU CHIRIOTTI EDITORI
PI PINEROLO
PA PO BOX 66, 10064 PINEROLO, ITALY
SN 1120-1770
EI 2239-5687
J9 ITAL J FOOD SCI
JI Ital. J. Food Sci.
PY 2012
VL 24
IS 2
BP 182
EP 187
PG 6
WC Food Science & Technology
SC Food Science & Technology
GA 014VY
UT WOS:000309405000010
OA DOAJ Gold
DA 2019-07-15
ER

PT J
AU Tzeng, TF
   Lu, HJ
   Liou, SS
   Chang, CJ
   Liu, IM
AF Tzeng, Thing-Fong
   Lu, Hung-Jen
   Liou, Shorong-Shii
   Chang, Chia Ju
   Liu, I-Min
TI Vinegar-Baked Radix Bupleuri Regulates Lipid Disorders via a Pathway
   Dependent on Peroxisome-Proliferator-Activated Receptor-alpha in
   High-Fat-Diet-Induced Obese Rats
SO EVIDENCE-BASED COMPLEMENTARY AND ALTERNATIVE MEDICINE
LA English
DT Article
ID DENSITY-LIPOPROTEIN CHOLESTEROL; WEIGHT-REDUCTION; BODY-WEIGHT;
   METABOLISM; EXPRESSION; GLUCOSE; PLASMA; LIVER; GENE; BLOOD
AB The aim of this study was to investigate the antiobesity and antihyperlipidemic effects of vinegar-baked Radix Bupleuri (VBRB) on high-fat diet- (HFD-) induced obese rats. After being fed HFD for two weeks, rats were dosed orally with VBRB or fenofibrate, once daily for further twelve weeks. VBRB (1.0 g kg(-1) per day) produced effects similar to fenofibrate (100 mg kg(-1)) in reducing body weight (BW) gain, visceral fat-pad weights, plasma lipid levels, as well as hepatic TG and cholesterol content of HFD-fed rats. VBRB also lowered hepatic lipid droplet accumulation and the size of epididymal adipocytes in HFD-fed rats. VBRB and fenofibrate reversed the HFD-induced downregulation of hepatic peroxisome proliferator-activated receptor (PPAR) a. HFD-induced reductions in the hepatic levels of acyl-CoA oxidase (ACO) and cytochrome P450 isoform 4A1 (CYP4A1) proteins were reversed by VBRB and fenofibrate. The elevated expression of hepatic sterol regulatory element binding proteins (SREBPs) in HFD-fed rats was lowered by VBRB and fenofibrate. The results of this study show that VBRB suppresses BW gain and body fat accumulation by increasing fatty acid oxidation, an effect which is likely mediated via upregulation of PPARa and downregulation of SREBP expression in the liver of HFD-fed rats.
C1 [Liou, Shorong-Shii; Liu, I-Min] Tajen Univ, Dept Pharm, Yanpu Shiang 90701, Pingtung Shien, Taiwan.
   [Liou, Shorong-Shii; Liu, I-Min] Tajen Univ, Grad Inst Pharmaceut Technol, Yanpu Shiang 90701, Pingtung Shien, Taiwan.
   [Chang, Chia Ju] China Med Univ, Sch Chinese Pharmaceut Sci & Chinese Med Resource, Taichung 40402, Taiwan.
   [Tzeng, Thing-Fong] Pao Chien Hosp, Dept Internal Med, Pingtung City 90065, Pingtung County, Taiwan.
   [Lu, Hung-Jen] Kaohsiung Vet Gen Hosp, Tradit Med Ctr, Kaohsiung 81362, Taiwan.
RP Liu, IM (reprint author), Tajen Univ, Dept Pharm, Yanpu Shiang 90701, Pingtung Shien, Taiwan.
EM iml@mail.tajen.edu.tw
FU Committee on Chinese Medicine and Pharmacy from Taiwan [CCMP-99-RD-22]
FX This paper was supported by Committee on Chinese Medicine and Pharmacy,
   Grant no. (CCMP-99-RD-22) from Taiwan.
CR ABBOTT RD, 1988, ARTERIOSCLEROSIS, V8, P207, DOI 10.1161/01.ATV.8.3.207
   BJORNTOR.P, 1971, METABOLISM, V20, P703, DOI 10.1016/0026-0495(71)90084-9
   Brunt EM, 1999, AM J GASTROENTEROL, V94, P2467, DOI 10.1016/S0002-9270(99)00433-5
   CHANTRET I, 1994, J CELL SCI, V107, P213
   Fatehi-Hassanabad Z., 2005, Nutrition & Metabolism, V2, DOI 10.1186/1743-7075-2-1
   FOLCH J, 1957, J BIOL CHEM, V226, P497
   FRIEDEWALD WT, 1972, CLIN CHEM, V18, P499
   HODGE H. C, 1967, FOOD COSMET TOXICOL, V5, P513, DOI 10.1016/S0015-6264(67)83153-5
   Jeon T, 2004, LIFE SCI, V75, P3195, DOI 10.1016/j.lfs.2004.06.012
   Laaksonen R, 2006, ATHEROSCLEROSIS, V185, P206, DOI 10.1016/j.atherosclerosis.2005.06.007
   Libby P, 2001, CIRCULATION, V104, P365
   Liu Qin-xiang, 2002, Zhongguo Zhong Yao Za Zhi, V27, P7
   Malloy M J, 2001, Adv Intern Med, V47, P111
   Mancini FP, 2001, FEBS LETT, V491, P154, DOI 10.1016/S0014-5793(01)02146-9
   Mandard S, 2004, CELL MOL LIFE SCI, V61, P393, DOI 10.1007/s00018-003-3216-3
   McCarthy MI, 2010, NEW ENGL J MED, V363, P2339, DOI 10.1056/NEJMra0906948
   Nie S. Q, 2002, CHINESE J EXPT TRADI, V8, P11
   Nie Sa, 2008, Zhong Yao Cai, V31, P657
   Nieminen T, 2007, METABOLISM, V56, P876, DOI 10.1016/j.metabol.2007.02.003
   Paccaud F, 2000, J CLIN EPIDEMIOL, V53, P393, DOI 10.1016/S0895-4356(99)00184-5
   Padwal RS, 2007, LANCET, V369, P71, DOI 10.1016/S0140-6736(07)60033-6
   Park CH, 2009, BIOL PHARM BULL, V32, P1734, DOI 10.1248/bpb.32.1734
   Raitakari M, 2004, ARTERIOSCL THROM VAS, V24, P124, DOI 10.1161/01.ATV.0000109749.11042.7c
   SCLAFANI A, 1976, PHYSIOL BEHAV, V17, P461, DOI 10.1016/0031-9384(76)90109-8
   SHANMUGASUNDARAM KR, 1986, AM J CLIN NUTR, V44, P805
   van Wijk DF, 2009, DIS MARKERS, V26, P209, DOI 10.3233/DMA-2009-0636
   VanHeek M, 1997, J CLIN INVEST, V99, P385, DOI 10.1172/JCI119171
   Viljanen APM, 2009, ANN MED, V41, P152, DOI 10.1080/07853890802446754
   Yu J, 1999, J CHIN MED MAT, V22, P315
   Zhao RZ, 2010, J ETHNOPHARMACOL, V132, P421, DOI 10.1016/j.jep.2010.08.021
   Zhou JY, 2008, BIOL PHARM BULL, V31, P1169, DOI 10.1248/bpb.31.1169
NR 31
TC 6
Z9 6
U1 0
U2 0
PU HINDAWI PUBLISHING CORPORATION
PI NEW YORK
PA 410 PARK AVENUE, 15TH FLOOR, #287 PMB, NEW YORK, NY 10022 USA
SN 1741-427X
J9 EVID-BASED COMPL ALT
JI Evid.-based Complement Altern. Med.
PY 2012
AR 827278
DI 10.1155/2012/827278
PG 12
WC Integrative & Complementary Medicine
SC Integrative & Complementary Medicine
GA 872KO
UT WOS:000298808500001
PM 22253647
OA DOAJ Gold, Green Published
DA 2019-07-15
ER

PT J
AU Kim, SH
   Cho, HK
   Shin, HS
AF Kim, Sun-Hee
   Cho, Hyoun-Kyoung
   Shin, Han-Seung
TI Physicochemical properties and antioxidant activities of commercial
   vinegar drinks in Korea
SO FOOD SCIENCE AND BIOTECHNOLOGY
LA English
DT Article
DE fruit vinegar drink; antioxidant activity; anthocyanin; amino acid
   content
ID ANTHOCYANINS; RICE
AB The purpose of this study was to evaluate the physicochemical properties of various commercially available vinegar drinks consumed in the Korean market, including their pH, acidity, sugar, total soluble sugar, total acid, total amino acid content, and antioxidant capacity. The pH values ranged from 2.81 to 3.20 and total acidity ranged from 1.95 to 2.34%. Sugar content ranged from 31.63 to 38.75A degrees Bx. The most commonly occurring acid was acetic acid, which can serve as an indication of the taste quality of the vinegars drinks under analysis. The total amino acid content ranged from 781 to 982 mg/L. The highest total anthocyanin content was 13.21 mg% in the blackberry vinegar (BV) and the lowest was 0.06 mg% in the red ginseng vinegar (HV). The antioxidant activities of samples were also evaluated with the BV found to have the highest activity and also showed the highest total polyphenol content.
C1 [Kim, Sun-Hee; Cho, Hyoun-Kyoung; Shin, Han-Seung] Dongguk Univ Seoul, Dept Food Sci & Biotechnol, Seoul 100715, South Korea.
   [Kim, Sun-Hee; Cho, Hyoun-Kyoung; Shin, Han-Seung] Dongguk Univ Seoul, Inst Lotus Funct Foods Ingredients, Seoul 100715, South Korea.
RP Shin, HS (reprint author), Dongguk Univ Seoul, Dept Food Sci & Biotechnol, Seoul 100715, South Korea.
EM spartan@dongguk.edu
FU High Value-added Food Technology Development Program, Ministry for Food,
   Agriculture, Forestry and Fisheries, Republic of Korea
FX This research was supported by High Value-added Food Technology
   Development Program, Ministry for Food, Agriculture, Forestry and
   Fisheries, Republic of Korea.
CR Bidlack W., 1999, PHYTOCHEMICALS BIOAC, P25
   Cha Hwan Soo, 2007, [Journal of the Korean Society of Food Science and Nutrition, 한국식품영양과학회지], V36, P683
   Chiang AN, 2006, LIPIDS, V41, P797, DOI 10.1007/s11745-006-5033-6
   Chu YH, 2000, J SCI FOOD AGR, V80, P561, DOI 10.1002/(SICI)1097-0010(200004)80:5<561::AID-JSFA574>3.3.CO;2-R
   Elena V, 2007, FOOD CHEM, V105, P564
   GUTTERIDGE JMC, 1994, ANTIOXIDANTS NUTR HL, P1
   Ha YD, 2000, FOOD IND NUTR, V5, P1
   HALLIWELL B, 1987, ANAL BIOCHEM, V165, P215, DOI 10.1016/0003-2697(87)90222-3
   Jeong Y.J., 1998, KOREAN J FOOD PRESER, V5, P374
   Jeong YJ, 2009, FOOD SCI IND, V42, P52
   Jia Z, 1999, FOOD CHEM, V64, P555, DOI 10.1016/S0308-8146(98)00102-2
   Joo KH, 2009, KOREAN J FOOD PRESER, V16, P33
   Kang MY, 2003, KOREAN J FOOD SCI TE, V35, P968
   Kim GR, 2010, KOREAN J FOOD PRESER, V17, P616
   Kim M. - H, 2001, KOREAN J FOOD SCI TE, V33, P12
   Kong JM, 2003, PHYTOCHEMISTRY, V64, P923, DOI 10.1016/S0031-9422(03)00438-2
   Kwon SH, 2000, FOOD IND NUTR, V5, P18
   Lee SM, 2007, FOOD ENG PROGR, V21, P17
   Masino F, 2008, FOOD CHEM, V106, P90, DOI 10.1016/j.foodchem.2007.05.069
   Moon JH, 1995, J KOREAN TEA SOC, V1, P175
   Morimitsu Y, 2002, INT CONGR SER, V1245, P503, DOI 10.1016/S0531-5131(02)00919-6
   Nam JH, 2004, J E ASIAN SOC DIETAR, V14, P501
   Park YK, 2000, J KOREAN SOC FOOD SC, V3, P103
   Roberta R, 1999, FREE RADICAL BIO MED, V26, P1231
   Seo JH, 2003, FOOD IND NUTR, V8, P40
   Shim GS, 1984, KOREAN J FOOD SCI TE, V17, P5
   Wang LS, 2008, CANCER LETT, V269, P281, DOI 10.1016/j.canlet.2008.05.020
   Whang HJ, 2001, ANAL SCI TECHNOL, V14, P377
   Woo SM, 2007, KOREAN J FOOD PRESER, V14, P557
   Yoon HN, 1999, KOREAN J FOOD SCI TE, V31, P1440
   Yukirnichi K, 1987, J JPN SOC FOOD SCI, V34, P592
NR 31
TC 8
Z9 10
U1 1
U2 35
PU KOREAN SOCIETY FOOD SCIENCE & TECHNOLOGY-KOSFOST
PI SEOUL
PA #605, KOREA SCI TECHNOL CENT, 635-4 YEOKSAM-DONG, KANGNAM-GU, SEOUL,
   135-703, SOUTH KOREA
SN 1226-7708
J9 FOOD SCI BIOTECHNOL
JI Food Sci. Biotechnol.
PD DEC
PY 2012
VL 21
IS 6
BP 1729
EP 1734
DI 10.1007/s10068-012-0230-y
PG 6
WC Food Science & Technology
SC Food Science & Technology
GA 064ME
UT WOS:000313078600030
DA 2019-07-15
ER

PT J
AU Tsai, SW
   Kao, KY
AF Tsai, Shih-Wei
   Kao, Kuo-Yuan
TI Determination of furfural in beers, vinegars and infant formulas by
   solid-phase microextraction and gas chromatography/mass spectrometry
SO INTERNATIONAL JOURNAL OF ENVIRONMENTAL ANALYTICAL CHEMISTRY
LA English
DT Article
DE solid-phase microextraction; O-2,3,4,5,6-(pentafluorobenzyl)
   hydroxylamine hydrochloride; furfural; gas chromatography; food samples
ID ON-FIBER DERIVATIZATION; CARBONYL-COMPOUNDS; VOLATILE; WATER; ALDEHYDES;
   AIR
AB The solid-phase microextraction (SPME) technique with on-fibre derivatisation was evaluated for the analysis of furfural in infant formulas, beers, and vinegars. The poly(dimethylsiloxane)/divinylbenzene (PDMS/DVB) fibre was used and O-2,3,4,5,6-(pentafluorobenzyl) hydroxylamine hydrochloride (PFBHA) was first loaded onto the fibre. Food sample of 2mL was then placed in a 4mL PTFE-capped glass vial. Headspace extraction by the SPME fibre was performed at 80 degrees C for 20 min under 1100 rpm magnetic stirring with the addition of 40% sodium chloride. Afterwards, the SPME fibre was directly desorbed at the injection port of a gas chromatography/mass spectrometer (GC/MS), followed by the analysis of derivatives formed on-fibre. To avoid matrix interferences, standard addition method was performed. The adsorption-time profiles were examined. The precision, recovery and method detection limits (MDLs) were evaluated with spiked food samples. The relative standard deviations from different spiked samples were all less than 5% and the recoveries were 100 +/- 5%. With 2mL of food sample, MDLs were in the range of 3.09 similar to 14.05 mu g L(-1). Compared with other techniques, the study shown here provided
C1 [Tsai, Shih-Wei] Natl Taiwan Univ, Inst Environm Hlth, Coll Publ Hlth, Taipei 100, Taiwan.
   [Kao, Kuo-Yuan] China Med Univ, Dept Occupat Safety & Hlth, Taichung 404, Taiwan.
RP Tsai, SW (reprint author), Natl Taiwan Univ, Inst Environm Hlth, Coll Publ Hlth, 17 Xuzhou Rd, Taipei 100, Taiwan.
EM shihweitsai@ntu.edu.tw
OI TSAI, SHIH-WEI/0000-0001-8963-2183
FU National Science Council, Executive Yuan, Taiwan [NSC 93-2320-B-039-012]
FX This study was supported by grant from the National Science Council,
   Executive Yuan, Taiwan (NSC 93-2320-B-039-012).
CR AMES BN, 1983, SCIENCE, V221, P1256, DOI 10.1126/science.6351251
   Bao ML, 1998, J CHROMATOGR A, V809, P75, DOI 10.1016/S0021-9673(98)00188-5
   BARRETT J, 1983, J I BREWING, V89, P356, DOI 10.1002/j.2050-0416.1983.tb04202.x
   Budavari S., 1996, MERCK INDEX
   CANCILLA DA, 1992, J CHROMATOGR, V627, P1, DOI 10.1016/0021-9673(92)87181-7
   Chavez-Servin JL, 2005, J CHROMATOGR A, V1076, P133, DOI 10.1016/j.chroma.2005.04.046
   Giordano L, 2003, J CHROMATOGR A, V1017, P141, DOI 10.1016/j.chroma.2003.08.029
   HAWTHORNE D B, 1987, Journal of the American Society of Brewing Chemists, V45, P23
   HORWITZ W, 1982, ANAL CHEM, V54, P67
   *IPCS, 2000, 21 IPCS WHO
   KHAN QA, 1995, CANCER LETT, V89, P95, DOI 10.1016/0304-3835(95)90163-9
   Koziel JA, 2001, J AIR WASTE MANAGE, V51, P173, DOI 10.1080/10473289.2001.10464263
   Llompart M, 1998, J CHROMATOGR A, V824, P53, DOI 10.1016/S0021-9673(98)00613-X
   MAGA JA, 1979, CRC CR REV FOOD SCI, V11, P355, DOI 10.1080/10408397909527268
   Martos PA, 1998, ANAL CHEM, V70, P2311, DOI 10.1021/ac9711394
   PAWLISZYN J, 1999, APPL SOLID PHASE MIC
   Pawliszyn J, 1997, SOLID PHASE MICROEXT
   Stashenko EE, 2000, J CHROMATOGR A, V886, P175, DOI 10.1016/S0021-9673(00)00479-9
   STICH HF, 1981, CARCINOGENS MUTAGENS, P121
   TRESSL R, 1978, J AGR FOOD CHEM, V26, P422
   Tsai SW, 2003, J CHROMATOGR A, V1015, P143, DOI 10.1016/S0021-9673(03)01241-X
   Tsai SW, 2002, J CHROMATOGR A, V954, P191, DOI 10.1016/S0021-9673(02)00152-8
   U.S. Food and Drug Administration, 1998, FED REG
   Vesely P, 2003, J AGR FOOD CHEM, V51, P6941, DOI 10.1021/jf034410t
NR 24
TC 6
Z9 7
U1 0
U2 0
PU TAYLOR & FRANCIS LTD
PI ABINGDON
PA 4 PARK SQUARE, MILTON PARK, ABINGDON OX14 4RN, OXON, ENGLAND
SN 0306-7319
J9 INT J ENVIRON AN CH
JI Int. J. Environ. Anal. Chem.
PY 2012
VL 92
IS 1
BP 76
EP 84
DI 10.1080/03067319.2010.496050
PG 9
WC Chemistry, Analytical; Environmental Sciences
SC Chemistry; Environmental Sciences & Ecology
GA 865ZP
UT WOS:000298349700005
DA 2019-07-15
ER

PT J
AU Supmee, V
   Ngernsiri, L
   Sriboonlert, A
   Wonnapinij, P
   Sangthong, P
AF Supmee, Verakiat
   Ngernsiri, Lertluk
   Sriboonlert, Ajaraporn
   Wonnapinij, Passorn
   Sangthong, Pradit
TI Population Genetics of the Violet Vinegar Crab (Episesarma versicolor)
   Along the Andaman Sea Coast of Thailand
SO ZOOLOGICAL STUDIES
LA English
DT Article
DE Mitochondrial DNA; Control region; Demographic history; Expansion
   dating; Mangrove crab
AB Episesarma versicolor is an important commercial fishery product in Southeast Asia. In Thailand, this species is currently being overexploited. In order to provide necessary information for constructing a species management plan, we performed a population genetic analysis of this species living on the Andaman Sea coast of Thailand. Intraspecific variation was determined from complete sequences of the mitochondrial (mt)DNA control region (CR) with a size of 790-798 bp. MtDNA CR sequences of 72 individuals from 5 west coastal areas of southern Thailand, including Satun, Trang, Krabi, Phang Nga, and Ranong, were analyzed. In total, 62 haplotypes with 58 rare haplotypes were identified. Estimated values of haplotype and nucleotide diversities were 0.978 and 0.007, respectively. Neutrality tests (Tajima's D and Fu's F-S statistics) showed that Andaman populations of E. versicolor had experienced expansion. However, the analysis of mismatch distribution rejected the sudden expansion model, corresponding to the results of the raggedness indices test and the complex network topology of a minimum spanning network (MSN). The MSN showed 2 major lineages including clade I, a common lineage of E. versicolor living on the Andaman coast, and clade II, a Krabi-specific lineage. Estimated values of tau, phi(0), and phi(1), and the MSN topology revealed the direction of expansion as northward along the Andaman coast. The approximate time of the expansion was 10,000 yr ago which was during the post late-glacial period of the Holocene Epoch. An AMOVA analysis showed that most of the genetic variation was due to variations within populations. It also showed a lack of variation among populations. The analysis of pairwise differences (F-ST) also showed no statistically significant difference between all possible regional combinations. Based on these results, an absence of a population structure of E. versicolor on the Andaman Sea coast was possibly caused either by a high level of gene flow due to the high dispersal ability of this species or expansion experienced throughout its demographic history. Both the historical demography and genetic features of E. versicolor on the Andaman Sea coast revealed by this study are necessary information contributing to efficient strategies to conserve this species in Thailand.
C1 [Supmee, Verakiat; Ngernsiri, Lertluk] Kasetsart Univ, Fac Sci, Dept Genet, Bangkok 10900, Thailand.
   [Ngernsiri, Lertluk; Sriboonlert, Ajaraporn; Wonnapinij, Passorn; Sangthong, Pradit] Kasetsart Univ, NationalRes Univ, Ctr Adv Studies Trop Nat Resources, Bangkok 10900, Thailand.
   [Sriboonlert, Ajaraporn; Wonnapinij, Passorn; Sangthong, Pradit] Kasetsart Univ, Fac Sci, Dept Genet, Evolutionary Genet & Computat Biol EGCB Res Unit, Bangkok 10900, Thailand.
RP Sangthong, P (reprint author), Kasetsart Univ, NationalRes Univ, Ctr Adv Studies Trop Nat Resources, Bangkok 10900, Thailand.
EM fscipds@ku.ac.th
FU Kasetsart Univ. Research and Development Institute (KURDI), Kasetsart
   Univ., Bangkok, Thailand
FX We thank Dr. A. Swatdipong, Dr. U. Arunyawat, and the anonymous
   reviewers for their valuable suggestions on the manuscript. This study
   was financially supported by the Kasetsart Univ. Research and
   Development Institute (KURDI), Kasetsart Univ., Bangkok, Thailand.
CR Aungtonya Charatsee, 2000, Phuket Marine Biological Center Research Bulletin, V63, P53
   Avise JC, 2000, PHYLOGEOGRAPHY
   Bucklin A, 1997, J PLANKTON RES, V19, P1763, DOI 10.1093/plankt/19.11.1763
   Carpenter KE, 1998, FAO SPECIES IDENTIFI, V2, P687
   Chu TJ, 2012, ZOOL STUD, V51, P99
   Chuensri C., 1982, VINEGAR CRAB THAILAN
   Demarchi M, 2010, POLAR BIOL, V33, P1567, DOI 10.1007/s00300-010-0848-2
   Drake P, 1998, J PLANKTON RES, V20, P585, DOI 10.1093/plankt/20.3.585
   Excoffier L, 2010, MOL ECOL RESOUR, V10, P564, DOI 10.1111/j.1755-0998.2010.02847.x
   Fratini S, 2010, ESTUAR COAST SHELF S, V86, P51, DOI 10.1016/j.ecss.2009.10.009
   FU FX, 1997, GENETICS, V147, P915
   Gillikin DP, 2004, ZOOL J LINN SOC-LOND, V141, P435, DOI 10.1111/j.1096-3642.2004.00125.x
   Gradstein F., 2004, GEOLOGIC TIME SCALE
   HARPENDING HC, 1994, HUM BIOL, V66, P591
   He LJ, 2010, J EXP MAR BIOL ECOL, V385, P20, DOI 10.1016/j.jembe.2010.01.019
   Horton BP, 2005, HOLOCENE, V15, P1199, DOI 10.1191/0959683605hl891rp
   Huang XQ, 1999, GENOME RES, V9, P868, DOI 10.1101/gr.9.9.868
   Garcia-Merchan VH, 2012, MOL PHYLOGENET EVOL, V62, P664, DOI 10.1016/j.ympev.2011.11.009
   Juntarashote K., 2003, BANGK THAIL NAT WORK
   Kong XY, 2010, GENET MOL BIOL, V33, P379, DOI 10.1590/S1415-47572010005000019
   Librado P, 2009, BIOINFORMATICS, V25, P1451, DOI 10.1093/bioinformatics/btp187
   MCMILLAN WO, 1995, P ROY SOC B-BIOL SCI, V260, P229, DOI 10.1098/rspb.1995.0085
   McMillen-Jackson AL, 2003, MOL ECOL, V12, P2895, DOI 10.1046/j.1365-294X.2003.01955.x
   Naiyanetr P, 2007, CHECKLIST CRUSTACEAN
   NEI M, 1981, GENETICS, V97, P145
   Nei M., 1987, MOL EVOLUTIONARY GEN
   Oliveira-Neto JF, 2007, MAR ECOL-EVOL PERSP, V28, P460, DOI 10.1111/j.1439-0485.2007.00188.x
   Panithanarak T, 2010, ZOOL STUD, V49, P564
   Panjarat S., 2008, SUSTAINABLE FISHERIE
   Paula J, 2007, J PLANKTON RES, V26, P1163
   Pedraza-Lara C, 2010, MOL PHYLOGENET EVOL, V57, P327, DOI 10.1016/j.ympev.2010.06.007
   Plathong S, 2008, ENV SETTING MANGROVE
   Ragionieri L, 2010, ESTUAR COAST SHELF S, V86, P179, DOI 10.1016/j.ecss.2009.11.002
   Ramirez-Soriano A, 2008, GENETICS, V179, P555, DOI 10.1534/genetics.107.083006
   Rhodes BP, 2011, MAR GEOL, V282, P255, DOI 10.1016/j.margeo.2011.03.003
   ROGERS AR, 1992, MOL BIOL EVOL, V9, P552
   Scoffin TP, 1998, CORAL REEFS, V17, P273, DOI 10.1007/s003380050128
   Silva IC, 2010, MAR BIOL, V157, P1113, DOI 10.1007/s00227-010-1393-9
   Sotelo G, 2009, MAR BIOL, V156, P1039, DOI 10.1007/s00227-009-1148-7
   TAJIMA F, 1989, GENETICS, V123, P585
   Tanabe S, 2003, QUATERNARY SCI REV, V22, P789, DOI 10.1016/S0277-3791(02)00242-1
   Thampanya U, 2006, ESTUAR COAST SHELF S, V68, P75, DOI 10.1016/j.ecss.2006.01.011
   THOMPSON JD, 1994, NUCLEIC ACIDS RES, V22, P4673, DOI 10.1093/nar/22.22.4673
   Thurman C, 2003, J EXP MAR BIOL ECOL, V291, P233, DOI 10.1016/S0022-0981(03)00138-2
   Tiensongrasamee B, 2009, VINEGAR CRABS
   Wanna W, 2004, J EXP MAR BIOL ECOL, V311, P63, DOI 10.1016/j.jembe.2004.04.018
   WATTERSON GA, 1984, THEOR POPUL BIOL, V26, P387, DOI 10.1016/0040-5809(84)90042-X
   Woodroffe SA, 2005, J ASIAN EARTH SCI, V25, P29, DOI 10.1016/j.jseaes.2004.10.009
   Yang Z, 2006, COMPUTATIONAL MOL EV
NR 49
TC 4
Z9 4
U1 0
U2 0
PU SPRINGER HEIDELBERG
PI HEIDELBERG
PA TIERGARTENSTRASSE 17, D-69121 HEIDELBERG, GERMANY
SN 1021-5506
EI 1810-522X
J9 ZOOL STUD
JI Zool. Stud.
PD DEC
PY 2012
VL 51
IS 7
BP 1040
EP 1050
PG 11
WC Zoology
SC Zoology
GA V31AC
UT WOS:000208855500014
DA 2019-07-15
ER
