# Supplementary material for: Knowledge Domain and Emerging Trends in Vinegar Research: A Bibliometric Review of the Literature from WoSCC
Source: Foods. 2020 Feb 10;9(2):166. doi: 10.3390/foods9020166 (PMC7074530; doi:10.3390/foods9020166)
Supplement: Supplementary file 1 [file foods-09-00166-s001.zip › Supplementary files/Supplementary Material/WoSCC dataset for CiteSpace/data/download2012_2x5unique.txt]

PT J
AU Song, HY
   Qin, G
AF Song, Haiyan
   Qin, Gang
TI A Feasibility Study on the Use of Visible Spectroscopy to Classify
   Different Brands of Vinegar
SO SENSOR LETTERS
LA English
DT Article
DE Visible Spectroscopy; Vinegar; Orthogonal Signal Correction; Partial
   Least Squares; Classification
ID NEAR-INFRARED SPECTROSCOPY; ORTHOGONAL SIGNAL CORRECTION; ORGANIC-ACIDS;
   SOLUBLE SOLIDS; PREDICTION; SELECTION; SPECTRA; PH
AB The feasibility of using visible spectroscopy to classify different brands of vinegar was analyzed in this research. Four brands of vinegars (Shanxi Chencu; Zilin; Donghu and Ninghuafu) and a total of 240 samples were prepared for the discrimination analysis. Orthogonal Signal Correction (OSC) was applied in this research for it can remove information from the spectral data that is not necessary for fitting of the concentration information by orthogonal processing. Partial Least Squares (PLS) analysis was implemented to build the discrimination model. The result shows that the correlation coefficient of calibration and validation model is 0.977 and 0.962 respectively, the root mean square error of calibration and validation is 0.171 and 0.220, and the correct recognition ratio for four brands vinegar is above 93.3%. The results of this study suggest that the combination of visible spectroscopy techniques and OSC might offer the possibility to classify the brands of vinegar without the need for costly and laborious analysis.
C1 [Song, Haiyan] Shanxi Agr Univ, Coll Engn, Taigu 030801, Peoples R China.
   [Qin, Gang] Shanxi Agr Univ, Coll Forestry, Taigu 030801, Peoples R China.
RP Song, HY (reprint author), Shanxi Agr Univ, Coll Engn, Taigu 030801, Peoples R China.
EM haiyansong2003@163.com
FU Science and Technology Department of Shanxi Province [20100311066-5]
FX The authors are grateful to Science and Technology Department of Shanxi
   Province (Project No. 20100311066-5) for funding this work.
CR Blanco M, 2001, ANAL CHIM ACTA, V434, P125, DOI 10.1016/S0003-2670(01)00820-0
   Casale M, 2006, ANAL CHIM ACTA, V557, P360, DOI 10.1016/j.aca.2005.10.063
   Chu XL, 2004, PROG CHEM, V16, P528
   Cocchi M, 2006, TALANTA, V69, P1166, DOI 10.1016/j.talanta.2005.12.032
   Ely DR, 2008, COLLOID SURFACE A, V331, P63, DOI 10.1016/j.colsurfa.2008.07.017
   Geladi P, 1985, ANAL CHIM ACTA, V185, P1
   Li MinZan, 2003, Transactions of the Chinese Society of Agricultural Engineering, V19, P36
   Liu F, 2008, ANAL CHIM ACTA, V615, P10, DOI 10.1016/j.aca.2008.03.030
   Liu F, 2008, ANAL CHIM ACTA, V610, P196, DOI 10.1016/j.aca.2008.01.039
   Liu F, 2009, FOOD CHEM, V115, P1430, DOI 10.1016/j.foodchem.2009.01.073
   Masino F, 2008, FOOD CHEM, V106, P90, DOI 10.1016/j.foodchem.2007.05.069
   Moros J, 2008, TALANTA, V74, P632, DOI 10.1016/j.talanta.2007.06.046
   Saiz-Abajo MJ, 2006, FOOD CHEM, V99, P615, DOI 10.1016/j.foodchem.2005.08.006
   Slaughter DC, 1996, J FOOD SCI, V61, P695, DOI 10.1111/j.1365-2621.1996.tb12183.x
   Versari A, 2011, FOOD CHEM, V125, P1345, DOI 10.1016/j.foodchem.2010.10.003
   Wang L, 2008, SPECTROSC SPECT ANAL, V28, P1810
   Wold S, 1998, CHEMOMETR INTELL LAB, V44, P175, DOI 10.1016/S0169-7439(98)00109-9
   Yano T, 1997, J FERMENT BIOENG, V84, P461, DOI 10.1016/S0922-338X(97)82008-9
NR 18
TC 0
Z9 0
U1 0
U2 0
PU AMER SCIENTIFIC PUBLISHERS
PI VALENCIA
PA 26650 THE OLD RD, STE 208, VALENCIA, CA 91381-0751 USA
SN 1546-198X
J9 SENSOR LETT
JI Sens. Lett.
PD JAN-FEB
PY 2012
VL 10
IS 1-2
BP 631
EP 634
DI 10.1166/sl.2012.1841
PG 4
WC Chemistry, Analytical; Electrochemistry; Instruments & Instrumentation;
   Physics, Applied
SC Chemistry; Electrochemistry; Instruments & Instrumentation; Physics
GA 941IQ
UT WOS:000303957300093
DA 2019-07-15
ER

PT J
AU Cui, ZY
   Zhang, KG
   Zhou, QF
   Liu, JY
   Jiang, GB
AF Cui ZongYan
   Zhang KeGang
   Zhou QunFang
   Liu JiYan
   Jiang GuiBin
TI Butyltin compounds in vinegar collected in Beijing: Species distribution
   and source investigation
SO SCIENCE CHINA-CHEMISTRY
LA English
DT Article
DE butyltin compounds; vinegar; headspace solid-phase microextraction; gas
   chromatography-flame photometric detection
ID SOLID-PHASE MICROEXTRACTION; FLAME PHOTOMETRIC DETECTION; TRACE-ELEMENT
   SPECIATION; ORGANOTIN COMPOUNDS; GAS-CHROMATOGRAPHY; DIBUTYLTIN
   DICHLORIDE; CHINESE VINEGARS; ELECTRONIC NOSE; SPECTROMETRY; BEVERAGES
AB Forty-eight vinegar samples including white vinegar, rice vinegar and mature vinegar were collected from several markets in Beijing. Butyltin compounds were determined by headspace solid-phase microextraction coupled with gas chromatography and flame photometric detector after in situ ethylation with sodium tetraethylborate. Butyltin species were detected in sixteen vinegar samples and ranged from 0.012 to 14.10 mu g Sn L-1. The detection rate of white vinegar is higher than that of rice vinegar and mature vinegar. Vinegar samples with relatively high butyltin concentration (>1.5 mu g Sn L-1) were those stored in plastic bags, indicating that the plastic bag was one of the possible sources of butyltin contamination. This was further confirmed by the leaching experiments of three selected plastic bags, and monobutyltin was detected in the leaching solvents. According to the estimation, the average daily intake of total butyltin compounds through vinegar consumption is about 0.04 ng Sn/kg b.w., much lower than the Tolerable Daily Intake (TBI) of 100 ng Sn/kg b.w. set by the European Food Safety Authority (EFSA).
C1 [Cui ZongYan; Zhang KeGang; Zhou QunFang; Liu JiYan; Jiang GuiBin] Chinese Acad Sci, Ecoenvironm Sci Res Ctr, State Key Lab Environm Chem & Ecotoxicol, Beijing 100085, Peoples R China.
RP Liu, JY (reprint author), Chinese Acad Sci, Ecoenvironm Sci Res Ctr, State Key Lab Environm Chem & Ecotoxicol, Beijing 100085, Peoples R China.
EM liujy@rcees.ac.cn
FU National Basic Research Program of China [2009CB421605]; National Key
   Water Program [2009ZX07207-002-03]; National Natural Science Foundation
   of China [20977096]
FX We are grateful for the financial support under the National Basic
   Research Program of China (2009CB421605), National Key Water Program
   (2009ZX07207-002-03) and National Natural Science Foundation of China
   (20977096).
CR EFSA, 2004, EFSA J, V102, P1, DOI DOI 10.2903/J.EFSA.2004.102
   Ema M, 2009, DRUG CHEM TOXICOL, V32, P150, DOI 10.1080/01480540802594327
   Fent Karl, 1996, Critical Reviews in Toxicology, V26, P1, DOI 10.1080/1040844041696481
   FORSYTH DS, 1993, TALANTA, V40, P299, DOI 10.1016/0039-9140(93)80238-M
   FORSYTH DS, 1992, FOOD ADDIT CONTAM, V9, P161, DOI 10.1080/02652039209374058
   Harazono A, 2003, REPROD TOXICOL, V17, P393, DOI 10.1016/S0890-6238(03)00038-8
   Jiang GB, 2004, ENVIRON SCI TECHNOL, V38, P4349, DOI 10.1021/es049787+
   Jiang GB, 1999, FRESEN J ANAL CHEM, V363, P256, DOI 10.1007/s002160051184
   Jiang GB, 2000, ENVIRON SCI TECHNOL, V34, P2697, DOI 10.1021/es0008822
   Kawamura Y, 2000, J FOOD HYG SOC JPN, V41, P246, DOI 10.3358/shokueishi.41.246
   Le Gac M, 2003, J CHROMATOGR A, V999, P123, DOI 10.1016/S0021-9673(02)02049-6
   Liu DR, 2004, FOOD REV INT, V20, P407, DOI 10.1081/LFRI-200033460
   Liu JY, 2002, J AGR FOOD CHEM, V50, P6683, DOI 10.1021/jf02572i
   Liu QY, 2010, SPECTROCHIM ACTA B, V65, P587, DOI 10.1016/j.sab.2010.06.004
   Marin MG, 2000, MAR ENVIRON RES, V50, P231, DOI 10.1016/S0141-1136(00)00072-6
   Mester Z, 2005, SPECTROCHIM ACTA B, V60, P1243, DOI 10.1016/j.sab.2005.06.013
   Mester Z, 2001, SPECTROCHIM ACTA B, V56, P233, DOI 10.1016/S0584-8547(00)00304-9
   Namanic TM, 2007, INT J ENVIRON AN CH, V87, P615, DOI 10.1080/03067310701325026
   Ohno H, 2003, J FOOD HYG SOC JPN, V44, P208, DOI 10.3358/shokueishi.44.208
   Schubert P, 2000, FRESEN J ANAL CHEM, V366, P356, DOI 10.1007/s002160050072
   Solieri L., 2009, VINEGARS WORLD, P243
   UENO S, 1994, ARCH TOXICOL, V69, P30, DOI 10.1007/s002040050133
   Zhang QY, 2008, SENSOR ACTUAT B-CHEM, V128, P586, DOI 10.1016/j.snb.2007.07.058
   Zhang QY, 2006, SENSOR ACTUAT B-CHEM, V119, P538, DOI 10.1016/j.snb.2006.01.007
   Zhao Kong-xiang, 2007, Zhonghua Yufang Yixue Zazhi, V41, P453
   ZHOU QF, 2004, FOOD ADDIT CONTAM, V21, P1162
NR 26
TC 2
Z9 2
U1 0
U2 15
PU SCIENCE PRESS
PI BEIJING
PA 16 DONGHUANGCHENGGEN NORTH ST, BEIJING 100717, PEOPLES R CHINA
SN 1674-7291
J9 SCI CHINA CHEM
JI Sci. China-Chem.
PD FEB
PY 2012
VL 55
IS 2
BP 323
EP 328
DI 10.1007/s11426-011-4417-5
PG 6
WC Chemistry, Multidisciplinary
SC Chemistry
GA 890AN
UT WOS:000300117600015
DA 2019-07-15
ER

PT J
AU Fan, W
   Shan, Y
   Li, GY
   Lv, HY
   Li, HD
   Liang, YZ
AF Fan, Wei
   Shan, Yang
   Li, Gaoyang
   Lv, Huiying
   Li, Hongdong
   Liang, Yizeng
TI Application of Competitive Adaptive Reweighted Sampling Method to
   Determine Effective Wavelengths for Prediction of Total Acid of Vinegar
SO FOOD ANALYTICAL METHODS
LA English
DT Article
DE Near-infrared spectroscopy; Vinegar; Total acid; Wavelength selection
ID NEAR-INFRARED SPECTROSCOPY; UNINFORMATIVE VARIABLE ELIMINATION;
   MULTIVARIATE CALIBRATION; SELECTION; CLASSIFICATION; FEASIBILITY;
   STORAGE; WINE; QUALITY
AB In this paper, near-infrared (NIR) spectroscopy coupled with wavelength selection methods was used to predict total acid of vinegar. Three wavelength selection methods including competitive adaptive reweighted sampling (CARS), Monte Carlo uninformative variable elimination (MC-UVE), and moving window partial least squares (MWPLS) were employed to select the key wavelengths. Five wavelengths including 4,348, 4,694, 5,365, 7,104, and 7,236 cm(-1) were selected by CARS method. Least squares (LS) regression model was built on the selected wavelengths. Compared to the partial least squares regression models based on full spectrum and wavelengths selected by MC-UVE and MWPLS, the performance of LS model was better, with higher determination coefficient for test (r (2)) of 0.997, and lower root mean square error of prediction of 0.13 g/100 ml. Based on the results, it was concluded that NIR spectroscopy combined with CARS methods seem to be a rapid and effective alternative to the classical methods for the prediction of total acid of vinegar.
C1 [Fan, Wei; Li, Hongdong; Liang, Yizeng] Cent S Univ, Coll Chem & Chem Engn, Changsha 410083, Hunan, Peoples R China.
   [Shan, Yang; Li, Gaoyang; Lv, Huiying] Hunan Prov Res Inst Agr Prod Proc, Changsha 410125, Hunan, Peoples R China.
   [Shan, Yang; Li, Gaoyang; Lv, Huiying] Hunan Food Test & Anal Ctr, Changsha 410125, Hunan, Peoples R China.
RP Liang, YZ (reprint author), Cent S Univ, Coll Chem & Chem Engn, Changsha 410083, Hunan, Peoples R China.
EM yizeng_liang@263.net
RI Li, Hongdong/B-4476-2015
FU National Nature Foundation Committee of People's Republic of China
   [20875104, 21075138]; Ministry of Science and Technology of China
   [2007DFA40680]; Excellent PhD Thesis Support Foundation of Central South
   University [2008yb010]
FX This work is financially supported by the National Nature Foundation
   Committee of People's Republic of China (Grants No. 20875104 and
   21075138), the international cooperation project on traditional Chinese
   medicines of Ministry of Science and Technology of China (Grant No.
   2007DFA40680). Excellent PhD Thesis Support Foundation of Central South
   University (Grant No.2008yb010). The studies meet with the approval of
   the university's review board.
CR Association of OfficialAnalytical Chemists (AOAC), 1995, OFF METH AN
   Cai WS, 2008, CHEMOMETR INTELL LAB, V90, P188, DOI 10.1016/j.chemolab.2007.10.001
   Casale M, 2006, ANAL CHIM ACTA, V557, P360, DOI 10.1016/j.aca.2005.10.063
   Centner V, 1996, ANAL CHEM, V68, P3851, DOI 10.1021/ac960321m
   De La Haba J, 2006, J AGR FOOD CHEM, V54, P7703, DOI 10.1021/jf061727v
   Fernandez-Ahumada E, 2006, J NEAR INFRARED SPEC, V14, P27, DOI 10.1255/jnirs.583
   Galvao RKH, 2005, TALANTA, V67, P736, DOI 10.1016/j.talanta.2005.03.025
   Han QJ, 2008, ANAL CHIM ACTA, V612, P121, DOI 10.1016/j.aca.2008.02.032
   Jiang JH, 2002, ANAL CHEM, V74, P3555, DOI 10.1021/ac011177u
   Leon L, 2004, J AGR FOOD CHEM, V52, P4957, DOI 10.1021/jf0496853
   Li HD, 2009, ANAL CHIM ACTA, V648, P77, DOI 10.1016/j.aca.2009.06.046
   Manley M, 2007, J NEAR INFRARED SPEC, V15, P179, DOI 10.1255/jnirs.725
   Manley M, 2011, ANAL CHIM ACTA, V686, P64, DOI 10.1016/j.aca.2010.11.042
   Moros J, 2008, TALANTA, V74, P632, DOI 10.1016/j.talanta.2007.06.046
   Saiz-Abajo MJ, 2006, FOOD CHEM, V99, P615, DOI 10.1016/j.foodchem.2005.08.006
   Saiz-Abajo MJ, 2005, ANAL BIOANAL CHEM, V382, P412, DOI 10.1007/s00216-005-3148-x
   Saiz-Abajo MJ, 2004, J AGR FOOD CHEM, V52, P7711, DOI 10.1021/jf049098h
   Saiz-Abajo MJ, 2004, J NEAR INFRARED SPEC, V12, P207, DOI 10.1255/jnirs.428
   Sarembaud J, 2008, FOOD ANAL METHOD, V1, P227, DOI 10.1007/s12161-008-9034-3
   Sorol N, 2010, CHEMOMETR INTELL LAB, V102, P100, DOI 10.1016/j.chemolab.2010.04.009
   Wiegand P, 2009, CHEMOMETR INTELL LAB, V98, P108, DOI 10.1016/j.chemolab.2009.05.001
   Workman J., 2008, PRACTICAL GUIDE INTE
   Xu H, 2009, CHEMOMETR INTELL LAB, V97, P189, DOI 10.1016/j.chemolab.2009.04.006
   Ye SF, 2008, CHEMOMETR INTELL LAB, V91, P194, DOI 10.1016/j.chemolab.2007.11.005
NR 24
TC 37
Z9 41
U1 0
U2 29
PU SPRINGER
PI NEW YORK
PA 233 SPRING ST, NEW YORK, NY 10013 USA
SN 1936-9751
EI 1936-976X
J9 FOOD ANAL METHOD
JI Food Anal. Meth.
PD JUN
PY 2012
VL 5
IS 3
BP 585
EP 590
DI 10.1007/s12161-011-9285-2
PG 6
WC Food Science & Technology
SC Food Science & Technology
GA 934SK
UT WOS:000303466800035
DA 2019-07-15
ER

PT J
AU Gu, XM
   Zhao, HL
   Sui, Y
   Guan, J
   Chan, JCN
   Tong, PCY
AF Gu, Xuemei
   Zhao, Hai-Lu
   Sui, Yi
   Guan, Jing
   Chan, Juliana C. N.
   Tong, Peter C. Y.
TI White rice vinegar improves pancreatic beta-cell function and fatty
   liver in streptozotocin-induced diabetic rats
SO ACTA DIABETOLOGICA
LA English
DT Article
DE Diabetes; Vinegar; Insulin deficiency; Streptozotocin
ID ACETIC-ACID; INSULIN RESPONSES; HEALTHY-SUBJECTS; GLUCOSE; MEAL;
   GLYCEMIA; GLYCOGEN; MUSCLE
AB Vinegar is a traditional remedy for ailments including diabetes. This study was conducted to investigate the beneficial effects of vinegar in streptozotocin (STZ)-induced diabetic rats. STZ-induced diabetic rats were orally administered with white rice vinegar (WRV, 2 ml/kg body weight per day, n = 6) or with an equal volume of drinking water (n = 6) for 1 month. Fasting and random blood glucose was measured from tail vein samples. Body weight, 24-h food and water intake were monitored 1 week and 1 month after STZ injection. Fasting serum insulin concentrations were assayed using ELISA. Pancreatic beta- and alpha-cell proportions were measured using immunofluorescence microscopy. Periodic acid Schiff staining was performed to access glycogen contents and histological changes in liver tissues. Compared with control animals, the WRV-treated rats had less weight loss, lower fasting and random blood glucose, higher fasting serum insulin and higher beta-cell proportion. The WRV treatment also improved fatty changes and glycogen storages in the liver of STZ rats. Oral intake of WRV improved fasting hyperglycemia and body weight loss through attenuating insulin deficiency, pancreatic beta-cell deficit, and hepatic glycogen depletion and fatty changes in STZ-induced diabetic rats.
C1 [Gu, Xuemei] Wenzhou Med Coll, Affiliated Hosp 1, Dept Endocrinol, Wenzhou, Zhejiang, Peoples R China.
   [Gu, Xuemei; Zhao, Hai-Lu; Sui, Yi; Guan, Jing; Chan, Juliana C. N.] Chinese Univ Hong Kong, Prince Wales Hosp, Dept Med & Therapeut, Shatin, Hong Kong, Peoples R China.
   [Chan, Juliana C. N.; Tong, Peter C. Y.] Chinese Univ Hong Kong, Hong Kong Inst Diabet & Obes, Shatin, Hong Kong, Peoples R China.
   [Chan, Juliana C. N.] Chinese Univ Hong Kong, Li Ka Shing Inst Hlth Sci, Shatin, Hong Kong, Peoples R China.
RP Gu, XM (reprint author), Wenzhou Med Coll, Affiliated Hosp 1, Dept Endocrinol, Wenzhou, Zhejiang, Peoples R China.
EM snowgxm@hosp1.ac.cn
RI Chan, Juliana/B-7918-2016
OI Chan, Juliana/0000-0003-1325-1194
CR Barnes BR, 2005, CURR MOL MED, V5, P341, DOI 10.2174/1566524053766103
   Brentjens R, 2001, SURG CLIN N AM, V81, P527, DOI 10.1016/S0039-6109(05)70141-9
   EBIHARA K, 1988, AGR BIOL CHEM TOKYO, V52, P1311
   Fushimi T, 2001, J NUTR, V131, P1973
   Hwang SL, 2005, DIABETOLOGIA, V48, P767, DOI 10.1007/s00125-005-1698-2
   Ichikawa M, 2003, J NUTR SCI VITAMINOL, V49, P428
   Johnston Carol S, 2006, MedGenMed, V8, P61
   Johnston CS, 2005, J AM DIET ASSOC, V105, P1939, DOI 10.1016/j.jada.2005.07.012
   Johnston CS, 2004, DIABETES CARE, V27, P281, DOI 10.2337/diacare.27.1.281
   Johnston CS, 2009, DIABETES RES CLIN PR, V84, pe15
   Kim Noel N, 2006, BMC Physiol, V6, P4, DOI 10.1186/1472-6793-6-4
   Lefkowitch JH, 2006, SEMIN DIAGN PATHOL, V23, P190, DOI 10.1053/j.semdp.2006.11.006
   Liljeberg H, 1998, EUR J CLIN NUTR, V52, P368, DOI 10.1038/sj.ejcn.1600572
   O'Keefe JH, 2008, J AM COLL CARDIOL, V51, P249, DOI 10.1016/j.jacc.2007.10.016
   Ogawa N, 2000, J NUTR, V130, P507
   Ostman E, 2005, EUR J CLIN NUTR, V59, P983, DOI 10.1038/sj.ejcn.1602197
   Poitout V, 2008, ENDOCR REV, V29, P351, DOI 10.1210/er.2007-0023
   Sakakibara S, 2006, BIOCHEM BIOPH RES CO, V344, P597, DOI 10.1016/j.bbrc.2006.03.176
   Schaart G, 2004, HISTOCHEM CELL BIOL, V122, P161, DOI 10.1007/s00418-004-0690-0
   SCHNEDL WJ, 1994, DIABETES, V43, P1326, DOI 10.2337/diabetes.43.11.1326
   Shishehbor F, 2008, Pak J Biol Sci, V11, P2634, DOI 10.3923/pjbs.2008.2634.2638
   White AM, 2007, DIABETES CARE, V30, P2814, DOI 10.2337/dc07-1062
NR 22
TC 11
Z9 12
U1 0
U2 11
PU SPRINGER
PI NEW YORK
PA 233 SPRING ST, NEW YORK, NY 10013 USA
SN 0940-5429
J9 ACTA DIABETOL
JI Acta Diabetol.
PD JUN
PY 2012
VL 49
IS 3
BP 185
EP 191
DI 10.1007/s00592-010-0184-6
PG 7
WC Endocrinology & Metabolism
SC Endocrinology & Metabolism
GA 950KT
UT WOS:000304648800002
PM 20514502
DA 2019-07-15
ER

PT J
AU Dou, ZY
   Li, KF
   Wang, P
   Cao, L
AF Dou, Zhiying
   Li, Kefeng
   Wang, Ping
   Cao, Liu
TI Effect of Wine and Vinegar Processing of Rhizoma Corydalis on the Tissue
   Distribution of Tetrahydropalmatine, Protopine and Dehydrocorydaline in
   Rats
SO MOLECULES
LA English
DT Article
DE Rhizoma Corydalis; processing; HPLC; tissue distribution
ID MASS-SPECTROMETRY; YANHUSUO; EXTRACT; ALKALOIDS; HPLC; INJURY; CELLS;
   DAD
AB Vinegar and wine processing of medicinal plants are two traditional pharmaceutical techniques which have been used for thousands of years in China. Tetrahydropalmatine (THP), dehydrocorydaline (DHC) and protopine are three major bioactive molecules in Rhizoma Corydalis. In this study, a simple and reliable HPLC method was developed for simultaneous analysis of THP, DHC and protopine in rat tissues after gastric gavage administration of Rhizoma Corydalis. The validated HPLC method was successfully applied to investigate the effect of wine and vinegar processing on the compounds' distribution in rat tissues. Our results showed that processing mainly affect the T-max and mean residence time (MRT) of the molecules without changing their C-max and AUC(0-24 h) Vinegar processing significantly increased the T-max of DHC in heart, kidney, cerebrum, cerebrellum, brain stem and striatum and prolonged the T-max of protopine in brain. No significant changes were observed on the T-max of THP in rat tissues after vinegar processing. Wine processing reduced the T-max of protopine and DHC in liver and spleen and T-max of protopine in lung, but increased the T-max of THP in all the rat tissues examined. To our knowledge, this is the first report on the effects of processing on the tissue distribution of the bioactive molecules from Rhizoma Corydalis.
C1 [Dou, Zhiying; Wang, Ping; Cao, Liu] Tianjin Univ Tradit Chinese Med, Coll Chinese Mat Med, Tianjin 300193, Peoples R China.
   [Li, Kefeng] Michigan Technol Univ, Dept Biol Sci, Houghton, MI 49931 USA.
RP Dou, ZY (reprint author), Tianjin Univ Tradit Chinese Med, Coll Chinese Mat Med, Tianjin 300193, Peoples R China.
EM zhiyingdou@163.com; kefengl@mtu.edu
RI Li, Kefeng/U-9431-2018
OI Li, Kefeng/0000-0002-7233-4347
FU National Natural Science Foundation of China [30672664]
FX The authors would like to thank National Natural Science Foundation of
   China (No. 30672664) for the financial support. We also thank Ramana
   Reddy from Department of Biological Sciences, Michigan Technological
   University, Houghton, MI, USA for useful discussions and English
   proofreading.
CR Cao L., 2009, CHIN J INF TRADIT CH, V16, P42
   Cheng XY, 2010, J CHROMATOGR SCI, V48, P441, DOI 10.1093/chromsci/48.6.441
   Chu HY, 2008, CELL MOL NEUROBIOL, V28, P491, DOI 10.1007/s10571-007-9179-4
   Ding B, 2007, J PHARMACEUT BIOMED, V45, P219, DOI 10.1016/j.jpba.2007.06.009
   Fan ZC, 2006, CHROMATOGRAPHIA, V64, P577, DOI 10.1365/s10337-006-0080-y
   Flaw B., 2001, TREATMENT MODERN W M, P193
   Gao JL, 2009, ONCOL REP, V22, P1077, DOI 10.3892/or_00000539
   Jiang X.R., 1982, ACTA PHARM SIN, V17, P61
   Lai CK, 1999, CLIN CHEM, V45, P229
   Lee YL, 2001, PLANTA MED, V67, P839, DOI 10.1055/s-2001-18853
   Li Bin, 2005, Shengli Xuebao, V57, P240
   Li Peng, 2010, Zhongguo Zhong Yao Za Zhi, V35, P84
   Ling HY, 2006, PHYTOTHER RES, V20, P448, DOI 10.1002/ptr.1875
   Liu Y, 1988, ESSZENTIAL BOOK TRAD, P50
   Ma HD, 2009, J PHARMACEUT BIOMED, V49, P440, DOI 10.1016/j.jpba.2008.11.019
   Ma Zhi-Jing, 2006, Zhongguo Zhong Yao Za Zhi, V31, P465
   Oh YC, 2010, J MED FOOD, V13, P1125, DOI 10.1089/jmf.2009.1388
   Pharmacopoeia Commission, 2010, PHARM CHIN MED, V1, P130
   Pharmacopoeia Commission, 2010, PHARM CHIN MED, V1, P446
   Shi J, 2010, MOLECULES, V15, P3556, DOI 10.3390/molecules15053556
   Wu LM, 2007, J PHARM PHARMACOL, V59, P695, DOI 10.1211/jpp.59.5.0010
   Xiao XH, 2008, EUR J PHARMACOL, V591, P21, DOI 10.1016/j.ejphar.2008.06.045
   Xiao XH, 2007, BASIC CLIN PHARMACOL, V101, P85, DOI 10.1111/j.1742-7843.2007.00075.x
   [杨传平 Yang Chuanping], 2005, [东北林业大学学报, Journal of North-East Forestry University], V33, P1
   Yuan CS, 2004, J CLIN PHARMACOL, V44, P1323, DOI 10.1177/0091270004267809
   [张先洪 ZHANG Xian-hong], 2009, [时珍国医国药, Lishizhen Medicine and Materia Medica Research], V20, P449
   Zhao ZZ, 2010, PLANTA MED, V76, P1975, DOI 10.1055/s-0030-1250522
   Zhu Y. P., 1998, CHINESE MAT MED CHEM, P17
NR 28
TC 8
Z9 9
U1 0
U2 18
PU MDPI AG
PI BASEL
PA ST ALBAN-ANLAGE 66, CH-4052 BASEL, SWITZERLAND
SN 1420-3049
J9 MOLECULES
JI Molecules
PD JAN
PY 2012
VL 17
IS 1
BP 951
EP 970
DI 10.3390/molecules17010951
PG 20
WC Biochemistry & Molecular Biology; Chemistry, Multidisciplinary
SC Biochemistry & Molecular Biology; Chemistry
GA 882BH
UT WOS:000299535700066
PM 22258341
OA DOAJ Gold, Green Published
DA 2019-07-15
ER
