# Supplementary material for: Knowledge Domain and Emerging Trends in Vinegar Research: A Bibliometric Review of the Literature from WoSCC
Source: Foods. 2020 Feb 10;9(2):166. doi: 10.3390/foods9020166 (PMC7074530; doi:10.3390/foods9020166)
Supplement: Supplementary file 1 [file foods-09-00166-s001.zip › Supplementary files/Supplementary Material/WoSCC dataset for CiteSpace/data/download2012_3x5unique.txt]

PT J
AU Chen, QS
   Ding, J
   Cai, JR
   Sun, ZB
   Zhao, JW
AF Chen, Quansheng
   Ding, Jiao
   Cai, Jianrong
   Sun, Zongbao
   Zhao, Jiewen
TI Simultaneous Measurement of Total Acid Content and Soluble Salt-free
   Solids Content in Chinese Vinegar Using Near-infrared Spectroscopy
SO JOURNAL OF FOOD SCIENCE
LA English
DT Article
DE Chinese vinegar; NIR spectroscopy; soluble salt-free solid content;
   synergy interval PLS (Si-PLS); total acid content
ID FT-NIR SPECTROSCOPY; NONDESTRUCTIVE MEASUREMENT; ORGANIC-ACIDS;
   VIS/NIR-SPECTROSCOPY; QUALITY PARAMETERS; ACETIC-ACID; PLS; FEASIBILITY;
   PREDICTION; ALGORITHMS
AB Total acid content (TAC) and soluble salt-free solids content (SSFSC) in Chinese vinegar are 2 important indicators in the assessment of its quality. This paper shows the feasibility to determine TAC and SSFSC in Chinese vinegar by near-infrared (NIR) spectroscopy. Synergy interval partial least square (Si-PLS) algorithm was performed to calibrate the regression model. The number of PLS factors and the number of intervals were optimized simultaneously by cross-validation. The performance of the model was evaluated according to root mean square error of prediction (RMSEP) and correlation coefficient (R) in the prediction set. The optimum Si-PLS model for TAC was achieved with RMSEP= 0.264 g/100 mL and Rp= 0.9655; the optimum Si-PLS model for SSFSC was achieved with RMSEP= 1.93 g/100 mL and Rp= 0.9302. The overall results demonstrated that NIR spectroscopy combined with Si-PLS could be utilized to determinate TAC and SSFSC in Chinese vinegar, and NIR spectroscopy has a potential to be used in vinegar industry.
C1 [Chen, Quansheng; Ding, Jiao; Cai, Jianrong; Zhao, Jiewen] Jiangsu Univ, Sch Food & Biol Engr, Zhenjiang City 212013, Jiangsu, Peoples R China.
RP Chen, QS (reprint author), Jiangsu Univ, Sch Food & Biol Engr, Xuefu Rd 301, Zhenjiang City 212013, Jiangsu, Peoples R China.
EM q.s.chen@hotmail.com
RI Chen, Quansheng/S-7064-2016
OI Chen, Quansheng/0000-0003-2498-3278
FU China Postdoctoral Science Foundation [201003559]; Natural Science
   Foundation of the Jiangsu Higher Education Institutions of China
   [10KJD55001]; General Universities of Jiangsu, China [CX09B_214Z];
   Jiangsu Higher Education Institutions
FX This work was financially supported by the China Postdoctoral Science
   Foundation (201003559), the Project supported by the Natural Science
   Foundation of the Jiangsu Higher Education Institutions of China
   (10KJD55001), the Research-Innovation Pro-gram of Postgraduate in
   General Universities of Jiangsu, China (CX09B_214Z) and the project was
   also funded by the Priority Academic Program Development of Jiangsu
   Higher Education Institutions. We thanks the Jiangsu Hengshun Vinegar
   Industry Co. Ltd. for providing the vinegar samples in the study.
CR Bureau S, 2009, FOOD CHEM, V115, P1133, DOI 10.1016/j.foodchem.2008.12.100
   Cai JR, 2011, FOOD CHEM, V126, P1354, DOI 10.1016/j.foodchem.2010.11.098
   Cen HY, 2007, TRENDS FOOD SCI TECH, V18, P72, DOI 10.1016/j.tifs.2006.09.003
   Chen QS, 2008, J PHARMACEUT BIOMED, V46, P568, DOI 10.1016/j.jpba.2007.10.031
   Chen QS, 2010, J FOOD COMPOS ANAL, V23, P353, DOI 10.1016/j.jfca.2009.12.010
   Chen QS, 2010, SPECTROCHIM ACTA A, V76, P50, DOI 10.1016/j.saa.2010.02.045
   Chung H, 2003, VIB SPECTROSC, V31, P125, DOI 10.1016/S0924-2031(02)00105-4
   Cocchi M, 2006, TALANTA, V69, P1166, DOI 10.1016/j.talanta.2005.12.032
   Cozzolino D, 2004, ANAL CHIM ACTA, V513, P73, DOI 10.1016/j.aca.2003.08.066
   Ferrao MF, 2011, FUEL, V90, P701, DOI 10.1016/j.fuel.2010.09.016
   Gaydou V, 2011, CHEMOMETR INTELL LAB, V106, P190, DOI 10.1016/j.chemolab.2010.05.002
   Gomez AH, 2006, J FOOD ENG, V77, P313, DOI 10.1016/j.jfoodeng.2005.06.036
   Li XL, 2007, J FOOD ENG, V82, P316, DOI 10.1016/j.jfoodeng.2007.02.042
   Liu F, 2008, ANAL CHIM ACTA, V610, P196, DOI 10.1016/j.aca.2008.01.039
   Liu F, 2007, J FOOD ENG, V83, P430, DOI 10.1016/j.jfoodeng.2007.03.035
   Liu F, 2009, FOOD CHEM, V115, P1430, DOI 10.1016/j.foodchem.2009.01.073
   Liu QY, 2010, SPECTROCHIM ACTA B, V65, P587, DOI 10.1016/j.sab.2010.06.004
   Liu Y, 2010, LWT-FOOD SCI TECHNOL, V43, P602
   Penchaiya P, 2009, J FOOD ENG, V94, P267, DOI 10.1016/j.jfoodeng.2009.03.018
   Rambla FJ, 1997, ANAL CHIM ACTA, V344, P41, DOI 10.1016/S0003-2670(97)00032-9
   Saiz-Abajo MJ, 2006, FOOD CHEM, V99, P615, DOI 10.1016/j.foodchem.2005.08.006
   Silva FEB, 2009, J PHARMACEUT BIOMED, V49, P800, DOI 10.1016/j.jpba.2008.12.011
   Trygg J, 1998, CHEMOMETR INTELL LAB, V42, P209, DOI 10.1016/S0169-7439(98)00013-6
   Xiaobo Z., 2007, CHEMOMETRICS INTELLI, V87, P43
   Xie LJ, 2009, FOOD CHEM, V114, P1135, DOI 10.1016/j.foodchem.2008.10.076
   Xu QP, 2007, FOOD CHEM, V102, P841, DOI 10.1016/j.foodchem.2006.06.013
   Yano T, 1997, J FERMENT BIOENG, V84, P461, DOI 10.1016/S0922-338X(97)82008-9
   Yin Y, 2008, SENSOR ACTUAT B-CHEM, V134, P1005, DOI 10.1016/j.snb.2008.07.018
   Ying YB, 2008, J FOOD ENG, V84, P206, DOI 10.1016/j.jfoodeng.2007.05.012
NR 29
TC 13
Z9 17
U1 0
U2 47
PU WILEY-BLACKWELL
PI MALDEN
PA COMMERCE PLACE, 350 MAIN ST, MALDEN 02148, MA USA
SN 0022-1147
J9 J FOOD SCI
JI J. Food Sci.
PD FEB
PY 2012
VL 77
IS 2
BP C222
EP C227
DI 10.1111/j.1750-3841.2011.02549.x
PG 6
WC Food Science & Technology
SC Food Science & Technology
GA 897YU
UT WOS:000300700100041
PM 22250960
DA 2019-07-15
ER

PT J
AU Ponrajan, A
   Harrison, MA
   Pringle, TD
   Segers, JR
   Lowe, BK
   McKeith, RO
   Stelzleni, AM
AF Ponrajan, Amudhan
   Harrison, Mark A.
   Pringle, T. Dean
   Segers, Jacob R.
   Lowe, Brad K.
   McKeith, Russell O.
   Stelzleni, Alexander M.
TI Effect of sodium citrate plus sodium diacetate or buffered vinegar on
   quality attributes of enhanced beef top sirloins
SO MEAT SCIENCE
LA English
DT Article
DE Beef; Enhancement; Quality; Sensory; Shelf-life
ID WARNER-BRATZLER SHEAR; SHELF-LIFE ENHANCERS; MECHANICALLY TENDERIZED
   BEEF; ESCHERICHIA-COLI O157H7; FATTY-ACID PROFILES; STRIP STEAKS;
   TENDERNESS SURVEY; RETAIL DISPLAY; SENSORY CHARACTERISTICS; BLADE
   TENDERIZATION
AB As new pathogen intervention products come to market, it is important to ensure that they maintain or improve meat quality. Shelf-life and palatability traits were measured for top sirloins enhanced to 110% with solutions containing 0.5% sodium chloride and 0.4% sodium tripolyphosphate (CNT); CNT with a 1% solution of 80% sodium citrate plus 20% sodium diacetate (SC + D); or CNT with 2% buffered vinegar (VIN) in the final product. Enhancement solution did not influence color over 7 days of retail display, except VIN was subjectively more red than CNT and SC + D on d 7 and SC + D had less discoloration than CNT on d 7 (P<0.05). VIN was rated lower (P<0.05) than CNT for trained sensory tenderness and there was no difference in shear force between treatments. SC + D and VIN show promise for use in beef enhancement solutions, however, further sensory studies are warranted. (C) 2011 Elsevier Ltd. All rights reserved.
C1 [Ponrajan, Amudhan; Pringle, T. Dean; Segers, Jacob R.; Lowe, Brad K.; McKeith, Russell O.; Stelzleni, Alexander M.] Univ Georgia, Dept Anim & Dairy Sci, Meat Sci Technol Ctr, Athens, GA 30602 USA.
   [Ponrajan, Amudhan; Harrison, Mark A.] Univ Georgia, Dept Food Sci & Technol, Athens, GA 30602 USA.
RP Stelzleni, AM (reprint author), Univ Georgia, Dept Anim & Dairy Sci, Meat Sci Technol Ctr, 425 River Rd, Athens, GA 30602 USA.
EM astelz@uga.edu
CR Ahn DU, 1998, J FOOD SCI, V63, P15, DOI 10.1111/j.1365-2621.1998.tb15665.x
   AMSA, 1995, RES GUID COOK SENS E
   AMSA, 1991, P 44 ANN REC MEAT C, V44, P1
   Belew JB, 2003, MEAT SCI, V64, P507, DOI 10.1016/S0309-1740(02)00242-5
   BOYD KJ, 1978, J FOOD SCI, V43, P670, DOI 10.1111/j.1365-2621.1978.tb02389.x
   Brooks JC, 2000, J ANIM SCI, V78, P1852
   Campo MM, 2006, MEAT SCI, V72, P303, DOI 10.1016/j.meatsci.2005.07.015
   CHU YH, 1987, J FOOD SCI, V52, P869, DOI 10.1111/j.1365-2621.1987.tb14230.x
   DAVIS KA, 1975, J FOOD SCI, V40, P1222, DOI 10.1111/j.1365-2621.1975.tb01056.x
   Echeverry A, 2009, J FOOD PROTECT, V72, P1616, DOI 10.4315/0362-028X-72.8.1616
   FSIS, 2005, FED REGISTER, V70, P30331
   FSIS (Food Safety and Inspection Service), 2004, 0332004 FSIS
   FSIS (Food Safety and Inspection Service), 2003, 0282003 FSIS
   Gill RK, 2008, J ANIM SCI, V86, P923, DOI 10.2527/jas.2007-0244
   GLOVER EE, 1977, J FOOD SCI, V42, P871, DOI 10.1111/j.1365-2621.1977.tb12626.x
   Gruber SL, 2006, J ANIM SCI, V84, P3387, DOI 10.2527/jas.2006-194
   Heller CE, 2007, J FOOD PROTECT, V70, P1174, DOI 10.4315/0362-028X-70.5.1174
   Hoffman LC, 2006, MEAT SCI, V72, P195, DOI 10.1016/j.meatsci.2005.06.015
   Holmer SF, 2009, J MUSCLE FOODS, V20, P307, DOI 10.1111/j.1745-4573.2009.00150.x
   Holmer SF, 2009, MEAT SCI, V81, P349, DOI 10.1016/j.meatsci.2008.08.012
   Jensen JM, 2003, J FOOD QUALITY, V26, P271, DOI 10.1111/j.1745-4557.2003.tb00245.x
   Jensen JM, 2003, MEAT SCI, V63, P501, DOI 10.1016/S0309-1740(02)00111-0
   Ke SM, 2009, MEAT SCI, V82, P113, DOI 10.1016/j.meatsci.2008.12.010
   Kim YH, 2006, J AGR FOOD CHEM, V54, P7856, DOI 10.1021/jf061225h
   Laine ES, 2005, J FOOD PROTECT, V68, P1198, DOI 10.4315/0362-028X-68.6.1198
   Luchansky JB, 2008, J FOOD PROTECT, V71, P2190, DOI 10.4315/0362-028X-71.11.2190
   MORGAN JB, 1991, J ANIM SCI, V69, P3274
   Patten LE, 2008, J ANIM SCI, V86, P1904, DOI 10.2527/jas.2007-0478
   Paulson DD, 2007, J MUSCLE FOODS, V18, P194, DOI 10.1111/j.1745-4573.2007.00077.x
   Ponrajan A, 2011, J FOOD PROTECT, V74, P359, DOI 10.4315/0362-028X.JFP-10-294
   Quilo SA, 2009, MEAT SCI, V82, P44, DOI 10.1016/j.meatsci.2008.12.002
   Rhee MS, 2004, J ANIM SCI, V82, P534
   Robbins K, 2002, J MUSCLE FOODS, V13, P279, DOI 10.1111/j.1745-4573.2002.tb00336.x
   Sakanaka S, 2008, FOOD CHEM, V107, P739, DOI 10.1016/j.foodchem.2007.08.080
   Sallam KI, 2007, FOOD CONTROL, V18, P566, DOI 10.1016/j.foodcont.2006.02.002
   Sporing S. B., 1999, THESIS KANSAS STATE
   Stelzleni AM, 2008, MEAT SCI, V79, P382, DOI 10.1016/j.meatsci.2007.10.023
   Stelzleni AM, 2007, J ANIM SCI, V85, P2631, DOI 10.2527/jas.2006-794
   Stelzleni A. M., 2008, Professional Animal Scientist, V24, P334
   Voges KL, 2007, MEAT SCI, V77, P357, DOI 10.1016/j.meatsci.2007.03.024
   Wicklund R, 2007, MEAT SCI, V75, P371, DOI 10.1016/j.meatsci.2006.06.029
   Wicklund RA, 2006, J FOOD SCI, V71, pM190, DOI 10.1111/j.1750-3841.2006.00092.x
   Wicklund SE, 2005, J FOOD SCI, V70, pS242
NR 43
TC 5
Z9 5
U1 1
U2 18
PU ELSEVIER SCI LTD
PI OXFORD
PA THE BOULEVARD, LANGFORD LANE, KIDLINGTON, OXFORD OX5 1GB, OXON, ENGLAND
SN 0309-1740
J9 MEAT SCI
JI Meat Sci.
PD MAY
PY 2012
VL 91
IS 1
BP 43
EP 49
DI 10.1016/j.meatsci.2011.12.003
PG 7
WC Food Science & Technology
SC Food Science & Technology
GA 900DH
UT WOS:000300866300007
PM 22226579
DA 2019-07-15
ER

PT J
AU Chang, J
   Choi, J
   Im, GJ
   Jung, HH
AF Chang, Jiwon
   Choi, June
   Im, Gi Jung
   Jung, Hak Hyun
TI Dilute vinegar therapy for the management of spontaneous external
   auditory canal cholesteatoma
SO EUROPEAN ARCHIVES OF OTO-RHINO-LARYNGOLOGY
LA English
DT Article
DE Ear canal; Cholesteatoma; Acetic acid
ID SURGICAL-TREATMENT; ATRESIA
AB The purpose of this study is to evaluate the efficiency of conservative dilute vinegar therapy in the management of spontaneous external auditory canal cholesteatoma (EACC). From 2000 to 2007, 19 patients presented to our clinic with spontaneous EACC. EACC was divided into four grades based on the temporal bone computed tomography: grade I with flattening of bony external canal, grade II with partial destruction of inferior bony canal, grade III with total destruction of inferior bony canal and grade IV with bony destruction into the middle ear and mastoid cavity. Clinical findings and treatment results were recorded. Microscopic local cleansing and dilute vinegar therapy was conducted in the ears with grades I, II and III. Combined mastoid surgery and dilute vinegar therapy was conducted in four ears with stage IV. There were no recurrences after average of 31 months follow-up. Spontaneous EACC can be effectively controlled with dilute vinegar therapy after microscopic local cleansing. However, surgery must be considered in the cases which have involved the mastoid and middle ear. Dilute vinegar therapy in combination with microscopic local cleansing was effective in the management of spontaneous EACC. Dilute vinegar therapy is an easy, cost-effective, and home-based cleansing method to prevent EACC and promotes healing. However, long-term follow-up may reveal frequent recurrence of cholesteatoma debris and involvement of middle ear or mastoid cavity, and then meticulous debridement with skin graft or surgical intervention should be considered.
C1 [Chang, Jiwon; Choi, June; Im, Gi Jung; Jung, Hak Hyun] Korea Univ, Coll Med, Dept Otolaryngol Head & Neck Surg, Seoul 136705, South Korea.
RP Jung, HH (reprint author), Korea Univ, Coll Med, Dept Otolaryngol Head & Neck Surg, 126-1,Anam Dong 5 Ga, Seoul 136705, South Korea.
EM brune77@naver.com
RI Choi, June/E-7063-2013
OI IM, GI JUNG/0000-0002-9457-4253
FU Brain Korea 21 Project
FX This work was supported by the Brain Korea 21 Project.
CR ADLER M, 1985, J OTOLARYNGOL, V14, P226
   ANTHONY PF, 1982, LARYNGOSCOPE, V92, P70
   BROOKES GB, 1984, LARYNGOSCOPE, V94, P667
   Garin P, 1997, ARCH OTOLARYNGOL, V123, P62
   HARTLEY C, 1995, ANN OTO RHINOL LARYN, V104, P868, DOI 10.1177/000348949510401108
   HOLT JJ, 1992, LARYNGOSCOPE, V102, P608, DOI 10.1288/00005537-199206000-00004
   Jung HH, 2002, J LARYNGOL OTOL, V116, P176, DOI 10.1258/0022215021910474
   Kim JK, 2009, ANN OTO RHINOL LARYN, V118, P769, DOI 10.1177/000348940911801104
   MAKINO K, 1986, ARCH OTO-RHINO-LARYN, V243, P39, DOI 10.1007/BF00457906
   Martin DW, 1999, OTOLARYNG HEAD NECK, V121, P298, DOI 10.1016/S0194-5998(99)70187-7
   MAYER O, 1936, J LARYNGOL OTOL, V51, P683
   MCKENNAN KX, 1992, AM J OTOL, V13, P80
   Naim R, 2005, LARYNGOSCOPE, V115, P455, DOI 10.1097/01.mlg.0000157847.70907.42
   Selesnick S, 1998, AM J OTOL, V19, P123
   SISMANIS A, 1986, AM J OTOL, V7, P126
   Toynbee J., 1850, LONDON MED GAZ, V46, P261
   Vrabec JT, 2000, AM J OTOL, V21, P608
NR 17
TC 3
Z9 5
U1 0
U2 0
PU SPRINGER
PI NEW YORK
PA 233 SPRING ST, NEW YORK, NY 10013 USA
SN 0937-4477
J9 EUR ARCH OTO-RHINO-L
JI Eur. Arch. Oto-Rhino-Laryn.
PD FEB
PY 2012
VL 269
IS 2
BP 481
EP 485
DI 10.1007/s00405-011-1676-x
PG 5
WC Otorhinolaryngology
SC Otorhinolaryngology
GA 877JI
UT WOS:000299174100018
PM 21739099
DA 2019-07-15
ER

PT J
AU Chen, QS
   Ding, J
   Cai, JR
   Zhao, JW
AF Chen, Quansheng
   Ding, Jiao
   Cai, Jianrong
   Zhao, Jiewen
TI Rapid measurement of total acid content (TAC) in vinegar using near
   infrared spectroscopy based on efficient variables selection algorithm
   and nonlinear regression tools
SO FOOD CHEMISTRY
LA English
DT Article
DE Vinegar; Total acid content; Near infrared spectroscopy; Variables
   selection; Nonlinear regression
ID EXTREME LEARNING-MACHINE; NONDESTRUCTIVE MEASUREMENT;
   VIS/NIR-SPECTROSCOPY; SOLUBLE SOLIDS; ORGANIC-ACIDS; PREDICTION;
   CLASSIFICATION; CALIBRATIONS
AB Total acid content (TAC) is an important index in assessing vinegar quality. This work attempted to determine TAC in vinegar using near infrared spectroscopy. We systematically studied variable selection and nonlinear regression in calibrating regression models. First, the efficient spectra intervals were selected by synergy interval PLS (Si-PLS); then, two nonlinear regression tools, which were extreme learning machine (ELM) and back propagation artificial neural network (BP-ANN), were attempted. Experiments showed that the model based on ELM and Si-PLS (Si-ELM) was superior to others, and the optimum results were achieved as follows: the root mean square error of prediction (RMSEP) was 0.2486 g/100 mL, and the correlation coefficient (R-p) was 0.9712 in the prediction set. This work demonstrated that the TAC in vinegar could be rapidly measured by NIR spectroscopy and Si-ELM algorithm showed its superiority in model calibration. (C) 2012 Elsevier Ltd. All rights reserved.
C1 [Chen, Quansheng; Ding, Jiao; Cai, Jianrong; Zhao, Jiewen] Jiangsu Univ, Sch Food & Biol Engn, Zhenjiang 212013, Peoples R China.
RP Chen, QS (reprint author), Jiangsu Univ, Sch Food & Biol Engn, 301 Xuefu Rd, Zhenjiang 212013, Peoples R China.
EM q.s.chen@hotmail.com
RI Chen, Quansheng/S-7064-2016
OI Chen, Quansheng/0000-0003-2498-3278
FU China Postdoctoral Science Foundation [201003559]
FX This work has been financially supported by the Granted Special Grade of
   the Financial Support from China Postdoctoral Science Foundation
   (201003559). We are also grateful to many of our colleagues for
   stimulating discussion in this field.
CR Cai JR, 2011, FOOD CHEM, V126, P1354, DOI 10.1016/j.foodchem.2010.11.098
   Centner V, 1998, ANAL CHIM ACTA, V376, P153, DOI 10.1016/S0003-2670(98)00543-1
   Chen JC, 2010, FOOD CHEM, V122, P1247, DOI 10.1016/j.foodchem.2010.03.072
   Chen QS, 2010, J FOOD COMPOS ANAL, V23, P353, DOI 10.1016/j.jfca.2009.12.010
   Cocchi M, 2006, TALANTA, V69, P1166, DOI 10.1016/j.talanta.2005.12.032
   Cozzolino D, 2004, ANAL CHIM ACTA, V513, P73, DOI 10.1016/j.aca.2003.08.066
   Deng WY, 2010, NEUROCOMPUTING, V74, P447, DOI 10.1016/j.neucom.2010.08.022
   Gomez AH, 2006, J FOOD ENG, V77, P313, DOI 10.1016/j.jfoodeng.2005.06.036
   Hemmateenejad B, 2006, ANAL CHIM ACTA, V575, P290, DOI 10.1016/j.aca.2006.05.093
   Huang GB, 2006, NEUROCOMPUTING, V70, P489, DOI 10.1016/j.neucom.2005.12.126
   Huang GB, 2010, NEUROCOMPUTING, V74, P155, DOI 10.1016/j.neucom.2010.02.019
   Lan Y, 2010, NEUROCOMPUTING, V73, P3191, DOI 10.1016/j.neucom.2010.05.022
   Li XL, 2007, J FOOD ENG, V82, P316, DOI 10.1016/j.jfoodeng.2007.02.042
   Lin H, 2009, J PHARMACEUT BIOMED, V50, P803, DOI 10.1016/j.jpba.2009.06.040
   Liu F, 2008, ANAL CHIM ACTA, V610, P196, DOI 10.1016/j.aca.2008.01.039
   Patil AG, 2010, FOOD CHEM, V120, P1210, DOI 10.1016/j.foodchem.2009.11.066
   Rong HJ, 2008, NEUROCOMPUTING, V72, P359, DOI 10.1016/j.neucom.2008.01.005
   Saiz-Abajo MJ, 2006, FOOD CHEM, V99, P615, DOI 10.1016/j.foodchem.2005.08.006
   Shaffer RE, 1999, ANAL CHIM ACTA, V384, P305, DOI 10.1016/S0003-2670(98)00780-6
   Szydlowska-Czerniak A, 2007, FOOD CHEM, V105, P1179, DOI 10.1016/j.foodchem.2007.02.038
   Wang Q, 2007, INT J PROD ECON, V109, P53, DOI 10.1016/j.ijpe.2006.11.006
   Wu D, 2010, ANAL CHIM ACTA, V659, P229, DOI 10.1016/j.aca.2009.11.045
   Xiaobo Z., 2007, CHEMOMETRICS INTELLI, V87, P43
   Xie LJ, 2009, FOOD CHEM, V114, P1135, DOI 10.1016/j.foodchem.2008.10.076
   Yano T, 1997, J FERMENT BIOENG, V84, P461, DOI 10.1016/S0922-338X(97)82008-9
   Zhu QY, 2005, PATTERN RECOGN, V38, P1759, DOI 10.1016/j.patcog.2005.03.028
NR 26
TC 56
Z9 59
U1 2
U2 60
PU ELSEVIER SCI LTD
PI OXFORD
PA THE BOULEVARD, LANGFORD LANE, KIDLINGTON, OXFORD OX5 1GB, OXON, ENGLAND
SN 0308-8146
J9 FOOD CHEM
JI Food Chem.
PD NOV 15
PY 2012
VL 135
IS 2
BP 590
EP 595
DI 10.1016/j.foodchem.2012.05.011
PG 6
WC Chemistry, Applied; Food Science & Technology; Nutrition & Dietetics
SC Chemistry; Food Science & Technology; Nutrition & Dietetics
GA 002YF
UT WOS:000308574300041
PM 22868133
DA 2019-07-15
ER

PT J
AU Ghosh, S
   Chakraborty, R
   Chatterjee, G
   Raychaudhuri, U
AF Ghosh, S.
   Chakraborty, R.
   Chatterjee, G.
   Raychaudhuri, U.
TI STUDY ON FERMENTATION CONDITIONS OF PALM JUICE VINEGAR BY RESPONSE
   SURFACE METHODOLOGY AND DEVELOPMENT OF A KINETIC MODEL
SO BRAZILIAN JOURNAL OF CHEMICAL ENGINEERING
LA English
DT Article
DE Acetic acid bacteria; Fermentation; Kinetic model; Natural vinegar; Palm
   juice; RSM
ID LACTIC-ACID FERMENTATION; ACETOBACTER-ACETI; GROWTH; OPTIMIZATION;
   BACTERIA; CULTURE; BATCH; WINE
AB Natural vinegar is one of the fermented products which has some potentiality with respect to a nutraceutical standpoint. The present study is an optimization of the fermentation conditions for palm juice vinegar production from palm juice (Borasstes flabellifer) wine, this biochemical process being aided by Acetobacter aceti (NCIM 2251). The physical parameters of the fermentation conditions such as temperature, pH, and time were investigated by Response Surface Methodology (RSM) with 2(3) factorial central composite designs (CCD). The optimum pH, temperature and time were 5.5, 30 degrees C and 72 hrs for the highest yield of acetic acid (68.12 g / L). The quadratic model equation had a R-2 value of 0.992. RSM played an important role in elucidating the basic mechanisms in a complex situation, thus providing better process control by maximizing acetic acid production with the respective physical parameters. At the optimized conditions of temperature, pH and time and with the help of mathematical kinetic equations, the Monod specific growth rate (mu (max) = 0.021 h(-1)), maximum Logistic specific growth rate (mu '(max) = 0.027 h(-1)) and various other kinetic parameters were calculated, which helped in validation of the experimental data. Therefore, the established kinetic models may be applied for the production of natural vinegar by fermentation of low cost palm juice.
C1 [Ghosh, S.; Chakraborty, R.; Chatterjee, G.; Raychaudhuri, U.] Jadavpur Univ, Ctr Med Food & Appl Nutr, Dept Food Technol & Biochem Engn, Kolkata 700032, India.
RP Raychaudhuri, U (reprint author), Jadavpur Univ, Ctr Med Food & Appl Nutr, Dept Food Technol & Biochem Engn, Kolkata 700032, India.
EM utpa131@hotmail.com
FU Centre for Advanced studies (CAS I) programme under the University
   Grants Commission (UGC), Govt. of India; Dept. of Food Processing
   Industries & Horticulture, Govt. of West Bengal, India
FX The research work is financially supported by the Centre for Advanced
   studies (CAS I) programme under the University Grants Commission (UGC),
   Govt. of India and Dept. of Food Processing Industries & Horticulture,
   Govt. of West Bengal, India, Some facilities have been provided by the
   Centre for Medicinal Food & Applied Nutrition of Jadavpur University,
   India. We give special thanks to Mr. Nantu Sarkar for his help with the
   mathematical software.
CR Ambati P, 2001, WORLD J MICROB BIOT, V17, P331, DOI 10.1023/A:1016613322396
   Barh D., 2008, RES J MED SCI, V3, P173
   Bodegom P. V., 2007, MICROB ECOL, V53, P513
   de Ory I, 2002, J FOOD ENG, V52, P31, DOI 10.1016/S0260-8774(01)00082-6
   de Ory I, 1998, APPL MICROBIOL BIOT, V49, P189, DOI 10.1007/s002530051157
   Gacula M.C, 1984, STAT METHODS FOOD CO
   Hill GA, 1999, APPL MICROBIOL BIOT, V51, P841, DOI 10.1007/s002530051471
   Holt J. G. K., 1994, BERGEYS MANUAL DETER, P71
   Jirovetz L., 2001, NUTRITION, P67
   JOYEUX A, 1984, APPL ENVIRON MICROB, V48, P153
   Kadere T. T., 2009, Research Journal of Agriculture and Biological Sciences, V5, P815
   Krusong W., 2010, Asian Journal of Food and Agro-Industry, V3, P192
   Lasekan O, 2010, TRENDS FOOD SCI TECH, V21, P494, DOI 10.1016/j.tifs.2010.07.007
   Li C, 2002, J BIOTECHNOL, V93, P27, DOI 10.1016/S0168-1656(01)00377-7
   Liu J. Z., 2003, BIOCH ENG J, V14, P15
   LUEDEKING R, 1959, J BIOCHEM MICROBIOL, V1, P393, DOI 10.1002/jbmte.390010406
   Maal K. B., 2010, WORLD ACAD SCI ENG T, V62, P141
   Monteagudo JM, 1997, J CHEM TECHNOL BIOT, V68, P271, DOI 10.1002/(SICI)1097-4660(199703)68:3<271::AID-JCTB640>3.0.CO;2-9
   Murooka Y, 2008, J IND MICROBIOL BIOT, V35, P791, DOI 10.1007/s10295-008-0362-5
   Murthy MSRC, 2000, BIOPROCESS ENG, V22, P35, DOI 10.1007/PL00009097
   Najafpour G. D., 2007, BIOCH ENG BIOTECHNOL, P51
   Najafpour GD, 2005, ASIAN J CHEM, V17, P1171
   Perdrix J, 1999, ALCOHOL ALCOHOLISM, V34, P773, DOI 10.1093/alcalc/34.5.773
   PIRT SJ, 1965, PROC R SOC SER B-BIO, V163, P224, DOI 10.1098/rspb.1965.0069
   Raychaudhury B., 2003, BIOCH ENG J, V16, P237
   Saski A., 1997, BIOSCIENCE BIOTECHNO, V61, P138
   Shuler M.L., 1992, BIOPROCESS ENG BASIC, P155
   Silva ME, 2007, BRAZ J CHEM ENG, V24, P163, DOI 10.1590/S0104-66322007000200001
   Sossou Seyram K, 2009, Pak J Biol Sci, V12, P859
   Steiner P, 2001, APPL ENVIRON MICROB, V67, P5474, DOI 10.1128/AEM.67.12.5474-5481.2001
   Suscovic J., 1992, CHEM BIOCHEM ENG Q, V6, P127
   Tagliazucchi D, 2008, EUR FOOD RES TECHNOL, V227, P835, DOI 10.1007/s00217-007-0794-6
   TAKAMATSU T, 1981, J CHEM TECHNOL BIOT, V31, P697, DOI 10.1002/jctb.280310194
   TSUCHIYA HM, 1983, ANN NY ACAD SCI, V413, P184, DOI 10.1111/j.1749-6632.1983.tb47888.x
   Vithlani A. V., 2010, J FOOD TECNOLOGY, V8, P143
   Wilson K., 2000, PRACTICAL BIOCH PRIN
   Zinatizadeh AAL, 2006, PROCESS BIOCHEM, V41, P1038, DOI 10.1016/j.procbio.2005.11.011
NR 37
TC 16
Z9 17
U1 0
U2 27
PU BRAZILIAN SOC CHEMICAL ENG
PI SAO PAULO
PA RUA LIBERO BADARO 152-11 ANDAR, CEP 01008-90 SAO PAULO, BRAZIL
SN 0104-6632
EI 1678-4383
J9 BRAZ J CHEM ENG
JI Braz. J. Chem. Eng.
PD JUL-SEP
PY 2012
VL 29
IS 3
BP 461
EP 472
DI 10.1590/S0104-66322012000300003
PG 12
WC Engineering, Chemical
SC Engineering
GA 022HI
UT WOS:000309948200003
OA DOAJ Gold
DA 2019-07-15
ER
