# Supplementary material for: Knowledge Domain and Emerging Trends in Vinegar Research: A Bibliometric Review of the Literature from WoSCC
Source: Foods. 2020 Feb 10;9(2):166. doi: 10.3390/foods9020166 (PMC7074530; doi:10.3390/foods9020166)
Supplement: Supplementary file 1 [file foods-09-00166-s001.zip › Supplementary files/Supplementary Material/WoSCC dataset for CiteSpace/data/download2012_4x5unique.txt]

PT J
AU Li, L
   Valenzuela-Martinez, C
   Redondo, M
   Juneja, VK
   Burson, DE
   Thippareddi, H
AF Li, Lin
   Valenzuela-Martinez, Carol
   Redondo, Mauricio
   Juneja, Vijay K.
   Burson, Dennis E.
   Thippareddi, Harshavardhan
TI Inhibition of Clostridium perfringens Spore Germination and Outgrowth by
   Lemon Juice and Vinegar Product in Reduced NaCl Roast Beef
SO JOURNAL OF FOOD SCIENCE
LA English
DT Article
DE abusive cooling; Clostridium perfringens; lemon juice; outgrowth;
   vinegar
ID COOKED GROUND-BEEF; INJECTED PORK; GROWTH
AB Inhibition of Clostridium perfringens spore germination and outgrowth in reduced sodium roast beef by a blend of buffered lemon juice concentrate and vinegar (MoStatin LV1) during abusive exponential cooling was evaluated. Roast beef containing salt (NaCl; 1%, 1.5%, or 2%, w/w), blend of sodium pyro- and poly-phosphates (0.3%), and MoStatin LV1 (0%, 2%, or 2.5%) was inoculated with a 3-strain C. perfringens spore cocktail to achieve final spore population of 2.5 to 3.0 log CFU/g. The inoculated products were heat treated and cooled exponentially from 54.4 to 4.4 degrees C within 6.5, 9, 12, 15, 18, or 21 h. Cooling of roast beef (2.0% NaCl) within 6.5 and 9 h resulted in <1.0 log CFU/g increase in C. perfringens spore germination and outgrowth, whereas reducing the salt concentration to 1.5% and 1.0% resulted in >1.0 log CFU/g increase for cooling times longer than 9 h (1.1 and 2.2 log CFU/g, respectively). Incorporation of MoStatin LV1 into the roast beef formulation minimized the C. perfringens spore germination and outgrowth to <1.0 log CFU/g, regardless of the salt concentration and the cooling time.
C1 [Li, Lin; Valenzuela-Martinez, Carol; Redondo, Mauricio; Thippareddi, Harshavardhan] Univ Nebraska, Dept Food Sci & Technol, Appl Food Safety Lab, Lincoln, NE 68583 USA.
   [Juneja, Vijay K.] ARS, USDA, Residue Chem & Predict Microbiol Res Unit, Eastern Reg Res Ctr, Wyndmoor, PA USA.
   [Burson, Dennis E.] Univ Nebraska, Dept Anim Sci, Lincoln, NE 68583 USA.
RP Thippareddi, H (reprint author), Univ Nebraska, Dept Food Sci & Technol, Appl Food Safety Lab, Lincoln, NE 68583 USA.
EM hthippareddi2@unl.edu
CR Akhtar S, 2008, FOOD MICROBIOL, V25, P802, DOI 10.1016/j.fm.2008.04.006
   Beuchat LR, 1989, FOOD TECHNOL, V43, P13
   Bhunia AK, 2008, FOODBORNE MICROBIAL, P158
   CDC (Centers for Disease Control and Prevention), 2011, EST FOODB ILLN US
   Gradual NA, 2012, AM J HYPERTENS, V25, P1
   Henney JE, 2010, STRATEGIES TO REDUCE SODIUM INTAKE IN THE UNITED STATES, P1
   Juneja VK, 2006, J FOOD PROTECT, V69, P1546, DOI 10.4315/0362-028X-69.7.1546
   Juneja VK, 2004, INT J FOOD MICROBIOL, V93, P155, DOI 10.1016/j.ijfoodmicro.2003.10.012
   JUNEJA VK, 1994, J FOOD PROTECT, V57, P1063, DOI 10.4315/0362-028X-57.12.1063
   Juneja VK, 2005, INNO FOOD SCI EMER T, V7, P100
   Juneja VK, 1993, J RAPID METH AUT MIC, V2, P203
   Labbe R. G., 2006, FOODBORNE INFECT INT, P137
   Lin YT, 2003, APPL ENVIRON MICROB, V69, P1642, DOI 10.1128/AEM.69.3.1642-1646.2003
   Lombardi-Boccia G, 2002, J FOOD SCI, V67, P1738, DOI 10.1111/j.1365-2621.2002.tb08715.x
   Lynch JG, 1998, ADV CONSUM RES, V25, P1
   McClane BA, 2007, FOOD MICROBIOLOGY: FUNDAMENTALS AND FRONTIERS, THIRD EDITION, P423
   Sabah JR, 2004, J FOOD PROTECT, V67, P1840, DOI 10.4315/0362-028X-67.9.1840
   Singh A, 2010, J FOOD PROTECT, V73, P879, DOI 10.4315/0362-028X-73.5.879
   Strazzullo P, 2009, BRIT MED J, V339, DOI 10.1136/bmj.b4567
   Thippareddi H, 2003, J FOOD PROTECT, V66, P376, DOI 10.4315/0362-028X-66.3.376
   *US FDA, 2001, FOOD COD
   USDA & USDHHS, 2010, DIET GUID AM
   USDA-FSIS, 2000, FED REGISTER, V65, P3121
   USDA-FSIS, 2001, FED REGISTER, V64, P732
   Valenzuela-Martinez C, 2010, J FOOD PROTECT, V73, P470, DOI 10.4315/0362-028X-73.3.470
   Velugoti PR, 2007, FOOD MICROBIOL, V24, P687, DOI 10.1016/j.fm.2007.04.004
NR 26
TC 10
Z9 10
U1 0
U2 19
PU WILEY-BLACKWELL
PI HOBOKEN
PA 111 RIVER ST, HOBOKEN 07030-5774, NJ USA
SN 0022-1147
EI 1750-3841
J9 J FOOD SCI
JI J. Food Sci.
PD NOV
PY 2012
VL 77
IS 11
BP M598
EP M603
DI 10.1111/j.1750-3841.2012.02922.x
PG 6
WC Food Science & Technology
SC Food Science & Technology
GA 057GX
UT WOS:000312552200016
PM 23163907
DA 2019-07-15
ER

PT J
AU Zou, XB
   Shi, JY
   Hao, LM
   Zhao, JW
   Sun, ZB
   Huang, XY
AF Zou, X. B.
   Shi, J. Y.
   Hao, L. M.
   Zhao, J. W.
   Sun, Z. B.
   Huang, X. Y.
TI DISTINGUISHING FOUR TRADITIONAL VINEGARS BY SENSORY ANALYSIS AND
   COLORIMETRIC SENSORS
SO JOURNAL OF TEXTURE STUDIES
LA English
DT Article
DE Colorimetric sensor; principal component analysis; sensory analysis;
   vinegar
ID ELECTRONIC NOSE; OPTOELECTRONIC NOSE; SEEING SMELLS; ARRAY;
   CLASSIFICATION; TECHNOLOGY; WINES
AB The aim of this research was to use sensory analysis and colorimetric sensors to evaluate four Chinese traditional vinegars. Firstly, sensory analysis was performed by descriptive tests. An evaluation card for vinegar sensory analysis was set up. Four traditional vinegar groups can be clearly identified by sensory panelists from principal component analysis results. Secondly, 23 chemoresponsive dyes and seven pH dyes were selected, and a 5 x 6 colorimetric sensor array was used to measure the four traditional vinegars. With cluster analysis, all samples were assembled Zhenjiang Vinegar,Shanxi Vinegar,Sichuan Vinegar and Zhejiang Vinegar when the similarity was 12. Thirdly, the correlation between the sensory analysis and the colorimetric sensor analysis was taken into account. These works showed that sensory analysis and colorimetric sensor analysis were both good in identifying different vinegars although they did not correlate with each other. PRACTICAL APPLICATIONS An evaluation card was set up for sensory evaluation. Thirteen descriptive attributes belong to three distinct classes and their scores were first reported in this article. The evaluation card could be used for quality control of vinegar by sensory analysis in Vinegar Company in China. The colorimetric sensor array system which was set up in this article could also be used in the Chinese vinegar quality control. This article also gives an approach for studying the traditional food in China.
C1 [Zou, X. B.; Shi, J. Y.; Zhao, J. W.; Sun, Z. B.; Huang, X. Y.] Jiangsu Univ, Sch Food & Biol Engn, Agr Prod Proc & Storage Lab, Zhenjiang 212013, Jiangsu, Peoples R China.
   [Hao, L. M.] Quartermaster Equipment Inst GLD, Beijing, Peoples R China.
RP Zou, XB (reprint author), Jiangsu Univ, Sch Food & Biol Engn, Agr Prod Proc & Storage Lab, Zhenjiang 212013, Jiangsu, Peoples R China.
EM zou_xiaobo@ujs.edu.cn
FU foundations of NSFC [6091079]; Chinese 863 Program [2008AA10Z208,
   2011AA108007]; foundation of Chinese top 100 doctoral dissertations
   [200968]; postdoctoral foundation [20070411024]; talent foundation of
   Jiangsu University
FX The authors gratefully acknowledge the financial support provided by the
   foundations of NSFC (Grant No. 6091079), Chinese 863 Program (Grant Nos.
   2008AA10Z208, 2011AA108007), the foundation of Chinese top 100 doctoral
   dissertations (200968), postdoctoral foundation (20070411024) and the
   talent foundation of Jiangsu University. Dr. Zou Xiabo thanks Dr.
   Jianshe Chen (University of Leeds) for advice and encouragement, and
   many researchers for many stimulating works in this field.
CR Anklam E, 1998, FOOD CHEM, V61, P243, DOI 10.1016/S0308-8146(97)00104-0
   Buratti S, 2004, ANAL CHIM ACTA, V525, P133, DOI 10.1016/j.aca.2004.07.062
   Desrochers R, 2002, FOOD QUAL PREFER, V13, P397, DOI 10.1016/S0950-3293(02)00078-2
   Gerbi V, 1997, FOOD QUAL PREFER, V8, P27, DOI 10.1016/S0950-3293(96)00003-1
   Lee TM, 2003, P SOC PHOTO-OPT INS, V4967, P129, DOI 10.1117/12.478396
   MARINA C., 2006, FOOD QUAL PREFER, V17, P419
   Murray JM, 2001, FOOD RES INT, V34, P461, DOI 10.1016/S0963-9969(01)00070-9
   NATALE C. D., 1999, ANAL CHIM ACTA, V384, P249
   NATALE C. D., 1998, SENSOR ACTUAT B-CHEM, V52, P162
   Penza M, 2004, FOOD CHEM, V86, P283, DOI 10.1016/j.foodchem.2003.09.027
   Signore A. del, 2001, Journal of Food Engineering, V50, P77, DOI 10.1016/S0260-8774(00)00195-3
   Suslick KS, 2007, QUIM NOVA, V30, P677, DOI 10.1590/S0100-40422007000300029
   Suslick KS, 2004, MRS BULL, V29, P720, DOI 10.1557/mrs2004.209
   Tesfaye W, 2002, TRENDS FOOD SCI TECH, V13, P12, DOI 10.1016/S0924-2244(02)00023-7
   WU D., 2003, CHINA CONDIMENT, V10, P42
   Zhang QY, 2006, SENSOR ACTUAT B-CHEM, V119, P538, DOI 10.1016/j.snb.2006.01.007
   ZOU X., 2005, P 4 IEEE C SENS, P389
   ZOU X., 2007, J SCI INSTRUM, V28, P534
   Zou XB, 2003, SENSORS-BASEL, V3, P101
   Zou XB, 2002, SENSOR ACTUAT B-CHEM, V87, P437
NR 20
TC 1
Z9 1
U1 2
U2 49
PU WILEY-BLACKWELL
PI HOBOKEN
PA 111 RIVER ST, HOBOKEN 07030-5774, NJ USA
SN 0022-4901
EI 1745-4603
J9 J TEXTURE STUD
JI J. Texture Stud.
PD OCT
PY 2012
VL 43
IS 5
BP 413
EP 419
DI 10.1111/j.1745-4603.2012.00351.x
PG 7
WC Food Science & Technology
SC Food Science & Technology
GA 008FM
UT WOS:000308942800007
DA 2019-07-15
ER

PT J
AU Faith, NG
   Waldron, T
   Czuprynski, CJ
AF Faith, Nancy G.
   Waldron, Toria
   Czuprynski, Charles J.
TI Reduction in Resident Microflora, and Experimentally Inoculated
   Salmonella enterica, on Spinach Leaves Treated with Vinegar and Canola
   Oil
SO JOURNAL OF FOOD PROTECTION
LA English
DT Article
ID ESCHERICHIA-COLI O157-H7; FOODBORNE PATHOGENS; LISTERIA-MONOCYTOGENES;
   BABY SPINACH; MICROBIOLOGICAL QUALITY; ICEBERG LETTUCE; INACTIVATION;
   O157H7; TYPHIMURIUM; PROCESSOR
AB In this study, we explored the use of vinegar, or vinegar and canola oil as a salad dressing, to reduce bacterial levels on spinach leaves. We found that incubation of spinach leaves with various types of vinegar substantially reduced the predominantly gram-negative microflora. A similar response was observed when spinach leaves were incubated with white vinegar mixed in various proportions with canola oil, as used in salad dressing. We assessed the effects of vinegar, or vinegar and oil, on spinach leaves that had been experimentally inoculated with a cocktail of Salmonella enterica strains. Allowing the mixture to sit at room temperature for at least 20 min resulted in a substantial reduction (up to 2.0 log CFU) in numbers of S. enterica. Vinegar and oil caused a limited reduction in CFU (0.5 log) for spinach leaves experimentally inoculated with a cocktail of Listeria monocytogenes strains. These findings suggest that mixing spinach leaves with vinegar and oil as a salad dressing can reduce the bacterial load associated with the spinach leaves, including Salmonella if it is present.
C1 [Czuprynski, Charles J.] Univ Wisconsin, Sch Vet Med, Madison, WI 53706 USA.
   Univ Wisconsin, Food Res Inst, Madison, WI 53706 USA.
RP Czuprynski, CJ (reprint author), Univ Wisconsin, Sch Vet Med, Madison, WI 53706 USA.
EM czuprync@svm.vetmed.wisc.edu
FU Walter and Martha Renk Endowed Laboratory for Food Safety; University of
   Wisconsin-Madison Food Research Institute
FX This work was supported by the Walter and Martha Renk Endowed Laboratory
   for Food Safety (CJC) and the University of Wisconsin-Madison Food
   Research Institute.
CR Abadias M, 2008, INT J FOOD MICROBIOL, V123, P121, DOI 10.1016/j.ijfoodmicro.2007.12.013
   Akbas MY, 2007, LETT APPL MICROBIOL, V44, P619, DOI 10.1111/j.1472-765X.2007.02127.x
   Arthurson V, 2011, FEMS MICROBIOL LETT, V314, P67, DOI 10.1111/j.1574-6968.2010.02140.x
   Barak JD, 2008, APPL ENVIRON MICROB, V74, P5568, DOI 10.1128/AEM.01077-08
   Caponigro V, 2010, FOOD MICROBIOL, V27, P1071, DOI 10.1016/j.fm.2010.07.011
   Chang JM, 2007, FOOD MICROBIOL, V24, P745, DOI 10.1016/j.fm.2007.03.005
   Ganesh V., 2011, J FOOD SCI, V75, pM574
   Gomes C, 2011, J FOOD SCI, V76, pE141, DOI 10.1111/j.1750-3841.2010.01904.x
   Ilic S, 2008, J FOOD PROTECT, V71, P2398, DOI 10.4315/0362-028X-71.12.2398
   Jay MT, 2007, EMERG INFECT DIS, V13, P1908, DOI 10.3201/eid1312.070763
   Kim SY, 2011, INT J FOOD MICROBIOL, V145, P273, DOI 10.1016/j.ijfoodmicro.2011.01.007
   Lang MM, 2004, J FOOD PROTECT, V67, P1092, DOI 10.4315/0362-028X-67.6.1092
   Mahmoud BSM, 2010, FOOD MICROBIOL, V27, P24, DOI 10.1016/j.fm.2009.07.004
   Medina E, 2007, J FOOD PROTECT, V70, P1194, DOI 10.4315/0362-028X-70.5.1194
   Neal JA, 2008, J FOOD PROTECT, V71, P2415, DOI 10.4315/0362-028X-71.12.2415
   Niemira BA, 2007, J FOOD PROTECT, V70, P2526, DOI 10.4315/0362-028X-70.11.2526
   Park EJ, 2008, J FOOD SCI, V73, pM268, DOI 10.1111/j.1750-3841.2008.00809.x
   Phillips CA, 2005, J FOOD PROTECT, V68, P1143, DOI 10.4315/0362-028X-68.6.1143
   Teplitski M, 2009, CURR OPIN BIOTECH, V20, P166, DOI 10.1016/j.copbio.2009.03.002
   Valentin-Bon I, 2008, APPL ENVIRON MICROB, V74, P1240, DOI 10.1128/AEM.02258-07
   Yang H, 2009, J FOOD PROTECT, V72, P1201, DOI 10.4315/0362-028X-72.6.1201
   Zhang GD, 2009, J FOOD PROTECT, V72, P228, DOI 10.4315/0362-028X-72.2.228
   Zhao T, 2009, J FOOD PROTECT, V72, P928, DOI 10.4315/0362-028X-72.5.928
NR 23
TC 1
Z9 1
U1 0
U2 6
PU INT ASSOC FOOD PROTECTION
PI DES MOINES
PA 6200 AURORA AVE SUITE 200W, DES MOINES, IA 50322-2863 USA
SN 0362-028X
J9 J FOOD PROTECT
JI J. Food Prot.
PD MAR
PY 2012
VL 75
IS 3
BP 567
EP 572
DI 10.4315/0362-028X.JFP-11-337
PG 6
WC Biotechnology & Applied Microbiology; Food Science & Technology
SC Biotechnology & Applied Microbiology; Food Science & Technology
GA 907GS
UT WOS:000301406400020
PM 22828283
DA 2019-07-15
ER

PT J
AU Song, HY
   Qin, G
   Liu, HQ
AF Song Hai-yan
   Qin Gang
   Liu Hai-qin
TI Qualitative Detection of Bottled Vinegar Based on NIR Spectroscopy
   Technique
SO SPECTROSCOPY AND SPECTRAL ANALYSIS
LA Chinese
DT Article
DE NIR Spectroscopy; Bottled vinegar; Glass packaging; Influence
ID NEAR-INFRARED SPECTROSCOPY; WINE COMPOSITION; FEASIBILITY; WAVELENGTHS;
   SELECTION
AB To evaluate the applicability of non-invasive near infrared reflectance (NIR) spectroscopy for detection of bottled vinegar, transmission spectra of bottled vinegar samples were obtained and compared with the spectra obtained by using cell detection method, where samples were titrated in the fixed liquid cell with a 1.0 mm light path length. The result shows that, the spectra obtained by the two different methods have obvious differences in the near infrared region. Firstly, the spectra obtained by using bottled detection method have no absorption peak at 1 480 and 1 900 nm, and furthermore, it has absorption peak at 1 660 nm. Secondly, the max. absorbance value of bottled detection is less than 4, while with the cell detection it is near 6. It indicates that glass packaging has influence on the detection of bottled vinegar. The 1st derivative method was put forward to eliminate this influence, and then qualitative analysis model was obtained by using principal component analysis-artificial neural net work. The precision of prediction result achieved 100%. This research shows that 1st derivative can eliminate the influence of glass packaging, and realize the qualitative analysis of bottled vinegar.
C1 [Qin Gang] Shanxi Agr Univ, Coll Forestry, Taigu 030801, Peoples R China.
   [Song Hai-yan; Liu Hai-qin] Shanxi Agr Univ, Coll Engn, Taigu 030801, Peoples R China.
RP Qin, G (reprint author), Shanxi Agr Univ, Coll Forestry, Taigu 030801, Peoples R China.
EM yybbao@163.com; qingang03@126.com
CR [陈斌 Chen Bin], 2005, [农业机械学报, Transactions of the Chinese Society of Agricultural Machinery], V36, P65
   Chu XL, 2004, PROG CHEM, V16, P528
   Cozzolino D, 2007, ANAL BIOANAL CHEM, V387, P2289, DOI 10.1007/s00216-006-1031-z
   Liu F, 2008, ANAL CHIM ACTA, V615, P10, DOI 10.1016/j.aca.2008.03.030
   Liu F, 2008, ANAL CHIM ACTA, V610, P196, DOI 10.1016/j.aca.2008.01.039
   Liu F, 2009, FOOD CHEM, V115, P1430, DOI 10.1016/j.foodchem.2009.01.073
   Nordon A, 2005, ANAL CHIM ACTA, V548, P148, DOI 10.1016/j.aca.2005.05.067
   Skouroumounis GK, 2003, AUST J GRAPE WINE R, V9, P138, DOI 10.1111/j.1755-0238.2003.tb00264.x
   Song Haiyan, 2010, Journal of Chinese Institute of Food Science and Technology, V10, P267
   Tian Yinliang, 2009, NEW GLASS TECHNOLOGY
   YAN Yan-lu, 2005, FDN APPL NEAR INFRAR
   Yu HY, 2009, FOOD CHEM, V113, P291, DOI 10.1016/j.foodchem.2008.06.083
   YU HY, 2007, J FOOD SCI, V72, P125
NR 13
TC 0
Z9 1
U1 0
U2 0
PU OFFICE SPECTROSCOPY & SPECTRAL ANALYSIS
PI BEIJING
PA NO 76 COLLAGE SOUTH RD BEIJING, BEIJING 100081, PEOPLES R CHINA
SN 1000-0593
J9 SPECTROSC SPECT ANAL
JI Spectrosc. Spectr. Anal.
PD JUN
PY 2012
VL 32
IS 6
BP 1547
EP 1549
DI 10.3964/j.issn.1000-0593(2012)06-1547-03
PG 3
WC Spectroscopy
SC Spectroscopy
GA 955TP
UT WOS:000305044100022
PM 22870636
DA 2019-07-15
ER

PT J
AU Lee, SW
   Yoon, SR
   Kim, GR
   Woo, SM
   Jeong, YJ
   Yeo, SH
   Kim, KS
   Kwon, JH
AF Lee, Su-Won
   Yoon, Sung-Ran
   Kim, Gui-Ran
   Woo, Seung-Mi
   Jeong, Yong-Jin
   Yeo, Soo-Hwan
   Kim, Kyong-Su
   Kwon, Joong-Ho
TI Effect of nuruk and fermentation method on organic acid and volatile
   compounds in brown rice vinegar
SO FOOD SCIENCE AND BIOTECHNOLOGY
LA English
DT Article
DE brown rice vinegar; nuruk; volatiles; organic acid; electronic-nose
ID SHERRY WINE VINEGARS; HYPERTENSIVE-RATS; ACETIFICATION; ALCOHOL; YEAST
AB The effects of different nuruk contents and fermentation methods (AV, vinegar fermented in an agitated culture; SV, vinegar fermented in a static culture) on organic acids and volatile compounds in brown rice vinegars were investigated. In the SV, the contents of acetic, oxalic, tartaric, and malic acids increased with hipher contents of nuruk. Acetic, tartaric, and malic acid contents were higher in the SV than those in the AV. Volatile compounds that can affect vinegar quality, including acetic acid, isoamyl acetate, phenethyl acetate, and phenethyl alcohol were present at high concentrations in the AV. With the increase in nuruk contents in the AV, acetic acid content decreased and isoamyl acetate and phenethyl acetate content increased. No significant differences in sensory scores were observed regarding the amount of nuruk and the type of fermentation. However, electronic-nose analysis showed its potential to effectively differentiate different samples.
C1 [Lee, Su-Won; Kim, Gui-Ran; Kwon, Joong-Ho] Kyungpook Natl Univ, Dept Food Sci & Technol, Taegu 702701, South Korea.
   [Yoon, Sung-Ran] BioHlth Convergence Ctr, Taegu 704801, South Korea.
   [Woo, Seung-Mi; Jeong, Yong-Jin] Keimyung Univ, Dept Food Sci & Technol, Taegu 704701, South Korea.
   [Yeo, Soo-Hwan] RDA, Fermentat & Food Proc Div, Dept Agrofood Resources, NAAS, Suwon 411853, Gyeonggi, South Korea.
   [Kim, Kyong-Su] Chosun Univ, Dept Food & Nutr, Kwangju 501759, South Korea.
RP Kwon, JH (reprint author), Kyungpook Natl Univ, Dept Food Sci & Technol, Taegu 702701, South Korea.
EM jhkwon@knu.ac.kr
RI Kim, Kyong Su/F-8576-2014
OI Kim, Kyong Su/0000-0002-2394-857X; Peck, Kyong Ran/0000-0002-7464-9780
FU RDA, Republic of Korea [PJ007173012011]
FX This study was carried out with the support of "Cooperative Research
   Program for Agricultural Science & Technology Development (Project No.
   PJ007173012011)" RDA, Republic of Korea.
CR Adams M. R., 1998, MICROBIOLOGY FERMENT, V1, P1
   Callejon RM, 2009, FOOD CHEM, V113, P1252, DOI 10.1016/j.foodchem.2008.08.027
   Dong E, 2006, J FRIEND SCI AMATEUR, V10, P19
   FUKUDA K, 1990, AGR BIOL CHEM TOKYO, V54, P269, DOI 10.1080/00021369.1990.10869930
   Furukawa S, 1967, J FERMENT TECHNOL, V45, P204
   Haruta S, 2006, INT J FOOD MICROBIOL, V109, P79, DOI 10.1016/j.ijfoodmicro.2006.01.015
   In HY, 1995, KOREAN J FOOD SCI TE, V27, P235
   Jeong Y.J., 1998, KOREAN J FOOD PRESER, V5, P374
   장세영, 2010, [Journal of the Korean Society of Food Science and Nutrition, 한국식품영양과학회지], V39, P308
   Joo KH, 2009, KOREAN J FOOD PRESER, V16, P33
   KIM JH, 2002, KOREAN J FOOD SCI TE, V34, P118
   Kondo S, 2001, BIOSCI BIOTECH BIOCH, V65, P2690, DOI 10.1271/bbb.65.2690
   Li JX, 2005, CHINESE J PHYSIOL, V48, P101
   Mazza Stefano, 2009, P17, DOI 10.1007/978-88-470-0866-3_2
   Mejias RC, 2002, J CHROMATOGR A, V953, P7, DOI 10.1016/S0021-9673(02)00122-X
   Morales ML, 2002, J AGR FOOD CHEM, V50, P3173, DOI 10.1021/jf011313w
   Morales ML, 2001, EUR FOOD RES TECHNOL, V212, P676, DOI 10.1007/s002170100301
   Nagai T, 2003, FOOD CHEM, V80, P29, DOI 10.1016/S0308-8146(02)00231-5
   Nishiya T, 1977, J JPN SOC BREW, V72, P415
   Park C, 2007, KOREAN J FOOD PRESER, V14, P188
   Park HD, 1999, J MICROBIOL BIOTECHN, V9, P744
   *SAS I INC, 1990, SAS US GUID
   Seo M, 2005, KOREAN J FOOD SCI TE, V37, P61
   Shimoji Y, 2002, J AGR FOOD CHEM, V50, P6501, DOI 10.1021/jf020458f
   Su MS, 2010, FOOD CHEM, V119, P923, DOI 10.1016/j.foodchem.2009.07.053
   SUOMALAINEN H, 1979, J I BREWING, V85, P149, DOI 10.1002/j.2050-0416.1979.tb06846.x
   Tesfaye W, 2002, J SENS STUD, V17, P133, DOI 10.1111/j.1745-459X.2002.tb00338.x
   Tesfaye W, 2002, TRENDS FOOD SCI TECH, V13, P12, DOI 10.1016/S0924-2244(02)00023-7
   Yang Ji Young, 1996, Korean Journal of Food Science and Technology, V28, P779
   Yoon H. N., 1998, KOREAN J FOOD SCI TE, V30, P299
   Yu T.S., 1996, J KOREAN SOC FOOD NU, V25, P170
   Yuda J., 1976, J SOC BREW JAPAN, V71, P818
   Zhang QY, 2006, SENSOR ACTUAT B-CHEM, V119, P538, DOI 10.1016/j.snb.2006.01.007
   Zhang WZ, 2007, J TOURISM TIMES, V4, P167
NR 34
TC 13
Z9 14
U1 0
U2 24
PU KOREAN SOCIETY FOOD SCIENCE & TECHNOLOGY-KOSFOST
PI SEOUL
PA #605, KOREA SCI TECHNOL CENT, 635-4 YEOKSAM-DONG, KANGNAM-GU, SEOUL,
   135-703, SOUTH KOREA
SN 1226-7708
EI 2092-6456
J9 FOOD SCI BIOTECHNOL
JI Food Sci. Biotechnol.
PD APR
PY 2012
VL 21
IS 2
BP 453
EP 460
DI 10.1007/s10068-012-0057-6
PG 8
WC Food Science & Technology
SC Food Science & Technology
GA 934QL
UT WOS:000303460100017
DA 2019-07-15
ER
