# Supplementary material for: Knowledge Domain and Emerging Trends in Vinegar Research: A Bibliometric Review of the Literature from WoSCC
Source: Foods. 2020 Feb 10;9(2):166. doi: 10.3390/foods9020166 (PMC7074530; doi:10.3390/foods9020166)
Supplement: Supplementary file 1 [file foods-09-00166-s001.zip › Supplementary files/Supplementary Material/WoSCC dataset for CiteSpace/data/download2012_5x5unique.txt]

PT J
AU Soltan, SSA
   Shehata, MMEM
AF Soltan, Sahar S. A.
   Shehata, Manal M. E. M.
TI Antidiabetic and Hypocholesrolemic effect of Different Types of Vinegar
   in Rats
SO LIFE SCIENCE JOURNAL-ACTA ZHENGZHOU UNIVERSITY OVERSEAS EDITION
LA English
DT Article
DE Diabetes mellitus; Apple vinegar; Grape vinegar; Coconut vinegar;
   Organic acid in vinegar; Histopathology of pancreas and stomach
ID INSULIN-RESISTANCE; UNPOLISHED RICE; IN-VITRO; SERUM; PRECIPITATION;
   CHOLESTEROL; SUPPRESSES; ABSORPTION; MANAGEMENT; EXTRACT
AB Vinegar is a traditional remedy for aliments including diabetes. This study was conducted to investigate the effects of different types of vinegar (sugarcane, apple, grape, coconut, artificial and palm vinegar) on serum Biochemical and Histopathological of pancreas and stomach of diabetic rats for 6 weeks at 15% concentration. The results indicated that, all of vinegar caused significant decrease P< 0.05 in glucose, TC, LDL-c and significant increase in HDL cholesterol. Apple vinegar was the most effective to decrease glucose, TC and LDL-c followed by grape, sugarcane, coconut, artificial and palm vinegar. Apple vinegar contained the higher concentration of organic acid and phenolic compound compared to other vinegar. Apple vinegar and grape vinegar were the most effective to decrease liver and kidney function. Administrating 15% vinegar with diet for 6 weeks decrease the food intake and feed efficiency ratio compared to control group. Moreover, administration different types of vinegar showed that no histopathological change in stomach and has protected effect of pancreas from undesirable change in B cells. In conclusion, using the different types of vinegar with diet for 6 weeks have beneficial effects on diabetic rats and have hypocholesterolemic effect. The vinegar did not effect on stomach histopathological structure and have protective effect of pancreas from damage. [Sahar S.A. Soltan and Manal M.E.M. Shehata. Antidiabetic and Hypocholesrolemic effect of Different Types of Vinegar in Rats. Life Sci J 2012;9(4):2141-2151] (ISSN: 1097-8135). http://www.lifesciencesite.com. 319
C1 [Soltan, Sahar S. A.] Fayoum Univ, Fac Specif Educ, Dept Home Econ Nutr & Food Sci, Al Fayyum, Egypt.
   [Shehata, Manal M. E. M.] Zagazig Univ, Fac Agr, Dept Food Sci, Zagazig, Egypt.
RP Soltan, SSA (reprint author), Fayoum Univ, Fac Specif Educ, Dept Home Econ Nutr & Food Sci, Al Fayyum, Egypt.
EM ssamsoltan@hotmail.com
CR Aminifarshidmehr N, 1996, AM J OTOL, V17, P24
   Amiot M. J., 1999, J SCI FOOD AGR, V79, P1625
   Balamurugan Rangachari, 2011, Asian Pacific Journal of Tropical Biomedicine, V1, pS30, DOI 10.1016/S2221-1691(11)60117-2
   BEUTLER E, 1963, J LAB CLIN MED, V61, P882
   Bogumit T., 1991, J CHROMATOGR A, V558, P302
   BURSTEIN M, 1970, J LIPID RES, V11, P583
   Cocchia M., 2006, ATLANTA, V69, P1166
   Cochran W. G., 1967, STAT METHODS
   Fahey G. C., 1993, J NUTR, V123, P139
   Frankal S., 1957, AM J CLIN PATHOL, V18, P26
   Fushimi T, 2006, BRIT J NUTR, V95, P916, DOI 10.1079/BJN20061740
   Fushimi T, 2001, J NUTR, V131, P1973
   Galvez M. C., 1995, ACTA HORTIC, V338, P269
   Giumanini AG, 2001, J AGR FOOD CHEM, V49, P2875, DOI 10.1021/jf0103368
   Gu XM, 2012, ACTA DIABETOL, V49, P185, DOI 10.1007/s00592-010-0184-6
   Hamden K, 2011, LIPIDS HEALTH DIS, V10, DOI 10.1186/1476-511X-10-226
   Harrison L. C., 2008, DIABETES TRANSLATING, P1
   JACOBS NJ, 1960, ARCH BIOCHEM BIOPHYS, V88, P250, DOI 10.1016/0003-9861(60)90230-7
   Johnston CS, 2006, J AM COLL NUTR, V25, P436
   Johnston CS, 2010, ANN NUTR METAB, V56, P74, DOI 10.1159/000272133
   Johnston CS, 2004, DIABETES CARE, V27, P281, DOI 10.2337/diacare.27.1.281
   Jung HH, 2002, J LARYNGOL OTOL, V116, P176, DOI 10.1258/0022215021910474
   Kaushik G, 2010, DIABETES METAB SYND, V4, P21, DOI 10.1016/j.dsx.2008.02.006
   Kishi M, 1999, BIOSCI BIOTECH BIOCH, V63, P905, DOI 10.1271/bbb.63.905
   Kondo S., 2000, BIOSCIENCE BIOTECHNO, V65, P2690
   Kondo T, 2009, BIOSCI BIOTECH BIOCH, V73, P1837, DOI 10.1271/bbb.90231
   LARSEN K, 1972, CLIN CHIM ACTA, V41, P209, DOI 10.1016/0009-8981(72)90513-X
   Leeman M, 2005, EUR J CLIN NUTR, V59, P1266, DOI 10.1038/sj.ejcn.1602238
   Manikkam R., 2011, MED CHEM RES, V20, P1554
   McRae MP, 2008, J CHIROPR MED, V7, P48, DOI 10.1016/j.jcme.2008.01.002
   Moon YJ, 2010, FOOD SCI BIOTECHNOL, V19, P343, DOI 10.1007/s10068-010-0049-3
   Morales ML, 2002, J AGR FOOD CHEM, V50, P3173, DOI 10.1021/jf011313w
   Murooka Y, 2008, J IND MICROBIOL BIOT, V35, P791, DOI 10.1007/s10295-008-0362-5
   Natera R, 2003, J AGR FOOD CHEM, V51, P3345, DOI 10.1021/jf021180u
   (NICHP) National Center of Health and Population, 2004, BURD DIS INJ EG MORT
   Nishidai S, 2000, BIOSCI BIOTECH BIOCH, V64, P1909, DOI 10.1271/bbb.64.1909
   O'Keefe JH, 2008, J AM COLL CARDIOL, V51, P249, DOI 10.1016/j.jacc.2007.10.016
   ODA A, 1994, HORM METAB RES, V26, P1, DOI 10.1055/s-2007-1000762
   Ogawa N, 2000, J NUTR, V130, P507
   PATTON CJ, 1977, ANAL CHEM, V49, P464, DOI 10.1021/ac50011a034
   Riccillo FL, 2012, TISSUE CELL, V44, P101, DOI 10.1016/j.tice.2011.12.002
   RICHMOND W, 1973, CLIN CHEM, V19, P1350
   Salbe AD, 2009, NUTR RES, V29, P846, DOI 10.1016/j.nutres.2009.10.021
   Saralakumari D., 2009, FODO CHEM TOXICOLOGY
   Sengun MY, 2005, INT J FOOD MICROBIOL, V98, P319, DOI 10.1016/j.ijfoodchem.2004.07.011
   Shahidi F, 2008, ASIA PAC J CLIN NUTR, V17, P380
   Shimoji Y, 2002, J AGR FOOD CHEM, V50, P6501, DOI 10.1021/jf020458f
   Shishehbor F, 2008, Pak J Biol Sci, V11, P2634, DOI 10.3923/pjbs.2008.2634.2638
   Sugiyama M, 2003, EUR J CLIN NUTR, V57, P743, DOI 10.1038/sj.ejcn.1601606
   Suwannaphet W, 2010, FOOD CHEM TOXICOL, V48, P1853, DOI 10.1016/j.fct.2010.04.021
   Takano-Lee Miwa, 2004, J Pediatr Nurs, V19, P393, DOI 10.1016/j.pedn.2004.11.002
   Trinder P., 1969, ANNALS CLINICAL BIOC, V6, P24, DOI DOI 10.1177/000456326900600108
   Veerapur VP, 2010, INDIAN J EXP BIOL, V48, P800
   Verma N, 2012, ASIAN PAC J TROP MED, V5, P518, DOI 10.1016/S1995-7645(12)60091-1
   Vijayakumar C, 2002, J FOOD PROTECT, V65, P1646, DOI 10.4315/0362-028X-65.10.1646
   WIELAND H, 1983, J LIPID RES, V24, P904
   Wild S, 2004, DIABETES CARE, V27, P1047, DOI 10.2337/diacare.27.5.1047
   Yadav SP, 2004, J ETHNOPHARMACOL, V93, P113, DOI 10.1016/j.jep.2004.03.034
   Yamashita H, 2007, BIOSCI BIOTECH BIOCH, V71, P1236, DOI 10.1271/bbb.60668
   Zimmet P, 2000, J INTERN MED, V247, P301, DOI 10.1046/j.1365-2796.2000.00625.x
NR 60
TC 11
Z9 11
U1 0
U2 8
PU MARSLAND PRESS
PI LANSING
PA PO BOX 21126, LANSING, MI 48909 USA
SN 1097-8135
J9 LIFE SCI J
JI Life Sci. J.
PY 2012
VL 9
IS 4
BP 2141
EP 2151
PG 11
WC Biology
SC Life Sciences & Biomedicine - Other Topics
GA 113QK
UT WOS:000316682500316
DA 2019-07-15
ER

PT J
AU Jafari, AA
   Falah-Tafti, A
   Lotfi-Kamran, MH
   Zahraeii, A
   Kazemi, A
AF Jafari, Abbas Ali
   Falah-Tafti, Abbas
   Lotfi-Kamran, Mohammad Hossein
   Zahraeii, Arezzo
   Kazemi, Abdolhassan
TI Vinegar as a Removing Agent of Candida albicans From Acrylic Resin
   Plates
SO JUNDISHAPUR JOURNAL OF MICROBIOLOGY
LA English
DT Article
DE Denture; Disinfection; Candida albicans; Acryl Resin
ID HOUSEHOLD SANITIZERS; DENTURE STOMATITIS; ESCHERICHIA-COLI; ORAL
   CANDIDOSIS; IN-VITRO; INFECTION; DISINFECTION; CLEANSERS; ADHERENCE;
   EFFICACY
AB Background: Adherence of Candida species, mainly C. albicans to denture surfaces, forms a biofilm which causes denture stomatitis in denture users. Removal of Candida plaque on dentures is essential to control the colonization of this yeast and to prevent infections related to C. albicans.
   Objectives: The aim of this study was to compare the effectiveness of sodium hypochlorite with white vinegar for the disinfection of C. albicans from acrylic resin.
   Materials and Methods: 82,10 x 10 x 1 mm acrylic resin plates were inoculated with 1x10(3) C. albicans suspension for 24 hours to prepare experimental Candida biofilm. The total number of Candida cells which adhered to 10 acryl resin plates was determined and the remaining 72 plates were randomly divided into four groups. The test plates were immersed in a solution of 1% sodium hypochlorite, 5% or 10%white vinegar for a period of 8 hours and distilled water was used as the negative control group. The Candida removing ability of the 3 disinfectants and the negative control group was assessed by comparing the number of colony forming units per 1 mL of the plates washing solution before and after the removing protocol. Data was analyzed using Kruskal-Wallis and Mann-Whitney tests.
   Results: Sodium hypochlorite (1%) and white vinegar (10%) removed 100% of the C. albicans cells, followed by white vinegar (5%), which removed 99% of the adhered C. albicans from the acrylic resin plates. There wasn't any significant statistical difference found between the 5% and 10% white vinegar in removing Candida from the acryl resin plates (P = 0.161).
   Conclusions: Overnight immersion of complete removable dentures in 10% or even a 5% white vinegar solution effectively removed C. albicans cells that had adhered to the denture surface and their removal properties the same as 1% sodium hypochlorite. Copyright (C) 2012 Kowsar Corp. All rights reserved.
C1 [Falah-Tafti, Abbas; Lotfi-Kamran, Mohammad Hossein] Shahid Sadoughi Univ Med Sci, Sch Dent, Dept Prostodont, DahaFajr Blvd, Yazd, Iran.
   [Jafari, Abbas Ali] Shahid Sadoughi Univ Med Sci, Sch Med, Dept Med Parasitol & Mycol, Yazd, Iran.
   [Kazemi, Abdolhassan] Tabriz Univ Med Sci, Infect & Trop Dis Res Ctr Immunol, Tabriz, Iran.
RP Falah-Tafti, A (reprint author), Shahid Sadoughi Univ Med Sci, Sch Dent, Dept Prostodont, DahaFajr Blvd, Yazd, Iran.
EM Jaabno@gmail.com
RI lotfi kamran, mohammad hossein/I-3061-2017; Kazemi,
   Abdolhassan/L-7768-2017
OI lotfi kamran, mohammad hossein/0000-0003-1430-2838; Kazemi,
   Abdolhassan/0000-0003-1219-5725
FU Shahid Sadoughi University of Medical Sciences [1428]
FX This work has been supported by Deputy of research from Shahid Sadoughi
   University of Medical Sciences (Thesis number 1428). The authors would
   like to thank Farzaneh Mirzaei for her kind help in the laboratory
   works.
CR Arita M, 2005, ORAL MICROBIOL IMMUN, V20, P206, DOI 10.1111/j.1399-302X.2005.00213.x
   ARNHOLD J, 1991, BIOCHIM BIOPHYS ACTA, V1097, P145, DOI 10.1016/0925-4439(91)90099-U
   Basson N J, 1992, J Dent Assoc S Afr, V47, P437
   Budtz-Jorgensen E, 2000, COMMUNITY DENT ORAL, V28, P141, DOI 10.1034/j.1600-0528.2000.028002141.x
   BUDTZJORGENSEN E, 1978, J AM DENT ASSOC, V96, P474, DOI 10.14219/jada.archive.1978.0088
   Canay S, 1991, J ISLAMIC ACAD SCI, V4, P87
   Consani Rafael Leonardo Xediek, 2009, Braz. Dent. J., V20, P132, DOI 10.1590/S0103-64402009000200008
   Cunegatti Zottis A, 2008, Minerva Stomatol, V57, P577
   Daniluk T, 2006, Adv Med Sci, V51 Suppl 1, P77
   Estrela Carlos, 2004, Braz. Dent. J., V15, P181, DOI 10.1590/S0103-64402004000300003
   Geerts GAVM, 2008, J ORAL REHABIL, V35, P664, DOI 10.1111/j.1365-2842.2007.01805.x
   Gemeinhardt H, 1972, Dtsch Gesundheitsw, V27, P614
   HAZEN KC, 1991, INFECT IMMUN, V59, P907
   jafari A., 2008, WORLD J MED SCI, V3, P10
   JAGGER DC, 1995, BRIT DENT J, V178, P413, DOI 10.1038/sj.bdj.4808788
   Komiyama Edson Yukio, 2010, Braz. oral res., V24, P28, DOI 10.1590/S1806-83242010000100005
   Kulak-Ozkan Y, 2002, J ORAL REHABIL, V29, P300, DOI 10.1046/j.1365-2842.2002.00816.x
   Martin Bonnie J. W., 1994, Dysphagia, V9, P1
   Nascimento MS, 2003, J FOOD PROTECT, V66, P1697, DOI 10.4315/0362-028X-66.9.1697
   Nikawa H, 1999, INT J PROSTHODONT, V12, P153
   Odds F. C., 1988, CANDIDA CANDIDOSIS R
   Paranhos Helena de Freitas Oliveira, 2009, Braz. Dent. J., V20, P331, DOI 10.1590/S0103-64402009000400012
   Pavarina AC, 2003, J ORAL REHABIL, V30, P532, DOI 10.1046/j.1365-2842.2003.01093.x
   Phillips AJ, 2006, P NATL ACAD SCI USA, V103, P726, DOI 10.1073/pnas.0506405103
   Pinto LD, 2010, GERODONTOLOGY, V27, P147, DOI 10.1111/j.1741-2358.2009.00282.x
   Radford DR, 1999, CRIT REV ORAL BIOL M, V10, P99, DOI 10.1177/10454411990100010501
   Schaller M, 2002, J INVEST DERMATOL, V118, P652, DOI 10.1046/j.1523-1747.2002.01699.x
   SHARP EW, 1985, J PROSTHET DENT, V53, P584, DOI 10.1016/0022-3913(85)90654-7
   Sherman RG, 2002, QUINTESSENCE INT, V33, P521
   Pinto TMS, 2008, J APPL ORAL SCI, V16, P385, DOI 10.1590/S1678-77572008000600006
   Vijayakumar C, 2002, J FOOD PROTECT, V65, P1646, DOI 10.4315/0362-028X-65.10.1646
   Vijayakumar C, 2002, FOOD MICROBIOL, V19, P383, DOI [10.1006/fmic.2002.0459, 10.1006/yfmic.459]
   Webb BC, 1998, AUST DENT J, V43, P160, DOI 10.1111/j.1834-7819.1998.tb00157.x
   WEBB BC, 1995, ORAL MICROBIOL IMMUN, V10, P334, DOI 10.1111/j.1399-302X.1995.tb00163.x
   Wu FM, 2000, J FOOD PROTECT, V63, P568, DOI 10.4315/0362-028X-63.5.568
NR 35
TC 3
Z9 5
U1 0
U2 11
PU AHVAZ JUNDISHAPUR UNIV MED SCI
PI AHVAZ
PA PO BOX 6357-33118, AHVAZ, 00000, IRAN
SN 2008-3645
EI 2008-4161
J9 JUNDISHAPUR J MICROB
JI Jundishapur J. Microbiol.
PD SPR
PY 2012
VL 5
IS 2
BP 388
EP 392
DI 10.5812/jjm.2499
PG 5
WC Microbiology
SC Microbiology
GA 954WG
UT WOS:000304978100003
OA Other Gold
DA 2019-07-15
ER

PT J
AU Yu, YJ
   Lu, ZM
   Yu, NH
   Xu, W
   Li, GQ
   Shi, JS
   Xu, ZH
AF Yu, Yong-Jian
   Lu, Zhen-Ming
   Yu, Ning-Hua
   Xu, Wei
   Li, Guo-Quan
   Shi, Jing-Song
   Xu, Zheng-Hong
TI HS-SPME/GC-MS and chemometrics for volatile composition of Chinese
   traditional aromatic vinegar in the Zhenjiang region
SO JOURNAL OF THE INSTITUTE OF BREWING
LA English
DT Article
DE headspace solid-phase microextraction (HS-SPME); gas chromatography-mass
   spectrum (GC-MS); principal component analysis (PCA); volatile;
   Zhenjiang aromatic vinegar
ID SOLID-PHASE MICROEXTRACTION; GC-MS; PYRAZINE PRODUCTION; STATE
   FERMENTATION; BACILLUS-SUBTILIS; MAILLARD REACTION; ODORANTS;
   2,3-BUTANEDIOL; WINE; IDENTIFICATION
AB The main purpose of this study was to determine the volatile composition of Zhenjiang aromatic vinegar, one of the four famous China-style cereal vinegars, by using heiadspace solid-phase microextraction (HS-SPME)/gas chromatography-mass spectrum (GC-MS) and chemometrics. For this purpose, the HS-SPME sampling method for the volatile compounds of Zhenjiang aromatic vinegar was optimized by a second-order rotatable central composite experimental design (CCD). A HS extraction of the volatile compounds by incubation on a 65 mu m thickness polydimethylsiloxane/divinylbenzene (PDMS/DVB) fibre during 44.2 min at 69.5 degrees C with 1.9g NaCl add gave the most effective and accurate extraction. By the optimized method, a total of 58 volatile compounds, including 9 alcohols, 13 acids, 16 esters, 5 aldehydes, 4 ketones and 8 heterocycle compounds, were identified from 13 aromatic vinegar samples manufactured in Zhenjiang region. By principal components analysis (PCA), the thirteen vinegar samples were classified into 3 groups, and 10 volatile compounds were chosen as characteristic compounds of Zhenjiang aromatic vinegars. Copyright (C) 2012 The Institute of Brewing & Distilling
C1 [Yu, Yong-Jian; Lu, Zhen-Ming; Yu, Ning-Hua; Xu, Wei; Xu, Zheng-Hong] Jiangnan Univ, Sch Med & Pharmaceut, Lab Pharmaceut Engn, Wuxi 214122, Peoples R China.
   [Xu, Zheng-Hong] Jiangnan Univ, State Key Lab Food Sci & Technol, Wuxi 214122, Peoples R China.
   [Li, Guo-Quan] Jiangsu Hengshun Vinegar Ind Co Ltd, Zhenjiang 212043, Peoples R China.
   [Shi, Jing-Song] Jiangnan Univ, Sch Med & Pharmaceut, Lab Bioact Prod Proc Engn, Wuxi 214122, Peoples R China.
RP Xu, ZH (reprint author), Jiangnan Univ, Sch Med & Pharmaceut, Lab Pharmaceut Engn, 1800 Lihu Ave, Wuxi 214122, Peoples R China.
EM zhenghxu@jiangnan.edu.cn
FU National High-Tech Development Program of China [2007AA02Z203]; National
   Natural Science Foundation of China [30600013]; National Key Technology
   RAMP;D Program in the 11th Five Year Plan of China [2006BAD27B09-3,
   2008BAI63B06]; State Key Laboratory of Food Science and Technology,
   Jiangnan University [SKLF-MB-200801]
FX The financial supports for this study by National High-Tech Development
   Program of China (No. 2007AA02Z203), National Natural Science Foundation
   of China (No.30600013), National Key Technology R&D Program in the 11th
   Five Year Plan of China (No. 2006BAD27B09-3 and No. 2008BAI63B06), and
   State Key Laboratory of Food Science and Technology, Jiangnan University
   (No. SKLF-MB-200801) are gratefully acknowledged.
CR Acena L, 2011, J AGR FOOD CHEM, V59, P4062, DOI 10.1021/jf104763u
   Adams RD, 1985, MICROBIOLOGY FERMENT, P1
   AMRANIHEMAIMI M, 1995, J AGR FOOD CHEM, V43, P2818, DOI 10.1021/jf00059a009
   Bertrand B, 2008, J AGR FOOD CHEM, V56, P2273, DOI 10.1021/jf073314f
   Besson I, 1997, APPL MICROBIOL BIOT, V47, P489, DOI 10.1007/s002530050961
   Caligiani A, 2007, J AGR FOOD CHEM, V55, P7810, DOI 10.1021/jf071206n
   Charles M, 2000, J AGR FOOD CHEM, V48, P70, DOI 10.1021/jf9905424
   Feng XM, 2007, INT J FOOD MICROBIOL, V113, P133, DOI 10.1016/j.ijfoodmicro.2006.06.025
   Frauendorfer F, 2008, J AGR FOOD CHEM, V56, P10244, DOI 10.1021/jf802098f
   Garcia-Martin S, 2010, FOOD CHEM, V118, P456, DOI 10.1016/j.foodchem.2009.04.105
   GARG SK, 1995, BIORESOURCE TECHNOL, V51, P103, DOI 10.1016/0960-8524(94)00136-O
   Geckil H, 2004, BIOPROC BIOSYST ENG, V26, P325, DOI 10.1007/s00449-004-0373-1
   Guerrero ED, 2006, J CHROMATOGR A, V1104, P47, DOI 10.1016/j.chroma.2005.12.006
   Harmon A. D., 1997, TECHNIQUES ANAL FOOD, P81
   HWANG HI, 1993, J AGR FOOD CHEM, V41, P2112, DOI 10.1021/jf00035a054
   Iraqi R, 2005, J AGR FOOD CHEM, V53, P1179, DOI 10.1021/jf040349w
   Jordan MJ, 2001, J AGR FOOD CHEM, V49, P5929, DOI 10.1021/jf010954o
   Kotseridis Y, 2000, J AGR FOOD CHEM, V48, P400, DOI 10.1021/jf990565i
   Larroche C, 1999, PROCESS BIOCHEM, V34, P667, DOI 10.1016/S0032-9592(98)00141-1
   Lawlor JB, 2001, LAIT, V81, P487, DOI 10.1051/lait:2001147
   Liu DR, 2004, FOOD REV INT, V20, P407, DOI 10.1081/LFRI-200033460
   Liu XH, 2008, ENVIRON TOXICOL PHAR, V26, P49, DOI 10.1016/j.etap.2008.01.006
   Low MY, 2007, J AGR FOOD CHEM, V55, P4087, DOI 10.1021/jf070044s
   Lozano PR, 2007, J AGR FOOD CHEM, V55, P3018, DOI 10.1021/jf0631225
   Lu ZM, 2011, FOOD CHEM, V127, P662, DOI 10.1016/j.foodchem.2010.12.111
   Malherbe S, 2009, J AGR FOOD CHEM, V57, P5161, DOI 10.1021/jf900532v
   MASUDA H, 1988, J AGR FOOD CHEM, V36, P584, DOI 10.1021/jf00081a044
   Mejias RC, 2002, J CHROMATOGR A, V953, P7, DOI 10.1016/S0021-9673(02)00122-X
   Molimard P, 1996, J DAIRY SCI, V79, P169, DOI 10.3168/jds.S0022-0302(96)76348-8
   Muller R, 2010, APPL MICROBIOL BIOT, V85, P1315, DOI 10.1007/s00253-009-2362-4
   Ndagijimana M, 2008, INT J FOOD MICROBIOL, V127, P276, DOI 10.1016/j.ijfoodmicro.2008.07.019
   Ott A, 1997, J AGR FOOD CHEM, V45, P850, DOI 10.1021/jf960508e
   Pawliszyn J, 2001, HEADSPACE ANAL FOOD
   Pedisic S, 2010, FOOD TECHNOL BIOTECH, V48, P86
   Ruoff K, 2006, J AGR FOOD CHEM, V54, P6858, DOI 10.1021/jf060697t
   Schoondermark-Stolk SA, 2006, APPL MICROBIOL BIOT, V70, P237, DOI 10.1007/s00253-005-0070-2
   Senyuva HZ, 2009, J AGR FOOD CHEM, V57, P3911, DOI 10.1021/jf900039s
   Shu CK, 1999, J AGR FOOD CHEM, V47, P4332, DOI 10.1021/jf9813687
   Steinhaus M, 2005, J AGR FOOD CHEM, V53, P6049, DOI 10.1021/jf0506030
   Sun LH, 2009, APPL MICROBIOL BIOT, V82, P847, DOI 10.1007/s00253-008-1823-5
   Syu MJ, 2001, APPL MICROBIOL BIOT, V55, P10, DOI 10.1007/s002530000486
   Tan Z., 2009, J OCUL BIOL DIS INFO, V2, P57
   Tesfaye W, 2002, TRENDS FOOD SCI TECH, V13, P12, DOI 10.1016/S0924-2244(02)00023-7
   Wang J, 2009, J AGR FOOD CHEM, V57, P10081, DOI 10.1021/jf902286p
   Wnorowski A, 2000, J AGR FOOD CHEM, V48, P3549, DOI 10.1021/jf9913099
   Wu SM, 2005, J AGR FOOD CHEM, V53, P4524, DOI 10.1021/jf0478511
   Yan LJ, 2008, CHIN J CHROMATOGR, V26, P285, DOI 10.1016/S1872-2059(08)60017-6
   Zhang QY, 2006, SENSOR ACTUAT B-CHEM, V119, P538, DOI 10.1016/j.snb.2006.01.007
NR 48
TC 27
Z9 28
U1 1
U2 87
PU INST BREWING
PI LONDON
PA 33 CLARGES STREET, LONDON W1Y 8EE, ENGLAND
SN 0046-9750
EI 2050-0416
J9 J I BREWING
JI J. Inst. Brew.
PY 2012
VL 118
IS 1
BP 133
EP 141
DI 10.1002/jib.20
PG 9
WC Food Science & Technology
SC Food Science & Technology
GA 969YS
UT WOS:000306095900019
OA Bronze
DA 2019-07-15
ER

PT J
AU Wang, AL
   Song, HL
   Ren, CZ
   Li, ZG
AF Wang Aili
   Song Huanlu
   Ren Changzhong
   Li Zaigui
TI Key aroma compounds in Shanxi aged tartary buckwheat vinegar and changes
   during its thermal processing
SO FLAVOUR AND FRAGRANCE JOURNAL
LA English
DT Article
DE Shanxi aged vinegar; thermal processing; aroma compounds; GC-O-MS;
   dynamic headspace dilution analysis
ID VOLATILE COMPONENTS; SHERRY VINEGAR; TYPICAL AROMA; GC-MS
AB Shanxi aged vinegar differs from other vinegars in that it has a unique thermal process (6 days at 85 degrees C) which creates its typical flavour. The present study evaluated the key aroma compounds of Shanxi aged vinegar made from tartary buckwheat by gas chromatographyolfactometrymass spectrometry. The influence of the thermal processing on product aroma was also studied. A total of 45 compounds were detected of which 24 were correctly identified while 21 were tentatively identified: the remaining six were unknown. Of the 45 compounds detected, 13 have not been previously reported in other vinegars. Most of the aroma compounds identified increased significantly during the first 3?days of heating and then decreased from the fourth day onwards. The changes may have resulted from different kinds of reactions, such as the Maillard reaction and other associated reactions such as degradation of amino acids. This study would be helpful for optimizing the processing conditions of Shanxi aged vinegar. Copyright (C) 2011 John Wiley & Sons, Ltd.
C1 [Wang Aili; Li Zaigui] China Agr Univ, Coll Food Sci & Nutr Engn, Beijing 100083, Peoples R China.
   [Song Huanlu] Beijing Technol & Business Univ, Coll Chem & Environm Engn, Beijing 100048, Peoples R China.
   [Ren Changzhong] China Agr Univ, Dept Agron, Beijing 100094, Peoples R China.
   [Ren Changzhong] Oat Engn & Tech Res Ctr Jilin Prov, Baicheng 137000, Jilin, Peoples R China.
RP Li, ZG (reprint author), China Agr Univ, Coll Food Sci & Nutr Engn, Box 112,East Campus,17 Qinghua Dong Lu, Beijing 100083, Peoples R China.
EM lizg@cau.edu.cn
CR BLANK I, 2002, FLAVOR FRAGRANCE ODO, P297
   Bonafaccia G, 2003, FOOD CHEM, V80, P9, DOI 10.1016/S0308-8146(02)00228-5
   Brohan M, 2009, FOOD CHEM, V116, P480, DOI 10.1016/j.foodchem.2009.02.072
   CADWALLADER KR, 1998, P 9 INT FLAV C G CHA, P271
   Caligiani A, 2007, J AGR FOOD CHEM, V55, P7810, DOI 10.1021/jf071206n
   Callejon RM, 2008, J AGR FOOD CHEM, V56, P8086, DOI 10.1021/jf800903n
   Callejon RM, 2008, J AGR FOOD CHEM, V56, P6631, DOI 10.1021/jf703636e
   Cantalejo MJ, 1997, J AGR FOOD CHEM, V45, P1853, DOI 10.1021/jf960467m
   Charles M, 2000, J AGR FOOD CHEM, V48, P70, DOI 10.1021/jf9905424
   Davidek T, 2005, ANN NY ACAD SCI, V1043, P73, DOI 10.1196/annals.1333.009
   Edris AE, 2007, FOOD CHEM, V104, P1310, DOI 10.1016/j.foodchem.2006.10.033
   Fan J., 2009, J AGR FOOD CHEM, V57, P683
   GROSCH W, 1993, TRENDS FOOD SCI TECH, V4, P68, DOI 10.1016/0924-2244(93)90187-F
   Huang D., 2008, CHINA BREWING, V9, P56
   Janes D, 2009, FOOD CHEM, V112, P120, DOI 10.1016/j.foodchem.2008.05.048
   KOEHLER PE, 1970, J AGR FOOD CHEM, V18, P895, DOI 10.1021/jf60171a041
   [李丽 Li Li], 2005, [山西大学学报. 自然科学版, Journal of Shanxi University], V28, P209
   [马永昆 Ma Yongkun], 2006, [食品科学, Food Science], V27, P504
   MAO S. J., 2007, LISHIZHEN MED MAT ME, V18, P267
   Pizarro C, 2008, ANAL CHIM ACTA, V608, P38, DOI 10.1016/j.aca.2007.12.006
   Semmelroch Peter, 1995, Lebensmittel-Wissenschaft and Technologie, V28, P310, DOI 10.1016/S0023-6438(95)94411-7
   SHIBAMOTO T, 1979, J AGR FOOD CHEM, V27, P1027, DOI 10.1021/jf60225a051
   Skrabanja V, 2004, CEREAL CHEM, V81, P172, DOI 10.1094/CCHEM.2004.81.2.172
   Wong J., 1998, J AGR FOOD CHEM, V36, P123
   Xu Q., 2003, CHINA SEASONING, V298, P1
   [赵希荣 Zhao Xirong], 2004, [食品科学, Food Science], V25, P61
   Ziegleder G., 1988, MOD METHOD PLANT, P361
NR 27
TC 16
Z9 19
U1 0
U2 43
PU WILEY-BLACKWELL
PI MALDEN
PA COMMERCE PLACE, 350 MAIN ST, MALDEN 02148, MA USA
SN 0882-5734
J9 FLAVOUR FRAG J
JI Flavour Frag. J.
PD JAN
PY 2012
VL 27
IS 1
BP 47
EP 53
DI 10.1002/ffj.2079
PG 7
WC Chemistry, Applied; Food Science & Technology
SC Chemistry; Food Science & Technology
GA 867SX
UT WOS:000298475700005
DA 2019-07-15
ER

PT J
AU Lin, SM
   Wu, JY
   Su, C
   Ferng, S
   Lo, CY
   Chiou, RYY
AF Lin, Shu-Mei
   Wu, Jin-Yi
   Su, Chien
   Ferng, Sophia
   Lo, Chih-Yu
   Chiou, Robin Y. -Y.
TI Identification and Mode of Action of 5-Hydroxymethyl-2-furfural (5-HMF)
   and 1-Methyl-1,2,3,4-tetrahydro-beta-carboline-3-carboxylic Acid (MTCA)
   as Potent Xanthine Oxidase Inhibitors in Vinegars
SO JOURNAL OF AGRICULTURAL AND FOOD CHEMISTRY
LA English
DT Article
DE vinegar; xanthine oxidase inhibitor; 5-HMF; MTCA; red-koji vinegar
ID BETA-CARBOLINE DERIVATIVES; ANTIOXIDANT ACTIVITY; UNPOLISHED RICE;
   5-(HYDROXYMETHYL)-2-FURALDEHYDE; ALKALOIDS; EXTRACT; SHOCHU
AB Vinegars have been used as an alternative remedy for treating gout, but the scientific basis remains to be elucidated. In this study, seven commercial vinegars and one laboratory-prepared red-koji vinegar were evaluated for the inhibitory activity of xanthine oxidase (XO), a critical enzyme catalyzing uric acid formation. Red-koji vinegar exhibited potent xanthine oxidase inhibitory (XOI) activity and was used for isolating active compounds. The substances under two peaks with XOI activity from HPLC were identified as 5-hydroxymethyl-2-furfural (5-HMF) and 1-methyl-1,2,3,4-tetrahydro-beta-carboline-3-carboxylic acid (MTCA), by LC-MS-MS and NMR The XO half-maximal inhibitory concentrations (IC50) of 5-HMF and MTCA were 168 and 860 mu g/mL, respectively. In further mode-of-action analysis, the inhibitory mechanism of each compound was elucidated at the IC50 level in the presence of various concentrations of xanthine as the substrate. The following Michaelis-Menten kinetics analysis of XO inhibition revealed uncompetitive and competitive patterns for 5-HMF and MTCA, respectively.
C1 [Lin, Shu-Mei; Su, Chien; Ferng, Sophia; Lo, Chih-Yu; Chiou, Robin Y. -Y.] Natl Chiayi Univ, Dept Food Sci, Chiayi 60004, Taiwan.
   [Wu, Jin-Yi] Natl Chiayi Univ, Dept Microbiol Immunol & Biopharmaceut, Chiayi 60004, Taiwan.
RP Chiou, RYY (reprint author), Natl Chiayi Univ, Dept Food Sci, Chiayi 60004, Taiwan.
EM rychiou@mail.ncyu.edu.tw
FU National Science Council, Republic of China [NSC 95-2622-B415-002-CC3]
FX We acknowledge financial support from the National Science Council,
   Republic of China (NSC 95-2622-B415-002-CC3).
CR Abdulmalik O, 2005, BRIT J HAEMATOL, V128, P552, DOI 10.1111/j.1365-2141.2004.05332.x
   ADACHI J, 1991, J NUTR, V121, P646
   ADACHI J, 1991, ARCH TOXICOL, V65, P505, DOI 10.1007/BF01977365
   Akkan AA, 2001, NAHRUNG, V45, P43, DOI 10.1002/1521-3803(20010101)45:1<43::AID-FOOD43>3.0.CO;2-3
   ANTAL MJ, 1990, CARBOHYD RES, V199, P91, DOI 10.1016/0008-6215(90)84096-D
   BUCKHOLTZ NS, 1980, LIFE SCI, V27, P893, DOI 10.1016/0024-3205(80)90098-3
   Cao RH, 2007, CURR MED CHEM, V14, P479, DOI 10.2174/092986707779940998
   Ding X, 2010, J ETHNOPHARMACOL, V128, P373, DOI 10.1016/j.jep.2010.01.043
   ELION GB, 1966, ANN RHEUM DIS, V25, P608, DOI 10.1136/ard.25.Suppl_6.608
   Fushimi T, 2001, J NUTR, V131, P1973
   Gibbings S, 2011, J BIOL CHEM, V286, P961, DOI 10.1074/jbc.M110.150847
   Gutsche B, 1998, FRESEN J ANAL CHEM, V360, P836, DOI 10.1007/s002160050822
   Hayden Melvin R, 2004, Nutr Metab (Lond), V1, P10, DOI 10.1186/1743-7075-1-10
   Herraiz T, 2000, J AGR FOOD CHEM, V48, P4900, DOI 10.1021/jf000508l
   Herraiz T, 1996, J AGR FOOD CHEM, V44, P3057, DOI 10.1021/jf960043s
   Ichikawa M, 2006, J NUTR, V136, p726S, DOI 10.1093/jn/136.3.726S
   Kitts DD, 2012, J AGR FOOD CHEM, V60, P6718, DOI 10.1021/jf2044636
   Kong LD, 2000, J ETHNOPHARMACOL, V73, P199, DOI 10.1016/S0378-8741(00)00305-6
   Kong LD, 2002, PLANTA MED, V68, P175, DOI 10.1055/s-2002-20262
   Li YX, 2009, J MICROBIOL BIOTECHN, V19, P1319, DOI 10.4014/jmb.0901.0004
   Lin YL, 2008, APPL MICROBIOL BIOT, V77, P965, DOI 10.1007/s00253-007-1256-6
   Lorne E, 2008, AM J PHYSIOL-CELL PH, V294, pC985, DOI 10.1152/ajpcell.00454.2007
   Nguyen MTT, 2004, BIOL PHARM BULL, V27, P1414, DOI 10.1248/bpb.27.1414
   Nishikawa Y, 2001, J JPN SOC FOOD SCI, V48, P73
   Pacher P, 2006, PHARMACOL REV, V58, P87, DOI 10.1124/pr.58.1.6
   Pari K, 2000, J BIOL CHEM, V275, P2455, DOI 10.1074/jbc.275.4.2455
   Pauff JM, 2009, J NAT PROD, V72, P725, DOI 10.1021/np8007123
   Piacente S, 2002, J AGR FOOD CHEM, V50, P5621, DOI 10.1021/jf020280x
   Rangkadilok N, 2007, FOOD CHEM TOXICOL, V45, P328, DOI 10.1016/j.fct.2006.08.022
   Richette P, 2010, LANCET, V375, P318, DOI 10.1016/S0140-6736(09)60883-7
   Seki T, 2004, BIOFACTORS, V22, P103, DOI 10.1002/biof.5520220120
   Seki T, 2008, J AGR FOOD CHEM, V56, P3785, DOI 10.1021/jf073040w
   Shi Y, 2003, NATURE, V425, P516, DOI 10.1038/nature01991
   Shimoji Y, 2002, J AGR FOOD CHEM, V50, P6501, DOI 10.1021/jf020458f
   Solieri L, 2006, J APPL MICROBIOL, V101, P63, DOI 10.1111/j.1365-2672.2006.02906.x
   Teixido E, 2006, J CHROMATOGR A, V1135, P85, DOI 10.1016/j.chroma.2006.09.023
   Teixido E, 2008, J CHROMATOGR A, V1185, P102, DOI 10.1016/j.chroma.2008.01.057
   Tsuchiya H, 2010, PHARMACOL REP, V62, P689, DOI 10.1016/S1734-1140(10)70326-1
   Vorbach C, 2003, TRENDS IMMUNOL, V24, P512, DOI 10.1016/S1471-4906(03)00237-0
   Ya BL, 2012, NEURAL REGEN RES, V7, P1722, DOI 10.3969/j.issn.1673-5374.2012.22.007
   Ye XJ, 2004, BIOSCI BIOTECH BIOCH, V68, P551, DOI 10.1271/bbb.68.551
NR 41
TC 15
Z9 15
U1 3
U2 52
PU AMER CHEMICAL SOC
PI WASHINGTON
PA 1155 16TH ST, NW, WASHINGTON, DC 20036 USA
SN 0021-8561
EI 1520-5118
J9 J AGR FOOD CHEM
JI J. Agric. Food Chem.
PD OCT 3
PY 2012
VL 60
IS 39
BP 9856
EP 9862
DI 10.1021/jf302711e
PG 7
WC Agriculture, Multidisciplinary; Chemistry, Applied; Food Science &
   Technology
SC Agriculture; Chemistry; Food Science & Technology
GA 013VX
UT WOS:000309335100011
PM 22957895
DA 2019-07-15
ER
