# Supplementary material for: Knowledge Domain and Emerging Trends in Vinegar Research: A Bibliometric Review of the Literature from WoSCC
Source: Foods. 2020 Feb 10;9(2):166. doi: 10.3390/foods9020166 (PMC7074530; doi:10.3390/foods9020166)
Supplement: Supplementary file 1 [file foods-09-00166-s001.zip › Supplementary files/Supplementary Material/WoSCC dataset for CiteSpace/data/download2012_6x5unique.txt]

PT J
AU Wu, JJ
   Ma, YK
   Zhang, FF
   Chen, FS
AF Wu, Jia Jia
   Ma, Ying Kun
   Zhang, Fen Fen
   Chen, Fu Sheng
TI Biodiversity of yeasts, lactic acid bacteria and acetic acid bacteria in
   the fermentation of "Shanxi aged vinegar", a traditional Chinese vinegar
SO FOOD MICROBIOLOGY
LA English
DT Article
DE Shanxi aged vinegar; Diversity; Yeast; Lactic acid bacteria; Acetic acid
   bacteria
ID GRADIENT GEL-ELECTROPHORESIS; BALSAMIC VINEGAR; STARTER CULTURES;
   MICROORGANISMS
AB Shanxi aged vinegar is a famous traditional Chinese vinegar made from several kinds of cereal by spontaneous solid-state fermentation techniques. In order to get a comprehensive understanding of culturable microorganism's diversity present in its fermentation, the indigenous microorganisms including 47 yeast isolates, 28 lactic acid bacteria isolates and 58 acetic acid bacteria isolates were recovered in different fermenting time and characterized based on a combination of phenotypic and genotypic approaches including inter-delta/PCR, PCR-RFLP, ERIC/PCR analysis, as well as 16S rRNA and 26S rRNA partial gene sequencing. In the alcoholic fermentation, the dominant yeast species Saccharomyces (S.) cerevisiae (96%) exhibited low phenotypic and genotypic diversity among the isolates, while Lactobacillus (Lb.) fermentum together with Lb. plantarum, Lb. buchneri, Lb. casei, Pediococcus (P.) acid-ilactici, P. pentosaceus and Weissella confusa were predominated in the bacterial population at the same stage. Acetobacter (A.) pasteurianus showing great variety both in genotypic and phenotypic tests was the dominant species (76%) in the acetic acid fermentation stage, while the other acetic acid bacteria species including A. senegalensis, A. indonesiensis, A. malorum and A. orientalis, as well as Gluconobacter (G.) oxydans were detected at initial point of alcoholic and acetic acid fermentation stage respectively. (C) 2011 Elsevier Ltd. All rights reserved.
C1 [Chen, Fu Sheng] Huazhong Agr Univ, Natl Key Lab Agromicrobiol, Wuhan 430070, Hubei Province, Peoples R China.
   [Chen, Fu Sheng] Huazhong Agr Univ, Key Lab Food Safety Evaluat, Minist Agr, Wuhan 430070, Hubei Province, Peoples R China.
   [Wu, Jia Jia; Ma, Ying Kun; Zhang, Fen Fen; Chen, Fu Sheng] Huazhong Agr Univ, Coll Food Sci & Technol, Wuhan 430070, Hubei Province, Peoples R China.
RP Chen, FS (reprint author), Huazhong Agr Univ, Natl Key Lab Agromicrobiol, Lion Hill,St 1, Wuhan 430070, Hubei Province, Peoples R China.
EM jiajiawuwsw@yahoo.cn; stonemyk1987@yahoo.cn; zhangfen5656@126.com;
   chenfs@mail.hzau.edu.cn
FU National High Technology Research and Development Program of the
   People's Republic of China (863 Program) [2006AA10Z1A3]; Ministry of
   Education of the People's Republic of China [NCET-05-0667]
FX This research work was financially supported by the National High
   Technology Research and Development Program of the People's Republic of
   China (863 Program: 2006AA10Z1A3) and Program for New Century Excellent
   Talents in University of the Ministry of Education of the People's
   Republic of China (NCET-05-0667). We appreciated the Shanxi aged vinegar
   Group Co. for providing samples and factory technical assistance.
CR Chen Fusheng, 2009, P243, DOI 10.1007/978-88-470-0866-3_15
   Cleenwerck I., 2008, INT J FOOD MICROBIOL, P2
   COLLINS MD, 1993, J APPL BACTERIOL, V75, P595, DOI 10.1111/j.1365-2672.1993.tb01600.x
   Combina M, 2005, INT J FOOD MICROBIOL, V99, P237, DOI 10.1016/j.iifoodmicro.2004.08.017
   Fleet GH, 1999, INT J FOOD MICROBIOL, V50, P101, DOI 10.1016/S0168-1605(99)00080-X
   Gullo M, 2006, INT J FOOD MICROBIOL, V106, P209, DOI 10.1016/j.ijfoodmicro.2005.06.024
   Gullo M, 2008, INT J FOOD MICROBIOL, V125, P46, DOI 10.1016/j.ijfoodmicro.2007.11.076
   Haruta S, 2006, INT J FOOD MICROBIOL, V109, P79, DOI 10.1016/j.ijfoodmicro.2006.01.015
   Hidalgo C, 2010, INT J FOOD MICROBIOL, V141, P56, DOI 10.1016/j.ijfoodmicro.2010.04.018
   Hu H.P., 2004, J SHANXI AGR U, V24, P283
   Kurtzman CP, 1998, ANTON LEEUW INT J G, V73, P331, DOI 10.1023/A:1001761008817
   Lee JS, 2005, INT J FOOD MICROBIOL, V102, P143, DOI 10.1016/j.ifoodmicro.2004.12.010
   Lefeber T, 2011, FOOD MICROBIOL, V28, P457, DOI 10.1016/j.fm.2010.10.010
   Legras JL, 2003, FEMS MICROBIOL LETT, V221, P249, DOI 10.1016/S0378-1097(03)00205-2
   Lei M, 2000, CHINESE CONDIMENT, V9, P20
   Leroy F, 2004, TRENDS FOOD SCI TECH, V15, P67, DOI 10.1016/j.tifs.2003.09.004
   LIN Y, 1975, J I BREWING, V81, P410, DOI 10.1002/j.2050-0416.1975.tb06414.x
   Liu DR, 2004, FOOD REV INT, V20, P407, DOI 10.1081/LFRI-200033460
   Nanda K, 2001, APPL ENVIRON MICROB, V67, P986, DOI 10.1128/AEM.67.2.986-990.2001
   Nielsen D.S., 2007, INT J FOOD MICROBIOL, V114, P68
   QUEROL A, 1992, APPL ENVIRON MICROB, V58, P2948
   Shi G, 1999, CHINA BREWING, V6, P39
   SIPICZKI M, 1982, J GEN MICROBIOL, V128, P1989
   Solieri L, 2006, J APPL MICROBIOL, V101, P63, DOI 10.1111/j.1365-2672.2006.02906.x
   Swings J., 1992, IDENTIFICATION METHO, P103
   Wang CL, 2008, WORLD J MICROB BIOT, V24, P2183, DOI 10.1007/s11274-008-9728-0
   WOESE CR, 1987, MICROBIOL REV, V51, P221
   Wu J.H, 2004, THESIS SHANXI AGR U
   Wu JJ, 2010, CURR MICROBIOL, V60, P280, DOI 10.1007/s00284-009-9538-0
   Yan J, 2003, JIANGSU CONDIMENT SU, V20, P13
   Yousif NMK, 2010, FOOD MICROBIOL, V27, P757, DOI 10.1016/j.fm.2010.03.012
   Zhang S.F., 2009, FOOD ENG, V2, P43
NR 32
TC 58
Z9 71
U1 9
U2 104
PU ACADEMIC PRESS LTD- ELSEVIER SCIENCE LTD
PI LONDON
PA 24-28 OVAL RD, LONDON NW1 7DX, ENGLAND
SN 0740-0020
J9 FOOD MICROBIOL
JI Food Microbiol.
PD MAY
PY 2012
VL 30
IS 1
BP 289
EP 297
DI 10.1016/j.fm.2011.08.010
PG 9
WC Biotechnology & Applied Microbiology; Food Science & Technology;
   Microbiology
SC Biotechnology & Applied Microbiology; Food Science & Technology;
   Microbiology
GA 898JY
UT WOS:000300739900039
PM 22265314
DA 2019-07-15
ER

PT J
AU Yoon, JW
   Kang, SM
   Vassy, JL
   Shin, H
   Lee, YH
   Ahn, HY
   Choi, SH
   Park, KS
   Jang, HC
   Lim, S
AF Yoon, Ji Won
   Kang, Seon Mee
   Vassy, Jason L.
   Shin, Hayley
   Lee, Yun Hee
   Ahn, Hwa Young
   Choi, Sung Hee
   Park, Kyong Soo
   Jang, Hak Chul
   Lim, Soo
TI Efficacy and safety of ginsam, a vinegar extract from Panax ginseng, in
   type 2 diabetic patients: Results of a double-blind, placebo-controlled
   study
SO JOURNAL OF DIABETES INVESTIGATION
LA English
DT Article
DE Ginsam; Oral antidiabetic therapy; Panax ginseng
ID HIGH-FAT DIET; METABOLIC SYNDROME; GLUCOSE-HOMEOSTASIS; PLASMA-GLUCOSE;
   BERRY EXTRACT; BODY-WEIGHT; ICR MICE; INSULIN; MODEL; RG3
AB Aims/Introduction: The efficacy, doseresponse relationship and safety of ginsam, a vinegar extract from Panax ginseng, were evaluated in an 8-week, double-blind, randomized, placebo-controlled study in drug-naive patients with type 2 diabetes. Materials and Methods: A total of 72 diabetic patients were randomized to receive 1500, 2000 or 3000 mg of ginsam, or placebo daily for 8 weeks (n = 18 in each group). The primary end-point was the changes from the baseline HbA1c level. The secondary end-points were the changes of fasting and postprandial 2-h glucose concentration, and the proportion of patients achieving a reduction in HbA1c >0.5%. Results: In the intention-to-treat analysis, ginsam treatment reduced HbA1c level significantly: -0.56 +/- 0.25% in the 1500 mg group, -0.31 +/- 0.12% in the 2000 mg group, and -0.29 +/- 0.11% in the 3000 mg group (all P < 0.05), with a significant difference between the 1500 mg ginsam and the placebo group (-0.02 +/- 0.12%, P = 0.021). The changes in fasting glucose concentration followed the same pattern: -21.40, -14.27 and -6.76 mg/dL for 1500, 2000, and 3000 mg, respectively, vs -2.25 mg/dL for the placebo. The percentage of patients whose HbA1c level decreased by >0.5% differed significantly between the placebo group (11.1%) and the 1500 mg (27.8%) and 2000 mg (27.8%) groups. No severe adverse events were observed in any group. Conclusions: An 8-week treatment with ginsam, a vinegar extract from P. ginseng, moderately improved HbA1c level and was well tolerated in type 2 diabetic patients with inadequate glycemic control. This trial was registered with ClinicalTrial.Gov (no. NCT01008163). (J Diabetes Invest, doi: 10.1111/j.2040-1124.2011.00185. , 2011)
C1 [Yoon, Ji Won; Kang, Seon Mee; Ahn, Hwa Young; Choi, Sung Hee; Park, Kyong Soo; Jang, Hak Chul; Lim, Soo] Seoul Natl Univ, Coll Med, Seoul, South Korea.
   [Yoon, Ji Won] Seoul Natl Univ Hosp, Healthcare Syst Gangnam Ctr, Inst Healthcare Res, Seoul 110744, South Korea.
   [Kang, Seon Mee; Lee, Yun Hee; Ahn, Hwa Young; Choi, Sung Hee; Jang, Hak Chul; Lim, Soo] Seoul Natl Univ, Bundang Hosp, Songnam, South Korea.
   [Vassy, Jason L.] Massachusetts Gen Hosp, Div Gen Med, Boston, MA 02114 USA.
   [Vassy, Jason L.] Harvard Univ, Sch Med, Boston, MA USA.
   [Shin, Hayley] Johns Hopkins Bloomberg Sch Publ Hlth, Baltimore, MD USA.
RP Lim, S (reprint author), Seoul Natl Univ, Coll Med, Seoul, South Korea.
EM limsoo@snu.ac.kr
RI Park, Kyong Soo/C-2265-2008; Jang, Hak Chul/D-9637-2012
OI Park, Kyong Soo/0000-0003-3597-342X; Jang, Hak Chul/0000-0002-4188-6536;
   Lim, Soo/0000-0002-4137-1671; CHOI, SUNG HEE/0000-0003-0740-8116
FU Gyeonggi Biocenter; Yuyu pharmaceutical company
FX This work was supported by a research grant from the Gyeonggi Biocenter
   and Yuyu pharmaceutical company. The opinions expressed in this paper
   are those of the authors and do not necessarily represent those of Yuyu.
   All authors had no potential conflicts of interest. The funding agency
   had no role in the study design, data collection and analysis, decision
   to publish, or preparation of the manuscript. The sole responsibility
   for the content of this manuscript lies with the authors.
CR Attele AS, 2002, DIABETES, V51, P1851, DOI 10.2337/diabetes.51.6.1851
   Bae EA, 2002, BIOL PHARM BULL, V25, P58, DOI 10.1248/bpb.25.58
   Bahrke MS, 2000, SPORTS MED, V29, P113, DOI 10.2165/00007256-200029020-00004
   DUBICK MA, 1986, J NUTR, V116, P1348
   Goldfine AB, 2010, ANN INTERN MED, V152, P346, DOI 10.7326/0003-4819-152-6-201003160-00004
   Hwang JT, 2009, PHYTOTHER RES, V23, P262, DOI 10.1002/ptr.2606
   Inzucchi SE, 2002, JAMA-J AM MED ASSOC, V287, P360, DOI 10.1001/jama.287.3.360
   Kim JW, 2011, DIABETES METAB J, V35, P444, DOI [10.4093/dmj.2011.35.5.444, 10.4093/dmj.2011.35.1.26]
   Kim K, 2010, J CLIN BIOCHEM NUTR, V46, P30, DOI 10.3164/jcbn.09-49
   Kim M, 2009, BIOCHEM BIOPH RES CO, V389, P70, DOI 10.1016/j.bbrc.2009.08.088
   Lai DM, 2006, PLANTA MED, V72, P9, DOI 10.1055/s-2005-916177
   Leung K.W., 2010, CHIN MED, V5, P1
   Lim S, 2009, METABOLISM, V58, P8, DOI 10.1016/j.metabol.2008.07.027
   Lu JM, 2009, CURR VASC PHARMACOL, V7, P293, DOI 10.2174/157016109788340767
   MATTHEWS DR, 1985, DIABETOLOGIA, V28, P412, DOI 10.1007/BF00280883
   Park MW, 2008, BIOL PHARM BULL, V31, P748, DOI 10.1248/bpb.31.748
   Pradhan AD, 2001, JAMA-J AM MED ASSOC, V286, P327, DOI 10.1001/jama.286.3.327
   Quon MJ, 2002, J CLIN ENDOCR METAB, V87, P949, DOI 10.1210/jc.87.2.949
   Reeds DN, 2011, DIABETES CARE, V34, P1071, DOI 10.2337/dc10-2299
   Solomon SS, 2010, HORM METAB RES, V42, P115, DOI 10.1055/s-0029-1241834
   SOTANIEMI EA, 1995, DIABETES CARE, V18, P1373, DOI 10.2337/diacare.18.10.1373
   Spranger J, 2003, DIABETES, V52, P812, DOI 10.2337/diabetes.52.3.812
   Vogler BK, 1999, EUR J CLIN PHARMACOL, V55, P567, DOI 10.1007/s002280050674
   Vuksan V, 2001, AM J CLIN NUTR, V73, P753
   Vuksan V, 2008, NUTR METAB CARDIOVAS, V18, P46, DOI 10.1016/j.numecd.2006.04.003
   Xie JT, 2002, AM J CHINESE MED, V30, P187, DOI 10.1142/S0192415X02000442
   Yang CY, 2010, J ETHNOPHARMACOL, V130, P231, DOI 10.1016/j.jep.2010.04.039
   Yang Chang-Yong, 2009, Zhong Yao Cai, V32, P1571
   Yin Jun, 2008, Endocrine Metabolic & Immune Disorders-Drug Targets, V8, P99, DOI 10.2174/187153008784534330
   Yuan HD, 2010, INT J MOL MED, V25, P53, DOI 10.3892/ijmm_00000312
   Yun SN, 2007, ARCH PHARM RES, V30, P587, DOI 10.1007/BF02977653
   Yun SN, 2004, ARCH PHARM RES, V27, P790, DOI 10.1007/BF02980150
   Yun TK, 1998, INT J EPIDEMIOL, V27, P359, DOI 10.1093/ije/27.3.359
NR 33
TC 10
Z9 11
U1 0
U2 5
PU WILEY
PI HOBOKEN
PA 111 RIVER ST, HOBOKEN 07030-5774, NJ USA
SN 2040-1124
J9 J DIABETES INVEST
JI J. Diabetes Investig.
PD JUN
PY 2012
VL 3
IS 3
BP 309
EP 317
DI 10.1111/j.2040-1124.2011.00185.x
PG 9
WC Endocrinology & Metabolism
SC Endocrinology & Metabolism
GA 953KG
UT WOS:000304865500018
PM 24843582
OA Green Published, Bronze
DA 2019-07-15
ER

PT J
AU Wang, AL
   Zhang, J
   Li, ZG
AF Wang, Aili
   Zhang, Jin
   Li, Zaigui
TI Correlation of volatile and nonvolatile components with the total
   antioxidant capacity of tartary buckwheat vinegar: Influence of the
   thermal processing
SO FOOD RESEARCH INTERNATIONAL
LA English
DT Article
DE Tartary buckwheat vinegar; Thermal processing; Volatiles; Antioxidant;
   Principal component analysis
ID IN-VITRO; FAGOPYRUM-ESCULENTUM; AROMA COMPOUNDS; MELANOIDINS; FRACTIONS;
   EXTRACTS; MODEL; RUTIN; MICE; BRAN
AB Shanxi aged tartary buckwheat vinegar differs from other vinegars in that it has a unique thermal processing (6 days at 85 degrees C) which is helpful to create its typical flavor and functional properties. The present study evaluated the relationship between some volatile and nonvolatile compounds, the total antioxidant activity of tartary buckwheat vinegar, and the influence of thermal processing on the vinegar. Correlation analysis showed that 1-(2-furanyl)ethanone, isoamyl acetate, ethyl valerate, tetramethyl pyrazine, benzothiazole, browned compound and total polyphenolic content were highly significant while 3-methylbutanoic acid, 3-hydroxy-2-butanone, benzyl methyl ketone, and total flavonoid content were significantly associated with total antioxidant capacity measured by 2,2-diphenyl-1-picrylhydrazyl radical (DPPH center dot) and redox potential methods. Principal component analysis allowed tartary buckwheat vinegar separation according to volatile and non-volatile compounds (PC1) and antioxidant capacity (PC3). Comparing with alcoholic and acid fermentation, thermal processing not only contributed to the characteristic aromas of the vinegar, but also retained its antioxidant capacity. The result of this study suggested that aromas from thermal processing of the vinegar may be served as natural antioxidants. (C) 2012 Elsevier Ltd. All rights reserved.
C1 [Wang, Aili; Zhang, Jin; Li, Zaigui] China Agr Univ, Coll Food Sci & Nutr Engn, Beijing Key Lab Funct Food Plant Resources, Beijing 100083, Peoples R China.
RP Li, ZG (reprint author), China Agr Univ, Coll Food Sci & Nutr Engn, Beijing Key Lab Funct Food Plant Resources, Box 112,17 Qinghua Dong Lu, Beijing 100083, Peoples R China.
EM lizg@cau.edu.cn
FU China Agriculture Research System [CARS-080D-3]
FX This work acknowledges Shanxi Ziyuan Microorganism R&D Co., Ltd (Shanxi,
   China) for graciously providing the vinegar samples. The work was
   supported by the China Agriculture Research System (CARS-080D-3).
CR Acar OC, 2009, EUR FOOD RES TECHNOL, V229, P961, DOI 10.1007/s00217-009-1131-z
   Andlauer W, 2000, J AGR FOOD CHEM, V48, P3533, DOI 10.1021/jf000010j
   Ardestani A, 2007, FOOD CHEM, V104, P21, DOI 10.1016/j.foodchem.2006.10.066
   Bonafaccia G, 2003, FOOD CHEM, V80, P9, DOI 10.1016/S0308-8146(02)00228-5
   Brohan M, 2009, FOOD CHEM, V116, P480, DOI 10.1016/j.foodchem.2009.02.072
   Fan JF, 2009, J AGR FOOD CHEM, V57, P8683, DOI 10.1021/jf901680y
   Feng L, 2011, J SURG RES, V166, P298, DOI 10.1016/j.jss.2009.04.005
   Gan J., 1999, ACTA NUTRIMENTA SINI, V21, P349
   Jia Z, 1999, FOOD CHEM, V64, P555, DOI 10.1016/S0308-8146(98)00102-2
   Jiang FR, 2011, PHARM BIOL, V49, P856, DOI 10.3109/13880209.2010.551776
   Jiang P, 2007, FOOD RES INT, V40, P356, DOI 10.1016/j.foodres.2006.10.009
   Kreft I, 2006, FOOD CHEM, V98, P508, DOI 10.1016/j.foodchem.2005.05.081
   Kusznierewicz B, 2008, FOOD CHEM, V108, P853, DOI 10.1016/j.foodchem.2007.11.049
   Lei F., 2010, ACAD PERIODICAL FARM, V11, P101
   Li JM, 2008, CHINESE J ORG CHEM, V28, P1578
   Lopez-Galilea I, 2007, J AGR FOOD CHEM, V55, P6110, DOI 10.1021/jf070779x
   Papetti A, 2006, J AGR FOOD CHEM, V54, P1209, DOI 10.1021/jf058133x
   Pulido R, 2000, J AGR FOOD CHEM, V48, P3396, DOI 10.1021/jf9913458
   Qiu J, 2010, J SCI FOOD AGR, V90, P1951, DOI 10.1002/jsfa.4040
   Rufian-Henares JA, 2007, J AGR FOOD CHEM, V55, P10016, DOI 10.1021/jf0718291
   Rufian-Henares JA, 2009, FOOD RES INT, V42, P394, DOI 10.1016/j.foodres.2009.01.011
   Serpen A, 2012, MEAT SCI, V90, P60, DOI 10.1016/j.meatsci.2011.05.027
   Singleton VL, 1999, METHOD ENZYMOL, V299, P152
   Skrabanja V, 2004, CEREAL CHEM, V81, P172, DOI 10.1094/CCHEM.2004.81.2.172
   Tagliazucchi D, 2008, EUR FOOD RES TECHNOL, V227, P835, DOI 10.1007/s00217-007-0794-6
   Tomotake H, 2007, J FOOD SCI, V72, pS528, DOI 10.1111/j.1750-3841.2007.00474.x
   Wagner KH, 2002, FOOD CHEM, V78, P375, DOI 10.1016/S0308-8146(02)00200-5
   Wang AL, 2012, FLAVOUR FRAG J, V27, P47, DOI 10.1002/ffj.2079
   Xu Q., 2003, CHINA SEASONING, V298, P11
   Xu QP, 2007, FOOD CHEM, V102, P841, DOI 10.1016/j.foodchem.2006.06.013
   Yanagimoto K, 2003, J AGR FOOD CHEM, V51, P7396, DOI 10.1021/jf030127i
   Yanagimoto K, 2002, J AGR FOOD CHEM, V50, P5480, DOI 10.1021/jf025616h
   Yao Y, 2008, J AGR FOOD CHEM, V56, P10027, DOI 10.1021/jf801879m
   Yokozawa T, 1998, J AGR FOOD CHEM, V46, P2143, DOI 10.1021/jf970985c
   [赵希荣 Zhao Xirong], 2004, [食品科学, Food Science], V25, P61
   Zhuang Q, 1999, ELECTROCHEM COMMUN, V1, P406, DOI 10.1016/S1388-2481(99)00086-7
NR 36
TC 14
Z9 19
U1 0
U2 62
PU ELSEVIER SCIENCE BV
PI AMSTERDAM
PA PO BOX 211, 1000 AE AMSTERDAM, NETHERLANDS
SN 0963-9969
J9 FOOD RES INT
JI Food Res. Int.
PD NOV
PY 2012
VL 49
IS 1
BP 65
EP 71
DI 10.1016/j.foodres.2012.07.020
PG 7
WC Food Science & Technology
SC Food Science & Technology
GA 044AT
UT WOS:000311592500011
DA 2019-07-15
ER

PT J
AU Yan, L
   Kim, IH
   Huh, K
AF Yan, L.
   Kim, I. H.
   Huh, K.
TI Influence of bamboo vinegar supplementation on growth performance,
   apparent total tract digestibility, blood characteristics, meat quality,
   fecal noxious gas content, and fecal microbial concentration in
   finishing pigs
SO LIVESTOCK SCIENCE
LA English
DT Article
DE Bamboo vinegar; Finishing pigs; Fecal noxious gas content; Meat quality
ID ORGANIC-ACIDS; ABSORPTION; CAPACITY; CHARCOAL; CALCIUM; CHICKS; DIETS;
   WATER; SWINE
AB A 42-day trial with 60 [(Landrace x Yorkshire) x Duroc] pigs (79.7 +/- 1.42 kg) was conducted to evaluate the effects of bamboo vinegar (BV) supplementation in finishing pigs. Pigs were allocated to 1 of 3 treatments with 0, 0.1(BV1) and 0.2% (BV2) BV supplementation in a randomized complete block design according to sex and BW. Each treatment contained 5 replicates with 4 pigs (2 barrows and 2 gilts) per pen. Dietary BV resulted in a greater ADG (p<0.05) than CON group during 0 to 3 weeks and 0 to 6 weeks. Pigs fed BV2 diet had a greater G:F ratio than other diets. The inclusion of BV led to a greater apparent total tract digestibility (ATTD) of dry matter and nitrogen (p<0.05) than pigs fed CON diet at 6 week. Pig fed BV supplemented diet had a greater lymphocyte percentage than those fed CON diet (p<0.05). The fecal E. coli numbers were reduced by increasing BV supplementation (p<0.05). Pigs fed BV2 diet evidenced better meat color and firmness (p<0.05) than other groups. Pig fed BV2 increased redness values (p<0.05), and reduced the lightness value (p<0.05) compared with CON group. Fecal NH3 emission was reduced in a linear fashion (p<0.05) by dietary BV supplementation on the day 0, 5, and 10. The fecal H2S emission was also descended (p<0.05) by BV2 treatment on day 5 and 10. In conclusion, dietary BV supplementation increased growth performance and apparent total tract digestibility, along with its beneficial effect on the intestinal microbial population, meat quality and fecal noxious gas concentrations. (C) 2011 Published by Elsevier B.V.
C1 [Yan, L.; Kim, I. H.] Dankook Univ, Dept Anim Resource & Sci, Cheonan 330714, Choognam, South Korea.
   [Huh, K.] Chumdan Environm, Damyangjeollanam 517913, South Korea.
RP Kim, IH (reprint author), Dankook Univ, Dept Anim Resource & Sci, Cheonan 330714, Choognam, South Korea.
EM inhokim@dankook.ac.kr
CR Akakabe Y, 2006, BIOSCI BIOTECH BIOCH, V70, P2797, DOI 10.1271/bbb.60317
   AOAC, 2000, OFF METH AN
   Asada T, 2006, J HEALTH SCI, V52, P585, DOI 10.1248/jhs.52.585
   Baimark Y, 2009, BIOMASS BIOENERG, V33, P994, DOI 10.1016/j.biombioe.2009.04.001
   BERGMAN EN, 1990, PHYSIOL REV, V70, P567
   CHANEY AL, 1962, CLIN CHEM, V8, P131
   Chen YX, 2010, CHEMOSPHERE, V78, P1177, DOI 10.1016/j.chemosphere.2009.12.029
   Choi J.Y., 2009, EFFECT WOOD VINEGAR
   Cole BJA, 1968, VET REC, V119, P108
   Dibner JJ, 2002, J APPL POULTRY RES, V11, P453, DOI 10.1093/japr/11.4.453
   Gladine C, 2007, ANIM FEED SCI TECH, V136, P281, DOI 10.1016/j.anifeedsci.2006.09.003
   Jang A, 2008, POULTRY SCI, V87, P2382, DOI 10.3382/ps.2007-00506
   KAUFFMAN RG, 1986, MEAT SCI, V18, P307, DOI 10.1016/0309-1740(86)90020-3
   Kishi M, 1999, BIOSCI BIOTECH BIOCH, V63, P905, DOI 10.1271/bbb.63.905
   Knekt P, 2002, AM J CLIN NUTR, V76, P560
   Kook K., 2002, Korean Journal of Poultry Science, V29, P293
   Kook K., 2002, J ANIM SCI TECHNOL, V47, P721
   Mroz Z, 2000, J ANIM SCI, V78, P2622
   Mu J, 2003, J WOOD SCI, V49, P262, DOI 10.1007/s10086-002-0472-z
   NPPC, 1991, PROC EV MARK HOGS
   NRC (National Academy of Sciences-National Research Council), 1998, NUTR REQ SWIN
   Rafacz-Livingston KA, 2005, POULTRY SCI, V84, P1356, DOI 10.1093/ps/84.9.1356
   Ruttanavut J., 2009, INT J POULTRY SCI, V8, P229
   *SAS I INC, 2001, US GUID VERS 8
   Shiomi N., 2005, J FOOD TECHNOL, P30
   Simitzis PE, 2008, MEAT SCI, V79, P217, DOI 10.1016/j.meatsci.2007.09.005
   SORRELLS KM, 1970, J DAIRY SCI, V53, P239, DOI 10.3168/jds.S0022-0302(70)86186-0
   Stivarius MR, 2002, MEAT SCI, V60, P327, DOI 10.1016/S0309-1740(01)00127-9
   WILLIAMS CH, 1962, J AGR SCI, V59, P381, DOI 10.1017/S002185960001546X
   Witte V. C., 1970, J FOOD SCI, V35, P585
   Yanishlieva-Maslarova N. V., 2001, Antioxidants in food: practical applications, P22, DOI 10.1533/9781855736160.1.22
   Zahn JA, 1997, J ENVIRON QUAL, V26, P1687, DOI 10.2134/jeq1997.00472425002600060032x
NR 32
TC 11
Z9 15
U1 1
U2 23
PU ELSEVIER SCIENCE BV
PI AMSTERDAM
PA PO BOX 211, 1000 AE AMSTERDAM, NETHERLANDS
SN 1871-1413
J9 LIVEST SCI
JI Livest. Sci.
PD APR
PY 2012
VL 144
IS 3
BP 240
EP 246
DI 10.1016/j.livsci.2011.11.020
PG 7
WC Agriculture, Dairy & Animal Science
SC Agriculture
GA 910CS
UT WOS:000301615400006
DA 2019-07-15
ER

PT J
AU Falcone, PM
   Mozzon, M
   Frega, NG
AF Falcone, Pasquale Massimiliano
   Mozzon, Massimo
   Frega, Natale Giuseppe
TI Structure-composition relationships of the traditional balsamic vinegar
   of Modena close to jamming transition (part II): Threshold control
   parameters
SO FOOD RESEARCH INTERNATIONAL
LA English
DT Article
DE TBVM; Vinegar; Jamming; Viscosity; Microstructure; Scaling behavior;
   Modeling
ID AGGREGATION
AB The Traditional Balsamic Vinegar of Modena (TBVM) is a high-valuable Italian specialty that, for reasons not yet fully explained, may undergo non-equilibrium degrading phenomena involving phase separation and flow arrest caused by solidification with or without crystalline order. TBVM was probed for its microstructure and composition as well as for its flow ability under low- and high shear limits. Results indicated vinegar concentration, temperature and viscosity as three independent variables affecting the extent of solidification in TBVM. Polymer-mediated mechanisms and diffusion-limited kinetics were hypothesized for structure development. Three main experimental evidences offered a convincing proof unifying all solidification phenomena observed in TBVM under the concept of colloidal jamming transition: (i) simultaneous presence of fractal-like aggregated colloids and polydispersed biopolymers; (ii) non-linear shear dependence above a critical level of vinegar concentration; (iii) a modified Krieger-Dougherty model satisfactorily described scaling behavior of relative viscosity accounting for the fractal dimension of jammed structure. Threshold for jamming in TBVM was defined in terms of critical concentration of the overall structure-active constituents (corresponding to 72 degrees Bx and 40% w/w of the main sugars) and maximum resistance to the Newtonian flow (the onset for shear-thinning flow was achieved with a low-shear limiting viscosity of about 0.95 Pa.s). (C) 2011 Elsevier Ltd. All rights reserved.
C1 [Falcone, Pasquale Massimiliano] Univ Politecn Marche, Dept Agr Food & Environm Sci Acronym D3A, Dipartimento Sci Agr Alimenti & Terr, I-60131 Ancona, Italy.
RP Falcone, PM (reprint author), Univ Politecn Marche, Dept Agr Food & Environm Sci Acronym D3A, Dipartimento Sci Agr Alimenti & Terr, I-60131 Ancona, Italy.
EM pm.falcone@univpm.it
OI Falcone, Pasquale Massimiliano/0000-0002-0038-6383
FU Universita Politecnica delle Marche [2011-2012]
FX Part of the work was supported by Universita Politecnica delle Marche
   (Grant 2011-2012). The author is grateful to the CIGS Department of the
   University of Modena and Reggio Emilia (Italy) for the imaging
   facilities and technical support. A particular acknowledgment is due to
   the Prof. Paolo Giudici for its scientific support in addressing some
   theoretical and practical aspects of TBVM production.
CR Archer AJ, 2007, PHYS REV E, V76, DOI 10.1103/PhysRevE.76.031501
   Biswas MK, 1998, PATTERN RECOGN LETT, V19, P309, DOI 10.1016/S0167-8655(98)00002-6
   BOQUET R, 1978, J FOOD TECHNOL, V13, P319
   Cai JL, 2004, J COLLOID INTERF SCI, V276, P174, DOI 10.1016/j.jcis.2004.03.008
   CERMET, 2009, SIST QUAL CERT CONF, V05, P1
   Charbonneau P, 2007, PHYS REV E, V75, DOI 10.1103/PhysRevE.75.050401
   CIPELLETTI L, 2005, J PHYS-CONDENS MAT, V17, P253
   Falcone P. M., 2007, J FOOD ENG, V80, P34
   Falcone PM, 2008, J FOOD ENG, V86, P433, DOI 10.1016/j.jfoodeng.2007.10.017
   Falcone PM, 2011, FOOD RES INT, V44, P1613, DOI 10.1016/j.foodres.2011.04.028
   Falcone PM, 2010, FOOD RES INT, V43, P2217, DOI 10.1016/j.foodres.2010.07.013
   Falcone PM, 2010, J AGR FOOD CHEM, V58, P8680, DOI 10.1021/jf101110s
   Falcone PM, 2008, J AGR FOOD CHEM, V56, P7057, DOI 10.1021/jf800706g
   Giudici P, 2009, IND BEVANDE, V38, P37
   Giudici P, 2007, J FOOD ENG, V82, P121, DOI 10.1016/j.jfoodeng.2007.01.014
   Giudici P, 2009, ADV FOOD NUTR RES, V58, P137, DOI 10.1016/S1043-4526(09)58004-7
   GURI (Official Gazette of the Republic of Italy), 1968, OFFICIAL GAZETT 0530
   KRIEGER IM, 1959, T SOC RHEOL, V3, P137, DOI 10.1122/1.548848
   LIN MY, 1989, NATURE, V339, P360, DOI 10.1038/339360a0
   Liu AJ, 1998, NATURE, V396, P21, DOI 10.1038/23819
   Ortix C, 2007, PHYS REV B, V75, DOI 10.1103/PhysRevB.75.195107
   OTSU N, 1979, IEEE T SYST MAN CYB, V9, P62, DOI 10.1109/TSMC.1979.4310076
   Poon WCK, 1998, CURR OPIN COLLOID IN, V3, P593, DOI 10.1016/S1359-0294(98)80085-X
   POTANIN AA, 1995, J CHEM PHYS, V102, P5845, DOI 10.1063/1.469317
   Quemada D, 2002, ADV COLLOID INTERFAC, V98, P51, DOI 10.1016/S0001-8686(01)00093-8
   RUSSEL WB, 1989, COLLOIDAL DISPERSION
   Solieri L, 2009, VINEGARS WORLD
   Tadros T.F., 1982, EFFECT POLYM DISPERS
   Zaccarelli E, 2007, J PHYS-CONDENS MAT, V19, DOI 10.1088/0953-8984/19/32/323101
NR 29
TC 2
Z9 2
U1 1
U2 8
PU ELSEVIER SCIENCE BV
PI AMSTERDAM
PA PO BOX 211, 1000 AE AMSTERDAM, NETHERLANDS
SN 0963-9969
J9 FOOD RES INT
JI Food Res. Int.
PD JAN
PY 2012
VL 45
IS 1
BP 75
EP 84
DI 10.1016/j.foodres.2011.09.003
PG 10
WC Food Science & Technology
SC Food Science & Technology
GA 898ME
UT WOS:000300745700011
DA 2019-07-15
ER
