# Supplementary material for: Knowledge Domain and Emerging Trends in Vinegar Research: A Bibliometric Review of the Literature from WoSCC
Source: Foods. 2020 Feb 10;9(2):166. doi: 10.3390/foods9020166 (PMC7074530; doi:10.3390/foods9020166)
Supplement: Supplementary file 1 [file foods-09-00166-s001.zip › Supplementary files/Supplementary Material/WoSCC dataset for CiteSpace/data/download2012_7x5unique.txt]

PT J
AU Yu, X
   Sun, Y
   Jiang, CZ
   Gao, Y
   Wang, YP
   Zhang, HQ
   Song, DQ
AF Yu, Xi
   Sun, Ying
   Jiang, Chun-Zhu
   Gao, Yan
   Wang, Yuan-Peng
   Zhang, Han-Qi
   Song, Da-Qian
TI Magnetic solid-phase extraction and ultrafast liquid chromatographic
   detection of Sudan dyes in red wines, juices, and mature vinegars
SO JOURNAL OF SEPARATION SCIENCE
LA English
DT Article
DE Magnetic solid-phase extraction; Polystyrene-coated magnetic
   nanoparticles; Sudan dyes; Ultrafast liquid chromatography
ID TANDEM MASS-SPECTROMETRY; FOOD SAFETY; CARBON NANOTUBE; NANOPARTICLES;
   REMOVAL; POLYMER; AGENTS; IV
AB A nanocomposite of polystyrene-coated magnetic nanoparticles was successfully synthesized and employed as adsorbent for magnetic solid-phase extraction of four Sudan dyes (I, II III, and IV) in red wines, juices, and mature vinegars. The prepared magnetic nanoparticles with highly hydrophobic properties have excellent adsorption capacity for these lipophilic Sudan dyes. Extraction conditions were optimized. Experimental results showed that the recoveries of the four Sudan dyes were very satisfactory when 70 mg of polystyrene-coated magnetic nanoparticles were used and the extraction could be completed within 20 min. It was proved that these magnetic nanoparticles can be reused after an easy washing process. By coupling the magnetic solid-phase extraction with ultrafast liquid chromatography-ultraviolet spectrometry, a rapid, green, effective, and sensitive method for the determination of Sudan dyes was developed. The LOD for Sudan I, Sudan II, Sudan III, and Sudan IV were 0.0039, 0.0063, 0.0057, and 0.017 ng/mL, respectively. Recoveries obtained by analyzing spiked water samples at three concentration levels (0.1, 1.0, and 10.0 ng/mL) were between 76.3 and 96.6%. The intra- and interday RSDs for the analytes were lower than 9.6%.
C1 [Yu, Xi; Sun, Ying; Jiang, Chun-Zhu; Gao, Yan; Wang, Yuan-Peng; Zhang, Han-Qi; Song, Da-Qian] Jilin Univ, Coll Chem, Changchun 130012, Peoples R China.
RP Song, DQ (reprint author), Jilin Univ, Coll Chem, Qianjin St 2699, Changchun 130012, Peoples R China.
EM songdq@jlu.edu.cn
FU National Natural Science Foundation of China [20727003, 21075049,
   21105037]; Program for New Century Excellent Talents in University
   [NECT-10-0443]; Science and Technology Developing Foundation of Jilin
   Province [20100356, 20110162]
FX This work was supported by National Natural Science Foundation of China
   (Nos. 20727003, 21075049, 21105037), Program for New Century Excellent
   Talents in University (No. NECT-10-0443), and Science and Technology
   Developing Foundation of Jilin Province (Nos. 20100356, 20110162).
CR Aguilar-Arteaga K, 2010, ANAL CHIM ACTA, V674, P157, DOI 10.1016/j.aca.2010.06.043
   An LJ, 2005, CHEM J CHINESE U, V26, P366
   Baggiani C, 2009, J SEP SCI, V32, P3292, DOI 10.1002/jssc.200900126
   Cavaliere B, 2008, J CHROMATOGR A, V1205, P137, DOI 10.1016/j.chroma.2008.08.009
   Chailapakul O, 2008, FOOD CHEM, V109, P876, DOI 10.1016/j.foodchem.2008.01.018
   Ding J, 2011, J SEP SCI, V34, P2498, DOI 10.1002/jssc.201100323
   Feo ML, 2010, J CHROMATOGR A, V1217, P2248, DOI 10.1016/j.chroma.2010.02.018
   Gao Q, 2011, J SEP SCI, V34, P3083, DOI 10.1002/jssc.201100634
   He LM, 2007, ANAL CHIM ACTA, V594, P139, DOI 10.1016/j.aca.2007.05.021
   Jiang CZ, 2012, TALANTA, V89, P38, DOI 10.1016/j.talanta.2011.11.052
   Lopez-Jimenez FJ, 2010, FOOD CHEM, V121, P763, DOI 10.1016/j.foodchem.2009.12.081
   Kruve A, 2008, J CHROMATOGR A, V1187, P58, DOI 10.1016/j.chroma.2008.01.077
   Liu W, 2007, ANAL CHIM ACTA, V605, P41, DOI 10.1016/j.aca.2007.10.034
   Mazzotti F, 2008, J AGR FOOD CHEM, V56, P63, DOI 10.1021/jf072286y
   Miller J. N., 2005, STAT CHEMOMETRICS AN
   Molder K, 2007, J CHROMATOGR A, V1160, P227, DOI 10.1016/j.chroma.2007.05.052
   Qiao GH, 2012, FOOD CONTROL, V26, P378, DOI 10.1016/j.foodcont.2012.01.045
   Rebane R, 2010, ANAL CHIM ACTA, V672, P79, DOI 10.1016/j.aca.2010.04.014
   Rebane R, 2010, J CHROMATOGR A, V1217, P2747, DOI 10.1016/j.chroma.2010.02.038
   Sun S, 2011, J SEP SCI, V34, P1730, DOI 10.1002/jssc.201100037
   Wei H, 2008, ANAL CHEM, V80, P2250, DOI 10.1021/ac702203f
   Wu LP, 2006, ANAL CHEM, V78, P5570, DOI 10.1021/ac0603577
   Xu YY, 2012, APPL SURF SCI, V258, P3897, DOI 10.1016/j.apsusc.2011.12.054
   Yan HY, 2011, ANALYST, V136, P2629, DOI 10.1039/c0an00951b
   Yen TH, 2011, J FORMOS MED ASSOC, V110, P671, DOI 10.1016/j.jfma.2011.09.002
NR 25
TC 29
Z9 33
U1 3
U2 94
PU WILEY-V C H VERLAG GMBH
PI WEINHEIM
PA BOSCHSTRASSE 12, D-69469 WEINHEIM, GERMANY
SN 1615-9306
J9 J SEP SCI
JI J. Sep. Sci.
PD DEC
PY 2012
VL 35
IS 23
BP 3403
EP 3411
DI 10.1002/jssc.201200555
PG 9
WC Chemistry, Analytical
SC Chemistry
GA 043UI
UT WOS:000311574500021
PM 23184374
DA 2019-07-15
ER

PT J
AU Chung, YC
   Chen, HH
   Yeh, ML
AF Chung, Yu-Chu
   Chen, Hsing-Hsia
   Yeh, Mei-Ling
TI Vinegar for Decreasing Catheter-Associated Bacteriuria in Long-Term
   Catheterized Patients: A Randomized Controlled Trial
SO BIOLOGICAL RESEARCH FOR NURSING
LA English
DT Article
DE vinegar; bacteriuria; urinary tract infection; chronic catheterization
ID URINARY-TRACT-INFECTION; PROTEUS-MIRABILIS; ESCHERICHIA-COLI; CARE;
   SURVEILLANCE; SURFACE; COSTS; ACID
AB Purpose: The purpose of this study was to evaluate the effect of rice vinegar administered via nasogastric feeding tube on catheter-associated bacteriuria in patients with long-term urinary catheterization. Method: The authors conducted a randomized controlled trial (n - 60) to compare treatment with dilute vinegar and usual care. The authors recruited patients with chronic catheters from a long-term care facility in northern Taiwan. The experimental group received 100 ml of diluted rice vinegar each day for 4 weeks, whereas the control group received 100 ml of water. The authors analyzed urine weekly and cultured it on Day 28. Results: The generalized estimating equation results showed significant between-group differences in urinary pH, bacterial titer, and turbidity. No patient in the experimental group, but three in the control group, exhibited symptomatic urinary tract infection (UTI). Rice vinegar may decrease bacteriuria. Medicinal use of vinegar may decrease the risk of symptomatic UTI, but further study is needed to determine the effects of ingesting vinegar for a longer period and with a larger sample size.
C1 [Chung, Yu-Chu; Yeh, Mei-Ling] Natl Taipei Univ Nursing & Hlth Sci, Sch Nursing, Taipei, Taiwan.
   [Chung, Yu-Chu] Yuanpei Univ, Sch Nursing, Hsinchu, Taiwan.
   [Chen, Hsing-Hsia] Chung Yuan Christian Univ, Dept Appl Math, Chungli, Taiwan.
RP Yeh, ML (reprint author), Natl Taipei Univ Nursing & Hlth Sci, Sch Nursing, 365 Minte Rd, Taipei, Taiwan.
EM meiling@ntunhs.edu.tw
CR Apisarnthanarak A, 2007, INFECT CONT HOSP EP, V28, P791, DOI 10.1086/518453
   Bissett Linda, 2004, Nurs Times, V100, P54
   Brosnahan J, 2004, COCHRANE DB SYST REV, DOI DOI 10.1002/14651858.CD004013.PUB2
   Carlsson S, 2001, NITRIC OXIDE-BIOL CH, V5, P580, DOI 10.1006/niox.2001.0371
   Chang JM, 2007, FOOD MICROBIOL, V24, P745, DOI 10.1016/j.fm.2007.03.005
   Chung Y. C., 2009, J TAIWAN UROLOGICAL, V20, P127
   Cohen J., 1988, STAT POWER ANAL BEHA
   Crouzet J, 2007, J HOSP INFECT, V67, P253, DOI 10.1016/j.jhin.2007.08.014
   Foxman B, 2002, AM J MED, V113, p5S
   GETLIFFE KA, 1994, J ADV NURS, V20, P140, DOI 10.1046/j.1365-2648.1994.20010140.x
   Grude N, 2005, SCAND J PRIM HEALTH, V23, P115, DOI 10.1080/02813430510015287
   HESSE A, 1989, UROL INT, V44, P364, DOI 10.1159/000281541
   Higgins JA, 2004, J AOAC INT, V87, P761
   Holroyd-Leduc JM, 2007, J AM GERIATR SOC, V55, P227, DOI 10.1111/j.1532-5415.2007.01064.x
   Horan TC, 2008, AM J INFECT CONTROL, V36, P309, DOI 10.1016/j.ajic.2008.03.002
   JACKSON MM, 1992, AM J EPIDEMIOL, V135, P685, DOI 10.1093/oxfordjournals.aje.a116348
   Jacobsen SM, 2008, CLIN MICROBIOL REV, V21, P26, DOI 10.1128/CMR.00019-07
   Jepson R. G., 2009, COCHRANE DB SYST REV, V4
   Johnston CS, 2008, J MED FOOD, V11, P179, DOI 10.1089/jmf.2007.574
   Johnston CS, 2005, J AM DIET ASSOC, V105, P1939, DOI 10.1016/j.jada.2005.07.012
   Kondo S, 2001, BIOSCI BIOTECH BIOCH, V65, P2690, DOI 10.1271/bbb.65.2690
   Lee P. K., 1996, VINEGAR EGG CURES AL
   MAHONEY F I, 1965, Md State Med J, V14, P61
   Makino S, 2000, J VET MED SCI, V62, P893, DOI 10.1292/jvms.62.893
   McMurdo MET, 2005, AGE AGEING, V34, P256, DOI 10.1093/ageing/afi101
   McNulty C, 2003, J HOSP INFECT, V55, P119, DOI 10.1016/S0195-6701(03)00224-X
   Midthun Susan J, 2004, Urol Nurs, V24, P157
   Morris NS, 2001, BJU INT, V88, P192, DOI 10.1046/j.1464-410x.2001.02248.x
   Mure K., 2007, JAPANESE J HYGIENE, V62, P32
   Nicolle LE, 2000, CLIN INFECT DIS, V31, P757, DOI 10.1086/313996
   Nicolle LE, 2001, INFECT CONT HOSP EP, V22, P167, DOI 10.1086/501886
   Nicolle LE, 2005, DRUG AGING, V22, P627, DOI 10.2165/00002512-200522080-00001
   Ostman E, 2005, EUR J CLIN NUTR, V59, P983, DOI 10.1038/sj.ejcn.1602197
   Paul M, 2005, AUSTR NZ CONTINENCE, V18, P37
   Reid G, 1997, SPINAL CORD, V35, P605, DOI 10.1038/sj.sc.3100456
   Sauer K, 2009, J ANTIMICROB CHEMOTH, V63, P937, DOI 10.1093/jac/dkp060
   Sorbye LW, 2005, AGE AGEING, V34, P377, DOI 10.1093/ageing/afi094
   Stickler DJ, 2008, ANTIMICROB AGENTS CH, V52, P991, DOI 10.1128/AAC.01094-07
   Tal S, 2005, J INFECTION, V50, P296, DOI 10.1016/j.jinf.2004.04.004
   Tambyah PA, 2002, INFECT CONT HOSP EP, V23, P27, DOI 10.1086/501964
   TENKE P, 2008, INT J ANTIMICROB AG, V31, P68
   Trautner BW, 2005, CURR OPIN INFECT DIS, V18, P37, DOI 10.1097/00001432-200502000-00007
   Wang ChinKun, 2007, Nutritional Sciences Journal, V32, P129
   Washington E A, 2001, Biol Res Nurs, V3, P78, DOI 10.1177/109980040200300203
   Wu BA, 2007, J WUHAN I PHYS ED, V41, P47
   Wu M. L., 1999, SOY SAUCE FERMENTING, V31, P48
   [徐清萍 XU Qingping], 2005, [食品科学, Food Science], V26, P216
   Yang SH, 2007, J BIOMED MATER RES B, V83B, P304, DOI 10.1002/jbm.b.30796
NR 48
TC 3
Z9 3
U1 0
U2 0
PU SAGE PUBLICATIONS INC
PI THOUSAND OAKS
PA 2455 TELLER RD, THOUSAND OAKS, CA 91320 USA
SN 1099-8004
J9 BIOL RES NURS
JI Biol. Res. Nurs.
PD JUL
PY 2012
VL 14
IS 3
BP 294
EP 301
DI 10.1177/1099800411412767
PG 8
WC Nursing
SC Nursing
GA 958PN
UT WOS:000305252700009
PM 21708892
DA 2019-07-15
ER

PT J
AU Balubaid, SO
AF Balubaid, Samira Omar
TI The Curial Effect of Vinegar in Reducing the Serious Damages of Lead on
   the Histological Structure of Some Organs of Embryos and Mature Female
   Albino Mice
SO LIFE SCIENCE JOURNAL-ACTA ZHENGZHOU UNIVERSITY OVERSEAS EDITION
LA English
DT Article
DE embryo; lead acetate; abnormalities; histopathology; maturity; toxicity
ID NEONATAL-RATS; EXPOSED RATS; CADMIUM; ETHANOL; LIVER; ZINC; TOXICITY;
   COPPER; ACID; ACCUMULATION
AB This research aims to study the effectiveness of apple cider vinegar to reduce the harmful impact of lead achieve this female adult mice were divided into three groups and given the first group lead acetate, while the second group was given lead and vineger, the third control group was also treated in the same way. Examined infants of (7-14-21 days). And demonstrated by histological examination over the harmful effects of lead on spleentissue and thymus in embryos. Sharp in all components of the tissue with low density of lymphocytes. The appearance of hemorrhage tissue. Proliferation in epithelial vertical glands of the uterus was observed. Also an imbalance in the number of uteringlands, lead has a devastating impact on the fabric of the ovary. This led to the lack of mature vesicles, with the appearance of hemorrhage and fibrosis in the tissue. The absence of corpus luteum while the addition of vinegar to lead led to improved tissue. In neonatal or maternal tissues and the return to almost normal structure. [Samira Omar Balubaid. The Curial Effect of Vinegar in Reducing the Serious Damages of Lead on the Histological Structure of Some Organs of Embryos and Mature Female Albino Mice. Life Sci J 2012; 9(2): 805811] (ISSN: 1097-8135). http://www.lifesciencesite.com. 120
C1 King Abdulaziz Univ, Fac Sci, Dept Biol, Jeddah, Saudi Arabia.
RP Balubaid, SO (reprint author), King Abdulaziz Univ, Fac Sci, Dept Biol, Jeddah, Saudi Arabia.
EM Dr-s2012@hotmail.com
RI Sciences, KAU Faculty of/E-7305-2017; Biol Sci Dept KSA Fac Sci,
   KAU/L-4228-2013
OI Biol Sci Dept KSA Fac Sci, KAU/0000-0001-8316-9714
CR AUGHEY E, 1984, ENVIRON HEALTH PERSP, V54, P153, DOI 10.2307/3429802
   Broska MM, 2000, ALCOHOL ALCOHOLISM, V35, P439, DOI 10.1093/alcalc/35.5.439
   BRUS R, 1995, TOXICOL LETT, V76, P57, DOI 10.1016/0378-4274(94)03198-3
   Brus R., 1999, PHARM REV COMMUNICAT, V10, P175
   Brzoska MM, 2002, ALCOHOL ALCOHOLISM, V37, P213, DOI 10.1093/alcalc/37.3.213
   Bunout D, 1999, NUTRITION, V15, P583, DOI 10.1016/S0899-9007(99)00090-8
   Corpas I, 2002, ECOTOX ENVIRON SAFE, V51, P35, DOI 10.1006/eesa.2001.2102
   Death RK, 2002, REPROD TOXICOL, V16, P343
   Epstein M, 1997, ALCOHOL HEALTH RES W, V21, P84
   Forman D. T., 1999, FRONTIERS BIOSCIENCE, V4, P42
   Fushimi T, 2006, BRIT J NUTR, V95, P916, DOI 10.1079/BJN20061740
   Fushimi T, 2005, BRIT J NUTR, V94, P714, DOI 10.1079/BJN20051545
   Gorbel F, 2002, CR BIOL, V325, P927, DOI 10.1016/S1631-0691(02)01492-0
   Gupta V, 2000, ALCOHOL, V20, P9, DOI 10.1016/S0741-8329(99)00046-4
   Honsho S, 2005, BIOL PHARM BULL, V28, P1208, DOI 10.1248/bpb.28.1208
   Hsu PC, 2002, TOXICOLOGY, V180, P33, DOI 10.1016/S0300-483X(02)00380-3
   Institoris L, 1999, HUM EXP TOXICOL, V18, P88, DOI 10.1191/096032799678839752
   Jang WH, 2011, TOXICOL SCI, V122, P177, DOI 10.1093/toxsci/kfr079
   Jihen EH, 2011, ECOTOX ENVIRON SAFE, V74, P2099, DOI 10.1016/j.ecoenv.2011.06.008
   Karaca T, 2007, PHYTOTHER RES, V21, P44, DOI 10.1002/ptr.2015
   KJELLSTROM T, 1986, CADMIUM HLTH TOXICOL, V2, P21
   KLEIN AW, 1981, ARCH TOXICOL, V47, P257, DOI 10.1007/BF00332391
   LUSTER MI, 1978, J ENVIRON PATHOL TOX, V1, P397
   Meyer C, 2000, SOC PSYCH PSYCH EPID, V35, P539, DOI 10.1007/s001270050277
   Mitsumori K, 1998, ARCH TOXICOL, V72, P545, DOI 10.1007/s002040050541
   Moniuszko-Jakoniuk J, 2001, B ENVIRON CONTAM TOX, V66, P125
   Moniuszko-Jakoniuk J., 1999, POLISH J ENV STUD S2, V8, P158
   Moon YJ, 2008, J MED FOOD, V11, P38, DOI 10.1089/jmf.2007.071
   Nampoothiri LP, 2006, REPROD TOXICOL, V21, P179, DOI 10.1016/j.reprotox.2005.07.010
   NORDBERG GF, 1994, ENVIRON HEALTH PERSP, V102, P191, DOI 10.2307/3431785
   OVERMANN SR, 1981, NEUROTOXICOLOGY, V2, P725
   Panovska Tatjana Kadifkova, 2007, Acta Pharmaceutica (Zagreb), V57, P241, DOI 10.2478/v10007-007-0020-x
   Peixoto NC, 2004, TOXICOL IN VITRO, V18, P805, DOI 10.1016/j.tiv.2004.04.002
   Pillet S, 2005, TOXICOLOGY, V209, P289, DOI 10.1016/j.tox.2004.12.007
   Roiha A, 1974, POPULAR MED DESCIPTS, P32
   Sakurama K, 1998, Nihon Arukoru Yakubutsu Igakkai Zasshi, V33, P703
   SAMSON HH, 1992, TRENDS PHARMACOL SCI, V13, P206, DOI 10.1016/0165-6147(92)90065-E
   Schioeler P., 1991, DEV NAT TRAIN SEM WH
   Schrey P, 2000, INT J HYG ENVIR HEAL, V203, P1, DOI 10.1078/S1438-4639(04)70001-2
   SHARMA G, 1991, J NUTR, V121, P87
   SHARMA G, 1992, TOXICOLOGY, V72, P251, DOI 10.1016/0300-483X(92)90177-G
   Skoczynska A, 1994, Int J Occup Med Environ Health, V7, P263
   TANDON SK, 1987, B ENVIRON CONTAM TOX, V39, P633, DOI 10.1007/BF01698456
   teRiele JA, 2006, J TOXICOL ENV HEAL A, V69, P491, DOI 10.1080/15287390500496978
   Wang Fei, 2006, Zhong Yao Cai, V29, P577
   Wang Xin, 2007, Zhen Ci Yan Jiu, V32, P125
   WHO, 1992, ENV HLTH CRIT
   Winiewska-Knypl JM, 1994, INT J OCCUP MED ENV, V7, P355
   Zardi EM, 2007, BMC GASTROENTEROL, V7, DOI 10.1186/1471-230X-7-45
   Zhu Zhi-wei, 2005, J Zhejiang Univ Sci B, V6, P686, DOI 10.1631/jzus.2005.B0686
NR 50
TC 0
Z9 0
U1 0
U2 5
PU MARSLAND PRESS
PI LANSING
PA PO BOX 21126, LANSING, MI 48909 USA
SN 1097-8135
J9 LIFE SCI J
JI Life Sci. J.
PY 2012
VL 9
IS 2
BP 805
EP 811
PG 7
WC Biology
SC Life Sciences & Biomedicine - Other Topics
GA 019HK
UT WOS:000309728600120
DA 2019-07-15
ER

PT J
AU Callejon, RM
   Amigo, JM
   Pairo, E
   Garmon, S
   Ocana, JA
   Morales, ML
AF Callejon, Raquel M.
   Amigo, Jose Manuel
   Pairo, Erola
   Garmon, Sergio
   Antonio Ocana, Juan
   Lourdes Morales, Maria
TI Classification of Sherry vinegars by combining multidimensional
   fluorescence, parafac and different classification approaches
SO TALANTA
LA English
DT Article
DE Vinegars; Multidimensional fluorescence; PARAFAC; PLS-DA; SVM; EEMizer
ID SPECTROSCOPY; WINES
AB Sherry vinegar is a much appreciated product from Jerez-Xeres-Sherry. Manzanilla de Sanlucar and Vinagre de Jerez Protected Designation in southwestern Spain. Its complexity and the extraordinary organoleptic properties are acquired thanks to the method of production followed, the so-called "criaderas y solera" ageing system. Three qualities for Sherry vinegar are considered according to ageing time in oak barrels: "Vinagre de Jerez" (minimum of 6 months), "Reserva" (at least 2 years) and "Gran Reserva" (at least 10 years).
   In the last few years, there has been an increasing need to develop rapid, inexpensive and effective analytical methods, as well as requiring low sample manipulation for the analysis and characterization of Sherry vinegar. Fluorescence spectroscopy is emerging as a competitive technique for this purpose, since provides in a few seconds an excitation-emission landscape that may be used as a fingerprint of the vinegar.
   Multi-way analysis, specifically Parallel Factor Analysis (PARAFAC), is a powerful tool for simultaneous determination of fluorescent components, because they extract the most relevant information from the data and allow building robust models. Moreover, the information obtained by PARAFAC can be used to build robust and reliable classification and discrimination models (e.g. by using Support Vector Machines and Partial Least Squares-Discriminant Analysis models).
   In this context, the aim of this work was to study the possibilities of multi-way fluorescence linked to PARAFAC and to classify the different Sherry vinegars accordingly to their ageing. The results demonstrated that the use of the proposed analytical and chemometric tools are a perfect combination to extract relevant chemical information about the vinegars as well as to classify and discriminate them considering the different ageing. (C) 2011 Elsevier B.V. All rights reserved.
C1 [Amigo, Jose Manuel] Univ Copenhagen, Dept Food Sci Qual & Technol, Fac LIFE Sci, DK-1958 Frederiksberg C, Denmark.
   [Callejon, Raquel M.; Antonio Ocana, Juan; Lourdes Morales, Maria] Univ Seville, Seville, Spain.
   [Pairo, Erola] Univ Barcelona, Inst Bioengn Catalunya, E-08007 Barcelona, Spain.
   [Garmon, Sergio] Univ Basque Country, Madrid, Spain.
RP Amigo, JM (reprint author), Univ Copenhagen, Dept Food Sci Qual & Technol, Fac LIFE Sci, Rolighedsvej 30, DK-1958 Frederiksberg C, Denmark.
EM jmar@life.ku.dk
RI Ocana Gonzalez, Juan Antonio/H-2162-2015; Amigo, Jose/A-9256-2009;
   Morales, M.Lourdes/M-7892-2014
OI Ocana Gonzalez, Juan Antonio/0000-0002-4884-1525; Amigo,
   Jose/0000-0003-1319-1312; Morales, M.Lourdes/0000-0002-0384-0326;
   Callejon Fernandez, Raquel Maria/0000-0001-5285-4575
CR Airado-Rodriguez D, 2011, J FOOD COMPOS ANAL, V24, P257, DOI 10.1016/j.jfca.2010.10.005
   Airado-Rodriguez D, 2010, J AGR FOOD CHEM, V58, P5276, DOI 10.1021/jf100342u
   Airado-Rodriguez D, 2009, J AGR FOOD CHEM, V57, P1711, DOI 10.1021/jf8033623
   Allais I, 2004, MEAT SCI, V67, P219, DOI 10.1016/j.meatsci.2003.10.009
   Andersen CM, 2003, J CHEMOMETR, V17, P200, DOI 10.1002/cem.790
   [Anonymous], 2000, B OF JUNT AND 18 MAR, P4015
   [Anonymous], PLS TOOL BOX VERS 3
   [Anonymous], 2009, B OF JUNT AND, P24
   Bro R, 1997, CHEMOMETR INTELL LAB, V38, P149, DOI 10.1016/S0169-7439(97)00032-4
   Bro R, 2011, CHEMOMETR INTELL LAB, V106, P86, DOI 10.1016/j.chemolab.2010.06.005
   Callejon RM, 2008, J AGR FOOD CHEM, V56, P8086, DOI 10.1021/jf800903n
   Carnacini A., 1992, Industrie delle Bevande, V21, P465
   Castro R, 2002, CHROMATOGRAPHIA, V56, P57, DOI 10.1007/BF02490247
   Christensen J, 2006, CHEM REV, V106, P1979, DOI 10.1021/cr050019q
   Cocchi M, 2006, FOOD QUAL PREFER, V17, P419, DOI 10.1016/j.foodqual.2005.05.004
   Dufour E, 2006, ANAL CHIM ACTA, V563, P292, DOI 10.1016/j.aca.2005.11.005
   Garcia-Parrilla MC, 1999, FOOD RES INT, V32, P433, DOI 10.1016/S0963-9969(99)00105-2
   Granger C, 2006, INT DAIRY J, V16, P489, DOI 10.1016/j.idairyj.2005.06.007
   Guilbault G. G., 1999, PRACTICAL FLUORESCEN
   Indahl UG, 2007, J CHEMOMETR, V21, P529, DOI 10.1002/cem.1061
   Karoui R, 2007, FOOD CHEM, V100, P632, DOI 10.1016/j.foodchem.2005.09.082
   Krooshof PWT, 2010, ANAL CHEM, V82, P7000, DOI 10.1021/ac101338y
   Le Moigne M, 2008, ANAL CHIM ACTA, V621, P8, DOI 10.1016/j.aca.2007.09.054
   *MATHW INC, MATLAB VERS 7 0
   Morales M.L., 1999, THESIS U SEVILLA
   Nocairi H, 2005, COMPUT STAT DATA AN, V48, P139, DOI [10.1016/j.csda.2003.09.008, 10.1016/j.csda.2002.09.008]
   Palacios V, 2002, J AGR FOOD CHEM, V50, P4221, DOI 10.1021/jf020093z
   Polo M.C., 1991, VINAGRE VINO, P23
   Ruoff K, 2005, J AGR FOOD CHEM, V53, P1343, DOI 10.1021/jf048384q
   Sadecka J, 2009, FOOD CHEM, V117, P491, DOI 10.1016/j.foodchem.2009.04.053
   Sikorska E, 2009, BEER IN HEALTH AND DISEASE PREVENTION, P963, DOI 10.1016/B978-0-12-373891-2.00095-X
   STRASBURG GM, 1995, TRENDS FOOD SCI TECH, V6, P69, DOI 10.1016/S0924-2244(00)88966-9
   Tesfaye W, 2002, J AGR FOOD CHEM, V50, P7053, DOI 10.1021/jf020602x
   Tesfaye W, 2009, FOOD REV INT, V25, P142, DOI 10.1080/87559120802682748
   Tesfaye Wendu, 2009, P179, DOI 10.1007/978-88-470-0866-3_11
   Vapnik V. N., 1995, NATURE STAT LEARNING
   Wise B.M., 2007, PLS TOOL BOX VERSION
   Xie LJ, 2009, J FOOD ENG, V94, P34, DOI 10.1016/j.jfoodeng.2009.02.023
   Zhu DZ, 2009, FOOD CHEM, V113, P272, DOI 10.1016/j.foodchem.2008.07.009
NR 39
TC 40
Z9 42
U1 1
U2 33
PU ELSEVIER SCIENCE BV
PI AMSTERDAM
PA PO BOX 211, 1000 AE AMSTERDAM, NETHERLANDS
SN 0039-9140
J9 TALANTA
JI Talanta
PD JAN 15
PY 2012
VL 88
BP 456
EP 462
DI 10.1016/j.talanta.2011.11.014
PG 7
WC Chemistry, Analytical
SC Chemistry
GA 903YN
UT WOS:000301159400063
PM 22265526
DA 2019-07-15
ER

PT J
AU Ubeda, C
   Callejon, RM
   Troncoso, AM
   Moreno-Rojas, JM
   Pena, F
   Morales, ML
AF Ubeda, C.
   Callejon, R. M.
   Troncoso, A. M.
   Moreno-Rojas, J. M.
   Pena, F.
   Morales, M. L.
TI Characterization of odour active compounds in strawberry vinegars
SO FLAVOUR AND FRAGRANCE JOURNAL
LA English
DT Article
DE impact odorant; olfactometry; vinegar; strawberry; modified frequency
ID GAS CHROMATOGRAPHY-OLFACTOMETRY; SOLID-PHASE MICROEXTRACTION; VOLATILE
   COMPOUNDS; GC-MS; SULFUR-COMPOUNDS; AROMA COMPOUNDS; SHERRY VINEGAR;
   WINE VINEGARS; MADEIRA WINES; RED WINES
AB Odour-active compounds in strawberry vinegars were determined by gas chromatography equipped with an olfactometer using the modified frequency (MF) technique. The initial strawberry substrate was also analysed showing that ethyl 2-methylbutyrate, mesifurane, beta-damascenone, furaneol and ?-decalactone were preserved during the double fermentation process, presenting high MF values. The final aromatic profile of strawberry vinegars is formed both by compounds from the substrate and by those formed during alcoholic and acetous fermentation. Due to their high MF, a total of 12 odour zones, identified as acetic, butyric and isovaleric acids, methional, 3-nonen-2-one, 2-phenylethanol, pantolactone?+?furaneol, p-vinylguaiacol, sotolon, phenylacetic acid and vanillin, were considered as possible impact odorants of strawberry vinegars. Finally, all potential impact odorants with similar sensory descriptors were grouped into eight categories, these being: fruity, sweet, grassy, spicy, butterlacticcheesy, chemical, empyreumatic and miscellaneous. According to the MF percentage of these categories, grassy, fruity, sweet and spicy aroma seem to have the highest influence on the overall impression of strawberry vinegars. Copyright (C) 2012 John Wiley & Sons, Ltd.
C1 [Ubeda, C.; Callejon, R. M.; Troncoso, A. M.; Morales, M. L.] Univ Seville, Area Nutr & Bromatol, Fac Farm, E-41012 Seville, Spain.
   [Moreno-Rojas, J. M.; Pena, F.] IFAPA Ctr Alameda del Obispo, E-14004 Cordoba, Spain.
RP Morales, ML (reprint author), Univ Seville, Area Nutr & Bromatol, Fac Farm, C-P Garcia Gonzalez 2, E-41012 Seville, Spain.
EM mlmorales@us.es
RI UBEDA, CRISTINA/V-5870-2017; Troncoso, Ana M/A-6525-2008; Morales,
   M.Lourdes/M-7892-2014; MORENO ROJAS, JOSE MANUEL/C-8399-2015
OI UBEDA, CRISTINA/0000-0002-1320-4438; Troncoso, Ana
   M/0000-0003-0291-2823; Morales, M.Lourdes/0000-0002-0384-0326; MORENO
   ROJAS, JOSE MANUEL/0000-0002-9372-1346; Callejon Fernandez, Raquel
   Maria/0000-0001-5285-4575
FU Spanish Government; Ministry of Science and Innovation
   [AGL2007-66417-C02-01]
FX This research was made possible through the financial support from the
   Spanish Government by means of a predoctoral grant and the research
   project AGL2007-66417-C02-01 funded by the Ministry of Science and
   Innovation. The authors wish to thank Agromedina enterprise for
   providing the fruit substrates, and the research group of Dr A. Mas from
   University Rovira i Virgili for providing fruit vinegars.
CR Acena L, 2011, J AGR FOOD CHEM, V59, P4062, DOI 10.1021/jf104763u
   Aubert C, 2005, J AGR FOOD CHEM, V53, P8881, DOI 10.1021/jf0510541
   Aurore G, 2011, FOOD CHEM, V129, P28, DOI 10.1016/j.foodchem.2011.01.104
   Barata A, 2011, J AGR FOOD CHEM, V59, P2543, DOI 10.1021/jf104141f
   Bayanove C., 2000, ENOLOGIA FUNDAMENTOS, P137
   Callejon RM, 2009, FOOD CHEM, V113, P1252, DOI 10.1016/j.foodchem.2008.08.027
   Callejon RM, 2008, J AGR FOOD CHEM, V56, P6631, DOI 10.1021/jf703636e
   Camara JS, 2004, J AGR FOOD CHEM, V52, P6765, DOI 10.1021/jf049547d
   Campo E, 2006, ANAL CHIM ACTA, V563, P180, DOI 10.1016/j.aca.2005.10.035
   Castel C., 2010, ANN FALSIFICATIONS E, V973, P24
   da Silva MDRG, 1999, J AGR FOOD CHEM, V47, P4568, DOI 10.1021/jf9905121
   de Boishebert V, 2006, CHEMOMETR INTELL LAB, V80, P13, DOI 10.1016/j.chemlab.2005.05.003
   Delahunty CM, 2006, J SEP SCI, V29, P2107, DOI 10.1002/jssc.200500509
   Deterre S, 2012, FLAVOUR FRAG J, V27, P77, DOI 10.1002/ffj.2087
   DIRINCK PJ, 1981, J AGR FOOD CHEM, V29, P316, DOI 10.1021/jf00104a024
   Dravnieks A., 1985, ATLAS ODOR CHARACTER
   Du XF, 2011, J AGR FOOD CHEM, V59, P12569, DOI 10.1021/jf2030924
   Du XF, 2011, J AGR FOOD CHEM, V59, P1293, DOI 10.1021/jf104287b
   Du XF, 2010, FOOD CHEM, V119, P1127, DOI 10.1016/j.foodchem.2009.08.024
   Ferreira V, 2003, J CHROMATOGR A, V1002, P169, DOI 10.1016/S0021-9673(03)00738-6
   Ferreira V, 2001, J AGR FOOD CHEM, V49, P4818, DOI 10.1021/jf010283u
   Ferreira V, 2009, J AGR FOOD CHEM, V57, P7490, DOI 10.1021/jf9006483
   Forney CF, 2000, HORTSCIENCE, V35, P1022
   Fukuhara K, 2005, J JPN SOC HORTIC SCI, V74, P300, DOI 10.2503/jjshs.74.300
   Gocmen D, 2005, LETT APPL MICROBIOL, V40, P172, DOI 10.1111/j.1472-765X.2004.01636.x
   Hakala MA, 2002, J AGR FOOD CHEM, V50, P1133, DOI 10.1021/jf0111256
   Hofmann T, 1998, J AGR FOOD CHEM, V46, P235, DOI 10.1021/jf9705983
   HWANG HI, 1994, J AGR FOOD CHEM, V42, P1000, DOI 10.1021/jf00040a031
   Ikeura H, 2009, ACTA HORTIC, V842, P857
   Jelen HH, 2005, LETT APPL MICROBIOL, V40, P255, DOI 10.1111/j.1472-765X.2005.01668.x
   Jetti RR, 2007, J FOOD SCI, V72, pS487, DOI 10.1111/j.1750-3841.2007.00445.x
   Kafkas Ebru, 2005, Turkish Journal of Agriculture and Forestry, V29, P383
   Landaud S, 2008, APPL MICROBIOL BIOT, V77, P1191, DOI 10.1007/s00253-007-1288-y
   Lavid N, 2002, J AGR FOOD CHEM, V50, P4025, DOI 10.1021/jf011409q
   Mahajan SS, 2004, J DAIRY SCI, V87, P4057, DOI 10.3168/jds.S0022-0302(04)73547-X
   Mahattanatawee K, 2007, J AGR FOOD CHEM, V55, P1939, DOI 10.1021/jf062925p
   MCFADDEN WH, 1965, J CHROMATOGR, V18, P10, DOI 10.1016/S0021-9673(01)80313-7
   Mestres M, 2000, J CHROMATOGR A, V881, P569, DOI 10.1016/S0021-9673(00)00220-X
   Morales ML, 2001, EUR FOOD RES TECHNOL, V212, P676, DOI 10.1007/s002170100301
   Pizarro C, 2009, J SEP SCI, V32, P3746, DOI 10.1002/jssc.200900347
   Pollien P, 1999, ANAL CHEM, V71, P5391, DOI 10.1021/ac990367q
   PYYSALO T, 1979, J AGR FOOD CHEM, V27, P19, DOI 10.1021/jf60221a042
   Qian M, 2003, FLAVOUR FRAG J, V18, P252, DOI 10.1002/ffj.1194
   San-Juan F, 2010, FOOD CHEM, V123, P188, DOI 10.1016/j.foodchem.2010.03.129
   Schieberle P, 1997, J AGR FOOD CHEM, V45, P227, DOI 10.1021/jf960366o
   Su MS, 2010, FOOD CHEM, V119, P923, DOI 10.1016/j.foodchem.2009.07.053
   Sun SY, 2010, FLAVOUR FRAG J, V25, P206, DOI 10.1002/ffj.1994
   The Pherobase, 2003, DAT PHER SEM
   van Ruth SM, 2004, J CHROMATOGR A, V1054, P33, DOI 10.1016/j.chroma.2004.05.046
   Vichi S, 2009, FOOD CHEM, V116, P651, DOI 10.1016/j.foodchem.2009.02.086
   Williams A, 2005, J CHROMATOGR B, V817, P97, DOI 10.1016/j.jchromb.2004.05.021
   Zellner BD, 2008, J CHROMATOGR A, V1186, P123, DOI 10.1016/j.chroma.2007.09.006
NR 52
TC 17
Z9 20
U1 2
U2 64
PU WILEY
PI HOBOKEN
PA 111 RIVER ST, HOBOKEN 07030-5774, NJ USA
SN 0882-5734
EI 1099-1026
J9 FLAVOUR FRAG J
JI Flavour Frag. J.
PD JUL
PY 2012
VL 27
IS 4
SI SI
BP 313
EP 321
DI 10.1002/ffj.3103
PG 9
WC Chemistry, Applied; Food Science & Technology
SC Chemistry; Food Science & Technology
GA 962TP
UT WOS:000305568300009
DA 2019-07-15
ER
