# Supplementary material for: Knowledge Domain and Emerging Trends in Vinegar Research: A Bibliometric Review of the Literature from WoSCC
Source: Foods. 2020 Feb 10;9(2):166. doi: 10.3390/foods9020166 (PMC7074530; doi:10.3390/foods9020166)
Supplement: Supplementary file 1 [file foods-09-00166-s001.zip › Supplementary files/Supplementary Material/WoSCC dataset for CiteSpace/data/download2012_8x5unique.txt]

PT J
AU Iino, T
   Suzuki, R
   Tanaka, N
   Kosako, Y
   Ohkuma, M
   Komagata, K
   Uchimura, T
AF Iino, Takao
   Suzuki, Rei
   Tanaka, Naoto
   Kosako, Yoshimasa
   Ohkuma, Moriya
   Komagata, Kazuo
   Uchimura, Tai
TI Gluconacetobacter kakiaceti sp nov., an acetic acid bacterium isolated
   from a traditional Japanese fruit vinegar
SO INTERNATIONAL JOURNAL OF SYSTEMATIC AND EVOLUTIONARY MICROBIOLOGY
LA English
DT Article
ID GENUS GLUCONACETOBACTER; SUBSP SUCROFERMENTANS; ALLIED ORGANISMS;
   ACETOBACTER; RECLASSIFICATION; HETEROGENEITY; PHYLOGENY; SEQUENCES;
   CELLULOSE; STRAINS
AB Two novel acetic acid bacteria, strains G5-1(T) and I5-1, were isolated from traditional kaki vinegar (produced from fruits of kaki, Diospyros kaki Thunb.), collected in Kumamoto Prefecture, Japan. Phylogenetic analysis based on 16S rRNA gene sequences revealed that strains G5-1(T) and I5-1 formed a distinct subline in the genus Gluconacetobacter and were closely related to Gluconacetobacter swingsii DST GL01(T) (993% 16S rRNA gene sequence similarity). The isolates showed 96-100% DNA-DNA relatedness with each other, but <53% DNA DNA relatedness with closely related members of the genus Gluconacetobacter. The isolates could be distinguished from closely related members of the genus Gluconacetobacter by not producing 2- and 5-ketogluconic acids from glucose, producing cellulose, growing without acetic acid and with 30% (w/v) D-glucose, and producing acid from sugars and alcohols. Furthermore, the genomic DNA G + C contents of strains G5-1(T) and I5-1 were a little higher than those of their closest phylogenetic neighbours. On the basis of the phenotypic characteristics and phylogenetic position, strains G5-1(T) and I5-1 are assigned to a novel species, for which the name Gluconacetobacter kakiaceti sp. nov. is proposed; the type strain is G5-1(T) (=JCM 25156(T)=NRIC 0798(T)=LMG 26206(T)).
C1 [Iino, Takao; Kosako, Yoshimasa; Ohkuma, Moriya] RIKEN BioResource Ctr, Wako, Saitama 3510198, Japan.
   [Suzuki, Rei; Komagata, Kazuo; Uchimura, Tai] Tokyo Univ Agr, Fac Appl Biosci, Dept Appl Biol & Chem, Lab Gen & Appl Microbiol,Setagaya Ku, Tokyo 1568502, Japan.
   [Tanaka, Naoto] Tokyo Univ Agr, NODAI Culture Collect Ctr, Setagaya Ku, Tokyo 1568502, Japan.
RP Iino, T (reprint author), RIKEN BioResource Ctr, 2-1 Hirosawa, Wako, Saitama 3510198, Japan.
EM iino@jcm.riken.jp
RI Ohkuma, Moriya/A-8100-2011
FU Institute for Fermentation, Osaka, Japan [20003-2005]; RIKEN, Japan
   [FY2010]
FX The authors thank Professor J. Sugiyama for his kind suggestions for
   Latin grammar. We also thank Dr M. Sakamoto for technical support. This
   work was supported in part by the Institute for Fermentation, Osaka,
   Japan (grant no. 20003-2005) and RIKEN, Japan (grant no. FY2010).
CR ADACHI J, 1995, J MOL EVOL, V40, P622, DOI 10.1007/BF00160510
   Boesch C, 1998, SYST APPL MICROBIOL, V21, P220, DOI 10.1016/S0723-2020(98)80026-X
   Brown AJ, 1886, J CHEM SOC, V49, P432, DOI DOI 10.1039/CT8864900432
   Cleenwerck I, 2010, INT J SYST EVOL MICR, V60, P2277, DOI 10.1099/ijs.0.018465-0
   De Ley J, 1984, BERGEYS MANUAL SYSTE, V1, P268
   DELEY J, 1974, BERGEYS MANUAL DETER, P276
   Dellaglio F, 2005, INT J SYST EVOL MICR, V55, P2365, DOI 10.1099/ijs.0.63301-0
   EZAKI T, 1989, INT J SYST BACTERIOL, V39, P224, DOI 10.1099/00207713-39-3-224
   FELSENSTEIN J, 1981, J MOL EVOL, V17, P368, DOI 10.1007/BF01734359
   Franke IH, 1999, INT J SYST BACTERIOL, V49, P1681, DOI 10.1099/00207713-49-4-1681
   HASEGAWA M, 1985, J MOL EVOL, V22, P160, DOI 10.1007/BF02101694
   KOMAGATA K, 1987, METHOD MICROBIOL, V19, P161
   Lino T, 2007, INT J SYST EVOL MICR, V57, P1840, DOI 10.1099/ijs.0.64717-0
   Lisdiyanti P, 2000, J GEN APPL MICROBIOL, V46, P147, DOI 10.2323/jgam.46.147
   Lisdiyanti P, 2003, MICROBIOL CULT COLLE, V19
   Lisdiyanti P, 2006, INT J SYST EVOL MICR, V56, P2101, DOI 10.1099/ijs.0.63252-0
   Ludwig W, 2004, NUCLEIC ACIDS RES, V32, P1363, DOI 10.1093/nar/gkh293
   Navarro RR, 1999, J GEN APPL MICROBIOL, V45, P295
   Prieto C, 2007, INT J FOOD MICROBIOL, V115, P348, DOI 10.1016/j.ijfoodmicro.2006.12.017
   SAITOU N, 1987, MOL BIOL EVOL, V4, P406
   Sasser M., 1990, 101 MIDI
   SIEVERS M, 1992, SYST APPL MICROBIOL, V15, P386, DOI 10.1078/072320202320771453
   Sievers M, 2005, BERGEYS MANUAL SYSTE, V2, P41
   Sokollek SJ, 1998, INT J SYST BACTERIOL, V48, P935, DOI 10.1099/00207713-48-3-935
   Sokollek SJ, 1997, SYST APPL MICROBIOL, V20, P481, DOI 10.1016/S0723-2020(97)80017-3
   Stackebrandt E., 2006, MICROBIOL TODAY, V33, P152, DOI DOI 10.1038/MSB.2013.22
   Suzuki R, 2010, J GEN APPL MICROBIOL, V56, P339, DOI 10.2323/jgam.56.339
   TAMAOKA J, 1984, FEMS MICROBIOL LETT, V25, P125, DOI 10.1111/j.1574-6968.1984.tb01388.x
   Thompson JD, 1997, NUCLEIC ACIDS RES, V25, P4876, DOI 10.1093/nar/25.24.4876
   TOYOSAKI H, 1995, J GEN APPL MICROBIOL, V41, P307, DOI 10.2323/jgam.41.307
   Vegas C, 2010, INT J FOOD MICROBIOL, V138, P130, DOI 10.1016/j.ijfoodmicro.2010.01.006
   YAMADA Y, 1983, J GEN APPL MICROBIOL, V29, P417, DOI 10.2323/jgam.29.417
   Yamada Y, 1997, BIOSCI BIOTECH BIOCH, V61, P1244, DOI 10.1271/bbb.61.1244
   Yamada Y, 2000, INT J SYST EVOL MICR, V50, P2225, DOI 10.1099/00207713-50-6-2225
   Yamada Y, 1999, J GEN APPL MICROBIOL, V45, P23, DOI 10.2323/jgam.45.23
NR 35
TC 10
Z9 10
U1 0
U2 13
PU MICROBIOLOGY SOC
PI LONDON
PA CHARLES DARWIN HOUSE, 12 ROGER ST, LONDON WC1N 2JU, ERKS, ENGLAND
SN 1466-5026
EI 1466-5034
J9 INT J SYST EVOL MICR
JI Int. J. Syst. Evol. Microbiol.
PD JUL
PY 2012
VL 62
BP 1465
EP 1469
DI 10.1099/ijs.0.031773-0
PN 7
PG 5
WC Microbiology
SC Microbiology
GA 993LP
UT WOS:000307861500003
PM 21841006
OA Bronze
DA 2019-07-15
ER

PT J
AU Scheiblhofer, H
AF Scheiblhofer, Harald
TI Influence of selected dry yeasts on volatile Acidity content in Wines
   Can Yeasts produce a wine vinegar acescence?
SO MITTEILUNGEN KLOSTERNEUBURG
LA German
DT Article
NR 0
TC 0
Z9 0
U1 0
U2 0
PU HOEHERE BUNDESLEHRANSTALT UND BUNDESAMT FUER WEIN- UND OBSTBAU
PI KLOSTERNEUBURG
PA WEINER STRASSE 74, KLOSTERNEUBURG, 00000, AUSTRIA
SN 0007-5922
J9 MITT KLOSTERNEUBURG
JI Mitt. Klosterneubg.
PY 2012
VL 62
SI SI
BP 69
EP 74
PG 6
WC Food Science & Technology; Horticulture
SC Food Science & Technology; Agriculture
GA 035EU
UT WOS:000310926800011
DA 2019-07-15
ER

PT J
AU Gregrova, A
   Cizkova, H
   Mazac, J
   Voldrich, M
AF Gregrova, Adela
   Cizkova, Helena
   Mazac, Jiri
   Voldrich, Michal
TI Authenticity and quality of spirit vinegar: Methods for detection of
   synthetic acetic acid addition
SO JOURNAL OF FOOD AND NUTRITION RESEARCH
LA English
DT Article
DE spirit vinegar; synthetic acetic acid; authenticity; SNIF-NMR; IRMS;
   GC-FID
ID SOLID-PHASE MICROEXTRACTION; EXTRACTION
AB A set of authentic spirit vinegars and mixtures of vinegars with synthetic acetic acid was analysed. Isotopic ratios, H-2/H-1 (SNIF-NMR; site-specific natural isotopic fractionation-nuclear magnetic resonance) and C-13/C-12(IRMS; isotope ratio mass spectrometry), were determined and compared with the already published data. Gas chromatography analyses of volatiles and sensory analyses were applied to distinguish spirit vinegars, synthetic acetic acids and their mixtures. Concentrations of minor volatiles such as acetaldehyde and acetone were very low and too variable to be used as authenticity markers. The samples of authentic spirit vinegars contained ethanol and ethyl acetate, the indicators of the fermentation process, in concentrations ranging from 0.50 g.l(-1) to 3.40 g.l(-1) and from 0.10 g.l(-1) to 0.50 g.1(-1), respectively. Both the sensory assessment and the chromatographic method were found to be useful for fast screening of suspicious samples or for the detection of highly adulterated samples. However, these methods do not allow quantification of added synthetic acetic acid or confirmation of mixtures. In such cases, only the coupled SNIF-NMR and IRMS methods are able to authenticate the contents of the samples credibly with the estimated detection limit of 15% of synthetic acid addition.
C1 [Gregrova, Adela; Cizkova, Helena; Voldrich, Michal] Prague Inst Chem Technol, Dept Food Preservat, CR-16628 Prague 6, Czech Republic.
   [Mazac, Jiri] Customs Tech Lab Prague, Prague 14096 4, Czech Republic.
RP Cizkova, H (reprint author), Prague Inst Chem Technol, Dept Food Preservat, Tech 5, CR-16628 Prague 6, Czech Republic.
EM Helena.Cizkova@vscht.cz
FU Ministry of Education, Youth and Sports [21/2012, 6046137305]; Ministry
   of Agriculture [QI91B283]
FX The research was supported by the Ministry of Education, Youth and
   Sports, projects 21/2012 and 6046137305, and by the Ministry of
   Agriculture, project QI91B283.
CR [Anonymous], 2009, 54952007 ISO CZECH O
   [Anonymous], 2009, 66582005 ISO CZECH O
   [Anonymous], 2003, OFFICIAL J EUROPEA L, VL 66, P15
   [Anonymous], 2002, 858611993 ISO CZECH
   [Anonymous], 1997, OFFICIAL J EUROPEA L, VL 117, P10
   [Anonymous], 2009, 41202007 ISO CZECH O
   [Anonymous], 2012, OFFICIAL J EUROPEA L, VL83, P1
   [Anonymous], 1990, OFFICIAL J EUROPEA L, V272, P1
   Belitz H. D., 2009, FOOD CHEM
   BLANCH GP, 1992, J AGR FOOD CHEM, V40, P1046, DOI 10.1021/jf00018a027
   Brown WH, 2011, ORGANIC CHEM
   Caligiani A, 2007, ANAL CHIM ACTA, V585, P110, DOI 10.1016/j.aca.2006.12.016
   Crews C., 2004, FOODBASE
   Guerrero ED, 2007, J CHROMATOGR A, V1167, P18, DOI 10.1016/j.chroma.2007.08.039
   Erbe T, 1998, Z LEBENSM UNTERS F A, V207, P400, DOI 10.1007/s002170050352
   Hermann A, 2001, EUR FOOD RES TECHNOL, V212, P683, DOI 10.1007/s002170100308
   Kashima Y, 1998, J FERMENT BIOENG, V85, P584, DOI 10.1016/S0922-338X(98)80009-3
   Mejias RC, 2002, J CHROMATOGR A, V953, P7, DOI 10.1016/S0021-9673(02)00122-X
   REMAUD G, 1992, FRESEN J ANAL CHEM, V342, P457, DOI 10.1007/BF00322207
   Rychtera M., 2009, CO BYSTE MELI VEDET, P412
   Tesfaye W, 2002, TRENDS FOOD SCI TECH, V13, P12, DOI 10.1016/S0924-2244(02)00023-7
   Thomas F, 2009, ANAL CHIM ACTA, V649, P98, DOI 10.1016/j.aca.2009.07.014
NR 22
TC 7
Z9 7
U1 0
U2 16
PU VUP FOOD RESEARCH INST, BRATISLAVA
PI BRATISLAVA 26
PA PRIEMYSELNA 4, PO BOX 25, BRATISLAVA 26, SK-824 75, SLOVAKIA
SN 1336-8672
J9 J FOOD NUTR RES
JI J. Food Nutr. Res.
PY 2012
VL 51
IS 3
BP 123
EP 131
PG 9
WC Food Science & Technology
SC Food Science & Technology
GA 024JX
UT WOS:000310106600001
DA 2019-07-15
ER

PT J
AU Dabke, RB
   Gebeyehu, Z
AF Dabke, Rajeev B.
   Gebeyehu, Zewdu
TI Using Mole Ratios of Electrolytic Products of Water for Analysis of
   Household Vinegar: An Experiment for the Undergraduate Physical
   Chemistry Laboratory
SO JOURNAL OF CHEMICAL EDUCATION
LA English
DT Article
DE First-Year Undergraduate/General; Laboratory Instruction; Physical
   Chemistry; Hands-On Learning/Manipulatives; Acids/Bases; Dyes/Pigments;
   Electrolytic/Galvanic Cells/Potentials; Gases; Oxidation/Reduction;
   Stoichiometry
ID LOW-COST APPARATUS; COULOMETRY; HYDROGEN; OXYGEN; ENERGY
AB A simple 3-h physical chemistry undergraduate experiment for the quantitative analysis of acetic acid in household vinegar is presented. The laboratory experiment combines titration concept with electrolysis and an application of the gas laws. A vinegar sample was placed in the cathode compartment of the electrolysis cell. Electrolysis of water generated OH-(aq) in the cathode compartment. Acetic acid in the vinegar sample was neutralized by electrolytically generated OH-(aq). Phenolphthalein was used as a visual indicator to detect the end point of the titration. The volume of O-2(g) produced at the anode was monitored. The amount of OH-(aq) produced at the cathode was determined from the volume of O-2(g) produced at the anode. The amount of acetic acid present in the sample was determined from the mole relationships between H+(aq), OH-(aq), and O-2(g). The concentration of acetic acid in household vinegar was determined to be 4.8%. The experimentally determined percentage of acetic acid was in agreement with the manufacturer's label and the volumetric titration results. The electrolysis cell was directly powered by a 9 V battery. Preparation of an electrolysis cell, experimental procedure, and results of the electrolytic titration are presented.
C1 [Dabke, Rajeev B.; Gebeyehu, Zewdu] Columbus State Univ, Dept Chem, Columbus, GA 31907 USA.
RP Dabke, RB (reprint author), Columbus State Univ, Dept Chem, Columbus, GA 31907 USA.
EM dabke_rajeev@columbusstate.edu
OI Dabke, Rajeev/0000-0002-2825-071X
FU Columbus State University's STEM faculty development mini-grant program
FX We thank James O. Schreck and Daniel Blumling for helpful discussions.
   We thank the reviewers of the manuscript for their comments and
   suggestions. We thank Claire Eunhye Cho, Heather Boyette, and Taralynn
   Williams for performing the experiment. We acknowledge the financial
   support from the Columbus State University's STEM faculty development
   mini-grant program.
CR Alyea H. N., 1966, J CHEM EDUC, V43, pA978
   Dabke R.B., 2010, CHEM ED, V15, P36
   DEAN JA, 1999, LANGES HDB CHEM
   DUPRE DB, 1994, J CHEM EDUC, V71, P70, DOI 10.1021/ed071p70
   Eberhardt W. H., 1964, J CHEM EDUC, V41, pA591
   Eggen PO, 2004, J CHEM EDUC, V81, P1337, DOI 10.1021/ed081p1337
   Ellis R.H., 1953, J CHEM EDUC, V30, P460
   FARRELL JJ, 1982, J CHEM EDUC, V59, P925, DOI 10.1021/ed059p925
   Feinstein H.I., 1977, J CHEM EDUC, V54, P432
   HABICH A, 1987, J CHEM EDUC, V64, P171, DOI 10.1021/ed064p171.1
   HEIDEMAN S, 1986, J CHEM EDUC, V63, P809
   Hoffman B, 2000, J CHEM EDUC, V77, P95, DOI 10.1021/ed077p95
   KELSH DJ, 1985, J CHEM EDUC, V62, P154, DOI 10.1021/ed062p154
   KOLB KE, 1986, J CHEM EDUC, V63, P517, DOI 10.1021/ed063p517
   Petrucci R.H., 1964, J CHEM EDUC, V41, P552
   PLUMB RC, 1973, J CHEM EDUC, V50, P61, DOI 10.1021/ed050p61
   ROFFIA S, 1988, J CHEM EDUC, V65, P725, DOI 10.1021/ed065p725
   Sawyer D.T., 1995, ELECTROCHEMISTRY CHE, P152
   SINGH MM, 1995, J CHEM EDUC, V72, pA4, DOI 10.1021/ed072pA4
   SKINNER JF, 1981, J CHEM EDUC, V58, P1017, DOI 10.1021/ed058p1017.1
   Slabaugh W. H., 1951, J CHEM EDUC, V28, P579
   Stauffer MT, 2008, J CHEM EDUC, V85, P523, DOI 10.1021/ed085p523
   STOCK JT, 1992, J CHEM EDUC, V69, P949, DOI 10.1021/ed069p949
   SUZUKI C, 1995, J CHEM EDUC, V72, P912, DOI 10.1021/ed072p912
   Swim J, 1996, J CHEM EDUC, V73, P679, DOI 10.1021/ed073p679
   Teichman L., 1957, J CHEM EDUC, V34, P291
   Van Lente K.A., 1959, J CHEM EDUC, V36, P576
   VANLENTE KA, 1966, J CHEM EDUC, V43, P306, DOI 10.1021/ed043p306
   Zhou RE, 1996, J CHEM EDUC, V73, P786, DOI 10.1021/ed073p786
NR 29
TC 2
Z9 2
U1 2
U2 32
PU AMER CHEMICAL SOC
PI WASHINGTON
PA 1155 16TH ST, NW, WASHINGTON, DC 20036 USA
SN 0021-9584
J9 J CHEM EDUC
JI J. Chem. Educ.
PD SEP
PY 2012
VL 89
IS 9
BP 1198
EP 1200
DI 10.1021/ed200352r
PG 3
WC Chemistry, Multidisciplinary; Education, Scientific Disciplines
SC Chemistry; Education & Educational Research
GA 991DR
UT WOS:000307682200024
DA 2019-07-15
ER

PT J
AU Ubeda, C
   Balsera, C
   Troncoso, AM
   Callejon, RM
   Morales, ML
AF Ubeda, C.
   Balsera, C.
   Troncoso, A. M.
   Callejon, R. M.
   Morales, M. L.
TI Validation of an analytical method for the determination of ethyl
   carbamate in vinegars
SO TALANTA
LA English
DT Article
DE Ethyl carbamate; Vinegar; Solid phase extraction; Gas
   chromatography-mass spectrometry
ID TANDEM MASS-SPECTROMETRY; STONE-FRUIT SPIRITS; GAS CHROMATOGRAPHY/MASS
   SPECTROMETRY; SOLID-PHASE MICROEXTRACTION; ALCOHOLIC BEVERAGES;
   FLUORESCENCE DETECTION; LIQUID-CHROMATOGRAPHY; FOODS; EXTRACTION
AB A solid phase extraction method (SPE) using Isolute ENV+ cartridges was validated for the determination of ethyl carbamate (EC) in different kinds of vinegars. The method proved to be quite sensitive, precise and accurate, improving the recovery and LQD of other existing methods for the same purpose. For the optimization of the method, different pH values of the sample were tested, resulting 5.5 the most adequate. Among the 14 samples analysed, only 5 of them had contents of EC above the quantification limits, ranging between 6.73 mu g/L and 56.4 mu g/L. The highest value was found in red wine vinegar. Taking into account the amount of vinegar consumed in a meal and the limits established for alcoholic beverages in some countries, the levels of ethyl carbamate in the vinegars tested in this work were acceptable. (C) 2011 Elsevier B.V. All rights reserved.
C1 [Ubeda, C.; Balsera, C.; Troncoso, A. M.; Callejon, R. M.; Morales, M. L.] Univ Seville, Fac Farm, Area Nutr & Bromatol, E-41012 Seville, Spain.
RP Morales, ML (reprint author), Univ Seville, Fac Farm, Area Nutr & Bromatol, C-P Garcia Gonzalez 2, E-41012 Seville, Spain.
EM mlmorales@us.es
RI Morales, M.Lourdes/M-7892-2014; UBEDA, CRISTINA/V-5870-2017; Troncoso,
   Ana M/A-6525-2008
OI Morales, M.Lourdes/0000-0002-0384-0326; UBEDA,
   CRISTINA/0000-0002-1320-4438; Troncoso, Ana M/0000-0003-0291-2823;
   Callejon Fernandez, Raquel Maria/0000-0001-5285-4575
FU Spanish Government; Ministry of Science and Innovation; 
   [AGL2007-66417-C02-01]
FX This research was made possible through the financial support from the
   Spanish Government by means of a predoctoral grant and the research
   project AGL2007-66417-C02-01 funded by the Ministry of Science and
   Innovation. The authors wish to thank Dr. A. Mas' research group from
   University Rovira i Virgili for providing fruit vinegars.
CR AOAC, 2000, AOAC OFF METH AN, P14
   Beland FA, 2005, FOOD CHEM TOXICOL, V43, P1, DOI 10.1016/j.fct.2004.07.018
   Deak E, 2010, FOOD RES INT, V43, P2452, DOI 10.1016/j.foodres.2010.09.014
   Delledonne D, 2001, APPL CATAL A-GEN, V221, P241, DOI 10.1016/S0926-860X(01)00796-7
   *EUR FOOD SAF AUTH, 2007, EFSA J, V551, P1
   European Commission, 2010, OFF J EUR UN L, V52, P52
   Hasnip S, 2007, J AGR FOOD CHEM, V55, P2755, DOI 10.1021/jf063121c
   Herbert P, 2002, J FOOD SCI, V67, P1616, DOI 10.1111/j.1365-2621.2002.tb08693.x
   Horii S., 2010, J I BREWING, V116, P187
   Jagerdeo E, 2002, J AGR FOOD CHEM, V50, P5797, DOI 10.1021/jf025559s
   Kim YKL, 2000, FOOD ADDIT CONTAM, V17, P469, DOI 10.1080/02652030050034055
   Lachenmeier D, 2005, ANAL BIOANAL CHEM, V382, P1407, DOI 10.1007/s00216-005-3285-2
   Lachenmeier DW, 2009, INT J ENV RES PUB HE, V6, P349, DOI 10.3390/ijerph6010349
   Lachenmeier DW, 2006, J CHROMATOGR A, V1108, P116, DOI 10.1016/j.chroma.2005.12.086
   Lim HS, 2011, FOOD CHEM, V126, P1373, DOI 10.1016/j.foodchem.2010.11.110
   MA YP, 1995, J CHROMATOGR A, V695, P259, DOI 10.1016/0021-9673(94)01155-8
   Maestre O, 2008, PROCESS BIOCHEM, V43, P803, DOI 10.1016/j.procbio.2008.03.007
   Mirvish S S, 1968, Adv Cancer Res, V11, P1
   Mirzoian A, 2006, J AOAC INT, V89, P1048
   Mitchell J., MONOGRAPHS EVALUATIO, V96, P1287
   Nobrega ICC, 2011, FOOD CHEM, V127, P1243, DOI 10.1016/j.foodchem.2011.01.125
   Park SK, 2007, FOOD CONTROL, V18, P975, DOI 10.1016/j.foodcont.2006.05.013
   Perestrelo R., 2010, J CHROMATOGR A, V1218, P3441
   Madrera RR, 2009, FOOD CONTROL, V20, P139, DOI 10.1016/j.foodcont.2008.03.004
   Romero SV, 2009, INT J FOOD SCI TECH, V44, P1206, DOI 10.1111/j.1365-2621.2009.01948.x
   Salmon A. G., 1991, RISKS CARCINOGENESIS, P48
   Schehl B, 2007, APPL MICROBIOL BIOT, V74, P843, DOI 10.1007/s00253-006-0736-4
   Taverniers I, 2004, TRAC-TREND ANAL CHEM, V23, P535, DOI 10.1016/j.trac.2004.04.001
   THORGEIRSSON UP, 1994, REGUL TOXICOL PHARM, V19, P130, DOI 10.1006/rtph.1994.1013
   Wang DP, 2007, FUEL PROCESS TECHNOL, V88, P807, DOI 10.1016/j.fuproc.2007.04.003
   Wang SHW, 1998, J FOOD DRUG ANAL, V6, P517
   Weber JV, 2009, ENVIRON CHEM LETT, V7, P233, DOI 10.1007/s10311-008-0168-8
   Zhang Y, 2008, ANAL CHIM ACTA, V627, P212, DOI 10.1016/j.aca.2008.08.014
NR 33
TC 15
Z9 18
U1 1
U2 54
PU ELSEVIER SCIENCE BV
PI AMSTERDAM
PA PO BOX 211, 1000 AE AMSTERDAM, NETHERLANDS
SN 0039-9140
J9 TALANTA
JI Talanta
PD JAN 30
PY 2012
VL 89
BP 178
EP 182
DI 10.1016/j.talanta.2011.12.012
PG 5
WC Chemistry, Analytical
SC Chemistry
GA 905ND
UT WOS:000301278000026
PM 22284477
DA 2019-07-15
ER
