# Supplementary material for: Knowledge Domain and Emerging Trends in Vinegar Research: A Bibliometric Review of the Literature from WoSCC
Source: Foods. 2020 Feb 10;9(2):166. doi: 10.3390/foods9020166 (PMC7074530; doi:10.3390/foods9020166)
Supplement: Supplementary file 1 [file foods-09-00166-s001.zip › Supplementary files/Supplementary Material/WoSCC dataset for CiteSpace/data/download2012_9x5unique.txt]

PT J
AU Saei-Dehkordi, SS
   Fallah, AA
   Ghafari, E
AF Saei-Dehkordi, S. Siavash
   Fallah, Aziz A.
   Ghafari, Ehsan
TI Determination of Lead, Cadmium, Copper, and Zinc Content in Commercial
   Iranian Vinegars Using Stripping Chronopotentiometry
SO FOOD ANALYTICAL METHODS
LA English
DT Article
DE Vinegars; Heavy metals; Food safety; Stripping chronopotentiometry;
   GFAAS
ID ACETIC-ACID; RATS
AB The rapid stripping chronopotentiometry (SCP) method was used to determine copper, lead, cadmium, and zinc in different kinds of vinegars (date, white grape, red grape, and apple) produced in Iran. The results of SCP were compared with graphite furnace atomic absorption spectrometry (GFAAS) as a reference method. There were no significant differences (p > 0.5) between the two methods. The range of concentration (ng/ml) of the analytes for heavy metals in different kinds of vinegars was as follows: copper (12.79-1,129), lead (3.32-253), cadmium (non-detectable concentration to 78), and zinc (26.12-3,725). The results demonstrated that it is possible to accurately determine the copper, lead, cadmium, and zinc content by direct analysis of vinegar samples using SCP method. The metal concentrations in all samples were lower than the maximum allowable limits legislated by the Institute of Standards and Industrial Research of Iran.
C1 [Saei-Dehkordi, S. Siavash; Fallah, Aziz A.] Shahrekord Univ, Res Inst Zoonot Dis, Shahrekord 34141, Iran.
   [Saei-Dehkordi, S. Siavash; Fallah, Aziz A.] Shahrekord Univ, Dept Food Hyg & Qual Control, Fac Vet Med, Shahrekord 34141, Iran.
RP Saei-Dehkordi, SS (reprint author), Shahrekord Univ, Res Inst Zoonot Dis, Shahrekord 34141, Iran.
EM saei@vet.sku.ac.ir
OI Fallah, Aziz A./0000-0003-3292-7647
FU Shahrekord University
FX The authors are grateful to the Shahrekord University for supporting
   this research.
CR ACOSTA A, 1993, B ENVIRON CONTAM TOX, V51, P852
   Akpinar-Bayizit A, 2010, NOT BOT HORTI AGROBO, V38, P64
   ARTILES AA, 1993, NAHRUNG, V37, P72
   Codex Alimentarius, 2000, PROP DRAFT REV REG S
   EBIHARA K, 1988, AGR BIOL CHEM TOKYO, V52, P1311
   Fallah AA, 2011, INT J FOOD SCI TECH, V46, P767, DOI 10.1111/j.1365-2621.2011.02554.x
   Fallah AA, 2011, MICROCHEM J, V98, P275, DOI 10.1016/j.microc.2011.02.007
   GONZALEZ AMT, 1988, NAHRUNG, V32, P743, DOI 10.1002/food.19880320809
   ISIRI (Institute of Standards and Industrial Research of Iran), 2007, ISIRI IR NAT STAND
   Kishi M, 1999, BIOSCI BIOTECH BIOCH, V63, P905, DOI 10.1271/bbb.63.905
   Kondo S, 2001, BIOSCI BIOTECH BIOCH, V65, P2690, DOI 10.1271/bbb.65.2690
   Liljeberg H, 1998, EUR J CLIN NUTR, V52, P368, DOI 10.1038/sj.ejcn.1600572
   Liu QY, 2010, SPECTROCHIM ACTA B, V65, P587, DOI 10.1016/j.sab.2010.06.004
   Lo Coco F, 2006, FOOD CONTROL, V17, P966, DOI 10.1016/j.fooscont.2005.06.015
   Mazza Stefano, 2009, P17, DOI 10.1007/978-88-470-0866-3_2
   Ndung'u K, 2004, TALANTA, V64, P258, DOI 10.1016/j.talanta.2004.02.017
   Saei-Dehkordi SS, 2011, MICROCHEM J, V98, P156, DOI 10.1016/j.microc.2011.01.001
   Saei-Dehkordi SS, 2010, FOOD CHEM TOXICOL, V48, P2945, DOI 10.1016/j.fct.2010.07.031
   Turkish Food Codex, 2002, COMM MAX LEV CERT CO
   Volpe MG, 2009, FOOD CHEM, V117, P553, DOI 10.1016/j.foodchem.2009.04.033
NR 20
TC 4
Z9 4
U1 2
U2 19
PU SPRINGER
PI NEW YORK
PA 233 SPRING ST, NEW YORK, NY 10013 USA
SN 1936-9751
EI 1936-976X
J9 FOOD ANAL METHOD
JI Food Anal. Meth.
PD AUG
PY 2012
VL 5
IS 4
BP 767
EP 773
DI 10.1007/s12161-011-9303-4
PG 7
WC Food Science & Technology
SC Food Science & Technology
GA 964KV
UT WOS:000305694700018
DA 2019-07-15
ER

PT J
AU Ruttanavut, J
   Matsumoto, Y
   Yamauchi, K
AF Ruttanavut, J.
   Matsumoto, Y.
   Yamauchi, K.
TI A fluorescence-based demonstration of intestinal villi and epithelial
   cell in chickens fed dietary silicic acid powder including bamboo
   vinegar compound liquid
SO HISTOLOGY AND HISTOPATHOLOGY
LA English
DT Article
DE Bamboo vinegar; Silicic acid; Chicken; Intestinal histology; AP-2 alpha;
   PCNA
ID CHAIN FATTY-ACIDS; ORGANIC-ACIDS; ABSORPTION; PERFORMANCE; MICROFLORA;
   MORPHOLOGY; CHARCOAL; POULTRY; PIGS; EKI
AB This study investigates the combined effect of silicic acid and bamboo vinegar compound liquid (SPV) on the growth and intestinal histological alterations in poultry. Forty-eight 7-day-old male Sanuki Cochin chickens were fed a commercial mash diet supplemented with SPV at 0, 0.1, 0.2, and 0.3% level ad libitum for 112 days. Body weight gain tended to improve with increased concentrations of dietary SPV, although these results were not statistically significant (P<0.1). Tissue observation by light microscopy revealed that the jejunal villus height (P<0.01) and duodenal and jejunal villus area (P<0.05) increased in the 0.2 and 0.3% SPV groups, respectively, compared with the control. Cell mitosis within the duodenum and jejunum also increased in the 0.2 and 0.3% SPV groups. Scanning electron microscopy revealed a prominent increase in the number of protuberant cells on the villus apical surface of the duodenum and jejunum for the 0.2 and 0.3% SPV groups compared with the control. Poultry in the 0.3% SPV group had the highest body weight gain and hypertrophied histological alterations of intestinal villi. Fluorescent microscopic images of cell mitosis and protuberant cells in the duodenal crypt clearly confirmed positive reactions for the activator protein 2 alpha (AP-2 alpha) and proliferating cell nuclear antigen (PCNA), compared with the control. The present results indicate that dietary SPV stimulates adsorption by the epithelial cells, which activate cell proliferation and self-renewal and regulate the expression of cell cycle regulators AP-2 alpha and PCNA, resulting in higher body weight gain. Thus, we can conclude that a concentration of 0.3% dietary SPV is ideal for promoting growth in poultry.
C1 [Ruttanavut, J.; Matsumoto, Y.; Yamauchi, K.] Kagawa Univ, Lab Anim Sci, Fac Agr, Miki, Kagawa 7610795, Japan.
RP Yamauchi, K (reprint author), Kagawa Univ, Lab Anim Sci, Fac Agr, Miki, Kagawa 7610795, Japan.
EM yamauchi@ag.kagawa-u.ac.jp
OI Matsumoto, Yoshiki/0000-0002-8620-2863
CR Akakabe Y, 2006, BIOSCI BIOTECH BIOCH, V70, P2797, DOI 10.1271/bbb.60317
   Carlisle E.M., 1981, FED PROC, V40, P866
   CASPARY W F, 1992, American Journal of Clinical Nutrition, V55, p299S, DOI 10.1093/ajcn/55.1.299s
   Choct M, 2009, BRIT POULTRY SCI, V50, P9, DOI 10.1080/00071660802538632
   Dhawale A., 2005, POULTRY INT, V44, P18
   Eckert D, 2005, GENOME BIOL, V6, DOI 10.1186/gb-2005-6-13-246
   ELLIOT MA, 1991, J NUTR, V121, P201
   FURUSE M, 1991, BRIT POULTRY SCI, V32, P159, DOI 10.1080/00071669108417337
   Gabert V. M., 1994, Journal of Animal and Feed Sciences, V3, P73
   Gabriel I, 2006, WORLD POULTRY SCI J, V62, P499, DOI [10.1017/S0043933906001115, 10.1079/WPS2006111]
   Gilmore MS, 2003, SCIENCE, V299, P1999, DOI 10.1126/science.1083534
   Griggs JP, 2005, J APPL POULTRY RES, V14, P750, DOI 10.1093/japr/14.4.750
   Iji PA, 1998, WORLD POULTRY SCI J, V54, P129, DOI 10.1079/WPS19980010
   Ikegami F, 1998, YAKUGAKU ZASSHI, V118, P27, DOI 10.1248/yakushi1947.118.1_27
   Kagawa University, 2006, RUL AN EXP KAG U
   Kimura Y, 2002, BIOL PHARM BULL, V25, P1026, DOI 10.1248/bpb.25.1026
   Langhout DJ, 1999, BRIT POULTRY SCI, V40, P340, DOI 10.1080/00071669987421
   LUTZ T, 1991, EXP PHYSIOL, V76, P615, DOI 10.1113/expphysiol.1991.sp003530
   McDowell L.R., 1992, MINERALS ANIMAL HUMA, P407
   Mekbungwan A, 2008, ANIMAL, V2, P366, DOI 10.1017/S1751731107001243
   NOY Y, 1995, POULTRY SCI, V74, P366, DOI 10.3382/ps.0740366
   Partanen KH, 1999, NUTR RES REV, V12, P117, DOI 10.1079/095442299108728884
   Roth FX, 1998, J ANIM FEED SCI, V7, P25, DOI 10.22358/jafs/69953/1998
   Ruttanavut J., 2009, International Journal of Poultry Science, V8, P229
   Samanta S, 2010, VET MED INT, P1, DOI [10.4061/2010/645150, DOI 10.4061/2010/645150]
   SAMIK K. P., 2007, J POULT SCI, V44, P389
   Stabach PR, 2006, ONCOGENE, V25, P2148, DOI 10.1038/sj.onc.1209250
   Tarachai P, 2000, POULTRY SCI, V79, P1578, DOI 10.1093/ps/79.11.1578
   Thomsen LE, 2006, VET PARASITOL, V142, P112, DOI 10.1016/j.vetpar.2006.05.032
   Watarai S, 2005, POULTRY SCI, V84, P515, DOI 10.1093/ps/84.4.515
   WOODS AL, 1991, HISTOPATHOLOGY, V19, P21, DOI 10.1111/j.1365-2559.1991.tb00890.x
   Xu ZR, 2003, POULTRY SCI, V82, P1030, DOI 10.1093/ps/82.6.1030
   Yamauchi K, 2006, BRIT POULTRY SCI, V47, P544, DOI 10.1080/0071660600963149
   Yamauchi K, 2007, ANIM SCI J, V78, P356, DOI 10.1111/j.1740-0929.2007.00448.x
   Yasar S, 1999, BRIT POULTRY SCI, V40, P65, DOI 10.1080/00071669987854
NR 35
TC 6
Z9 6
U1 1
U2 14
PU F HERNANDEZ
PI MURCIA
PA PLAZA FUENSANTA 2-7 C, 30008 MURCIA, SPAIN
SN 0213-3911
J9 HISTOL HISTOPATHOL
JI Histol. Histopath.
PD OCT
PY 2012
VL 27
IS 10
BP 1333
EP 1342
PG 10
WC Cell Biology; Pathology
SC Cell Biology; Pathology
GA 003BR
UT WOS:000308583700010
PM 22936452
DA 2019-07-15
ER
