# Supplementary material for: Knowledge Domain and Emerging Trends in Vinegar Research: A Bibliometric Review of the Literature from WoSCC
Source: Foods. 2020 Feb 10;9(2):166. doi: 10.3390/foods9020166 (PMC7074530; doi:10.3390/foods9020166)
Supplement: Supplementary file 1 [file foods-09-00166-s001.zip › Supplementary files/Supplementary Material/WoSCC dataset for CiteSpace/data/download2013_0x5unique.txt]

PT J
AU Cejudo-Bastante, MJ
   Duran-Guerrero, E
   Natera-Marin, R
   Castro-Mejias, R
   Garcia-Barroso, C
AF Cejudo-Bastante, Maria J.
   Duran-Guerrero, Enrique
   Natera-Marin, Ramon
   Castro-Mejias, Remedios
   Garcia-Barroso, Carmelo
TI Characterisation of commercial aromatised vinegars: phenolic compounds,
   volatile composition and antioxidant activity
SO JOURNAL OF THE SCIENCE OF FOOD AND AGRICULTURE
LA English
DT Article
DE aromatised vinegar; polyphenols; volatile compounds; antioxidant
   activity
ID BAR SORPTIVE EXTRACTION; SOLID-PHASE MICROEXTRACTION; OCIMUM-BASILICUM
   L.; CHEMICAL-COMPOSITION; GAS-CHROMATOGRAPHY; MASS-SPECTROMETRY;
   ESSENTIAL OIL; GC-MS; FORMATION MECHANISM; QUALITY VINEGARS
AB Background Nineteen commercially available aromatised vinegars, which were representative of this type of product, were tested to ascertain their phenolic and volatile composition and antioxidant activity. The aromatised vinegars came from different raw materials such as fruits, spices, herbs and vegetables. The antioxidant activity was determined by means of photochemiluminescence, phenolic profile by using ultra performance liquid chromatography with ultraviolet detection, and the volatile composition was determined by using stir bar sorptive extractiongas chromatographymass spectrometry. Results Nine polyphenolic compounds and 141 volatile compounds were identified. Vinegar aromatised with black truffle and rosemary obtained the highest values of antioxidant activity, followed by those aromatised with lemon, tarragon, aromatic herbs and vegetables. Antioxidant activity was highly correlated with the presence of trans-p-coutaric acid, trans-caftaric acid, 5-hydroxy-methylfurfural and furfural. Moreover, (Z)-3-hexen-1-ol was exclusive to the vinegar aromatised with tarragon, while p-menth-1,8-ol, dimethyl styrene, 4-methyl acetophenone and nootkatone were only found in vinegar aromatised with lemon. Conclusion On the basis of the results from the cluster analysis of cases, it can be concluded that the grouping responds more to the trademark of each vinegar than to the raw material. (C) 2012 Society of Chemical Industry
C1 [Cejudo-Bastante, Maria J.; Duran-Guerrero, Enrique; Natera-Marin, Ramon; Castro-Mejias, Remedios; Garcia-Barroso, Carmelo] Univ Cadiz, Dept Analyt Chem, Fac Sci CAIV, Puerto Real 11510, Spain.
RP Castro-Mejias, R (reprint author), Univ Cadiz, Dept Analyt Chem, Fac Sci CAIV, Agrifood Campus Int Excellence,POB 40, Puerto Real 11510, Spain.
EM remedios.castro@uca.es
RI Guerrero, Enrique Duran/J-8069-2018; Cejudo Bastante, Maria
   Jesus/M-8649-2014
OI Guerrero, Enrique Duran/0000-0003-2073-3394; Cejudo Bastante, Maria
   Jesus/0000-0003-0197-2429; castro mejias, remedios/0000-0002-6419-2473;
   Garcia Barroso, Carmelo/0000-0003-2284-2244; Natera Marin,
   Ramon/0000-0003-0864-3732
FU Consejeria de Educacion y Ciencia de la Junta de Comunidades de
   Castilla-La Mancha, y del Fondo Social Europeo
FX The authors would like to thank Consejeria de Educacion y Ciencia de la
   Junta de Comunidades de Castilla-La Mancha, y del Fondo Social Europeo
   as financial institutions.
CR AESCHBACH R, 1994, FOOD CHEM TOXICOL, V32, P31, DOI 10.1016/0278-6915(84)90033-4
   Almela L, 2006, J CHROMATOGR A, V1120, P221, DOI 10.1016/j.chroma.2006.02.056
   Alonso AM, 2004, FOOD RES INT, V37, P715, DOI 10.1016/j.foodres.2004.03.007
   Arabhosseini A, 2007, J FOOD ENG, V79, P561, DOI 10.1016/j.jfoodeng.2006.02.014
   Arnous A, 2001, J AGR FOOD CHEM, V49, P5736, DOI 10.1021/jf010827s
   Beekwilder J, 2005, J AGR FOOD CHEM, V53, P3313, DOI 10.1021/jf047880b
   Bellesia F, 1996, FLAVOUR FRAG J, V11, P239, DOI 10.1002/(SICI)1099-1026(199607)11:4<239::AID-FFJ573>3.0.CO;2-A
   Borbalan AMA, 2003, J CHROMATOGR A, V1012, P31, DOI 10.1016/S0021-9673(03)01187-7
   Bushman BS, 2004, J AGR FOOD CHEM, V52, P7982, DOI 10.1021/jf049149a
   Callejon RM, 2008, J AGR FOOD CHEM, V56, P8086, DOI 10.1021/jf800903n
   Bastante MJC, 2010, J AGR FOOD CHEM, V58, P11814, DOI 10.1021/jf1029493
   Chinnici F, 2009, J AGR FOOD CHEM, V57, P4784, DOI 10.1021/jf804005w
   Coelho E, 2008, ANAL CHIM ACTA, V624, P79, DOI 10.1016/j.aca.2008.06.032
   Crupi ML, 2007, FOOD CHEM, V105, P771, DOI 10.1016/j.foodchem.2007.01.041
   Dastmalchi K, 2008, LWT-FOOD SCI TECHNOL, V41, P391, DOI 10.1016/j.lwt.2007.03.007
   Dawidowicz AL, 2010, J PHARMACEUT BIOMED, V52, P79, DOI 10.1016/j.jpba.2009.12.024
   Diaz P, 2003, J CHROMATOGR A, V1017, P207, DOI 10.1016/j.chroma.2003.08.016
   Guerrero ED, 2008, J SEP SCI, V31, P3030, DOI 10.1002/jssc.200800307
   Falasconi M, 2005, SENSOR ACTUAT B-CHEM, V106, P88, DOI 10.1016/j.snb.2004.05.041
   Fecka I, 2008, FOOD CHEM, V108, P1039, DOI 10.1016/j.foodchem.2007.11.035
   Flamini G, 2007, ANAL CHIM ACTA, V589, P120, DOI 10.1016/j.aca.2007.02.053
   Gambelli L, 2004, J FOOD COMPOS ANAL, V17, P613, DOI 10.1016/j.jfca.2003.09.010
   GARCIA-PARRILLA MC, 1994, FOOD CHEM, V50, P313, DOI 10.1016/0308-8146(94)90140-6
   Genovese A, 2007, FOOD CHEM, V103, P1228, DOI 10.1016/j.foodchem.2006.10.027
   Gonzalez-Molina E, 2010, J PHARMACEUT BIOMED, V51, P327, DOI 10.1016/j.jpba.2009.07.027
   Guan WQ, 2007, FOOD CHEM, V101, P1558, DOI 10.1016/j.foodchem.2006.04.009
   Guerrero ED, 2006, J CHROMATOGR A, V1104, P47, DOI 10.1016/j.chroma.2005.12.006
   Ibanez E, 1999, J AGR FOOD CHEM, V47, P1400, DOI 10.1021/jf980982f
   Jayasinghe C, 2003, J AGR FOOD CHEM, V51, P4442, DOI 10.1021/jf034269o
   Cejudo-Bastante MJ, 2011, J AGR FOOD CHEM, V59, P12171, DOI 10.1021/jf202679y
   KIMURA K, 1983, J AGR FOOD CHEM, V31, P801, DOI 10.1021/jf00118a030
   Kordali S, 2005, J AGR FOOD CHEM, V53, P9452, DOI 10.1021/jf0516538
   Krizman M, 2007, J PHARMACEUT BIOMED, V43, P481, DOI 10.1016/j.jpba.2006.07.029
   Lee SJ, 2005, FOOD CHEM, V91, P131, DOI 10.1016/j.foodchem.2004.05.056
   Marrufo-Curtido A, 2012, LWT-FOOD SCI TECHNOL, V47, P332, DOI 10.1016/j.lwt.2012.01.028
   Masino F, 2005, FOOD CHEM, V92, P673, DOI 10.1016/j.foodchem.2004.08.029
   Mattila P, 2002, J AGR FOOD CHEM, V50, P3660, DOI 10.1021/jf020028p
   Mullen W, 2002, J AGR FOOD CHEM, V50, P5191, DOI 10.1021/jf020140n
   PELUSIO F, 1995, J AGR FOOD CHEM, V43, P2138, DOI 10.1021/jf00056a034
   Pereira J, 2011, TALANTA, V83, P899, DOI 10.1016/j.talanta.2010.10.064
   Perez-Coello MS, 1999, Z LEBENSM UNTERS F A, V208, P408, DOI 10.1007/s002170050438
   ROBERTSON GW, 1995, PHYTOCHEMISTRY, V38, P1175, DOI 10.1016/0031-9422(94)00782-O
   Rocha SM, 2007, J CHROMATOGR A, V1161, P292, DOI 10.1016/j.chroma.2007.05.093
   Schwarz M, 2009, J SEP SCI, V32, P1782, DOI 10.1002/jssc.200800706
   Shan B, 2005, J AGR FOOD CHEM, V53, P7749, DOI 10.1021/jf051513y
   Splivallo R, 2007, PHYTOCHEMISTRY, V68, P2584, DOI 10.1016/j.phytochem.2007.03.030
   Telci I, 2006, BIOCHEM SYST ECOL, V34, P489, DOI 10.1016/j.bse.2006.01.009
   Tripoli E, 2007, FOOD CHEM, V104, P466, DOI 10.1016/j.foodchem.2006.11.054
   Ueno T, 2004, J AGR FOOD CHEM, V52, P5677, DOI 10.1021/jf035517j
   Usai M, 2011, LWT-FOOD SCI TECHNOL, V44, P244, DOI 10.1016/j.lwt.2010.05.024
   Velasco-Negueruela A, 2001, J ESSENT OIL RES, V13, P401, DOI 10.1080/10412905.2001.9699705
   Venskutionis P, 1995, DEV FOOD SCI, V37, P833
   YU TH, 1994, J AGR FOOD CHEM, V42, P1342, DOI 10.1021/jf00042a018
NR 53
TC 5
Z9 5
U1 3
U2 75
PU WILEY
PI HOBOKEN
PA 111 RIVER ST, HOBOKEN 07030-5774, NJ USA
SN 0022-5142
EI 1097-0010
J9 J SCI FOOD AGR
JI J. Sci. Food Agric.
PD APR
PY 2013
VL 93
IS 6
BP 1284
EP 1302
DI 10.1002/jsfa.5885
PG 19
WC Agriculture, Multidisciplinary; Chemistry, Applied; Food Science &
   Technology
SC Agriculture; Chemistry; Food Science & Technology
GA 113TB
UT WOS:000316690200006
PM 23080317
DA 2019-07-15
ER

PT J
AU Lee, JH
   Cho, HD
   Jeong, JH
   Lee, MK
   Jeong, YK
   Shim, KH
   Seo, KI
AF Lee, Ju-Hye
   Cho, Hyun-Dong
   Jeong, Ji-Hye
   Lee, Mi-Kyung
   Jeong, Yong-Ki
   Shim, Ki-Hwan
   Seo, Kwon-Il
TI New vinegar produced by tomato suppresses adipocyte differentiation and
   fat accumulation in 3T3-L1 cells and obese rat model
SO FOOD CHEMISTRY
LA English
DT Article
DE Tomato vinegar; Anti-obesity; Adipocyte; High-fat diet; Fermentation
ID CORONARY HEART-DISEASE; ACETIC-ACID; ADIPOSE-TISSUE; VISCERAL FAT;
   ANTIOXIDANT CAPACITY; INSULIN-RESISTANCE; GARCINIA-CAMBOGIA; LYCOPENE;
   DIET; CHOLESTEROL
AB There is an increasing surplus of tomatoes that are abandoned due to their failure to meet customer standards. Therefore, to allow both value additions and the effective reuse of surplus tomatoes, we developed tomato vinegar (TV) containing phytochemicals and evaluated its anti-obesity effects in vitro and in vivo. TV inhibited adipocyte differentiation of 3T3-L1 preadipocyte and lipid accumulation during differentiation. TV supplementation in rats fed a high-fat diet (HFD) markedly decreased visceral fat weights without changing the food and calories intakes. TV significantly decreased hepatic triglyceride and cholesterol levels compared to the HFD group. Furthermore, TV lowered plasma LDL-cholesterol level and antherogenic index compared to the HFD group, whereas elevated HDL-cholesterol to total cholesterol ratio. These results show that TV prevented obesity by suppressing visceral fat and lipid accumulation in adipocyte and obese rats, and suggest that TV can be used as an anti-obesity therapeutic agent or functional food. (C) 2013 Elsevier Ltd. All rights reserved.
C1 [Lee, Ju-Hye; Cho, Hyun-Dong; Jeong, Ji-Hye; Lee, Mi-Kyung; Seo, Kwon-Il] Sunchon Natl Univ, Dept Food & Nutr, Sunchon 540950, South Korea.
   [Lee, Ju-Hye] Sunchon Natl Univ, Res Inst Basic Sci, Jeonnam 540950, South Korea.
   [Jeong, Yong-Ki] Dong A Univ, Dept Med Biosci, Pusan 604714, South Korea.
   [Shim, Ki-Hwan] Gyeongsang Natl Univ, Dept Food Sci & Technol, Jinju 660701, South Korea.
RP Seo, KI (reprint author), Sunchon Natl Univ, Dept Food & Nutr, 255 Jungang Ro, Sunchon 540950, Jeonnam, South Korea.
EM seoki@sunchon.ac.kr
FU Technology Development Program for Agriculture and Forestry food and
   Fisheries of the Republic of Korea [610003-03-3-HD120]
FX This research was supported by a Grant (no. 610003-03-3-HD120) from the
   Technology Development Program for Agriculture and Forestry food and
   Fisheries of the Republic of Korea.
CR Alshatwi AA, 2010, NUTR RES, V30, P66, DOI 10.1016/j.nutres.2009.12.002
   Arab L, 2000, AM J CLIN NUTR, V71, p1691S, DOI 10.1093/ajcn/71.6.1691S
   Arai T, 2013, J NUTR BIOCHEM, V24, P267, DOI 10.1016/j.jnutbio.2012.06.002
   Barzilai N, 1999, DIABETES, V48, P94, DOI 10.2337/diabetes.48.1.94
   Beckles DM, 2012, POSTHARVEST BIOL TEC, V63, P129, DOI 10.1016/j.postharvbio.2011.05.016
   Bicanic D, 2005, J AGR FOOD CHEM, V53, P3295, DOI 10.1021/jf040435w
   Budak NH, 2011, J AGR FOOD CHEM, V59, P6638, DOI 10.1021/jf104912h
   Choi SH, 2011, J AGR FOOD CHEM, V59, P12801, DOI 10.1021/jf202791j
   Cinti S, 2005, J LIPID RES, V46, P2347, DOI 10.1194/jlr.M500294-JLR200
   Engelhard YN, 2006, AM HEART J, V151, DOI 10.1016/j.ahj.2005.05.008
   FOLCH J, 1957, J BIOL CHEM, V226, P497
   Fornelli F, 2007, TOXICOL IN VITRO, V21, P217, DOI 10.1016/j.tiv.2006.09.024
   Foster MT, 2010, PHYSIOL BEHAV, V101, P282, DOI 10.1016/j.physbeh.2010.05.014
   FRIEDEWALD WT, 1972, CLIN CHEM, V18, P499
   Fushimi T, 2006, BRIT J NUTR, V95, P916, DOI 10.1079/BJN20061740
   Fushimi T, 2005, BRIT J NUTR, V94, P714, DOI 10.1079/BJN20051545
   Ghasi S, 2000, J ETHNOPHARMACOL, V69, P21, DOI 10.1016/S0378-8741(99)00106-3
   Gouranton E, 2011, J NUTR BIOCHEM, V22, P642, DOI 10.1016/j.jnutbio.2010.04.016
   GREENWOOD MRC, 1981, AM J PHYSIOL, V240, pE72
   Gullo M, 2008, INT J FOOD MICROBIOL, V125, P46, DOI 10.1016/j.ijfoodmicro.2007.11.076
   Haslam DW, 2005, LANCET, V366, P1197, DOI 10.1016/S0140-6736(05)67483-1
   Hayamizu K, 2003, CURR THER RES CLIN E, V64, P551, DOI [10.1016/j.curtheres.2003.08.006, 10.1016/S0011-393X(03)00152-8]
   Horiuchi J, 2000, J BIOSCI BIOENG, V90, P289, DOI 10.1263/jbb.90.289
   Horiuchi JI, 1999, J BIOSCI BIOENG, V88, P107, DOI 10.1016/S1389-1723(99)80186-8
   Hsu YM, 2008, BIOSCI BIOTECH BIOCH, V72, P677, DOI 10.1271/bbb.70402
   Ibrahim HS, 2008, J MED FOOD, V11, P551, DOI 10.1089/jmf.2007.0517
   Ilic D., 2011, COCHRANE DATABASE SY, V9
   James WPT, 2008, J INTERN MED, V263, P336, DOI 10.1111/j.1365-2796.2008.01922.x
   Kim AY, 2012, FOOD CHEM, V130, P42, DOI 10.1016/j.foodchem.2011.06.050
   Kim S. W., 2008, J LIFE SCI, V18, P1410
   Kim YJ, 2008, NUTR RES, V28, P414, DOI 10.1016/j.nutres.2008.03.015
   Kondo S, 2001, BIOSCI BIOTECH BIOCH, V65, P2690, DOI 10.1271/bbb.65.2690
   Kondo T, 2009, BIOSCI BIOTECH BIOCH, V73, P1837, DOI 10.1271/bbb.90231
   Kondo T, 2009, J AGR FOOD CHEM, V57, P5982, DOI 10.1021/jf900470c
   Lee Man-Hyo, 2011, Korean Journal of Microbiology and Biotechnology, V39, P146
   Markovits N, 2009, ISR MED ASSOC J, V11, P598
   Omoni AO, 2005, TRENDS FOOD SCI TECH, V16, P344, DOI 10.1016/j.tifs.2005.02.002
   Palozza P, 2010, CARCINOGENESIS, V31, P1813, DOI 10.1093/carcin/bgq157
   Pannellini T, 2010, CANCER PREV RES, V3, P1284, DOI 10.1158/1940-6207.CAPR-09-0237
   Rao AV, 2002, EXP BIOL MED, V227, P908, DOI 10.1177/153537020222701011
   Rao AVR, 2000, J AM COLL NUTR, V19, P563, DOI 10.1080/07315724.2000.10718953
   Rissanen T, 2002, EXP BIOL MED, V227, P900, DOI 10.1177/153537020222701010
   Saito M, 2005, FOOD CHEM TOXICOL, V43, P411, DOI 10.1016/j.fct.2004.11.008
   Sakakibara S, 2006, BIOCHEM BIOPH RES CO, V344, P597, DOI 10.1016/j.bbrc.2006.03.176
   Setorki M, 2010, LIPIDS HEALTH DIS, V9, DOI 10.1186/1476-511X-9-10
   Shoji K, 2008, OBES RES CLIN PRACT, V2, P269, DOI 10.1016/j.orcp.2008.09.001
   Silaste ML, 2007, BRIT J NUTR, V98, P1251, DOI 10.1017/S0007114507787445
   Siracusa L, 2012, J AGR FOOD CHEM, V60, P309, DOI 10.1021/jf203858y
   SLINKARD K, 1977, AM J ENOL VITICULT, V28, P49
   Sluijs I, 2009, J NUTR, V139, P987, DOI 10.3945/jn.108.101451
   Softic S, 2012, PLOS ONE, V7, DOI 10.1371/journal.pone.0038952
   Stewart AJ, 2000, J AGR FOOD CHEM, V48, P2663, DOI 10.1021/jf000070p
   Stringer DM, 2010, BBA-MOL CELL BIOL L, V1801, P1375, DOI 10.1016/j.bbalip.2010.08.011
   Sun L, 2012, J EXP BOT, V63, P3097, DOI 10.1093/jxb/ers026
   TONUCCI LH, 1995, J AGR FOOD CHEM, V43, P579, DOI 10.1021/jf00051a005
   Tyssandier V, 2004, J AM COLL NUTR, V23, P148, DOI 10.1080/07315724.2004.10719355
   USDA foreign agricultural service (United States Government Printing Office Washington DC), 2008, US WORLD TOM SIT
   Vallverdu-Queralt A, 2012, J AGR FOOD CHEM, V60, P3126, DOI 10.1021/jf205216m
   Wang MF, 1998, J AGR FOOD CHEM, V46, P4869, DOI 10.1021/jf980614b
   Wang Y, 2010, INT J CANCER, V126, P1788, DOI 10.1002/ijc.24689
   Wayne W. F., 2002, J FOOD COMPOS ANAL, V15, P309
   Yae M., 2007, J KOREAN SOC FOOD SC, V36, P1425, DOI [10.3746/jkfn.2007.36.11.1425, DOI 10.3746/JKFN.2007.36.11.1425]
NR 62
TC 21
Z9 23
U1 2
U2 66
PU ELSEVIER SCI LTD
PI OXFORD
PA THE BOULEVARD, LANGFORD LANE, KIDLINGTON, OXFORD OX5 1GB, OXON, ENGLAND
SN 0308-8146
EI 1873-7072
J9 FOOD CHEM
JI Food Chem.
PD DEC 1
PY 2013
VL 141
IS 3
BP 3241
EP 3249
DI 10.1016/j.foodchem.2013.05.126
PG 9
WC Chemistry, Applied; Food Science & Technology; Nutrition & Dietetics
SC Chemistry; Food Science & Technology; Nutrition & Dietetics
GA 249GW
UT WOS:000326766700222
PM 23871083
DA 2019-07-15
ER

PT J
AU Jo, D
   Kim, GR
   Yeo, SH
   Jeong, YJ
   Noh, BS
   Kwon, JH
AF Jo, Doekjo
   Kim, Gui-Ran
   Yeo, Soo-Hwan
   Jeong, Yong-Jin
   Noh, Bong Soo
   Kwon, Joong-Ho
TI Analysis of Aroma Compounds of Commercial Cider Vinegars with Different
   Acidities using SPME/GC-MS, Electronic Nose, and Sensory Evaluation
SO FOOD SCIENCE AND BIOTECHNOLOGY
LA English
DT Article
DE cider vinegar; volatile; SPME/GC-MS; electronic nose; sensory evaluation
ID WINE VINEGARS; VOLATILE COMPOUNDS; MASS-SPECTROMETRY; OAK CHIPS;
   CLASSIFICATION; ACETIFICATION; EXTRACTION
AB Aroma compounds of commercial cider vinegars according to their acidity (low, moderate, double-strength, and triple-strength) were comparatively investigated. SPME/GC-MS analysis revealed 8 types of aroma compounds commonly existing in the vinegar including acetic acid. A cider vinegar with moderate acidity showed the most volatile profiles. Electronic nose analysis suggested that the peak at 0.40 s was a component related to total acidity of vinegar. Principal component analysis enabled e-nose to discriminate easily by presenting the separated position depending on total acidity. Significant differences with the acidity were observed in the pungent odor intensity and odor preference. According to the results, the moderate acidity vinegar was revealed to retain most volatile profiles and sensory odor. Compared to sensory evaluation, the analysis using SPME/GC-MS and e-nose provided more distinct patterns on their volatile compounds depending on their acidity, which might be a potential tool in determining the volatile profiles of cider vinegars.
C1 [Jo, Doekjo; Kim, Gui-Ran; Kwon, Joong-Ho] Kyungpook Natl Univ, Dept Food Sci & Technol, Taegu 702701, South Korea.
   [Yeo, Soo-Hwan] RDA, NASS, Dept Agrofood Resources, Fermentat & Food Proc Div, Suwon 441853, South Korea.
   [Jeong, Yong-Jin] Keimyung Univ, Dept & Food Sci & Technol, Taegu 704701, South Korea.
   [Noh, Bong Soo] Seoul Womens Univ, Dept & Food Sci & Technol, Seoul 139774, South Korea.
RP Kwon, JH (reprint author), Kyungpook Natl Univ, Dept Food Sci & Technol, Taegu 702701, South Korea.
EM jhkwon@knu.ac.kr
FU Cooperative Research Program of RDA, Republic of Korea [PJ008488032012]
FX This study was supported by the Cooperative Research Program (Project
   No. PJ008488032012) of RDA, Republic of Korea.
CR Anklam E, 1998, FOOD CHEM, V61, P243, DOI 10.1016/S0308-8146(97)00104-0
   BLANCH GP, 1992, J AGR FOOD CHEM, V40, P1046, DOI 10.1021/jf00018a027
   Callejon RM, 2009, FOOD CHEM, V113, P1252, DOI 10.1016/j.foodchem.2008.08.027
   Capone S, 2013, SENSOR ACTUAT B-CHEM, V179, P259, DOI 10.1016/j.snb.2012.10.142
   Cocchi M, 2008, TALANTA, V74, P547, DOI 10.1016/j.talanta.2007.06.016
   Desrochers R, 2002, FOOD QUAL PREFER, V13, P397, DOI 10.1016/S0950-3293(02)00078-2
   Giordano L, 2003, J CHROMATOGR A, V1017, P141, DOI 10.1016/j.chroma.2003.08.029
   In HY, 1995, KOREAN J FOOD SCI TE, V27, P235
   조덕조, 2012, [Korean Journal of Food Science and Technology, 한국식품과학회지], V44, P699, DOI 10.9721/KJFST.2012.44.6.699
   Lee SW, 2012, FOOD SCI BIOTECHNOL, V21, P453, DOI 10.1007/s10068-012-0057-6
   Lee YC, 2000, FOOD IND NUTR, V5, P13
   Mazza Stefano, 2009, P17, DOI 10.1007/978-88-470-0866-3_2
   Mejias RC, 2002, J CHROMATOGR A, V953, P7, DOI 10.1016/S0021-9673(02)00122-X
   Morales ML, 2004, FOOD CHEM, V88, P305, DOI 10.1016/j.foodchem.2004.04.004
   Morales ML, 2001, EUR FOOD RES TECHNOL, V212, P676, DOI 10.1007/s002170100301
   Nurjuliana M, 2011, MEAT SCI, V88, P638, DOI 10.1016/j.meatsci.2011.02.022
   Ou Andi Shau-mei, 2009, P223, DOI 10.1007/978-88-470-0866-3_14
   Pizarro C, 2008, ANAL CHIM ACTA, V608, P38, DOI 10.1016/j.aca.2007.12.006
   *SAS I INC, 1990, SAS US GUID
   Signore A. del, 2001, Journal of Food Engineering, V50, P77, DOI 10.1016/S0260-8774(00)00195-3
   Sim CO, 2003, SENSORS, V3, P458, DOI 10.3390/s31000458
   Soo Noh Bong, 2003, [Korean Journal of Food Science and Technology, 한국식품과학회지], V35, P144
   Su MS, 2010, FOOD CHEM, V119, P923, DOI 10.1016/j.foodchem.2009.07.053
   Tesfaye W, 2002, J SENS STUD, V17, P133, DOI 10.1111/j.1745-459X.2002.tb00338.x
   Tesfaye W, 2004, ANAL CHIM ACTA, V513, P239, DOI 10.1016/j.aca.2003.11.079
   The Merck (index), 2001, ENC CHEM DRUGS BIOL
   Ubeda C, 2011, FOOD RES INT, V44, P259, DOI 10.1016/j.foodres.2010.10.025
   Wilson AD, 2009, SENSORS-BASEL, V9, P5099, DOI 10.3390/s90705099
   Yoon H. N., 1998, KOREAN J FOOD SCI TE, V30, P299
   Zhang QY, 2008, SENSOR ACTUAT B-CHEM, V128, P586, DOI 10.1016/j.snb.2007.07.058
NR 30
TC 10
Z9 12
U1 3
U2 59
PU KOREAN SOCIETY FOOD SCIENCE & TECHNOLOGY-KOSFOST
PI SEOUL
PA #605, KOREA SCI TECHNOL CENT, 635-4 YEOKSAM-DONG, KANGNAM-GU, SEOUL,
   135-703, SOUTH KOREA
SN 1226-7708
EI 2092-6456
J9 FOOD SCI BIOTECHNOL
JI Food Sci. Biotechnol.
PD DEC
PY 2013
VL 22
IS 6
BP 1559
EP 1565
DI 10.1007/s10068-013-0251-1
PG 7
WC Food Science & Technology
SC Food Science & Technology
GA 286MU
UT WOS:000329474200011
DA 2019-07-15
ER

PT J
AU Camin, F
   Bontempo, L
   Perini, M
   Tonon, A
   Breas, O
   Guillou, C
   Moreno-Rojas, JM
   Gagliano, G
AF Camin, F.
   Bontempo, L.
   Perini, M.
   Tonon, A.
   Breas, O.
   Guillou, C.
   Moreno-Rojas, J. M.
   Gagliano, G.
TI Control of wine vinegar authenticity through delta O-18 analysis
SO FOOD CONTROL
LA English
DT Article
DE Isotope Ratio Mass Spectrometer; Dried grapes; Illegal rehydration; Wine
   vinegar
ID STABLE-ISOTOPE RATIOS; ACETIC-ACID; ORIGIN; WATER
AB Production of wine vinegar by fermenting dried grapes and rehydrating with tap water is not allowed by European Regulations. In this study we proved experimentally that delta O-18 analysis of beverage water, officially used to detect the watering of wine and rehydration of concentrated fruit juice, can also be applied to vinegar to detect this kind of fraud. We considered fourteen production chains from wine to the corresponding raw vinegar and diluted vinegar (6% of acidity), and the official European wine databank established according to EU Reg. 555/2008. delta O-18 limit values of -2 parts per thousand and -5 parts per thousand were defined for raw and diluted vinegars produced from fresh grapes. Values lower than these limits indicate a significant addition of water to a starting matrix with a sugar concentration much higher than fresh grapes. On this basis, more than 60% of 92 suspicious wine vinegars imported to the Italian market were shown not to be authentic, but rather obtained by diluting a concentrated source such as dried grapes with water. (C) 2012 Elsevier Ltd. All rights reserved.
C1 [Camin, F.; Bontempo, L.; Perini, M.; Tonon, A.] IASMA Fdn Edmund Mach, I-38010 San Michele All Adige, TN, Italy.
   [Breas, O.; Guillou, C.; Moreno-Rojas, J. M.] Commiss European Communities, Joint Res Ctr, Inst Hlth & Consumer Protect, Syst Toxicol Unit, I-21020 Ispra, Italy.
   [Gagliano, G.] Minist Polit Agr Alimentari & Forestali, Dipartimento Ispettorato Cent Tutela Qualita & Re, Lab Catania, I-95122 Catania, Italy.
RP Camin, F (reprint author), IASMA Fdn Edmund Mach, Via E Mach 1, I-38010 San Michele All Adige, TN, Italy.
EM federica.camin@iasma.it
RI Bontempo, Luana/B-7777-2011; MORENO ROJAS, JOSE MANUEL/C-8399-2015
OI MORENO ROJAS, JOSE MANUEL/0000-0002-9372-1346; Camin,
   Federica/0000-0003-0509-6745; GUILLOU, Claude/0000-0002-6210-3457
FU Italian Ministry of Agricultural, Food and Forestry Policy
FX The study was funded by the Italian Ministry of Agricultural, Food and
   Forestry Policy.
CR [Anonymous], 1997, 12141 ENV
   Asfaha DG, 2011, J CEREAL SCI, V53, P170, DOI 10.1016/j.jcs.2010.11.004
   Boffo EF, 2006, QUIM NOVA, V29, P456, DOI 10.1590/S0100-40422006000300010
   Bowen G. J., 2011, ONLINE ISOTOPES PREC
   Cabras P, 2004, CHIMICA DEGLI ALIMEN
   Camin F, 2012, ANAL CHIM ACTA, V711, P54, DOI 10.1016/j.aca.2011.10.047
   Camin F, 2010, RAPID COMMUN MASS SP, V24, P1810, DOI 10.1002/rcm.4581
   Camin F, 2010, J AGR FOOD CHEM, V58, P570, DOI 10.1021/jf902814s
   Fasolato L, 2010, J AGR FOOD CHEM, V58, P10979, DOI 10.1021/jf1015126
   Foerstel H, 2007, ANAL BIOANAL CHEM, V388, P541, DOI 10.1007/s00216-007-1241-z
   Hattori R, 2010, J AGR FOOD CHEM, V58, P7115, DOI 10.1021/jf100406y
   Hermann A, 2008, AM J ENOL VITICULT, V59, P194
   Kelly S, 2005, TRENDS FOOD SCI TECH, V16, P555, DOI 10.1016/j.tifs.2005.08.008
   KRUEGER DA, 1992, J AOAC INT, V75, P725
   Longinelli A, 2003, J HYDROL, V270, P75, DOI 10.1016/S0022-1694(02)00281-0
   Martin Gerard J., 2003, Phytochemistry Reviews, V2, P179, DOI 10.1023/B:PHYT.0000004187.23624.dd
   [Oeno 17/2001 OIV], 2009, COMP INT METH AN WIN, V2
   REMAUD G, 1992, FRESEN J ANAL CHEM, V342, P457, DOI 10.1007/BF00322207
   Rossmann A, 1996, Z LEBENSM UNTERS FOR, V203, P277, DOI 10.1007/BF01192878
   Rossmann A, 1999, Z LEBENSM UNTERS F A, V208, P400, DOI 10.1007/s002170050437
   Thomas F, 2009, ANAL CHIM ACTA, V649, P98, DOI 10.1016/j.aca.2009.07.014
   Versini G, 2006, ANAL CHIM ACTA, V563, P325, DOI 10.1016/j.aca.2006.01.098
   Versini G, 1997, ACS SYM SER, V661, P113
   YUNIANTA, 1995, J AGR FOOD CHEM, V43, P2411, DOI 10.1021/jf00057a018
NR 24
TC 14
Z9 15
U1 1
U2 76
PU ELSEVIER SCI LTD
PI OXFORD
PA THE BOULEVARD, LANGFORD LANE, KIDLINGTON, OXFORD OX5 1GB, OXON, ENGLAND
SN 0956-7135
EI 1873-7129
J9 FOOD CONTROL
JI Food Control
PD JAN
PY 2013
VL 29
IS 1
BP 107
EP 111
DI 10.1016/j.foodcont.2012.05.055
PG 5
WC Food Science & Technology
SC Food Science & Technology
GA 020HW
UT WOS:000309800600019
DA 2019-07-15
ER

PT J
AU Cejudo-Bastante, MJ
   Dodero, MCR
   Guerrero, ED
   Mejias, RC
   Marin, RN
   Barroso, CG
AF Jesus Cejudo-Bastante, Maria
   Rodriguez Dodero, M. Carmen
   Duran Guerrero, Enrique
   Castro Mejias, Remedios
   Natera Marin, Ramon
   Garcia Barroso, Carmelo
TI Development and optimisation by means of sensory analysis of new
   beverages based on different fruit juices and sherry wine vinegar
SO JOURNAL OF THE SCIENCE OF FOOD AND AGRICULTURE
LA English
DT Article
DE sherry vinegar; fruit juice; sensory analysis; acceptability; new
   products
ID FOOD CHOICE; PHENOLIC COMPOSITION; ORANGE JUICES; BLOOD ORANGE; TASTE;
   QUALITY; PREFERENCES; POLYPHENOLS; CONSUMPTION; PERCEPTION
AB BACKGROUND: Despite the long history of sherry wine vinegar, new alternatives of consumption are being developed, with the aim of diversifying its market. Several new acetic-based fruit juices have been developed by optimising the amount of sherry wine vinegar added to different fruit juices: apple, peach, orange and pineapple. Once the concentrations of wine vinegar were optimised by an expert panel, the aforementioned new acetic fruit juices were tasted by 86 consumers. Three different aspects were taken into account: habits of consumption of vinegar and fruit juices, gender and age. RESULTS: Based on the sensory analysis, 50 g kg1 of wine vinegar was the optimal and preferred amount of wine vinegar added to the apple, orange and peach juices, whereas 10 g kg1 was the favourite for the pineapple fruit. Based on the olfactory and gustatory impression, and purchase intent', the acetic beverages made from peach and pineapple juices were the most appreciated, followed by apple juice, while those obtained from orange juice were the least preferred by consumers. CONCLUSION: New opportunities for diversification of the oenological market could be possible as a result of the development of this type of new product which can be easily developed by any vinegar or fruit juice maker company. (c) 2012 Society of Chemical Industry
C1 [Jesus Cejudo-Bastante, Maria; Rodriguez Dodero, M. Carmen; Duran Guerrero, Enrique; Castro Mejias, Remedios; Natera Marin, Ramon; Garcia Barroso, Carmelo] Univ Cadiz, Fac Sci CAIV, Dept Analyt Chem, E-11510 Puerto Real, Cadiz, Spain.
RP Guerrero, ED (reprint author), Univ Cadiz, Fac Sci CAIV, Dept Analyt Chem, Agrifood Campus Int Excellence,POB 40, E-11510 Puerto Real, Cadiz, Spain.
EM enrique.duranguerrero@uca.es
RI Cejudo Bastante, Maria Jesus/M-8649-2014; Guerrero, Enrique
   Duran/J-8069-2018
OI Cejudo Bastante, Maria Jesus/0000-0003-0197-2429; Guerrero, Enrique
   Duran/0000-0003-2073-3394; Garcia Barroso, Carmelo/0000-0003-2284-2244;
   Rodriguez Dodero, M. Carmen/0000-0002-4108-0946; castro mejias,
   remedios/0000-0002-6419-2473; Natera Marin, Ramon/0000-0003-0864-3732
FU Consejeria de Educacion y Ciencia de la Junta de Comunidades de
   Castilla-La Mancha, y del Fondo Social Europeo
FX The authors would like to thank Exvina, S. L. (Jerez, Spain) for
   providing us with the vinegars. We also thank Consejeria de Educacion y
   Ciencia de la Junta de Comunidades de Castilla-La Mancha, y del Fondo
   Social Europeo as financial institutions.
CR Alonso AM, 2004, FOOD RES INT, V37, P715, DOI 10.1016/j.foodres.2004.03.007
   Babicz-Zielinska E, 1999, FOOD QUAL PREFER, V10, P139, DOI 10.1016/S0950-3293(99)00005-1
   Cardello AV, 2003, J FOOD SCI, V68, P1519, DOI 10.1111/j.1365-2621.2003.tb09677.x
   Bastante MJC, 2010, J AGR FOOD CHEM, V58, P11814, DOI 10.1021/jf1029493
   Cerezo AB, 2008, FOOD CHEM, V109, P606, DOI 10.1016/j.foodchem.2008.01.013
   Connors M, 2001, APPETITE, V36, P189, DOI 10.1006/appe.2001.0400
   Crossley ML, 2001, BRIT DENT J, V191, P198, DOI 10.1038/sj.bdj.4801139a
   De Bruijn GJ, 2007, PSYCHOL HEALTH, V22, P899, DOI 10.1080/14768320601176113
   Guerrero ED, 2010, J SCI FOOD AGR, V90, P712, DOI 10.1002/jsfa.3873
   Ejaz S, 2006, J SCI FOOD AGR, V86, P339, DOI 10.1002/jsfa.2396
   GALVEZ MC, 1994, Z LEBENSM UNTERS FOR, V199, P29, DOI 10.1007/BF01192948
   Gambelli L, 2004, J FOOD COMPOS ANAL, V17, P613, DOI 10.1016/j.jfca.2003.09.010
   GARCIA-PARRILLA MC, 1994, FOOD CHEM, V50, P313, DOI 10.1016/0308-8146(94)90140-6
   GarciaParrilla C, 1996, J LIQ CHROMATOGR R T, V19, P247, DOI 10.1080/10826079608005510
   Gerbi V, 1997, SCI ALIMENT, V17, P349
   Gomez MLM, 2006, J FOOD SCI, V71, pS238
   GonzalezVinas MA, 1996, J SENS STUD, V11, P129, DOI 10.1111/j.1745-459X.1996.tb00037.x
   Gorinstein S, 2004, J SCI FOOD AGR, V84, P1459, DOI 10.1002/jsfa.1800
   Guinard JX, 2000, J I BREWING, V106, P11, DOI 10.1002/j.2050-0416.2000.tb00035.x
   Harker FR, 2003, POSTHARVEST BIOL TEC, V28, P333, DOI 10.1016/S0925-5214(02)00215-6
   Jaeger SR, 2008, FOOD QUAL PREFER, V19, P539, DOI 10.1016/j.foodqual.2008.02.005
   Jayaprakasha GK, 2007, FOOD CHEM, V101, P410, DOI 10.1016/j.foodchem.2005.12.038
   Kelebek H, 2008, FOOD CHEM, V107, P1710, DOI 10.1016/j.foodchem.2007.10.004
   Khare A, 2006, J CONSUM RES, V32, P567, DOI 10.1086/500487
   Kim KO, 1998, J SENS STUD, V13, P241, DOI 10.1111/j.1745-459X.1998.tb00086.x
   King BM, 2007, FOOD QUAL PREFER, V18, P286, DOI 10.1016/j.foodqual.2005.11.005
   Koster EP, 2007, WOODHEAD PUBL FOOD S, P262, DOI 10.1533/9781845693381.2.262
   Lee HJ, 2001, J SENS STUD, V16, P327, DOI 10.1111/j.1745-459X.2001.tb00305.x
   Levy CM, 1999, FOOD QUAL PREFER, V10, P185, DOI 10.1016/S0950-3293(99)00016-6
   Liem DG, 2006, APPETITE, V46, P93, DOI 10.1016/j.appet.2005.11.002
   Lin W, 2008, Fruit vinegar beverage prepared from tomato, and its preparation method, Patent No. [CN 101283827 A, 101283827]
   MacFie H. J., 1989, Journal of Sensory Studies, V4, P129, DOI 10.1111/j.1745-459X.1989.tb00463.x
   Mas S, 2007, TALANTA, V71, P1455, DOI 10.1016/j.talanta.2006.07.030
   McDaniel SR, 1998, PSYCHOL MARKET, V15, P385, DOI 10.1002/(SICI)1520-6793(199807)15:4<385::AID-MAR7>3.3.CO;2-2
   Mueller S, 2010, FOOD QUAL PREFER, V21, P774, DOI 10.1016/j.foodqual.2010.07.011
   MURPHY C, 1993, CRIT REV FOOD SCI, V33, P3, DOI 10.1080/10408399309527607
   Nagel E, 2010, PCT International Application, Patent No. [WO 2010108951 A1, 2010108951]
   NIETO J, 1993, DEV FOOD SCI, V32, P469
   Rapisarda P, 1999, J AGR FOOD CHEM, V47, P4718, DOI 10.1021/jf990111l
   Sang Y, 2010, Faming Zhuanli Shenqing Gongkai Shuomingshu, Patent No. [CN 101701174 A, 101701174]
   STEPTOE A, 1995, APPETITE, V25, P267, DOI 10.1006/appe.1995.0061
   Tesfaye W, 2010, J SENS STUD, V25, P216, DOI 10.1111/j.1745-459X.2009.00253.x
   Tripoli E, 2007, FOOD CHEM, V104, P466, DOI 10.1016/j.foodchem.2006.11.054
   Umekawa T, 2007, Japanese Kokai Tokkyo Koho, Patent No. [JP 2007282533 A, 2007282533]
   Verbeke W, 2006, FOOD QUAL PREFER, V17, P126, DOI 10.1016/j.foodqual.2005.03.003
   Verzelloni E, 2007, FOOD CHEM, V105, P564, DOI 10.1016/j.foodchem.2007.04.014
   Wang G, 2008, Faming Zhuanli Shenqing Gongkai Shuomingshu, Patent No. [CN 101283824 A, 101283824]
   WU B, 2007, ZHONGGUO TIAOWEIPIN, V10, P44
   Zandstra EH, 1998, FOOD QUAL PREFER, V9, P5, DOI 10.1016/S0950-3293(97)00015-3
   Zhang Z, 2010, Faming Zhuanli Shenqing Gongkai Shuomingshu, Patent No. [CN 101731705 A, 101731705]
   Zhou G, 2005, SHIPIN KEXUE, V26, P274
NR 51
TC 2
Z9 2
U1 1
U2 70
PU WILEY
PI HOBOKEN
PA 111 RIVER ST, HOBOKEN 07030-5774, NJ USA
SN 0022-5142
EI 1097-0010
J9 J SCI FOOD AGR
JI J. Sci. Food Agric.
PD MAR 15
PY 2013
VL 93
IS 4
BP 741
EP 748
DI 10.1002/jsfa.5785
PG 8
WC Agriculture, Multidisciplinary; Chemistry, Applied; Food Science &
   Technology
SC Agriculture; Chemistry; Food Science & Technology
GA 093BI
UT WOS:000315166300006
PM 22806566
DA 2019-07-15
ER
