# Supplementary material for: Knowledge Domain and Emerging Trends in Vinegar Research: A Bibliometric Review of the Literature from WoSCC
Source: Foods. 2020 Feb 10;9(2):166. doi: 10.3390/foods9020166 (PMC7074530; doi:10.3390/foods9020166)
Supplement: Supplementary file 1 [file foods-09-00166-s001.zip › Supplementary files/Supplementary Material/WoSCC dataset for CiteSpace/data/download2013_10x5unique.txt]

PT J
AU Cheng, Y
   Huang, Y
   Tian, Y
   Xu, L
   Liu, GQ
   Zahng, ZJ
AF Cheng Ying
   Huang Yin
   Tian Yuan
   Xu Lei
   Liu Guo-Qiang
   Zahng Zun-Jian
TI Assessment of the effects of Radix Bupleuri and vinegar-baked Radix
   Bupleuri on cytochrome 450 activity by a six-drug cocktail approach
SO CHINESE JOURNAL OF NATURAL MEDICINES
LA English
DT Article
DE Radix Bupleuri; Vinegar-baked; Cocktail method; LC-MS/MS; P450
ID ENZYMES; DRUGS
AB AIM: To assess the effects of Radix Bupleuri and vinegar-baked Radix Bupleuri on cytochrome 450 activity of rats. METHODS: Six probe drugs (caffeine, midazolam, dextromethorphan, tolbutamide, omeprazole, chlorzoxazone) were simultaneously given to rats after different dosing of Radix Bupleuri or vinegar-baked Radix Bupleuri for seven days. The plasma concentrations of the six probes were measured by high performance liquid chromatography-triple quadrupole mass spectrometry (HPLC-MS/MS) and their corresponding pharmacokinetic parameters were calculated. RESULTS: The AUG and T-1/2 of midazolam, dextromethorphan and chlorzoxazone decreased significantly (P < 0.05) in rats after different dosing of Radix Bupleuri or vinegar-baked Radix Bupleuri for seven days. Treatment of Radix Bupleuri decreased T-1/2 and AUG of omeprazole, but treatment of vinegar-baked Radix Bupleuri with normal dose did not change the pharmacokinetics of omeprazole. The pharmacokinetics of tolbutamide in all vinegar-baked Radix Bupleuri-treated rats showed no statistically significant difference (P > 0.05) from that of controlled rats, however, treatment of Radix Bupleuri decreased tolbutamide T-1/2. The pharmacokinetics of caffeine in all Radix Bupleuri or vinegar-baked Radix Bupleuri-treated rats showed no statistically significant difference (P > 0.05) from that of controlled rats. CONCLUSION: The Radix Bupleuri and vinegar-baked Radix Bupleuri have different effects on the CYP2C9 and CYP2C19. Radix Bupleuri and vinegar-baked Radix Bupleuri have strong induction effects on the CYP2E1, CYP2D6 and CYP3A4, however, have no impact on CYP1A2. The reason of different therapeutic effects of Radix Bupleuri and vinegar-baked Radix Bupleuri extract may be the different effects of Radix Bupleuri and vinegar-baked Radix Bupleuri on the CYP2C9 and CYP2C19.
C1 [Cheng Ying; Huang Yin; Tian Yuan; Xu Lei; Liu Guo-Qiang; Zahng Zun-Jian] China Pharmaceut Univ, Minist Educ, Key Lab Drug Qual Control & Pharmacovigilance, Nanjing 210009, Peoples R China.
   [Zahng Zun-Jian] China Pharmaceut Univ, State Key Lab Nat Med, Nanjing 210009, Peoples R China.
   [Cheng Ying] Fourth Mil Med Univ, Sch Pharm, Dept Pharmaceut, Xian 710032, Peoples R China.
RP Zahng, ZJ (reprint author), China Pharmaceut Univ, Minist Educ, Key Lab Drug Qual Control & Pharmacovigilance, Nanjing 210009, Peoples R China.
EM zzj@cpu.edu.cn
FU National Natural Science Foundation of China [30873439]
FX This project was supported by the National Natural Science Foundation of
   China (No. 30873439).
CR Alden PG, 2010, RAPID COMMUN MASS SP, V24, P147, DOI 10.1002/rcm.4364
   [Anonymous], 2010, PHARMACOPOEIA PEOP 1, P263
   Bruce MA, 2001, DRUG METAB DISPOS, V29, P1023
   Cao HL, 2001, SHAANXI J TRADIT CHI, V22, P627
   [曹秀珍 CAO Xiuzhen], 2008, [沈阳药科大学学报, Journal of Shenyang Pharmaceutical University], V25, P914
   Chow HHS, 2006, CANCER EPIDEM BIOMAR, V15, P2473, DOI 10.1158/1055-9965.EPI-06-0365
   Frye RF, 2002, BRIT J CLIN PHARMACO, V53, P155, DOI 10.1046/j.1365-2125.2002.01522.x
   Fugh-Berman A, 2000, LANCET, V355, P134, DOI 10.1016/S0140-6736(99)06457-0
   Izzo AA, 2009, DRUGS, V69, P1777, DOI 10.2165/11317010-000000000-00000
   Krosser S, 2006, EUR J CLIN PHARMACOL, V62, P277, DOI 10.1007/s00228-006-0101-7
   Liu QY, 2011, CHINA J CHIN MED, V26, P157
   Nie S. Q, 2002, CHINESE J EXPT TRADI, V8, P11
   Provencher SJ, 1999, DRUG METAB DISPOS, V27, P449
   SHIMADA T, 1994, J PHARMACOL EXP THER, V270, P414
   Smith D, 2007, J CHROMATOGR B, V850, P455, DOI 10.1016/j.jchromb.2006.12.024
   Tang J.C., 2005, J CAPITAL U MED SCI, V26, P43
   Tolonen A, 2007, J MASS SPECTROM, V42, P960, DOI 10.1002/jms.1239
   Tomalik-Scharte D, 2005, DRUG METAB DISPOS, V33, P1859, DOI 10.1124/dmd.105.005272
   Wang Q, 2011, CHINA J CHIN MED, V26, P200
   Wu J., 2008, HUBEI J TRADIT CHIN, V30, P60
   Xiao Ya-Jie, 2008, Chinese Journal of Natural Medicines, V6, P292, DOI 10.3724/SP.J.1009.2008.00292
   Zhang W, 2010, J CHROMATOGR B, V878, P1169, DOI 10.1016/j.jchromb.2010.03.026
NR 22
TC 7
Z9 12
U1 1
U2 35
PU CHINESE JOURNAL NATURAL MEDICINES
PI NANJING
PA 24, TONGJIA XIANG, NANJING, 210009, PEOPLES R CHINA
SN 1672-3651
J9 CHIN J NAT MEDICINES
JI Chin. J. Nat. Med.
PD MAY
PY 2013
VL 11
IS 3
BP 302
EP 308
DI 10.3724/SP.J.1009.2013.00302
PG 7
WC Integrative & Complementary Medicine; Pharmacology & Pharmacy
SC Integrative & Complementary Medicine; Pharmacology & Pharmacy
GA 156SR
UT WOS:000319844700018
PM 23725846
DA 2019-07-15
ER

PT J
AU Hsieh, CW
   Lu, YR
   Lin, SM
   Lai, TY
   Chiou, RYY
AF Hsieh, Chia-Wen
   Lu, Yi-Ru
   Lin, Shu-Mei
   Lai, Tzu-Yuan
   Chiou, Robin Y-Y.
TI Stability of Monacolin K and Citrinin and Biochemical Characterization
   of Red-Koji Vinegar during Fermentation
SO JOURNAL OF AGRICULTURAL AND FOOD CHEMISTRY
LA English
DT Article
DE Monascus; red-koji vinegar; monacolin K; citrinin; organic acids; free
   amino acids; xanthine oxidase inhibitor
ID XANTHINE-OXIDASE INHIBITORS; ANTIOXIDANT ACTIVITY; ACETOBACTER-XYLINUM;
   UNPOLISHED RICE; MOLD RICE; ACID; CELLULOSE; IDENTIFICATION;
   METABOLITES; PRODUCTS
AB Red-koji vinegar is a Monascus-involved and acetic acid fermentation-derived traditional product, in which the presence of monacolin K and citrinin has attracted public attention. In this study, red-koji wine was prepared as the substrate and artificially supplemented with monacolin K and citrinin and subjected to vinegar fermentation with Acetobacter starter. After 30 days of fermentation, 43.0 and 98.1% of the initial supplements of monacolin K and citrinin were decreased, respectively. During fermentation, acetic acid contents increased, accompanied by decreases of ethanol and lactic acid contents and pH values. The contents of free amino acids increased while the contents of other organic acids, including fumaric acid, citric acid, succinic acid, and tartaric acid, changed limitedly. Besides, increased levels of total phenolics in accordance with increased antioxidative potency, alpha,alpha-diphenyl-beta-picrylhydrazyl scavenging, and xanthine oxidase inhibitory (XOI) activities were detected. It is of merit that most citrinin was eliminated and >50% of the monacolin K was retained; contents of free amino acids and total phenolics along with antioxidant and XOI activities of the red-koji vinegar were increased after fermentation.
C1 [Hsieh, Chia-Wen; Lai, Tzu-Yuan] Natl Chiayi Univ, Dept Microbiol Immunol & Biopharmaceut, Chiayi 60004, Taiwan.
   [Lu, Yi-Ru; Lin, Shu-Mei; Chiou, Robin Y-Y.] Natl Chiayi Univ, Dept Food Sci, Chiayi 60004, Taiwan.
RP Chiou, RYY (reprint author), Natl Chiayi Univ, Dept Food Sci, Chiayi 60004, Taiwan.
EM rychiou@mail.ncyu.edu.tw
FU National Science Council, Republic of China [NSC 95-2622-B415-002-CC3]
FX The authors gratefully acknowledge financial support from the National
   Science Council, Republic of China (NSC 95-2622-B415-002-CC3).
CR ALBERTS AW, 1988, AM J CARDIOL, V62, pJ10, DOI 10.1016/0002-9149(88)90002-1
   Alvarez-Lueje A, 2005, J CHIL CHEM SOC, V50, P639, DOI 10.4067/S0717-97072005000400002
   Aniya Y, 1999, GEN PHARMACOL, V32, P225, DOI 10.1016/S0306-3623(98)00183-9
   CHIOU RYY, 1991, J AGR FOOD CHEM, V39, P1852, DOI 10.1021/jf00010a033
   De Ley J, 1974, BERGEYS MANUAL DETER, P251
   DOH, 2012, SAN STAND TOL MYC FO
   ENDO A, 1986, J ANTIBIOT, V39, P1670, DOI 10.7164/antibiotics.39.1670
   Fushimi T, 2001, J NUTR, V131, P1973
   GROMETELHANAN Z, 1963, J BACTERIOL, V85, P284
   Hajjaj H, 2000, ENZYME MICROB TECH, V27, P619, DOI 10.1016/S0141-0229(00)00260-X
   Hsu WC, 2002, J FOOD SCI, V67, P2604, DOI 10.1111/j.1365-2621.2002.tb08785.x
   Izawa S, 2010, APPL MICROBIOL BIOT, V88, P277, DOI 10.1007/s00253-010-2758-1
   Jou PC, 2010, J AGR FOOD CHEM, V58, P12703, DOI 10.1021/jf103121c
   Ko TF, 2002, J AGR FOOD CHEM, V50, P5343, DOI 10.1021/jf0203500
   Lee BH, 2012, APPL MICROBIOL BIOT, V94, P1151, DOI 10.1007/s00253-012-4076-2
   Lee CL, 2007, J AGR FOOD CHEM, V55, P7162, DOI 10.1021/jf071293j
   Lee CL, 2006, J AOAC INT, V89, P669
   Lee CL, 2010, J AGR FOOD CHEM, V58, P2230, DOI 10.1021/jf904027y
   Lin SM, 2012, J AGR FOOD CHEM, V60, P9856, DOI 10.1021/jf302711e
   Lin YL, 2008, APPL MICROBIOL BIOT, V77, P965, DOI 10.1007/s00253-007-1256-6
   Morales ML, 1998, J CHROMATOGR A, V822, P45, DOI 10.1016/S0021-9673(98)00572-X
   Morgan EJ, 1922, P R SOC LOND B-CONTA, V94, P109, DOI 10.1098/rspb.1922.0047
   Nishikawa Y, 2001, J JPN SOC FOOD SCI, V48, P73
   Pacher P, 2006, PHARMACOL REV, V58, P87, DOI 10.1124/pr.58.1.6
   Quettier-Deleu C, 2000, J ETHNOPHARMACOL, V72, P35, DOI 10.1016/S0378-8741(00)00196-3
   Rangkadilok N, 2007, FOOD CHEM TOXICOL, V45, P328, DOI 10.1016/j.fct.2006.08.022
   Sabater-Vilar M, 1999, MUTAT RES-GEN TOX EN, V444, P7, DOI 10.1016/S1383-5718(99)00095-9
   SAEKI A, 1993, J FERMENT BIOENG, V75, P232, DOI 10.1016/0922-338X(93)90124-Q
   SCHRAMM M, 1957, BIOCHEM J, V67, P669, DOI 10.1042/bj0670669
   SCHRAMM M, 1957, NATURE, V179, P28, DOI 10.1038/179028a0
   Seki T, 2008, J AGR FOOD CHEM, V56, P3785, DOI 10.1021/jf073040w
   Shiau CY, 1996, J AGR FOOD CHEM, V44, P2650, DOI 10.1021/jf9601574
   SHIMADA K, 1992, J AGR FOOD CHEM, V40, P945, DOI 10.1021/jf00018a005
   Shimoji Y, 2002, J AGR FOOD CHEM, V50, P6501, DOI 10.1021/jf020458f
   SINGLETON V. L., 1965, AMER J ENOL VITICULT, V16, P144
   Su YC, 2003, J IND MICROBIOL BIOT, V30, P41, DOI 10.1007/s10295-002-0001-5
   United States Pharmacopeia, 2006, US PHARM
   Vandamme EJ, 1998, POLYM DEGRAD STABIL, V59, P93, DOI 10.1016/S0141-3910(97)00185-7
   Wang TH, 2007, ADV FOOD NUTR RES, V53, P123, DOI 10.1016/S1043-4526(07)53004-4
   Wang Uin-Lan, 1998, Journal of the Chinese Agricultural Chemical Society, V36, P192
   Xu QP, 2007, FOOD CHEM, V102, P841, DOI 10.1016/j.foodchem.2006.06.013
   Yang JH, 2006, LWT-FOOD SCI TECHNOL, V39, P740, DOI 10.1016/j.lwt.2005.06.002
NR 42
TC 3
Z9 3
U1 1
U2 56
PU AMER CHEMICAL SOC
PI WASHINGTON
PA 1155 16TH ST, NW, WASHINGTON, DC 20036 USA
SN 0021-8561
EI 1520-5118
J9 J AGR FOOD CHEM
JI J. Agric. Food Chem.
PD JUL 31
PY 2013
VL 61
IS 30
BP 7276
EP 7283
DI 10.1021/jf401542q
PG 8
WC Agriculture, Multidisciplinary; Chemistry, Applied; Food Science &
   Technology
SC Agriculture; Chemistry; Food Science & Technology
GA 196DD
UT WOS:000322752700014
PM 23819585
DA 2019-07-15
ER

PT J
AU Hwang, IW
   Chung, SK
   Jeong, MC
   Chung, HS
   Zheng, HZ
AF Hwang, In-Wook
   Chung, Shin-Kyo
   Jeong, Moon-Cheol
   Chung, Hun-Sik
   Zheng, Hu-Zhe
TI Optimization of Enzymatic Hydrolysis of Persimmon Peels for Vinegar
   Fermentation
SO JOURNAL OF THE KOREAN SOCIETY FOR APPLIED BIOLOGICAL CHEMISTRY
LA English
DT Article
DE enzymatic hydrolysis; optimization; persimmon peel; response surface
   methodology; vinegar
ID RESPONSE-SURFACE METHODOLOGY; ASSISTED EXTRACTION; POLYPHENOL
   EXTRACTION; UNRIPE APPLES; RSM; BRAN; ACID
AB Response surface methodology (RSM) was used to determine the treatment conditions of optimal enzymatic hydrolysis for vinegar preparation from persimmon peel. Persimmon peel was hydrolyzed with different concentrations of Viscozyme L (0-4%) at different temperatures (40-60 degrees C) for different lengths of time (2-10 h) followed by vinegar fermentation. Reducing sugar and soluble solids of the hydrolyzed juice were significantly affected by the hydrolysis conditions. Optimal condition was obtained with the enzyme concentration of 2.38 g/100 mL, reaction temperature of 49.19 degrees C, and reaction time of 6.32 h. The titratable acidity of vinegar prepared from the juice hydrolyzed under the optimized condition increased by 276% (4.25 g/100 g). Acetic acid, citric acid, oxalic acid, and succinic acid were identified in the vinegar. Results suggest that the enzymatic hydrolysis pretreatment could be used for increasing the yield of the vinegar fermentation.
C1 [Hwang, In-Wook; Chung, Shin-Kyo] Kyungpook Natl Univ, Sch Food Sci & Biotechnol, Taegu 702701, South Korea.
   [Hwang, In-Wook; Chung, Shin-Kyo] Kyungpook Natl Univ, Food & Bioind Res Inst, Taegu 702701, South Korea.
   [Jeong, Moon-Cheol] Korea Food Res Inst, Songnam 463746, South Korea.
   [Chung, Hun-Sik] Pusan Natl Univ, Dept Food Sci & Technol, Miryang 627706, South Korea.
   [Zheng, Hu-Zhe] Jiangsu Food & Pharmaceut Sci Coll, Dept Food & Nutr Engn, Huaian 223003, Jiangsu, Peoples R China.
RP Chung, SK (reprint author), Kyungpook Natl Univ, Sch Food Sci & Biotechnol, Taegu 702701, South Korea.
EM kchung@knu.ac.kr
FU Technology Development Program for Agriculture and Forestry, Ministry
   for Food, Agriculture, Forestry and Fisheries, Republic of Korea;
   Kyungpook National University
FX This research was supported by Technology Development Program for
   Agriculture and Forestry, Ministry for Food, Agriculture, Forestry and
   Fisheries, Republic of Korea, and Kyungpook National University Research
   Fund, 2012.
CR AOAC (Association of Official Analytical Chemists), 2000, OFF METH AN AOAC INT
   Barberousse H, 2009, J SCI FOOD AGR, V89, P1634, DOI 10.1002/jsfa.3630
   Cochran W. G., 1957, EXPT DESIGNS SOME ME
   Deshpande RP, 2008, LWT-FOOD SCI TECHNOL, V41, P1485, DOI 10.1016/j.lwt.2007.08.013
   Duarte W. F., 2011, J FOOD SCI, V76, P782
   Fu CL, 2006, ULTRASON SONOCHEM, V13, P511, DOI 10.1016/j.ultsonch.2005.09.007
   Furukawa S, 1963, J BIOSCI BIOENG, V41, P14
   George A. P., 2008, Advances in Horticultural Science, V22, P244
   Gorinstein S, 1998, J NUTR BIOCHEM, V9, P223, DOI 10.1016/S0955-2863(98)00003-5
   Guan X, 2008, FOOD CHEM, V106, P345, DOI 10.1016/j.foodchem.2007.05.041
   Hwang IW, 2011, J KOREAN SOC APPL BI, V54, P442, DOI 10.3839/jksabc.2011.068
   Kawase M, 2003, PHYTOTHER RES, V17, P495, DOI 10.1002/ptr.1183
   Kim GR, 2010, KOREAN J FOOD PRESER, V17, P616
   Kim SK, 2005, J KOREAN SOC APPL BI, V48, P70
   Kumar YS, 2009, INT J FOOD SCI TECH, V44, P2320, DOI 10.1111/j.1365-2621.2009.02076.x
   Landbo AK, 2001, J AGR FOOD CHEM, V49, P3169, DOI 10.1021/jf001443p
   Lee SO, 2006, J FOOD SCI, V71, P293
   Lee WC, 2006, J FOOD ENG, V75, P473, DOI 10.1016/j.jfoodeng.2005.04.062
   Mendes LC, 2001, FOOD QUAL PREFER, V12, P153, DOI 10.1016/S0950-3293(00)00042-2
   MILLER GL, 1959, ANAL CHEM, V31, P426, DOI 10.1021/ac60147a030
   Rosset M, 2012, FOOD SCI TECHNOL INT, V18, P531, DOI 10.1177/1082013211433076
   THOMPSON D, 1982, J FOOD PROCESS PRES, V6, P155, DOI 10.1111/j.1745-4549.1982.tb00650.x
   Yin HF, 2010, LWT-FOOD SCI TECHNOL, V43, P666, DOI 10.1016/j.lwt.2009.11.010
   Yoon HN, 1999, KOREAN J FOOD SCI TE, V31, P1440
   Zheng HZ, 2010, J KOREAN SOC APPL BI, V53, P342, DOI 10.3839/jksabc.2010.053
   Zheng HZ, 2009, J ZHEJIANG UNIV-SC B, V10, P912, DOI 10.1631/jzus.B0920186
NR 26
TC 5
Z9 5
U1 1
U2 33
PU KOREAN SOC  APPLIED BIOLOGICAL CHEMISTRY
PI KANGNAM-GU
PA RM 803,  KOREA SCIENCE & TECHNOLOGY CENTER, 635-4 YEOGSAM-DONG,
   KANGNAM-GU, SEOUL 135-703, SOUTH KOREA
SN 1738-2203
J9 J KOREAN SOC APPL BI
JI J. Korean Soc. Appl. Biol. Chem.
PD AUG
PY 2013
VL 56
IS 4
BP 435
EP 440
DI 10.1007/s13765-013-3036-6
PG 6
WC Food Science & Technology
SC Food Science & Technology
GA 217KT
UT WOS:000324359100010
DA 2019-07-15
ER

PT J
AU Shi, JY
   Zou, XB
   Huang, XW
   Zhao, JW
   Li, YX
   Hao, LM
   Zhang, JC
AF Shi Ji-yong
   Zou Xiao-bo
   Huang Xiao-wei
   Zhao Jie-wen
   Li Yanxiao
   Hao Limin
   Zhang Jianchun
TI Rapid detecting total acid content and classifying different types of
   vinegar based on near infrared spectroscopy and least-squares support
   vector machine
SO FOOD CHEMISTRY
LA English
DT Article
DE Near infrared spectroscopy; Least-squares support vector machine;
   Vinegar; Total acid content; Principle component analysis; Back
   propagation artificial neural network; Partial least-square
ID ORGANIC-ACIDS; NIR SPECTROSCOPY; PHENOLIC-ACIDS; PREDICTION;
   IDENTIFICATION; STORAGE; PH
AB More than 3.2 million litres of vinegar is consumed every day in China. There are many types of vinegar in China. How to control the quality of vinegar is problem. Near infrared spectroscopy (NIR) transmission technique was applied to achieve this purpose. Ninety-five vinegar samples from 14 origins covering 11 provinces in China were collected. They were classified into mature vinegar, aromatic vinegar, rice vinegar, fruit vinegar, and white vinegar. Fruit vinegar and white vinegar were separated from the other traditional categories in the two-dimension principal component space of NIR after principle component analysis (PCA). Least-squares support vector machine (LS-SVM) as the pattern recognition was firstly applied to identify mature vinegar, aromatic vinegar, rice vinegar in this study. The top two principal components (PCs) were extracted as the input of LS-SVM classifiers by principal component analysis (PCA). The best experimental results were obtained using the radial basis function (RBF) LS-SVM classifier with sigma = 0.8. The accuracies of identification were more than 85% for three traditional vinegar categories. Compared with the back propagation artificial neural network (BP-ANN) approach, LS-SVM algorithm showed its excellent generalisation for identification results. As total acid content (TAC) is highly connecting with the quality of vinegar, NIR was used to prediction the TAC of samples. LS-SVM was applied to building the TAC prediction model based on spectral transmission rate. Compared with partial least-square (PLS) model, LS-SVM model gave better precision and accuracy in predicting TAC. The determination coefficient for prediction (R-p) of the LS-SVM model was 0.919 and root mean square error for prediction (RMSEP) was 0.3226. This work demonstrated that near infrared spectroscopy technique coupled with LS-SVM could be used as a quality control method for vinegar. (C) 2012 Elsevier Ltd. All rights reserved.
C1 [Shi Ji-yong; Zou Xiao-bo; Huang Xiao-wei; Zhao Jie-wen; Li Yanxiao] Jiangsu Univ, Sch Food & Biol Engn, Zhenjiang 212013, Jiangsu, Peoples R China.
   [Zou Xiao-bo] Key Lab Modern Agr Equipment & Technol, Zhenjiang 212013, Jiangsu, Peoples R China.
   [Hao Limin; Zhang Jianchun] Res Ctr China Hemp Mat, Beijing, Peoples R China.
RP Zou, XB (reprint author), Jiangsu Univ, Sch Food & Biol Engn, 301 Xuefu Rd, Zhenjiang 212013, Jiangsu, Peoples R China.
EM zou_xiaobo@ujs.edu.cn
FU Chinese 863 Program [2011AA00807]; Chinese Excellence Doctor Foundation
   [200968]; New Century Excellent Talents in University [NCET-11-0986];
   Foundation for independent innovation of agricultural sciences in
   Jiangsu province [CX(11)2028]; PAPD, Science and technology support
   program of Zhenjiang [NY2011026]
FX Chinese 863 Program, (Grant No. 2011AA00807), the Chinese Excellence
   Doctor Foundation (Project No. 200968), New Century Excellent Talents in
   University (NCET-11-0986), Foundation for independent innovation of
   agricultural sciences in Jiangsu province (CX(11)2028), PAPD, Science
   and technology support program of Zhenjiang (NY2011026).
CR Borin A, 2006, ANAL CHIM ACTA, V579, P25, DOI 10.1016/j.aca.2006.07.008
   Burges CJC, 1998, DATA MIN KNOWL DISC, V2, P121, DOI 10.1023/A:1009715923555
   Casale M, 2006, ANAL CHIM ACTA, V557, P360, DOI 10.1016/j.aca.2005.10.063
   Chauchard F, 2004, CHEMOMETR INTELL LAB, V71, P141, DOI 10.1016/j.chemolab.2004.01.003
   Chen JC, 2010, FOOD CHEM, V122, P1247, DOI 10.1016/j.foodchem.2010.03.072
   Cocchi M, 2006, TALANTA, V69, P1166, DOI 10.1016/j.talanta.2005.12.032
   Comak E, 2007, COMPUT BIOL MED, V37, P21, DOI 10.1016/j.compbiomed.2005.11.002
   De Vero L, 2006, FOOD MICROBIOL, V23, P809, DOI 10.1016/j.fm.2006.01.006
   Fu XG, 2005, J FOOD ENG, V69, P461, DOI 10.1016/j.jfoodeng.2004.08.039
   GARCIA-PARRILLA MC, 1994, FOOD CHEM, V50, P313, DOI 10.1016/0308-8146(94)90140-6
   Garcia-Parrilla MC, 1997, TALANTA, V44, P119, DOI 10.1016/S0039-9140(96)02012-7
   Guo GD, 2001, IMAGE VISION COMPUT, V19, P631, DOI 10.1016/S0262-8856(01)00046-4
   Leeman M, 2005, EUR J CLIN NUTR, V59, P1266, DOI 10.1038/sj.ejcn.1602238
   Liu F, 2008, ANAL CHIM ACTA, V615, P10, DOI 10.1016/j.aca.2008.03.030
   Liu F, 2008, ANAL CHIM ACTA, V610, P196, DOI 10.1016/j.aca.2008.01.039
   Moros J, 2008, TALANTA, V74, P632, DOI 10.1016/j.talanta.2007.06.046
   Plessi M, 2006, J FOOD COMPOS ANAL, V19, P49, DOI 10.1016/J.JFCA.2004.10.008
   ROMERO EG, 1993, J CHROMATOGR A, V655, P111
   Saiz-Abajo MJ, 2006, FOOD CHEM, V99, P615, DOI 10.1016/j.foodchem.2005.08.006
   Suykens J. A. K., 2002, LEAST SQUARES SUPPOR
   Suykens JAK, 1999, NEURAL PROCESS LETT, V9, P293, DOI 10.1023/A:1018628609742
   Thissen U, 2004, ANAL CHEM, V76, P3099, DOI 10.1021/ac035522m
   Vapnik V., 1998, SUPPORT VECTOR METHO
   Workman J, 2007, PRACTICAL GUIDE INTE
   Wu M, 2005, FOOD CHEM, V103, P243
   Xu QP, 2007, FOOD CHEM, V102, P841, DOI 10.1016/j.foodchem.2006.06.013
   Yu HY, 2009, FOOD CHEM, V113, P291, DOI 10.1016/j.foodchem.2008.06.083
   Zou XB, 2007, CHEMOMETR INTELL LAB, V87, P43, DOI 10.1016/j.chemolab.2006.09.003
   Zou XB, 2010, ANAL CHIM ACTA, V667, P14, DOI 10.1016/j.aca.2010.03.048
NR 29
TC 43
Z9 54
U1 4
U2 126
PU ELSEVIER SCI LTD
PI OXFORD
PA THE BOULEVARD, LANGFORD LANE, KIDLINGTON, OXFORD OX5 1GB, OXON, ENGLAND
SN 0308-8146
EI 1873-7072
J9 FOOD CHEM
JI Food Chem.
PD MAY 1
PY 2013
VL 138
IS 1
BP 192
EP 199
DI 10.1016/j.foodchem.2012.10.060
PG 8
WC Chemistry, Applied; Food Science & Technology; Nutrition & Dietetics
SC Chemistry; Food Science & Technology; Nutrition & Dietetics
GA 079SZ
UT WOS:000314193800030
PM 23265476
DA 2019-07-15
ER

PT J
AU Uysal, RS
   Soykut, EA
   Boyaci, IH
   Topcu, A
AF Uysal, Reyhan Selin
   Soykut, Esra Acar
   Boyaci, Ismail Hakki
   Topcu, Ali
TI Monitoring multiple components in vinegar fermentation using Raman
   spectroscopy
SO FOOD CHEMISTRY
LA English
DT Article
DE Vinegar; Quantitative analyses of multiple components; Raman
   spectroscopy; Chemometric method
ID TRADITIONAL BALSAMIC VINEGAR; FT-RAMAN; SPECTRA; ETHANOL; NIR;
   BIOPROCESS; BACTERIA; SUGARS; MIR
AB In this study, the utility of Raman spectroscopy (RS) with chemometric methods for quantification of multiple components in the fermentation process was investigated. Vinegar, the product of a two stage fermentation, was used as a model and glucose and fructose consumption, ethanol production and consumption and acetic acid production were followed using RS and the partial least squares (PLS) method. Calibration of the PLS method was performed using model solutions. The prediction capability of the method was then investigated with both model and real samples. HPLC was used as a reference method. The results from comparing RS-PLS and HPLC with each other showed good correlations were obtained between predicted and actual sample values for glucose (R-2 = 0.973), fructose (R-2 = 0.988), ethanol (R-2 = 0.996) and acetic acid (R-2 = 0.983). In conclusion, a combination of RS with chemometric methods can be applied to monitor multiple components of the fermentation process from start to finish with a single measurement in a short time. (C) 2013 Elsevier Ltd. All rights reserved.
C1 [Uysal, Reyhan Selin; Soykut, Esra Acar; Boyaci, Ismail Hakki; Topcu, Ali] Hacettepe Univ, Fac Engn, Dept Food Engn, TR-06800 Ankara, Turkey.
RP Boyaci, IH (reprint author), Hacettepe Univ, Fac Engn, Dept Food Engn, TR-06800 Ankara, Turkey.
EM ihb@hacettepe.edu.tr
RI Soykut, Esra Acar/Q-8938-2019; TOPCU, ALI/G-6021-2013
OI Soykut, Esra Acar/0000-0002-6639-4212; TOPCU, ALI/0000-0003-2244-6735
CR Aske N, 2001, ENERG FUEL, V15, P1304, DOI 10.1021/ef010088h
   Boyaci IH, 2012, J RAMAN SPECTROSC, V43, P1171, DOI 10.1002/jrs.3159
   Delfino I, 2011, FOOD CHEM, V127, P735, DOI 10.1016/j.foodchem.2011.01.007
   Dorfer T, 2010, J RAMAN SPECTROSC, V41, P684, DOI 10.1002/jrs.2503
   Gullo M, 2009, APPL ENVIRON MICROB, V75, P2585, DOI 10.1128/AEM.02249-08
   Herrero AM, 2008, FOOD RES INT, V41, P765, DOI 10.1016/j.foodres.2008.06.001
   Hidalgo C, 2010, INT J FOOD MICROBIOL, V141, P56, DOI 10.1016/j.ijfoodmicro.2010.04.018
   Huang WE, 2010, ADV APPL MICROBIOL, V70, P153, DOI 10.1016/S0065-2164(10)70005-8
   Inon FA, 2005, ANAL BIOANAL CHEM, V382, P1549, DOI 10.1007/s00216-005-3343-9
   Korifi R, 2011, J RAMAN SPECTROSC, V42, P1540, DOI 10.1002/jrs.2891
   Lee HLT, 2004, VIB SPECTROSC, V35, P131, DOI 10.1016/j.vibspec.2003.12.015
   Lopez EF, 1996, J CHROMATOGR SCI, V34, P254, DOI 10.1093/chromsci/34.5.254
   Lyndgaard LB, 2012, J RAMAN SPECTROSC, V43, P482, DOI 10.1002/jrs.3067
   Norgaard L, 2005, INT DAIRY J, V15, P1261, DOI 10.1016/j.idairyj.2004.12.009
   Numata Y, 2011, J QUANT SPECTROSC RA, V112, P1043, DOI 10.1016/j.jqsrt.2011.01.005
   Oliveira V E, 2010, J RAMAN SPECTROSC, V41, P642
   Owen CA, 2006, J MATER SCI-MATER M, V17, P1019, DOI 10.1007/s10856-006-0438-6
   Ozbalci B, 2013, FOOD CHEM, V136, P1444, DOI 10.1016/j.foodchem.2012.09.064
   Pappas D, 2000, TALANTA, V51, P131, DOI 10.1016/S0039-9140(99)00254-4
   Paradkar MM, 2002, J FOOD SCI, V67, P2009, DOI 10.1111/j.1365-2621.2002.tb09493.x
   Picard A, 2007, EXTREMOPHILES, V11, P445, DOI 10.1007/s00792-006-0054-x
   Rhee JI, 2007, PROCESS BIOCHEM, V42, P1124, DOI 10.1016/j.procbio.2007.05.007
   Schmilovitch Z, 2005, T ASAE, V48, P1843
   Sivakesava S, 2001, J IND MICROBIOL BIOT, V26, P185, DOI 10.1038/sj.jim.7000124
   Sivakesava S, 2001, PROCESS BIOCHEM, V37, P371, DOI 10.1016/S0032-9592(01)00223-0
   Smith E., 2005, MODERN RAMAN SPECTRO, P225
   Soderholm S, 1999, J RAMAN SPECTROSC, V30, P1009, DOI 10.1002/(SICI)1097-4555(199911)30:11<1009::AID-JRS436>3.0.CO;2-#
   Solieri L, 2008, INT J FOOD MICROBIOL, V125, P36, DOI 10.1016/j.ijfoodmicro.2007.06.022
   Stockel S, 2009, J RAMAN SPECTROSC, V40, P1469, DOI 10.1002/jrs.2292
   Tipson R. S., 1987, VIBRATIONAL SPECTRA, P77
   Uysal RS, 2013, FOOD CHEM, V141, P4397, DOI 10.1016/j.foodchem.2013.06.061
NR 31
TC 23
Z9 24
U1 2
U2 109
PU ELSEVIER SCI LTD
PI OXFORD
PA THE BOULEVARD, LANGFORD LANE, KIDLINGTON, OXFORD OX5 1GB, OXON, ENGLAND
SN 0308-8146
J9 FOOD CHEM
JI Food Chem.
PD DEC 15
PY 2013
VL 141
IS 4
BP 4333
EP 4343
DI 10.1016/j.foodchem.2013.06.122
PG 11
WC Chemistry, Applied; Food Science & Technology; Nutrition & Dietetics
SC Chemistry; Food Science & Technology; Nutrition & Dietetics
GA 223YI
UT WOS:000324848000141
PM 23993623
DA 2019-07-15
ER
