# Supplementary material for: Knowledge Domain and Emerging Trends in Vinegar Research: A Bibliometric Review of the Literature from WoSCC
Source: Foods. 2020 Feb 10;9(2):166. doi: 10.3390/foods9020166 (PMC7074530; doi:10.3390/foods9020166)
Supplement: Supplementary file 1 [file foods-09-00166-s001.zip › Supplementary files/Supplementary Material/WoSCC dataset for CiteSpace/data/download2013_11x5unique.txt]

PT J
AU Song, ZT
   Dong, XF
   Tong, JM
   Wang, ZH
AF Song, Zengting
   Dong, Xiaofang
   Tong, Jianming
   Wang, Zhihong
TI In sacco evaluation of ruminal degradability of waste vinegar residue as
   a feedstuff for ruminants
SO ANIMAL PRODUCTION SCIENCE
LA English
DT Article
DE chemical composition; Inner Mongolia White Cashmere Goat
ID SOLID-STATE FERMENTATION; NUTRIENT DIGESTIBILITY; PROTEIN DEGRADABILITY;
   PHYTASE PRODUCTION; DRY-MATTER; DAIRY-COWS; DL-MALATE; RUMEN; FIBER;
   DEGRADATION
AB Waste vinegar residue (WVR) is a by-product of vinegar processing by solid-state fermentation. In this study, two experiments were conducted to determine chemical composition and ruminal degradability of WVR and whether WVR can be used as a feedstuff for ruminants. In Experiment 1, 14 WVR samples were incubated in the rumen of three Inner Mongolia White Cashmere Goats to determine the in sacco ruminal degradability parameters for DM, crude protein (CP) and neutral detergent fibre (NDF). The NDF, CP and ether extract (EE) contents of the WVR samples were 796.6, 125.2 and 93.3 g/kg, respectively. The greatest variation was observed for lactic acid, which ranged from 150.39 to 4391.12 mg/kg with an average of 1023.84 mg/kg. The average A, B and C fractions of DM for the 14 samples of WVR were 122, 350, and 528 g/kg, respectively. The effective degradability of DM, CP and NDF were 275, 550 and 211 g/kg, respectively. In Experiment 2, the in sacco degradation parameters for DM, CP and NDF of Chinese leymus, corn stalk and WVR were evaluated in a 3 x 3 Latin-square design. The rapidly degradable fraction of the DM and NDF for WVR was significantly (P < 0.01) greater than that of Chinese leymus and corn stalk. No difference in rumen-degraded DM, rumen-degraded CP and rumen-degraded NDF was found between Chinese leymus and WVR (P > 0.05). It is concluded that, WVR is not well digested ruminally but is a good source of protein for ruminants giving it value as an ingredient in ruminant diets.
C1 [Song, Zengting; Dong, Xiaofang; Tong, Jianming; Wang, Zhihong] Chinese Acad Agr Sci, Inst Anim Sci, Beijing 100193, Peoples R China.
RP Dong, XF (reprint author), Chinese Acad Agr Sci, Inst Anim Sci, Beijing 100193, Peoples R China.
EM xiaofangd1124@sina.com
FU National Key Technology R&D Program for the 12th Five-year Plan of China
   [2011BAD26B01-2]
FX This research was supported by a grant (2011BAD26B01-2) from the
   National Key Technology R&D Program for the 12th Five-year Plan of
   China.
CR Alcaide EM, 2000, LIVEST PROD SCI, V64, P215, DOI 10.1016/S0301-6226(99)00149-9
   Alipour D, 2007, ANIM FEED SCI TECH, V137, P138, DOI 10.1016/j.anifeedsci.2006.09.020
   AOAC, 1990, OFFICIAL METHODS ANA
   Buxton DR, 1997, J NUTR, V127, pS814, DOI 10.1093/jn/127.5.814S
   Carro MD, 1999, ANIM FEED SCI TECH, V79, P279, DOI 10.1016/S0377-8401(99)00034-6
   Devendra C, 2011, ASIAN AUSTRAL J ANIM, V24, P303, DOI 10.5713/ajas.2011.r.05
   Elkholy M. E. H., 2009, Pakistan Journal of Nutrition, V8, P1834
   Goering H. K., 1970, AGR HDB, V20, P379
   HOFFMAN PC, 1993, J DAIRY SCI, V76, P2632, DOI 10.3168/jds.S0022-0302(93)77599-2
   [花卫华 HUA Weihua], 2008, [安徽农业科学, Journal of Anhui Agricultural Sciences], V36
   Iqbal S, 2010, J DAIRY SCI, V93, P5147, DOI 10.3168/jds.2010-3118
   Iqbal S, 2009, J DAIRY SCI, V92, P6023, DOI 10.3168/jds.2009-2380
   Jian L, 2006, CHEM BIOCHEM ENG Q, V20, P449
   JUNG HG, 1995, J ANIM SCI, V73, P2774
   Liu DR, 2004, FOOD REV INT, V20, P407, DOI 10.1081/LFRI-200033460
   Liu J, 2007, FOOD TECHNOL BIOTECH, V45, P420
   Liu X, 2005, SMALL RUMINANT RES, V58, P55, DOI 10.1016/j.smallrumres.2004.08.007
   Lopez S, 2005, J SCI FOOD AGR, V85, P1550, DOI 10.1002/jsfa.2136
   Martin SA, 1999, J ANIM SCI, V77, P1008
   MCDONALD I, 1981, J AGR SCI, V96, P251, DOI 10.1017/S0021859600032081
   Methu JN, 2001, LIVEST PROD SCI, V71, P87, DOI 10.1016/S0301-6226(01)00212-3
   Montano MF, 1999, J ANIM SCI, V77, P780
   Negesse T, 2009, ANIM FEED SCI TECH, V154, P204, DOI 10.1016/j.anifeedsci.2009.09.010
   Nishida T, 2007, ANIM FEED SCI TECH, V135, P42, DOI 10.1016/j.anifeedsci.2006.05.018
   ORSKOV ER, 1979, J AGR SCI, V92, P499, DOI 10.1017/S0021859600063048
   SAS Institute, 1999, SAS US GUID STAT
   VANSOEST PJ, 1991, J DAIRY SCI, V74, P3583, DOI 10.3168/jds.S0022-0302(91)78551-2
   Wang ZH, 2011, WASTE MANAGE RES, V29, P1262, DOI 10.1177/0734242X11398521
   Wang ZH, 2010, WASTE MANAGE RES, V28, P165, DOI 10.1177/0734242X09335696
   Zhang HF, 1998, ANIMAL NUTR PARAMETE
   Zhang WD, 2005, SEED SCI TECHNOL, V33, P431, DOI 10.15258/sst.2005.33.2.15
   1976, ICONOGRAPHIA CORMOPH
NR 32
TC 4
Z9 7
U1 0
U2 13
PU CSIRO PUBLISHING
PI COLLINGWOOD
PA 150 OXFORD ST, PO BOX 1139, COLLINGWOOD, VICTORIA 3066, AUSTRALIA
SN 1836-0939
J9 ANIM PROD SCI
JI Anim. Prod. Sci.
PY 2013
VL 53
IS 4
BP 292
EP 298
DI 10.1071/AN12116
PG 7
WC Agriculture, Dairy & Animal Science
SC Agriculture
GA 097GT
UT WOS:000315462700003
DA 2019-07-15
ER

PT J
AU Qi, ZL
   Yang, HL
   Xia, XL
   Xin, Y
   Zhang, L
   Wang, W
   Yu, XB
AF Qi, Zhengliang
   Yang, Hailin
   Xia, Xiaole
   Xin, Yu
   Zhang, Ling
   Wang, Wu
   Yu, Xiaobin
TI A protocol for optimization vinegar fermentation according to the ratio
   of oxygen consumption versus acid yield
SO JOURNAL OF FOOD ENGINEERING
LA English
DT Article
DE Acetic acid; Optimum of vinegar fermentation; Acetification rate; Oxygen
   consumption versus acid yield; Initial acidity
ID PLANT SCALE ACETIFIER; ACETOBACTER; RESISTANCE; PURIFICATION; WINE
AB Fermentation rate and fermentation efficiency are two key aspects for industrial vinegar production. A new target, ratio of oxygen consumption versus acid yield, is introduced to evaluate the fermentation efficiency. Semi-continuous fermentation is optimized by means of harmony between acetification rate and ratio of oxygen consumption versus acid yield. This protocol operates on initial acidity of discontinuous procedure to adjust bacterial metabolism which directly affects the fermentation process. As a result, average acetification rate is increased to 1.81 g acid/I h, which is 20% higher than the original level (1.48 +/- 0.32 g acid/I h), and the air flow rate is also reduced by 41% of initial setting. In such a condition, the stoichiometry yield of vinegar is also improved to 94.3 +/- 0.67%. So this method could be considered to optimize the industrial scale process in future. (C) 2013 Elsevier Ltd. All rights reserved.
C1 [Qi, Zhengliang; Yang, Hailin; Xia, Xiaole; Xin, Yu; Zhang, Ling; Wang, Wu; Yu, Xiaobin] Jiangnan Univ, Sch Biotechnol, Minist Educ, Key Lab Ind Biotechnol, Wuxi 214122, Peoples R China.
RP Yu, XB (reprint author), Jiangnan Univ, Sch Biotechnol, Minist Educ, Key Lab Ind Biotechnol, Wuxi 214122, Peoples R China.
EM qzl2012@yahoo.cn
FU National High Technology Research and Development Program of China (863
   Program) [2012AA021201]; Innovation Plan of Jiangsu Province
   [CXZZ11_0487]; Jiangnan University [JUDCF11009]; Scientific Program of
   Jiangnan University [JUSRP111A25]; Key Laboratory of Industrial
   Biotechnology; Ministry of Education, China [KLIB-KF201006]; Priority
   Academic Program Development of Jiangsu Higher Education Institutions,
   the 111 Project [111-2-06]
FX This work was supported by a grants from the National High Technology
   Research and Development Program of China (863 Program) (No.
   2012AA021201), the Program of the Innovation Plan of Jiangsu Province
   (CXZZ11_0487), the Ph.D. Students Program of Jiangnan University
   (JUDCF11009), Scientific Program of Jiangnan University (No.
   JUSRP111A25), the program of the Key Laboratory of Industrial
   Biotechnology, Ministry of Education, China (No. KLIB-KF201006); the
   Priority Academic Program Development of Jiangsu Higher Education
   Institutions, the 111 Project (No. 111-2-06).
CR ADACHI O, 1978, AGR BIOL CHEM TOKYO, V42, P2331, DOI 10.1080/00021369.1978.10863357
   Arnold S, 2002, J BIOTECHNOL, V97, P133, DOI 10.1016/S0168-1656(02)00065-2
   Azuma Y, 2009, NUCLEIC ACIDS RES, V37, P5768, DOI 10.1093/nar/gkp612
   BAR R, 1987, BIOTECHNOL BIOENG, V29, P796, DOI 10.1002/bit.260290625
   Bartowsky EJ, 2008, INT J FOOD MICROBIOL, V125, P60, DOI 10.1016/j.ijfoodmicro.2007.10.016
   Contreras-Zentella M, 2003, J BIOL CHEM, V278, P31473, DOI 10.1074/jbc.M302583200
   de Ory I, 2004, J FOOD ENG, V63, P39, DOI 10.1016/S0260-8774(03)00280-2
   de Ory I, 2002, J FOOD ENG, V52, P31, DOI 10.1016/S0260-8774(01)00082-6
   Jimenez-Hornero JE, 2009, BIOCHEM ENG J, V45, P22, DOI 10.1016/j.bej.2009.01.011
   Lasko DR, 2000, APPL MICROBIOL BIOT, V54, P243, DOI 10.1007/s002530000339
   Matsushita K, 2005, J BACTERIOL, V187, P4346, DOI 10.1128/JB.187.13.4346-4325.2005
   Nakano S, 2006, APPL ENVIRON MICROB, V72, P497, DOI 10.1128/AEM.72.1.497-505.2006
   Nakano S, 2004, FEMS MICROBIOL LETT, V235, P315, DOI 10.1016/j.femsle.2004.05.007
   Nakano S, 2008, INT J FOOD MICROBIOL, V125, P54, DOI 10.1016/j.ijfoodmicro.2007.05.015
   Okamoto-Kainuma A, 2002, J BIOSCI BIOENG, V94, P140, DOI 10.1263/jbb.94.140
   Tesfaye W, 2002, TRENDS FOOD SCI TECH, V13, P12, DOI 10.1016/S0924-2244(02)00023-7
   Trcek J, 2006, APPL MICROBIOL BIOT, V70, P366, DOI 10.1007/s00253-005-0073-z
   Yakushi T, 2010, APPL MICROBIOL BIOT, V86, P1257, DOI 10.1007/s00253-010-2529-z
NR 18
TC 20
Z9 21
U1 0
U2 65
PU ELSEVIER SCI LTD
PI OXFORD
PA THE BOULEVARD, LANGFORD LANE, KIDLINGTON, OXFORD OX5 1GB, OXON, ENGLAND
SN 0260-8774
EI 1873-5770
J9 J FOOD ENG
JI J. Food Eng.
PD MAY
PY 2013
VL 116
IS 2
BP 304
EP 309
DI 10.1016/j.jfoodeng.2012.12.029
PG 6
WC Engineering, Chemical; Food Science & Technology
SC Engineering; Food Science & Technology
GA 121OZ
UT WOS:000317255400007
DA 2019-07-15
ER
