# Supplementary material for: Knowledge Domain and Emerging Trends in Vinegar Research: A Bibliometric Review of the Literature from WoSCC
Source: Foods. 2020 Feb 10;9(2):166. doi: 10.3390/foods9020166 (PMC7074530; doi:10.3390/foods9020166)
Supplement: Supplementary file 1 [file foods-09-00166-s001.zip › Supplementary files/Supplementary Material/WoSCC dataset for CiteSpace/data/download2013_1x5unique.txt]

PT J
AU Papetti, A
   Mascherpa, D
   Marrubini, G
   Gazzani, G
AF Papetti, Adele
   Mascherpa, Dora
   Marrubini, Giorgio
   Gazzani, Gabriella
TI Effect of In Vitro Digestion on Free alpha-Dicarbonyl Compounds in
   Balsamic Vinegars
SO JOURNAL OF FOOD SCIENCE
LA English
DT Article
DE alpha-dicarbonyl compound bioavailability; alpha-dicarbonyl compound
   digestion; balsamic vinegar; food alpha-dicarbonyl compounds
ID ALZHEIMERS-DISEASE; BUTTER FLAVORANT; END-PRODUCTS; METHYLGLYOXAL;
   DIACETYL; INHIBITION; COFFEE; FOODS; DNA
AB We investigated the influence of an in vitro simulated digestion process on the content of the free alpha-dicarbonyl compounds most frequently found in food. A Glyoxal (GO), methylglyoxal (MGO), and diacetyl (DA) aqueous standard mixture and 2 brands of balsamic vinegar were analyzed before and after exposure to digestive enzymes. A strong matrix effect required adoption of validated RP-HPLC-DAD standard addition methods. The results showed that the digestive enzymes markedly alter the concentrations of the exogenous free alpha-dicarbonyl compounds ingested with food; the extent of such changes varied with the alpha-dicarbonyl compound itself and the diet components, which determined important but different food matrix effects also during digestion. The data also indicate that digestion can reduce the bioavailability of the toxic alpha-dicarbonyl compounds ingested with food. However, no firm conclusions can be drawn about a putative positive influence of digestion on the toxic potential of dietary alpha-dicarbonyl compounds, because their reaction in the presence of digestive enzymes likely gives rise to advanced glycation end products, which are involved in the development of chronic diseases.
C1 [Papetti, Adele; Mascherpa, Dora; Marrubini, Giorgio; Gazzani, Gabriella] Univ Pavia, Dept Drug Sci, I-27100 Pavia, Italy.
RP Papetti, A (reprint author), Univ Pavia, Dept Drug Sci, Viale Taramelli 12, I-27100 Pavia, Italy.
EM adele.papetti@unipv.it
RI marrubini, giorgio/O-5461-2016
OI marrubini, giorgio/0000-0003-1399-5783
CR Ahmad S, 2011, BIOCHEM BIOPH RES CO, V407, P568, DOI 10.1016/j.bbrc.2011.03.064
   Aldini G, 2011, MOL NUTR FOOD RES, V55, P1301, DOI 10.1002/mnfr.201100182
   Araujo P, 2009, J CHROMATOGR B, V877, P2224, DOI 10.1016/j.jchromb.2008.09.030
   Beisswenger PJ, 2003, BIOCHEM SOC T, V31, P1358
   Bravo A, 2008, J AGR FOOD CHEM, V56, P4134, DOI 10.1021/jf703696p
   Da Silva Ferrreira AC, 2007, J FOOD SCI, V72, pS314, DOI 10.1111/j.1750-3841.2007.00368.x
   Daglia M, 2007, J AGR FOOD CHEM, V55, P8877, DOI [10.1021/jf071917l, 10.1021/jf0719171]
   Degen J, 2012, J AGR FOOD CHEM, V60, P7071, DOI 10.1021/jf301306g
   Hofmann T, 2000, J AGR FOOD CHEM, V48, P4301, DOI 10.1021/jf000076e
   ICH, 2005, INT C HARM ICH TECHN
   Kuhla B, 2005, ANN NY ACAD SCI, V1043, P211, DOI 10.1196/annals.1333.026
   Kuhla B, 2007, NEUROBIOL AGING, V28, P29, DOI 10.1016/j.neurobiolaging.2005.11.007
   Larsen SA, 2012, CHEM CENT J, V6, DOI 10.1186/1752-153X-6-18
   Liu JH, 2011, CARDIOVASC RES, V92, P494, DOI 10.1093/cvr/cvr239
   Marceau E, 2009, J AGR FOOD CHEM, V57, P10837, DOI 10.1021/jf903341t
   MELLADO JMR, 1994, MUTAT RES, V304, P261
   More SS, 2012, CHEM RES TOXICOL, V25, P2083, DOI 10.1021/tx3001016
   More SS, 2012, J AGR FOOD CHEM, V60, P3311, DOI 10.1021/jf300180e
   Negre-Salvayre A, 2008, BRIT J PHARMACOL, V153, P6, DOI 10.1038/sj.bjp.0707395
   PHILLIPS SA, 1993, EUR J BIOCHEM, V212, P101, DOI 10.1111/j.1432-1033.1993.tb17638.x
   Rincon-Delgadillo MI, 2012, J DAIRY SCI, V95, P1128, DOI 10.3168/jds.2011-4834
   Rufian-Henares JA, 2007, J AGR FOOD CHEM, V55, P10016, DOI 10.1021/jf0718291
   Sena CM, 2012, PHARMACOL RES, V65, P497, DOI 10.1016/j.phrs.2012.03.004
   Shibamoto T, 2006, J PHARMACEUT BIOMED, V41, P12, DOI 10.1016/j.jpba.2006.01.047
   Spanneberg R, 2012, J AGR FOOD CHEM, V60, P600, DOI 10.1021/jf204079f
   Tan D, 2008, ANN NY ACAD SCI, V1126, P72, DOI 10.1196/annals.1433.027
   Thornalley PJ, 2005, ANN NY ACAD SCI, V1043, P1
   WESTWOOD ME, 1994, J BIOL CHEM, V269, P32293
   Yang K, 2011, CHEM-BIOL INTERACT, V191, P322, DOI 10.1016/j.cbi.2011.02.012
   Yoshida A, 2012, J BIOL CHEM, V287, P701, DOI 10.1074/jbc.M111.322222
NR 30
TC 11
Z9 11
U1 0
U2 41
PU WILEY
PI HOBOKEN
PA 111 RIVER ST, HOBOKEN 07030-5774, NJ USA
SN 0022-1147
EI 1750-3841
J9 J FOOD SCI
JI J. Food Sci.
PD APR
PY 2013
VL 78
IS 4
BP C514
EP C519
DI 10.1111/1750-3841.12062
PG 6
WC Food Science & Technology
SC Food Science & Technology
GA 167CT
UT WOS:000320608900005
PM 23464604
DA 2019-07-15
ER

PT J
AU Slapsak, N
   Cleenwerck, I
   De Vos, P
   Trcek, J
AF Slapsak, Nina
   Cleenwerck, Ilse
   De Vos, Paul
   Trcek, Janja
TI Gluconacetobacter maltaceti sp nov., a novel vinegar producing acetic
   acid bacterium
SO SYSTEMATIC AND APPLIED MICROBIOLOGY
LA English
DT Article
DE Gluconacetobacter maltaceti sp nov.; Acetic acid bacteria; Vinegar
ID AD-HOC-COMMITTEE; RESTRICTION ANALYSIS; DEOXYRIBONUCLEIC-ACID;
   ACETOBACTER; IDENTIFICATION; STRAINS; RECLASSIFICATION; DIFFERENTIATION;
   HYBRIDIZATION; DNA
AB Comparison of HaeIII- and HpaII-restriction profiles of PCR-amplified 16S-23S rDNA ITS regions of Gluconacetobacter sp. LMG 1529(T) and SKU 1109 with restriction profiles of reference strains of acetic acid bacteria described by Trek and Teuber [34] revealed the same but unique restriction profiles for LMG 1529(T) and SKU 1109. Further analyses of nearly complete 16S rRNA gene sequences, nearly complete 16S-23S rDNA ITS sequences, as well as concatenated partial sequences of the housekeeping genes dnaK,groEL and rpoB, allocated both strains to a single phylogenetic cluster well separated from the other species of the genus Gluconacetobacter. DNA-DNA hybridizations confirmed their novel species identity by 73% DNA-DNA relatedness between both strains, and values below the species level (<70%) between SKU 1109 and the type strains of the closest phylogenetic neighbors. The classification of strains LMG 1529(T) and SKU 1109 into a single novel species was confirmed also by AFLP and (GTG)(5)-PCR DNA fingerprinting data, as well as by phenotypic data. Strains LMG 1529(T) and SKU 1109 can be differentiated from their closely related Gluconacetobacter species, Gluconacetobacter entanii and Gluconacetobacter hansenii, by their ability to form 2-keto-D-gluconic acid from D-glucose, their ability to use D-mannitol, D-gluconate and glycerol as carbon source and form acid from D-fructose, and their ability to grow without acetic acid. The major fatty acid of LMG 1529(T) and SKU 1109 is C-18:1 omega 7c (60.2-64.8%). The DNA G + C content of LMG 1529(T) and SKU 1109 is 62.5 and 63.3 mol% respectively. The name Gluconacetobacter maltaceti sp. nov. is proposed. The type strain is LMG 1529(T) (=NBRC 14815(T) =NCIMB 8752(T)). (C) 2012 Elsevier GmbH. All rights reserved.
C1 [Slapsak, Nina; Trcek, Janja] Univ Maribor, Fac Nat Sci & Math, Dept Biol, SLO-2000 Maribor, Slovenia.
   [Cleenwerck, Ilse; De Vos, Paul] Univ Ghent, Fac Sci, BCCM LMG Bacterial Collect, B-9000 Ghent, Belgium.
RP Trcek, J (reprint author), Univ Maribor, Fac Nat Sci & Math, Dept Biol, SLO-2000 Maribor, Slovenia.
EM janja.trcek@uni-mb.si
RI De Vos, Paul/J-5392-2013
FU Slovenian Research Agency of Science; Federal Public Planning Service -
   Science Policy, Belgium
FX This work was supported by The Slovenian Research Agency of Science. We
   acknowledge O. Adachi, Yamaguchi University for initial support of this
   work, K. Matsushita, Yamaguchi University for his support and critical
   reading of the manuscript, G. Theeragool, Kasetsart University for
   providing us with strain SKU 1109 and J.P. Euzeby for his help in
   defining the Latin origin of Ga. maltaceti. The work of BCCM/LMG
   bacteria collection was supported by the Federal Public Planning Service
   - Science Policy, Belgium.
CR ASAI T, 1964, J GEN APPL MICROBIOL, V10, P95, DOI 10.2323/jgam.10.95
   Boesch C, 1998, SYST APPL MICROBIOL, V21, P220, DOI 10.1016/S0723-2020(98)80026-X
   Castro C., INT J SYST IN PRESS
   Cleenwerck I, 2002, INT J SYST EVOL MICR, V52, P1551, DOI 10.1099/ijs.0.02064-0
   Cleenwerck I, 2010, INT J SYST EVOL MICR, V60, P2277, DOI 10.1099/ijs.0.018465-0
   Cleenwerck I, 2009, INT J SYST EVOL MICR, V59, P1771, DOI 10.1099/ijs.0.005157-0
   De Ley J, 1984, BERGEYS MANUAL SYSTE, V1, P268
   De Vuyst L, 2008, INT J FOOD MICROBIOL, V125, P79, DOI 10.1016/j.ijfoodmicro.2007.02.030
   EZAKI T, 1989, INT J SYST BACTERIOL, V39, P224, DOI 10.1099/00207713-39-3-224
   Felsenstein J., 2002, PHYLIP PHYLOGENY INF
   Goris J, 1998, CAN J MICROBIOL, V44, P1148, DOI 10.1139/cjm-44-12-1148
   GOSSELE F, 1980, ZBL BAKT MIK HYG I C, V1, P178
   Huong VTL, 2007, J GEN APPL MICROBIOL, V53, P133
   Iino T, 2012, INT J SYST EVOL MICR, V62, P1465, DOI 10.1099/ijs.0.031773-0
   Kommanee J, 2012, SCIENCEASIA, V38, P44, DOI 10.2306/scienceasia1513-1874.2012.38.044
   Lisdiyanti P, 2006, INT J SYST EVOL MICR, V56, P2101, DOI 10.1099/ijs.0.63252-0
   Malimas T, 2009, INT J SYST EVOL MICR, V59, P466, DOI 10.1099/ijs.0.65740-0
   MESBAH M, 1989, INT J SYST BACTERIOL, V39, P159, DOI 10.1099/00207713-39-2-159
   Navarro RR, 1999, J GEN APPL MICROBIOL, V45, P295
   Page R.D.M., 2000, TREEVIEW VERSION 1 6
   Saeki A, 1997, BIOSCI BIOTECH BIOCH, V61, P138, DOI 10.1271/bbb.61.138
   Schuller G, 2000, INT J SYST EVOL MICR, V50, P2013, DOI 10.1099/00207713-50-6-2013
   SIEVERS M, 1992, SYST APPL MICROBIOL, V15, P386, DOI 10.1078/072320202320771453
   Sokollek SJ, 1998, INT J SYST BACTERIOL, V48, P935, DOI 10.1099/00207713-48-3-935
   Sokollek SJ, 1997, SYST APPL MICROBIOL, V20, P481, DOI 10.1016/S0723-2020(97)80017-3
   Stackebrandt E, 2002, INT J SYST EVOL MICR, V52, P1043, DOI 10.1099/ijs.0.02360-0
   Swings I, 1992, PROKARYOTES, P2268
   Thompson JD, 1997, NUCLEIC ACIDS RES, V25, P4876, DOI 10.1093/nar/25.24.4876
   Trcek J, 2005, SYST APPL MICROBIOL, V28, P735, DOI 10.1016/j.syapm.2005.05.001
   Trcek J, 2002, FEMS MICROBIOL LETT, V208, P69, DOI 10.1016/S0378-1097(01)00593-6
   Trcek J, 2000, APPL MICROBIOL BIOT, V53, P289, DOI 10.1007/s002530050023
   Trcek J, 1997, FOOD TECHNOL BIOTECH, V35, P63
   Trcek J, 2007, EXTREMOPHILES, V11, P627, DOI 10.1007/s00792-007-0077-y
   Trek J, 2002, AGRICULTURE, V79, P19
   WAYNE LG, 1987, INT J SYST BACTERIOL, V37, P463, DOI 10.1099/00207713-37-4-463
   Wilson K, 1987, CURRENT PROTOCOLS MO
   Yukphan P, 2004, J GEN APPL MICROBIOL, V50, P189, DOI 10.2323/jgam.50.189
   Yukphan P, 2006, J GEN APPL MICROBIOL, V52, P55, DOI 10.2323/jgam.52.55
NR 38
TC 13
Z9 13
U1 0
U2 0
PU ELSEVIER GMBH
PI MUNICH
PA HACKERBRUCKE 6, 80335 MUNICH, GERMANY
SN 0723-2020
J9 SYST APPL MICROBIOL
JI Syst. Appl. Microbiol.
PD FEB
PY 2013
VL 36
IS 1
BP 17
EP 21
DI 10.1016/j.syapm.2012.11.001
PG 5
WC Biotechnology & Applied Microbiology; Microbiology
SC Biotechnology & Applied Microbiology; Microbiology
GA 120FS
UT WOS:000317156800003
PM 23273842
DA 2019-07-15
ER

PT J
AU Vegas, C
   Gonzalez, A
   Mateo, E
   Mas, A
   Poblet, M
   Torija, MJ
AF Vegas, Carlos
   Gonzalez, Angel
   Mateo, Estibaliz
   Mas, Albert
   Poblet, Montse
   Jesus Torija, Maria
TI Evaluation of representativity of the acetic acid bacteria species
   identified by culture-dependent method during a traditional wine vinegar
   production
SO FOOD RESEARCH INTERNATIONAL
LA English
DT Article
DE DGGE-PCR; RT-PCR; TaqMan-MGB probes; Gluconacetobacter; Acetobacter
ID GRADIENT GEL-ELECTROPHORESIS; POLYMERASE-CHAIN-REACTION; REAL-TIME PCR;
   SP-NOV; ACETOBACTER-PASTEURIANUS; BALSAMIC VINEGAR; 16S RDNA; SPACER;
   FERMENTATION; ENUMERATION
AB The low recovery of acetic acid bacteria (AAB) on solid media is one of the biggest hurdles to studying the microbiota present in vinegar production. For this reason, we carried out a comparative analysis between culture-dependent and independent methods to evaluate if the main AAB species isolated by plating are representative of the microbiota present.
   265 isolates from two different culture media were identified and characterized by the 16S rRNA gene PCR-RFLP, ERIC-PCR and (GTG)(5)-rep-PCR. Additionally, a phylogenetic analysis using the 16S rRNA gene was performed. Finally, qualitative and quantitative culture-independent techniques (DGGE-PCR, 16S rRNA gene PCR-RFLP and Real Time PCR) were used for detecting and quantifying the AAB directly from vinegar. In general, the main species recovered by culture-dependent method were the same as those detected by culture-independent methods, confirming that plating could provide a valid initial approach for determining the diversity of the microbiota. The species detected by both methods were Gluconacetobacter europaeus, Gluconacetobacter xylinus and Gluconacetobacter intermedius. Furthermore, plating allowed us to detect some putative new Gluconacetobacter species that would have remained undetected with culture-independent techniques. (C) 2013 Elsevier Ltd. All rights reserved.
C1 [Vegas, Carlos; Gonzalez, Angel; Mateo, Estibaliz; Mas, Albert; Poblet, Montse; Jesus Torija, Maria] Univ Rovira & Virgili, Dept Bioquim & Biotecnol, Fac Enol, Tarragona 43007, Spain.
RP Mas, A (reprint author), Univ Rovira & Virgili, Dept Bioquim & Biotecnol, Fac Enol, C Marcelli Domingo S-N, Tarragona 43007, Spain.
EM albert.mas@urv.cat
RI Mas, Albert/C-9812-2010; Torija, Maria-Jesus/M-2592-2014
OI Mas, Albert/0000-0002-0763-1679; Torija, Maria-Jesus/0000-0001-6419-0745
FU Instituto Nacional de Investigacion Agraria y Alimentaria
   [RM2004-00009]; Comision Interministerial de Ciencia y Tecnologia
   [AGL2010-22152-C03-02]
FX This work was supported by the Spanish grants RM2004-00009 from
   Instituto Nacional de Investigacion Agraria y Alimentaria and
   AGL2010-22152-C03-02 from the Comision Interministerial de Ciencia y
   Tecnologia. The authors thank the Language Service of the Rovira i
   Virgili University for revising the manuscript.
CR Andorra I, 2008, FOOD MICROBIOL, V25, P849, DOI 10.1016/j.fm.2008.05.005
   Ausubel FM, 1992, SHORT PROTOCOLS MOL
   Cocolin L, 2000, LETT APPL MICROBIOL, V30, P126, DOI 10.1046/j.1472-765X.2000.00682.x
   Cole JR, 2007, NUCLEIC ACIDS RES, V35, pD169, DOI 10.1093/nar/gkl889
   De Vero L, 2008, INT J FOOD MICROBIOL, V125, P96, DOI 10.1016/j.ijfoodmicro.2007.02.029
   du Toit WJ, 2005, J APPL MICROBIOL, V98, P862, DOI 10.1111/j.1365-2672.2004.02549.x
   ENTANI E, 1985, J GEN APPL MICROBIOL, V31, P475, DOI 10.2323/jgam.31.475
   Fernandez-Perez R, 2010, FOOD MICROBIOL, V27, P973, DOI 10.1016/j.fm.2010.05.020
   Fleet GH, 1999, INT J FOOD MICROBIOL, V50, P101, DOI 10.1016/S0168-1605(99)00080-X
   Franke-Whittle IH, 2005, MICROB ECOL, V50, P128, DOI 10.1007/s00248-004-0138-z
   Gammon KS, 2007, LETT APPL MICROBIOL, V44, P262, DOI 10.1111/j.1472-765X.2006.02075.x
   Gonzalez A, 2006, FEMS MICROBIOL LETT, V254, P123, DOI 10.1111/j.1574-6968.2005.000011.x
   Gonzalez A, 2011, INT J FOOD MICROBIOL, V147, P217, DOI 10.1016/j.ijfoodmicro.2011.04.005
   Gullo M, 2006, INT J FOOD MICROBIOL, V106, P209, DOI 10.1016/j.ijfoodmicro.2005.06.024
   Gullo M, 2009, APPL ENVIRON MICROB, V75, P2585, DOI 10.1128/AEM.02249-08
   Hidalgo C, 2012, FOOD MICROBIOL, V30, P98, DOI 10.1016/j.fm.2011.12.017
   Hidalgo C, 2010, INT J FOOD MICROBIOL, V141, P56, DOI 10.1016/j.ijfoodmicro.2010.04.018
   Hierro N, 2006, APPL ENVIRON MICROB, V72, P7148, DOI 10.1128/AEM.00388-06
   Holzapfel W, 1997, FOOD CONTROL, V8, P241, DOI 10.1016/S0956-7135(97)00017-0
   Ilabaca C, 2008, INT J FOOD MICROBIOL, V126, P245, DOI 10.1016/j.ijfoodmicro.2008.05.001
   Jara C, 2008, INT J FOOD MICROBIOL, V128, P336, DOI 10.1016/j.ijfoodmicro.2008.09.008
   Lisdiyanti P, 2006, INT J SYST EVOL MICR, V56, P2101, DOI 10.1099/ijs.0.63252-0
   Lopez I, 2003, APPL ENVIRON MICROB, V69, P6801, DOI 10.1128/AEM.69.11.6801-6807.2003
   Mesa MM, 2003, J FLUORESC, V13, P261, DOI 10.1023/A:1025094017265
   Millet V, 2000, LETT APPL MICROBIOL, V30, P136, DOI 10.1046/j.1472-765X.2000.00684.x
   Moreno C, 2001, METODOS MEDIR BIODIV
   Muyzer G, 1998, ANTON LEEUW INT J G, V73, P127, DOI 10.1023/A:1000669317571
   Omar N. B., 2000, Applied and Environmental Microbiology, V66, P3664, DOI 10.1128/AEM.66.9.3664-3673.2000
   Ough C.S., 1987, METHODS ANAL MUST WI
   Renouf V, 2007, J INT SCI VIGNE VIN, V41, P51
   Ruiz A, 2000, INT J SYST EVOL MICR, V50, P1981, DOI 10.1099/00207713-50-6-1981
   Schuller G, 2000, INT J SYST EVOL MICR, V50, P2013, DOI 10.1099/00207713-50-6-2013
   SIEVERS M, 1992, SYST APPL MICROBIOL, V15, P386, DOI 10.1078/072320202320771453
   Sokollek SJ, 1998, INT J SYST BACTERIOL, V48, P935, DOI 10.1099/00207713-48-3-935
   Tamura K, 2007, MOL BIOL EVOL, V24, P1596, DOI 10.1093/molbev/msm092
   Torija MJ, 2010, FOOD MICROBIOL, V27, P257, DOI 10.1016/j.fm.2009.10.001
   Trcek J, 2005, SYST APPL MICROBIOL, V28, P735, DOI 10.1016/j.syapm.2005.05.001
   Trcek J, 2002, FEMS MICROBIOL LETT, V208, P69, DOI 10.1016/S0378-1097(01)00593-6
   Valera M. J., 2011, INT J FOOD MICROBIOL, V151
   Vegas C, 2010, INT J FOOD MICROBIOL, V138, P130, DOI 10.1016/j.ijfoodmicro.2010.01.006
   VERSALOVIC J, 1991, NUCLEIC ACIDS RES, V19, P6823, DOI 10.1093/nar/19.24.6823
   Versalovic James, 1994, Methods in Molecular and Cellular Biology, V5, P25
NR 42
TC 11
Z9 12
U1 0
U2 52
PU ELSEVIER SCIENCE BV
PI AMSTERDAM
PA PO BOX 211, 1000 AE AMSTERDAM, NETHERLANDS
SN 0963-9969
J9 FOOD RES INT
JI Food Res. Int.
PD APR
PY 2013
VL 51
IS 1
BP 404
EP 411
DI 10.1016/j.foodres.2012.12.055
PG 8
WC Food Science & Technology
SC Food Science & Technology
GA 115WR
UT WOS:000316843100050
DA 2019-07-15
ER

PT J
AU Mutaguchi, Y
   Ohmori, T
   Akano, H
   Doi, K
   Ohshima, T
AF Mutaguchi, Yuta
   Ohmori, Taketo
   Akano, Hirofumi
   Doi, Katsumi
   Ohshima, Toshihisa
TI Distribution of D-amino acids in vinegars and involvement of lactic acid
   bacteria in the production of D-amino acids
SO SPRINGERPLUS
LA English
DT Article
DE D-Amino acid; Vinegar; Lactic acid bacteria; Fermentation; UPLC
AB Levels of free D-amino acids were compared in 11 vinegars produced from different sources or through different manufacturing processes. To analyze the D- and L-amino acids, the enantiomers were initially converted into diastereomers using pre-column derivatization with o-phthaldialdehyde plus N-acethyl-L-cysteine or N-tert-butyloxycarbonyl-L-cysteine. This was followed by separation of the resultant fluorescent isoindol derivatives on an octadecylsilyl stationary phase using ultra-performance liquid chromatography. The analyses showed that the total D-amino acid level in lactic fermented tomato vinegar was very high. Furthermore, analysis of the amino acids in tomato juice samples collected after alcoholic, lactic and acetic fermentation during the production of lactic fermented tomato vinegar showed clearly that lactic fermentation is responsible for the D-amino acids production; marked increases in D-amino acids were seen during lactic fermentation, but not during alcoholic or acetic fermentation. This suggests lactic acid bacteria have a greater ability to produce D-amino acids than yeast or acetic acid bacteria.
C1 [Mutaguchi, Yuta; Ohmori, Taketo; Ohshima, Toshihisa] Osaka Inst Technol, Fac Engn, Dept Biomed Engn, Asahi Ku, Osaka 5358585, Japan.
   [Akano, Hirofumi] Mizkan Grp Corp, Cent Res Inst, Handa 4750873, Japan.
   [Doi, Katsumi] Kyushu Univ, Fac Agr, Microbial Genet Div, Inst Genet Resources,Higashi Ku, Fukuoka 8128581, Japan.
RP Ohshima, T (reprint author), Osaka Inst Technol, Fac Engn, Dept Biomed Engn, Asahi Ku, 5-16-1 Omiya, Osaka 5358585, Japan.
EM ohshima@bme.oit.ac.jp
RI U-ID, Kyushu tentative/C-5291-2016
FU grant for Promotion of Basic Research Activities for Innovative
   Bioscience from the Bio-oriented Technology Research Advancement
   Institution (BRAIN); JSPS KAKENHI [2402734]
FX This work was supported by a grant for Promotion of Basic Research
   Activities for Innovative Bioscience from the Bio-oriented Technology
   Research Advancement Institution (BRAIN) and JSPS KAKENHI Grant Number
   2402734.
CR Abe H, 1999, FISHERIES SCI, V65, P637, DOI 10.2331/fishsci.65.637
   ASWAD DW, 1984, ANAL BIOCHEM, V137, P405, DOI 10.1016/0003-2697(84)90106-4
   Bruckner H, 2003, AMINO ACIDS, V24, P43, DOI 10.1007/s00726-002-0322-8
   BRUCKNER H, 1989, CHROMATOGRAPHIA, V28, P487, DOI 10.1007/BF02261066
   BRUCKNER H, 1993, CHIRALITY, V5, P385, DOI 10.1002/chir.530050521
   DANIELLO A, 1993, COMP BIOCHEM PHYS B, V105, P731, DOI 10.1016/0305-0491(93)90113-J
   Erbe T, 1998, Z LEBENSM UNTERS F A, V207, P400, DOI 10.1007/s002170050352
   Erbe T, 2000, J CHROMATOGR A, V881, P81, DOI 10.1016/S0021-9673(00)00255-7
   Gogami Y, 2011, J CHROMATOGR B, V879, P3259, DOI 10.1016/j.jchromb.2011.04.006
   HASHIMOTO A, 1992, J CHROMATOGR-BIOMED, V582, P41, DOI 10.1016/0378-4347(92)80300-F
   Jin DR, 1999, ANAL BIOCHEM, V269, P124, DOI 10.1006/abio.1998.3090
   Kato S, 2011, J BIOSCI BIOENG, V111, P104, DOI 10.1016/j.jbiosc.2010.08.019
   Kawai M, 2012, AMINO ACIDS, V43, P2349, DOI 10.1007/s00726-012-1315-x
   Machida M, 2008, DNA RES, V15, P173, DOI 10.1093/dnares/dsn020
   Okada K, 2013, AMINO ACIDS, V44, P489, DOI 10.1007/s00726-012-1359-y
   Rubio-Barroso S, 2006, J DAIRY SCI, V89, P82, DOI 10.3168/jds.S0022-0302(06)72071-9
   SCHIFFMAN SS, 1981, PHYSIOL BEHAV, V27, P51, DOI 10.1016/0031-9384(81)90298-5
   SOLMS J, 1965, EXPERIENTIA, V21, P692, DOI 10.1007/BF02138474
   TOSA T, 1974, AGR BIOL CHEM TOKYO, V38, P1529, DOI 10.1080/00021369.1974.10861362
NR 19
TC 15
Z9 15
U1 1
U2 20
PU SPRINGER INTERNATIONAL PUBLISHING AG
PI CHAM
PA GEWERBESTRASSE 11, CHAM, CH-6330, SWITZERLAND
SN 2193-1801
J9 SPRINGERPLUS
JI SpringerPlus
PY 2013
VL 2
AR 691
DI 10.1186/2193-1801-2-691
PG 9
WC Multidisciplinary Sciences
SC Science & Technology - Other Topics
GA V40FS
UT WOS:000209465100263
PM 24422181
OA Other Gold, Green Published
DA 2019-07-15
ER

PT J
AU Stelzleni, AM
   Ponrajan, A
   Harrison, MA
AF Stelzleni, Alexander M.
   Ponrajan, Amudhan
   Harrison, Mark A.
TI Effects of buffered vinegar and sodium dodecyl sulfate plus levulinic
   acid on Salmonella Typhimurium survival, shelf-life, and sensory
   characteristics of ground beef patties
SO MEAT SCIENCE
LA English
DT Article
DE Ground beef; Salmonella Typhimurium; Antimicrobial; Shelf life; Sensory
ID ESCHERICHIA-COLI O157/H7; INSTRUMENTAL COLOR; ANTIMICROBIAL
   INTERVENTIONS; ODOR CHARACTERISTICS; POTASSIUM LACTATE; PEROXYACETIC
   ACID; LEMON JUICE; RAW BEEF; TRIMMINGS; INACTIVATION
AB The inclusion of two sources of buffered vinegar and sodium dodecyl sulfate plus levulinic acid were studied as interventions for Salmonella Typhimurium and for their effect on shelf-life and sensory characteristics of ground beef. For the Salmonella challenge, beef trimmings (80/20) were inoculated then treated with 2% (w/v) liquid buffered vinegar (LVIN), 2.5% (w/w) powdered buffered vinegar (PVIN), a solution containing 1.0% levulinic acid plus 0.1% sodium dodecyl sulfate (SDLA) at 10% (w/v), or had no intervention applied (CNT). The same trim source and production methods were followed during production of patties for shelf-life and sensory testing without inoculation. SDLA patties had the largest reduction (P < 0.05; 0.70 log CFU/g) of Salmonella. However, LVIN and PVIN had the least (P < 0.05) psychrotrophic growth. SDLA patties had more purge (P < 0.05) and lower (P < 0.05) subjective color scores. There were not large differences in sensory characteristics, except PVIN exhibited stronger off-flavor (P < 0.05). (c) 2013 Elsevier Ltd. All rights reserved.
C1 [Stelzleni, Alexander M.; Ponrajan, Amudhan] Univ Georgia, Meat Sci Technol Ctr, Dept Anim & Dairy Sci, Athens, GA 30602 USA.
   [Ponrajan, Amudhan; Harrison, Mark A.] Univ Georgia, Dept Food Sci & Technol, Athens, GA 30602 USA.
RP Stelzleni, AM (reprint author), Univ Georgia, 425 River Rd, Athens, GA 30602 USA.
EM astelz@uga.edu
FU Food Industry Partnership grant through the state of Georgia
FX The funding for this project was provided by the Food Industry
   Partnership grant through the state of Georgia.
CR Ahn DU, 1998, J FOOD SCI, V63, P15, DOI 10.1111/j.1365-2621.1998.tb15665.x
   AMSA, 1995, RES GUID COOK SENS E
   AMSA, 1991, P 44 ANN REC MEAT C, V44, P1
   Bosilevac JM, 2009, APPL ENVIRON MICROB, V75, P1892, DOI 10.1128/AEM.02530-08
   Campo MM, 2006, MEAT SCI, V72, P303, DOI 10.1016/j.meatsci.2005.07.015
   CDC, 2011, 2011 EST FOODB ILLN
   CDC, 2012, MULT FOODB OUTB INV
   Chang JM, 2007, FOOD MICROBIOL, V24, P745, DOI 10.1016/j.fm.2007.03.005
   CLAVERO MRS, 1994, APPL ENVIRON MICROB, V60, P2069
   Delmore R. J., 2009, BEEF SHELF LIFE
   FERRIS CD, 1946, ANN MATH STAT, V17, P178, DOI 10.1214/aoms/1177730979
   FSIS-USDA, 1999, APP COMPL GUID M LET
   FSIS-USDA, 2012, FSIS REC
   Hamm R., 1975, In ''Meat. Proceedings of the twenty-first Easter school in agricultural science'' [see FSTA (1976) 8 7S1040]., P321
   Jimenez-Villarreal JR, 2003, MEAT SCI, V65, P1021, DOI 10.1016/S0309-1740(02)00316-9
   Mohan A, 2012, J FOOD SCI, V77, pM188, DOI 10.1111/j.1750-3841.2011.02600.x
   Montgomery DC, 2001, DESIGN ANAL EXPT
   Pohlman FW, 2009, J MUSCLE FOODS, V20, P54, DOI 10.1111/j.1745-4573.2008.00133.x
   Pohlman FW, 2002, MEAT SCI, V60, P349, DOI 10.1016/S0309-1740(01)00142-5
   Pohlman FW, 2002, MEAT SCI, V61, P315, DOI 10.1016/S0309-1740(01)00199-1
   Ponrajan A, 2012, MEAT SCI, V91, P43, DOI 10.1016/j.meatsci.2011.12.003
   Ponrajan A, 2011, J FOOD PROTECT, V74, P359, DOI 10.4315/0362-028X.JFP-10-294
   Quito S. A., 2009, MEAT SCI, V82, P44
   Ruby JR, 2009, J FOOD PROTECT, V72, P251, DOI 10.4315/0362-028X-72.2.251
   Scanga JA, 2000, MEAT SCI, V56, P145, DOI 10.1016/S0309-1740(00)00032-2
   Sengun Ilkin Yucel, 2005, International Journal of Food Microbiology, V98, P319, DOI 10.1016/j.ijfoodmicro.2004.07.011
   Sengun IY, 2004, INT J FOOD MICROBIOL, V96, P301, DOI 10.1016/j.ijfoodmicro.2004.04.010
   Stivarius MR, 2002, MEAT SCI, V60, P327, DOI 10.1016/S0309-1740(01)00127-9
   Stivarius MR, 2002, MEAT SCI, V60, P245, DOI 10.1016/S0309-1740(01)00130-9
   Stivarius MR, 2002, MEAT SCI, V60, P299, DOI 10.1016/S0309-1740(01)00139-5
   Valenzuela-Martinez C, 2010, J FOOD PROTECT, V73, P470, DOI 10.4315/0362-028X-73.3.470
   Wolf MJ, 2012, J FOOD PROTECT, V75, P1968, DOI 10.4315/0362-028X.JFP-12-038
   Yang H, 2009, J FOOD PROTECT, V72, P1201, DOI 10.4315/0362-028X-72.6.1201
   Zhao T, 2011, J FOOD PROTECT, V74, P2024, DOI 10.4315/0362-028X.JFP-11-197
   Zhao T, 2009, J FOOD PROTECT, V72, P928, DOI 10.4315/0362-028X-72.5.928
NR 35
TC 8
Z9 8
U1 0
U2 34
PU ELSEVIER SCI LTD
PI OXFORD
PA THE BOULEVARD, LANGFORD LANE, KIDLINGTON, OXFORD OX5 1GB, OXON, ENGLAND
SN 0309-1740
J9 MEAT SCI
JI Meat Sci.
PD SEP
PY 2013
VL 95
IS 1
BP 1
EP 7
DI 10.1016/j.meatsci.2013.04.023
PG 7
WC Food Science & Technology
SC Food Science & Technology
GA 168ED
UT WOS:000320687600001
PM 23639886
DA 2019-07-15
ER
