# Supplementary material for: Knowledge Domain and Emerging Trends in Vinegar Research: A Bibliometric Review of the Literature from WoSCC
Source: Foods. 2020 Feb 10;9(2):166. doi: 10.3390/foods9020166 (PMC7074530; doi:10.3390/foods9020166)
Supplement: Supplementary file 1 [file foods-09-00166-s001.zip › Supplementary files/Supplementary Material/WoSCC dataset for CiteSpace/data/download2013_2x5unique.txt]

PT J
AU Su, T
   Mao, CQ
   Yin, FZ
   Yu, ZL
   Lin, Y
   Song, Y
   Lu, TL
AF Su, Tao
   Mao, Chunqin
   Yin, Fangzhou
   Yu, Zhiling
   Lin, Ying
   Song, Yu
   Lu, Tulin
TI Effects of unprocessed versus vinegar-processed Schisandra chinensis on
   the activity and mRNA expression of CYP1A2, CYP2E1 and CYP3A4 enzymes in
   rats
SO JOURNAL OF ETHNOPHARMACOLOGY
LA English
DT Article
DE Schisandra chinensis; Vinegar-processed; CYP450; Pharmacokinetic;
   Cocktail; mRNA; Real-time RT-PCR
ID HUMAN LIVER-MICROSOMES; CYTOCHROME P450S; INHIBITORS; LIGNANS;
   METABOLISM; ISOFORMS; RECEPTOR; DRUGS
AB Ethnopharmacological relevance: Schisandra chinensis (SC) is a well-known traditional Chinese herbal medicine that has been used in clinical practices for thousands of years. However, the differences between the effects of unprocessed and vinegar-processed Schisandra chinensis (VSC) on cytochrome P450 (CYP450) activities are poorly understood.
   Aim of the study: To evaluate the differences between processed and unprocessed SC on the metabolism of CYP1A2, CYP2E1 and CYP3A4 substrates in rats using a cocktail method based on a developed and validated HPLC method. We also investigate the influence of processing on the levels of CYP mRNA.
   Materials and methods: Three probe substrates (theophylline, dapsone and chlorzoxazone) were delivered simultaneously into rats treated with single or multiple doses of processed or unprocessed SC extract. The plasma concentrations of the three probes were profiled by HPLC, and their corresponding pharmacokinetic parameters were calculated. Real-time RT-PCR was performed to determine the effects of processed and unprocessed SC on the mRNA expression of CYP1A2, CYP2E1 and CYP3A4 in the liver.
   Results: Treatment with single or multiple doses of either extract of SC induced CYP3A4 enzyme activity and inhibited CYP1A2 enzyme activity in rats. Furthermore, the inhibitory effect of SC was more potent after vinegar processing than without vinegar processing. CYP2E1 enzyme activity was induced after treatment with a single dose but was inhibited after multiple doses. The mRNA expression results were in accordance with the pharmacokinetic results.
   Conclusions: These results provide useful scientific data for the safe clinical application of either extract of SC in combination with other drugs, which should lack the side effects induced by other herb-drug interactions. (C) 2013 Elsevier Ireland Ltd. All rights reserved.
C1 [Su, Tao; Lu, Tulin] Key Lab Chinese Herbal Med Proc Jiangsu Prov, Nanjing 210046, Jiangsu, Peoples R China.
   [Su, Tao; Mao, Chunqin; Yin, Fangzhou; Lin, Ying; Song, Yu; Lu, Tulin] Nanjing Univ Chinese Med, Coll Pharm, Nanjing 210046, Jiangsu, Peoples R China.
   [Yu, Zhiling] Hong Kong Baptist Univ, Ctr Canc & Inflammat Res, Sch Chinese Med, Hong Kong 999077, Hong Kong, Peoples R China.
RP Lu, TL (reprint author), Nanjing Univ Chinese Med, Key Lab Chinese Herbal Med Proc Jiangsu Prov, Nanjing 210046, Jiangsu, Peoples R China.
EM ltl209@yahoo.cn
FU Major Program of State Commission of Science Technology of China
   [2009ZX09308-004]; Educational Commission of Jiangsu Province of China
   [09KJA360001]; Key Laboratory of Acupuncture of Jiangsu Province of
   China [KJA200906]; Technology Project of Nanjing University of Chinese
   Medicine of China [10XJC06]; Preponderant discipline of Jiangsu province
   [2011ZYX2-003]
FX This study was supported by the Major Program of State Commission of
   Science Technology of China (NO. 2009ZX09308-004), the Educational
   Commission of Jiangsu Province of China (NO. 09KJA360001), the Key
   Laboratory of Acupuncture of Jiangsu Province of China (NO. KJA200906),
   the Technology Project of Nanjing University of Chinese Medicine of
   China (NO. 10XJC06) and the Preponderant discipline of Jiangsu province
   (NO. 2011ZYX2-003).
CR Ball SE, 1997, BRIT J CLIN PHARMACO, V43, P619, DOI 10.1046/j.1365-2125.1997.00591.x
   Bourrie M, 1996, J PHARMACOL EXP THER, V277, P321
   Bruce MA, 2001, DRUG METAB DISPOS, V29, P1023
   CHEN YG, 2001, J CHIN MED MAT, V24, P62
   Chinese Pharmacopoeia Commission, 2010, PHARM PEOPL REP CHIN, V1
   Chow HHS, 2006, CANCER EPIDEM BIOMAR, V15, P2473, DOI 10.1158/1055-9965.EPI-06-0365
   Ding Zuo, 2010, Zhongguo Zhong Yao Za Zhi, V35, P1728
   FDA, 2001, GUID IND BIOAN METH
   Flockhart DA, 2000, CHILD ADOL PSYCH CL, V9, P43
   Gan JP, 2001, CHEM RES TOXICOL, V14, P672, DOI 10.1021/tx000181i
   Gao Y., 2003, SHANDONG J TRADITION, V22, P40
   Gnabre J, 2010, J CHROMATOGR B, V878, P2693, DOI 10.1016/j.jchromb.2010.08.005
   GUO Z, 2000, FOREIGN MED, V15, P139
   HONIG PK, 1993, JAMA-J AM MED ASSOC, V269, P1513, DOI 10.1001/jama.269.12.1513
   Huang L., 2008, GANSU MED J, V27, P8
   Huang Xin, 2008, Yaoxue Xuebao, V43, P630
   Iwata H, 2004, DRUG METAB DISPOS, V32, P1351, DOI 10.1124/dmd.104.000646
   JIN SJ, 2007, J CHANGCHUN COLL TRA, V23, P28
   Kawase A, 2008, DRUG METAB PHARMACOK, V23, P196, DOI 10.2133/dmpk.23.196
   Ko JW, 1997, DRUG METAB DISPOS, V25, P853
   Krosser S, 2006, EUR J CLIN PHARMACOL, V62, P277, DOI 10.1007/s00228-006-0101-7
   Lai L, 2009, DRUG METAB DISPOS, V37, P2399, DOI 10.1124/dmd.109.027433
   LeCluyse EL, 2001, EUR J PHARM SCI, V13, P343, DOI 10.1016/S0928-0987(01)00135-X
   Lei C, 2010, J NAT PROD, V73, P1337, DOI 10.1021/np100144d
   [刘高峰 LIU Gaofeng], 2008, [中草药, Chinese Traditional and Herbal Drugs], V39, P139
   LIU H, 2005, XINJIANG MED J, V35, P137
   Lonsdale R, 2011, J AM CHEM SOC, V133, P15464, DOI 10.1021/ja203157u
   Mu Y, 2006, J PHARMACOL EXP THER, V316, P1369, DOI 10.1124/jpet.105.094342
   Pan J, 2002, XENOBIOTICA, V32, P739, DOI 10.1080/00498250210147115
   Panossian A, 2010, PHYTOMEDICINE, V17, P481, DOI 10.1016/j.phymed.2010.02.002
   Pei B., 2006, CHINESE HEPATOLOGY, V11, P261
   Skaanild MT, 2000, PHARMACOL TOXICOL, V87, P174, DOI 10.1034/j.1600-0773.2000.d01-69.x
   Smejkal K, 2010, PLANTA MED, V76, P1672, DOI 10.1055/s-0030-1249861
   Smith D, 2007, J CHROMATOGR B, V850, P455, DOI 10.1016/j.jchromb.2006.12.024
   Tomalik-Scharte D, 2005, DRUG METAB DISPOS, V33, P1859, DOI 10.1124/dmd.105.005272
   U.S. Food and Drug studies-study design Administration, 1999, GUIDANCE IND
   Venkatakrishnan K, 2001, J CLIN PHARMACOL, V41, P1149, DOI 10.1177/00912700122012724
   Wang Bao-Lian, 2008, Zhongguo Yaolixue Yu Dulixue Zazhi, V22, P237, DOI 10.3867/j.issn.1000-3002.2008.03.014
   [许爱霞 Xu Aixia], 2010, [中国药房, China Pharmacy], V21, P3290
   Xua M.J., 2008, J ETHNOHARMACOLOGY, V115, P483
   [姚庆 YAO Qing], 2011, [华西药学杂志, West China Journal of Pharmaceutical Sciences], V26, P249
   Zhou Yan, 2011, Zhongguo Zhong Yao Za Zhi, V36, P3449
   李晓光, 2005, [中药材, Journal of Chinese Medicinal Materials], V28, P156
   韩永龙, 2009, [中药材, Journal of Chinese Medicinal Materials], V32, P1638
   陆兔林, 2005, [中药材, Journal of Chinese Medicinal Materials], V28, P933
NR 45
TC 26
Z9 32
U1 0
U2 57
PU ELSEVIER IRELAND LTD
PI CLARE
PA ELSEVIER HOUSE, BROOKVALE PLAZA, EAST PARK SHANNON, CO, CLARE, 00000,
   IRELAND
SN 0378-8741
J9 J ETHNOPHARMACOL
JI J. Ethnopharmacol.
PD APR 19
PY 2013
VL 146
IS 3
BP 734
EP 743
DI 10.1016/j.jep.2013.01.028
PG 10
WC Plant Sciences; Chemistry, Medicinal; Integrative & Complementary
   Medicine; Pharmacology & Pharmacy
SC Plant Sciences; Pharmacology & Pharmacy; Integrative & Complementary
   Medicine
GA 129XM
UT WOS:000317877300005
PM 23376044
DA 2019-07-15
ER

PT J
AU Hashimoto, M
   Obara, K
   Ozono, M
   Furuyashiki, M
   Ikeda, T
   Suda, Y
   Fukase, K
   Fujimoto, Y
   Shigehisa, H
AF Hashimoto, Masahito
   Obara, Kyoko
   Ozono, Mami
   Furuyashiki, Maiko
   Ikeda, Tsuyoshi
   Suda, Yasuo
   Fukase, Koichi
   Fujimoto, Yukari
   Shigehisa, Hiroshi
TI Separation and characterization of the immunostimulatory components in
   unpolished rice black vinegar (kurozu)
SO JOURNAL OF BIOSCIENCE AND BIOENGINEERING
LA English
DT Article
DE Lipopolysaccharide; Lipoprotein; Acetic acid bacteria; lnterferon-gamma;
   Tumor necrosis factor-alpha; Toll-like receptor
ID PANTOEA-AGGLOMERANS IP-PA1; ACETIC-ACID BACTERIA; STAPHYLOCOCCUS-AUREUS;
   CUTTING EDGE; CORE-OLIGOSACCHARIDE; HOST RECOGNITION; OK-432 PICIBANIL;
   FATTY-ACID; RECEPTOR 2; IN-VITRO
AB Unpolished rice black vinegar (kurozu), a traditional Japanese vinegar, is considered to have beneficial health effects. Kurozu is produced via a static fermentation process involving the saccharification of rice by Aspergillus oryzae, alcohol fermentation by Saccharomyces cerevisiae, and the oxidation of ethanol to acetic acid by acetic acid bacteria such as Acetobacter pasteurianus. Since this process requires about 6 months' fermentation and then over a year of aging, most of these organisms die during the production process and so microbial components, which might stimulate the innate immune system, are expected to be present in the vinegar. In this study, we investigated whether microbial components are present in kurozu, and after confirming this we characterized their immunostimulatory activities. Lyophilized kurozu stimulated murine spleen cells to produce tumor necrosis factor (TNF)-alpha, at least in part, via Toll-like receptor (TLR) 2 and the Nod-like receptors NOD1 and 2. The active components associated with TLR2 activation were concentrated by Triton X-114-water phase partitioning and hydrophobic interaction chromatography on Octyl Sepharose. TLR4-activating components were also enriched by these methods. The concentrated preparation stimulated murine spleen cells to produce TNF-alpha and interferon (IFN)-gamma. These results indicate that long-term fermented kurozu contains immunostimulatory components and that the TLR2 and TLR4-activating immunostimulatory components of kurozu are hydrophobic. These components might be responsible for the beneficial health effects of kurozu. (C) 2013, The Society for Biotechnology, Japan. All rights reserved.
C1 [Hashimoto, Masahito; Obara, Kyoko; Ozono, Mami; Furuyashiki, Maiko; Ikeda, Tsuyoshi; Suda, Yasuo] Kagoshima Univ, Dept Chem Biotechnol & Chem Engn, Kagoshima 8900065, Japan.
   [Fukase, Koichi; Fujimoto, Yukari] Osaka Univ, Grad Sch Sci, Dept Chem, Toyonaka, Osaka 5600043, Japan.
   [Shigehisa, Hiroshi] Fukuyama Bussan Inc, Mizobe, Kagoshima 8996405, Japan.
RP Hashimoto, M (reprint author), Kagoshima Univ, Dept Chem Biotechnol & Chem Engn, Korimoto 1-21-40, Kagoshima 8900065, Japan.
EM hassy@eng.kagoshima-u.ac.jp
RI Fujimoto, Yukari/M-7282-2014
OI Fujimoto, Yukari/0000-0001-5320-3192
FU Adaptable and Seamless Technology Transfer Program through a
   target-driven R&D grant from the Japan Science and Technology Agency
   [AS2111291E]; Japan Society for the Promotion of Science [23510259]
FX This study was supported in part by the Adaptable and Seamless
   Technology Transfer Program through a target-driven R&D grant (no.
   AS2111291E) from the Japan Science and Technology Agency and a
   Grant-in-Aid for Scientific Research (no. 23510259) from the Japan
   Society for the Promotion of Science. We thank Mr. S. Kan (Taste & Aroma
   Strategic Research Institute) for his valuable suggestions.
CR ASHWELL G, 1957, METHOD ENZYMOL, V3, P73, DOI 10.1016/S0076-6879(57)03350-9
   Bardou M, 2009, ADV EXP MED BIOL, V667, P125
   BARTLETT GR, 1959, J BIOL CHEM, V234, P466
   Chamaillard M, 2003, NAT IMMUNOL, V4, P702, DOI 10.1038/ni945
   Fisette PL, 2003, J BIOL CHEM, V278, P46252, DOI 10.1074/jbc.M306587200
   Fujimoto Y, 2012, NAT PROD REP, V29, P568, DOI 10.1039/c2np00091a
   Giudici Paolo, 2009, P157, DOI 10.1007/978-88-470-0866-3_10
   Gupta GK, 2010, BIODRUGS, V24, P225, DOI 10.2165/11536140-000000000-00000
   HANTKE K, 1973, EUR J BIOCHEM, V34, P284, DOI 10.1111/j.1432-1033.1973.tb02757.x
   Haruta S, 2006, INT J FOOD MICROBIOL, V109, P79, DOI 10.1016/j.ijfoodmicro.2006.01.015
   Hasegawa M, 2007, J BIOL CHEM, V282, P11757, DOI 10.1074/jbc.M700846200
   Hasegawa M, 2006, J BIOL CHEM, V281, P29054, DOI 10.1074/jbc.M602638200
   Hashimoto M, 2006, INT IMMUNOL, V18, P355, DOI 10.1093/intimm/dxh374
   Hashimoto M, 2004, INT IMMUNOL, V16, P1431, DOI 10.1093/intimm/dxh146
   Hashimoto M, 2008, INT IMMUNOPHARMACOL, V8, P12, DOI 10.1016/j.intimp.2007.09.021
   Hashimoto M, 2006, J IMMUNOL, V177, P3162, DOI 10.4049/jimmunol.177.5.3162
   Hashimoto M, 2013, INNATE IMMUN-LONDON, V19, P132, DOI 10.1177/1753425912454179
   Hemmi H, 2000, NATURE, V408, P740, DOI 10.1038/35047123
   Hirschfeld M, 2000, J IMMUNOL, V165, P618, DOI 10.4049/jimmunol.165.2.618
   Hirschfeld M, 1999, J IMMUNOL, V163, P2382
   IKEMOTO S, 1978, J GEN APPL MICROBIOL, V24, P41, DOI 10.2323/jgam.24.41
   Inohara N, 2003, J BIOL CHEM, V278, P5509, DOI 10.1074/jbc.C200673200
   Inohara N, 2005, ANNU REV BIOCHEM, V74, P355, DOI 10.1146/annurev.biochem.74.082803.133347
   Isshiki Y, 2003, CARBOHYD RES, V338, P2659, DOI 10.1016/j.carres.2003.07.005
   Johnston Carol S, 2006, MedGenMed, V8, P61
   KAWAHARA K, 1987, EUR J BIOCHEM, V163, P489, DOI 10.1111/j.1432-1033.1987.tb10895.x
   Kohchi C, 2006, J BIOSCI BIOENG, V102, P485, DOI 10.1263/jbb.102.485
   Kondo S, 2001, BIOSCI BIOTECH BIOCH, V65, P2690, DOI 10.1271/bbb.65.2690
   LAEMMLI UK, 1970, NATURE, V227, P680, DOI 10.1038/227680a0
   Lee HK, 2002, J IMMUNOL, V168, P4012, DOI 10.4049/jimmunol.168.8.4012
   Masumoto J, 2006, J EXP MED, V203, P203, DOI 10.1084/jem.20051229
   Mayer H., 1985, METHOD MICROBIOL, V18, P157, DOI DOI 10.1016/S0580-9517(08)70475-6
   McAleer JP, 2010, TRENDS IMMUNOL, V31, P429, DOI 10.1016/j.it.2010.08.005
   Murooka Yoshikatsu, 2009, P121, DOI 10.1007/978-88-470-0866-3_7
   Nanda K, 2004, J EXP CLIN CANC RES, V23, P69
   Nanda K, 2001, APPL ENVIRON MICROB, V67, P986, DOI 10.1128/AEM.67.2.986-990.2001
   Nishidai S, 2000, BIOSCI BIOTECH BIOCH, V64, P1909, DOI 10.1271/bbb.64.1909
   Rainieri Sandra, 2009, P73, DOI 10.1007/978-88-470-0866-3_5
   Reisser D, 2009, ADV EXP MED BIOL, V667, P101
   Ryoma Y, 2004, ANTICANCER RES, V24, P3295
   Saito K, 2003, J BIOL CHEM, V278, P38571, DOI 10.1074/jbc.M304948200
   Shibata K, 2000, J IMMUNOL, V165, P6538, DOI 10.4049/jimmunol.165.11.6538
   Shida K, 2008, TRENDS IMMUNOL, V29, P565, DOI 10.1016/j.it.2008.07.011
   Shimazu R, 1999, J EXP MED, V189, P1777, DOI 10.1084/jem.189.11.1777
   Shimoji Y, 2003, J EXP CLIN CANC RES, V22, P591
   Shimoji Y, 2002, J AGR FOOD CHEM, V50, P6501, DOI 10.1021/jf020458f
   Takeuchi O, 2002, J IMMUNOL, V169, P10, DOI 10.4049/jimmunol.169.1.10
   Takeuchi O, 2001, INT IMMUNOL, V13, P933, DOI 10.1093/intimm/13.7.933
   Taniguchi Y, 2006, ANTICANCER RES, V26, P3997
   Tawaratsumida K, 2009, J BIOL CHEM, V284, P9147, DOI 10.1074/jbc.M900429200
   TSAI CM, 1982, ANAL BIOCHEM, V119, P115, DOI 10.1016/0003-2697(82)90673-X
   Vinogradov EV, 1997, EUR J BIOCHEM, V243, P122, DOI 10.1111/j.1432-1033.1997.0122a.x
   Wichers H, 2009, ANAL BIOANAL CHEM, V395, P37, DOI 10.1007/s00216-009-2838-1
   Willment JA, 2008, TRENDS MICROBIOL, V16, P27, DOI 10.1016/j.tim.2007.10.012
   Yoshida A, 2009, ANTICANCER RES, V29, P4867
   Zhu Z, 2010, CLIN EXP ALLERGY, V40, P536, DOI 10.1111/j.1365-2222.2010.03477.x
NR 56
TC 5
Z9 8
U1 1
U2 20
PU SOC BIOSCIENCE BIOENGINEERING JAPAN
PI OSAKA
PA OSAKA UNIV, FACULTY ENGINEERING, 2-1 YAMADAOKA, SUITA, OSAKA, 565-0871,
   JAPAN
SN 1389-1723
EI 1347-4421
J9 J BIOSCI BIOENG
JI J. Biosci. Bioeng.
PD DEC
PY 2013
VL 116
IS 6
BP 688
EP 696
DI 10.1016/j.jbiosc.2013.05.029
PG 9
WC Biotechnology & Applied Microbiology; Food Science & Technology
SC Biotechnology & Applied Microbiology; Food Science & Technology
GA 281GK
UT WOS:000329087800008
PM 23810669
DA 2019-07-15
ER

PT J
AU Liu, M
   Wang, MJ
   Wang, J
   Li, D
AF Liu, Miao
   Wang, Mingjun
   Wang, Jun
   Li, Duo
TI Comparison of random forest, support vector machine and back propagation
   neural network for electronic tongue data classification: Application to
   the recognition of orange beverage and Chinese vinegar
SO SENSORS AND ACTUATORS B-CHEMICAL
LA English
DT Article
DE Random forest; Support vector machine; Back propagation neural network;
   Pattern recognition; Classification; Electronic tongue
ID SENSOR ARRAY DATA; PATTERN-RECOGNITION; COMPOUND CLASSIFICATION;
   BOVINE-MILK; GREEN TEA; DISCRIMINATION; TOOL; CHEMOMETRICS; WINES;
   IDENTIFICATION
AB Random forest (RF) has been proposed on the basis of classification and regression trees (CART) with "ensemble learning" strategy by Breiman in 2001. In this paper, RF is introduced and investigated for electronic tongue (E-tongue) data processing. The experiments were designed for type and brand recognition of orange beverage and Chinese vinegar by an E-tongue with seven potentiometric sensors and an Ag/AgCl reference electrode. Principal component analysis (PCA) was used to visualize the distribution of total samples of each data set. Back propagation neural network (BPNN) and support vector machine (SVM), as comparative methods, were also employed to deal with four data sets. Five-fold cross-validation (CV) with twenty replications was applied during modeling and an external testing set was employed to validate the prediction performance of models. The average correct rates (CR) on CV sets of the four data sets performed by BPNN, SVM and RF were 86.68%, 66.45% and 99.07%, respectively. RF has been proved to outperform BPNN and SVM, and has some advantages in such cases, because it can deal with classification problems of unbalanced, multiclass and small sample data without data preprocessing procedures. These results suggest that RF may be a promising pattern recognition method for E-tongues. (c) 2012 Elsevier B.V. All rights reserved.
C1 [Liu, Miao; Wang, Jun] Zhejiang Univ, Dept Biosyst Engn, Hangzhou 310058, Zhejiang, Peoples R China.
   [Wang, Mingjun] Chinese Acad Sci, Tianjin Inst Ind Biotechnol, Tianjin 300308, Peoples R China.
   [Liu, Miao; Li, Duo] Zhejiang Univ, Dept Food Sci & Nutr, Hangzhou 310058, Zhejiang, Peoples R China.
RP Wang, J (reprint author), Zhejiang Univ, Dept Biosyst Engn, 388 Yuhangtang Rd, Hangzhou 310058, Zhejiang, Peoples R China.
EM jwang@zju.edu.cn
RI Li, Duo/N-3682-2013
OI Li, Duo/0000-0001-5227-5565
FU Chinese National Foundation of Nature and Science [31071548, 31201368];
   Research Fund for the Doctoral Program of Chinese National Higher
   Education [20100101110133]
FX The authors acknowledge the financial support of the Chinese National
   Foundation of Nature and Science through Project 31071548 and 31201368,
   the Research Fund for the Doctoral Program of Chinese National Higher
   Education through Project 20100101110133.
CR Apetrei C, 2007, ELECTROCHIM ACTA, V52, P2588, DOI 10.1016/j.electacta.2006.09.014
   Ayyash M, 2012, BMC BIOINFORMATICS, V13, DOI 10.1186/1471-2105-13-14
   Ballabio D, 2006, ANAL CHIM ACTA, V570, P249, DOI 10.1016/j.aca.2006.04.029
   Beullens K, 2006, SENSOR ACTUAT B-CHEM, V116, P107, DOI 10.1016/j.snb.2005.11.084
   Beullens K, 2008, SENSOR ACTUAT B-CHEM, V131, P10, DOI 10.1016/j.snb.2007.12.024
   Bhondekar AP, 2011, CHEMOMETR INTELL LAB, V109, P65, DOI 10.1016/j.chemolab.2011.08.002
   Breiman L, 2001, MACH LEARN, V45, P5, DOI 10.1023/A:1010933404324
   Breiman L, 1996, MACH LEARN, V24, P123, DOI 10.1023/A:1018054314350
   Brereton RG, 2010, ANALYST, V135, P230, DOI 10.1039/b918972f
   Broseus J, 2011, CHEMOMETR INTELL LAB, V107, P343, DOI 10.1016/j.chemolab.2011.05.004
   Buczkowska A, 2010, TALANTA, V81, P1387, DOI 10.1016/j.talanta.2010.02.039
   Buratti S, 2004, ANAL CHIM ACTA, V525, P133, DOI 10.1016/j.aca.2004.07.062
   Cao DS, 2011, J CHEMOMETR, V25, P201, DOI 10.1002/cem.1375
   Chen QS, 2008, FOOD RES INT, V41, P500, DOI 10.1016/j.foodres.2008.03.005
   Ciosek P, 2006, MEAS SCI TECHNOL, V17, P6, DOI 10.1088/0957-0233/17/1/002
   Ciosek P, 2006, SENSOR ACTUAT B-CHEM, V114, P85, DOI 10.1016/j.snb.2005.04.008
   Ciosek P, 2005, TALANTA, V67, P590, DOI 10.1016/j.talanta.2005.03.006
   Ciosek P, 2004, SENSOR ACTUAT B-CHEM, V103, P76, DOI 10.1016/j.snb.2004.04.038
   Ciosek P, 2008, MICROCHIM ACTA, V163, P139, DOI 10.1007/s00604-007-0905-x
   Ciosek P, 2006, SENSOR ACTUAT B-CHEM, V118, P454, DOI 10.1016/j.snb.2006.04.051
   Ciosek P, 2006, ELECTROANAL, V18, P1266, DOI 10.1002/elan.200603523
   Ciosek P, 2006, MEAS SCI TECHNOL, V17, P1379, DOI 10.1088/0957-0233/17/6/014
   CORTES C, 1995, MACH LEARN, V20, P273, DOI 10.1023/A:1022627411411
   Cosio MS, 2007, FOOD CHEM, V101, P485, DOI 10.1016/j.foodchem.2006.02.005
   Cutler A, 2006, METHOD ENZYMOL, V411, P422, DOI 10.1016/S0076-6879(06)11023-X
   Dias LA, 2009, SENSOR ACTUAT B-CHEM, V136, P209, DOI 10.1016/j.snb.2008.09.025
   Dias LA, 2008, MICROCHIM ACTA, V163, P97, DOI 10.1007/s00604-007-0923-8
   Donald D, 2006, CHEMOMETR INTELL LAB, V82, P122, DOI 10.1016/j.chemolab.2005.05.013
   Donald D, 2006, CHEMOMETR INTELL LAB, V82, P2, DOI 10.1016/j.chemolab.2005.08.007
   Forina M, 2009, CHEMOMETR INTELL LAB, V96, P239, DOI 10.1016/j.chemolab.2009.02.006
   FREUND Y, 1995, INFORM COMPUT, V121, P256, DOI 10.1006/inco.1995.1136
   Gay M, 2010, ELECTROCHIM ACTA, V55, P6782, DOI 10.1016/j.electacta.2010.05.090
   Gil L, 2008, SENSOR ACTUAT B-CHEM, V131, P362, DOI 10.1016/j.snb.2007.11.052
   Gil L, 2011, FOOD CHEM, V126, P1261, DOI 10.1016/j.foodchem.2010.11.054
   Gurden SP, 2001, CHEMOMETR INTELL LAB, V59, P121, DOI 10.1016/S0169-7439(01)00168-X
   Gutes A, 2006, CHEMOMETR INTELL LAB, V83, P169, DOI 10.1016/j.chemolab.2006.03.002
   Gutierrez M, 2011, SENSOR ACTUAT B-CHEM, V156, P695, DOI 10.1016/j.snb.2011.02.020
   Hancock T, 2005, CHEMOMETR INTELL LAB, V76, P185, DOI 10.1016/j.chemolab.2004.11.001
   Hartyani P, 2011, INNOV FOOD SCI EMERG, V12, P255, DOI 10.1016/j.ifset.2011.04.008
   Ivarsson P, 2005, SENSOR ACTUAT B-CHEM, V108, P851, DOI 10.1016/j.snb.2004.12.088
   Kantor DB, 2008, SENSOR ACTUAT B-CHEM, V131, P43, DOI 10.1016/j.snb.2007.12.003
   Kovalishyn V, 2012, J MOL GRAPH MODEL, V32, P32, DOI 10.1016/j.jmgm.2011.10.001
   Liaw A., 2002, R NEWS, V2, P18, DOI DOI 10.1177/154405910408300516
   Lin XH, 2010, TALANTA, V82, P1571, DOI 10.1016/j.talanta.2010.07.053
   Liu M, 2012, J FOOD QUALITY, V35, P429, DOI 10.1111/jfq.12004
   Luts J, 2010, ANAL CHIM ACTA, V665, P129, DOI 10.1016/j.aca.2010.03.030
   Lvova L, 2003, SENSOR ACTUAT B-CHEM, V95, P391, DOI 10.1016/S0925-4005(03)00445-3
   Lvova L, 2006, SENSOR ACTUAT B-CHEM, V118, P439, DOI 10.1016/j.snb.2006.04.044
   Lvova L, 2009, TALANTA, V77, P1097, DOI 10.1016/j.talanta.2008.08.021
   Martinez-Manez R, 2005, SENSOR ACTUAT B-CHEM, V104, P302, DOI 10.1016/j.snb.2004.05.022
   Mottram T, 2007, BIOSENS BIOELECTRON, V22, P2689, DOI 10.1016/j.bios.2006.11.006
   Pardo M, 2008, SENSOR ACTUAT B-CHEM, V131, P93, DOI 10.1016/j.snb.2007.12.015
   Parra V, 2006, SENSOR ACTUAT B-CHEM, V115, P54, DOI 10.1016/j.snb.2005.08.040
   Peres AM, 2011, TALANTA, V83, P857, DOI 10.1016/j.talanta.2010.10.032
   Pioggia G, 2007, BIOSENS BIOELECTRON, V22, P2624, DOI 10.1016/j.bios.2006.10.025
   Rudnitskaya A, 2010, ANAL BIOANAL CHEM, V397, P3051, DOI 10.1007/s00216-010-3885-3
   Soderstrom C, 2005, J BIOTECHNOL, V119, P300, DOI 10.1016/j.jbiotec.2005.04.017
   Svetnik V, 2005, J CHEM INF MODEL, V45, P786, DOI 10.1021/ci0500379
   Svetnik V, 2003, J CHEM INF COMP SCI, V43, P1947, DOI 10.1021/ci034160g
   Teh SK, 2009, ANALYST, V134, P1232, DOI 10.1039/b811008e
   Tian SY, 2007, SENSOR MATER, V19, P287
   Vapnik V. N., 1998, STAT LEARNING THEORY
   Webb A., 2002, STAT PATTERN RECOGNI
   Wei ZB, 2011, ELECTROCHIM ACTA, V56, P4907, DOI 10.1016/j.electacta.2011.02.065
   Wei ZB, 2011, ANAL CHIM ACTA, V694, P46, DOI 10.1016/j.aca.2011.02.053
   Xiao H, 2009, AFR J BIOTECHNOL, V8, P6985
   Xu Y, 2006, CRIT REV ANAL CHEM, V36, P177, DOI 10.1080/10408340600969486
   Zheng L, 2009, ANAL CHIM ACTA, V642, P257, DOI 10.1016/j.aca.2008.12.015
NR 68
TC 95
Z9 97
U1 8
U2 75
PU ELSEVIER SCIENCE SA
PI LAUSANNE
PA PO BOX 564, 1001 LAUSANNE, SWITZERLAND
SN 0925-4005
J9 SENSOR ACTUAT B-CHEM
JI Sens. Actuator B-Chem.
PD FEB
PY 2013
VL 177
BP 970
EP 980
DI 10.1016/j.snb.2012.11.071
PG 11
WC Chemistry, Analytical; Electrochemistry; Instruments & Instrumentation
SC Chemistry; Electrochemistry; Instruments & Instrumentation
GA 101BU
UT WOS:000315751000129
DA 2019-07-15
ER

PT J
AU Akasaka, N
   Sakoda, H
   Hidese, R
   Ishii, Y
   Fujiwara, S
AF Akasaka, Naoki
   Sakoda, Hisao
   Hidese, Ryota
   Ishii, Yuri
   Fujiwara, Shinsuke
TI An Efficient Method Using Gluconacetobacter europaeus To Reduce an
   Unfavorable Flavor Compound, Acetoin, in Rice Vinegar Production
SO APPLIED AND ENVIRONMENTAL MICROBIOLOGY
LA English
DT Article
ID ARCHAEON THERMOCOCCUS-KODAKARAENSIS; BACILLUS-SUBTILIS; ACETIC-ACID;
   SACCHAROMYCES-CEREVISIAE; TRANSFORMATION SYSTEM; DEHYDROGENASE GENE;
   GENOME SEQUENCE; ACETOBACTER; BACTERIUM; XYLINUS
AB Gluconacetobacter europaeus, one of the microorganisms most commonly used for vinegar production, produces the unfavorable flavor compound acetoin. Since acetoin reduction is important for rice vinegar production, a genetic approach was attempted to reduce acetoin produced by G. europaeus KGMA0119 using specific gene knockout without introducing exogenous antibiotic resistance genes. A uracil-auxotrophic mutant with deletion of the orotate phosphoribosyltransferase gene (pyrE) was first isolated by positive selection using 5-fluoroorotic acid. The pyrE disruptant designated KGMA0704 (Delta pyrE) showed 5-fluoroorotic acid resistance. KGMA0704 and the pyrE gene were used for further gene disruption experiments as a host cell and a selectable marker, respectively. Targeted disruption of aldC or als, which encodes alpha-acetolactate decarboxylase or alpha-acetolactate synthase, was attempted in KGMA0704. The disruption of these genes was expected to result in a decrease in acetoin levels. A disruption vector harboring the pyrE marker within the targeted gene was constructed for double-crossover recombination. The cells of KGMA0704 were transformed with the exogenous DNA using electroporation, and genotypic analyses of the transformants revealed the unique occurrence of targeted aldC or als gene disruption. The aldC disruptant KGMA4004 and the als disruptant KGMA5315 were cultivated, and the amount of acetoin was monitored. The acetoin level in KGMA4004 culture was significantly reduced to 0.009% (wt/vol) compared with KGMA0119 (0.042% [wt/vol]), whereas that of KGMA5315 was not affected (0.037% [wt/vol]). This indicates that aldC disruption is critical for acetoin reduction. G. europaeus KGMA4004 has clear application potential in the production of rice vinegar with less unfavorable flavor.
C1 [Akasaka, Naoki; Sakoda, Hisao] Marukan Vinegar Co Ltd, Inst Appl Microbiol, Higashinada Ku, Kobe, Hyogo, Japan.
   [Hidese, Ryota; Fujiwara, Shinsuke] Kwansei Gakuin Univ, Grad Sch Sci & Technol, Res Ctr Environm Biosci, Sanda, Hyogo, Japan.
   [Ishii, Yuri; Fujiwara, Shinsuke] Kwansei Gakuin Univ, Sch Sci & Technol, Dept Biosci, Sanda, Hyogo, Japan.
RP Fujiwara, S (reprint author), Kwansei Gakuin Univ, Grad Sch Sci & Technol, Res Ctr Environm Biosci, Sanda, Hyogo, Japan.
EM fujiwara-s@kwansei.ac.jp
CR Akasaka N., 2012, SEIBUTSU-KOGAKU KAIS, V90, P374
   Andres-Barrao C, 2011, J BACTERIOL, V193, P2670, DOI 10.1128/JB.00229-11
   BOEKE JD, 1987, METHOD ENZYMOL, V154, P164
   Cleenwerck I, 2009, INT J SYST EVOL MICR, V59, P1771, DOI 10.1099/ijs.0.005157-0
   Crotti E, 2010, APPL ENVIRON MICROB, V76, P6963, DOI 10.1128/AEM.01336-10
   DELEY J, 1959, J GEN MICROBIOL, V21, P352, DOI 10.1099/00221287-21-2-352
   ELMANSI EMT, 1989, J GEN MICROBIOL, V135, P2875
   Fradrich C, 2012, J BACTERIOL, V194, P1100, DOI 10.1128/JB.06425-11
   Galvao TC, 2005, APPL ENVIRON MICROB, V71, P883, DOI 10.1128/AEM.71.2.883-892.2005
   Gao L, 2012, APPL ENVIRON MICROB, V78, P3806, DOI 10.1128/AEM.07996-11
   Gomez-Manzo S, 2010, J BACTERIOL, V192, P5718, DOI 10.1128/JB.00589-10
   Goupil N, 1996, APPL ENVIRON MICROB, V62, P2636
   Green M. R., 2012, MOL CLONING LAB MANU
   Greenberg DE, 2007, J BACTERIOL, V189, P8727, DOI 10.1128/JB.00793-07
   Hazelwood LA, 2008, APPL ENVIRON MICROB, V74, P2259, DOI 10.1128/AEM.02625-07
   Huang M, 1999, J BACTERIOL, V181, P3837
   Ikeda M, 2009, APPL ENVIRON MICROB, V75, P1635, DOI 10.1128/AEM.02027-08
   KISUMI M, 1971, J BACTERIOL, V106, P493
   Nagaoka E, 2013, J BACTERIOL, V195, P3442, DOI 10.1128/JB.00332-13
   Nakai T, 2013, J BACTERIOL, V195, P958, DOI 10.1128/JB.01473-12
   Ogino H, 2011, J BACTERIOL, V193, P6997, DOI 10.1128/JB.06158-11
   OKUMURA H, 1985, AGR BIOL CHEM TOKYO, V49, P1011, DOI 10.1080/00021369.1985.10866859
   RENNA MC, 1993, J BACTERIOL, V175, P3863
   Romagnoli G, 2012, APPL ENVIRON MICROB, V78, P7538, DOI 10.1128/AEM.01675-12
   Sato T, 2005, APPL ENVIRON MICROB, V71, P3889, DOI 10.1128/AEM.71.7.3889-3899.2005
   Sato T, 2003, J BACTERIOL, V185, P210, DOI 10.1128/JB.185.1.210-220.2003
   Shigematsu T, 2005, J BIOSCI BIOENG, V99, P415, DOI 10.1263/jbb.99.415
   SHINJOH M, 1995, APPL ENVIRON MICROB, V61, P413
   Shivers RP, 2006, MOL MICROBIOL, V62, P811, DOI 10.1111/j.1365-2958.2006.05410.x
   Swiegers JH, 2005, ADV APPL MICROBIOL, V57, P131, DOI 10.1016/S0065-2164(05)57005-9
   Trcek J, 2007, EXTREMOPHILES, V11, P627, DOI 10.1007/s00792-007-0077-y
   Yadav V, 2010, APPL ENVIRON MICROB, V76, P6257, DOI 10.1128/AEM.00698-10
   Yano T, 2005, APPL ENVIRON MICROB, V71, P3014, DOI 10.1128/AEM.71.6.3014-3024.2005
NR 33
TC 10
Z9 10
U1 0
U2 16
PU AMER SOC MICROBIOLOGY
PI WASHINGTON
PA 1752 N ST NW, WASHINGTON, DC 20036-2904 USA
SN 0099-2240
EI 1098-5336
J9 APPL ENVIRON MICROB
JI Appl. Environ. Microbiol.
PD DEC
PY 2013
VL 79
IS 23
BP 7334
EP 7342
DI 10.1128/AEM.02397-13
PG 9
WC Biotechnology & Applied Microbiology; Microbiology
SC Biotechnology & Applied Microbiology; Microbiology
GA 259RT
UT WOS:000327544700026
PM 24056455
OA Bronze, Green Published
DA 2019-07-15
ER

PT J
AU Kargi, F
   Arikan, S
AF Kargi, Fikret
   Arikan, Sedef
TI Hydrogen gas production from vinegar fermentation wastewater by
   electro-hydrolysis: Effects of initial COD content
SO INTERNATIONAL JOURNAL OF HYDROGEN ENERGY
LA English
DT Article
DE COD removal; Electrohydrolysis; Hydrogen gas; Vinegar fermentation
   wastewater
ID FATTY-ACID VFA; PHOTO-FERMENTATION; ELECTROHYDROLYSIS; DARK; EFFLUENT;
   ORGANICS; REMOVAL
AB Vinegar fermentation wastewater with different initial COD contents (9.66-48.6 g L-1) were used for hydrogen gas production with simultaneous COD removal by electro-hydrolysis. The applied DC voltage was constant at 4 V. The highest cumulative hydrogen production (3197 ml), hydrogen yield (2766 ml H-2 g(-1) COD), hydrogen formation rate (799 ml d(-1)), and percent hydrogen (99.5%) in the gas phase were obtained with the highest initial COD of 48.6 g COD L-1. The highest energy efficiency (48%) was obtained with the lowest COD content of 9.66 g L-1. Hydrogen gas production by water electrolysis was less than 250 ml and wastewater control resulted in less than 25 ml H-2 in 96 h. The highest (12%) percent COD removal was obtained with the lowest COD content. Hydrogen gas was produced by reaction of (H+) ions present in raw WW (pH = 3.0) and protons released from acetic acid with electrons provided by electrical current. Electro-hydrolysis of vinegar wastewater was proven to be an effective method of H-2 gas production with some COD removal. Copyright (C) 2012, Hydrogen Energy Publications, LLC. Published by Elsevier Ltd. All rights reserved.
C1 [Kargi, Fikret; Arikan, Sedef] Dokuz Eylul Univ, Dept Environm Engn, TR-35160 Izmir, Turkey.
RP Kargi, F (reprint author), Dokuz Eylul Univ, Dept Environm Engn, TR-35160 Izmir, Turkey.
EM fikret.kargi@deu.edu.tr
RI Arikan, Sedef/P-2802-2015
CR Argun H, 2011, INT J HYDROGEN ENERG, V36, P7443, DOI 10.1016/j.ijhydene.2011.03.116
   Argun H, 2008, INT J HYDROGEN ENERG, V33, P7405, DOI 10.1016/j.ijhydene.2008.09.059
   Das D, 2001, INT J HYDROGEN ENERG, V26, P13, DOI 10.1016/S0360-3199(00)00058-6
   Day DL, 1980, US Patent No, Patent No. 4200505
   Ditzig J, 2007, INT J HYDROGEN ENERG, V32, P2296, DOI 10.1016/j.ijhydene.2007.02.035
   Dubey PK, 2010, INT J HYDROGEN ENERG, V35, P3945, DOI 10.1016/j.ijhydene.2010.01.139
   Eker S, 2010, INT J HYDROGEN ENERG, V35, P12761, DOI 10.1016/j.ijhydene.2010.08.101
   Greenberg A.E., 2005, STANDARD METHODS EXA, P1193
   Grigoriev SA, 2006, INT J HYDROGEN ENERG, V31, P171, DOI 10.1016/j.ijhydene.2005.04.038
   Kapdan IK, 2006, ENZYME MICROB TECH, V38, P569, DOI 10.1016/j.enzmictec.2005.09.015
   Kapdan IK, 2009, INT J HYDROGEN ENERG, V34, P2201, DOI 10.1016/j.ijhydene.2009.01.017
   Kargi F, 2012, INT J HYDROGEN ENERG, V37, P11656, DOI 10.1016/j.ijhydene.2012.05.019
   Kargi F, 2011, INT J HYDROGEN ENERG, V36, P8252, DOI 10.1016/j.ijhydene.2011.04.197
   Kargi F, 2011, INT J HYDROGEN ENERG, V36, P3457, DOI 10.1016/j.ijhydene.2010.12.078
   Kargi F, 2011, INT J HYDROGEN ENERG, V36, P3450, DOI 10.1016/j.ijhydene.2010.12.010
   Kargi F, 2011, INT J HYDROGEN ENERG, V36, P2049, DOI 10.1016/j.ijhydene.2010.11.087
   Levin DB, 2004, INT J HYDROGEN ENERG, V29, P173, DOI 10.1016/S0360-3199(03)00094-6
   Liu H, 2005, ENVIRON SCI TECHNOL, V39, P4317, DOI 10.1021/es050244p
   Nagai N, 2003, INT J HYDROGEN ENERG, V28, P35, DOI 10.1016/S0360-3199(02)00027-7
   Paterek JR, 2005, US Patent No, Patent No. 6887692
   ROYCHOWDHURY S, 2000, Patent No. 006090266
   Tuna E, 2009, INT J HYDROGEN ENERG, V34, P262, DOI 10.1016/j.ijhydene.2008.10.041
   Varkaraki E, 2007, INT J HYDROGEN ENERG, V32, P1589, DOI 10.1016/j.ijhydene.2006.10.036
   Winter J. C, 2005, INT J HYDROGEN ENERG, V30, P681
NR 24
TC 4
Z9 4
U1 0
U2 20
PU PERGAMON-ELSEVIER SCIENCE LTD
PI OXFORD
PA THE BOULEVARD, LANGFORD LANE, KIDLINGTON, OXFORD OX5 1GB, ENGLAND
SN 0360-3199
J9 INT J HYDROGEN ENERG
JI Int. J. Hydrog. Energy
PD FEB 27
PY 2013
VL 38
IS 6
BP 2701
EP 2708
DI 10.1016/j.ijhydene.2012.11.024
PG 8
WC Chemistry, Physical; Electrochemistry; Energy & Fuels
SC Chemistry; Electrochemistry; Energy & Fuels
GA 099JD
UT WOS:000315616400011
DA 2019-07-15
ER
