# Supplementary material for: Knowledge Domain and Emerging Trends in Vinegar Research: A Bibliometric Review of the Literature from WoSCC
Source: Foods. 2020 Feb 10;9(2):166. doi: 10.3390/foods9020166 (PMC7074530; doi:10.3390/foods9020166)
Supplement: Supplementary file 1 [file foods-09-00166-s001.zip › Supplementary files/Supplementary Material/WoSCC dataset for CiteSpace/data/download2013_3x5unique.txt]

PT J
AU Wang, HF
   Gao, K
   Wang, C
   Zhang, WM
   Liu, JX
AF Wang, H. F.
   Gao, K.
   Wang, C.
   Zhang, W. M.
   Liu, J. X.
TI Effects of feeding bamboo vinegar and acidifier as an antibiotic
   substitute on the growth performance and intestinal bacterial
   communities of weaned piglets
SO ACTA AGRICULTURAE SCANDINAVICA SECTION A-ANIMAL SCIENCE
LA English
DT Article
DE Bamboo vinegar; acidifier; growth performance; intestinal bacterial
   communities; piglet
ID GRADIENT GEL-ELECTROPHORESIS; LIPID-PEROXIDATION; MICROBIAL ECOLOGY;
   ORGANIC-ACIDS; PIGS; TEMPERATURE; MICROFLORA; DIGESTIBILITY;
   ALTERNATIVES; EQUILIBRIUM
AB The experiment was designed to evaluate effects of feeding bamboo vinegar (BV) and acidifier to substitute antibiotic on the growth performance and intestinal bacterial communities of weaned piglets. Three hundred and sixty weaned piglets (body weight (BW) = 10 +/- 2 kg) were allocated into three treatments for 25 days of experiment feeding, with three replicates (pen) per treatment. A basal diet was added with antibiotics (Control), 0.4% BV and 0.25% acidifier I (BVAI), or 0.4% BV and 0.25% acidifier II (BVAII), respectively. No significant differences were observed in feed intake, final weight, average daily gain and feed to gain ratio (P > 0.05) among different treatments. The species richness and bacterial community diversities in feces were higher for the pigs in treatment BVAI and BVAII than those of pigs in the Control (36.5 and 1.55, respectively), with a significant difference between BVAII and the Control (P < 0.05). The bacterial communities of pigs in BVAI and BVAII clustered together, forming a cluster we designated as Cluster C and separated from another cluster in pigs fed antibiotic designated as Cluster A in the Control treatment. The results indicate that the 0.4% BV and 0.25% acidifier can replace antibiotics in the diets for piglets without negative effects on production and allow for greater diversity of the intestinal bacterial community compared to antibiotics.
C1 [Wang, H. F.; Gao, K.; Wang, C.] Zhejiang A&F Univ, Coll Anim Sci & Technol, Linan, Peoples R China.
   [Zhang, W. M.; Liu, J. X.] Zhejiang Univ, Coll Anim Sci, MOE Key Lab Mol Anim Nutr, Hangzhou 310003, Zhejiang, Peoples R China.
RP Wang, HF (reprint author), Zhejiang A&F Univ, Coll Anim Sci & Technol, Linan, Peoples R China.
EM wanghaifengzj@sohu.com
FU National Natural Science Foundation [31172221]; Department of Science
   and Technology of Zhejiang Province [2011R50025]; Ministry of Science
   and Technology of China [2012BAD39B01]
FX This study was supported by grants from the National Natural Science
   Foundation [no. 31172221]. The Department of Science and Technology of
   Zhejiang Province [2011R50025]. The Ministry of Science and Technology
   [no. 2012BAD39B01] of China.
CR Anderson D. B., 1999, NUTR ABSTR REV B, V70, P101
   AOAC, 1999, OFFICIAL METHODS ANA
   Baimark Y, 2009, BIOMASS BIOENERG, V33, P994, DOI 10.1016/j.biombioe.2009.04.001
   Bhandari SK, 2008, J ANIM SCI, V86, P836, DOI 10.2527/jas.2006-822
   Choi JY, 2009, ASIAN AUSTRAL J ANIM, V22, P267, DOI 10.5713/ajas.2009.80355
   Chu GM, 2013, ANIM SCI J, V84, P113, DOI 10.1111/j.1740-0929.2012.01045.x
   Collier CT, 2003, J ANIM SCI, V81, P3035
   Creus E, 2007, ZOONOSES PUBLIC HLTH, V54, P314, DOI 10.1111/j.1863-2378.2007.01069.x
   Dibner JJ, 2002, J APPL POULTRY RES, V11, P453, DOI 10.1093/japr/11.4.453
   Ghabaee M, 2010, INT J NEUROSCI, V120, P301, DOI 10.3109/00207451003695690
   Hardy D, 2000, ANTIMICROB AGENTS CH, V44, P802, DOI 10.1128/AAC.44.3.802-805.2000
   Jiang X.L., 2005, J BAMBOO RES, V24, P50
   Kartal SN, 2004, BIORESOURCE TECHNOL, V95, P41, DOI 10.1016/j.biortech.2004.02.005
   Kath R K, 2006, Indian J Physiol Pharmacol, V50, P391
   Konstantinov SR, 2003, FEMS MICROBIOL ECOL, V43, P225, DOI 10.1016/S0168-6496(02)00430-0
   Luo M., 2004, J BAMBOO RES, V23, P46
   Manzanilla EG, 2006, J ANIM SCI, V84, P2743, DOI 10.2527/jas.2005-509
   Manzanilla EG, 2004, J ANIM SCI, V82, P3210
   Mu J, 2004, J WOOD SCI, V50, P470, DOI 10.1007/s10086-003-0586-y
   Muyzer G, 1998, ANTON LEEUW INT J G, V73, P127, DOI 10.1023/A:1000669317571
   Nakayama FS, 2001, IND CROP PROD, V14, P105, DOI 10.1016/S0926-6690(00)00093-5
   Nubel U, 1996, J BACTERIOL, V178, P5636
   Overland M, 2008, LIVEST SCI, V115, P169, DOI 10.1016/j.livsci.2007.07.007
   Petitpas F, 2013, EXP TOXICOL PATHOL, V65, P263, DOI 10.1016/j.etp.2011.09.001
   Sofos JN, 2008, MEAT SCI, V78, P3, DOI 10.1016/j.meatsci.2007.07.027
   Stukelj M, 2010, ACTA VET SCAND, V52, DOI 10.1186/1751-0147-52-19
   Walsh MC, 2007, J ANIM SCI, V85, P1799, DOI 10.2527/jas.2006-049
   Wang HF, 2012, LIVEST SCI, V144, P173, DOI 10.1016/j.livsci.2011.11.015
   Wang HF, 2007, ANAEROBE, V13, P127, DOI 10.1016/j.anaerobe.2007.03.001
   Wang HaiFeng, 2011, Chinese Journal of Animal Science, V47, P49
   Wei D, 2010, AUST DENT J, V55, P70, DOI 10.1111/j.1834-7819.2009.01123.x
   Witte W, 1998, SCIENCE, V279, P996, DOI 10.1126/science.279.5353.996
   Yan L, 2012, LIVEST SCI, V144, P240, DOI 10.1016/j.livsci.2011.11.020
NR 33
TC 2
Z9 3
U1 4
U2 33
PU TAYLOR & FRANCIS AS
PI OSLO
PA KARL JOHANS GATE 5, NO-0154 OSLO, NORWAY
SN 0906-4702
EI 1651-1972
J9 ACTA AGR SCAND A-AN
JI Acta Agric. Scand. Sect. A-Anim. Sci.
PD SEP 1
PY 2013
VL 63
IS 3
BP 143
EP 150
DI 10.1080/09064702.2013.845244
PG 8
WC Agriculture, Dairy & Animal Science
SC Agriculture
GA 263MT
UT WOS:000327813400004
DA 2019-07-15
ER

PT J
AU Geng, LL
   Sun, HY
   Yuan, Y
   Liu, ZZ
   Cui, Y
   Bi, KS
   Chen, XH
AF Geng, Lulu
   Sun, Haoyang
   Yuan, Yang
   Liu, Zhenzhen
   Cui, Yan
   Bi, Kaishun
   Chen, Xiaohui
TI Discrimination of raw and vinegar-processed Genkwa Flos using
   metabolomics coupled with multivariate data analysis A discrimination
   study with metabolomics coupled with PCA
SO FITOTERAPIA
LA English
DT Article
DE Chemical marker; Genkwa Flos; Herb processing; Multivariate statistical
   analysis; Ultra performance liquid chromatography tandem mass
   spectrometry
ID POTENT INHIBITORY-ACTIVITY; DAPHNE-GENKWA; FLOWER BUDS; FLAVONOIDS;
   DITERPENE
AB In this paper, a novel approach using UPLC-MS (Ultra performance liquid chromatography tandem mass spectrometry) coupled with multivariate statistic analysis was established for the profiling and discrimination of raw and processed herb using Genkwa Flos as a model herb. A batch of raw and processed samples was analyzed, and the datasets of t(R)-m/z pairs, ion intensities and sample codes were subjected to the principal component analysis (PCA). Raw and processed herb showed a clear classification of the two groups on the score plot. Loading plot was performed, and the chemical markers having great contributions to the differentiation were screened out. The identities of the chemical markers were identified by comparing the mass spectra and retention times with those of reference compounds and/or tentatively assigned by matching empirical molecular formulae and mass fragments with those of the known compounds published in the literatures. Based on the proposed strategy, yuanhuacine, genkwadaphnin, genkwanin-5-O-beta-D-primeveroside, genkwanine N, genkwanin, 3'-hydroxy-genkwanin and apigenin were explored as representative markers in distinguishing the raw from the processed herbs. The method has been successfully applied in the distinguishing raw from processed herbs. Furthermore, the underlying detoxification mechanism of traditional processing procedure on the herb was predicted, and was related to the changes in the metabolic profiling. This research could be valuable to explore the chemical markers, investigate the mechanism underlying the processing procedure, and promote the quality control and safety application of traditional Chinese herbs. (c) 2012 Elsevier B.V. All rights reserved.
C1 [Geng, Lulu; Yuan, Yang; Liu, Zhenzhen; Cui, Yan; Bi, Kaishun; Chen, Xiaohui] Shenyang Pharmaceut Univ, Sch Pharm, Shenyang 110016, Peoples R China.
   [Sun, Haoyang] Shenzhen Inst Drug Control, Hlth Food & Cosmet Inspect Dept, Shenzhen 518057, Peoples R China.
RP Chen, XH (reprint author), Shenyang Pharmaceut Univ, Sch Pharm, Wenhua Rd 103, Shenyang 110016, Peoples R China.
EM cxh_syphu@yahoo.com.cn
RI Geng, Lulu/F-1083-2016
OI Geng, Lulu/0000-0003-2077-4444
FU National Key Scientific Project for New Drug Discovery and Development
   of China [2009ZX09301-012]
FX This work was financially supported by National Key Scientific Project
   for New Drug Discovery and Development of China (grant no:
   2009ZX09301-012). The authors would like to thank Dr. Yue Yu for the
   valuable suggestions and support during the experiment
CR BANERJI A, 1981, PHYTOCHEMISTRY, V20, P2217, DOI 10.1016/0031-9422(81)80116-1
   Cai B. C., 2009, PROCESSING CHINESE M
   Cai BC, 1996, BIOL PHARM BULL, V19, P127
   Che J. H., 2009, EXP TOXICOL PATHOL, V61, P294
   Chen Lin, 2011, Zhongguo Zhong Yao Za Zhi, V36, P859
   Jin S. Y., 2004, STUDIES PROCESSING C
   KASAI R, 1981, PHYTOCHEMISTRY, V20, P2592, DOI 10.1016/0031-9422(81)83105-6
   Khong A, 2012, PLOS ONE, V7, DOI 10.1371/journal.pone.0039621
   Li LZ, 2010, CHEM NAT COMPD+, V46, P380, DOI 10.1007/s10600-010-9622-5
   Li LZ, 2010, HELV CHIM ACTA, V93, P1172, DOI 10.1002/hlca.200900359
   [李玲芝 Li Lingzhi], 2010, [沈阳药科大学学报, Journal of Shenyang Pharmaceutical University], V27, P699
   Li SL, 2010, J PHARMACEUT BIOMED, V52, P468, DOI 10.1016/j.jpba.2010.01.032
   Li YN, 2010, J SEP SCI, V33, P2168, DOI 10.1002/jssc.201000054
   Lin JH, 2001, J FOOD DRUG ANAL, V9, P6
   NIKAIDO T, 1987, CHEM PHARM BULL, V35, P675
   NORO T, 1983, CHEM PHARM BULL, V31, P3984
   [逄楠楠 PANG Nan-nan], 2010, [药物分析杂志, Chinese Journal of Pharmaceutical Analysis], V30, P633
   Park BY, 2008, INT IMMUNOPHARMACOL, V8, P967, DOI 10.1016/j.intimp.2008.02.012
   Park BY, 2006, PHYTOTHER RES, V20, P610, DOI 10.1002/ptr.1915
   [阮征 RUAN Zheng], 2009, [食品科学, Food Science], V30, P249
   Shuib NH, 2011, FOOD CHEM, V126, P640, DOI 10.1016/j.foodchem.2010.10.043
   Singhuber J, 2009, J ETHNOPHARMACOL, V126, P18, DOI 10.1016/j.jep.2009.07.031
   Smedsgaard J, 2004, STUD MYCOL, P243
   The State Pharmacopoeia Commission of PR China, 2010, PHARM PR CHIN
   Toh DF, 2010, J PHARMACEUT BIOMED, V52, P43, DOI 10.1016/j.jpba.2009.12.005
   WANG H, 1989, Zhongguo Zhongyao Zazhi, V14, P24
   WANG M T, 1990, Yaoxue Xuebao, V25, P866
   WANG M-Z, 1986, Yaoxue Xuebao, V21, P119
   Wiklund S, 2008, ANAL CHEM, V80, P115, DOI 10.1021/ac0713510
   Xia SX, 2011, ACTA CHIM SINICA, V69, P2518
   Yang Z L, 1989, Zhongguo Zhong Yao Za Zhi, V14, P48
   Ye D. J., 2005, DICT CHINESE HERBAL
   Yuan S, 1996, Zhongguo Zhong Yao Za Zhi, V21, P469
   Yuan ST, 1995, ZHONGGUO ZHONG YAO Z, V5, P280
   Zeng YM, 2009, HELV CHIM ACTA, V92, P1273, DOI 10.1002/hlca.200800419
   Zeng YM, 2009, J SHENYANG PHARM U, V5, P353
   Zhan ZJ, 2005, BIOORGAN MED CHEM, V13, P645, DOI 10.1016/j.bmc.2004.10.054
   Zhang SX, 2006, BIOORGAN MED CHEM, V14, P3888, DOI 10.1016/j.bmc.2006.01.055
   Zheng Wei-fa, 2004, Yao Xue Xue Bao, V39, P990
NR 39
TC 26
Z9 29
U1 2
U2 38
PU ELSEVIER SCIENCE BV
PI AMSTERDAM
PA PO BOX 211, 1000 AE AMSTERDAM, NETHERLANDS
SN 0367-326X
EI 1873-6971
J9 FITOTERAPIA
JI Fitoterapia
PD JAN
PY 2013
VL 84
BP 286
EP 294
DI 10.1016/j.fitote.2012.12.003
PG 9
WC Chemistry, Medicinal; Pharmacology & Pharmacy
SC Pharmacology & Pharmacy
GA 111OU
UT WOS:000316531400040
PM 23237734
DA 2019-07-15
ER

PT J
AU Feng, L
   Li, YQ
   Chen, C
   Liu, XY
   Xiao, X
   Ma, XX
   Zhang, RH
   He, YF
   Liu, GQ
AF Feng, Lu
   Li, Yeqing
   Chen, Chang
   Liu, Xiaoying
   Xiao, Xiao
   Ma, Xinxin
   Zhang, Ruihong
   He, Yanfeng
   Liu, Guangqing
TI Biochemical Methane Potential (BMP) of Vinegar Residue and the Influence
   of Feed to Inoculum Ratios on Biogas Production
SO BIORESOURCES
LA English
DT Article
DE Biochemical methane potential; Vinegar residue; Anaerobic digestion;
   Feed to inoculum ratio
ID ANAEROBIC BIODEGRADABILITY; CO-DIGESTION; ACTIVATED-SLUDGE; WASTE;
   SUBSTRATE; STABILIZATION; FRUIT
AB Vinegar residue, a typical agro-industrial by-product in the vinegar production process, constitutes a huge environmental problem in China. Though utilization of vinegar residue has drawn much attention, there is still no effective, economical, and environmentally friendly method to deal with it. Anaerobic digestion is an effective method widely used in organic waste processing which might be an alternative to convert this acidic waste into biogas energy. A biochemical methane potential assay was conducted, and the influence of different feed to inoculum ratios (F/I) was determined. The highest methane yield of 242.69 mL g VS-1 was achieved at a F/I of 1, while the lowest methane yield of 182.94 mL g VS-1 was obtained at a F/I of 6. The TVFA/TA ratio was higher than the limiting value (0.4) at F/I ratios of 5 and 6, which demonstrated destabilization during the anaerobic digestion process. The modified Gompertz equation was developed to calculate the cumulative methane yields from different F/I ratios. The results suggested that the vinegar residue had extensive potential in biogas production and anaerobic digestion as a promising method that may be applied to deal with such waste, thus it is worth doing further research in the future.
C1 [Feng, Lu; Li, Yeqing; Chen, Chang; Liu, Xiaoying; Xiao, Xiao; Ma, Xinxin; Zhang, Ruihong; He, Yanfeng; Liu, Guangqing] Beijing Univ Chem Technol, Biomass Energy & Environm Engn Res Ctr, Beijing 100029, Peoples R China.
   [Li, Yeqing; Liu, Xiaoying; Ma, Xinxin; Zhang, Ruihong] Univ Calif Davis, Dept Biol & Agr Engn, Davis, CA 95616 USA.
   [Chen, Chang] Beijing Univ Chem Technol, Coll Life Sci & Technol, Beijing 100029, Peoples R China.
RP Liu, GQ (reprint author), Beijing Univ Chem Technol, Biomass Energy & Environm Engn Res Ctr, Beijing 100029, Peoples R China.
EM gqliu@mail.buct.edu.cn
RI Li, Yeqing/D-3807-2015
OI Li, Yeqing/0000-0002-1375-1589
FU National Hi-tech R&D Program of China (863 Program) [2012AA101803];
   National Natural Science Foundation of China [51108016]
FX This research was conducted at Beijing University of Chemical Technology
   (BUCT) with funding support from the National Hi-tech R&D Program of
   China (863 Program, 2012AA101803) and the National Natural Science
   Foundation of China (51108016). The authors are grateful for the
   experiment support from Beijing Helee Bio-Energy Ltd, China.
CR Amon T, 2007, BIORESOURCE TECHNOL, V98, P3204, DOI 10.1016/j.biortech.2006.07.007
   APHA, 1998, STANDARD METHODS EXA
   Callaghan FJ, 2002, BIOMASS BIOENERG, V22, P71, DOI 10.1016/S0961-9534(01)00057-5
   Chen TH, 1996, BIORESOURCE TECHNOL, V56, P179, DOI 10.1016/0960-8524(96)00016-8
   CHUDOBA P, 1991, WATER SCI TECHNOL, V23, P917
   El-Mashad HM, 2010, BIORESOURCE TECHNOL, V101, P4021, DOI 10.1016/j.biortech.2010.01.027
   Fernandez B, 2001, WATER SCI TECHNOL, V44, P103
   Habiba L, 2009, BIORESOURCE TECHNOL, V100, P1555, DOI 10.1016/j.biortech.2008.09.019
   Labatut RA, 2011, BIORESOURCE TECHNOL, V102, P2255, DOI 10.1016/j.biortech.2010.10.035
   Lesteur M, 2010, PROCESS BIOCHEM, V45, P431, DOI 10.1016/j.procbio.2009.11.018
   Liu GQ, 2009, BIORESOURCE TECHNOL, V100, P5103, DOI 10.1016/j.biortech.2009.03.081
   Neves L, 2004, PROCESS BIOCHEM, V39, P2019, DOI 10.1016/j.procbio.2003.10.002
   Prashanth S, 2006, J ENVIRON ENG, V132, P488, DOI 10.1061/(ASCE)0733-9372(2006)132:4(488)
   Raposo F, 2011, J CHEM TECHNOL BIOT, V86, P1088, DOI 10.1002/jctb.2622
   Song C., 2011, CHINA CONDIMENT, V36, P1
   Song ZT, 2012, LIVEST SCI, V150, P67, DOI 10.1016/j.livsci.2012.08.004
   Sosnowski P, 2003, ADV ENVIRON RES, V7, P609, DOI 10.1016/S1093-0191(02)00049-7
   Triolo JM, 2012, BIORESOURCE TECHNOL, V125, P226, DOI 10.1016/j.biortech.2012.08.079
   VANSOEST PJ, 1963, J ASSOC OFF AGR CHEM, V46, P829
   Zhong M, 2012, PARTICUOLOGY, V10, P35, DOI 10.1016/j.partic.2011.05.006
   Zhou YL, 2011, BIOMASS BIOENERG, V35, P3251, DOI 10.1016/j.biombioe.2011.04.002
   ZWIETERING MH, 1990, APPL ENVIRON MICROB, V56, P1875
NR 22
TC 31
Z9 31
U1 1
U2 19
PU NORTH CAROLINA STATE UNIV DEPT WOOD & PAPER SCI
PI RALEIGH
PA CAMPUS BOX 8005, RALEIGH, NC 27695-8005 USA
SN 1930-2126
J9 BIORESOURCES
JI BioResources
PY 2013
VL 8
IS 2
BP 2487
EP 2498
PG 12
WC Materials Science, Paper & Wood
SC Materials Science
GA 161IF
UT WOS:000320185500035
OA DOAJ Gold
DA 2019-07-15
ER

PT J
AU Lang, U
AF Lang, Ursula
TI Minimal Inhibitory Concentration of Natural Vinegar and of Aluminium
   Acetate-Tartrate Solution
SO OTOLOGY & NEUROTOLOGY
LA English
DT Article
DE Acetic acid; Aluminium acetate-tartrate; Burow's solution; Minimal
   inhibitory concentration; Susceptibility testing; Vinegar
ID SUPPURATIVE OTITIS-MEDIA; BUROWS SOLUTION; EFFICACY
AB Hypothesis: Vinegar and aluminium acetate preparations are used for treatment of ear infections. It is instrumental to know the minimal inhibitory concentration to get effective remedies. This study was performed to assess the lowest dilution of vinegar (specified content, 6% acetic acid) and aluminium acetate-tartrate solution (specified content, 1.4% aluminium and 6% acetic acid) to determine the minimum inhibitory concentration against bacteria commonly found in chronic ear infections.
   Background: Laboratory study on 2 samples of aluminium acetate-tartrate and on 1 sample of natural white wine vinegar on antibacterial effects against Staphylococcus aureus, Staphylococcus epidermidis, Proteus vulgaris, Pseudomonas aeruginosa, and Escherichia coli.
   Methods: Performing of a susceptibility testing-determination of the minimum inhibitory concentration (MIC) with the method of microbouillon dilution (DIN 58940 part 7).
   Results: Acetic acid was found to be effective in vitro in concentrations of 0.1% to 0.2% against the tested bacteria; aluminium acetate-tartrate solution was found to be effective in vitro in concentrations of 1.25% to 2.5% against the tested bacteria.
   Conclusion: Vinegar respectively acetic acid diluted with water and aqueous aluminium acetate-tartrate solution could be effective ototopic preparations caused by one of the tested bacteria. For its effectiveness, an acid pH not higher than 4.5 is essential. Experiments with aluminium acetate-tartrate preparations on animals and clinical trials are required to obtain information about the response rates in ear infections and about any adverse effects.
C1 [Lang, Ursula] Univ Marburg, Inst Hist Pharm, D-35032 Marburg, Germany.
RP Lang, U (reprint author), Roseggerstr 44 a, D-82229 Seefeld, Germany.
EM l.ursula@t-online.de
CR [Anonymous], 1857, DTSCH KLIN ZEITUNG B, V9, P155
   [Anonymous], 1857, DTSCH KLIN ZEITUNG B, V9, P147
   Badeotitis Lang U., 2012, PHARMAZEUTISCHE ZEIT, V157, P20
   Choi HG, 2010, ACTA OTO-LARYNGOL, V130, P42, DOI 10.3109/00016480902870522
   Kashiwamura M, 2004, OTOL NEUROTOL, V25, P9, DOI 10.1097/00129492-200401000-00002
   Thorp MA, 1998, J LARYNGOL OTOL, V112, P925, DOI 10.1017/S0022215100142100
   Thorp MA, 2000, J LARYNGOL OTOL, V114, P432
   van Balen FAM, 2003, BRIT MED J, V327, P1201, DOI 10.1136/bmj.327.7425.1201
NR 8
TC 1
Z9 1
U1 1
U2 3
PU LIPPINCOTT WILLIAMS & WILKINS
PI PHILADELPHIA
PA 530 WALNUT ST, PHILADELPHIA, PA 19106-3621 USA
SN 1531-7129
EI 1537-4505
J9 OTOL NEUROTOL
JI Otol. Neurotol.
PD JUL
PY 2013
VL 34
IS 5
BP 795
EP 797
PG 3
WC Clinical Neurology; Otorhinolaryngology
SC Neurosciences & Neurology; Otorhinolaryngology
GA 299CB
UT WOS:000330371400007
PM 23739558
DA 2019-07-15
ER

PT J
AU Baba, N
   Higashi, Y
   Kanekura, T
AF Baba, Naoko
   Higashi, Yuko
   Kanekura, Takuro
TI Japanese Black Vinegar "Izumi" Inhibits the Proliferation of Human
   Squamous Cell Carcinoma Cells Via Necroptosis
SO NUTRITION AND CANCER-AN INTERNATIONAL JOURNAL
LA English
DT Article
ID UNPOLISHED RICE; PROGRAMMED NECROSIS; PROTEIN RELEASE; CANCER-CELLS;
   TUMOR-CELLS; KUROSU; INFLAMMATION; HMGB1; EXTRACT; GROWTH
AB Kurozu (Japanese black vinegar), a traditional product made from unpolished rice, contains beneficial organic materials and minerals. Improved manufacturing processes yielded a new vinegar, Izumi, that contains large amounts of these constituents. Because the antioxidative effects of Kurozu are well understood, we examined Izumi for its anticancer activity against the human squamous cell carcinoma (SCC) cell line HSC-5. HSC-5 cells were treated with Izumi or ordinary grain vinegar adjusted to 4.2% acidicity. MTT assay and the trypan blue dye exclusion test showed that Izumi significantly inhibited the proliferation of HSC-5 cells compared to ordinary grain vinegar. Propidium iodide (PI) flow cytometry and annexin V/PI staining revealed that among cells treated or untreated with Izumi or ordinary grain vinegar there was no difference in the number of apoptotic cells. A new form of necrosis, programmed necrosis or necroptosis, has been proposed. It is mediated by receptor-interacting serine-threonine kinase 3 (RIPK3), key signaling molecule, and results in the release of cellular danger-associated molecular patterns (DAMPs). When HSC-5 cells were treated with Izumi, the cellular level of RIPK3 protein and the amount of high-mobility group protein B1, one of the DAMPs, released into culture media were remarkably increased. These findings indicate that Izumi inhibits the proliferation of human SCC cells via programmed necrosis (necroptosis).
C1 [Baba, Naoko; Higashi, Yuko; Kanekura, Takuro] Kagoshima Univ, Grad Sch Med & Dent Sci, Dept Dermatol, Kagoshima 8908520, Japan.
RP Baba, N (reprint author), Kagoshima Univ, Grad Sch Med & Dent Sci, Dept Dermatol, 8-35-1 Sakuragaoka, Kagoshima 8908520, Japan.
EM charl@m2.kufm.kagoshima-u.ac.jp
FU Fukuyama Kurozu Inc.
FX We thank Professor Masahisa Horiuchi for professional assistance in the
   analysis of amino acids. The Department of Dermatology, Kagoshima
   University Graduate School of Medical and Dental Sciences has received
   financial support from Fukuyama Kurozu Inc. The vinegar used in this
   study was provided by Fukuyama Kurozu Inc. (Kirishima, Japan).
CR Bonapace L, 2010, J CLIN INVEST, V120, P1310, DOI 10.1172/JCI39987
   Coupienne I, 2011, PHOTOCH PHOTOBIO SCI, V10, P1868, DOI 10.1039/c1pp05213f
   Dong XD, 2007, J IMMUNOTHER, V30, P596, DOI 10.1097/CJI.0b013e31804efc76
   Fukuyama N, 2007, NUTRITION, V23, P81, DOI 10.1016/j.nut.2006.10.004
   Higashi Y, 2000, INT J CANCER, V86, P667, DOI 10.1002/(SICI)1097-0215(20000601)86:5<667::AID-IJC10>3.3.CO;2-P
   Horita H, 2008, PLOS ONE, V12, pe3909
   Kawahara KI, 2008, CARDIOVASC PATHOL, V17, P129, DOI 10.1016/j.carpath.2007.08.006
   Mantel F, 2010, STRAHLENTHER ONKOL, V186, P587, DOI 10.1007/s00066-010-2154-x
   Murooka Y, 2008, J IND MICROBIOL BIOT, V35, P791, DOI 10.1007/s10295-008-0362-5
   Nagashima M, 2010, J NUTR HEALTH AGING, V14, P845, DOI 10.1007/s12603-010-0138-2
   Nanda K, 2004, J EXP CLIN CANC RES, V23, P69
   NICOLETTI I, 1991, J IMMUNOL METHODS, V139, P271, DOI 10.1016/0022-1759(91)90198-O
   Nishibaba R, 2012, J DERMATOL, V39, P63, DOI 10.1111/j.1346-8138.2011.01304.x
   Nishidai S, 2000, BIOSCI BIOTECH BIOCH, V64, P1909, DOI 10.1271/bbb.64.1909
   Radin JN, 2011, INFECT IMMUN, V79, P2535, DOI 10.1128/IAI.01370-10
   Scaffidi P, 2002, NATURE, V418, P191, DOI 10.1038/nature00858
   Shimoji Y, 2004, NUTR CANCER, V49, P170, DOI 10.1207/s15327914nc4902_8
   Shimoji Y, 2002, J AGR FOOD CHEM, V50, P6501, DOI 10.1021/jf020458f
   Sims GP, 2010, ANNU REV IMMUNOL, V28, P367, DOI 10.1146/annurev.immunol.021908.132603
   Vanlangenakker N, 2012, CELL DEATH DIFFER, V19, P75, DOI 10.1038/cdd.2011.164
   Wu W, 2012, CRIT REV ONCOL HEMAT, V82, P249, DOI 10.1016/j.critrevonc.2011.08.004
   Yang HN, 2010, P NATL ACAD SCI USA, V107, P12611, DOI 10.1073/pnas.1006542107
   Zhang HL, 2009, J IMMUNOL, V182, P6993, DOI 10.4049/jimmunol.0802502
NR 23
TC 9
Z9 10
U1 2
U2 11
PU ROUTLEDGE JOURNALS, TAYLOR & FRANCIS LTD
PI ABINGDON
PA 4 PARK SQUARE, MILTON PARK, ABINGDON OX14 4RN, OXFORDSHIRE, ENGLAND
SN 0163-5581
EI 1532-7914
J9 NUTR CANCER
JI Nutr. Cancer
PD OCT 1
PY 2013
VL 65
IS 7
BP 1093
EP 1097
DI 10.1080/01635581.2013.815234
PG 5
WC Oncology; Nutrition & Dietetics
SC Oncology; Nutrition & Dietetics
GA 250QU
UT WOS:000326868800017
PM 23914757
DA 2019-07-15
ER
