# Supplementary material for: Knowledge Domain and Emerging Trends in Vinegar Research: A Bibliometric Review of the Literature from WoSCC
Source: Foods. 2020 Feb 10;9(2):166. doi: 10.3390/foods9020166 (PMC7074530; doi:10.3390/foods9020166)
Supplement: Supplementary file 1 [file foods-09-00166-s001.zip › Supplementary files/Supplementary Material/WoSCC dataset for CiteSpace/data/download2013_4x5unique.txt]

PT J
AU Castro, C
   Cleenwerck, I
   Trcek, J
   Zuluaga, R
   De Vos, P
   Caro, G
   Aguirre, R
   Putaux, JL
   Ganan, P
AF Castro, Cristina
   Cleenwerck, Ilse
   Trcek, Janja
   Zuluaga, Robin
   De Vos, Paul
   Caro, Gloria
   Aguirre, Ricardo
   Putaux, Jean-Luc
   Ganan, Piedad
TI Gluconacetobacter medellinensis sp nov., cellulose- and
   non-cellulose-producing acetic acid bacteria isolated from vinegar
SO INTERNATIONAL JOURNAL OF SYSTEMATIC AND EVOLUTIONARY MICROBIOLOGY
LA English
DT Article
ID AD-HOC-COMMITTEE; DEOXYRIBONUCLEIC-ACID; INTERMEDIATE STRAINS;
   CULTURE-CONDITIONS; COCOA BEANS; ACETOBACTER; RECLASSIFICATION;
   DIFFERENTIATION; FERMENTATIONS; HANSENII
AB The phylogenetic position of a cellulose-producing acetic acid bacterium, strain ID13488, isolated from commercially available Colombian homemade fruit vinegar, was investigated. Analyses using nearly complete 16S rRNA gene sequences, nearly complete 16S-23S rRNA gene internal transcribed spacer (ITS) sequences, as well as concatenated partial sequences of the housekeeping genes dnaK, groEL and rpoB, allocated the micro-organism to the genus Gluconacetobacter, and more precisely to the Gluconacetobacter xylinus group. Moreover, the data suggested that the micro-organism belongs to a novel species in this genus, together with LMG 1693(T), a non-cellulose-producing strain isolated from vinegar by Kondo and previously classified as a strain of Gluconacetobacter xylinus. DNA-DNA hybridizations confirmed this finding, revealing a DNA-DNA relatedness value of 81% between strains ID13488 and LMG 1693T, and values <70% between strain LMG 1693(T) and the type strains of the closest phylogenetic neighbours. Additionally, the classification of strains ID13488 and LMG 1693(T) into a single novel species was supported by amplified fragment length polymorphism (AFLP) and (GTG)(5)-PCR DNA fingerprinting data, as well as by phenotypic data. Strains ID13488 and LMG 1693(T) could be differentiated from closely related species of the genus Gluconacetobacter by their ability to produce 2- and 5-keto-D-gluconic acid from D-glucose, their ability to produce acid from sucrose, but not from 1-propanol, and their ability to grow on 3% ethanol in the absence of acetic acid and on ethanol, D-ribose, D-xylose, sucrose, sorbitol, D-mannitol and D-gluconate as carbon sources. The DNA G+C content of strains ID13488 and LMG 1693(T) was 58.0 and 60.7 mol%, respectively. The major ubiquinone of LMG 1693(T) was Q-10. Taken together these data indicate that strains ID13488 and LMG 1693(T) represent a novel species of the genus Gluconacetobacter for which the name Gluconacetobacter medellinensis sp. nov. is proposed. The type strain is LMG 1693(T) (=NBRC 3288(T)=Kondo 51(T)).
C1 [Castro, Cristina; Caro, Gloria] Univ Pontificia Bolivariana, Fac Text Engn, Medellin, Colombia.
   [Cleenwerck, Ilse; De Vos, Paul] Univ Ghent, Fac Sci, BCCM LMG Bacterial Collect, B-9000 Ghent, Belgium.
   [Trcek, Janja] Univ Maribor, Fac Nat Sci & Math, Dept Biol, SLO-2000 Maribor, Slovenia.
   [Zuluaga, Robin] Univ Pontificia Bolivariana, Fac Agroind Engn, Medellin, Colombia.
   Univ Pontificia Bolivariana, Basic Sci Ctr, Medellin, Colombia.
   [Aguirre, Ricardo] Univ Pontificia Bolivariana, Sch Med, Medellin, Colombia.
   [Putaux, Jean-Luc] CNRS, CERMAV, Ctr Rech Macromol Vegetales, F-38041 Grenoble 9, France.
   [Putaux, Jean-Luc] Univ Grenoble 1, F-38041 Grenoble, France.
   [Ganan, Piedad] Univ Pontificia Bolivariana, Fac Chem Engn, Medellin, Colombia.
RP Zuluaga, R (reprint author), Univ Pontificia Bolivariana, Fac Agroind Engn, Circular 1 70-01, Medellin, Colombia.
EM robin.zuluaga@upb.edu.co
RI Gallego, Robin Zuluaga/G-6486-2018; Putaux, Jean-Luc/A-3488-2012; De
   Vos, Paul/J-5392-2013
OI Gallego, Robin Zuluaga/0000-0002-7039-0038; Putaux,
   Jean-Luc/0000-0002-9760-5369; Rios Mesa, Andres
   Felipe/0000-0002-1187-0699
FU Slovenian Research Agency of Science
FX The authors wish to acknowledge Katrien Engelbeen, Marjan De Wachter and
   Leentje Christiaens for technical assistance. The Belgian Co-ordinated
   Collections of Microorganisms/Laboratorium voor Microbiologie,
   Universiteit Gent (BCCM/LMG) Bacteria Collection is supported by the
   Federal Public Planning Service - Science Policy, Belgium. The work of
   J. Trcek was supported by The Slovenian Research Agency of Science.
CR ASAI T, 1964, J GEN APPL MICROBIOL, V10, P95, DOI 10.2323/jgam.10.95
   Bae S, 2005, BIOTECHNOL BIOENG, V90, P20, DOI 10.1002/bit.20325
   Bae S, 2004, J BIOSCI BIOENG, V97, P33
   Castro C, 2011, CARBOHYD POLYM, V84, P96, DOI 10.1016/j.carbpol.2010.10.072
   Chien LJ, 2006, BIOTECHNOL PROGR, V22, P1598, DOI 10.1021/bp060157g
   Cleenwerck I, 2002, INT J SYST EVOL MICR, V52, P1551, DOI 10.1099/ijs.0.02064-0
   Cleenwerck I, 2008, INT J FOOD MICROBIOL, V125, P2, DOI 10.1016/j.ijfoodmicro.2007.04.017
   Cleenwerck I, 2007, INT J SYST EVOL MICR, V57, P1647, DOI 10.1099/ijs.0.64840-0
   Cleenwerck I, 2010, INT J SYST EVOL MICR, V60, P2277, DOI 10.1099/ijs.0.018465-0
   Cleenwerck I, 2009, INT J SYST EVOL MICR, V59, P1771, DOI 10.1099/ijs.0.005157-0
   Coenye T, 1999, INT J SYST BACTERIOL, V49, P405, DOI 10.1099/00207713-49-2-405
   Czaja WK, 2007, BIOMACROMOLECULES, V8, P1, DOI 10.1021/bm060620d
   De Muynck C, 2007, CRIT REV BIOTECHNOL, V27, P147, DOI 10.1080/07388550701503584
   De Vuyst L, 2008, INT J FOOD MICROBIOL, V125, P79, DOI 10.1016/j.ijfoodmicro.2007.02.030
   Dellaglio F, 2005, INT J SYST EVOL MICR, V55, P2365, DOI 10.1099/ijs.0.63301-0
   EZAKI T, 1989, INT J SYST BACTERIOL, V39, P224, DOI 10.1099/00207713-39-3-224
   FELSENSTEIN J, 1985, EVOLUTION, V39, P783, DOI 10.1111/j.1558-5646.1985.tb00420.x
   Franke IH, 1999, INT J SYST BACTERIOL, V49, P1681, DOI 10.1099/00207713-49-4-1681
   Goris J, 1998, CAN J MICROBIOL, V44, P1148, DOI 10.1139/cjm-44-12-1148
   GOSSELE F, 1980, ZBL BAKT MIK HYG I C, V1, P178
   Gossele F., 1982, THESIS
   HESTRIN S, 1954, BIOCHEM J, V58, P345, DOI 10.1042/bj0580345
   Hoenich N, 2006, BIORESOURCES, V1, P270
   Hutchens SA, 2007, LETT APPL MICROBIOL, V44, P175, DOI 10.1111/j.1472-765X.2006.02055.x
   KERSTERS K, 2006, PROK HDB BIOL BACT, P163, DOI DOI 10.1007/0-387-30745-1_9
   lino T., 2012, INT J SYST EVOL MICR, V62, P1465
   Lisdiyanti P, 2006, INT J SYST EVOL MICR, V56, P2101, DOI 10.1099/ijs.0.63252-0
   MESBAH M, 1989, INT J SYST BACTERIOL, V39, P159, DOI 10.1099/00207713-39-2-159
   Navarro RR, 1999, J GEN APPL MICROBIOL, V45, P7, DOI 10.2323/jgam.45.7
   Ogino H, 2011, J BACTERIOL, V193, P6997, DOI 10.1128/JB.06158-11
   SAITOU N, 1987, MOL BIOL EVOL, V4, P406
   Schuller G, 2000, INT J SYST EVOL MICR, V50, P2013, DOI 10.1099/00207713-50-6-2013
   Sokollek SJ, 1998, INT J SYST BACTERIOL, V48, P935, DOI 10.1099/00207713-48-3-935
   Stackebrandt E, 2002, INT J SYST EVOL MICR, V52, P1043, DOI 10.1099/ijs.0.02360-0
   Stackebrandt E., 2006, MICROBIOL TODAY, V33, P152, DOI DOI 10.1038/MSB.2013.22
   Tanaka Machiko, 1998, Science Reports of Faculty of Agriculture Kobe University, V23, P65
   Trcek J, 2005, SYST APPL MICROBIOL, V28, P735, DOI 10.1016/j.syapm.2005.05.001
   Trcek J, 2002, FEMS MICROBIOL LETT, V208, P69, DOI 10.1016/S0378-1097(01)00593-6
   Vancanneyt M, 2004, INT J SYST EVOL MICR, V54, P551, DOI 10.1099/ijs.0.02912-0
   WAYNE LG, 1987, INT J SYST BACTERIOL, V37, P463, DOI 10.1099/00207713-37-4-463
   Wilson K, 1987, CURRENT PROTOCOLS MO
   YAMADA Y, 1976, J GEN APPL MICROBIOL, V22, P237, DOI 10.2323/jgam.22.237
NR 42
TC 32
Z9 33
U1 1
U2 20
PU SOC GENERAL MICROBIOLOGY
PI READING
PA MARLBOROUGH HOUSE, BASINGSTOKE RD, SPENCERS WOODS, READING RG7 1AG,
   BERKS, ENGLAND
SN 1466-5026
J9 INT J SYST EVOL MICR
JI Int. J. Syst. Evol. Microbiol.
PD MAR
PY 2013
VL 63
BP 1119
EP 1125
DI 10.1099/ijs.0.043414-0
PN 3
PG 7
WC Microbiology
SC Microbiology
GA 138TU
UT WOS:000318533700051
PM 22729025
DA 2019-07-15
ER

PT J
AU Brainard, DC
   Curran, WS
   Bellinder, RR
   Ngouajio, M
   VanGessel, MJ
   Haar, MJ
   Lanini, WT
   Masiunas, JB
AF Brainard, Daniel C.
   Curran, William S.
   Bellinder, Robin R.
   Ngouajio, Mathieu
   VanGessel, Mark J.
   Haar, Milton J.
   Lanini, W. Thomas
   Masiunas, John B.
TI Temperature and Relative Humidity Affect Weed Response to Vinegar and
   Clove Oil
SO WEED TECHNOLOGY
LA English
DT Article
DE Acetic acid; cloud cover effects; eugenol; natural-product herbicides;
   organic weed management; weed control
ID ENVIRONMENTAL-FACTORS; GLYPHOSATE EFFICACY; DOSE-RESPONSE; HERBICIDE;
   SUSCEPTIBILITY; TOXICITY
AB Nonsynthetic herbicides offer a potentially useful addition to the suite of weed management tools available to organic growers, but limited information is available to guide the optimal use of these products. The objectives of this research were to (1) evaluate the efficacy of clove oil and vinegar-based herbicides on weeds across multiple states, and (2) assess the potential role of temperature, relative humidity (RH), and cloud cover in explaining inter-state variations in results. From 2006 to 2008, a total of 20 field trials were conducted in seven states using an identical protocol. Seeds of brown mustard were sown and herbicides applied to both mustard and emerged weeds when mustard reached the three- to four-leaf stage. Treatments included clove oil at 2.5, 5, 7.5, and 10% v/v concentrations at 54 L ha(-1), and vinegar at 5, 10, 15, and 20% v/v concentrations at 107 L ha(-1). Results varied widely across trials. In general, concentrations of at least 7.5% for clove oil and 15% for vinegar were needed for adequate control of mustard. Both products were more effective at suppressing mustard than Amaranthus spp. or common lambsquarters. Poor control was observed for annual grasses. No significant effects of cloud cover on the efficacy of either product were detected. In contrast, RH was positively correlated with control of brown mustard by both clove oil and vinegar with improved control at higher RH. Temperature had no detectable effect on the efficacy of clove oil, but higher temperatures improved control of brown mustard by vinegar.
C1 [Brainard, Daniel C.; Ngouajio, Mathieu] Michigan State Univ, Dept Hort, E Lansing, MI 48824 USA.
   [Curran, William S.] Penn State Univ, Dept Plant Sci, University Pk, PA 16802 USA.
   [Bellinder, Robin R.] Cornell Univ, Dept Hort, Ithaca, NY 14850 USA.
   [VanGessel, Mark J.] Univ Delaware, Dept Plant & Soil Sci, Georgetown, DE 19947 USA.
   [Haar, Milton J.] Badlands Natl Pk, Interior, SD 57750 USA.
   [Lanini, W. Thomas] Univ Calif Davis, Dept Plant Sci, Davis, CA 95616 USA.
   [Masiunas, John B.] Univ Illinois, Dept Crop Sci, ER Madigan Lab 260, Urbana, IL 61801 USA.
RP Brainard, DC (reprint author), Michigan State Univ, Dept Hort, A440 Plant & Soil Sci Bldg, E Lansing, MI 48824 USA.
EM brainar9@msu.edu
FU U.S. Department of Agriculture Hatch/Multistate [NE-1026]; California
   Department of Food and Agriculture
FX This research was supported primarily through the U.S. Department of
   Agriculture Hatch/Multistate NE-1026 program. Additional funding came
   from the California Department of Food and Agriculture. We are also
   grateful to Glenn Evans, Buck Counts, Lee Klossner, Dwight Lingenfelter,
   and David Sandy for their valuable contributions to this research.
CR Adkins DW, 1998, WEED RES, V38, P129, DOI 10.1046/j.1365-3180.1998.00083.x
   ANDERSON DM, 1993, WEED RES, V33, P139, DOI 10.1111/j.1365-3180.1993.tb01927.x
   [Anonymous], 2012, OMRI PRODUCTS LIST
   Bainard LD, 2006, WEED SCI, V54, P833, DOI 10.1614/WS-06-039R.1
   Bond W, 2001, WEED RES, V41, P383, DOI 10.1046/j.1365-3180.2001.00246.x
   Chandran R. S., 2003, P NE WEED SCI SOC, V57, P65
   Chandran RS, 2003, P NE WEED SCI SOC, V58, P82
   Curran WS, 2003, P NE WEED SCI SOC, V88, P21
   Evans GJ, 2009, WEED TECHNOL, V23, P120, DOI 10.1614/WT-08-002.1
   Ferguson J, 2004, HORTSCIENCE, V39, P876
   Georgia R., 2003, AGROSCI ADV AGR TECH, P2
   Goddard MJR, 2010, WEED SCI, V58, P67, DOI 10.1614/WS-09-107.1
   HAMMERTON JL, 1967, WEEDS-U, V15, P330, DOI 10.2307/4041001
   Johnson BC, 2002, WEED SCI, V50, P157, DOI 10.1614/0043-1745(2002)050[0157:IOTARH]2.0.CO;2
   Johnson E. N., 2004, EFFICACY VINEGAR ACE, P59
   JORDAN TN, 1977, WEED SCI, V25, P448, DOI 10.1017/S004317450003383X
   KELLS JJ, 1984, WEED SCI, V32, P143, DOI 10.1017/S0043174500058689
   Knezevic SZ, 2007, WEED TECHNOL, V21, P840, DOI 10.1614/WT-06-161.1
   MCWHORTER CG, 1978, WEED SCI, V26, P605
   [MNDOA] Minnesota Department of Agriculture, 2010, STAT ORG AGR MINN RE
   RADHAKRISHNAN J, 2002, P NE WEED SCI SOC, V56, P100
   Radhakrishnan J., 2003, P NE WEED SCI SOC, V57, P63
   SAS (Statistical Analysis System), 2009, SAS US GUID STAT
   SEEFELDT SS, 1995, WEED TECHNOL, V9, P218
   Tanpipat S, 1997, AUST J AGR RES, V48, P695, DOI 10.1071/A96141
   Tworkoski T, 2002, WEED SCI, V50, P425, DOI 10.1614/0043-1745(2002)050[0425:HEOEO]2.0.CO;2
   Waltz AL, 2004, WEED TECHNOL, V18, P931, DOI 10.1614/WT-03-123R3
   Walz E, 1999, FINAL RESULTS 3 BIEN
   WILLS GD, 1981, WEED SCI, V29, P397
NR 29
TC 13
Z9 13
U1 1
U2 46
PU CAMBRIDGE UNIV PRESS
PI NEW YORK
PA 32 AVENUE OF THE AMERICAS, NEW YORK, NY 10013-2473 USA
SN 0890-037X
EI 1550-2740
J9 WEED TECHNOL
JI Weed Technol.
PD JAN-MAR
PY 2013
VL 27
IS 1
BP 156
EP 164
DI 10.1614/WT-D-12-00073.1
PG 9
WC Agronomy; Plant Sciences
SC Agriculture; Plant Sciences
GA 088TB
UT WOS:000314858900021
DA 2019-07-15
ER

PT J
AU Chen, QS
   Liu, AP
   Zhao, JW
   Ouyang, Q
   Sun, ZB
   Huang, L
AF Chen, Quansheng
   Liu, Aiping
   Zhao, Jiewen
   Ouyang, Qin
   Sun, Zongbao
   Huang, Lin
TI Monitoring vinegar acetic fermentation using a colorimetric sensor array
SO SENSORS AND ACTUATORS B-CHEMICAL
LA English
DT Article
DE Colorimetric sensors array; Multivariate calibration; Monitor; Vinegar;
   Acetic fermentation
ID ELECTRONIC NOSE; DISCRIMINATION; OPTIMIZATION; TEA
AB This paper attempted a portable colorimetric sensor array to monitor vinegar acetic fermentation. We fabricated a colorimetric sensor array by printing 15 chemically responsive dyes (i.e. 9 porphyrins/ metalloporphyrins and 6 pH indicators) on a C2 reverse silica-gel flat plate. The colorimetric sensor array, with specific colorific fingerprint to the VOCs in vinegar, was successfully used to monitor vinegar acetic fermentation with the help of multivariate calibration. Principal component analysis (PCA) and linear discriminant analysis (LDA), as two multivariate calibration tools, were used to classify vinegar samples at different acetic fermentation stages. Experimental results show that LDA achieved a better result and its classification rate is 100% by leave-one-out cross-validation (LOOCV). Besides, we systemically studied the change of VOCs during vinegar acetic fermentation with the help of hierarchical cluster analysis (HCA). This research work shows that the colorimetric sensor technique has a potential in monitoring vinegar acetic fermentation. (C) 2013 Elsevier B.V. All rights reserved.
C1 [Chen, Quansheng; Liu, Aiping; Zhao, Jiewen; Ouyang, Qin; Sun, Zongbao; Huang, Lin] Jiangsu Univ, Sch Food & Biol Engn, Zhenjiang 212013, Peoples R China.
RP Chen, QS (reprint author), Jiangsu Univ, Sch Food & Biol Engn, Zhenjiang 212013, Peoples R China.
EM qschen@ujs.edu.cn
RI Chen, Quansheng/S-7064-2016
OI Chen, Quansheng/0000-0003-2498-3278
FU National Natural Science Foundation of China [31271875]; graduate
   student research innovative project of Jiangsu Higher Education
   Institution [CX09B 214Z, CXLX11 0603]; Key Laboratory for Physical
   Processing of Agricultural Products [JAPP2010-8]
FX This work has been financially supported by the National Natural Science
   Foundation of China (31271875), the graduate student research innovative
   project of Jiangsu Higher Education Institution (CX09B 214Z, CXLX11
   0603), and Key Laboratory for Physical Processing of Agricultural
   Products (JAPP2010-8). We are also grateful to Jiangsu Hengshun
   Vinegar-Industry Co., Ltd. for providing vinegar samples free of charge.
CR Abdi H, 2010, WIRES COMPUT STAT, V2, P433, DOI 10.1002/wics.101
   Banerjee R, 2012, J FOOD ENG, V110, P356, DOI 10.1016/j.jfoodeng.2011.12.037
   Berrueta LA, 2007, J CHROMATOGR A, V1158, P196, DOI 10.1016/j.chroma.2007.05.024
   Chen Fusheng, 2009, P243, DOI 10.1007/978-88-470-0866-3_15
   Chen JC, 2010, FOOD CHEM, V122, P1247, DOI 10.1016/j.foodchem.2010.03.072
   Chen QS, 2011, SENSOR ACTUAT B-CHEM, V159, P294, DOI 10.1016/j.snb.2011.07.009
   Cole M, 2011, SENSOR ACTUAT B-CHEM, V156, P832, DOI 10.1016/j.snb.2011.02.049
   Di Natale C, 1997, SENSOR ACTUAT B-CHEM, V44, P521, DOI 10.1016/S0925-4005(97)00175-5
   Duran E, 2010, FOOD CHEM, V121, P575, DOI 10.1016/j.foodchem.2009.12.050
   Feng L, 2010, CHEM COMMUN, V46, P2037, DOI 10.1039/b926848k
   Guerrero ED, 2006, J CHROMATOGR A, V1104, P47, DOI 10.1016/j.chroma.2005.12.006
   Guerrero ED, 2007, J CHROMATOGR A, V1165, P144, DOI 10.1016/j.chroma.2007.07.058
   Haruta S, 2006, INT J FOOD MICROBIOL, V109, P79, DOI 10.1016/j.ijfoodmicro.2006.01.015
   Huang X.Y., 2009, CHINESE J SENSORS AC, V22, P5
   Huang XY, 2011, J FOOD ENG, V105, P632, DOI 10.1016/j.jfoodeng.2011.03.034
   Janzen MC, 2006, ANAL CHEM, V78, P3591, DOI 10.1021/ac052111s
   Liu F, 2008, ANAL CHIM ACTA, V610, P196, DOI 10.1016/j.aca.2008.01.039
   Long J., 2011, P INT C SMART GRID C
   Long J, 2011, MATER SCI ENG B-ADV, V176, P1271, DOI 10.1016/j.mseb.2011.07.015
   Markaki P, 2001, J FOOD PROTECT, V64, P533, DOI 10.4315/0362-028X-64.4.533
   MOORE BC, 1981, IEEE T AUTOMAT CONTR, V26, P17, DOI 10.1109/TAC.1981.1102568
   Rakow NA, 2000, NATURE, V406, P710, DOI 10.1038/35021028
   REVELLE W, 1979, MULTIVAR BEHAV RES, V14, P57, DOI 10.1207/s15327906mbr1401_4
   Sohn JH, 2008, SENSOR ACTUAT B-CHEM, V131, P230, DOI 10.1016/j.snb.2007.11.009
   Sun Zongbao, 2010, Journal of Chinese Institute of Food Science and Technology, V10, P120
   Suslick BA, 2010, ANAL CHEM, V82, P2067, DOI 10.1021/ac902823w
   Suslick KS, 2004, TETRAHEDRON, V60, P11133, DOI 10.1016/j.tet.2004.09.007
   Ubeda C, 2011, FOOD RES INT, V44, P259, DOI 10.1016/j.foodres.2010.10.025
   Wu JJ, 2012, FOOD MICROBIOL, V30, P289, DOI 10.1016/j.fm.2011.08.010
   Xu QP, 2007, FOOD CHEM, V102, P841, DOI 10.1016/j.foodchem.2006.06.013
   Xu W, 2011, FOOD MICROBIOL, V28, P1175, DOI 10.1016/j.fm.2011.03.011
   Ya Z, 2012, FLAVOUR FRAG J, V27, P165, DOI 10.1002/ffj.3081
   Zhang C, 2007, J AGR FOOD CHEM, V55, P237, DOI 10.1021/jf0624695
   Zhang QY, 2006, SENSOR ACTUAT B-CHEM, V119, P538, DOI 10.1016/j.snb.2006.01.007
NR 34
TC 26
Z9 27
U1 1
U2 103
PU ELSEVIER SCIENCE SA
PI LAUSANNE
PA PO BOX 564, 1001 LAUSANNE, SWITZERLAND
SN 0925-4005
J9 SENSOR ACTUAT B-CHEM
JI Sens. Actuator B-Chem.
PD JUL 5
PY 2013
VL 183
BP 608
EP 616
DI 10.1016/j.snb.2013.04.033
PG 9
WC Chemistry, Analytical; Electrochemistry; Instruments & Instrumentation
SC Chemistry; Electrochemistry; Instruments & Instrumentation
GA 157AU
UT WOS:000319868400077
DA 2019-07-15
ER

PT J
AU Schleputz, T
   Buchs, J
AF Schlepuetz, Tino
   Buechs, Jochen
TI Investigation of Vinegar Production Using a Novel Shaken Repeated Batch
   Culture System
SO BIOTECHNOLOGY PROGRESS
LA English
DT Article
DE repeated batch fermentation; screening; small scale shaken cultivation;
   adaptation; acetic acid bacteria
ID ACETOBACTER-ACETI; ACID PRODUCTION; CITRIC-ACID; FERMENTATION; OXYGEN;
   MODEL; PASTEURIANUS; PRESERVATION; CULTIVATION; BIOREACTORS
AB Nowadays, bioprocesses are developed or optimized on small scale. Also, vinegar industry is motivated to reinvestigate the established repeated batch fermentation process. As yet, there is no small-scale culture system for optimizing fermentation conditions for repeated batch bioprocesses. Thus, the aim of this study is to propose a new shaken culture system for parallel repeated batch vinegar fermentation. A new operation mode the flushing repeated batch was developed. Parallel repeated batch vinegar production could be established in shaken overflow vessels in a completely automated operation with only one pump per vessel. This flushing repeated batch was first theoretically investigated and then empirically tested. The ethanol concentration was online monitored during repeated batch fermentation by semiconductor gas sensors. It was shown that the switch from one ethanol substrate quality to different ethanol substrate qualities resulted in prolonged lag phases and durations of the first batches. In the subsequent batches the length of the fermentations decreased considerably. This decrease in the respective lag phases indicates an adaptation of the acetic acid bacteria mixed culture to the specific ethanol substrate quality. Consequently, flushing repeated batch fermentations on small scale are valuable for screening fermentation conditions and, thereby, improving industrial-scale bioprocesses such as vinegar production in terms of process robustness, stability, and productivity. (c) 2013 American Institute of Chemical Engineers Biotechnol. Prog., 29:1158-1168, 2013
C1 [Schlepuetz, Tino; Buechs, Jochen] Rhein Westfal TH Aachen, AVT Biochem Engn, D-52074 Aachen, Germany.
RP Buchs, J (reprint author), Rhein Westfal TH Aachen, AVT Biochem Engn, D-52074 Aachen, Germany.
EM Jochen.Buechs@avt.rwth-aachen.de
CR Akgun A, 2008, BIOPROC BIOSYST ENG, V31, P193, DOI 10.1007/s00449-007-0183-3
   Anastassiadis S, 2006, ELECTRON J BIOTECHN, V9, P26, DOI 10.2225/vol9-issue1-fulltext-5
   Arzumanov TE, 2000, APPL MICROBIOL BIOT, V53, P525, DOI 10.1007/s002530051651
   Azuma Y, 2009, NUCLEIC ACIDS RES, V37, P5768, DOI 10.1093/nar/gkp612
   Betts JI, 2006, MICROB CELL FACT, V5, DOI 10.1186/1475-2859-5-21
   Buchs J, 2001, BIOCHEM ENG J, V7, P91, DOI 10.1016/S1369-703X(00)00106-6
   Ebner H, 1999, ENCY BIOPROCESS TECH, P2637
   Ebner H, 2001, ULLMANNS ENCY IND CH
   Ebner H., 1996, ULLMANNS ENCY IND CH, P403
   Emde F., 2007, WO Patent, Patent No. [033,395, 033395]
   Fernandes P, 2006, BIOCATAL BIOTRANSFOR, V24, P237, DOI 10.1080/10242420600667684
   Gomez JM, 1998, BIOPROCESS ENG, V18, P439, DOI 10.1007/s004490050468
   Guarna MM, 1997, BIOTECHNOL BIOENG, V56, P279, DOI 10.1002/(SICI)1097-0290(19971105)56:3<279::AID-BIT5>3.0.CO;2-G
   Gullo M, 2010, ENCY IND BIOTECHNOLO, P9
   Gullo M, 2012, CURR MICROBIOL, V64, P576, DOI 10.1007/s00284-012-0112-9
   Heider M, 1983, US Patent, Patent No. [4,404,284, 4404284]
   HROMATKA O., 1951, ENZYMOLOGIA [HAGUE], V15, P57
   HROMATKA O., 1950, ENZYMOLOGIA [HAGUE], V14, P96
   HROMATKA O, 1962, ENZYMOLOGIA, V25, P37
   HROMATKA O, 1951, ENZYMOLOGIA [HAGUE], V15, P134
   HROMATKA OTTO, 1949, ENZYMOLOGIA [HAGUE], V13, P369
   Huang WC, 2008, BIOCHEM ENG J, V40, P460, DOI 10.1016/j.bej.2008.01.021
   Kohl D, 2001, J PHYS D APPL PHYS, V34, pR125, DOI 10.1088/0022-3727/34/19/201
   KOHL D, 1989, SENSOR ACTUATOR, V18, P71, DOI 10.1016/0250-6874(89)87026-X
   Kumar S, 2004, BIOTECHNOL LETT, V26, P1, DOI 10.1023/B:BILE.0000009469.69116.03
   Madhavan A, 2009, APPL MICROBIOL BIOT, V82, P1037, DOI 10.1007/s00253-008-1818-2
   Marques Marco P C, 2009, Recent Pat Biotechnol, V3, P124, DOI 10.2174/187220809788700193
   Mathur A, 2009, CHEM ENG J, V153, P227, DOI 10.1016/j.cej.2009.06.015
   Mesa MM, 1996, BIOTECHNOL PROGR, V12, P709, DOI 10.1021/bp960032j
   MORRISON SR, 1982, SENSOR ACTUATOR, V2, P329, DOI 10.1016/0250-6874(81)80054-6
   MURAOKA H, 1982, J FERMENT TECHNOL, V60, P171
   Naritomi T, 2002, PROCESS BIOCHEM, V38, P41, DOI 10.1016/S0032-9592(02)00046-8
   Prust C, 2005, NAT BIOTECHNOL, V23, P195, DOI 10.1038/nbt1062
   ROMERO LE, 1994, CHEM ENG J BIOCH ENG, V54, pB15, DOI 10.1016/0923-0467(93)06046-S
   Rywinska A, 2010, J IND MICROBIOL BIOT, V37, P431, DOI 10.1007/s10295-009-0687-8
   Schleputz T, 2013, PROCESS BIOCHEM, V48, P398, DOI 10.1016/j.procbio.2013.01.009
   Sokollek SJ, 1998, J BIOTECHNOL, V60, P195, DOI 10.1016/S0168-1656(98)00014-5
   Weuster-Botz D, 2005, ADV BIOCHEM ENG BIOT, V92, P125, DOI 10.1007/b98916
   Zhang W, 2001, APPL MICROBIOL BIOT, V55, P164, DOI 10.1007/s002530000542
   Zhao B, 2010, BIORESOURCE TECHNOL, V101, P6499, DOI 10.1016/j.biortech.2010.03.069
NR 40
TC 4
Z9 4
U1 0
U2 0
PU WILEY-BLACKWELL
PI HOBOKEN
PA 111 RIVER ST, HOBOKEN 07030-5774, NJ USA
SN 8756-7938
EI 1520-6033
J9 BIOTECHNOL PROGR
JI Biotechnol. Prog.
PD SEP
PY 2013
VL 29
IS 5
BP 1158
EP 1168
DI 10.1002/btpr.1752
PG 11
WC Biotechnology & Applied Microbiology; Food Science & Technology
SC Biotechnology & Applied Microbiology; Food Science & Technology
GA 241OM
UT WOS:000326176600009
PM 24115564
DA 2019-07-15
ER

PT J
AU Wu, D
   Kimura, F
   Takashima, A
   Shimizu, Y
   Takebayashi, A
   Kita, N
   Zhang, GM
   Murakami, T
AF Wu, Di
   Kimura, Fuminori
   Takashima, Akiko
   Shimizu, Yoshihiko
   Takebayashi, Aide
   Kita, Nobuyuki
   Zhang, GuangMei
   Murakami, Takashi
TI Intake of Vinegar Beverage Is Associated with Restoration of Ovulatory
   Function in Women with Polycystic Ovary Syndrome
SO TOHOKU JOURNAL OF EXPERIMENTAL MEDICINE
LA English
DT Article
DE acetic acid; insulin resistance; metformin; polycystic ovary syndrome;
   vinegar
ID INSULIN-RESISTANCE; ACETIC-ACID; METFORMIN THERAPY; HEALTHY-SUBJECTS;
   DOUBLE-BLIND; GLUCOSE; PREVALENCE; CELLS; MEAL; SENSITIVITY
AB Polycystic ovary syndrome (PCOS) is one of major causes of irregular menstruation. It is defined as a condition involving the combination of hyperandrogenism and chronic oligomenorrhea or anovulation, and is thought to have a variety of etiologies. Insulin resistance (impaired insulin sensitivity) has been suggested to be one of the etiologies of PCOS. PCOS patients often need to take medication to treat anovulation and infertility. Therefore, it would be beneficial to patients if simple non-pharmacological treatments can be developed. Recently the efficacy of vinegar to improve insulin resistance has been reported. To study the effect of vinegar on metabolic and hormonal indices and ovulatory function in PCOS, seven patients seeking a non-pharmacological treatment for PCOS took a beverage containing 15 g of apple vinegar daily for 90 to 110 days. Ovulation, the menstrual interval, fasting serum glucose level, fasting serum insulin level, luteinizing hormone (LH), follicle stimulating hormone (FSH), and testosterone were compared before and after intake of the vinegar beverage. Intake of the vinegar beverage resulted in a decrease of the homeostasis model assessment insulin resistance index (HOMA-R) in six patients, as well as a decrease of the LH/FSH ratio in five of seven patients. Ovulatory menstruation was observed within 40 day in four of seven patients. These findings suggest the possibility of vinegar to restore ovulatory function through improving insulin sensitivity in PCOS patients, thus, avoiding pharmacological treatment. Intake of vinegar might reduce medical cost and treatment time for insulin resistance, anovulation, and infertility in patients with PCOS.
C1 [Wu, Di; Kimura, Fuminori; Takashima, Akiko; Shimizu, Yoshihiko; Takebayashi, Aide; Kita, Nobuyuki; Murakami, Takashi] Shiga Univ Med Sci, Dept Obstet & Gynecol, Otsu, Shiga 5202192, Japan.
   [Wu, Di; Zhang, GuangMei] Harbin Med Univ, Affiliated Hosp 1, Dept Obstet & Gynecol, Harbin, Peoples R China.
RP Kimura, F (reprint author), Shiga Univ Med Sci, Dept Obstet & Gynecol, Tsukinowa Cho, Otsu, Shiga 5202192, Japan.
EM kimurafu@belle.shiga-med.ac.jp; GuangmeiZhang@126.com
CR Agrawal R, 2004, FERTIL STERIL, V82, P1352, DOI 10.1016/j.fertnstert.2004.04.041
   Bosi E, 2009, DIABETES OBES METAB, V11, P3, DOI 10.1111/j.1463-1326.2008.01031.x
   Buse JB, 1999, DIABETES CARE, V22, pC65
   Carmina E, 2006, FERTIL STERIL, V86, pS7, DOI 10.1016/j.fertnstert.2006.03.012
   Carol J., 2006, MEDGENMED, V8, P61
   Carol J., 2004, DIABETES CARE, V27, P281
   Chung C. H., 2002, Hong Kong Medical Journal, V8, P365
   DEWAILLY D, 1992, HORM RES, V38, P41, DOI 10.1159/000182482
   Diamanti-Kandarakis E, 1999, J CLIN ENDOCR METAB, V84, P4006, DOI 10.1210/jc.84.11.4006
   Doi SAR, 2005, J ENDOCRINOL INVEST, V28, P882, DOI 10.1007/BF03345319
   Eisenhardt S, 2006, J CLIN ENDOCR METAB, V91, P946, DOI 10.1210/jc.2005-1994
   Entani E, 1998, J FOOD PROTECT, V61, P953, DOI 10.4315/0362-028X-61.8.953
   FALCONE T, 1990, J CLIN ENDOCR METAB, V71, P1653, DOI 10.1210/jcem-71-6-1653
   Fauser BCJM, 2012, FERTIL STERIL, V97, P28, DOI 10.1016/j.fertnstert.2011.09.024
   Fushimi T, 2001, J NUTR, V131, P1973
   Honsho S, 2005, BIOL PHARM BULL, V28, P1208, DOI 10.1248/bpb.28.1208
   Johnston CS, 2004, DIABETES CARE, V27, P281, DOI 10.2337/diacare.27.1.281
   Knochenhauer ES, 1998, J CLIN ENDOCR METAB, V83, P3078, DOI 10.1210/jc.83.9.3078
   Kondo S, 2001, BIOSCI BIOTECH BIOCH, V65, P2690, DOI 10.1271/bbb.65.2690
   Kurdoglu Z, 2012, J ENDOCRINOL INVEST, V35, P317, DOI 10.3275/7682
   Legro RS, 2002, FERTIL STERIL, V78, P569, DOI 10.1016/S0015-0282(02)03275-2
   Liljeberg H, 1998, EUR J CLIN NUTR, V52, P368, DOI 10.1038/sj.ejcn.1600572
   Mimura A, 2004, BIOFACTORS, V22, P93, DOI 10.1002/biof.5520220118
   Moghetti P, 2000, J CLIN ENDOCR METAB, V85, P139, DOI 10.1210/jc.85.1.139
   Nanda K, 2004, J EXP CLIN CANC RES, V23, P69
   Ogawa N, 2000, J NUTR, V130, P507
   Onalan G, 2005, EUR J OBSTET GYN R B, V123, P204, DOI 10.1016/j.ejogrb.2005.05.010
   Ostman E, 2005, EUR J CLIN NUTR, V59, P983, DOI 10.1038/sj.ejcn.1602197
   Palomba S, 2009, FERTIL STERIL, V91, P2557, DOI 10.1016/j.fertnstert.2008.03.011
   Palomba S, 2009, ENDOCR REV, V30, P1, DOI 10.1210/er.2008-0030
   Phielix E, 2011, TRENDS PHARMACOL SCI, V32, P607, DOI 10.1016/j.tips.2011.06.006
   Sakakibara S, 2006, BIOCHEM BIOPH RES CO, V344, P597, DOI 10.1016/j.bbrc.2006.03.176
   Sengun IY, 2004, INT J FOOD MICROBIOL, V96, P301, DOI 10.1016/j.ijfoodmicro.2004.04.010
   SHARP PS, 1991, CLIN ENDOCRINOL, V35, P253, DOI 10.1111/j.1365-2265.1991.tb03531.x
   Tang T., 2009, COCHRANE DB SYST REV, V8
   Towler MC, 2007, CIRC RES, V100, P328, DOI 10.1161/01.RES.0000256090.42690.05
   VELAZQUEZ EM, 1994, METABOLISM, V43, P647, DOI 10.1016/0026-0495(94)90209-7
   Xibib Sun, 2003, Asian Pac J Cancer Prev, V4, P119
NR 38
TC 10
Z9 10
U1 1
U2 16
PU TOHOKU UNIV MEDICAL PRESS
PI SENDAI
PA 2-1, SEIRYO-MACHI, AOBA-KU, SENDAI, MIYAGI 980-8575, JAPAN
SN 0040-8727
EI 1349-3329
J9 TOHOKU J EXP MED
JI Tohoku J. Exp. Med.
PD MAY
PY 2013
VL 230
IS 1
BP 17
EP 23
DI 10.1620/tjem.230.17
PG 7
WC Medicine, General & Internal; Medicine, Research & Experimental
SC General & Internal Medicine; Research & Experimental Medicine
GA 168CM
UT WOS:000320683300004
PM 23666047
OA Bronze
DA 2019-07-15
ER
