# Supplementary material for: Knowledge Domain and Emerging Trends in Vinegar Research: A Bibliometric Review of the Literature from WoSCC
Source: Foods. 2020 Feb 10;9(2):166. doi: 10.3390/foods9020166 (PMC7074530; doi:10.3390/foods9020166)
Supplement: Supplementary file 1 [file foods-09-00166-s001.zip › Supplementary files/Supplementary Material/WoSCC dataset for CiteSpace/data/download2013_5x5unique.txt]

PT J
AU Ko, WC
   Cheng, JY
   Chen, PY
   Hsieh, CW
AF Ko, Wen-Ching
   Cheng, Ju-Yun
   Chen, Po-Yen
   Hsieh, Chang-Wei
TI Optimized Extraction Method of Acetic Acid in Vinegar and Its Effect on
   SNIF-NMR Analysis to Control the Authenticity of Vinegar
SO FOOD AND BIOPROCESS TECHNOLOGY
LA English
DT Article
DE Extractive distillation; H-2-NMR; SNIF-NMR
ID NUCLEAR-MAGNETIC-RESONANCE; SPECTROSCOPY; ORIGIN
AB Site-specific natural isotope fractionation by nuclear magnetic resonance (SNIF-NMR) is an accurate method for examining food adulteration. SNIF-NMR can be used to determine the ratio of deuterium to hydrogen (D/H) of a specific molecule position. Because the quantity of D differs between synthetic and fermented acetic acids, the method can be used to accurately monitor food adulteration. However, the effect of pretreated food on the results of SNIF-NMR has rarely been discussed. We present an extractive distillation method to increase the purity of acetic acid for fractionation; we used an orthogonal array experimental design to determine the optimal extraction conditions. We discuss the influence of extract solvents and sample concentration on the (D/H)(CH3) values calculated from the NMR results. The optimal conditions for extracting acetic acid were found to be a sample-to-solvent ratio of 1:1, seven extractions, and an extraction time of 15 min. The extraction rates for acetic acid were 93.65% and 80.57% when ethyl acetate and diethyl ether, respectively, were used. The acetic acid concentration of the ethyl acetate- and diethyl ether-extracted samples was further improved by distillation from 5 g/100 mL to 33.84 and 51.65 g/100 mL, respectively.
C1 [Ko, Wen-Ching; Cheng, Ju-Yun] Da Yeh Univ, Dept & Grad Program BioInd Technol, Dacun 51591, Changhua, Taiwan.
   [Chen, Po-Yen] Sheng Kang Biotechnol Corp Ltd, Taichung 401, Taiwan.
   [Hsieh, Chang-Wei] Da Yeh Univ, Dept Med Bot & Healthcare, Dacun 51591, Changhua, Taiwan.
RP Hsieh, CW (reprint author), Da Yeh Univ, Dept Med Bot & Healthcare, 168 Univ Rd, Dacun 51591, Changhua, Taiwan.
EM welson@mail.dyu.edu.tw
FU National Science Council (NSC) of the Republic of China (Taiwan) [NSC
   96-2313-B-212-005-MY2]
FX This work was supported by the National Science Council (NSC) of the
   Republic of China (Taiwan) (no. NSC 96-2313-B-212-005-MY2).
CR Bakhtiari MR, 2006, PROCESS BIOCHEM, V41, P547, DOI 10.1016/j.procbio.2005.09.002
   Boffo EF, 2006, QUIM NOVA, V29, P456, DOI 10.1590/S0100-40422006000300010
   GARNER FH, 1953, CHEM ENG SCI, V2, P282, DOI 10.1016/0009-2509(53)80046-1
   Hermann A, 2001, EUR FOOD RES TECHNOL, V212, P683, DOI 10.1007/s002170100308
   Lacey ME, 1999, CHEM REV, V99, P3133, DOI 10.1021/cr980140f
   Martin GG, 1996, J AOAC INT, V79, P917
   MARTIN GJ, 1986, J AM CHEM SOC, V108, P5116, DOI 10.1021/ja00277a013
   MARTIN GJ, 1983, J AGR FOOD CHEM, V31, P311, DOI 10.1021/jf00116a032
   Martin M. L., 1990, NMR BASIC PRINCIPLES
   REMAUD G, 1992, FRESEN J ANAL CHEM, V342, P457, DOI 10.1007/BF00322207
   RenJie L, 2008, CARBOHYD POLYM, V73, P558, DOI 10.1016/j.carbpol.2007.12.026
   Saha B, 2000, CATAL TODAY, V60, P147, DOI 10.1016/S0920-5861(00)00326-6
   Sano T, 1997, J MEMBRANE SCI, V123, P225, DOI 10.1016/S0376-7388(96)00224-4
   Thomas F, 2009, ANAL CHIM ACTA, V649, P98, DOI 10.1016/j.aca.2009.07.014
   Vallet C., 1998, BIOTECHNOLOGY TECHNI, V2, P83
   Vignall C, 2007, J MAGN RESON, V187, P120, DOI 10.1016/j.jmr.2007.04.008
NR 16
TC 9
Z9 10
U1 0
U2 25
PU SPRINGER
PI NEW YORK
PA 233 SPRING ST, NEW YORK, NY 10013 USA
SN 1935-5130
EI 1935-5149
J9 FOOD BIOPROCESS TECH
JI Food Bioprocess Technol.
PD AUG
PY 2013
VL 6
IS 8
BP 2202
EP 2206
DI 10.1007/s11947-011-0766-5
PG 5
WC Food Science & Technology
SC Food Science & Technology
GA 192ZS
UT WOS:000322527100030
DA 2019-07-15
ER

PT J
AU Kim, SJ
   Kim, JD
   Ko, SK
AF Kim, Shin-Jung
   Kim, Ju-Duck
   Ko, Sung-Kwon
TI Changes in ginsenoside composition of ginseng berry extracts after a
   microwave and vinegar process
SO JOURNAL OF GINSENG RESEARCH
LA English
DT Article
DE Panax ginseng; Berry; Microwave; Vinegar; Rg2
ID PANAX-GINSENG; EXPRESSION; CELLS; RG3
AB MGB-20 findings show that the ginseng berry extracts that had been processed with microwave and vinegar for 20 min peaked in the level of ginsenoside Rg2 (2.28%) and Rh1 (1.28%). MGB-1 peaked in the level of ginsenoside Rg3 (1.13%) in the ginseng berry extract processed with microwave and vinegar for 1 min.
C1 [Kim, Shin-Jung] Sookmyung Womens Univ, Coll Pharm, Seoul 140742, South Korea.
   [Kim, Ju-Duck] Sookmyung Womens Univ, Grad Sch Distance Learning, Dept Cosmet & Beauty, Seoul 140742, South Korea.
   [Ko, Sung-Kwon] Semyung Univ, Dept Oriental Med Food & Nutr, Jecheon 390711, South Korea.
RP Kim, JD (reprint author), Sookmyung Womens Univ, Grad Sch Distance Learning, Dept Cosmet & Beauty, Seoul 140742, South Korea.
EM jdkim303@sookmyung.ac.kr; skko@semyung.ac.kr
FU Korea Forest Service [S211012L030100]
FX This study was carried out with the support of 'Forest Science &
   Technology Projects (Project No. S211012L030100)' provided by Korea
   Forest Service.
CR Bae HM, 2012, J GINSENG RES, V36, P369, DOI 10.5142/jgr.2012.36.4.369
   Dey L, 2002, AM J CHINESE MED, V30, P645, DOI 10.1142/S0192415X02000648
   Huo Y S, 1984, Zhong Xi Yi Jie He Za Zhi, V4, P593
   Jeong SJ, 2007, INT J TOXICOL, V26, P151, DOI 10.1080/10915810701226370
   Keum YS, 2000, CANCER LETT, V150, P41, DOI 10.1016/S0304-3835(99)00369-9
   Keum YS, 2003, MUTAT RES-FUND MOL M, V523, P75, DOI 10.1016/S0027-5107(02)00323-8
   Kim ND, 1999, EUR J PHARMACOL, V367, P41, DOI 10.1016/S0014-2999(98)00898-X
   Ko SK, 2005, FOOD SCI BIOTECHNOL, V14, P509
   Ko SK, 2008, FOOD SCI BIOTECHNOL, V17, P1379
   Lee SA, 2012, J GINSENG RES, V36, P102, DOI 10.5142/jgr.2012.36.1.102
   Lee WM, 2008, J PHARM PHARMACOL, V60, P1531, DOI 10.1211/jpp/60.11.0015
   Wang W, 2007, CANCER CHEMOTH PHARM, V59, P589, DOI 10.1007/s00280-006-0300-z
   Yang LL, 2009, J PHARM PHARMACOL, V61, P375, DOI [10.1211/jpp.61.03.0013, 10.1211/jpp/61.03.0013]
   Zhang S C, 1981, Yao Xue Xue Bao, V16, P860
   Zheng H, 2011, INT IMMUNOPHARMACOL, V11, P511, DOI 10.1016/j.intimp.2010.12.022
NR 15
TC 6
Z9 6
U1 0
U2 11
PU KOREAN SOC GINSENG
PI SEOCHO-GU
PA 1807 SEOCHO WORLD OFFICETEL, 1355-3 SEOCHO-DONG, SEOCHO-GU, SEOUL
   137-862, SOUTH KOREA
SN 1226-8453
EI 2093-4947
J9 J GINSENG RES
JI J. Ginseng Res.
PD JUL
PY 2013
VL 37
IS 3
BP 269
EP 272
DI 10.5142/jgr.2013.37.269
PG 4
WC Plant Sciences; Chemistry, Medicinal; Integrative & Complementary
   Medicine
SC Plant Sciences; Pharmacology & Pharmacy; Integrative & Complementary
   Medicine
GA 183HA
UT WOS:000321803900002
PM 24198651
OA Green Published
DA 2019-07-15
ER

PT J
AU Wakuda, T
   Azuma, K
   Saimoto, H
   Ifuku, S
   Morimoto, M
   Arifuku, I
   Asaka, M
   Tsuka, T
   Imagawa, T
   Okamoto, Y
   Osaki, T
   Minami, S
AF Wakuda, Takashi
   Azuma, Kazuo
   Saimoto, Hiroyuki
   Ifuku, Shinsuke
   Morimoto, Minoru
   Arifuku, Ichiro
   Asaka, Masahito
   Tsuka, Takeshi
   Imagawa, Tomohiro
   Okamoto, Yoshiharu
   Osaki, Tomohiro
   Minami, Saburo
TI Protective effects of galacturonic acid-rich vinegar brewed from
   Japanese pear in a dextran sodium sulfate-induced acute colitis model
SO JOURNAL OF FUNCTIONAL FOODS
LA English
DT Article
DE Pear vinegar; Inflammatory bowel disease; Functional food; Dextran
   sodium sulfate; Mice
ID INFLAMMATORY-BOWEL-DISEASE; UNPOLISHED RICE; EXTRACT; KUROSU; RISK;
   MICE; AZOXYMETHANE; NEUTROPHIL; AUTOPHAGY; CANCER
AB The effects of pear vinegar (PV), which was specially brewed for enhanced galacturonic acid content, on the DSS-induced ulcerative colitis (UC) mouse model were evaluated. PV improved clinical symptoms, colon inflammation, and histological tissue injury in the DSS-induced acute UC mouse model. Moreover, PV suppressed inflammation due to acute UC by suppressing the myeloperoxidase (MPO)-mediated activation of inflammatory cells such as leukocytes and decreasing the serum concentration of IL-6. Our results demonstrated the protective action of PV in the DSS-induced acute UC mouse model. On the other hand, commercial apple vinegar did not show a protective effect in the DSS-induced acute UC mouse model. Our findings indicate that PV may act as a new functional food for inflammatory bowel disease patients. (c) 2012 Elsevier Ltd. All rights reserved.
C1 [Wakuda, Takashi; Azuma, Kazuo; Tsuka, Takeshi; Imagawa, Tomohiro; Okamoto, Yoshiharu; Osaki, Tomohiro; Minami, Saburo] Tottori Univ, Fac Agr, Tottori 6808553, Japan.
   [Saimoto, Hiroyuki; Ifuku, Shinsuke] Tottori Univ, Grad Sch Engn, Tottori 6808550, Japan.
   [Morimoto, Minoru] Tottori Univ, Res Ctr Biosci & Technol, Tottori 6808550, Japan.
   [Arifuku, Ichiro] Tottori Inst Ind Technol, Food Dev Lab, Dept Appl Biotechnol, Tottori 6840041, Japan.
   [Asaka, Masahito] AON Chem Corp, Tottori 6891112, Japan.
RP Osaki, T (reprint author), Tottori Univ, Dept Vet Clin Med, 4-101 Koyama Minami, Tottori 6808553, Japan.
EM tosaki@muses.tottori-u.ac.jp
CR Fujishima Y, 2011, ARCH BIOCHEM BIOPHYS, V506, P223, DOI 10.1016/j.abb.2010.12.009
   Hou JK, 2011, AM J GASTROENTEROL, V106, P563, DOI 10.1038/ajg.2011.44
   Kimball ES, 2004, NEUROGASTROENT MOTIL, V16, P811, DOI 10.1111/j.1365-2982.2004.00549.x
   Koetzner L, 2010, DIGEST DIS SCI, V55, P1278, DOI 10.1007/s10620-009-0848-7
   Melgar S, 2005, AM J PHYSIOL-GASTR L, V288, pG1328, DOI 10.1152/ajpgi.00467.2004
   Morrison G, 2009, AUST FAM PHYSICIAN, V38, P956
   Mudeter J., 2007, INFLAMM BOWEL DIS, V13, P1016
   Naito Y, 2007, J CLIN BIOCHEM NUTR, V41, P18, DOI 10.3164/jcbn.2007003
   Nakamura K, 2006, WORLD J GASTROENTERO, V12, P4628, DOI 10.3748/wjg.v12.i29.4628
   Nanda K, 2004, J EXP CLIN CANC RES, V23, P69
   Obermeier F, 1999, CLIN EXP IMMUNOL, V116, P238
   Ohtsuka Y, 2001, GUT, V49, P526, DOI 10.1136/gut.49.4.526
   Reif S, 1997, GUT, V40, P754, DOI 10.1136/gut.40.6.754
   Richard P, 2009, APPL MICROBIOL BIOT, V82, P597, DOI 10.1007/s00253-009-1870-6
   Salta J, 2010, J FUNCT FOODS, V2, P153, DOI 10.1016/j.jff.2010.02.002
   Schindhelm RK, 2009, CLIN CHEM, V55, P1462, DOI 10.1373/clinchem.2009.126029
   Shahidi F, 2008, ASIA PAC J CLIN NUTR, V17, P380
   Shimoji Y, 2004, NUTR CANCER, V49, P170, DOI 10.1207/s15327914nc4902_8
   Shimoji Y, 2003, J EXP CLIN CANC RES, V22, P591
   Shintani T, 2010, BIOCHEM BIOPH RES CO, V391, P1775, DOI 10.1016/j.bbrc.2009.12.154
   Shizuma T, 2011, DIGEST DIS SCI, V56, P1387, DOI 10.1007/s10620-010-1432-x
   Terry P, 2001, J NATL CANCER I, V93, P525, DOI 10.1093/jnci/93.7.525
NR 22
TC 9
Z9 9
U1 6
U2 25
PU ELSEVIER SCIENCE BV
PI AMSTERDAM
PA PO BOX 211, 1000 AE AMSTERDAM, NETHERLANDS
SN 1756-4646
J9 J FUNCT FOODS
JI J. Funct. Food.
PD JAN
PY 2013
VL 5
IS 1
BP 516
EP 523
DI 10.1016/j.jff.2012.10.010
PG 8
WC Food Science & Technology; Nutrition & Dietetics
SC Food Science & Technology; Nutrition & Dietetics
GA 094CV
UT WOS:000315241500062
DA 2019-07-15
ER

PT J
AU Lu, YL
   Yang, ZH
   Shen, LY
   Liu, ZM
   Zhou, ZQ
   Diao, JL
AF Lu, Yuele
   Yang, Zhonghua
   Shen, Luyao
   Liu, Zhenmin
   Zhou, Zhiqiang
   Diao, Jinling
TI Dissipation Behavior of Organophosphorus Pesticides during the Cabbage
   Pickling Process: Residue Changes with Salt and Vinegar Content of
   Pickling Solution
SO JOURNAL OF AGRICULTURAL AND FOOD CHEMISTRY
LA English
DT Article
DE organophosphorus pesticides; cabbage pickling; pesticide residue; food
   safety
AB In this experiment, the behavior of 10 pesticides in three different cabbage pickling treatments has been studied. The brine used for pickling was made up with different salt and vinegar contents to determine the influence of different pickling solutions on pesticide dissipation and distribution. A modified QuECHERS and SPE method was established for the analysis of the pesticides in the cabbage and brine. It was found that different pesticides showed different dissipation patterns and finally represented dissimilar residue levels in the cabbage and brine. Statistical analysis was performed to compare the distinctions of these pesticides between each treatment and proved that salt content and pH value had certain influence on the dissipation and distribution of these pesticides during the pickling process. The data from this experiment would help to control pesticide residues in pickled cabbage and prevent potential risk to human health and environmental safety.
C1 [Lu, Yuele; Yang, Zhonghua; Shen, Luyao; Liu, Zhenmin; Zhou, Zhiqiang; Diao, Jinling] China Agr Univ, Dept Appl Chem, Beijing 1000193, Peoples R China.
RP Diao, JL (reprint author), China Agr Univ, Dept Appl Chem, Beijing 1000193, Peoples R China.
EM lingyinzi1201@gmail.com
FU National Natural Science Foundation of China [21177154, 41201499]
FX This work was supported by funds from the National Natural Science
   Foundation of China (Contract Grants 21177154 and 41201499).
CR Bai YH, 2006, FOOD CHEM, V98, P240, DOI 10.1016/j.foodchem.2005.05.070
   Baker LW, 1996, ENVIRON SCI TECHNOL, V30, P1365, DOI 10.1021/es950608l
   Barata C, 2004, AQUAT TOXICOL, V66, P125, DOI 10.1016/j.aquatox.2003.07.004
   Battcock M., 1998, FERMENTED FRUITS VEG
   British Crop Protection Council, 2003, PESTICIDE MANUAL, V3.0
   Chen X, 2006, MOD AGROCHEM, V5, P55
   de Vlaming V, 2000, ENVIRON TOXICOL CHEM, V19, P42, DOI 10.1897/1551-5028(2000)019<0042:AOWETT>2.3.CO;2
   Duan Z, 2005, OCCUP HLTH, V21, P1020
   Institute for the Control of Agrochemicals Ministry of Agriculture (ICAMA), 2001, STAND PEST RES LIM A
   JEYARATNAM J, 1990, World Health Statistics Quarterly, V43, P139
   LI WB, 2006, ACADEMIC PERIODICAL, V8, P83
   Salas JH, 2003, J AGR FOOD CHEM, V51, P4468, DOI 10.1021/jf020942i
   Shang T, 2011, J YILI NORM U NAT SC, V3, P32
   Uchimiya M, 2012, J AGR FOOD CHEM, V60, P2989, DOI 10.1021/jf205110g
   Wang X, 1985, HEILONGJIANG AGR SCI, V3, P28
   Wen K. C., 1985, J HYGIENIC CHEM, V13, P256
   Xiong SuYu, 2006, Xinjiang Agricultural Sciences, V43, P533
   [杨瑞 Yang Rui], 2005, [食品与发酵工业, Food and Fermentation Industries], V31, P90
   Ye X, 1993, ZHEJIANG AGR SCI, V1, P33
   Zhang ZY, 2007, FOOD CONTROL, V18, P1484, DOI 10.1016/j.foodcont.2006.11.002
   Zhang ZY, 2007, FOOD CONTROL, V18, P723, DOI 10.1016/j.foodcont.2006.04.001
   Zohair A, 2001, FOOD CHEM TOXICOL, V39, P751, DOI 10.1016/S0278-6915(01)00016-3
NR 22
TC 6
Z9 7
U1 0
U2 33
PU AMER CHEMICAL SOC
PI WASHINGTON
PA 1155 16TH ST, NW, WASHINGTON, DC 20036 USA
SN 0021-8561
EI 1520-5118
J9 J AGR FOOD CHEM
JI J. Agric. Food Chem.
PD MAR 6
PY 2013
VL 61
IS 9
BP 2244
EP 2252
DI 10.1021/jf304500f
PG 9
WC Agriculture, Multidisciplinary; Chemistry, Applied; Food Science &
   Technology
SC Agriculture; Chemistry; Food Science & Technology
GA 103RP
UT WOS:000315936900027
PM 23402557
DA 2019-07-15
ER

PT J
AU Kargi, F
   Arikan, S
AF Kargi, Fikret
   Arikan, Sedef
TI Electrohydrolysis of Vinegar Fermentation Wastewater for Hydrogen Gas
   Production Using Different Types of Electrodes
SO JOURNAL OF ENVIRONMENTAL ENGINEERING-ASCE
LA English
DT Article
DE COD removal; Electrohydrolysis; Electrode type; Hydrogen gas; Vinegar
   fermentation
ID FATTY-ACID VFA; PHOTO-FERMENTATION; COD REMOVAL; ELECTROLYSIS; DARK;
   EFFLUENT; ORGANICS
AB Vinegar fermentation wastewater with an initial chemical oxygen demand (COD) content of 33.16 g . L-1 was subjected to electrohydrolysis using aluminium, copper, and stainless-steel electrodes for hydrogen gas production. The applied DC voltage was constant at 4 V. The highest cumulative hydrogen production (2,098 ml), hydrogen yield (1,210 ml H-2 g(-1) COD), hydrogen formation rate (525 ml . d(-1)), percent hydrogen (99.5%) in the gas phase, percent COD removal (12%), and energy efficiency (21.3%) was obtained with the aluminium electrode. Hydrogen gas production by water electrolysis was 260 ml with the Al electrode, and wastewater control resulted in nearly 23 ml H-2 in 96 h. Hydrogen gas was produced by reaction of (H+) ions released from acetic acid and electrons provided by DC current. Aluminium electrode was the most suitable one among the others tested. (C) 2013 American Society of Civil Engineers.
C1 [Kargi, Fikret; Arikan, Sedef] Dokuz Eylul Univ, Dept Environm Engn, TR-35160 Izmir, Turkey.
RP Kargi, F (reprint author), Dokuz Eylul Univ, Dept Environm Engn, TR-35160 Izmir, Turkey.
EM fikret.kargi@deu.edu.tr; sedef.arikan@deu.edu.tr
RI Arikan, Sedef/P-2802-2015
CR Argun H, 2011, INT J HYDROGEN ENERG, V36, P7443, DOI 10.1016/j.ijhydene.2011.03.116
   Argun H, 2008, INT J HYDROGEN ENERG, V33, P7405, DOI 10.1016/j.ijhydene.2008.09.059
   Das D, 2001, INT J HYDROGEN ENERG, V26, P13, DOI 10.1016/S0360-3199(00)00058-6
   Ditzig J, 2007, INT J HYDROGEN ENERG, V32, P2296, DOI 10.1016/j.ijhydene.2007.02.035
   Dubey PK, 2010, INT J HYDROGEN ENERG, V35, P3945, DOI 10.1016/j.ijhydene.2010.01.139
   Eker S, 2010, INT J HYDROGEN ENERG, V35, P12761, DOI 10.1016/j.ijhydene.2010.08.101
   Greenberg A.E., 2005, STANDARD METHODS EXA, P1193
   Grigoriev SA, 2006, INT J HYDROGEN ENERG, V31, P171, DOI 10.1016/j.ijhydene.2005.04.038
   Kapdan IK, 2006, ENZYME MICROB TECH, V38, P569, DOI 10.1016/j.enzmictec.2005.09.015
   Kapdan IK, 2009, INT J HYDROGEN ENERG, V34, P2201, DOI 10.1016/j.ijhydene.2009.01.017
   Kargi F, 2012, INT J HYDROGEN ENERG, V37, P11656, DOI 10.1016/j.ijhydene.2012.05.019
   Kargi F, 2011, INT J HYDROGEN ENERG, V36, P8252, DOI 10.1016/j.ijhydene.2011.04.197
   Kargi F, 2011, INT J HYDROGEN ENERG, V36, P3457, DOI 10.1016/j.ijhydene.2010.12.078
   Kargi F, 2011, INT J HYDROGEN ENERG, V36, P3450, DOI 10.1016/j.ijhydene.2010.12.010
   Kargi F, 2011, INT J HYDROGEN ENERG, V36, P2049, DOI 10.1016/j.ijhydene.2010.11.087
   Levin DB, 2004, INT J HYDROGEN ENERG, V29, P173, DOI 10.1016/S0360-3199(03)00094-6
   Liu H, 2005, ENVIRON SCI TECHNOL, V39, P4317, DOI 10.1021/es050244p
   Nagai N, 2003, INT J HYDROGEN ENERG, V28, P35, DOI 10.1016/S0360-3199(02)00027-7
   Tuna E, 2009, INT J HYDROGEN ENERG, V34, P262, DOI 10.1016/j.ijhydene.2008.10.041
   Varkaraki E, 2007, INT J HYDROGEN ENERG, V32, P1589, DOI 10.1016/j.ijhydene.2006.10.036
   Winter J. C, 2005, INT J HYDROGEN ENERG, V30, P681
NR 21
TC 1
Z9 1
U1 0
U2 18
PU ASCE-AMER SOC CIVIL ENGINEERS
PI RESTON
PA 1801 ALEXANDER BELL DR, RESTON, VA 20191-4400 USA
SN 0733-9372
J9 J ENVIRON ENG-ASCE
JI J. Environ. Eng.-ASCE
PD JUN
PY 2013
VL 139
IS 6
BP 881
EP 886
DI 10.1061/(ASCE)EE.1943-7870.0000688
PG 6
WC Engineering, Environmental; Engineering, Civil; Environmental Sciences
SC Engineering; Environmental Sciences & Ecology
GA 142LT
UT WOS:000318799600013
DA 2019-07-15
ER
