# Supplementary material for: Knowledge Domain and Emerging Trends in Vinegar Research: A Bibliometric Review of the Literature from WoSCC
Source: Foods. 2020 Feb 10;9(2):166. doi: 10.3390/foods9020166 (PMC7074530; doi:10.3390/foods9020166)
Supplement: Supplementary file 1 [file foods-09-00166-s001.zip › Supplementary files/Supplementary Material/WoSCC dataset for CiteSpace/data/download2013_6x5unique.txt]

PT J
AU Kargi, F
   Arikan, S
AF Kargi, Fikret
   Arikan, Sedef
TI Improved hydrogen gas production in electrohydrolysis of vinegar
   fermentation wastewater by scrap aluminum and salt addition
SO INTERNATIONAL JOURNAL OF HYDROGEN ENERGY
LA English
DT Article
DE Conductivity; Electrohydrolysis; Hydrogen gas; Salt; Scrap Al; Vinegar
   wastewater
ID FATTY-ACID VFA; PHOTO-FERMENTATION; COD REMOVAL; ELECTROLYSIS; DARK;
   EFFLUENT; ORGANICS
AB Scrap aluminum particles and salt (NaCl) were added to the vinegar fermentation wastewater to improve hydrogen gas formation by electrohydrolysis of the wastewater organics. The applied DC voltage and initial COD of the wastewater were constant at 4 V and 33.16 g L-1, respectively. The highest cumulative hydrogen gas formation (2877 mL) was obtained with scrap Al (1 g L-1) and NaCl (1 g L-1) additions within 72 h as compared to 1925 mL H-2 gas formation from raw wastewater. Hydrogen gas formation from Al and NaCl added water was 302 ml as compared to 260 ml from raw water. The highest H-2 gas formation rate (952 mL d(-1)), the yield (1660 mL H-2 g(-1) COD) and the highest current intensity (163 mA) were also obtained with combined effects of scrap Al and NaCl additions. Almost pure hydrogen gas (99%) was produced using the raw wastewater. Initial conductivity of the raw wastewater increased from 1.80 mS cm(-1) to 5.01 mS cm(-1) with the addition of scrap Al and salt for which the final conductivities were 4.0 mS cm(-1) and 6.91 mS cm(-1), respectively. The highest energy conversion efficiency was obtained with only scrap Al addition (37.8%) as compared to 30.5% efficiency obtained with Al and salt additions. Additions of NaCl and scrap Al particles was found to be very beneficial for H-2 gas formation by electrohydrolysis of vinegar fermentation wastewater. Copyright (c) 2013, Hydrogen Energy Publications, LLC. Published by Elsevier Ltd. All rights reserved.
C1 [Kargi, Fikret; Arikan, Sedef] Dokuz Eylul Univ, Dept Environm Engn, Izmir, Turkey.
RP Kargi, F (reprint author), Dokuz Eylul Univ, Dept Environm Engn, Izmir, Turkey.
EM fikret.kargi@deu.edu.tr
RI Arikan, Sedef/P-2802-2015
CR Argun H, 2011, INT J HYDROGEN ENERG, V36, P7443, DOI 10.1016/j.ijhydene.2011.03.116
   Argun H, 2008, INT J HYDROGEN ENERG, V33, P7405, DOI 10.1016/j.ijhydene.2008.09.059
   Das D, 2001, INT J HYDROGEN ENERG, V26, P13, DOI 10.1016/S0360-3199(00)00058-6
   Ditzig J, 2007, INT J HYDROGEN ENERG, V32, P2296, DOI 10.1016/j.ijhydene.2007.02.035
   Dubey PK, 2010, INT J HYDROGEN ENERG, V35, P3945, DOI 10.1016/j.ijhydene.2010.01.139
   Eker S, 2010, INT J HYDROGEN ENERG, V35, P12761, DOI 10.1016/j.ijhydene.2010.08.101
   Greenberg A.E., 2005, STANDARD METHODS EXA, P1193
   Grigoriev SA, 2006, INT J HYDROGEN ENERG, V31, P171, DOI 10.1016/j.ijhydene.2005.04.038
   Kapdan IK, 2006, ENZYME MICROB TECH, V38, P569, DOI 10.1016/j.enzmictec.2005.09.015
   Kapdan IK, 2009, INT J HYDROGEN ENERG, V34, P2201, DOI 10.1016/j.ijhydene.2009.01.017
   Kargi F, 2013, J ENVIRON ENG-ASCE, V38, P2701
   Kargi F, 2013, ENV TECHNOL
   Kargi F, 2013, INT J HYDROGEN ENERG, V38, P2701, DOI 10.1016/j.ijhydene.2012.11.024
   Kargi F, 2012, INT J HYDROGEN ENERG, V37, P11656, DOI 10.1016/j.ijhydene.2012.05.019
   Kargi F, 2011, INT J HYDROGEN ENERG, V36, P8252, DOI 10.1016/j.ijhydene.2011.04.197
   Kargi F, 2011, INT J HYDROGEN ENERG, V36, P3457, DOI 10.1016/j.ijhydene.2010.12.078
   Kargi F, 2011, INT J HYDROGEN ENERG, V36, P3450, DOI 10.1016/j.ijhydene.2010.12.010
   Kargi F, 2011, INT J HYDROGEN ENERG, V36, P2049, DOI 10.1016/j.ijhydene.2010.11.087
   Levin DB, 2004, INT J HYDROGEN ENERG, V29, P173, DOI 10.1016/S0360-3199(03)00094-6
   Liu H, 2005, ENVIRON SCI TECHNOL, V39, P4317, DOI 10.1021/es050244p
   Nagai N, 2003, INT J HYDROGEN ENERG, V28, P35, DOI 10.1016/S0360-3199(02)00027-7
   Tuna E, 2009, INT J HYDROGEN ENERG, V34, P262, DOI 10.1016/j.ijhydene.2008.10.041
   Varkaraki E, 2007, INT J HYDROGEN ENERG, V32, P1589, DOI 10.1016/j.ijhydene.2006.10.036
NR 23
TC 5
Z9 5
U1 0
U2 33
PU PERGAMON-ELSEVIER SCIENCE LTD
PI OXFORD
PA THE BOULEVARD, LANGFORD LANE, KIDLINGTON, OXFORD OX5 1GB, ENGLAND
SN 0360-3199
J9 INT J HYDROGEN ENERG
JI Int. J. Hydrog. Energy
PD APR 15
PY 2013
VL 38
IS 11
BP 4389
EP 4396
DI 10.1016/j.ijhydene.2013.01.191
PG 8
WC Chemistry, Physical; Electrochemistry; Energy & Fuels
SC Chemistry; Electrochemistry; Energy & Fuels
GA 145PS
UT WOS:000319029900019
DA 2019-07-15
ER

PT J
AU Johnston, CS
   Quagliano, S
   White, S
AF Johnston, Carol S.
   Quagliano, Samantha
   White, Serena
TI Vinegar ingestion at mealtime reduced fasting blood glucose
   concentrations in healthy adults at risk for type 2 diabetes
SO JOURNAL OF FUNCTIONAL FOODS
LA English
DT Article
DE Vinegar; Acetic acid; Fasting glucose; Breath hydrogen
ID LIFE-STYLE INTERVENTION; PREVENTION; TOLERANCE
AB This 12-week pilot study examined effects of vinegar on markers of type 2 diabetes in at-risk adults. Participants (n = 14) ingested 750 mg acetic acid as a vinegar drink or a control pill (40 mg acetic acid) twice daily at mealtime. Blood glucose (fasting and 2-h postprandial) was recorded daily. Fasting blood collected at weeks 0 and 12 was analyzed for insulin and glycated hemoglobin. Average change in fasting glucose was reduced in the vinegar group versus control group (-0.91 +/- 0.27 versus -0.26 +/- 0.17 mmol/1) (p = 0.05). Average change in 2-h postprandial glucose, insulin and glycated hemoglobin did not vary between groups. Fasting breath hydrogen at week 12 was elevated 19% in the vinegar group versus control group suggesting an increase in colonic fermentation in the vinegar group. These data indicate that vinegar, a simple addition to meals, has antiglycaemic effects in adults at-risk for type 2 diabetes, possibly related to carbohydrate maldigestion. (C) 2013 Elsevier Ltd. All rights reserved.
C1 [Johnston, Carol S.; Quagliano, Samantha; White, Serena] Arizona State Univ, Sch Nutr & Hlth Promot, Nutr Program, Phoenix, AZ 85004 USA.
RP Johnston, CS (reprint author), Nutr Program, 500 N 3rd St, Phoenix, AZ 85004 USA.
EM carol.johnston@asu.edu
OI Johnston, Carol/0000-0001-9540-6860
FU Nutrition Research Fund of the Arizona State University Foundation
FX We thank Bragg Live Food Products for donation of product and Ginger
   Hook, RN for excellent phlebotomy and technical assistance. This
   research was funded by the Nutrition Research Fund of the Arizona State
   University Foundation.
CR Casellas F, 2003, DIGEST DIS SCI, V48, P1333, DOI 10.1023/A:1024163327183
   Chiasson JL, 2002, LANCET, V359, P2072, DOI 10.1016/S0140-6736(02)08905-5
   Danaei G, 2011, LANCET, V378, P31, DOI 10.1016/S0140-6736(11)60679-X
   DeFronzo RA, 2011, DIABETES CARE, V34, pS202, DOI 10.2337/dc11-s221
   Fushimi T, 2001, J NUTR, V131, P1973
   Gerstein HC, 2006, LANCET, V368, P1096, DOI 10.1016/S0140-6736(06)69420-8
   Johnston Carol S, 2006, MedGenMed, V8, P61
   Johnston Carol S, 2009, Diabetes Res Clin Pract, V84, pe15, DOI 10.1016/j.diabres.2009.02.005
   Johnston CS, 2010, ANN NUTR METAB, V56, P74, DOI 10.1159/000272133
   Knowler WC, 2002, NEW ENGL J MED, V346, P393
   Liatist S, 2010, EUR J CLIN NUTR, V64, P727, DOI 10.1038/ejcn.2010.89
   Ogawa N, 2000, J NUTR, V130, P507
   Ostman E, 2005, EUR J CLIN NUTR, V59, P983, DOI 10.1038/sj.ejcn.1602197
   Ramachandran A, 2006, DIABETOLOGIA, V49, P289, DOI 10.1007/s00125-005-0097-z
   Saaristo T, 2010, DIABETES CARE, V33, P2146, DOI 10.2337/dc10-0410
   Seok H, 2012, DIABETES METAB J, V36, P275, DOI 10.4093/dmj.2012.36.4.275
   Tabak AG, 2012, LANCET, V379, P2279, DOI 10.1016/S0140-6736(12)60283-9
   Teoh H, 2011, DIABETES CARE, V34, pS191, DOI 10.2337/dc11-s217
   van Dijk JW, 2012, J DIABETES COMPLICAT, V26, P460, DOI 10.1016/j.jdiacomp.2012.05.009
   White AM, 2007, DIABETES CARE, V30, P2814, DOI 10.2337/dc07-1062
NR 20
TC 13
Z9 15
U1 1
U2 20
PU ELSEVIER SCIENCE BV
PI AMSTERDAM
PA PO BOX 211, 1000 AE AMSTERDAM, NETHERLANDS
SN 1756-4646
J9 J FUNCT FOODS
JI J. Funct. Food.
PD OCT
PY 2013
VL 5
IS 4
BP 2007
EP 2011
DI 10.1016/j.jff.2013.08.003
PG 5
WC Food Science & Technology; Nutrition & Dietetics
SC Food Science & Technology; Nutrition & Dietetics
GA AN6VS
UT WOS:000340737100054
DA 2019-07-15
ER

PT J
AU Ordonez, JL
   Callejon, RM
   Morales, ML
   Garcia-Parrilla, MC
AF Ordonez, J. L.
   Callejon, R. M.
   Morales, M. L.
   Garcia-Parrilla, M. C.
TI A survey of biogenic amines in vinegars
SO FOOD CHEMISTRY
LA English
DT Article
DE HPLC; AQC; Solid-phase extraction; Biogenic amines; Vinegar
ID SOLID-PHASE EXTRACTION; LACTIC-ACID BACTERIA; PRECOLUMN DERIVATIZATION;
   6-AMINOQUINOLYL-N-HYDROXYSUCCINIMIDYL CARBAMATE; WINE; EVOLUTION; MUSTS;
   CHROMATOGRAPHY; FERMENTATION; DERIVATIVES
AB This paper reports the determination of biogenic amines by high-performance liquid chromatography (HPLC) and fluorescence detection after derivatization with 6-aminoquinolyl-N-hydroxysuccinimidyl carbamate (AQC) in balsamic, apple, and red, white, and Sherry wine vinegars. A solid-phase extraction (SPE) with mixed-mode resins method was used before analysis. The method was successfully validated obtaining adequate values of selectivity, response linearity, precision, accuracy, and low detection and quantification limits. The total content of biogenic amines in vinegars ranged from 23.35 to 1445.2 mu g/L, being lower than those reported in wines. Putrescine was the amine that showed the highest concentrations in most samples. Methylamine and phenylethylamine were not determined in any vinegar. Balsamic and "Pedro Ximenez" Sherry vinegars reached the highest amounts of biogenic amines, while apple, white and Sherry wine vinegars had the lowest concentrations. Principal component analysis using the biogenic amines as variables, allowed to separate the different kind of vinegars, excepting red vinegars. (C) 2013 Elsevier Ltd. All rights reserved.
C1 [Ordonez, J. L.; Callejon, R. M.; Morales, M. L.; Garcia-Parrilla, M. C.] Univ Seville, Fac Farm, Area Nutr & Bromatol, E-41012 Seville, Spain.
RP Callejon, RM (reprint author), Univ Seville, Fac Farm, Area Nutr & Bromatol, C-P Garcia Gonzalez 2, E-41012 Seville, Spain.
EM rcallejon@us.es
RI Garcia-Parrilla, M. Carmen/A-6466-2008; Morales, M.Lourdes/M-7892-2014
OI Garcia-Parrilla, M. Carmen/0000-0002-0436-2784; Morales,
   M.Lourdes/0000-0002-0384-0326; Ordonez, Jose Luis/0000-0001-5014-9047;
   Callejon Fernandez, Raquel Maria/0000-0001-5285-4575
FU Ministry of Science and Innovation of the Spanish government
   [AGL2010-22152-C03-01]; Junta de Andalucia [AGR P07-02480]
FX We wish to thanks the Ministry of Science and Innovation of the Spanish
   government for the financial support of project AGL2010-22152-C03-01 and
   the Junta de Andalucia for the project AGR P07-02480.
CR Ancin-Azpilicueta C, 2008, CRIT REV FOOD SCI, V48, P257, DOI 10.1080/10408390701289441
   AOAC Association of Official Analytical Chemists, 1993, PEER VER METH PROGR
   Busto O, 1996, J CHROMATOGR A, V737, P205, DOI 10.1016/0021-9673(96)00022-2
   Callejon RM, 2009, FOOD CHEM, V113, P1252, DOI 10.1016/j.foodchem.2008.08.027
   CALULL M, 1991, CHROMATOGRAPHIA, V31, P133, DOI 10.1007/BF02274560
   Rivas BD, 2008, J FOOD PROTECT, V71, P657, DOI 10.4315/0362-028X-71.3.657
   Direccion General de Industria y Mercados Alimentarios, 2009, B OFICIAL ESTADO, P34603
   Erbe T, 1998, Z LEBENSM UNTERS F A, V207, P400, DOI 10.1007/s002170050352
   Garai G, 2006, J FOOD PROTECT, V69, P3006, DOI 10.4315/0362-028X-69.12.3006
   Gomez-Alonso S, 2007, J AGR FOOD CHEM, V55, P608, DOI 10.1021/jf062820m
   Gonzalez AG, 2007, TRAC-TREND ANAL CHEM, V26, P227, DOI 10.1016/j.trac.2007.01.009
   Herbert P, 2005, J FOOD ENG, V66, P315, DOI 10.1016/j.jfoodeng.2004.03.024
   Herbert P, 2001, J FOOD SCI, V66, P1319, DOI 10.1111/j.1365-2621.2001.tb15208.x
   Hernandez-Orte P, 2006, J CHROMATOGR A, V1129, P160, DOI 10.1016/j.chroma.2006.06.111
   Kirschbaum J, 1999, CHROMATOGRAPHIA, V49, P117, DOI 10.1007/BF02575272
   Konakovsky V, 2011, FOOD ADDIT CONTAM A, V28, P408, DOI 10.1080/19440049.2010.551421
   KOUWATLI H, 1992, ANAL CHIM ACTA, V266, P243, DOI 10.1016/0003-2670(92)85049-C
   Landete JM, 2007, FOOD CONTROL, V18, P1569, DOI 10.1016/j.foodcont.2006.12.008
   Lorenzo JM, 2007, MEAT SCI, V77, P287, DOI 10.1016/j.meatsci.2007.03.020
   Mazza Stefano, 2009, P17, DOI 10.1007/978-88-470-0866-3_2
   Molins-Legua C, 2005, ANAL CHIM ACTA, V546, P206, DOI 10.1016/j.aca.2005.05.021
   Moreno-Arribas MV, 2008, FOOD MICROBIOL, V25, P875, DOI 10.1016/j.fm.2008.05.004
   Moret S, 1996, J CHROMATOGR A, V729, P363, DOI 10.1016/0021-9673(95)00961-2
   Naila A, 2010, J FOOD SCI, V75, pR139, DOI 10.1111/j.1750-3841.2010.01774.x
   Onal A, 2007, FOOD CHEM, V103, P1475, DOI 10.1016/j.foodchem.2006.08.028
   Parente E, 2001, J APPL MICROBIOL, V90, P882, DOI 10.1046/j.1365-2672.2001.01322.x
   Pena-Gallego A, 2009, J CHROMATOGR A, V1216, P3398, DOI 10.1016/j.chroma.2009.01.106
   Romero R, 2002, J AGR FOOD CHEM, V50, P4713, DOI 10.1021/jf025514r
   Santos MHS, 1996, INT J FOOD MICROBIOL, V29, P213, DOI 10.1016/0168-1605(95)00032-1
   Soleas GJ, 1999, FOOD CHEM, V64, P49, DOI 10.1016/S0308-8146(98)00092-2
   Soufleros E, 1998, AM J ENOL VITICULT, V49, P266
   Suzzi G, 2003, INT J FOOD MICROBIOL, V88, P41, DOI 10.1016/S0168-1605(03)00080-1
   TENBRINK B, 1990, INT J FOOD MICROBIOL, V11, P73, DOI 10.1016/0168-1605(90)90040-C
   Tesfaye W, 2002, J AGR FOOD CHEM, V50, P7053, DOI 10.1021/jf020602x
NR 34
TC 24
Z9 24
U1 3
U2 85
PU ELSEVIER SCI LTD
PI OXFORD
PA THE BOULEVARD, LANGFORD LANE, KIDLINGTON, OXFORD OX5 1GB, OXON, ENGLAND
SN 0308-8146
EI 1873-7072
J9 FOOD CHEM
JI Food Chem.
PD DEC 1
PY 2013
VL 141
IS 3
BP 2713
EP 2719
DI 10.1016/j.foodchem.2013.05.087
PG 7
WC Chemistry, Applied; Food Science & Technology; Nutrition & Dietetics
SC Chemistry; Food Science & Technology; Nutrition & Dietetics
GA 249GW
UT WOS:000326766700154
PM 23871015
DA 2019-07-15
ER

PT J
AU Fu, L
   Nie, XD
   Xie, HL
   Ferro, MD
AF Fu, Liang
   Nie, Xi-du
   Xie, Hua-Lin
   Ferro, Miguel Duarte
TI Rapid multi-element analysis of Chinese vinegar by sector field
   inductively coupled plasma mass spectrometry
SO EUROPEAN FOOD RESEARCH AND TECHNOLOGY
LA English
DT Article
DE Sector field inductively coupled plasma mass spectrometry; Vinegar;
   Trace elements; Spectral interferences
ID ATOMIC-ABSORPTION-SPECTROMETRY; LEAD; PB; COINJECTION; MODIFIER
AB An analytical method for simultaneous determination of 20 trace elements in vinegar including Na, Mg, K, Ca, Cr, Mn, Fe, Co, Ni, Cu, Zn, As, Se, Sr, Mo, Cd, Sn, Sb, Ba and Pb by sector field inductively coupled plasma mass spectrometry (SF-ICP-MS) with microwave digestion has been established. Sample first underwent microwave digestion with HNO3 + H2O2 followed by dilution with ultrapure water, and then, the as-obtained solution was analyzed directly by SF-ICP-MS. The matrix effects were studied in details and corrected by Sc, In and Re as the internal standard elements. Data accuracy was improved by measuring in medium-resolution mode and high-resolution mode. The applicability of the proposed method has also been validated by the analysis of reference material (NIST SRM 1643e). These results showed that the detection limit of this method is in the range of 0.002-0.34 mu g/L with good precision (RSD < 3 %).
C1 [Fu, Liang; Xie, Hua-Lin] Yangtze Normal Univ, Coll Chem & Chem Engn, Fuling 408100, Peoples R China.
   [Nie, Xi-du; Ferro, Miguel Duarte] Cent S Univ, Res Ctr Modernizat Tradit Chinese Med, Changsha 410083, Hunan, Peoples R China.
RP Xie, HL (reprint author), Yangtze Normal Univ, Coll Chem & Chem Engn, Fuling 408100, Peoples R China.
EM hualinxie@vip.163.com
OI Duarte Ferro, Miguel/0000-0002-3810-0440
FU Chongqing Natural Science Foundation [cstc2013jcyjA10088]; Educational
   Commission of Chongqing City of China [KJ131323]; Science and Technology
   Project of Hunan Province [2013FJ3093, 2013SK3268]
FX The authors greatly appreciate the financial support from the Chongqing
   Natural Science Foundation (Grant No. cstc2013jcyjA10088), the
   Educational Commission of Chongqing City of China (KJ131323) and Science
   and Technology Project of Hunan Province (2013FJ3093, 2013SK3268).
CR ACOSTA A, 1993, B ENVIRON CONTAM TOX, V51, P852
   Akpinar-Bayizit A, 2010, NOT BOT HORTI AGROBO, V38, P64
   Almeida CMR, 1999, ANAL CHIM ACTA, V396, P45
   Bowie AR, 2010, ANAL CHIM ACTA, V676, P15, DOI 10.1016/j.aca.2010.07.037
   Da Silva JCJ, 2007, FOOD ADDIT CONTAM A, V24, P130, DOI 10.1080/02652030600931970
   de Oliveira SR, 2007, SPECTROCHIM ACTA B, V62, P1046, DOI 10.1016/j.sab.2007.06.007
   Liu QY, 2010, SPECTROCHIM ACTA B, V65, P587, DOI 10.1016/j.sab.2010.06.004
   Ndung'u K, 2004, TALANTA, V64, P258, DOI 10.1016/j.talanta.2004.02.017
   Oliveira SR, 2007, FOOD CHEM, V105, P236, DOI 10.1016/j.foodchem.2006.11.003
   Suturovic ZJ, 1997, NAHRUNG, V41, P111, DOI 10.1002/food.19970410212
NR 10
TC 3
Z9 5
U1 0
U2 0
PU SPRINGER
PI NEW YORK
PA 233 SPRING ST, NEW YORK, NY 10013 USA
SN 1438-2377
EI 1438-2385
J9 EUR FOOD RES TECHNOL
JI Eur. Food Res. Technol.
PD NOV
PY 2013
VL 237
IS 5
BP 795
EP 800
DI 10.1007/s00217-013-2056-0
PG 6
WC Food Science & Technology
SC Food Science & Technology
GA 236CY
UT WOS:000325772800015
DA 2019-07-15
ER

PT J
AU Daglia, M
   Amoroso, A
   Rossi, D
   Mascherpa, D
   Maga, G
AF Daglia, Maria
   Amoroso, Alessandra
   Rossi, Daniela
   Mascherpa, Dora
   Maga, Giovanni
TI Identification and quantification of alpha-dicarbonyl compounds in
   balsamic and traditional balsamic vinegars and their cytotoxicity
   against human cells
SO JOURNAL OF FOOD COMPOSITION AND ANALYSIS
LA English
DT Article
DE Food composition; alpha-Dicarbonyl compounds; Balsamic vinegar;
   Traditional balsamic vinegar; Liquid chromatography-photo diode
   array-electrospray mass spectrometry; Cytotoxicity; Human cells; Food
   safety
ID PERITONEAL-DIALYSIS; SCOPARIUM HONEY; METHYLGLYOXAL;
   3,4-DIDEOXYGLUCOSONE-3-ENE; ACTIVATION; CHEMISTRY; DIGESTION; FLUIDS;
   MAPK; P38
AB Eight balsamic and five traditional balsamic vinegars from Italy were analyzed to verify the presence of alpha-dicarbonyl compounds. The occurrence of glyoxal (GO), methylglyoxal (MOO), 2,3-butanedione (2,3-BD), 3-deoxyglucosone, 3,4-dideoxyglucosone-3-ene, and hydroxypyruvaldehyde or dihydroxyacetone, is shown by RP-HPLC-DAD-ESI-MS/MS analysis. Quantification of GO, MGO and 2,3-BD was performed by a validated RP-HPLC-DAD method. GO, MGO and 2,3-BD were also found in red wine vinegars and in E150a food additive (caramel), which are used in balsamic vinegar production. Moreover, the cytotoxic activity of GO, MGO, 2,3-BD subjected to simulated in vitro gastro-duodenal digestion, either as a mixture or individual compounds, was evaluated against an intestinal (HCT116) human cell line. The toxicity of these compounds, as far as we could see, seemed to be minimal even after 72 h of continuing exposure with a 50% decrease of cell vitality toward human cells at concentrations definitely superior to those that can be taken up with diet. In conclusion, it does not appear that dietary intake of the tested a-dicarbonyl compounds might be a significant source of toxicity. (C) 2013 Elsevier Inc. All rights reserved.
C1 [Daglia, Maria; Rossi, Daniela; Mascherpa, Dora] Univ Pavia, Dept Drug Sci, Med Chem & Pharmaceut Technol Sect, I-27100 Pavia, Italy.
   [Amoroso, Alessandra; Maga, Giovanni] IGM CNR, Inst Mol Genet, I-27100 Pavia, Italy.
RP Daglia, M (reprint author), Univ Pavia, Dept Drug Sci, Med Chem & Pharmaceut Technol Sect, Via Taramelli 12, I-27100 Pavia, Italy.
EM maria.daglia@unipv.it
RI Maga, Giovanni/C-5409-2009
OI Maga, Giovanni/0000-0001-8092-1552
FU ATP Project; Regione Lombardia "Plant cell"; AIRC-IG [12084]
FX This work has been partially supported by the ATP Project, Regione
   Lombardia "Plant cell" 2010-2012 and AIRC-IG grant no. 12084 to GM.
CR Amoroso A, 2013, FOOD CHEM, V140, P654, DOI 10.1016/j.foodchem.2012.10.063
   Arribas L.G., 2010, J AGR FOOD CHEM, V10, P2966
   Atrott J, 2012, CARBOHYD RES, V361, P7, DOI 10.1016/j.carres.2012.07.025
   Caligiani D., 2007, ANAL CHIM ACTA, V585, P110
   Campbell AK, 2010, TOXICOLOGY, V278, P268, DOI 10.1016/j.tox.2010.09.001
   Chinnici F, 2009, J AGR FOOD CHEM, V57, P4784, DOI 10.1021/jf804005w
   Cocchi M, 2006, TALANTA, V69, P1166, DOI 10.1016/j.talanta.2005.12.032
   Consonni R, 2004, J AGR FOOD CHEM, V52, P3446, DOI 10.1021/jf0355147
   Daglia M, 2007, J AGR FOOD CHEM, V55, P8877, DOI [10.1021/jf071917l, 10.1021/jf0719171]
   Daglia M, 2013, J AGR FOOD CHEM, V61, P2140, DOI 10.1021/jf304299d
   de Revel G, 2000, J SCI FOOD AGR, V80, P102, DOI 10.1002/(SICI)1097-0010(20000101)80:1<102::AID-JSFA493>3.0.CO;2-Y
   Degen J, 2012, J AGR FOOD CHEM, V60, P7071, DOI 10.1021/jf301306g
   EMEA, 1997, AN PROC METH VAL ICH
   Frischmann M, 2009, BIOMED CHROMATOGR, V23, P843, DOI 10.1002/bmc.1194
   Fujioka K, 2004, LIPIDS, V39, P481, DOI 10.1007/s11745-004-1254-y
   Fukunaga M, 2004, BIOCHEM BIOPH RES CO, V320, P689, DOI 10.1016/j.bbrc.2004.06.011
   Gobert J, 2009, J AGR FOOD CHEM, V57, P8591, DOI 10.1021/jf9019085
   Kalapos MP, 1999, TOXICOL LETT, V110, P145, DOI 10.1016/S0378-4274(99)00160-5
   Kuntz S, 2010, MOL NUTR FOOD RES, V54, P1458, DOI 10.1002/mnfr.200900408
   Linden T, 2002, KIDNEY INT, V62, P697, DOI 10.1046/j.1523-1755.2002.00490.x
   Mavric E, 2008, MOL NUTR FOOD RES, V52, P483, DOI 10.1002/mnfr.200700282
   Mittelmaier S, 2010, J CHROMATOGR B, V878, P877, DOI 10.1016/j.jchromb.2010.02.004
   Nemet I., 2006, MOL NUTR FOOD RES, V50, P115
   Okabe Eiji, 2004, J Artif Organs, V7, P155, DOI 10.1007/s10047-004-0263-y
   Rabbani N, 2012, AMINO ACIDS, V42, P1085, DOI 10.1007/s00726-011-0956-5
   Silva Ferreira A.C., 2007, J FOOD SCI, V2, P314
   Sliman SM, 2010, MOL CELL BIOCHEM, V333, P9, DOI 10.1007/s11010-009-0199-x
   Turk Z, 2011, LIFE SCI, V89, P485, DOI 10.1016/j.lfs.2011.07.021
   Verzelloni E, 2007, FOOD CHEM, V105, P564, DOI 10.1016/j.foodchem.2007.04.014
   Voigt M, 2009, J AGR FOOD CHEM, V57, P4765, DOI 10.1021/jf900459x
   Wang J., 2010, J FOOD SCI, V75, P167
   Weigel KU, 2004, EUR FOOD RES TECHNOL, V218, P147, DOI 10.1007/s00217-003-0814-0
   Welten AGA, 2003, PERITON DIALYSIS INT, V23, P213
   Yadav SK, 2005, BIOCHEM BIOPH RES CO, V337, P61, DOI 10.1016/j.bbrc.2005.08.263
NR 34
TC 10
Z9 13
U1 0
U2 52
PU ACADEMIC PRESS INC ELSEVIER SCIENCE
PI SAN DIEGO
PA 525 B ST, STE 1900, SAN DIEGO, CA 92101-4495 USA
SN 0889-1575
EI 1096-0481
J9 J FOOD COMPOS ANAL
JI J. Food Compos. Anal.
PD AUG
PY 2013
VL 31
IS 1
BP 67
EP 74
DI 10.1016/j.jfca.2013.05.002
PG 8
WC Chemistry, Applied; Food Science & Technology
SC Chemistry; Food Science & Technology
GA 254MJ
UT WOS:000327169500011
DA 2019-07-15
ER
