# Supplementary material for: Knowledge Domain and Emerging Trends in Vinegar Research: A Bibliometric Review of the Literature from WoSCC
Source: Foods. 2020 Feb 10;9(2):166. doi: 10.3390/foods9020166 (PMC7074530; doi:10.3390/foods9020166)
Supplement: Supplementary file 1 [file foods-09-00166-s001.zip › Supplementary files/Supplementary Material/WoSCC dataset for CiteSpace/data/download2013_7x5unique.txt]

PT J
AU Furutani, A
   Matsubara, H
   Ishikawa, S
   Satomi, M
AF Furutani, Ayumi
   Matsubara, Hisashi
   Ishikawa, Satoru
   Satomi, Masataka
TI Behavior of histamine-producing bacteria in shimesaba, raw mackerel
   salted and marinated in vinegar during processing and storage at various
   temperatures
SO FISHERIES SCIENCE
LA English
DT Article
DE Shimesaba; Histamine; Histamine-producing bacteria; Mackerel;
   Enterobacteriaceae; Photobacterium
ID DEPENDENT HISTIDINE DECARBOXYLASES; LACTIC-ACID BACTERIUM;
   TETRAGENOCOCCUS-MURIATICUS; CLOSTRIDIUM-PERFRINGENS;
   LACTOBACILLUS-BUCHNERI; ENTEROBACTER-AEROGENES; MORGANELLA-MORGANII;
   BIOGENIC-AMINES; FISH SAUCE; GROWTH
AB To study the behavior of histamine-producing bacteria during the processing and storage of shimesaba, we inoculated histamine-producing bacteria into raw mackerel and then evaluated bacterial counts and histamine content at each shimesaba processing step. Six histamine-producing bacteria-Morganella morganii, Enterobacter aerogenes, Raoultella planticola, Photobacterium damselae (2 strains), and Photobacterium phosphoreum-were inoculated onto the surface of mackerel fillets at various cell densities (no inoculation, 10(4), and 10(7) cfu ml(-1)). The fillets were then treated according to the common procedure used for processing shimesaba. The concentration of NaCl in brine during the salting procedure was 10 % (w/v), and the main ingredients of the marinade broth were 27 % vinegar, 3.8 % sucrose, 0.3 % sodium glutamate, and 0.1 % sodium succinate. The level of histamine-producing bacteria and of histamine did not increase during the salting and marinating procedures. However, during the storage tests, histamine content increased remarkably in the shimesaba products stored at 10 A degrees C for 3 days, and organoleptical degradation was also observed. However, significant deterioration, based on bacterial count, histamine content, and organoleptic evaluation, was not observed in samples stored at 5 A degrees C. These results indicate that the use of traditional marinade broth during the processing of shimesaba and storage below 5 A degrees C are effective methods for preventing histamine accumulation.
C1 [Furutani, Ayumi; Satomi, Masataka] Fisheries Res Agcy, Food Hyg & Management Res Grp, Res Ctr Biochem & Food Technol, Natl Res Inst Fisheries Sci, Yokohama, Kanagawa 2368648, Japan.
   [Matsubara, Hisashi; Ishikawa, Satoru] Aomori Prefectural Ind Technol Res Ctr, Food Res Inst, Hachinohe, Aomori 0310831, Japan.
RP Satomi, M (reprint author), Fisheries Res Agcy, Food Hyg & Management Res Grp, Res Ctr Biochem & Food Technol, Natl Res Inst Fisheries Sci, 2-12-4 Fukuura, Yokohama, Kanagawa 2368648, Japan.
EM ayfuru@affrc.go.jp; hisashi_matsubara@aomori-itc.or.jp;
   satoru_ishikawa@aomori-itc.or.jp; msatomi@affrc.go.jp
FU Ministry of Agriculture, Forestry and Fisheries (MAFF), Japan
FX The authors thank Dr. H. Takahashi, Tokyo University of Marine Science
   and Technology, for supplying the histamine-producing bacteria. We are
   also grateful to Y. Kado, Department of Agriculture, Forestry and
   Fisheries, Shimokita District Administration Office, Aomori Prefectural
   Government, for his assistance with the shimesaba processing. The
   technical assistance of N. Hatano and N. Sakai is gratefully
   acknowledged. This work was partly supported by a grant from the
   research project by the Ministry of Agriculture, Forestry and Fisheries
   (MAFF), Japan.
CR Fisheries Promotion Division the Forestry and Fisheries Department Aomori Prefectural Government, 2011, MAR PROD PROC AOM PR
   FUJI T, 1994, J FOOD PROTECT, V57, P611, DOI 10.4315/0362-028X-57.7.611
   Grimont P. A. D., 2005, BERGEYS MANUAL SYS B, V2, P685
   GUIRARD BM, 1987, J BACTERIOL, V169, P3963, DOI 10.1128/jb.169.9.3963-3968.1987
   HUYNH QK, 1985, J BIOL CHEM, V260, P2798
   JOOSTEN HMLJ, 1989, APPL ENVIRON MICROB, V55, P2356
   Kanki M, 2007, APPL ENVIRON MICROB, V73, P1467, DOI 10.1128/AEM.01907-06
   Kim SH, 2000, J FOOD PROTECT, V63, P244, DOI 10.4315/0362-028X-63.2.244
   Kimura B, 2001, INT J FOOD MICROBIOL, V70, P71, DOI 10.1016/S0168-1605(01)00514-1
   Konagaya Y, 2002, J APPL MICROBIOL, V92, P1136, DOI 10.1046/j.1365-2672.2002.01664.x
   Ladero V, 2010, CURR NUTR FOOD SCI, V6, P145, DOI 10.2174/157340110791233256
   LONVAUDFUNEL A, 1994, J APPL BACTERIOL, V77, P401, DOI 10.1111/j.1365-2672.1994.tb03441.x
   Lorca TA, 2001, J FOOD PROTECT, V64, P2015, DOI 10.4315/0362-028X-64.12.2015
   MORII H, 1994, NIPPON SUISAN GAKK, V60, P773
   OKUZUMI M, 1994, INT J SYST BACTERIOL, V44, P631, DOI 10.1099/00207713-44-4-631
   RECSEI PA, 1983, J BIOL CHEM, V258, P439
   Santos MHS, 1996, INT J FOOD MICROBIOL, V29, P213, DOI 10.1016/0168-1605(95)00032-1
   SATO T, 1994, FISHERIES SCI, V60, P299, DOI 10.2331/fishsci.60.299
   Satomi M, 2008, INT J FOOD MICROBIOL, V126, P202, DOI 10.1016/j.ijfoodmicro.2008.05.025
   Shimizu U, 2001, SCI FOOD MICROORGANI
   SHIMOMURA M, 1985, B JPN SOC SCI FISH, V51, P583
   Shimomura M, 1984, COOKERY SCI, V17, P105
   Spano G, 2010, EUR J CLIN NUTR, V64, pS95, DOI 10.1038/ejcn.2010.218
   Summer SS, 1985, APPL ENVIRON MICROB, V50, P1094
   Takahashi H, 2003, APPL ENVIRON MICROB, V69, P2568, DOI 10.1128/AEM.69.5.2568-2579.2003
   TAYLOR SL, 1982, J FOOD PROTECT, V45, P455, DOI 10.4315/0362-028X-45.5.455
   TAYLOR SL, 1986, CRC CR REV TOXICOL, V17, P91, DOI 10.3109/10408448609023767
   Thyssen A., 2005, BERGEYS MANUAL SYSTE, V2, P546
   Torido Y, 2012, FOOD CONTROL, V26, P174, DOI 10.1016/j.foodcont.2012.01.009
   Toyohara M, 1999, J FOOD SCI, V64, P804, DOI 10.1111/j.1365-2621.1999.tb15916.x
   Tsai YH, 2005, J FOOD PROTECT, V68, P1690, DOI 10.4315/0362-028X-68.8.1690
   Tsuruhashi K, 2003, FISHERIES SCI, V69, P836, DOI 10.1046/j.1444-2906.2003.00695.x
   VANDERSLICE P, 1986, J BIOL CHEM, V261, P5186
   VANPOELJE PD, 1990, ANNU REV BIOCHEM, V59, P29, DOI 10.1146/annurev.biochem.59.1.29
NR 34
TC 4
Z9 5
U1 0
U2 40
PU SPRINGER JAPAN KK
PI TOKYO
PA CHIYODA FIRST BLDG EAST, 3-8-1 NISHI-KANDA, CHIYODA-KU, TOKYO, 101-0065,
   JAPAN
SN 0919-9268
J9 FISHERIES SCI
JI Fish. Sci.
PD JUL
PY 2013
VL 79
IS 4
BP 725
EP 733
DI 10.1007/s12562-013-0643-4
PG 9
WC Fisheries
SC Fisheries
GA 185YT
UT WOS:000322008300020
DA 2019-07-15
ER

PT J
AU Zhang, Y
   Li, KW
   Yang, K
   Fan, X
   Zhang, MX
AF Zhang, Yan
   Li, Kangwei
   Yang, Kuan
   Fan, Xing
   Zhang, Mengxin
TI Optimization of vinegar-steaming process for Wuweizi (Fructus
   Schisandrae Chinensis) with response surface method
SO JOURNAL OF TRADITIONAL CHINESE MEDICINE
LA English
DT Article
DE Processing; Wuweizi (Fructus Schisandrae Chinensis); Vinegar-steaming;
   Regression analysis; Response surface method; Correlation coefficient
AB OBJECTIVE: To optimize the vinegar-steaming process of Wuweizi (Fructus Schisandrae Chinensis) using the response surface method (RSM) based on the Box-Behnken design.
   METHODS: A regression model was constructed with the response variables, the content of Deoxyschizandrin, and the three explanatory factors: length of steaming time, the quantity of vinegar and length of moistening time to evaluate the effects on the processing of Wuweizi (Fructus Schisandrae Chinensis).
   RESULTS: There was a linear relationship between the content of Deoxyschizandrin and the three explanatory factors. When the steaming time was 5.49 h, with 2.365 g of vinegar added and a moistening time of 4.13 h, the content of Deoxyschizandrin reached the maximum predicted value of 0.1076%, and under the conditions the average content of Deoxyschizandrin was 0.1058%.
   CONCLUSION: The correlation coefficient of the nonlinear mathematical model was relatively high and the model matched the data well, potentially providing a method for the study of the steaming process. (C) 2013 JTCM. All rights reserved.
C1 [Zhang, Yan; Li, Kangwei; Yang, Kuan; Fan, Xing; Zhang, Mengxin] Xian Med Univ, Dept Pharm, Teaching & Res Sect Pharmacognosy, Xian 710021, Peoples R China.
RP Li, KW (reprint author), Xian Med Univ, Dept Pharm, Teaching & Res Sect Pharmacognosy, Xian 710021, Peoples R China.
EM lokewii@foxmail.com
FU Scientific Research Foundation of Health Department of Shaanxi Province,
   China [2012D14]
FX Supported by Scientific Research Foundation of Health Department of
   Shaanxi Province (2012D14), China
CR CHANDRIKA LP, 2005, FOOD CHEM, V93, P47, DOI DOI 10.1016/J.F00D-CHEM.2004.08.050
   Commission for Reception, 2005, CHIN PHARM 1, P44
   Cui JC, 2005, SHANNXI ZHONG YI XUE, V5, P53
   FQ Li, 2006, ZHONG GUO YI YAO, V15, P46
   Gupta S, 2004, STRUCT SAF, V26, P123, DOI 10.1016/S0167-4730(03)00021-3
   Li YN, 2004, HUA NAN LI GONG DA X, V32, P28
   Liu JQ, 2009, ZHEJIANG J TRADITION, V44, P228
   Peng JY, 2005, J CHROMATOGR A, V1082, P203, DOI 10.1016/j.chroma.2005.05.091
   Song XM, 2004, SHANNXI ZHONG YI, V25, P645
   Tian HH, 2005, JCA, V1066, P239
   TL Lu, 2006, ZHONG YAO CAI, V29, P1283
   Vioria L, 1994, ANAL CHEN, V6, P1097
   Vraveiro AA, 1989, FLAVOR FRAGANCE, V4, P43
   WANG Y, 2001, ZHONGGUO YAOXUE ZAZH, V36, P91
   Yang Liu-qing, 2005, Zhongguo Zhongyao Zazhi, V30, P650
   Ye DJ, 2000, PROCESSING CHINESE C, P242
   Zhang B, 2006, ZHONG GUO NIANG ZAO, P53
   Zhang SQ, 2004, INT J PHARM, V278, P471, DOI 10.1016/j.ijpharm.2004.02.029
NR 18
TC 1
Z9 1
U1 0
U2 10
PU JOURNAL TRADITIONAL CHINESE MED
PI BEIJING
PA 16 NANXIAOJIE, DONGZHIMEN NEI, BEIJING, 100700, PEOPLES R CHINA
SN 0255-2922
J9 J TRADIT CHIN MED
JI J. Tradit. Chin. Med.
PD OCT 15
PY 2013
VL 33
IS 5
BP 682
EP 685
DI 10.1016/S0254-6272(14)60042-X
PG 4
WC Integrative & Complementary Medicine
SC Integrative & Complementary Medicine
GA 230AX
UT WOS:000325310100022
PM 24660596
OA Other Gold
DA 2019-07-15
ER

PT J
AU Versari, A
   Parpinello, GP
   Ricci, A
   Meglioli, M
AF Versari, Andrea
   Parpinello, Giuseppina Paola
   Ricci, Arianna
   Meglioli, Matteo
TI Relationship Between Chemical Markers and Sensory Score of Traditional
   Balsamic Vinegars Using a Screening Approach Combined with Rapid
   Assessment Methods
SO FOOD ANALYTICAL METHODS
LA English
DT Article
DE Capillary electrophoresis; Enose; Melanoidins; Norrish model; Sensory;
   Vinegar; Water activity
ID CHROMATOGRAPHY-MASS-SPECTROMETRY; ELECTRONIC NOSE; REGGIO-EMILIA;
   JAMMING TRANSITION; VOLATILE COMPOUNDS; ORGANIC-ACIDS; GC-MS; MODENA;
   EVOLUTION; IDENTIFICATION
AB In this study, 200 samples of traditional balsamic vinegar (TBV) of Reggio-Emilia, a typical Italian "aged dressing" with Protected Denomination of Origin, were analyzed to model the relationship between sensory scores with some pre-selected compounds/parameters, such as Brix value, water activity (a (w)), titratable acidity, color, polymeric compounds, and electronic nose signal. Statistical techniques, such as nonlinear regression and Principal Component Analysis (PCA) were used to model the relationship among vinegars composition. The sensory score of panelists was mainly correlated with Brix (r = 0.85) followed by brown color at 445 nm (r = 0.74) and water activity (a (w)) (r = -0.79), whereas the polymeric compounds content showed a negative correlation with water activity (r = -0.73). In particular, the water activity of TBVs at different Brix values followed a nonlinear trend with good fitting (r = 0.857) with K = 3.10 that was consistent with the value reported in the literature for fructose and glucose. Electronic nose (enose) data from TBVs and six marker compounds (acetic acid, butyric acid, vanillin, ethyl-phenylacetate, phenylethyl alcohol, and furfural) combined with PCA revealed a pattern related to the ageing of TBVs.
C1 [Versari, Andrea; Parpinello, Giuseppina Paola; Ricci, Arianna; Meglioli, Matteo] Univ Bologna, Dept Agr & Food Sci, I-47023 Cesena, FC, Italy.
RP Versari, A (reprint author), Univ Bologna, Dept Agr & Food Sci, Piazza Goidanich 60, I-47023 Cesena, FC, Italy.
EM andrea.versari@unibo.it
CR Anklam E, 1998, FOOD CHEM, V61, P243, DOI 10.1016/S0308-8146(97)00104-0
   [Anonymous], 2008, 85862 ISO
   Apetrei IM, 2012, FOOD RES INT, V45, P244, DOI 10.1016/j.foodres.2011.10.034
   Baeza R, 2010, FOOD BIOPROCESS TECH, V3, P87, DOI 10.1007/s11947-007-0052-8
   Chinnici F, 2009, J AGR FOOD CHEM, V57, P4784, DOI 10.1021/jf804005w
   Chirife J, 2011, FOOD BIOPROCESS TECH, V4, P1505, DOI 10.1007/s11947-009-0235-6
   Cirlini M, 2011, FOOD CHEM, V124, P1678, DOI 10.1016/j.foodchem.2010.07.065
   Cocchi M, 2006, TALANTA, V69, P1166, DOI 10.1016/j.talanta.2005.12.032
   Cocchi M, 2011, FOOD CHEM, V124, P822, DOI 10.1016/j.foodchem.2010.06.101
   Esteve-Zarzoso B, 2004, ANTON LEEUW INT J G, V85, P151, DOI 10.1023/B:ANTO.0000020282.83717.bd
   Falcone PM, 2011, FOOD RES INT, V44, P1613, DOI 10.1016/j.foodres.2011.04.028
   Falcone PM, 2008, J AGR FOOD CHEM, V56, P7057, DOI 10.1021/jf800706g
   Falcone PM, 2012, FOOD RES INT, V45, P75, DOI 10.1016/j.foodres.2011.09.003
   Fontana A., 2007, WATER ACTIVITY FOODS, P405, DOI DOI 10.1002/9780470376454.APP4
   GARDNER JW, 1994, SENSOR ACTUAT B-CHEM, V18, P211
   Ghasemi-Varnamkhasti M, 2011, SENSOR ACTUAT B-CHEM, V159, P51, DOI 10.1016/j.snb.2011.06.036
   Giudici P, 2007, J FOOD ENG, V82, P121, DOI 10.1016/j.jfoodeng.2007.01.014
   GURI, 2000, GAZZETTA UFFICI 0530
   GURI, 1987, GAZZETTA UFFICI 0618
   GURI, 1986, GAZZETTA OFFICI 0614
   International Organization for Standardization (ISO), 1993, 85861 ISO
   Jackson R.S., 2002, WINE TASTING PROFESS
   Labuza T. P., 1981, WATER ACTIVITY INFLU, P605
   Lemmetti F., 2011, Industrie delle Bevande, V40, P12
   Lewi P. J., 1992, MULTIVARIATE PATTERN, P43
   Masino F, 2005, FOOD CHEM, V92, P673, DOI 10.1016/j.foodchem.2004.08.029
   Masino F, 2008, FOOD CHEM, V106, P90, DOI 10.1016/j.foodchem.2007.05.069
   Montevecchi G, 2010, FOOD CHEM, V121, P69, DOI 10.1016/j.foodchem.2009.12.005
   Morales FJ, 2002, FOOD CHEM, V76, P363, DOI 10.1016/S0308-8146(01)00295-3
   Norrish RS, 1966, J FOOD TECHNOL, V1, P25
   OIV, 2007, MAEAS207CARCHR OIV, VI, P1
   Piva A, 2008, FOOD CHEM, V106, P1057, DOI 10.1016/j.foodchem.2007.07.026
   Plessi M, 2006, J FOOD COMPOS ANAL, V19, P49, DOI 10.1016/J.JFCA.2004.10.008
   REAZIN GH, 1981, AM J ENOL VITICULT, V32, P283
   Sanarico D, 2003, J LIQ CHROMATOGR R T, V26, P2177, DOI 10.1081/JLC-120022402
   Solieri L., 2012, HDB PLANT BASED FERM, P609
   Tat L, 2007, J AGR FOOD CHEM, V55, P5205, DOI 10.1021/jf0637067
   Versari A, 2011, FOOD CHEM, V125, P1345, DOI 10.1016/j.foodchem.2010.10.003
   Xiao ZB, 2011, J FOOD SCI, V76, pC1125, DOI 10.1111/j.1750-3841.2011.02356.x
   Zhang QY, 2008, SENSOR ACTUAT B-CHEM, V128, P586, DOI 10.1016/j.snb.2007.07.058
NR 40
TC 3
Z9 3
U1 1
U2 28
PU SPRINGER
PI NEW YORK
PA 233 SPRING ST, NEW YORK, NY 10013 USA
SN 1936-9751
EI 1936-976X
J9 FOOD ANAL METHOD
JI Food Anal. Meth.
PD DEC
PY 2013
VL 6
IS 6
BP 1697
EP 1703
DI 10.1007/s12161-013-9594-8
PG 7
WC Food Science & Technology
SC Food Science & Technology
GA 248ID
UT WOS:000326691300025
DA 2019-07-15
ER

PT J
AU Greco, E
   Cervellati, R
   Litterio, ML
AF Greco, Emanuela
   Cervellati, Rinaldo
   Litterio, Maria Luisa
TI Antioxidant capacity and total reducing power of balsamic and
   traditional balsamic vinegar from Modena and Reggio Emilia by
   conventional chemical assays
SO INTERNATIONAL JOURNAL OF FOOD SCIENCE AND TECHNOLOGY
LA English
DT Article
DE Antioxidant capacity; balsamic vinegar; conventional analytical methods;
   reducing power; traditional balsamic vinegar
ID BRIGGS-RAUSCHER REACTION; MELANOIDINS; ACIDS
AB Antioxidant capacity of a number of balsamic vinegar (BV) and traditional balsamic (TBV) vinegars from the districts of Modena and Reggio Emilia (Italy) have been assessed using two chemical assays, the BriggsRauscher oscillating reaction method and the Trolox equivalent antioxidant capacity (TEAC) method. The total reducing power was also evaluated using the FolinCiocalteu reagent. The results show that the antioxidant parameters of TBV are significantly better than those of the BV, in agreement with the different manufacturing procedures and product ageing. A good correlation was found between the methods used. Suggestion for an approximate evaluation of ageing based on antioxidant parameters values is also given.
C1 [Greco, Emanuela; Cervellati, Rinaldo; Litterio, Maria Luisa] Alma Mater Studiorum Univ Bologna, Dipartimento Chim G Ciamician, I-40126 Bologna, Italy.
RP Greco, E (reprint author), Alma Mater Studiorum Univ Bologna, Dipartimento Chim G Ciamician, Via Selmi 2, I-40126 Bologna, Italy.
EM emanuela.greco2@unibo.it
CR [Anonymous], 2000, GAZZETTA UFFICIALE R
   BRIGGS TS, 1973, J CHEM EDUC, V50, P496, DOI 10.1021/ed050p496
   Cervellati R, 2004, HELV CHIM ACTA, V87, P133, DOI 10.1002/hlca.200490003
   Cervellati R, 2001, HELV CHIM ACTA, V84, P3533, DOI 10.1002/1522-2675(20011219)84:12<3533::AID-HLCA3533>3.3.CO;2-P
   Cervellati R, 2002, J AGR FOOD CHEM, V50, P7504, DOI 10.1021/jf020578n
   Cocchi M, 2002, J AGR FOOD CHEM, V50, P5255, DOI 10.1021/jf020155l
   Consonni R, 2008, ANAL CHIM ACTA, V611, P31, DOI 10.1016/j.aca.2008.01.065
   Falcone PM, 2008, J AGR FOOD CHEM, V56, P7057, DOI 10.1021/jf800706g
   Honer K, 2005, ITAL J FOOD SCI, V17, P395
   Huang DJ, 2005, J AGR FOOD CHEM, V53, P1841, DOI 10.1021/jf030723c
   Kondo T, 2009, J AGR FOOD CHEM, V57, P5982, DOI 10.1021/jf900470c
   Masino F, 2008, FOOD CHEM, V106, P90, DOI 10.1016/j.foodchem.2007.05.069
   Plessi M, 2006, J FOOD COMPOS ANAL, V19, P49, DOI 10.1016/J.JFCA.2004.10.008
   Prior RL, 2005, J AGR FOOD CHEM, V53, P4290, DOI 10.1021/jf0502698
   Re R, 1999, FREE RADICAL BIO MED, V26, P1231, DOI 10.1016/S0891-5849(98)00315-3
   SINGLETON V. L., 1965, AMER J ENOL VITICULT, V16, P144
   Stratil P, 2006, J AGR FOOD CHEM, V54, P607, DOI 10.1021/jf052334j
   Tagliazucchi D, 2008, EUR FOOD RES TECHNOL, V227, P835, DOI 10.1007/s00217-007-0794-6
   Tagliazucchi D, 2010, J FOOD BIOCHEM, V34, P1061, DOI 10.1111/j.1745-4514.2010.00349.x
   Verzelloni E, 2007, FOOD CHEM, V105, P564, DOI 10.1016/j.foodchem.2007.04.014
   Verzelloni E, 2010, FOOD CHEM TOXICOL, V48, P2097, DOI 10.1016/j.fct.2010.05.010
   Verzelloni E, 2010, J FOOD BIOCHEM, V34, P152, DOI 10.1111/j.1745-4514.2009.00271.x
NR 22
TC 12
Z9 13
U1 1
U2 26
PU WILEY-BLACKWELL
PI HOBOKEN
PA 111 RIVER ST, HOBOKEN 07030-5774, NJ USA
SN 0950-5423
J9 INT J FOOD SCI TECH
JI Int. J. Food Sci. Technol.
PD JAN
PY 2013
VL 48
IS 1
BP 114
EP 120
DI 10.1111/j.1365-2621.2012.03166.x
PG 7
WC Food Science & Technology
SC Food Science & Technology
GA 058QD
UT WOS:000312647800015
DA 2019-07-15
ER

PT J
AU Hsieh, CW
   Li, PH
   Cheng, JY
   Ma, JT
AF Hsieh, Chang-Wei
   Li, Po-Hsien
   Cheng, Ju-Yun
   Ma, Jung-Tsun
TI Using SNIF-NMR method to identify the adulteration of molasses spirit
   vinegar by synthetic acetic acid in rice vinegar
SO INDUSTRIAL CROPS AND PRODUCTS
LA English
DT Article
DE SNIF-NMR; Adulteration; Rice vinegar
ID NUCLEAR-MAGNETIC-RESONANCE; NATURAL-ABUNDANCE LEVEL; ORIGIN; RATIOS
AB Vinegar is one of the most commonly used sauces in Asia. However, cheap synthetic acetic acid or molasses spirit vinegar is widely used to adulterate pure fermented products. The aim of this study was to identify and evaluate pure rice vinegar by three model of rice vinegar authentication test. According to the analysis of SNIF-NMR method, the (D/H)(CH3) values for rice vinegar, molasses spirit vinegar, and synthetic vinegar are 98.50, 108.46 and 131.58 ppm. The results of (D/H)(CH3) showed that there are significant differences for different materials (p < 0.05). In the rice vinegar authentication model test, the results showed that (D/H)(CH3) increases with the addition of molasses spirit vinegar or synthetic vinegar, and that there is a good linear correlation (R-2 > 0.97). According to these results, we consider the SNIF-NMR method to be an effective way of determining the degree of adulteration in fermented rice vinegar. (C) 2013 Elsevier B.V. All rights reserved.
C1 [Hsieh, Chang-Wei; Li, Po-Hsien] Da Yeh Univ, Dept Med Bot & Hlth Care, Dacun 51591, Changhua, Taiwan.
   [Cheng, Ju-Yun] Da Yeh Univ, Dept BioInd Technol, Dacun 51591, Changhua, Taiwan.
   [Ma, Jung-Tsun] Taiwan Miles Biotechnol, Changhua 50075, Taiwan.
RP Hsieh, CW (reprint author), Da Yeh Univ, Dept Med Bot & Hlth Care, 168 Univ Rd, Dacun 51591, Changhua, Taiwan.
EM welson@mail.dyu.edu.tw
CR FREDDY T, 2009, ANAL CHIM ACTA, V649, P98
   HAINES EB, 1979, ECOLOGY, V60, P48, DOI 10.2307/1936467
   Hsieh CW, 2005, J FOOD DRUG ANAL, V13, P251
   Ko WC, 2013, FOOD BIOPROCESS TECH, V6, P2202, DOI 10.1007/s11947-011-0766-5
   Martin GG, 1996, J AOAC INT, V79, P917
   MARTIN GJ, 1986, J AM CHEM SOC, V108, P5116, DOI 10.1021/ja00277a013
   MARTIN GJ, 1983, J AGR FOOD CHEM, V31, P311, DOI 10.1021/jf00116a032
   Martin M. L., 1990, NMR BASIC PRINCIPLES, P1
   Mazza Stefano, 2009, P17, DOI 10.1007/978-88-470-0866-3_2
   Ogrinc N, 2001, J AGR FOOD CHEM, V49, P1432, DOI 10.1021/jf000911s
   REMAUD G, 1992, FRESEN J ANAL CHEM, V342, P457, DOI 10.1007/BF00322207
   Rossmann A, 2001, FOOD REV INT, V17, P347, DOI 10.1081/FRI-100104704
   Vallet C., 1998, BIOTECHNOLOGY TECHNI, V2, P83
   Vignall C, 2007, J MAGN RESON, V187, P120, DOI 10.1016/j.jmr.2007.04.008
NR 14
TC 9
Z9 11
U1 0
U2 18
PU ELSEVIER SCIENCE BV
PI AMSTERDAM
PA PO BOX 211, 1000 AE AMSTERDAM, NETHERLANDS
SN 0926-6690
EI 1872-633X
J9 IND CROP PROD
JI Ind. Crop. Prod.
PD OCT
PY 2013
VL 50
BP 904
EP 908
DI 10.1016/j.indcrop.2013.08.014
PG 5
WC Agricultural Engineering; Agronomy
SC Agriculture
GA 251BU
UT WOS:000326903600122
DA 2019-07-15
ER
