# Supplementary material for: Knowledge Domain and Emerging Trends in Vinegar Research: A Bibliometric Review of the Literature from WoSCC
Source: Foods. 2020 Feb 10;9(2):166. doi: 10.3390/foods9020166 (PMC7074530; doi:10.3390/foods9020166)
Supplement: Supplementary file 1 [file foods-09-00166-s001.zip › Supplementary files/Supplementary Material/WoSCC dataset for CiteSpace/data/download2013_8x5unique.txt]

PT J
AU Nie, ZQ
   Zheng, Y
   Wang, M
   Han, Y
   Wang, YN
   Luo, JM
   Niu, DD
AF Nie, Zhiqiang
   Zheng, Yu
   Wang, Min
   Han, Yue
   Wang, Yuenan
   Luo, Jianmei
   Niu, Dandan
TI Exploring microbial succession and diversity during solid-state
   fermentation of Tianjin duliu mature vinegar
SO BIORESOURCE TECHNOLOGY
LA English
DT Article
DE Acetic acid fermentation; Lactobacillus; Metagenomics; Solid-state
   fermentation; Vinegar
ID GRADIENT GEL-ELECTROPHORESIS; ACETIC-ACID BACTERIA; 16S RIBOSOMAL-RNA;
   DGGE ANALYSIS; BIOTECHNOLOGY; COMMUNITIES; POPULATIONS; SEQUENCES; DNA
AB Tianjin duliu mature vinegar was one of famous Chinese traditional vinegars. The unique flavor and taste of vinegar are mainly generated by the multitudinous microorganisms during fermentation. In this research, the composition and succession of microbial communities in the entire solid-state fermentation were investigated, including starter daqu and acetic acid fermentation (AAF). Molds and yeasts in daqu, including Aspergillus, Saccharomycopsis and Pichia, decreased in AAF. The bacterial compositions increased from four genera in daqu to more than 13 genera in AAF. Principal component analysis showed that Acetobacter, Gluconacetobacter, Lactobacillus and Nostoc were dominant bacteria that were correlated well with AAF process. In the early fermentation period, lactic acid bacteria (LAB) decreased while acetic acid bacteria and Nostoc increased rapidly with the accumulation of total acids. Then, the abundance and diversity of LAB increased (more than 80%), indicating that LAB had important influences on the flavor and taste of vinegar. (C) 2013 Elsevier Ltd. All rights reserved.
C1 [Nie, Zhiqiang; Zheng, Yu; Wang, Min; Han, Yue; Wang, Yuenan; Luo, Jianmei; Niu, Dandan] Tianjin Univ Sci & Technol, Minist Educ, Coll Biotechnol, Key Lab Ind Fermentat Microbiol, Tianjin 300457, Peoples R China.
RP Wang, M (reprint author), Tianjin Univ Sci & Technol, Minist Educ, Coll Biotechnol, Key Lab Ind Fermentat Microbiol, Tianjin 300457, Peoples R China.
EM minw@tust.edu.cn
OI Nie, Zhiqiang/0000-0002-2000-6296
FU National High Technology Research and Development Program of China
   [2013AA102106, 2012AA022108]; Program for Changjiang Scholars and
   Innovative Research Team in University [IRT1166]; Doctoral Program
   Foundation of Institutions of Higher Education of China
   [20101208120003]; Foundation of Tianjin University of Science and
   Technology [20110114]; National Natural Science Foundation of China
   [31201406]
FX This work was supported by National High Technology Research and
   Development Program of China (2013AA102106, 2012AA022108), Program for
   Changjiang Scholars and Innovative Research Team in University
   (IRT1166), Doctoral Program Foundation of Institutions of Higher
   Education of China (20101208120003), Foundation of Tianjin University of
   Science and Technology (20110114), and National Natural Science
   Foundation of China (31201406).
CR Cao YN, 2010, ENZYME MICROB TECH, V47, P305, DOI 10.1016/j.enzmictec.2010.09.007
   Caporaso JG, 2011, P NATL ACAD SCI USA, V108, P4516, DOI 10.1073/pnas.1000080107
   Chen Fusheng, 2009, P243, DOI 10.1007/978-88-470-0866-3_15
   Chi ZM, 2009, BIOTECHNOL ADV, V27, P423, DOI 10.1016/j.biotechadv.2009.03.003
   Cocolin L, 2002, INT DAIRY J, V12, P407, DOI 10.1016/S0958-6946(02)00023-7
   De Vero L, 2006, FOOD MICROBIOL, V23, P809, DOI 10.1016/j.fm.2006.01.006
   Gloor GB, 2010, PLOS ONE, V5, DOI 10.1371/journal.pone.0015406
   Gonzalez A, 2011, INT J FOOD MICROBIOL, V147, P217, DOI 10.1016/j.ijfoodmicro.2011.04.005
   Hao L, 2008, AM LAB, V40, P20
   Haruta S, 2006, INT J FOOD MICROBIOL, V109, P79, DOI 10.1016/j.ijfoodmicro.2006.01.015
   Huse SM, 2010, ENVIRON MICROBIOL, V12, P1889, DOI 10.1111/j.1462-2920.2010.02193.x
   Huse SM, 2008, PLOS GENET, V4, DOI 10.1371/journal.pgen.1000255
   Jung JY, 2011, APPL ENVIRON MICROB, V77, P2264, DOI 10.1128/AEM.02157-10
   Kim YS, 2011, J MICROBIOL, V49, P340, DOI 10.1007/s12275-011-0302-3
   Kosmider A, 2012, BIORESOURCE TECHNOL, V105, P128, DOI 10.1016/j.biortech.2011.11.074
   Ley RE, 2008, SCIENCE, V320, P1647, DOI 10.1126/science.1155725
   Lin SJ, 2010, PROCESS BIOCHEM, V45, P973, DOI 10.1016/j.procbio.2010.03.003
   MUYZER G, 1993, APPL ENVIRON MICROB, V59, P695
   Schloss PD, 2009, PLOS ONE, V4, DOI 10.1371/journal.pone.0008230
   Schmeisser C, 2007, APPL MICROBIOL BIOT, V75, P955, DOI 10.1007/s00253-007-0945-5
   Seo HN, 2010, J MICROBIOL BIOTECHN, V20, P1322, DOI 10.4014/jmb.1003.03041
   Solieri L, 2009, VINEGARS WORLD
   Temina M, 2007, MICROBIOL RES, V162, P308, DOI 10.1016/j.micres.2006.01.010
   THOMAS KC, 1990, APPL ENVIRON MICROB, V56, P2046
   Vainio EJ, 2000, MYCOL RES, V104, P927, DOI 10.1017/S0953756200002471
   WHITTAKER ROBERT H., 1960, ECOL MONOGR, V30, P279, DOI 10.2307/1943563
   Wu J.H., 2004, J SHANXI AGR U, V24, P279
   Wu JJ, 2012, FOOD MICROBIOL, V30, P289, DOI 10.1016/j.fm.2011.08.010
   Xu W, 2011, FOOD MICROBIOL, V28, P1175, DOI 10.1016/j.fm.2011.03.011
   Xu Y, 2010, ADV BIOCHEM ENG BIOT, V122, P189, DOI 10.1007/10_2008_36
   Zheng XW, 2012, FOOD MICROBIOL, V31, P293, DOI 10.1016/j.fm.2012.03.008
NR 31
TC 34
Z9 37
U1 7
U2 93
PU ELSEVIER SCI LTD
PI OXFORD
PA THE BOULEVARD, LANGFORD LANE, KIDLINGTON, OXFORD OX5 1GB, OXON, ENGLAND
SN 0960-8524
EI 1873-2976
J9 BIORESOURCE TECHNOL
JI Bioresour. Technol.
PD NOV
PY 2013
VL 148
BP 325
EP 333
DI 10.1016/j.biortech.2013.08.152
PG 9
WC Agricultural Engineering; Biotechnology & Applied Microbiology; Energy &
   Fuels
SC Agriculture; Biotechnology & Applied Microbiology; Energy & Fuels
GA 251CM
UT WOS:000326905400045
PM 24055975
DA 2019-07-15
ER

PT J
AU Solieri, L
   Dakal, TC
   Giudici, P
AF Solieri, Lisa
   Dakal, Tikam Chand
   Giudici, Paolo
TI Zygosaccharomyces sapae sp nov., isolated from Italian traditional
   balsamic vinegar
SO INTERNATIONAL JOURNAL OF SYSTEMATIC AND EVOLUTIONARY MICROBIOLOGY
LA English
DT Article
ID SEQUENCE-ANALYSIS; YEAST; SACCHAROMYCES; ROUXII; HETEROGENEITY;
   DIVERSITY; EVOLUTION; COMPLEX; ORIGIN; FUNGI
AB Fourteen yeast isolates were recovered from two traditional balsamic vinegar (TBV) samples collected in the provinces of Modena and Reggio Emilia, Italy. Microsatellite-primed-PCR (MSP-PCR) was used to de-replicate the isolate collection into two representative strains, ABT301(T) and ABT601. Phylogenetic analysis based on the D1/D2 domains of the 26S rRNA gene indicated that these strains represented a distinct species of the genus Zygosaccharomyces, closely related to Zygosaccharomyces rouxii and Zygosaccharomyces mellis. Physiological and morphological tests supported the recognition of a novel taxon of halotolerant, osmotolerant, non-psychrotolerant and maltose-fermentation-negative yeasts showing a chain or star-shaped pattern of budding cells, which remained attached to each other. Morphological observations offered evidence of ascospore formation. A novel species, Zygosaccharomyces sapae sp. nov., is proposed to accommodate these strains, with strain ABT301(T) (=CBS 12607(T)=MUCL 54092(T)) as the type strain. Based on D1/D2 domain phylogenetic analysis, the novel strains shared the highest sequence similarity (100%) with Zygosaccharomyces sp. strain NCYC 3042, previously isolated from sugar [James, S. A., Bond, C. J., Stratford, M. & Roberts, I. N. (2005). FEMS Yeast Res 5, 747-755]. However, based on phylogenetic (internal transcribed spacers, ITS), PCR fingerprinting and physiological analyses, marked differences were observed between the novel species and strain NCYC 3042, and these results are discussed in more detail.
C1 [Solieri, Lisa; Dakal, Tikam Chand; Giudici, Paolo] Univ Modena & Reggio Emilia, Dept Life Sci, I-42121 Reggio Emilia, Italy.
RP Solieri, L (reprint author), Univ Modena & Reggio Emilia, Dept Life Sci, Via Amendola 2,Padigl Besta, I-42121 Reggio Emilia, Italy.
EM lisa.solieri@unimore.it
RI Solieri, Lisa/I-4352-2012; Giudici, Paolo/E-4917-2015
OI Solieri, Lisa/0000-0003-3546-6903; Giudici, Paolo/0000-0003-0015-0087
FU Fondazione Cassa di Risparmio di Reggio Emilia Pietro Manodori
FX This study was partially supported by grant from Fondazione Cassa di
   Risparmio di Reggio Emilia Pietro Manodori. The authors thank Marzia
   Benevelli (University of Bologna) for assistance in taking micrographs.
CR Albertin W, 2012, P ROY SOC B-BIOL SCI, V279, P2497, DOI 10.1098/rspb.2012.0434
   Barker BTP, 1901, PHILOS T R SOC LON B, V194, P467, DOI 10.1098/rstb.1901.0010
   Connell LB, 2010, INT J SYST EVOL MICR, V60, P1466, DOI 10.1099/ijs.0.015412-0
   Couto MMB, 1996, APPL ENVIRON MICROB, V62, P41
   Deak T, 1996, HDB FOOD SPOILAGE YE
   Fell JW, 2007, FEMS YEAST RES, V7, P1399, DOI 10.1111/j.1567-1364.2007.00297.x
   Gogarten JP, 2005, NAT REV MICROBIOL, V3, P679, DOI 10.1038/nrmicro1204
   Gordon JL, 2008, YEAST, V25, P449, DOI 10.1002/yea.1598
   HOFFMAN CS, 1987, GENE, V57, P267, DOI 10.1016/0378-1119(87)90131-4
   Jacques N, 2009, INT J SYST EVOL MICR, V59, P1242, DOI 10.1099/ijs.0.004325-0
   James S. A., 2011, YEASTS TAXONOMIC STU, V2, P937
   James SA, 2005, FEMS YEAST RES, V5, P747, DOI 10.1016/j.femsyr.2005.02.004
   Kageyama K, 2007, MYCOL RES, V111, P416, DOI 10.1016/j.mycres.2007.01.019
   Kurtzman CP, 2003, FEMS YEAST RES, V4, P233, DOI 10.1016/S1567-1356(03)00175-2
   Kurtzman CP, 2003, FEMS YEAST RES, V3, P417, DOI 10.1016/S1567-1356(03)00012-6
   Kurtzman CP, 1998, ANTON LEEUW INT J G, V73, P331, DOI 10.1023/A:1001761008817
   Kurtzman CP, 2011, YEASTS TAXONOMIC STU, VI, P87
   Mallet J, 2007, NATURE, V446, P279, DOI 10.1038/nature05706
   ODONNELL K, 1993, FUNGAL HOLOMORPH : MITOTIC, MEIOTIC AND PLEOMORPHIC SPECIATION IN FUNGAL SYSTEMATICS, P225
   Rosa Carlos A., 2005, Lundiana, V6, P27
   SAITOU N, 1987, MOL BIOL EVOL, V4, P406
   Saksinchai S, 2012, FUNGAL DIVERS, V52, P123, DOI 10.1007/s13225-011-0115-z
   Solieri L, 2008, INT J FOOD MICROBIOL, V125, P36, DOI 10.1016/j.ijfoodmicro.2007.06.022
   Solieri L, 2006, J APPL MICROBIOL, V101, P63, DOI 10.1111/j.1365-2672.2006.02906.x
   Solieri L, 2007, YEAST, V24, P403, DOI 10.1002/yea.1471
   Suezawa Y, 2008, BIOSCI BIOTECH BIOCH, V72, P2452, DOI 10.1271/bbb.80211
   Taylor JW, 2000, FUNGAL GENET BIOL, V31, P21, DOI 10.1006/fgbi.2000.1228
   Thompson JD, 1997, NUCLEIC ACIDS RES, V25, P4876, DOI 10.1093/nar/25.24.4876
   Torriani S, 2011, INT J SYST EVOL MICR, V61, P3084, DOI 10.1099/ijs.0.031146-0
   Wang DM, 2005, CAN J MICROBIOL, V51, P113, DOI [10.1139/w04-118, 10.1139/W04-118]
   White TJ, 1990, PCR PROTOCOLS GUIDE, V18, P315
   WICKERHAM LJ, 1960, J BACTERIOL, V80, P492
NR 32
TC 24
Z9 24
U1 0
U2 18
PU SOC GENERAL MICROBIOLOGY
PI READING
PA MARLBOROUGH HOUSE, BASINGSTOKE RD, SPENCERS WOODS, READING RG7 1AG,
   BERKS, ENGLAND
SN 1466-5026
J9 INT J SYST EVOL MICR
JI Int. J. Syst. Evol. Microbiol.
PD JAN
PY 2013
VL 63
BP 364
EP 371
DI 10.1099/ijs.0.043323-0
PN 1
PG 8
WC Microbiology
SC Microbiology
GA 102FH
UT WOS:000315829700058
PM 23024146
OA Bronze
DA 2019-07-15
ER

PT J
AU Kuda, T
   Yazaki, T
   Takahashi, H
   Kimura, B
AF Kuda, Takashi
   Yazaki, Takahiro
   Takahashi, Hajime
   Kimura, Bon
TI Effect of dried and vinegar flavored squid products on acid resistance
   of Salmonella Typhimurium and Staphylococcus aureus
SO FOOD CONTROL
LA English
DT Article
DE Salmonella Typhimurium; Staphylococcus aureus; Dried and seasoned squid;
   Acid resistance
ID ENTERICA SEROVAR TYPHIMURIUM; POWDERED INFANT FORMULA;
   LISTERIA-MONOCYTOGENES; TOLERANCE RESPONSE; GLYCINE BETAINE; WATER
   ACTIVITY; COMMON SQUID; GROWTH; TEMPERATURE; STRESS
AB To examine the risk of food poisoning due to the consumption of contaminated processed squid products, we investigated the effects of selected low water activity, aw (about 0.55), and low pH (about 4.3) squid products on Salmonella Typhimurium and Staphylococcus aureus acid resistance in culture broth adjusted to pH 2.5 and 3.0. Pieces (0.3 g) of both squid products protected S. Typhimurium in 10 ml of acidified BHI broth adjusted to pH 3.0 and pH 2.5. S. aureus was also protected by the products in BHI broth adjusted to pH 3.0. Interestingly, S. aureus cell survival when spot inoculated on the low pH squid and transferred to broth was greater than for cells inoculated in the broth with pre-added low pH squid. These rapid protective effects on pathogens might result in longer survival in foods and allow introduction to the intestine through gastric acid resistance. (c) 2012 Elsevier Ltd. All rights reserved.
C1 [Kuda, Takashi; Yazaki, Takahiro; Takahashi, Hajime; Kimura, Bon] Tokyo Univ Marine Sci & Technol, Minato Ku, Tokyo 1088477, Japan.
RP Kuda, T (reprint author), Tokyo Univ Marine Sci & Technol, Minato Ku, Tokyo 1088477, Japan.
EM kuda@kaiyodai.ac.jp
RI Kimbo, Bon/O-1879-2014; KUDA, Takashi/O-1974-2014
OI Kimbo, Bon/0000-0002-3071-1343; 
FU "The Establishment of An Asian Center of Excellence in Research on
   Healthy and Safe Marine Food Resources" Project; Ministry of Education,
   Culture, Sports, Science and Technology (MEXT), Japan
FX This work was supported by "The Establishment of An Asian Center of
   Excellence in Research on Healthy and Safe Marine Food Resources"
   Project supported by Special Fund from the Ministry of Education,
   Culture, Sports, Science and Technology (MEXT), Japan.
CR Alvarez-Ordonez A, 2012, FOOD RES INT, V45, P482, DOI 10.1016/j.foodres.2011.04.002
   Alvarez-Ordonez A, 2010, FOOD MICROBIOL, V27, P44, DOI 10.1016/j.fm.2009.07.015
   Bui TMH, 2010, FOOD CONTROL, V21, P166, DOI 10.1016/j.foodcont.2009.05.001
   Caggia C, 2009, FOOD CONTROL, V20, P59, DOI 10.1016/j.foodcont.2008.02.003
   Cahill SM, 2008, CLIN INFECT DIS, V46, P268, DOI 10.1086/524737
   Edwards LA, 2012, INFLAMM BOWEL DIS, V18, P624, DOI 10.1002/ibd.21852
   Gabriel AA, 2010, FOOD CONTROL, V21, P644, DOI 10.1016/j.foodcont.2009.10.001
   GRAHAM JE, 1992, J BACTERIOL, V174, P2711, DOI 10.1128/jb.174.8.2711-2716.1992
   Greenacre EJ, 2003, APPL ENVIRON MICROB, V69, P3945, DOI 10.1128/AEM.69.7.3945-3951.2003
   Gruzdev N, 2011, APPL ENVIRON MICROB, V77, P1667, DOI 10.1128/AEM.02156-10
   HATAE K, 1995, NIPPON SUISAN GAKK, V61, P619
   Jung YS, 1999, INT J FOOD MICROBIOL, V49, P1, DOI 10.1016/S0168-1605(99)00013-6
   Kanno T, 2012, LWT-FOOD SCI TECHNOL, V47, P25, DOI 10.1016/j.lwt.2012.01.007
   Kieboom J, 2006, J BACTERIOL, V188, P5650, DOI 10.1128/JB.00323-06
   KLEISS T, 1994, FOOD CONTROL, V5, P196, DOI 10.1016/0956-7135(94)90083-3
   Konishi Y, 2011, INT J FOOD SCI TECH, V46, P2035, DOI 10.1111/j.1365-2621.2011.02714.x
   KOO SP, 1994, MICROBIOL-UK, V140, P617, DOI 10.1099/00221287-140-3-617
   Kuda T, 2008, LWT-FOOD SCI TECHNOL, V41, P988, DOI 10.1016/j.lwt.2007.06.016
   Kuda T, 2012, FOOD CONTROL, V23, P485, DOI 10.1016/j.foodcont.2011.08.018
   Kuda T, 2011, FOOD MICROBIOL, V28, P920, DOI 10.1016/j.fm.2010.12.006
   Kuda T, 2010, FOOD CHEM, V120, P517, DOI 10.1016/j.foodchem.2009.10.046
   Lee YH, 2008, J BACTERIOL, V190, P5120, DOI 10.1128/JB.00012-08
   Ling ML, 2002, EPIDEMIOL INFECT, V128, P1, DOI 10.1017/S0950268801006367
   MCLAGGAN D, 1991, FEMS MICROBIOL LETT, V81, P209
   Ministry of Agriculture Forestry and Fisheries Japan, 2011, STAT AGR FOR FISH
   Morita M, 2006, FEMS IMMUNOL MED MIC, V46, P381, DOI 10.1111/j.1574-695X.2006.00043.x
   Nagata S, 2009, J BIOSCI BIOENG, V108, P205, DOI 10.1016/j.jbiosc.2009.03.020
   Niizuma T, 2002, PEDIATR INT, V44, P391, DOI 10.1046/j.1442-200X.2002.01582.x
   Sengun IY, 2005, FOOD CONTROL, V16, P840, DOI 10.1016/j.foodcont.2004.07.005
   Shen B, 1999, PLANT PHYSIOL, V121, P45, DOI 10.1104/pp.121.1.45
   Simon SS, 2007, FOOD CONTROL, V18, P1565, DOI 10.1016/j.foodcont.2006.12.007
   TSAI CH, 1991, J FOOD SCI, V56, P665, DOI 10.1111/j.1365-2621.1991.tb05352.x
   Wang X, 2012, INT J FOOD MICROBIOL, V153, P142, DOI 10.1016/j.ijfoodmicro.2011.10.030
   WilmesRiesenberg MR, 1996, INFECT IMMUN, V64, P1085
   Xu H, 2010, APPL ENVIRON MICROB, V76, P7910, DOI 10.1128/AEM.01508-10
   Yuk HG, 2006, FOOD MICROBIOL, V23, P694, DOI 10.1016/j.fm.2005.12.003
NR 36
TC 10
Z9 12
U1 1
U2 37
PU ELSEVIER SCI LTD
PI OXFORD
PA THE BOULEVARD, LANGFORD LANE, KIDLINGTON, OXFORD OX5 1GB, OXON, ENGLAND
SN 0956-7135
EI 1873-7129
J9 FOOD CONTROL
JI Food Control
PD APR
PY 2013
VL 30
IS 2
BP 569
EP 574
DI 10.1016/j.foodcont.2012.09.011
PG 6
WC Food Science & Technology
SC Food Science & Technology
GA 070TZ
UT WOS:000313535500034
DA 2019-07-15
ER

PT J
AU Yuan, Y
   Feng, F
   Chen, L
   Yao, Q
   Chen, KP
AF Yuan, Yi
   Feng, Fan
   Chen, Liang
   Yao, Qin
   Chen, Keping
TI Directional isolation of ethanol-tolerant acetic acid bacteria from
   industrial fermented vinegar
SO EUROPEAN FOOD RESEARCH AND TECHNOLOGY
LA English
DT Article
DE Vinegar; Acetic acid bacteria; Ethanol tolerance; Isolation; PCR
ID TRADITIONAL BALSAMIC VINEGAR; RIBOSOMAL-RNA GENE; MOLECULAR METHODS; RED
   WINE; IDENTIFICATION; SPACER; DIFFERENTIATION; DIVERSITY; SEQUENCES;
   RDNA
AB The aim of this study was to isolate indigenous ethanol-tolerant acetic acid bacteria (AAB) from industrial fermented vinegar. As routine phenotypic methods for AAB isolation and identification appear to be very time-consuming and not so accurate, we adopted a two-step isolation strategy in the present study. In the preliminary screening step, GYEC agar plates with 3-10 % (v/v) ethanol as selective stress were utilized to recover potential AAB strains with ethanol tolerance from vinegar samples. In the rescreening process, acetic acid bacterial genus' specific adhA gene was amplified as an effective DNA target for directional detection of real AAB so that non-AAB isolates could be eliminated rapidly. In this way, an AAB pure isolate named ET-7-3 with 7 % (v/v) ethanol tolerance was successfully isolated and further identified to Acetobacter pasteurianus according to 16S rDNA sequencing and phylogenetic analysis. Summarizing, by the use of ethanol as selective stress combined with molecular identification method, ethanol-tolerant AAB could be isolated from industrial fermented vinegar with both efficiency and accuracy.
C1 [Yuan, Yi; Feng, Fan; Chen, Liang; Yao, Qin; Chen, Keping] Jiangsu Univ, Inst Life Sci, Zhenjiang 212013, Peoples R China.
RP Chen, KP (reprint author), Jiangsu Univ, Inst Life Sci, 301 Xuefu Rd, Zhenjiang 212013, Peoples R China.
EM kpchen@ujs.edu.cn
RI Chen, Liang/O-4402-2019
OI Chen, Liang/0000-0003-4760-5165
FU National Basic Research Program of China [2012CB114600]
FX We are thankful to Dr. Zhenbin Wang for kindly providing us vinegar
   samples from Jiangsu Hengshun Vinegar Industry Co., Ltd. We are also
   thankful to Dr. Zhiyan Zhang for her patient technical guidance. This
   work was supported by the National Basic Research Program of China under
   Grant No. 2012CB114600.
CR Altschul SF, 1997, NUCLEIC ACIDS RES, V25, P3389, DOI 10.1093/nar/25.17.3389
   Bartowsky EJ, 2008, INT J FOOD MICROBIOL, V125, P60, DOI 10.1016/j.ijfoodmicro.2007.10.016
   BROSIUS J, 1978, P NATL ACAD SCI USA, V75, P4801, DOI 10.1073/pnas.75.10.4801
   Cleenwerck I, 2008, INT J FOOD MICROBIOL, V125, P2, DOI 10.1016/j.ijfoodmicro.2007.04.017
   De Vero L, 2006, FOOD MICROBIOL, V23, P809, DOI 10.1016/j.fm.2006.01.006
   Gonzalez A, 2006, INT J FOOD MICROBIOL, V108, P141, DOI 10.1016/j.ijfoodmicro.2005.10.025
   Gonzalez A, 2005, INT J FOOD MICROBIOL, V102, P295, DOI 10.1016/j.ijfoodmicro.2004.11.020
   Gonzalez A, 2004, J APPL MICROBIOL, V96, P853, DOI 10.1111/j.1365-2672.2004.02220.x
   Gonzalez A, 2011, INT J FOOD MICROBIOL, V147, P217, DOI 10.1016/j.ijfoodmicro.2011.04.005
   Gullo M, 2008, INT J FOOD MICROBIOL, V125, P46, DOI 10.1016/j.ijfoodmicro.2007.11.076
   Hagstrom A, 2000, AQUAT MICROB ECOL, V21, P231, DOI 10.3354/ame021231
   Liu DR, 2004, FOOD REV INT, V20, P407, DOI 10.1081/LFRI-200033460
   Ndoye B, 2006, ENZYME MICROB TECH, V39, P916, DOI 10.1016/j.enzmictec.2006.01.020
   Raspor P, 2008, CRIT REV BIOTECHNOL, V28, P101, DOI [10.1080/07388550802046749, 10.1080/07388550802046749 ]
   Ruiz A, 2000, INT J SYST EVOL MICR, V50, P1981, DOI 10.1099/00207713-50-6-1981
   Sengun IY, 2011, FOOD CONTROL, V22, P647, DOI 10.1016/foodcont.2010.11.008
   Tamura K, 2011, MOL BIOL EVOL, V28, P2731, DOI 10.1093/molbev/msr121
   Thanh VN, 2008, INT J FOOD MICROBIOL, V128, P268, DOI 10.1016/j.ijfoodmicro.2008.08.020
   Trcek J, 2006, APPL MICROBIOL BIOT, V70, P366, DOI 10.1007/s00253-005-0073-z
   Trcek J, 2005, SYST APPL MICROBIOL, V28, P735, DOI 10.1016/j.syapm.2005.05.001
   WEISBURG WG, 1991, J BACTERIOL, V173, P697, DOI 10.1128/jb.173.2.697-703.1991
   Wu JJ, 2011, FOOD MICROBIOL, V30, P289
NR 22
TC 5
Z9 6
U1 1
U2 59
PU SPRINGER
PI NEW YORK
PA 233 SPRING ST, NEW YORK, NY 10013 USA
SN 1438-2377
EI 1438-2385
J9 EUR FOOD RES TECHNOL
JI Eur. Food Res. Technol.
PD MAR
PY 2013
VL 236
IS 3
BP 573
EP 578
DI 10.1007/s00217-012-1885-6
PG 6
WC Food Science & Technology
SC Food Science & Technology
GA 089GI
UT WOS:000314898500020
DA 2019-07-15
ER

PT J
AU Ok, E
   Do, GM
   Lim, Y
   Park, JE
   Park, YJ
   Kwon, O
AF Ok, Elly
   Do, Gyeong-Min
   Lim, Yeni
   Park, Ji-Eun
   Park, Yeo-Jin
   Kwon, Oran
TI Pomegranate vinegar attenuates adiposity in obese rats through
   coordinated control of AMPK signaling in the liver and adipose tissue
SO LIPIDS IN HEALTH AND DISEASE
LA English
DT Article
DE High-fat diet-induced obesity; Pomegranate vinegar; AMP-activated
   protein kinase; Hormone sensitive lipase; Fatty acid oxidation
ID ACTIVATED PROTEIN-KINASE; ACETIC-ACID; HORMONAL-REGULATION; FATTY-ACID;
   LIPOLYSIS; METABOLISM; PHYTOCHEMICALS; CHOLESTEROL; OXIDATION; PATHWAY
AB Background: The effect of pomegranate vinegar (PV) on adiposity was investigated in high-fat diet (HF)-induced obese rats.
   Methods: The rats were divided into 5 groups and treated with HF with PV or acetic acid (0, 6.5 or 13% w/w) for 16 weeks. Statistical analyses were performed by the Statistical Analysis Systems package, version 9.2.
   Results: Compared to control, PV supplementation increased phosphorylation of AMP-activated protein kinase (AMPK), leading to changes in mRNA expressions: increases for hormone sensitive lipase and mitochondrial uncoupling protein 2 and decreases for sterol regulatory element binding protein-1c (SREBP-1c) and peroxisome proliferator-activated receptor. (PPAR gamma) in adipose tissue; increases for PPAR alpha and carnitinepalmitoyltransferase-1a (CPT-1a) and decrease for SREBP-1c in the liver. Concomitantly, PV reduced increases of body weight (p = 0.048), fat mass (p = 0.033), hepatic triglycerides (p = 0.005), and plasma triglycerides (p = 0.001).
   Conclusions: These results suggest that PV attenuates adiposity through the coordinated control of AMPK, which leads to promotion of lipolysis in adipose tissue and stimulation of fatty acid oxidation in the liver.
C1 [Ok, Elly; Do, Gyeong-Min; Lim, Yeni; Park, Ji-Eun; Park, Yeo-Jin; Kwon, Oran] Ewha Womans Univ, Dept Nutr Sci & Food Management, Seoul 120750, South Korea.
RP Kwon, O (reprint author), Ewha Womans Univ, Dept Nutr Sci & Food Management, 52 Ewhayeodae Gil, Seoul 120750, South Korea.
EM orank@ewha.ac.kr
FU Ministry of Knowledge and Economy [B10033818]
FX We thank the company Daesang Corporation (Seoul, Korea) for its gift of
   pomegranate vinegar. This project was supported by Ministry of Knowledge
   and Economy (National Platform Technology Project B10033818).
CR Anghel SI, 2007, CELL RES, V17, P486, DOI 10.1038/cr.2007.48
   Arner P, 2005, BEST PRACT RES CL EN, V19, P471, DOI 10.1016/j.beem.2005.07.004
   BLIGH EG, 1959, CAN J BIOCHEM PHYS, V37, P911
   Brown MS, 1997, CELL, V89, P331, DOI 10.1016/S0092-8674(00)80213-5
   Drake AJ, 2010, ENDOCRINOLOGY, V151, P1581, DOI 10.1210/en.2009-1088
   Fleury C, 1997, NAT GENET, V15, P269, DOI 10.1038/ng0397-269
   Fushimi T, 2006, BRIT J NUTR, V95, P916, DOI 10.1079/BJN20061740
   Gaidhu MP, 2010, AM J PHYSIOL-CELL PH, V298, pC961, DOI 10.1152/ajpcell.00547.2009
   Hardie DG, 2011, AM J CLIN NUTR, V93, p891S, DOI 10.3945/ajcn.110.001925
   Hardie DG, 2003, FEBS LETT, V546, P113, DOI 10.1016/S0014-5793(03)00560-X
   Jaworski K, 2007, AM J PHYSIOL-GASTR L, V293, pG1, DOI 10.1152/ajpgi.00554.2006
   Kemp BE, 2003, BIOCHEM SOC T, V31, P162
   Kersten S, 2001, EMBO REP, V2, P282, DOI 10.1093/embo-reports/kve071
   Kim JY, 2013, NUTR RES PRACT, V7, P153, DOI 10.4162/nrp.2013.7.3.153
   Kim JY, 2011, ANN NY ACAD SCI, V1229, P133, DOI 10.1111/j.1749-6632.2011.06090.x
   Kola B, 2008, FRONT HORM RES, V36, P198, DOI 10.1159/000115366
   Kondo T, 2009, BIOSCI BIOTECH BIOCH, V73, P1837, DOI 10.1271/bbb.90231
   Kondo T, 2009, J AGR FOOD CHEM, V57, P5982, DOI 10.1021/jf900470c
   Kopelman PG, 2000, NATURE, V404, P635
   Langin D, 2006, PHARMACOL RES, V53, P482, DOI 10.1016/j.phrs.2006.03.009
   Lim CT, 2010, J MOL ENDOCRINOL, V44, P87, DOI 10.1677/JME-09-0063
   Manach C, 2009, MOL NUTR FOOD RES, V53, P1303, DOI 10.1002/mnfr.200800516
   Mortensen PB, 1996, SCAND J GASTROENTERO, V31, P132, DOI 10.3109/00365529609094568
   Schmittgen TD, 2008, NAT PROTOC, V3, P1101, DOI 10.1038/nprot.2008.73
   Schweiger M, 2006, J BIOL CHEM, V281, P40236, DOI 10.1074/jbc.M608048200
   Shishehbor F, 2008, Pak J Biol Sci, V11, P2634, DOI 10.3923/pjbs.2008.2634.2638
   Yamashita H, 2007, BIOSCI BIOTECH BIOCH, V71, P1236, DOI 10.1271/bbb.60668
NR 27
TC 15
Z9 18
U1 0
U2 11
PU BMC
PI LONDON
PA CAMPUS, 4 CRINAN ST, LONDON N1 9XW, ENGLAND
SN 1476-511X
J9 LIPIDS HEALTH DIS
JI Lipids Health Dis.
PD NOV 2
PY 2013
VL 12
AR 163
DI 10.1186/1476-511X-12-163
PG 8
WC Biochemistry & Molecular Biology; Nutrition & Dietetics
SC Biochemistry & Molecular Biology; Nutrition & Dietetics
GA 285JG
UT WOS:000329389400001
PM 24180378
OA DOAJ Gold, Green Published
DA 2019-07-15
ER
