# Supplementary material for: Knowledge Domain and Emerging Trends in Vinegar Research: A Bibliometric Review of the Literature from WoSCC
Source: Foods. 2020 Feb 10;9(2):166. doi: 10.3390/foods9020166 (PMC7074530; doi:10.3390/foods9020166)
Supplement: Supplementary file 1 [file foods-09-00166-s001.zip › Supplementary files/Supplementary Material/WoSCC dataset for CiteSpace/data/download2013_9x5unique.txt]

PT J
AU Tanino, T
   Nara, Y
   Tsujiguchi, T
   Ohshima, T
AF Tanino, Takanori
   Nara, Youhei
   Tsujiguchi, Takuya
   Ohshima, Takayuki
TI Coproduction of acetic acid and electricity by application of microbial
   fuel cell technology to vinegar fermentation
SO JOURNAL OF BIOSCIENCE AND BIOENGINEERING
LA English
DT Article
DE Microbial fuel cell; Coproduction; Acetic acid; Vinegar; Acetobacter
   aceti
ID WASTE-WATER TREATMENT; CARBON PAPER ANODES; SIMULTANEOUS DECOLORIZATION;
   EXOGENOUS MEDIATOR; METAL MODIFICATION; PART II; GENERATION;
   PERFORMANCE; DYE
AB The coproduction of a useful material and electricity via a novel application of microbial fuel cell (MFC) technology to oxidative fermentation was investigated. We focused on vinegar production, i.e., acetic acid fermentation, as an initial and model useful material that can be produced by oxidative fermentation in combination with MFC technology. The coproduction of acetic acid and electricity by applying MFC technology was successfully demonstrated by the simultaneous progress of acetic acid fermentation and electricity generation through a series of repeated batch fermentations. Although the production rate of acetic acid was very small, it increased with the number of repeated batch fermentations that were conducted. We obtained nearly identical (73.1%) or larger (89.9%) acetic acid yields than that typically achieved by aerated fermentation (75.8%). The open-cycle voltages measured before and after fermentation increased with the total fermentation time and reached a maximum value of 0.521 V prior to the third batch fermentation. The maximum current and power densities measured in this study (19.1 mu A/cm(2) and 2.47 mu W/cm(2), respectively) were obtained after the second batch fermentation. (c) 2013, The Society for Biotechnology, Japan. All rights reserved.
C1 [Tanino, Takanori; Nara, Youhei; Tsujiguchi, Takuya; Ohshima, Takayuki] Gunma Univ, Grad Sch Engn, Dept Chem & Environm Engn, Kiryu, Gunma 3768515, Japan.
RP Tanino, T (reprint author), Gunma Univ, Grad Sch Engn, Dept Chem & Environm Engn, 1-5-1 Tenjincho, Kiryu, Gunma 3768515, Japan.
EM ttanino@cee.gunma-u.ac.jp
RI 辻口, 拓也/J-8498-2015; TANINO, Takanori/O-6133-2018
OI 辻口, 拓也/0000-0002-8886-9274; TANINO, Takanori/0000-0002-2471-701X
FU Japan Society for the Promotion of Science [24760644]; Research
   Foundation for the Electrotechnology of Chubu; Nagase Science and
   Technology Foundation
FX This study was supported by a Grant-in-Aid for Young Scientists (B) from
   the Japan Society for the Promotion of Science (24760644), a research
   grant from Research Foundation for the Electrotechnology of Chubu, and a
   research grant from Nagase Science and Technology Foundation.
CR Aelterman P, 2008, BIORESOURCE TECHNOL, V99, P8895, DOI 10.1016/j.biortech.2008.04.061
   Cheng KY, 2008, ENVIRON SCI TECHNOL, V42, P3828, DOI 10.1021/es8003969
   Cheng SA, 2007, ELECTROCHEM COMMUN, V9, P492, DOI 10.1016/j.elecom.2006.10.023
   Durruty I, 2012, BIORESOURCE TECHNOL, V105, P81, DOI 10.1016/j.biortech.2011.11.095
   Feng Y, 2008, APPL MICROBIOL BIOT, V78, P873, DOI 10.1007/s00253-008-1360-2
   Ikeda T, 2003, BBA-PROTEINS PROTEOM, V1647, P121, DOI 10.1016/S1570-9639(03)00075-X
   Kalathil S, 2011, NEW BIOTECHNOL, V29, P32, DOI 10.1016/j.nbt.2011.04.014
   Karthikeyan R, 2009, ENVIRON SCI TECHNOL, V43, P8684, DOI 10.1021/es901993y
   Kasem ET, 2013, KEY ENG MATER, V534, P76, DOI 10.4028/www.scientific.net/KEM.534.76
   Kasem ET, 2013, KEY ENG MATER, V534, P82, DOI 10.4028/www.scientific.net/KEM.534.82
   Lin CS, 2008, ELECTROCHEM COMMUN, V10, P255, DOI 10.1016/j.elecom.2007.11.033
   Lovley DR, 2006, NAT REV MICROBIOL, V4, P797, DOI 10.1038/nrmicro1442
   Lu N, 2009, BIOCHEM ENG J, V43, P246, DOI 10.1016/j.bej.2008.10.005
   Osman MH, 2010, BIOSENS BIOELECTRON, V26, P953, DOI 10.1016/j.bios.2010.08.057
   Pant D, 2010, BIORESOURCE TECHNOL, V101, P1533, DOI 10.1016/j.biortech.2009.10.017
   Puig S, 2011, WATER SCI TECHNOL, V64, P904, DOI 10.2166/wst.2011.401
   Rengasamy K, 2012, BIORESOURCE TECHNOL, V104, P388, DOI 10.1016/j.biortech.2011.10.092
   Sayed ET, 2012, J BIOSCI BIOENG, V114, P521, DOI 10.1016/j.jbiosc.2012.05.021
   Sun J, 2009, BIORESOURCE TECHNOL, V100, P3185, DOI 10.1016/j.biortech.2009.02.002
   Wang HY, 2011, BIORESOURCE TECHNOL, V102, P235, DOI 10.1016/j.biortech.2010.07.007
   Wen Q, 2010, J ZHEJIANG UNIV-SC B, V11, P87, DOI 10.1631/jzus.B0900272
   Yu J, 2012, BIORESOURCE TECHNOL, V117, P172, DOI 10.1016/j.biortech.2012.04.078
   Zhou MH, 2012, BIOCHEM ENG J, V60, P151, DOI 10.1016/j.bej.2011.10.014
NR 23
TC 4
Z9 5
U1 0
U2 0
PU SOC BIOSCIENCE BIOENGINEERING JAPAN
PI OSAKA
PA OSAKA UNIV, FACULTY ENGINEERING, 2-1 YAMADAOKA, SUITA, OSAKA, 565-0871,
   JAPAN
SN 1389-1723
J9 J BIOSCI BIOENG
JI J. Biosci. Bioeng.
PD AUG
PY 2013
VL 116
IS 2
BP 219
EP 223
DI 10.1016/j.jbiosc.2013.02.009
PG 5
WC Biotechnology & Applied Microbiology; Food Science & Technology
SC Biotechnology & Applied Microbiology; Food Science & Technology
GA 210UD
UT WOS:000323859300016
PM 23518569
DA 2019-07-15
ER

PT J
AU Park, KM
   Lee, SH
AF Park, Ki-Moon
   Lee, Seung Ho
TI Anti-hyperlipidemic activity of Rhynchosia nulubilis seeds pickled with
   brovvn rice vinegar in mice fed a high-fat diet
SO NUTRITION RESEARCH AND PRACTICE
LA English
DT Article
DE Hyperlipidemia; Rlrynchosia nulubilis seeds; brown rice vinegar;
   high-fat diet; epididymis cell
ID ADIPOGENIC ACTIVITY; LIPID-METABOLISM; 3T3-L1 CELLS; OBESE MICE;
   EXTRACT; PROFILE; GENES; RATS; CHOLESTEROL; EXPRESSION
AB The abnormal content of blood lipids often results in metabolic diseases, such as hyperlipidemia and obesity. Many agents, including natural sources from traditional food, have been developed to regulate the blood lipid contents. In this study, we examined the anti-hyperlipidemic activity of Rhynchosia nulubilis seeds pickled with brown rice vinegar (RNSpBRV), a Korean traditional pickled soybean food. Since RNSpBRV is made of R. nulubilis seeds (ENS) soaked in brown rice vinegar (BRV), we compared the anti-adipogenic activity between ENS, BRV and solid fraction of RINSpBRV (SF-RNSpBRV), liquid fraction of RNSpBRV (LF-RNSpBRV). For this, the inhibitory effect of lipid accumulation in 3T3-L1 adipocyte was checked by adding methanol extracts of mixed ENS and BRV, LF-RNSpBRV, and SF-RNSpBRV. The addition of each methanol extract up to 1 mg/m1 showed no cytotoxicity on 3T3-L1 aclipocyte, and approximately 20% of the lipid droplet formation was suppressed with the methanol extract of BRL or SF-RNSpBRV. The highest suppression (42.1%) was achieved with LF-RNSpBRV. In addition, mice fed a high fat diet (HFD) supplement,d with 5% RNSpBRV powder led to increased high density lipoprotein (HDL) cholesterol and lower blood glucose, triglyceride, and total cholesterol compared to mice fed with a RFD diet only. Interestingly, the size of the epididymis cells gradually decreased in HFD +1% RNSpBRVand BED + 5% RNSpBRV-fed mice if compared those of HFD-fed mice. Taken together, these results provide evidence that RNSpBRV has a regulatory role in lipid metabolism that is related to hyperlipidemia.
C1 [Park, Ki-Moon] Sungkyunkwan Univ, Dept Food Sci & Biotechnol, Suwon 440746, South Korea.
   [Lee, Seung Ho] Incheon Natl Univ, Inchon 406772, South Korea.
RP Lee, SH (reprint author), Incheon Natl Univ, 119 Acad Ro, Inchon 406772, South Korea.
EM seungho@Incheon.ac.kr
FU Incheon National University
FX This work was supported by an Incheon National University Research Grant
   in 2012.
CR Ansell BJ, 2005, J AM COLL CARDIOL, V46, P1792, DOI 10.1016/j.jacc.2005.06.080
   Boullart ACI, 2012, BBA-MOL CELL BIOL L, V1821, P867, DOI 10.1016/j.bbalip.2011.10.002
   CHAIT A, 1990, ENDOCRIN METAB CLIN, V19, P259, DOI 10.1016/S0889-8529(18)30324-4
   Chen K, 2011, BLOOD, V117, P5744, DOI 10.1182/blood-2009-01-201970
   Choi WH, 2013, NUTR RES, V33, P572, DOI 10.1016/j.nutres.2013.04.006
   김성윤, 2011, [Journal of Life Science, 생명과학회지], V21, P1789
   Cunha CA, 2013, MEDIAT INFLAMM, DOI 10.1155/2013/635470
   Devlin MJ, 2000, AM J PSYCHIAT, V157, P854, DOI 10.1176/appi.ajp.157.6.854
   Diaz JA, 2012, J VASC SURG, V55, P815, DOI 10.1016/j.jvs.2011.08.038
   Do MH, 2007, NUTR CANCER, V57, P20, DOI 10.1080/01635580701268063
   FRIEDEWALD WT, 1972, CLIN CHEM, V18, P499
   Fujioka K, 2002, OBES RES, V10, p116S, DOI 10.1038/oby.2002.204
   Fushimi T, 2006, BRIT J NUTR, V95, P916, DOI 10.1079/BJN20061740
   Gong WH, 2012, WORLD J GASTROENTERO, V18, P4934, DOI 10.3748/wjg.v18.i35.4934
   Gupta N, 2010, J AM COLL NUTR, V29, P81, DOI 10.1080/07315724.2010.10719820
   Harmon AW, 2001, AM J PHYSIOL-CELL PH, V280, pC807
   Hasumura T, 2012, NUTR METAB, V9, DOI 10.1186/1743-7075-9-73
   Ho JN, 2012, BIOSCI BIOTECH BIOCH, V76, P1068, DOI 10.1271/bbb.110666
   Huang J, 2013, AM J MED SCI, V346, P52, DOI 10.1097/MAJ.0b013e318265e33e
   Kendall DM, 2005, DIABETES CARE, V28, P1083, DOI 10.2337/diacare.28.5.1083
   Kim Jihyun, 2012, Lab Anim Res, V28, P265, DOI 10.5625/lar.2012.28.4.265
   Kim MJ, 2009, PHYTOTHER RES, V23, P1685, DOI 10.1002/ptr.2811
   Lee M, 2013, BIOORG MED CHEM LETT, V23, P3170, DOI 10.1016/j.bmcl.2013.04.011
   Liao HF, 2005, LIFE SCI, V77, P400, DOI 10.1016/j.lfs.2004.10.080
   Liao HF, 2001, ANTI-CANCER DRUG, V12, P841, DOI 10.1097/00001813-200111000-00008
   Libby P, 2001, CIRCULATION, V104, P365
   Liu Q, 2012, PLANTA MED, V78, P1783, DOI 10.1055/s-0032-1315368
   Malloy M J, 2001, Adv Intern Med, V47, P111
   Maraki MI, 2011, OBESITY, V19, P968, DOI 10.1038/oby.2010.218
   MCCRIMMON RJ, 1994, DIABETES METAB, V20, P503
   Oravec S, 2011, NEUROENDOCRINOL LETT, V32, P496
   Paccaud F, 2000, J CLIN EPIDEMIOL, V53, P393, DOI 10.1016/S0895-4356(99)00184-5
   Park MY, 2011, NUTR RES PRACT, V5, P192, DOI 10.4162/nrp.2011.5.3.192
   Rayalam S, 2008, J NUTR BIOCHEM, V19, P717, DOI 10.1016/j.jnutbio.2007.12.007
   Seo EY, 2012, NUTR RES PRACT, V6, P195, DOI 10.4162/nrp.2012.6.3.195
   Singh R B, 1997, J Cardiovasc Risk, V4, P201, DOI 10.1097/00043798-199706000-00007
   Sung JH, 2011, NUTR RES PRACT, V5, P503, DOI 10.4162/nrp.2011.5.6.503
   Tsoyi K, 2008, J AGR FOOD CHEM, V56, P10600, DOI 10.1021/jf802112c
   Wang H, 2013, PHYTOTHER R IN PRESS
   Yamashita H, 2007, BIOSCI BIOTECH BIOCH, V71, P1236, DOI 10.1271/bbb.60668
   Yim JH, 2009, INT J MOL SCI, V10, P4742, DOI 10.3390/ijms10114742
   임선영, 2010, [Journal of Life Science, 생명과학회지], V20, P1532
NR 42
TC 6
Z9 6
U1 0
U2 3
PU KOREAN NUTRITION SOC
PI SEOUL
PA 804 KST CTR, 635-4 YEOGSAM-SONG KANGNAM-KU, SEOUL, 135-703, SOUTH KOREA
SN 1976-1457
EI 2005-6168
J9 NUTR RES PRACT
JI Nutr. Res. Pract.
PD DEC
PY 2013
VL 7
IS 6
BP 453
EP 459
DI 10.4162/nrp.2013.7.6.453
PG 7
WC Nutrition & Dietetics
SC Nutrition & Dietetics
GA 264WE
UT WOS:000327910900005
PM 24353830
OA Green Published, Other Gold
DA 2019-07-15
ER

PT J
AU Cejudo-Bastante, MJ
   Duran, E
   Castro, R
   Rodriguez-Dodero, MC
   Natera, R
   Garcia-Barroso, C
AF Jesus Cejudo-Bastante, Maria
   Duran, Enrique
   Castro, Remedios
   Carmen Rodriguez-Dodero, M.
   Natera, Ramon
   Garcia-Barroso, Carmelo
TI Study of the volatile composition and sensory characteristics of new
   Sherry vinegar-derived products by maceration with fruits
SO LWT-FOOD SCIENCE AND TECHNOLOGY
LA English
DT Article
DE Sherry vinegar; Maceration; Fruits; Volatile compounds; Sensory analysis
ID FLAVOR COMPONENTS; ORANGE JUICES; STRAWBERRIES; OILS
AB Several experiments of maceration of a Sherry wine vinegar with different fruits (orange, lemon, strawberry, grapefruit, and lime) have been carried out. After a preliminary study (only peel, no heating and 7 days as maximum time of maceration), parameters such as volatile compounds and sensory characteristics were determined in Sherry wine vinegars macerated with two amounts of peel (100 and 200 g/L) and for two maceration times (3 and 7 days). For volatile compounds, the statistical studies revealed that the factor "fruit" was the most significant with those vinegars obtained from lime, lemon and orange characterized by a high content in terpenic compounds. For those vinegars macerated with orange, high contents in several esters, alcohols, aldehydes and acetates were also observed. The vinegars macerated with strawberry showed very similar volatile profiles to that corresponding to the vinegar without maceration (control vinegar). In the case of the sensory study, the judges (from 12 to 15) preferred different amounts of fruit and maceration time for each fruit. For those vinegars macerated with orange and lime, which were the most preferred by the judges, the best qualifications corresponded to those macerated with the highest amount of fruit. (C) 2012 Elsevier Ltd. All rights reserved.
C1 [Jesus Cejudo-Bastante, Maria; Duran, Enrique; Castro, Remedios; Carmen Rodriguez-Dodero, M.; Natera, Ramon; Garcia-Barroso, Carmelo] Univ Cadiz, Fac Sci CAIV, Dept Analyt Chem, Cadiz 11510, Spain.
RP Castro, R (reprint author), Univ Cadiz, Fac Sci CAIV, Dept Analyt Chem, Agrifood Campus Int Excellence,POB 40, Cadiz 11510, Spain.
EM remedios.castro@uca.es
RI Guerrero, Enrique Duran/J-8069-2018; Cejudo Bastante, Maria
   Jesus/M-8649-2014
OI Guerrero, Enrique Duran/0000-0003-2073-3394; Cejudo Bastante, Maria
   Jesus/0000-0003-0197-2429; castro mejias, remedios/0000-0002-6419-2473;
   Rodriguez Dodero, M. Carmen/0000-0002-4108-0946; Garcia Barroso,
   Carmelo/0000-0003-2284-2244
FU Consejeria de Educacion y Ciencia de la Junta de Comunidades de
   Castilla-La Mancha y del Fondo Social Europeo
FX The authors would like to thank Exvina, S. L (Jerez, Spain) for
   providing us with the vinegars. We also thank Consejeria de Educacion y
   Ciencia de la Junta de Comunidades de Castilla-La Mancha y del Fondo
   Social Europeo as financial institutions.
CR Almenar E, 2009, J AGR FOOD CHEM, V57, P974, DOI [10.1021/jf802319v, 10.1021/if802319v]
   [Anonymous], 2007, 85892007 ISO
   [Anonymous], 2003, 41212003 ISO
   Caccioni DRL, 1998, INT J FOOD MICROBIOL, V43, P73, DOI 10.1016/S0168-1605(98)00099-3
   Bastante MJC, 2010, J AGR FOOD CHEM, V58, P11814, DOI 10.1021/jf1029493
   Chang RC, 2005, J FOOD DRUG ANAL, V13, P348
   Ferhat MA, 2007, FLAVOUR FRAG J, V22, P494, DOI 10.1002/ffj.1829
   Gonzalez-Molina E, 2010, J PHARMACEUT BIOMED, V51, P327, DOI 10.1016/j.jpba.2009.07.027
   Guerrero ED, 2006, J CHROMATOGR A, V1104, P47, DOI 10.1016/j.chroma.2005.12.006
   Hakala MA, 2002, J AGR FOOD CHEM, V50, P1133, DOI 10.1021/jf0111256
   ISO, 2006, 166572006 ISO
   ISO, 2006, 85872006 ISO
   Jetti RR, 2007, J FOOD SCI, V72, pS487, DOI 10.1111/j.1750-3841.2007.00445.x
   Jordan MJ, 2003, LEBENSM-WISS TECHNOL, V36, P391, DOI 10.1016/S0023-6438(03)00041-0
   LACHENBR.PA, 1968, TECHNOMETRICS, V10, P1, DOI 10.2307/1266219
   Lan-Phi N. T., 2006, FLAVOUR SCI RECENT A
   Lan-Phi NT, 2009, FOOD CHEM, V115, P1042, DOI 10.1016/j.foodchem.2008.12.024
   Ma C, 2007, SHIPIN KEXUE, V28, P178
   Maccarone E, 1998, J AGR FOOD CHEM, V46, P2293, DOI 10.1021/jf970949d
   Moufida S, 2003, PHYTOCHEMISTRY, V62, P1283, DOI 10.1016/S0031-9422(02)00631-3
   NISPEROSCARRIEDO MO, 1990, J AGR FOOD CHEM, V38, P1048, DOI 10.1021/jf00094a029
   Selli S, 2004, J FOOD COMPOS ANAL, V17, P789, DOI 10.1016/j.jfca.2003.10.005
   Su MS, 2007, FOOD CHEM, V104, P182, DOI 10.1016/j.foodchem.2006.11.021
   Tripoli E, 2007, FOOD CHEM, V104, P466, DOI 10.1016/j.foodchem.2006.11.054
   Wilks S., 1960, CONTRIBUTIONS PROBAB, P597
   WU B, 2007, ZHONGGUO TIAOWEIPIN, V10, P44
   Yadav AR, 2004, FOOD CHEM, V85, P59, DOI 10.1016/j.foodchem.2003.06.002
NR 27
TC 8
Z9 8
U1 3
U2 76
PU ELSEVIER SCIENCE BV
PI AMSTERDAM
PA PO BOX 211, 1000 AE AMSTERDAM, NETHERLANDS
SN 0023-6438
EI 1096-1127
J9 LWT-FOOD SCI TECHNOL
JI LWT-Food Sci. Technol.
PD MAR
PY 2013
VL 50
IS 2
BP 469
EP 479
DI 10.1016/j.lwt.2012.08.022
PG 11
WC Food Science & Technology
SC Food Science & Technology
GA 038SE
UT WOS:000311193600016
DA 2019-07-15
ER

PT J
AU Schleputz, T
   Gerhards, JP
   Buchs, J
AF Schlepuetz, Tino
   Gerhards, John Paul
   Buechs, Jochen
TI Ensuring constant oxygen supply during inoculation is essential to
   obtain reproducible results with obligatory aerobic acetic acid bacteria
   in vinegar production
SO PROCESS BIOCHEMISTRY
LA English
DT Article
DE Obligatory aerobic microorganisms; Acetic acid bacteria; Oxygen
   transfer; Inoculation; Small scale shaken cultivation; RAMOS
ID ACETOBACTER-ACETI; SHAKING BIOREACTORS; MASS-TRANSFER; SP-NOV;
   FERMENTATION; FERMENTERS; FLASKS; GROWTH; BATCH; PASTEURIANUS
AB Since obligatory aerobic acetic acid bacteria in vinegar production suffer even from short oxygen depletion during traditional precultivation steps, the reproducibility of results in the main culture is insufficient. Thus, the aim of this paper is to establish a reproducible small scale cultivation method for obligatory aerobic acetic acid bacteria at industrially relevant high ethanol and acetic acid concentrations by ensuring constant oxygen transfer in the whole inoculation procedure. An acetic acid bacteria preculture was drained off from a laboratory-scale bioreactor into an aerated mobile bubble column and then transferred to an already shaking RAMOS shake flask device. Whereas the respiration curves of the traditionally processed acetic acid bacteria cultures were low and greatly diverged, those of the preculture transferred first into the bubble column and then into the already shaking flasks were high and coincided with one another. Furthermore, shutting off aeration in the mobile bubble column led to a rapid decrease in bacterial activity. In conclusion, traditional precultivation steps are not suitable for obligatory aerobic acetic acid bacteria in vinegar production. Maintaining constant oxygen transfer is necessary to guarantee the reproducibility of main culture experiments with such bacteria. (C) 2013 Elsevier Ltd. All rights reserved.
C1 [Schlepuetz, Tino; Gerhards, John Paul; Buechs, Jochen] Rhein Westfal TH Aachen, AVT Biochem Engn, D-52074 Aachen, Germany.
RP Buchs, J (reprint author), Rhein Westfal TH Aachen, AVT Biochem Engn, Worringerweg 1, D-52074 Aachen, Germany.
EM Tino.Schlepuetz@avt.rwth-aachen.de;
   JohnPaul.Gerhards@avt.rwth-aachen.de; Jochen.Buechs@avt.rwth-aachen.de
CR Anderlei T, 2004, BIOCHEM ENG J, V17, P187, DOI 10.1016/S1369-703X(03)00181-5
   Anderlei T, 2001, BIOCHEM ENG J, V7, P157, DOI 10.1016/S1369-703X(00)00116-9
   Azuma Y, 2009, NUCLEIC ACIDS RES, V37, P5768, DOI 10.1093/nar/gkp612
   BAR R, 1987, BIOTECHNOL BIOENG, V29, P796, DOI 10.1002/bit.260290625
   Betts JI, 2006, MICROB CELL FACT, V5, DOI 10.1186/1475-2859-5-21
   Buchs J, 2001, BIOCHEM ENG J, V7, P91, DOI 10.1016/S1369-703X(00)00106-6
   De Vero L., 2010, ENCY IND BIOTECHNOLO, V1, P9
   Duetz WA, 2007, TRENDS MICROBIOL, V15, P469, DOI 10.1016/j.tim.2007.09.004
   Ebner H., 1995, BIOTECHNOLOGY, V9, P579
   Ebner H, 2001, ULLMANNS ENCY IND CH
   EBNER H, 1996, ULLMANNS ENCY IND A, V27, P403
   Ebner H, 1999, ENCY BIOPROCESS TECH, V1-5, P2637
   ENTANI E, 1985, J GEN APPL MICROBIOL, V31, P475, DOI 10.2323/jgam.31.475
   Fernandes P, 2006, BIOCATAL BIOTRANSFOR, V24, P237, DOI 10.1080/10242420600667684
   Gullo M, 2012, CURR MICROBIOL, V64, P576, DOI 10.1007/s00284-012-0112-9
   HROMATKA O., 1951, ENZYMOLOGIA [HAGUE], V15, P57
   HROMATKA O., 1950, ENZYMOLOGIA [HAGUE], V14, P96
   HROMATKA O, 1962, ENZYMOLOGIA, V25, P37
   HROMATKA O, 1951, ENZYMOLOGIA [HAGUE], V15, P134
   ITO T, 1991, APPL MICROBIOL BIOT, V36, P295
   Jimenez-Hornero JE, 2009, BIOCHEM ENG J, V45, P22, DOI 10.1016/j.bej.2009.01.011
   KITTELMANN M, 1989, APPL MICROBIOL BIOT, V30, P47
   Kruppa RK, 1999, BIOPROCESS ENG, V20, P545, DOI 10.1007/s004490050627
   Kumar S, 2004, BIOTECHNOL LETT, V26, P1, DOI 10.1023/B:BILE.0000009469.69116.03
   Maier U, 2001, BIOCHEM ENG J, V7, P99, DOI 10.1016/S1369-703X(00)00107-8
   Marques Marco P C, 2009, Recent Pat Biotechnol, V3, P124, DOI 10.2174/187220809788700193
   Mesa MM, 1996, BIOTECHNOL PROGR, V12, P709, DOI 10.1021/bp960032j
   Mrotzek C, 2001, BIOCHEM ENG J, V7, P107, DOI 10.1016/S1369-703X(00)00108-X
   MURAOKA H, 1982, J FERMENT TECHNOL, V60, P171
   NANBA A, 1984, J FERMENT TECHNOL, V62, P501
   PARK YS, 1989, J FERMENT BIOENG, V68, P96, DOI 10.1016/0922-338X(89)90055-X
   Prust C, 2005, NAT BIOTECHNOL, V23, P195, DOI 10.1038/nbt1062
   Rischbieter E, 1996, J CHEM ENG DATA, V41, P809, DOI 10.1021/je960039c
   ROMERO LE, 1994, CHEM ENG J BIOCH ENG, V54, pB15, DOI 10.1016/0923-0467(93)06046-S
   Saeki A, 1997, BIOSCI BIOTECH BIOCH, V61, P317, DOI 10.1271/bbb.61.317
   Seletzky JM, 2007, BIOTECHNOL BIOENG, V98, P800, DOI 10.1002/bit.21359
   Sengun IY, 2011, FOOD CONTROL, V22, P647, DOI 10.1016/foodcont.2010.11.008
   SIEVERS M, 1992, SYST APPL MICROBIOL, V15, P386, DOI 10.1078/072320202320771453
   Sievers M, 2005, BERGEYS MANUAL SYSTE, V2, P41
   Sokollek SJ, 1998, J BIOTECHNOL, V60, P195, DOI 10.1016/S0168-1656(98)00014-5
   Solieri L, 2009, VINEGARS WORLD
   Stratford M, 1999, ENCY FOOD MICROBIOLO, V3, P1729
   Surekha M, 1999, ENCY FOOD MICROBIOLO, V1-3, P1710
   Weuster-Botz D, 2005, ADV BIOCHEM ENG BIOT, V92, P125, DOI 10.1007/b98916
   WILHELM E, 1977, CHEM REV, V77, P219, DOI 10.1021/cr60306a003
   Yamada Y, 2008, INT J FOOD MICROBIOL, V125, P15, DOI 10.1016/j.ijfoodmicro.2007.11.077
NR 46
TC 12
Z9 12
U1 0
U2 32
PU ELSEVIER SCI LTD
PI OXFORD
PA THE BOULEVARD, LANGFORD LANE, KIDLINGTON, OXFORD OX5 1GB, OXON, ENGLAND
SN 1359-5113
J9 PROCESS BIOCHEM
JI Process Biochem.
PD MAR
PY 2013
VL 48
IS 3
BP 398
EP 405
DI 10.1016/j.procbio.2013.01.009
PG 8
WC Biochemistry & Molecular Biology; Biotechnology & Applied Microbiology;
   Engineering, Chemical
SC Biochemistry & Molecular Biology; Biotechnology & Applied Microbiology;
   Engineering
GA 135CF
UT WOS:000318262900002
DA 2019-07-15
ER

PT J
AU Jiang, ZM
   Wang, S
   Zhang, NB
   Liu, JJ
   Zhang, H
   Xu, ZH
AF Jiang, Zhumao
   Wang, Song
   Zhang, Naibin
   Liu, Junjun
   Zhang, Hong
   Xu, Zhihong
TI An Approach to Brew Beer Vinegar with Barm Beer from Spent Yeast Slurry
SO JOURNAL OF THE AMERICAN SOCIETY OF BREWING CHEMISTS
LA English
DT Article
DE Barm beer; Beer vinegar; Mixed fermentation; Nonbiological stability
AB Producing beer vinegar using the barm beer that is generated during the beer production process can not only provide nutritious and healthy acetic acid drinks to people but also effectively reduce the environmental pollution caused by the discharge of barm beer. Samples of the barm beer were obtained by centrifugation of the yeast slurry. After enzymatic digestion, boiling, cooling, and filtration, the barm beer was inoculated with acetic acid bacteria AS1.41 and ester-producing yeasts to carry out mixed fermentation. The fermentation liquid was clarified to enhance its nonbiological stability. Eventually, the clear beer vinegar was obtained, and the parameters of enzymolysis, heat treatment, mixed-bacteria fermentation, and clarification were optimized.
C1 [Jiang, Zhumao; Liu, Junjun] Yantai Univ, Sch Life Sci, Yantai, Shandong, Peoples R China.
   [Wang, Song; Zhang, Naibin] Shandong Inst Light Ind, Shandong Prov Key Lab Microbial Engn, Sch Food & Bioengn, Jinan, Shandong, Peoples R China.
   [Zhang, Hong] Dezhou Univ, Dept Agr, Dezhou, Shandong, Peoples R China.
   [Xu, Zhihong] Pulp & Paper Making Proc & Mech Engineer Poyry Sh, Jinan, Shandong, Peoples R China.
RP Jiang, ZM (reprint author), Yantai Univ, Sch Life Sci, Yantai, Shandong, Peoples R China.
EM jiangzhumao@hotmail.com
CR ANANTAKRISHNAN S. V., 1952, PROC INDIAN ACAD SCI SECT A, V36, P299
   Askerov NA, 2009, MEAS TECH+, V52, P884, DOI 10.1007/s11018-009-9359-3
   Bloch T. D., 1981, BIOL MICROORGANISMS, P168
   Dai S. J., 2011, BEV IND, V14, P18
   HSU JC, 1987, AM J ENOL VITICULT, V38, P11
   Huang C., 2012, METEOROL MEASURE TEC, V39, P87
   Kan J. F., 2001, JIANGSU ENV SCI TECH, V14, P9
   Li S. S., 2009, CHINA BREW, V5, P133
   Lu D. H., 2000, FUJIAN FRUITS, V2, P16
   Luo C. X., 2000, COMP STUDIES CHITOSA
   Michaels A. S., 1970, BIOMED P S, V6, P51
   MICHAELS AS, 1968, CHEM ENG PROG, V64, P31
   Shao L, 1983, SHANGHAI SEASON, V04, P11
   Shen S., 2010, CEREALS OILS PROCESS, V6, P139
   [孙伟峰 SUN Weifeng], 2008, [化工进展, Chemical Industry and Engineering Progress], V27, P990
   Wang C. L., 2010, LIQUOR MAKING SCI TE, V4, P76
   Wang J. Y, 2011, RES PRODUCTION PROCE
   Wang K. M., 1995, CHINA BREW, V5, P35
   Wang Z., 1993, J WUXI I LIGHT IND, V12, P111
   Wrolstad R. E., 1976, OREG AGR EXP STN B, V7, P31
   Yu J. F., 1987, FOOD FERMENT IND, V3, P55
   Yue C., 1982, CHINA BREW, V5, P43
   Zhao X. Y., 2008, LIQUOR MAKING, V35, P47
NR 23
TC 1
Z9 1
U1 0
U2 0
PU AMER SOC BREWING CHEMISTS INC
PI ST PAUL
PA 3340 PILOT KNOB RD, ST PAUL, MN 55121-2097 USA
SN 0361-0470
EI 1943-7854
J9 J AM SOC BREW CHEM
JI J. Am. Soc. Brew. Chem.
PY 2013
VL 71
IS 3
BP 138
EP 143
DI 10.1094/ASBCJ-2013-0528-01
PG 6
WC Biotechnology & Applied Microbiology; Food Science & Technology
SC Biotechnology & Applied Microbiology; Food Science & Technology
GA 197JU
UT WOS:000322848300006
DA 2019-07-15
ER
