# Supplementary material for: Knowledge Domain and Emerging Trends in Vinegar Research: A Bibliometric Review of the Literature from WoSCC
Source: Foods. 2020 Feb 10;9(2):166. doi: 10.3390/foods9020166 (PMC7074530; doi:10.3390/foods9020166)
Supplement: Supplementary file 1 [file foods-09-00166-s001.zip › Supplementary files/Supplementary Material/WoSCC dataset for CiteSpace/data/download2014_0x5unique.txt]

PT J
AU Guan, X
   Liu, J
   Gu, FQ
   Yang, YJ
AF Guan Xiao
   Liu Jing
   Gu Fang-qing
   Yang Yong-jian
TI Study on Brand Traceability of Vinegar Based on Near Infrared
   Spectroscopy Technology
SO SPECTROSCOPY AND SPECTRAL ANALYSIS
LA Chinese
DT Article
DE Near infrared spectrum; Vinegar; Brand traceability; Acquisition mode;
   Partial least squares discriminant analysis
ID VIRGIN OLIVE OILS; GEOGRAPHIC ORIGINS; MEAT
AB In the present paper, 152 vinegar samples with four different brands were chosen as research targets, and their near infrared spectra were collected by diffusion reflection mode and transmission mode, respectively. Furthermore, the brand traceability models for edible vinegar were constructed. The effects of the collection mode and pretreatment methods of spectrum on the precision of traceability models were investigated intensively. The models constructed by PLS1-DA modeling method using spectrum data of 114 training samples were applied to predict 38 test samples, and R-2, RMSEC and RMSEP of the model based on transmission mode data were 0. 92, 0. 113 and 0. 127, respectively, with recognition rate of 76. 32%, and those based on diffusion reflection mode data were 0. 97, 0. 102 and 0. 119, with recognition rate of 86. 84%. The results demonstrated that the near infrared spectrum combined with PLS1-DA can be used to establish the brand traceability models for edible vinegar, and diffuse reflection mode is more beneficial for predictive ability of the model.
C1 [Guan Xiao] Bright Dairy & Food Co Ltd, State Key Lab Dairy Biotechnol, Shanghai 201103, Peoples R China.
   [Guan Xiao; Gu Fang-qing] Univ Shanghai Sci & Technol, Sch Med Instruments & Food Engn, Shanghai 200093, Peoples R China.
   [Liu Jing] Shanghai Maritime Univ, Coll Informat Engn, Shanghai 201306, Peoples R China.
   [Yang Yong-jian] Shanghai Inst Food & Drug Control, Shanghai 201203, Peoples R China.
RP Liu, J (reprint author), Shanghai Maritime Univ, Coll Informat Engn, Shanghai 201306, Peoples R China.
EM gnxo@163.com; jingliu@shmtu.edu.cn
CR Arana A, 2002, MEAT SCI, V61, P367, DOI 10.1016/S0309-1740(01)00206-6
   Bevilacqua M, 2012, ANAL CHIM ACTA, V717, P39, DOI 10.1016/j.aca.2011.12.035
   Bombayda I, 2008, ANAL CHIM ACTA, V613, P31, DOI 10.1016/j.aca.2008.02.038
   De Vries S, 1995, CHEMOMETRICS AND INT, V30, P239
   Drivelos SA, 2012, TRAC-TREND ANAL CHEM, V40, P38, DOI 10.1016/j.trac.2012.08.003
   Galtier O, 2007, ANAL CHIM ACTA, V595, P136, DOI 10.1016/j.aca.2007.02.033
   Hulland J, 1999, STRATEGIC MANAGE J, V20, P195, DOI 10.1002/(SICI)1097-0266(199902)20:2<195::AID-SMJ13>3.3.CO;2-Z
   Lu W. Z, 2007, MODERN NEAR INFRARED
   Sun SM, 2012, FOOD CHEM, V135, P508, DOI 10.1016/j.foodchem.2012.05.004
   XIA Rong, 2012, CHINA BREWING, V31, P27
NR 10
TC 0
Z9 0
U1 0
U2 4
PU OFFICE SPECTROSCOPY & SPECTRAL ANALYSIS
PI BEIJING
PA NO 76 COLLAGE SOUTH RD BEIJING, BEIJING 100081, PEOPLES R CHINA
SN 1000-0593
J9 SPECTROSC SPECT ANAL
JI Spectrosc. Spectr. Anal.
PD SEP
PY 2014
VL 34
IS 9
BP 2402
EP 2406
DI 10.3964/j.issn.1000-0593(2014)09-2402-05
PG 5
WC Spectroscopy
SC Spectroscopy
GA AO7SV
UT WOS:000341553800018
PM 25532334
DA 2019-07-15
ER

PT J
AU Kocher, GS
   Phutela, RP
   Dhillon, HK
   Uppal, SK
   Arora, JK
   Bakshi, D
AF Kocher, Gurvinder Singh
   Phutela, R. P.
   Dhillon, Harminder Kaur
   Uppal, S. K.
   Arora, Jatinder Kaur
   Bakshi, Dapinder
TI Standardization of an Economical Bioprocess for Production of Natural
   Vinegar from Sugarcane
SO SUGAR TECH
LA English
DT Article
DE Acetic acid; Amino acids; Fermentation batches; Minerals; Recycling;
   Vinegar; Sugarcane juice
ID ACETIC-ACID BACTERIA; WINE; ETHANOL; FERMENTATION; OPTIMIZATION
AB The fermentation parameters for production of fermented vinegar from sugarcane juice at 50 L scale were optimized and validated for 3 years (2010-2012)using indigenous strains S. cerevisiae strain 35 and A. aceti AC1 for ethanolic and acetic acid fermentations, respectively. The ethanolic fermentation was complete in 4 days producing ethanol between 8 and 11 % (v/v). The acetic acid fermentation was carried out by providing first 3 days of shaking, which took 23 +/- 2 days for producing vinegar having 4.18-6.43 % (w/v) acetic acid. Recycling (2/3rd volume) of previous fermentation batches decreased the fermentation time to 5-9 days with an increase in acetification rate. The 81 days process developed was started with a 36 day of first batch followed by five recycled batches with a maximum of 9 days (each) thus producing 225 bottles (750 ml capacity) of sugarcane vinegar from 250 L juice at an approximate cost of Rs 45/bottle. The sugarcane vinegar produced was of standard quality with a sensory score of 8.3-8.5, had high total phenols and ascorbic acid contents, was rich in five minerals (K, Mg, Na, Ca and P) and seven amino acids (with six essential ones) and was stable for 12 months.
C1 [Kocher, Gurvinder Singh; Phutela, R. P.; Dhillon, Harminder Kaur] Punjab Agr Univ, Dept Microbiol, Ludhiana 141004, Punjab, India.
   [Uppal, S. K.] Punjab Agr Univ, Dept Plant Breeding & Genet, Ludhiana 141004, Punjab, India.
   [Arora, Jatinder Kaur; Bakshi, Dapinder] Punjab State Council Sci & Technol, Chandigarh, India.
RP Kocher, GS (reprint author), Punjab Agr Univ, Dept Microbiol, Ludhiana 141004, Punjab, India.
EM gskocher@pau.edu; phutela1953@pau.edu; harminderkaur86@gmail.com;
   uppal_sk@pau.edu; jkarora20@rediffmail.com;
   dapinderbakshi@rediffmail.com
CR Amerine M. A., 1980, TECHNOLOGY WINE MAKI
   AOAC, OFFICIAL METHODS ANA
   Arnold S, 2002, J BIOTECHNOL, V97, P133, DOI 10.1016/S0168-1656(02)00065-2
   Baena-Ruano S, 2010, J SCI FOOD AGR, V90, P2675, DOI 10.1002/jsfa.4139
   Berraud C, 2000, BIOTECHNOL LETT, V22, P451, DOI 10.1023/A:1005639030971
   CAPUTI A, 1968, AM J ENOL VITICULT, V19, P160
   Castro-Martinez B.I., 2005, J FOOD PROCESSING EN, V28, P133
   de Ory I, 2004, J FOOD ENG, V63, P39, DOI 10.1016/S0260-8774(03)00280-2
   Fu N, 2008, WORLD J MICROB BIOT, V24, P1091, DOI 10.1007/s11274-007-9613-2
   Garcia-Garcia I, 2007, J FOOD ENG, V80, P460, DOI 10.1016/j.jfoodeng.2006.05.028
   Gonzalez-Saiz M.J., 2009, J FOOD ENG, V91, P183
   Gullo M, 2008, INT J FOOD MICROBIOL, V125, P46, DOI 10.1016/j.ijfoodmicro.2007.11.076
   Jimenez-Hornero JE, 2009, BIOCHEM ENG J, V45, P1, DOI 10.1016/j.bej.2009.01.009
   Joshi N., 2010, THESIS PUNJAB AGR U
   Kim J., 2005, APPL BIOCHEM BIOTECH, V5, P121
   Kocher GS, 2006, J I BREWING, V112, P264, DOI 10.1002/j.2050-0416.2006.tb00722.x
   Kocher GS, 2014, J FOOD PROCESS PRES, V38, P955, DOI 10.1111/jfpp.12050
   Kocher GS, 2013, SUGAR TECH, V15, P71, DOI 10.1007/s12355-012-0179-4
   Malik C. P., 1980, PLANT ENZYMOLOGY HIS
   Phanikumar H.K., 2011, SCI TECHNOLOGY ENTRE
   Rivera-Espinoza Y, 2005, WORLD J MICROB BIOT, V21, P447, DOI 10.1007/s11274-004-1878-0
   Shivali Uppal, 2010, Journal of Research, Punjab Agricultural University, V47, P67
   Sreeramul U.D., 2011, FOOD NUTR SCI, V2, P422
   Tesfaye W, 2000, J I BREWING, V106, P215, DOI 10.1002/j.2050-0416.2000.tb00060.x
   The Gazette Of India Extraordinary, 1996, Part II-Section 3(I), Patent No. 3445245
NR 25
TC 3
Z9 4
U1 0
U2 16
PU SPRINGER INDIA
PI NEW DELHI
PA 7TH FLOOR, VIJAYA BUILDING, 17, BARAKHAMBA ROAD, NEW DELHI, 110 001,
   INDIA
SN 0972-1525
J9 SUGAR TECH
JI Sugar Tech.
PD MAR
PY 2014
VL 16
IS 1
BP 15
EP 21
DI 10.1007/s12355-013-0245-6
PG 7
WC Agronomy
SC Agriculture
GA 290ZI
UT WOS:000329796900003
DA 2019-07-15
ER

PT J
AU Cheung, YY
   Lee, SHC
   Hui, M
   Luk, TNM
AF Cheung, Y. Y.
   Lee, S. H. C.
   Hui, M.
   Luk, T. N. M.
TI Effect of pH on fungal growth: problems with using vinegar (5% acetic
   acid) in treating superficial fungal infections
SO HONG KONG JOURNAL OF DERMATOLOGY & VENEREOLOGY
LA English
DT Article
DE Acetic acid; pH; superficial fungal infections; T. rubrum; vinegar
ID TINEA-PEDIS; HONG-KONG; ONYCHOMYCOSIS; CICLOPIROX; BARRIER; SKIN
AB Objectives: To investigate the effect of different pH on the in vitro growth of Trichophyton rubrum (T. rubrum) and to study the pH achievable by a test product at various depths in a porcine nail model. Methods: T. rubrum was grown in Sabouraud dextrose broth of various acidic pH to determine the fungicidal level. A test product with active ingredient of acetic acid was applied to the porcine nails for 60 and 120 times and the pH at various depths of penetration was measured by pH metre. Results: A pH of 3.0 or below is fungicidal to I rubrum and the minimal pH achievable by 60 and 120 applications of the test product were 4.09 and 3.37 respectively. Conclusions: Use of vinegar (5% acetic acid) to treat tinea pedis is theoretically efficacious but it is difficult to achieve a fungicidal pH of 3.0 at the nail bed despite prolonged application.
C1 [Cheung, Y. Y.; Hui, M.] Chinese Univ Hong Kong, Dept Microbiol, Hong Kong, Hong Kong, Peoples R China.
   [Lee, S. H. C.; Luk, T. N. M.] Chinese Univ Hong Kong, Dept Med & Therapeut, Dermatol Ctr, Hong Kong, Hong Kong, Peoples R China.
RP Luk, TNM (reprint author), Fanling Hlth Ctr, 6-F,2 Pik Fung Rd, Fanling, Hong Kong, Peoples R China.
RI HUI, MAMIE/K-1156-2013
OI HUI, MAMIE/0000-0001-6598-8054
FU Galderma Hong Kong Ltd.
FX This study is sponsored by Galderma Hong Kong Ltd.
CR Baden H P, 1980, Curr Probl Dermatol, V10, P345
   Chacon Anna, 2013, Int J Dermatol, V52, P1300, DOI 10.1111/ijd.12122
   Cheng SY, 2002, CHINESE MED J-PEKING, V115, P860
   Elewski BE, 2013, J EUR ACAD DERMATOL, V27, P287, DOI 10.1111/j.1468-3083.2011.04373.x
   Elias P M, 1996, Exp Dermatol, V5, P191, DOI 10.1111/j.1600-0625.1996.tb00117.x
   Elkeeb R, 2010, INT J PHARMACEUT, V384, P1, DOI 10.1016/j.ijpharm.2009.10.002
   Fluhr JW, 2001, J INVEST DERMATOL, V117, P44, DOI 10.1046/j.0022-202x.2001.01399.x
   GRUNBERG E, 1947, YALE J BIOL MED, V19, P855
   Gupta AK, 2013, CLIN DERMATOL, V31, P544, DOI 10.1016/j.clindermatol.2013.06.011
   Kam KM, 1997, INT J DERMATOL, V36, P757, DOI 10.1046/j.1365-4362.1997.00048.x
   Lau K. M., 2011, Hong Kong Medical Journal, V17, P44
   Myoung Y, 2003, EUR J PHARM SCI, V20, P319, DOI 10.1016/j.ejps.2003.07.001
   Proksch E, 2008, EXP DERMATOL, V17, P1063, DOI 10.1111/j.1600-0625.2008.00786.x
   Redoules D, 1998, SKIN PHARMACOL APPL, V11, P183, DOI 10.1159/000029827
   Schmid-Wendtner MH, 2006, SKIN PHARMACOL PHYS, V19, P296, DOI 10.1159/000094670
   Sharma SK, 2011, ASIAN J BIOCH PHARM, V1, P307
   Simonnet C, 2011, MED MYCOL, V49, P608, DOI 10.3109/13693786.2011.558929
   Subissi A, 2010, DRUGS, V70, P2133, DOI 10.2165/11538110-000000000-00000
NR 18
TC 2
Z9 2
U1 0
U2 0
PU MEDCOM LTD
PI CHAI WAN
PA ROOM 504-5, CHEUNG TAT CENTRE, 18 CHEUNG LEE ST, CHAI WAN, HONG KONG
   00000, PEOPLES R CHINA
SN 1814-7453
J9 HONG KONG J DERMATOL
JI Hong Kong J. Dermatol. Venereol.
PD SUM
PY 2014
VL 22
IS 2
BP 57
EP 64
PG 8
WC Dermatology
SC Dermatology
GA AK2UB
UT WOS:000338273900002
DA 2019-07-15
ER

PT J
AU Chun, JE
   Baik, MY
   Kim, BY
AF Chun, Ji-Eun
   Baik, Moo-Yeol
   Kim, Byung-Yong
TI Manufacture and quality evaluation of purple sweet potato Makgeolli
   vinegar using a 2-stage fermentation
SO FOOD SCIENCE AND BIOTECHNOLOGY
LA English
DT Article
DE Acetobacter aceti; makgeolli; vinegar; acetic fermentation; purple sweet
   potato vinegar
AB Purple sweet potato makgeolli vinegar made using a 2-stage fermentation method was evaluated. The highest alcohol concentration was 4% in a growth medium containing Acetobacter aceti ATCC 15973. Purple sweet potato makgeolli vinegar (PMV) had higher pH and lower acidity values than rice makgeolli vinegar (RMV). The total polyphenol content was 327.14 mg of GAE/L and the DPPH radical scavenging activity was 67.63% for PMV. Both values were much higher than for RMV. The total polyphenol and the DPPH radical scavenging activities of PMV decreased slowly during storage for 20 days, showing that stability of the antioxidant effect during storage was maintained.
C1 [Chun, Ji-Eun; Baik, Moo-Yeol; Kim, Byung-Yong] Kyung Hee Univ, Dept Food Sci & Biotechnol, Yongin 449701, Gyeonggi, South Korea.
RP Kim, BY (reprint author), Kyung Hee Univ, Dept Food Sci & Biotechnol, Yongin 449701, Gyeonggi, South Korea.
EM bykim@khu.ac.kr
OI Baik, Moo-Yeol/0000-0003-3779-3369
FU Kyung Hee University [20130440]
FX The research was supported by the Kyung Hee University Research Fund in
   2013 (Kyung Hee University 20130440).
CR Casalea M, 2003, ANAL CHIM ACTA, V557, P306
   Jeong YJ, 2000, FOOD IND NUTR, V5, P7
   Jeong YJ, 1999, J KOREAN SOC FOOD SC, V28, P353
   신진숙, 2003, [Journal of the Korean Society of Food Science and Nutrition, 한국식품영양과학회지], V32, P381
   김상웅, 2008, [Journal of Life Science, 생명과학회지], V18, P1410
   Kim SJ, 1996, KOREAN J FOOD SCI TE, V28, P345
   Lee LS, 1996, KOREAN J FOOD SCI TE, V28, P352
   Mi-Kyung Lee, 2012, Journal of the Korean Society of Food Science and Nutrition, V41, P79
   Seo JH, 2001, J KOREAN SOC FOOD SC, V30, P460
   조현국, 2012, [Journal of the Korean Society of Food Science and Nutrition, 한국식품영양과학회지], V41, P1002
   Vogel RA, 2000, J AM COLL CARDIOL, V36, P1455, DOI 10.1016/S0735-1097(00)00896-2
   천아름, 2012, [Journal of the Korean Society of Food Science and Nutrition, 한국식품영양과학회지], V41, P136
   서원택, 2011, [Korean Journal of Microbiology, 미생물학회지], V47, P143
   박정섭, 2010, [Korean Journal of Food Science and Technology, 한국식품과학회지], V42, P468
   이보경, 2009, [Journal of the Korean Society of Food Science and Nutrition, 한국식품영양과학회지], V38, P580
   류충호, 2007, [Journal of the Korean Society of Food Science and Nutrition, 한국식품영양과학회지], V36, P361
   오금순, 2003, [Journal of the Korean Society of Food Science and Nutrition, 한국식품영양과학회지], V32, P1177
   김진현, 2003, [Journal of the Korean Society of Food Science and Nutrition, 한국식품영양과학회지], V32, P806
NR 18
TC 2
Z9 3
U1 1
U2 26
PU KOREAN SOCIETY FOOD SCIENCE & TECHNOLOGY-KOSFOST
PI SEOUL
PA #605, KOREA SCI TECHNOL CENT, 635-4 YEOKSAM-DONG, KANGNAM-GU, SEOUL,
   135-703, SOUTH KOREA
SN 1226-7708
EI 2092-6456
J9 FOOD SCI BIOTECHNOL
JI Food Sci. Biotechnol.
PD AUG
PY 2014
VL 23
IS 4
BP 1145
EP 1149
DI 10.1007/s10068-014-0156-7
PG 5
WC Food Science & Technology
SC Food Science & Technology
GA AN1PX
UT WOS:000340357200020
DA 2019-07-15
ER

PT J
AU Yang, L
   Wang, XP
   Yang, XL
AF Yang, Lei
   Wang, Xuping
   Yang, Xiaolan
TI Possible Antioxidant Mechanism of Melanoidins Extract from Shanxi Aged
   Vinegar in Mitophagy-Dependent and Mitophagy-Independent Pathways
SO JOURNAL OF AGRICULTURAL AND FOOD CHEMISTRY
LA English
DT Article
DE antioxidant; melanoidins; autophagy; mitophagy; oxidative stress;
   reactive oxygen species; vinegar; mouse livers
ID TRADITIONAL BALSAMIC VINEGAR; OXIDATIVE STRESS; AUTOPHAGY; RESVERATROL;
   PROTECTS; LIVER; MITOCHONDRIA; SUPPLEMENTS; INHIBITION; PREVENTION
AB Melanoidins are widely reported to have antioxidant activity; however, their mechanism has not been frequently studied. In this study, we found that melanoidins from Shanxi aged vinegar induced mitopahgy, the specific autophagic elimination of mitochondria, as assessed by up-regulation of the autophagy markers LC3-II and Beclin1 as well as degradation of the autophagy substrate p62 and mitochondrial proteins. Melanoidins reduced reactive oxygen species (ROS) in normal human liver cells and mouse livers through a mitophagy-dependent pathway, by the observation that the reducing ROS effect of melanoidins was partially lost when mitophagy was inhibited by chloroquine. Impaired Akt signaling was found in cells treated with melanoidins, which might explain the activation of autophagy induced by melanoidins. These results suggest that in addition to direct free radical scavenging activity, melanoidins decreased ROS levels through mitophagy in which damaged mitochondria, the source of ROS, were degraded.
C1 [Yang, Lei; Wang, Xuping; Yang, Xiaolan] Shanxi Univ, Coll Life Sci, Taiyuan 030006, Peoples R China.
   [Yang, Lei] Nankai Univ, Coll Life Sci, Tianjin 300073, Peoples R China.
RP Yang, XL (reprint author), Shanxi Univ, Coll Life Sci, Taiyuan 030006, Peoples R China.
EM 13934214833@163.com
FU National Natural Science Foundation of China [31171748]
FX This work was supported by the National Natural Science Foundation of
   China (Grant 31171748).
CR Andreyev AI, 2005, BIOCHEMISTRY-MOSCOW+, V70, P200, DOI 10.1007/s10541-005-0102-7
   Martin MA, 2009, J AGR FOOD CHEM, V57, P7250, DOI 10.1021/jf9006032
   Banreti A, 2012, AUTOPHAGY, V8, P623, DOI 10.4161/auto.19081
   Baur JA, 2006, NATURE, V444, P337, DOI 10.1038/nature05354
   Bjelakovic G, 2007, JAMA-J AM MED ASSOC, V297, P842, DOI 10.1001/jama.297.8.842
   Boigk G, 1997, HEPATOLOGY, V26, P643, DOI 10.1002/hep.510260316
   Borrelli RC, 2003, FOOD CHEM TOXICOL, V41, P1367, DOI 10.1016/S0278-6915(03)00140-6
   Chen G, 2004, FASEB J, V18, P1162, DOI 10.1096/fj.04-1551fje
   Del Roso A, 2003, EXP GERONTOL, V38, P519, DOI 10.1016/S0531-5565(03)00002-0
   Ding WX, 2012, BIOL CHEM, V393, P547, DOI 10.1515/hsz-2012-0119
   Ding WX, 2011, AUTOPHAGY, V7, P248, DOI 10.4161/auto.7.2.14347
   Ding WX, 2010, GASTROENTEROLOGY, V139, P1740, DOI 10.1053/j.gastro.2010.07.041
   Duan WJ, 2013, MOL NUTR FOOD RES, V57, P1145, DOI 10.1002/mnfr.201200662
   DUBOIS N, 1956, ANAL CHEM, V28, P350
   Dutta D, 2013, AUTOPHAGY, V9, P328, DOI 10.4161/auto.22971
   Falcone PM, 2008, J AGR FOOD CHEM, V56, P7057, DOI 10.1021/jf800706g
   FRANKEL EN, 1993, LANCET, V341, P1103, DOI 10.1016/0140-6736(93)92472-6
   Geisler S, 2010, NAT CELL BIOL, V12, P119, DOI 10.1038/ncb2012
   Han J, 2012, AUTOPHAGY, V8, P812, DOI 10.4161/auto.19471
   Hennessy BT, 2005, NAT REV DRUG DISCOV, V4, P988, DOI 10.1038/nrd1902
   HODGE JE, 1953, J AGR FOOD CHEM, V1, P928, DOI 10.1021/jf60015a004
   Houglum K, 1997, GASTROENTEROLOGY, V113, P1069, DOI 10.1053/gast.1997.v113.pm9322499
   Janssens V, 2008, TRENDS BIOCHEM SCI, V33, P113, DOI 10.1016/j.tibs.2007.12.004
   Jung CH, 2010, FEBS LETT, V584, P1287, DOI 10.1016/j.febslet.2010.01.017
   Kanki T, 2008, J BIOL CHEM, V283, P32386, DOI 10.1074/jbc.M802403200
   Kimura S, 2009, METHOD ENZYMOL, V452, P1, DOI 10.1016/S0076-6879(08)03601-X
   Kurihara Y, 2012, J BIOL CHEM, V287, P3265, DOI 10.1074/jbc.M111.280156
   Lagouge M, 2006, CELL, V127, P1109, DOI 10.1016/j.cell.2006.11.013
   Langner E, 2011, J AGR FOOD CHEM, V59, P2708, DOI 10.1021/jf1047223
   Marchi S, 2012, J SIGNAL TRANSDUCT
   Morales FJ, 2005, FOOD CHEM, V90, P821, DOI 10.1016/j.foodchem.2004.05.030
   Moreira ASP, 2012, FOOD FUNCT, V3, P903, DOI 10.1039/c2fo30048f
   Parola M, 2001, J HEPATOL, V35, P297, DOI 10.1016/S0168-8278(01)00142-8
   Perrone D, 2012, J AGR FOOD CHEM, V60, P4265, DOI 10.1021/jf205388x
   Poli G, 1997, FREE RADICAL BIO MED, V22, P287, DOI 10.1016/S0891-5849(96)00327-9
   Posadino Anna Maria, 2011, Front Biosci (Elite Ed), V3, P1034
   Rocha M, 2010, CURR PHARM DESIGN, V16, P3124, DOI 10.2174/138161210793292519
   Scherz-Shouval R, 2007, EMBO J, V26, P1749, DOI 10.1038/sj.emboj.7601623
   Shi G, 1999, CHINA BREWING, V6, P39
   Shi YG, 2009, CELL, V139, P468, DOI 10.1016/j.cell.2009.10.006
   Slusarczyk S, 2009, FOOD CHEM, V113, P134, DOI 10.1016/j.foodchem.2008.07.037
   Tagliazucchi D, 2010, J FOOD BIOCHEM, V34, P1061, DOI 10.1111/j.1745-4514.2010.00349.x
   Verzelloni E, 2010, FOOD CHEM TOXICOL, V48, P2097, DOI 10.1016/j.fct.2010.05.010
   Wang AL, 2012, FOOD RES INT, V49, P65, DOI 10.1016/j.foodres.2012.07.020
   Wang XP, 2014, J SCI FOOD AGR, V94, P1693, DOI 10.1002/jsfa.6534
   Wen YD, 2013, PLOS ONE, V8, DOI 10.1371/journal.pone.0053147
   Wolfe KL, 2007, J AGR FOOD CHEM, V55, P8896, DOI 10.1021/jf0715166
   Xu QP, 2007, FOOD CHEM, V102, P841, DOI 10.1016/j.foodchem.2006.06.013
   Yang LL, 2014, FREE RADICAL BIO MED, V68, P260, DOI 10.1016/j.freeradbiomed.2013.12.026
   Yoshii SR, 2011, J BIOL CHEM, V286, P19630, DOI 10.1074/jbc.M110.209338
   Zhang HF, 2008, J BIOL CHEM, V283, P10892, DOI 10.1074/jbc.M800102200
   Zhang S., 2011, ONCOGENE, V31, P3607
   Zhu QY, 2002, J AGR FOOD CHEM, V50, P6929, DOI 10.1021/jf0206163
NR 53
TC 5
Z9 8
U1 1
U2 40
PU AMER CHEMICAL SOC
PI WASHINGTON
PA 1155 16TH ST, NW, WASHINGTON, DC 20036 USA
SN 0021-8561
EI 1520-5118
J9 J AGR FOOD CHEM
JI J. Agric. Food Chem.
PD AUG 27
PY 2014
VL 62
IS 34
BP 8616
EP 8622
DI 10.1021/jf501690e
PG 7
WC Agriculture, Multidisciplinary; Chemistry, Applied; Food Science &
   Technology
SC Agriculture; Chemistry; Food Science & Technology
GA AO0IK
UT WOS:000340992100010
PM 25102123
DA 2019-07-15
ER
