# Supplementary material for: Knowledge Domain and Emerging Trends in Vinegar Research: A Bibliometric Review of the Literature from WoSCC
Source: Foods. 2020 Feb 10;9(2):166. doi: 10.3390/foods9020166 (PMC7074530; doi:10.3390/foods9020166)
Supplement: Supplementary file 1 [file foods-09-00166-s001.zip › Supplementary files/Supplementary Material/WoSCC dataset for CiteSpace/data/download2014_10x5unique.txt]

PT J
AU Niu, WF
   Liu, Y
AF Niu, Weifen
   Liu, Yan
TI Discrimination of vinegars using a catalytic nanomaterials-based
   chemiluminescence sensor array
SO LUMINESCENCE
LA English
DT Article
DE sensor array; linear discriminant analysis (LDA); chemiluminescence;
   vinegar
ID ELECTRONIC NOSE; WINE VINEGARS; CLASSIFICATION
AB Quality control of foods is important for both industrial and personal concerns. In the past decade, a variety of sensor techniques have been developed and various applications realized for the analysis of foods in both the liquid and gas phases. In this paper, we report a chemiluminescence (CL) sensor array based on nine catalytic nanomaterials for the discrimination of eight vinegars. CL response patterns can be obtained as 'fingerprints' for a given compound on the sensor array and then discriminated using linear discriminant analysis (LDA). The experiments demonstrate that the sensor array has excellent differentiability and reversibility. Copyright (c) 2013 John Wiley & Sons, Ltd.
C1 [Niu, Weifen; Liu, Yan] Yangtze Normal Univ, Dept Chem & Chem Engn, Chongqing 408100, Fuling, Peoples R China.
RP Niu, WF (reprint author), Yangtze Normal Univ, Dept Chem & Chem Engn, Chongqing 408100, Fuling, Peoples R China.
EM nuiweifen_2000@163.com
CR Anklam E, 1998, FOOD CHEM, V61, P243, DOI 10.1016/S0308-8146(97)00104-0
   Cocchi M, 2004, CHEMOMETR INTELL LAB, V71, P129, DOI 10.1016/j.chemolab.2004.01.004
   [丁姣 Ding Jiao], 2012, [食品与机械, Food and Machinery], V28, P93
   Gerbi V, 1997, FOOD QUAL PREFER, V8, P27, DOI 10.1016/S0950-3293(96)00003-1
   Guerrero MI, 1997, TALANTA, V45, P379, DOI 10.1016/S0039-9140(97)00139-2
   Kong H, 2011, ANAL CHEM, V83, P1867, DOI 10.1021/ac200076c
   Kong H, 2009, ANALYST, V134, P2441, DOI 10.1039/b917538e
   Li L, 2005, SHANXI U NAT SCI ED, V28, P209
   Liu F, 2008, ANAL CHIM ACTA, V610, P196, DOI 10.1016/j.aca.2008.01.039
   Men H, 2010, ADV MATER RES-SWITZ, V121-122, P27, DOI 10.4028/www.scientific.net/AMR.121-122.27
   Na N, 2006, J AM CHEM SOC, V128, P14420, DOI 10.1021/ja063632f
   Suslick BA, 2010, ANAL CHEM, V82, P2067, DOI 10.1021/ac902823w
   Tesfaye W, 2002, TRENDS FOOD SCI TECH, V13, P12, DOI 10.1016/S0924-2244(02)00023-7
   Yin Y, 2008, SENSOR ACTUAT B-CHEM, V134, P1005, DOI 10.1016/j.snb.2008.07.018
   [张宏顺 ZHANG Hongshun], 2008, [传感器与微系统, Transducer and Microsystem Technology], V27, P75
   Zhang QY, 2008, SENSOR ACTUAT B-CHEM, V128, P586, DOI 10.1016/j.snb.2007.07.058
   [张覃轶 ZHANG Qinyi], 2008, [传感器与微系统, Transducer and Microsystem Technology], V27, P18
   Zhang ZY, 2004, SENSOR ACTUAT B-CHEM, V102, P155, DOI 10.1016/j.snb.2004.04.015
   Zou XiaoBo, 2008, Transactions of the Chinese Society of Agricultural Engineering, V24, P165
NR 19
TC 1
Z9 1
U1 1
U2 8
PU WILEY-BLACKWELL
PI HOBOKEN
PA 111 RIVER ST, HOBOKEN 07030-5774, NJ USA
SN 1522-7235
EI 1522-7243
J9 LUMINESCENCE
JI Luminescence
PD MAR
PY 2014
VL 29
IS 2
BP 138
EP 142
DI 10.1002/bio.2517
PG 5
WC Biochemistry & Molecular Biology
SC Biochemistry & Molecular Biology
GA AD1YJ
UT WOS:000333029300008
PM 23606582
DA 2019-07-15
ER

PT J
AU Qi, ZL
   Wang, W
   Yang, HL
   Xia, XL
   Yu, XB
AF Qi, Zhengliang
   Wang, Wu
   Yang, Hailin
   Xia, Xiaole
   Yu, Xiaobin
TI Mutation of Acetobacter pasteurianus by UV irradiation under acidic
   stress for high-acidity vinegar fermentation
SO INTERNATIONAL JOURNAL OF FOOD SCIENCE AND TECHNOLOGY
LA English
DT Article
DE Acetic acid shock; Acetobacter pasteurianus; High-acidity vinegar
   fermentation; UV mutation under acidic stress
ID ACETIC-ACID; MUTAGENESIS; IMPROVEMENT; RESISTANCE; CELLS; WINE
AB To obtain a mutant with higher vinegar production, a wild-type industrial strain Acetobacter pasteurianus CICIM B7003 was pretreated in 50gL(-1) acetic acid for 1h and cultured for 12h without adding any acetic acid; then, the enriched cells were mutated by UV under acidic stress (60gL(-1) acetic acid). Using this method, A.pasteurianus CICIM B7003-02, a mutant exhibiting best performance, was obtained. Notably, after repeated experiments, it was confirmed that B7003-02 accumulated 103.81 +/- 1.17gL(-1) acetic acid within 160-h batch cultivation in Erlenmeyer flasks, which was 49.2% higher than that of the wild type. Repeated batch fermentations with A.pasteurianus B7003-02 were carried out for several runs in a Frings 8-L acetator, and high-acidity vinegars (90 +/- 0.39gL(-1)) were produced. This work reveals the potential value for improvement in industrial vinegar production.
C1 [Qi, Zhengliang; Wang, Wu; Yang, Hailin; Xia, Xiaole; Yu, Xiaobin] Jiangnan Univ, Sch Biotechnol, Minist Educ, Key Lab Ind Biotechnol, Wuxi 214122, Peoples R China.
RP Wang, W (reprint author), Jiangnan Univ, Sch Biotechnol, Minist Educ, Key Lab Ind Biotechnol, Wuxi 214122, Peoples R China.
EM qzl2012@yahoo.cn
FU National High Technology Research and Development Program of China (863
   Program) [2012AA021201]; Program of the Innovation Plan of Jiangsu
   Province [CXZZ11_0487]; Ph.D. Students Program of Jiangnan University
   [JUDCF11009]; Scientific Program of Jiangnan University [JUSRP111A25];
   programme of the Key Laboratory of Industrial Biotechnology, Ministry of
   Education, China [KLIB-KF201006]; Priority Academic Program Development
   of Jiangsu Higher Education Institutions; 111 Project [111-2-06]
FX This work was supported by grants from the National High Technology
   Research and Development Program of China (863 Program) (No.
   2012AA021201), the Program of the Innovation Plan of Jiangsu Province
   (CXZZ11_0487), the Ph.D. Students Program of Jiangnan University
   (JUDCF11009), Scientific Program of Jiangnan University (No.
   JUSRP111A25), the programme of the Key Laboratory of Industrial
   Biotechnology, Ministry of Education, China (No. KLIB-KF201006), the
   Priority Academic Program Development of Jiangsu Higher Education
   Institutions and the 111 Project (No. 111-2-06).
CR Andres-Barrao C, 2012, J PROTEOMICS, V75, P1701, DOI 10.1016/j.jprot.2011.11.027
   Azuma Y, 2009, NUCLEIC ACIDS RES, V37, P5768, DOI 10.1093/nar/gkp612
   Bartowsky EJ, 2008, INT J FOOD MICROBIOL, V125, P60, DOI 10.1016/j.ijfoodmicro.2007.10.016
   Cebrian G, 2010, INT J FOOD MICROBIOL, V140, P26, DOI 10.1016/j.ijfoodmicro.2010.02.017
   Contreras-Zentella M, 2003, J BIOL CHEM, V278, P31473, DOI 10.1074/jbc.M302583200
   de Ory I, 2002, J FOOD ENG, V52, P31, DOI 10.1016/S0260-8774(01)00082-6
   Ghribi D, 2004, J APPL MICROBIOL, V97, P338, DOI 10.1111/j.1365-2672.2004.02323.x
   Hill C, 2002, INT DAIRY J, V12, P273, DOI 10.1016/S0958-6946(01)00125-X
   Hutkins R. W., 2006, MICROBIOLOGY TECHNOL, P398
   Joshi DS, 2010, BIOTECHNOL LETT, V32, P517, DOI 10.1007/s10529-009-0187-y
   Matsushita K, 2005, J BACTERIOL, V187, P4346, DOI 10.1128/JB.187.13.4346-4325.2005
   Nakano S, 2006, APPL ENVIRON MICROB, V72, P497, DOI 10.1128/AEM.72.1.497-505.2006
   Neumann G, 2005, EXTREMOPHILES, V9, P163, DOI 10.1007/s00792-005-0431-x
   Pang ZW, 2010, BIOTECHNOL LETT, V32, P1847, DOI 10.1007/s10529-010-0384-8
   Patnaik R, 2002, NAT BIOTECHNOL, V20, P707, DOI 10.1038/nbt0702-707
   Portnoy VA, 2011, CURR OPIN BIOTECH, V22, P590, DOI 10.1016/j.copbio.2011.03.007
   Saha S, 2012, BIOCHEM GENET, V50, P484, DOI 10.1007/s10528-011-9493-x
   Tesfaye W, 2002, TRENDS FOOD SCI TECH, V13, P12, DOI 10.1016/S0924-2244(02)00023-7
   Trek J., 2007, EXTREMOPHILES, V11, P627
   Trek J., 2006, APPL MICROBIOL BIOT, V70, P366
   Veeranagouda Y, 2006, FEMS MICROBIOL LETT, V254, P48, DOI 10.1111/j.1574-6968.2005.00017.x
   Wei K, 2012, INT J FOOD SCI TECH, V47, P2184, DOI 10.1111/j.1365-2621.2012.03086.x
   WOOD WA, 1962, METHOD ENZYMOL, V5, P287, DOI 10.1016/S0076-6879(62)05222-2
   Zheng Y, 2010, INT J FOOD SCI TECH, V45, P2394, DOI 10.1111/j.1365-2621.2010.02413.x
NR 24
TC 13
Z9 14
U1 2
U2 42
PU WILEY-BLACKWELL
PI HOBOKEN
PA 111 RIVER ST, HOBOKEN 07030-5774, NJ USA
SN 0950-5423
EI 1365-2621
J9 INT J FOOD SCI TECH
JI Int. J. Food Sci. Technol.
PD FEB
PY 2014
VL 49
IS 2
BP 468
EP 476
DI 10.1111/ijfs.12324
PG 9
WC Food Science & Technology
SC Food Science & Technology
GA 288BC
UT WOS:000329585800020
DA 2019-07-15
ER

PT J
AU Li, J
   Yu, GY
   Fan, JF
AF Li, Jing
   Yu, Guoyong
   Fan, Junfeng
TI Alditols and monosaccharides from sorghum vinegar can attenuate platelet
   aggregation by inhibiting cyclooxygenase-1 and thromboxane-A(2) synthase
SO JOURNAL OF ETHNOPHARMACOLOGY
LA English
DT Article
DE Antiplatelet; Arachidonic acid; Aspirin; Cardiovascular diseases;
   Computational docking; Thrombus
ID ANTIPLATELET ACTIVITY; THROMBUS FORMATION; ASPIRIN; ANTICOAGULANT;
   ACTIVATION; MECHANISMS; RECEPTOR
AB Ethnopharmacological relevance: Vinegar has been used as both a common seasoning and a traditional Chinese medicine. Sorghum vinegar is an excellent source of physiological substances with multiple health benefits.
   Aim of this study: To evaluate the antiplatelet aggregation activity of alditols and monosaccharides extracted from sorghum vinegar and analysis its mechanism.
   Materials and methods: Alditol and monosaccharide extract (AME) from sorghum vinegar was first evaluated for antiplatelet activity using the turbidimetric method. Blood was collected from healthy volunteer donors. The platelet aggregation was induced by arachidonic acid (AA), collagen, adenosine diphosphate (ADP) and thrombin in vitro. AME was divided into three experimental groups with the concentration were 0.10, 0.25 and 0.50 mg/mL. In order to determine the inhibitory activity of AME on COX1, TXS and TXA(2) production experiments were conducted using the COX1, TXS and TXB2 EIA kit. Computational docking was used to find the docking pose of monosaccharides and alditols with COX.
   Results: AME showed significant induction of antiplatelet activity by arachidonic acid (AA), collagen, adenosine diphosphate (ADP) and thrombin in a concentration-dependent manner (p < 0.05). AME (0.50 mg/mL) reduced the AA-induced aggregation rate to 1035% +/- 0.46%, which was comparable to acetylsalicylic acid (aspirin, ASA) (0.50 mg/mL, 635% +/- 0.58%), a medical standard. Furthermore, AME strongly inhibited cyclooxygenase-1 (COX1) and thromboxane-A(2) synthase (TXS), and subsequently attenuated thromboxane-A2 (TXA2) production. These findings indicated that AME attenuates platelet aggregation through the AA metabolism pathway. Computational docking showed that alditols (L-erythritol, L-arabitol, xylitol and D-sorbitol), monosaccharides (D-glucopyranose, D-fructofuranonse, D-xylopyranose, D-galactopyranose and D-ribose), ethyl glucoside and 3,4-(methylenedioxy) mandelic acid could dock directly into the active site of COX1.
   Conclusion: Alditols and monosaccharides from sorghum vinegar inhibit multiple steps in the platelet aggregation pathway, and may be beneficial for the treatment of cardiovascular diseases. (C) 2014 Elsevier Ireland Ltd. All rights reserved.
C1 [Li, Jing; Yu, Guoyong; Fan, Junfeng] Beijing Forestry Univ, Coll Biosci & Biotechnol, Dept Food Sci & Engn, Beijing 100083, Peoples R China.
RP Fan, JF (reprint author), Beijing Forestry Univ, Coll Biosci & Biotechnol, Dept Food Sci & Engn, PO-112,35 Qinghua East Rd, Beijing 100083, Peoples R China.
EM fanjunfeng@bjfu.edu.cn
FU National Natural Science Foundation of China [31071524]
FX Thanks to the professional editors from Textcheck, who checked and
   corrected the English in this article. Special thanks to the National
   Natural Science Foundation of China (Grant no. 31071524).
CR Adinarayana KPS, 2012, J BIOINFORMATICS RES, V1, P21
   Armentia A, 2010, ALLERGOL IMMUNOPATH, V38, P74, DOI 10.1016/j.aller.2009.08.003
   Athukorala Y, 2007, BIORESOURCE TECHNOL, V98, P1711, DOI 10.1016/j.biortech.2006.07.034
   Broos K, 2012, THROMB RES, V129, P245, DOI 10.1016/j.thromres.2011.11.002
   De Candia E, 2012, THROMB RES, V129, P250, DOI 10.1016/j.thromres.2011.11.001
   Endale M, 2012, BRIT J PHARMACOL, V167, P109, DOI 10.1111/j.1476-5381.2012.01967.x
   Fan JF, 2011, JARQ-JPN AGR RES Q, V45, P445, DOI 10.6090/jarq.45.445
   Fan JF, 2009, J AGR FOOD CHEM, V57, P8683, DOI 10.1021/jf901680y
   Furie B, 2008, NEW ENGL J MED, V359, P938, DOI 10.1056/NEJMra0801082
   Gachet C, 2001, THROMB HAEMOSTASIS, V86, P222
   Gundogdu-Hizliates C, 2014, BIOORG CHEM, V52, P8, DOI 10.1016/j.bioorg.2013.10.002
   Guo TianLi, 2013, Progress in Modern Biomedicine, V13, P3578
   He LW., 2012, FOOD NUTR CHINA, V18, P65
   Huang W. F., 2013, J CANC THER, V4, P500
   Jackson SP, 2003, NAT REV DRUG DISCOV, V2, P775, DOI 10.1038/nrd1198
   Jin Y. Q., 2013, PHARM CLIN CHIN MAT, V4, P44
   Johnston Carol S, 2006, MedGenMed, V8, P61
   Kim H, 2011, BIOMOL THER, V19, P201, DOI 10.4062/biomolther.2011.19.2.201
   Kondo T, 2009, BIOSCI BIOTECH BIOCH, V73, P1837, DOI 10.1271/bbb.90231
   Lee DH, 2013, BIOMOL THER, V21, P54, DOI 10.4062/biomolther.2012.075
   Lee JJ, 2006, VASC PHARMACOL, V45, P148, DOI 10.1016/j.vph.206.04.003
   [林慧 Lin Hui], 2013, [食品科学, Food Science], V34, P286
   Liou Jiin-Tarng, 2012, Acta Anaesthesiol Taiwan, V50, P112, DOI 10.1016/j.aat.2012.07.001
   Liu X., 2011, PHYTOTHER RES, V25, P1362
   Mangin P, 2004, J THROMB HAEMOST, V2, P969, DOI 10.1111/j.1538-7836.2004.00722.x
   Morris GM, 2009, J COMPUT CHEM, V30, P2785, DOI 10.1002/jcc.21256
   Neophytou N., 2011, MOL INFORM, V30, P2
   Pawlaczyk I, 2011, THROMB RES, V127, P328, DOI 10.1016/j.thromres.2010.11.031
   Ryu KH, 2009, THROMB RES, V124, P328, DOI 10.1016/j.thromres.2009.02.010
   Seo EJ, 2012, J PHARMACOL SCI, V118, P245, DOI 10.1254/jphs.11123FP
   Sidhu RS, 2010, BIOCHEMISTRY-US, V49, P7069, DOI 10.1021/bi1003298
   Toth L, 2013, J MOL GRAPH MODEL, V40, P99, DOI 10.1016/j.jmgm.2012.12.013
   Vane JR, 2003, THROMB RES, V110, P255, DOI 10.1016/S0049-3848(03)00379-7
   Wang X.L., 2008, JIANGSU TRADIT CHIN, V40, P80
   Wang Xin-Hua, 2011, Zhongguo Shi Yan Xue Ye Xue Za Zhi, V19, P1260
   Wang Y.Q., 2011, ANHUI MED PHARM J, V15, P804
   Wang YJ, 2013, NEW ENGL J MED, V369, P11, DOI 10.1056/NEJMoa1215340
   Warkentin TE, 2012, NEW ENGL J MED, V367, P2039, DOI 10.1056/NEJMe1211480
   Woulfe D.S., 2005, J THROMB HAEMOST, V3, P2192
   [向进乐 Xiang Jinle], 2013, [食品科学, Food Science], V34, P356
   Xu Q.P., 2003, CHINA CONDIMENT, V12, P11
   Xu QP, 2007, FOOD CHEM, V102, P841, DOI 10.1016/j.foodchem.2006.06.013
   Xu Xian-xiang, 2012, Yaoxue Xuebao, V47, P844
   Yacoub D, 2006, J BIOL CHEM, V281, P30024, DOI 10.1074/jbc.M604504200
   Yamagishi K, 1998, J JPN SOC FOOD SCI, V45, P545
   Yin H., 2010, CHIN B BOT, V45, P521
   Yu HY, 2011, FOOD CHEM TOXICOL, V49, P3018, DOI 10.1016/j.fct.2011.09.038
NR 47
TC 6
Z9 7
U1 3
U2 20
PU ELSEVIER IRELAND LTD
PI CLARE
PA ELSEVIER HOUSE, BROOKVALE PLAZA, EAST PARK SHANNON, CO, CLARE, 00000,
   IRELAND
SN 0378-8741
J9 J ETHNOPHARMACOL
JI J. Ethnopharmacol.
PD AUG 8
PY 2014
VL 155
IS 1
BP 285
EP 292
DI 10.1016/j.jep.2014.05.018
PG 8
WC Plant Sciences; Chemistry, Medicinal; Integrative & Complementary
   Medicine; Pharmacology & Pharmacy
SC Plant Sciences; Pharmacology & Pharmacy; Integrative & Complementary
   Medicine
GA AN8KV
UT WOS:000340854000028
PM 24877847
DA 2019-07-15
ER

PT J
AU Zhao, RZ
   Liu, LJ
   Wang, YJ
   Xiao, ZC
AF Zhao, Ruizhi
   Liu, Lijuan
   Wang, Yinjie
   Xiao, Zhicai
TI Vinegar-baked Radix Bupleuri modulates the cell membrane constituents
   and inhibits the P-gp activity in rat hepatocytes
SO BMC COMPLEMENTARY AND ALTERNATIVE MEDICINE
LA English
DT Article
DE Radix Bupleuri; P-gp; Phosphosphingolipid; Phosphatidylserine;
   Phosphatidylcholine; Phosphatidyl ethanolamine; Vinegar; Membrane
   constituents; Cholesterol
ID ABC-TRANSPORTERS; LIPID TRANSPORT; MECHANISM; INDUCTION; PROTEINS;
   BINDING; LIVER
AB Background: Vinegar-baked Radix Bupleuri (VBRB) enhances the effects of other drugs on the liver by increasing drug distribution to the liver, but the mechanism of action remains unclear. The present study was designed to determine the effects of VBRB on the membrane permeability, constituents, and P-glycoprotein (P-gp) activity of hepatocyte BRL cells, in order to interpret the liver targeting enhancing effects of VBRB.
   Methods: The membrane permeability and P-gp expression were analyzed by flow cytometry. The membrane constituents were determined by an automatic biochemistry analyzer and thin-layer chromatography.
   Results: The results showed that, compared with the control, VBRB enhanced the membrane permeability by 41-67% (P < 0.05), which occurred in the absence of any cytotoxicity. VBRB had marginal effects on the cholesterol content, but significantly affected the total protein contents and the lipid constituents of the cell membrane in a dose- and time-dependent manner. VBRB inhibited P-gp expression in the cell membrane by 59-86% (P < 0.01).
   Conclusion: VBRB affects the constituents of BRL cells and increases its permeability, which may help explain its liver-targeting effects.
C1 [Zhao, Ruizhi; Liu, Lijuan; Wang, Yinjie; Xiao, Zhicai] Guangzhou Univ Chinese Med, Affiliated Hosp 2, Guangzhou 510006, Guangdong, Peoples R China.
RP Zhao, RZ (reprint author), Guangzhou Univ Chinese Med, Affiliated Hosp 2, Guangzhou 510006, Guangdong, Peoples R China.
EM 13610241754@163.com
FU National Natural Science Foundation of China [30672668, 81073063]
FX This study was supported by the National Natural Science Foundation of
   China (Grant No. 30672668 and 81073063).
CR BEAUFAY H, 1974, J CELL BIOL, V61, P188, DOI 10.1083/jcb.61.1.188
   Burton PS, 2002, J PHARMACOL EXP THER, V303, P889, DOI 10.1124/jpet.102.035006
   Cheng PW, 2007, FOOD CHEM TOXICOL, V45, P24, DOI 10.1016/j.fct.2006.06.007
   Cheng YL, 2003, LIFE SCI, V73, P2383, DOI 10.1016/S0024-3205(03)00648-9
   Ecker GF, 2008, DRUG DISCOV TODAY, V13, P311, DOI 10.1016/j.drudis.2007.12.012
   Ferte J, 2000, EUR J BIOCHEM, V267, P277, DOI 10.1046/j.1432-1327.2000.01046.x
   Hao MM, 2001, P NATL ACAD SCI USA, V98, P13072, DOI 10.1073/pnas.231377398
   Ismaili A, 1999, AM J PHYSIOL-GASTR L, V277, pG201
   Jones PM, 2013, CRIT REV BIOCHEM MOL, V48, P39, DOI 10.3109/10409238.2012.735644
   Kim KH, 2003, BIOCHEMISTRY-US, V42, P15377, DOI 10.1021/bi035280k
   Lingwood D, 2010, SCIENCE, V327, P46, DOI 10.1126/science.1174621
   Nomiyama K, 2002, OCCUP ENVIRON MED, V59, P734, DOI 10.1136/oem.59.11.734
   Quazi F, 2011, ESSAYS BIOCHEM, V50, P265, DOI [10.1042/BSE0500265, 10.1042/bse0500265]
   Rokitskaya TI, 2011, BBA-BIOMEMBRANES, V1808, P91, DOI 10.1016/j.bbamem.2010.09.005
   STECK TL, 1974, J CELL BIOL, V62, P1, DOI 10.1083/jcb.62.1.1
   Tarling EJ, 2013, TRENDS ENDOCRIN MET, V24, P342, DOI 10.1016/j.tem.2013.01.006
   Tillman TS, 2003, CELL BIOCHEM BIOPHYS, V38, P161, DOI 10.1385/CBB:38:2:161
   Tsai YJ, 2002, PHYTOTHER RES, V16, P117, DOI 10.1002/ptr.752
   Vedhachalam C, 2007, J BIOL CHEM, V282, P25123, DOI 10.1074/jbc.M704590200
   Zhao RZ, 2010, J ETHNOPHARMACOL, V132, P421, DOI 10.1016/j.jep.2010.08.021
   [赵瑞芝 Zhao Ruiying], 2005, [中医杂志, Journal of Traditional Chinese Medicine], V46, P643
   Zhao RZ, 2009, J ETHNOPHARMACOL, V126, P415, DOI 10.1016/j.jep.2009.09.023
   Zhao RZ, 2011, RECENT ADV THEORIES, P313
   Zhu JQ, 2005, BEIHUA DAXUE XUEBAO, V6, P62
NR 24
TC 12
Z9 15
U1 1
U2 12
PU BMC
PI LONDON
PA CAMPUS, 4 CRINAN ST, LONDON N1 9XW, ENGLAND
SN 1472-6882
J9 BMC COMPLEM ALTERN M
JI BMC Complement. Altern. Med.
PD SEP 25
PY 2014
VL 14
AR 357
DI 10.1186/1472-6882-14-357
PG 7
WC Integrative & Complementary Medicine
SC Integrative & Complementary Medicine
GA AQ2VO
UT WOS:000342648100001
PM 25256115
OA DOAJ Gold, Green Published
DA 2019-07-15
ER

PT J
AU Yin, Y
   Yu, HC
   Chu, B
   Xiao, YJ
AF Yin, Yong
   Yu, Huichun
   Chu, Bing
   Xiao, Yujuan
TI A sensor array optimization method of electronic nose based on
   elimination transform of Wilks statistic for discrimination of three
   kinds of vinegars
SO JOURNAL OF FOOD ENGINEERING
LA English
DT Article
DE Electronic nose; Vinegar discrimination; Sensor array optimization;
   Elimination transform; Wilks A-statistic
ID CLASSIFICATION
AB In order to discriminate three kinds of Chinese vinegars using an electronic nose (E-nose), an E-nose sensor array optimization method based on elimination transform with pivoting of Wilks A-statistic is put forward. With the help of the elimination transform some sensors with high discriminant ability are orderly selected step by step, and an ordered set of the selected sensors is simultaneously obtained by the selected sequence. Although the ordered set is not necessarily optimization array, the optimization array can be easily obtained by further exploring the discrimination results of sub-arrays which are composed by the first two, three, four and more sensors of the ordered set. In the discrimination of three kinds of vinegar samples, 9 sensors were selected in sequence and consisted of the ordered set using the method, and these vinegar samples could be well discriminated by principal component analysis (PCA). Furthermore, the first two sensors were selected and their PCA result was better than that of the 9 sensors. This illuminates that the array optimization method is very suitable and effective. (C) 2013 Elsevier Ltd. All rights reserved.
C1 [Yin, Yong; Yu, Huichun; Chu, Bing; Xiao, Yujuan] Henan Univ Sci & Technol, Sch Food & Bioengn, Luoyang 471003, Peoples R China.
RP Yin, Y (reprint author), Henan Univ Sci & Technol, Sch Food & Bioengn, Luoyang 471003, Peoples R China.
EM yinyong@haust.edu.cn
FU National Natural Science Foundation of China (NSFC) [31171685]
FX This work is supported by the National Natural Science Foundation of
   China (NSFC) under Grant No. 31171685, the authors acknowledge the
   support.
CR Alizadeh T, 2010, SENSOR ACTUAT B-CHEM, V143, P740, DOI 10.1016/j.snb.2009.10.018
   Balasubramanian S, 2012, FOOD BIOPROCESS TECH, V5, P1206, DOI 10.1007/s11947-010-0444-z
   Banerjee R, 2012, J FOOD ENG, V110, P356, DOI 10.1016/j.jfoodeng.2011.12.037
   Falcone PM, 2007, J FOOD ENG, V80, P234, DOI 10.1016/j.jfoodeng.2006.05.023
   Gao H., 2005, APPL MULTIVARIATE ST, P202
   Breijo EG, 2013, J FOOD ENG, V116, P277, DOI 10.1016/j.jfoodeng.2012.11.033
   Li ZF, 2011, FOOD BIOPROCESS TECH, V4, P247, DOI 10.1007/s11947-008-0162-y
   Petersson H, 2009, SENSOR ACTUAT B-CHEM, V142, P435, DOI 10.1016/j.snb.2009.04.029
   Xu Z, 2011, SENSOR ACTUAT B-CHEM, V160, P278, DOI 10.1016/j.snb.2011.07.048
   Xu Z, 2010, SENSOR ACTUAT B-CHEM, V149, P239, DOI 10.1016/j.snb.2010.05.038
   Yin Y, 2007, SENSOR ACTUAT B-CHEM, V124, P393, DOI 10.1016/j.snb.2007.01.008
   Yin Y, 2008, SENSOR ACTUAT B-CHEM, V134, P1005, DOI 10.1016/j.snb.2008.07.018
   Zhang H., 2008, J FOOD ENG, V82, P403
   Zhang HM, 2012, FOOD BIOPROCESS TECH, V5, P65, DOI 10.1007/s11947-009-0295-7
   Zhang SP, 2009, SENSOR ACTUAT B-CHEM, V142, P243, DOI 10.1016/j.snb.2009.08.015
NR 15
TC 11
Z9 19
U1 1
U2 30
PU ELSEVIER SCI LTD
PI OXFORD
PA THE BOULEVARD, LANGFORD LANE, KIDLINGTON, OXFORD OX5 1GB, OXON, ENGLAND
SN 0260-8774
EI 1873-5770
J9 J FOOD ENG
JI J. Food Eng.
PD APR
PY 2014
VL 127
BP 43
EP 48
DI 10.1016/j.jfoodeng.2013.11.017
PG 6
WC Engineering, Chemical; Food Science & Technology
SC Engineering; Food Science & Technology
GA AB3EV
UT WOS:000331675000006
DA 2019-07-15
ER
