# Supplementary material for: Knowledge Domain and Emerging Trends in Vinegar Research: A Bibliometric Review of the Literature from WoSCC
Source: Foods. 2020 Feb 10;9(2):166. doi: 10.3390/foods9020166 (PMC7074530; doi:10.3390/foods9020166)
Supplement: Supplementary file 1 [file foods-09-00166-s001.zip › Supplementary files/Supplementary Material/WoSCC dataset for CiteSpace/data/download2014_11x5unique.txt]

PT J
AU Yan, XJ
   Zhang, L
   Guo, JM
   Cao, YD
   Shang, EX
   Tang, YP
   Ding, AW
   Duan, JA
AF Yan, Xiaojing
   Zhang, Li
   Guo, Jianming
   Cao, Yudan
   Shang, Erxin
   Tang, Yuping
   Ding, Anwei
   Duan, Jin-Ao
TI Processing of Kansui Roots Stir-Baked with Vinegar Reduces
   Kansui-Induced Hepatocyte Cytotoxicity by Decreasing the Contents of
   Toxic Terpenoids and Regulating the Cell Apoptosis Pathway
SO MOLECULES
LA English
DT Article
DE kansui; kansui stir-baked with vinegar; hepatotoxicity; intrinsic
   pathway apoptosis; high content screening; differentiating components
ID EUPHORBIA-KANSUI; CYTOCHROME-C; ANTITUMOR AGENTS; DITERPENES;
   CONSTITUENTS; ACTIVATION; EXPRESSION; DIVISION; RELEASE; XENOPUS
AB Euphorbia kansui is a Traditional Chinese Medicine widely used for the treatment of oedema, ascites and asthma. However, its serious hepatotoxicity hinders its safe clinical application. The process of stir-baking with vinegar is regularly used to reduce the toxicity of kansui. Up till now, the exact mechanism of the reduction in hepatotoxicity of kansui stir-baked with vinegar has been poorly defined. In this study, decreased contents of five diterpene and one triterpene in kansui (GS-1) after stir-baking with vinegar (GS-2) was investigated by UPLC-QTOF/MS. Flow cytometry and Hoechst staining were used to show that the stir-baking with vinegar process reduces kansui-induced cell apoptosis. Furthermore, the result also indicated that kansui stir-baked with vinegar protects LO2 cells from apoptosis by increasing the cell mitochondrial membrane potential (Delta psi m), decreasing the release of cytochrome c and inhibiting the activities of caspase-9 and caspase-3 as evidenced by means of high content screening (HCS), ELISA and western blotting. These results suggested that the stir-baking vinegar could reduce the hepatotoxicity of kansui by effectively decreasing the contents of toxic terpenoids and inhibiting the intrinsic pathway of hepatocyte cell apoptosis. In conclusion, the study provided significant data for promoting safer and better clinical use of this herb.
C1 [Yan, Xiaojing; Zhang, Li; Guo, Jianming; Cao, Yudan; Shang, Erxin; Tang, Yuping; Ding, Anwei; Duan, Jin-Ao] Nanjing Univ Chinese Med, Jiangsu Key Lab High Technol Res TCM Formulae, Nanjing 210023, Jiangsu, Peoples R China.
RP Zhang, L (reprint author), Nanjing Univ Chinese Med, Jiangsu Key Lab High Technol Res TCM Formulae, Nanjing 210023, Jiangsu, Peoples R China.
EM yanxiaojing963@163.com; zhangli@njutcm.edu.cn; njuguo@njutcm.edu.cn;
   raindc@163.com; shex@njutcm.edu.cn; yupingtang@njutcm.edu.cn;
   awding105@163.com; dja@njutcm.edu.cn
OI zhang, li/0000-0001-7936-3864; Ding, Anwei/0000-0003-1839-6579
FU National Natural Science Foundation of China [30973940, 81373972];
   National Basic Research Program of China (973 Program) [2011CB505300,
   2011CB505303]; Program for New Century Excellent Talents by the Ministry
   of Education [NCET-09-0163]; Priority Academic Program Development of
   Jiangsu Higher Education Institutions [ysxk-2010]; Jiangsu Government
   Scholarship for Overseas Studies [JS-2009-061]; Jiangsu Provincial
   Talents in Six Fields
FX This work was supported by National Natural Science Foundation of China
   (30973940, 81373972), National Basic Research Program of China (973
   Program) (2011CB505300, 2011CB505303), 2009' Program for New Century
   Excellent Talents by the Ministry of Education (NCET-09-0163). This
   research was also financially supported by A Project Funded by the
   Priority Academic Program Development of Jiangsu Higher Education
   Institutions (ysxk-2010), Jiangsu Government Scholarship for Overseas
   Studies (JS-2009-061), and Jiangsu Provincial Talents in Six Fields
   (2010). In addition, this work was completed in Class III Laboratory of
   Chemistry of Chinese Materia Medica of State Administration of
   Traditional Chinese Medicine of People's Republic of China.
CR Bouchier-Hayes L, 2008, METHODS, V44, P222, DOI 10.1016/j.ymeth.2007.11.007
   Cui HQ, 2010, BMC CANCER, V10, DOI 10.1186/1471-2407-10-356
   Fago A, 2006, FEBS LETT, V580, P4884, DOI 10.1016/j.febslet.2006.08.003
   Fan Y., 2005, J EMERG TRADIT CHIN, V14, P278
   Gao M, 2008, EUR J PHARMACOL, V591, P73, DOI 10.1016/j.ejphar.2008.06.071
   Geng T., 2008, CENT S PHARM, V6, P385
   Green DR, 1998, CELL, V94, P695, DOI 10.1016/S0092-8674(00)81728-6
   GREEN DR, 1998, SCIENCE, V281, P1308, DOI DOI 10.1126/SCIENCE.281.5381.1309
   Guan LY, 2009, APOPTOSIS, V14, P218, DOI 10.1007/s10495-008-0295-5
   Guo YB, 2013, MED CHEM RES, V22, P2524, DOI 10.1007/s00044-012-0247-z
   Huang W.Q., 2004, CHIN J CLIN REHABIL, V8, P3682
   Jiang W., 2012, J NANJING U TRADIT C, V1, P53
   Jiang ZQ, 2013, J ETHNOPHARMACOL, V148, P851, DOI 10.1016/j.jep.2013.05.024
   Kass C.E., 2006, CHEM-BIOL INTERACT, V163, P145
   Li C.F., 2006, THESIS SHENYANG PHAR
   Li X.R., 2002, CHINA J MODERN MED, V12, P7
   Liu J.H., 1998, CHIN J CRIT CARE MED, V18, P45
   [刘悦 Liu Yue], 2010, [质谱学报, Journal of Chinese Mass Spectrometry Society], V31, P72
   Liu ZJ, 2009, J EXP CLIN CANC RES, V28, DOI 10.1186/1756-9966-28-156
   Lu X.S., 2004, J CHIN PHYS, V6, P1444
   Lv L, 2010, APOPTOSIS, V15, P41, DOI 10.1007/s10495-009-0409-8
   MA MH, 1971, AM J PATHOL, V62, P353
   MATSUMOTO T, 1992, PLANTA MED, V58, P255, DOI 10.1055/s-2006-961447
   Miyata S, 2006, BIOORGAN MED CHEM, V14, P2048, DOI 10.1016/j.bmc.2005.10.059
   Nunomura S, 2006, BIOL PHARM BULL, V29, P286, DOI 10.1248/bpb.29.286
   OGASAWARA J, 1993, NATURE, V364, P806, DOI 10.1038/364806a0
   OUYANG JB, 2004, CHINA J MODERN MED, V14, P96
   Ow YLP, 2008, NAT REV MOL CELL BIO, V9, P532, DOI 10.1038/nrm2434
   Palacios C, 2006, CANCER RES, V66, P8858, DOI 10.1158/0008-5472.CAN-06-0808
   PAN DJ, 1991, PHYTOCHEMISTRY, V30, P1018
   [潘勤 Pan Qin], 2003, [中草药, Chinese Traditional and Herbal Drugs], V34, P489
   Shi JX, 2007, BIOSCI BIOTECH BIOCH, V71, P1086, DOI 10.1271/bbb.60677
   Shu XY, 2010, J NAT MED-TOKYO, V64, P98, DOI 10.1007/s11418-009-0366-0
   UEMURA D, 1974, TETRAHEDRON LETT, P2527
   Wang C.D., 2008, J HUAZHONG U SCI TEC, V28, P558
   Wang L.Y., 2003, THESIS SHENYANG PHAR
   Wang LY, 2003, CHEM PHARM BULL, V51, P935, DOI 10.1248/cpb.51.935
   Wang LY, 2002, J NAT PROD, V65, P1246, DOI 10.1021/np0200921
   Wang X.X., 2013, TUMOR BIOL, V13, P1226
   Wang Yu-Bo, 2007, Chinese Journal of Natural Medicines, V5, P182
   WU TS, 1991, J NAT PROD, V54, P823, DOI 10.1021/np50075a011
   Wu W, 2010, TUMOR BIOL, V31, P605, DOI 10.1007/s13277-010-0076-y
   [向丽华 XIANG Lihua], 2006, [中国中医基础医学杂志, Chinese Journal of Basic Medicine in Traditional Chinese Medicine], V12, P35
   Yan X.J., 2012, CHINA J MAT MED, V11, P1667
   Yan Xiao-jing, 2011, Zhongguo Yaolixue Tongbao, V27, P629, DOI 10.3969/j.issn.1001-1978.2011.05.009
   Yang Z.J., 2006, TRADIT CHIN MED RES, V19, P15
   Ye X.Z., 1980, ACTA BIOL EXP SINICA, V13, P362
   Yin QH, 2012, CYTOTECHNOLOGY, V64, P43, DOI 10.1007/s10616-011-9389-y
   Yu F.R., 2005, J PHARM PHARMACOL, V8, P523
   Zeng Yi, 1994, Biomedical and Environmental Sciences, V7, P50
   Zhang L., 2009, CHROMATOGRAPHIA, V70, P5
   Zhang Li, 2013, Zhongguo Zhong Yao Za Zhi, V38, P825
   Zhang L, 2012, INT J MOL SCI, V13, P11247, DOI 10.3390/ijms130911247
   Zhao JA, 2011, MOL BIOL REP, V38, P2649, DOI 10.1007/s11033-010-0406-6
   Zheng WF, 1998, PLANTA MED, V64, P754, DOI 10.1055/s-2006-957574
NR 55
TC 19
Z9 20
U1 2
U2 24
PU MDPI AG
PI BASEL
PA POSTFACH, CH-4005 BASEL, SWITZERLAND
SN 1420-3049
J9 MOLECULES
JI Molecules
PD JUN
PY 2014
VL 19
IS 6
BP 7237
EP 7254
DI 10.3390/molecules19067237
PG 18
WC Biochemistry & Molecular Biology; Chemistry, Multidisciplinary
SC Biochemistry & Molecular Biology; Chemistry
GA AK7DP
UT WOS:000338586700020
PM 24896263
OA DOAJ Gold, Green Published
DA 2019-07-15
ER

PT J
AU Fu, L
   Chen, SQ
   Yi, JL
   Hou, ZX
AF Fu, Liang
   Chen, Siqian
   Yi, Jiulong
   Hou, Zongxia
TI Effects of different fermentation methods on bacterial cellulose and
   acid production by Gluconacetobacter xylinus in Cantonese-style rice
   vinegar
SO FOOD SCIENCE AND TECHNOLOGY INTERNATIONAL
LA English
DT Article
DE Gluconacetobacter xylinus; bacterial cellulose; surface fermentation;
   shake flake fermentation; Cantonesestyle rice vinegar
ID ACETOBACTER-XYLINUM; DISSOLVED-OXYGEN; CULTURE
AB A strain of acidogenic bacterium was isolated from the fermentation liquid of Cantonese-style rice vinegar produced by traditional surface fermentation. 16S rDNA identification confirmed the bacterium as Gluconacetobacter xylinus, which synthesizes bacterial cellulose, and the acid productivity of the strain was investigated. In the study, the effects of the membrane integrity and the comparison of the air-liquid interface membrane with immerged membrane on total acidity, cellulose production, alcohol dehydrogenase (ADH) activity and number of bacteria were investigated. The cellulose membrane and the bacteria were observed under SEM for discussing their relationship. The correlations between oxygen consumption and total acid production rate were compared in surface and shake flask fermentation. The results showed the average acid productivity of the strain was 0.02 g/(100 mL/h), and the integrity of cellulose membrane in surface fermentation had an important effect on total acidity and cellulose production. With a higher membrane integrity, the total acidity after 144 h of fermentation was 3.75 g/100 mL, and the cellulose production was 1.71 g/100mL after 360 h of fermentation. However, when the membrane was crushed by mechanical force, the total acidity and the cellulose production were as low as 0.36 g/100mL and 0.14 g/100 mL, respectively. When the cellulose membrane was forced under the surface of fermentation liquid, the total acid production rate was extremely low, but the activity of ADH in the cellulose membrane was basically the same with the one above the liquid surface. The bacteria were mainly distributed in the cellulose membrane during the fermentation. The bacterial counts in surface fermentation were more than in the shake flask fermentation and G. xylinus consumed the substrate faster in surface fermentation than in shake flask fermentation. The oxygen consumption rate and total acid production rate of surface fermentation were respectively 26.13 times and 2.92 times that of shake flask fermentation.
C1 [Fu, Liang; Chen, Siqian; Yi, Jiulong; Hou, Zongxia] Jinan Univ, Dept Food Sci & Engn, Guangzhou 510638, Guangdong, Peoples R China.
RP Chen, SQ (reprint author), Jinan Univ, Dept Food Sci & Engn, Guangzhou 510638, Guangdong, Peoples R China.
EM jiuguiwhisky@gmail.com
FU Department of Science and Technology of Guangdong Province, PR China
   [2010U1-E00781]
FX This research was supported by Department of Science and Technology of
   Guangdong Province, PR China (2010U1-E00781).
CR Aydin YA, 2009, P WORLD C ENG COMPUT, V1, P20
   Boone DR, 2007, BERGEYS MANUAL SYSTE, P3
   Chavez-Pacheco JL, 2005, J APPL MICROBIOL, V99, P1130, DOI 10.1111/j.1365-2672.2005.02708.x
   China's General Administration of Quality Supervision Inspection and Quarantine (AQSIQ), 2003, PHYS CHEM METH FOOD, P329
   Costerton JW, 1999, J IND MICROBIOL BIOT, V22, P551, DOI 10.1038/sj.jim.2900665
   Gonzalez-Saiz JM, 2009, J FOOD ENG, V91, P183, DOI 10.1016/j.jfoodeng.2008.08.028
   Goodwin PM, 1998, ADV MICROB PHYSIOL, V40, P1, DOI 10.1016/S0065-2911(08)60129-0
   Gullo M, 2008, INT J FOOD MICROBIOL, V125, P46, DOI 10.1016/j.ijfoodmicro.2007.11.076
   Hwang JW, 1999, J BIOSCI BIOENG, V88, P183, DOI 10.1016/S1389-1723(99)80199-6
   ISMAIEL AA, 1993, J BACTERIOL, V175, P5097
   Jonas R, 1998, POLYM DEGRAD STABIL, V59, P101, DOI 10.1016/S0141-3910(97)00197-3
   Liu DR, 2004, FOOD REV INT, V20, P407, DOI 10.1081/LFRI-200033460
   Muthukumarasamy R, 2005, SYST APPL MICROBIOL, V28, P277, DOI 10.1016/j.syapm.2005.01.006
   Nanda K, 2001, APPL ENVIRON MICROB, V67, P986, DOI 10.1128/AEM.67.2.986-990.2001
   PARK YS, 1989, J FERMENT BIOENG, V68, P96, DOI 10.1016/0922-338X(89)90055-X
   ROSS P, 1991, MICROBIOL REV, V55, P35
   Sievers Martin, 1995, Systematic and Applied Microbiology, V18, P590
   Sokollek SJ, 1998, J BIOTECHNOL, V60, P195, DOI 10.1016/S0168-1656(98)00014-5
   Weinhouse H, 1972, EUROPEAN J BIOCH, V28, P83
   WILLIAMS WS, 1989, APPL ENVIRON MICROB, V55, P2448
   Yamamoto K, 2011, FEMS MICROBIOL ECOL, V77, P83, DOI 10.1111/j.1574-6941.2011.01087.x
   Yan ZY, 2008, CARBOHYD RES, V343, P73, DOI 10.1016/j.carres.2007.10.024
   Zhou B, 2009, CHINA BREWING, V11, P58
NR 23
TC 4
Z9 4
U1 0
U2 46
PU SAGE PUBLICATIONS LTD
PI LONDON
PA 1 OLIVERS YARD, 55 CITY ROAD, LONDON EC1Y 1SP, ENGLAND
SN 1082-0132
EI 1532-1738
J9 FOOD SCI TECHNOL INT
JI Food Sci. Technol. Int.
PD JUL
PY 2014
VL 20
IS 5
BP 321
EP 331
DI 10.1177/1082013213486663
PG 11
WC Chemistry, Applied; Food Science & Technology
SC Chemistry; Food Science & Technology
GA AJ3JI
UT WOS:000337562000001
PM 23751548
DA 2019-07-15
ER

PT J
AU Tai, ZG
   Li, YT
   Liu, MS
   Hu, XJ
   Yang, YL
   Qin, BK
AF Tai, Zhigang
   Li, Yingtang
   Liu, Mousheng
   Hu, Xujia
   Yang, Yaling
   Qin, Benkui
TI Determination of Bisphenol A and Bisphenol AF in Vinegar Samples by
   Two-Component Mixed Ionic Iiquid Dispersive Liquid-Phase Microextraction
   Coupled with High Performance Liquid Chromatography
SO JOURNAL OF THE CHEMICAL SOCIETY OF PAKISTAN
LA English
DT Article
DE Bisphenol A; Bisphenol AF; Vinegar; Ionic liquids; Dispersive
   liquid-phase microextraction
ID WATER SAMPLES; MASS SPECTROMETRY; FLAME RETARDANTS
AB This paper describes a sensitive and simple method for the determination of bisphenol A (BPA) and bisphenol AF (BPAF) in vinegar samples using two-component mixed ionic liquid dispersive liquid-phase microextraction coupled with high performance liquid chromatography. In this work, BPA and BPAF were selected as the model analytes, and two-component mixed ionic liquid included 1-butyl-3-methylimidazolium hexafluorophosphate ([C(4)Mim]PF6) and 1-hexyl-3-methyl-imidazolium hexafluorophosphate ([C(6)Mim]PF6) was used as the extraction solvent for the first time here. Parameters that affect the extraction efficiency were investigated. Under the optimum conditions, good linear relationships were discovered in the range of 1.0-100 mu g/L for BPA and 2.0-150 mu g/L for BPAF, respectively. Detection limits of proposed method based on the signal-to-noise ratio (S/N=3) were in the range of 0.15-0.38 mu g/L. The efficiencies of proposed method have also been demonstrated with spiked real vinegar samples. The result show this method/procedure to be a more efficient approach for the determination of BPA and BPAF in real vinegar, presenting average recovery rate of 89.3-112 % and precision values of 0.9-13.5% (RSDs, n = 6). In comparison with traditional solid phase extraction procedures this method results in lower solvent consumption, low pollution levels, and faster sample preparation.
C1 [Tai, Zhigang; Li, Yingtang; Liu, Mousheng; Hu, Xujia; Yang, Yaling; Qin, Benkui] Kunming Univ Sci & Technol, Fac Life Sci & Technol, Kunming 650224, Peoples R China.
RP Tai, ZG (reprint author), Kunming Univ Sci & Technol, Fac Life Sci & Technol, Kunming 650224, Peoples R China.
EM tzgzj@163.com
FU Starting Research Project of Importing Talented Teachers in Kunming
   University of Science and Technology [KKSY201226105]; Analysis and
   Testing Foundation of Kunming University of Science and Technology
   [2011268]
FX This work was financially supported by the Starting Research Project of
   Importing Talented Teachers in Kunming University of Science and
   Technology (KKSY201226105) and the Analysis and Testing Foundation of
   Kunming University of Science and Technology (No. 2011268).
CR Basheer C, 2005, J CHROMATOGR A, V1087, P274, DOI 10.1016/j.chroma.2005.03.014
   Bora MM, 2005, SEP PURIF TECHNOL, V45, P153, DOI 10.1016/j.seppur.2004.08.006
   Brossa L, 2003, J CHROMATOGR A, V998, P41, DOI 10.1016/S0021-9673(03)00649-6
   Cao XL, 2009, J AGR FOOD CHEM, V57, P1307, DOI 10.1021/jf803213g
   Fontana AR, 2011, J AGR FOOD CHEM, V59, P3559, DOI 10.1021/jf104622x
   Fontana AR, 2009, J CHROMATOGR A, V1216, P147, DOI 10.1016/j.chroma.2008.11.034
   Garcia-Lopez M, 2007, J CHROMATOGR A, V1166, P9, DOI 10.1016/j.chroma.2007.08.006
   Geng F, 2010, J CHEM ENG DATA, V55, P147, DOI 10.1021/je900290w
   Grumetto L, 2008, J AGR FOOD CHEM, V56, P10633, DOI 10.1021/jf802297z
   Ha DO, 2009, J FOOD SCI, V74, pC380, DOI 10.1111/j.1750-3841.2009.01172.x
   [胡向蔚 HU Xiangwei], 2006, [食品科学, Food Science], V27, P264
   Huang WS, 2005, B KOREAN CHEM SOC, V26, P1560
   Klaassen C. D., 2008, CASARET DOULLS TOXIC, P415
   Zhang Hong-chang, 2009, Huanjing Kexue, V30, P260
   Zhou QX, 2011, TALANTA, V85, P1598, DOI 10.1016/j.talanta.2011.06.050
   Zhou QX, 2009, J CHROMATOGR A, V1216, P4361, DOI 10.1016/j.chroma.2009.03.046
NR 16
TC 1
Z9 1
U1 0
U2 5
PU CHEM SOC PAKISTAN
PI KARACHI
PA HEJ RES INST CHEM UNIV KARACHI, 75270 KARACHI, PAKISTAN
SN 0253-5106
J9 J CHEM SOC PAKISTAN
JI J. Chem. Soc. Pak.
PD FEB
PY 2014
VL 36
IS 1
BP 63
EP 67
PG 5
WC Chemistry, Multidisciplinary
SC Chemistry
GA AF4EM
UT WOS:000334664200009
DA 2019-07-15
ER

PT J
AU Wu, HW
   Waldbauer, K
   Tang, LY
   Xie, LW
   McKinnon, R
   Zehl, M
   Yang, HJ
   Xu, HY
   Kopp, B
AF Wu, Hongwei
   Waldbauer, Katharina
   Tang, Liying
   Xie, Lianwu
   McKinnon, Ruxandra
   Zehl, Martin
   Yang, Hongjun
   Xu, Haiyu
   Kopp, Brigitte
TI Influence of Vinegar and Wine Processing on the Alkaloid Content and
   Composition of the Traditional Chinese Medicine Corydalis Rhizoma
   (Yanhusuo)
SO MOLECULES
LA English
DT Article
DE Corydalis Rhizoma; Yanhusuo; alkaloids; processing; traditional Chinese
   medicine
ID DL-TETRAHYDROPALMATINE; WT WANG; RATS; TETRAHYDROBERBERINE;
   SPECTROMETRY; EXPRESSION; INHIBIT; MICE; DAD
AB Corydalis Rhizoma is the dried tuber of Corydalis yanhusuo W.T. Wang which is used in traditional Chinese medicine for pain relief and blood activation. Before being used in the clinics, C. yanhusuo is traditionally processed through dry-frying or frying with vinegar, wine or salt. In this study, eleven alkaloids from Corydalis Rhizoma, namely protopine (1), alpha-allocryptopine (2), tetrahydrocolumbamine (3), coptisine (4), palmatine (5), berberine (6), dehydrocorydaline (7), D, L-tetrahydropalmatine (8), tetrahydroberberine (9), corydaline (10) and tetrahydrocoptisine (11) were simultaneously quantified using a newly developed high performance liquid chromatography-diode array detector (HPLC-DAD) method. The influence of vinegar and wine processing on the content of the main alkaloids of Corydalis Rhizoma was investigated. For this purpose, two common formulations with clinical application, namely the water decoction of Corydalis Rhizoma and its formula Jin Ling Zi San (combination of Corydalis Rhizoma and Toosendan Fructus) were studied. In the two water decoctions, wine and vinegar processing increased the amount of tertiary alkaloids. The differences were more pronounced for Jin Ling Zi San, in which case the content of all tertiary alkaloids (compounds 1, 2, 3, 8, 9, 10, 11) was increased by wine processing.
C1 [Wu, Hongwei; Tang, Liying; Yang, Hongjun; Xu, Haiyu] China Acad Chinese Med Sci, Inst Chinese Mat Med, Beijing 100700, Peoples R China.
   [Waldbauer, Katharina; McKinnon, Ruxandra; Zehl, Martin; Kopp, Brigitte] Univ Vienna, Dept Pharmacognosy, A-1090 Vienna, Austria.
   [Xie, Lianwu] Cent South Univ Forestry & Technol, Coll Sci, Changsha 410004, Hunan, Peoples R China.
RP McKinnon, R (reprint author), Univ Vienna, Dept Pharmacognosy, Althanstr 14, A-1090 Vienna, Austria.
EM ruxandra.mckinnon@univie.ac.at
RI Zehl, Martin/B-5901-2008; Xie, Lianwu/N-9812-2013
OI Zehl, Martin/0000-0001-9685-0373; Xie, Lianwu/0000-0002-9387-4123
FU Sino-Austria Project (China-TCM-Cluster Project) [PP06]; Eurasia Pacific
   Uninet; University of Vienna
FX This research was supported by the Sino-Austria Project
   (China-TCM-Cluster Project PP06). The first author thanks Eurasia
   Pacific Uninet for providing a postdoctoral scholarship. We acknowledge
   support by the Open Access Publishing Fund of University of Vienna.
CR Adsersen A, 2007, J ETHNOPHARMACOL, V113, P179, DOI 10.1016/j.jep.2007.05.006
   An HJ, 2009, J ETHNOPHARMACOL, V122, P573, DOI 10.1016/j.jep.2008.12.030
   Bensky D., 2004, CHINESE HERBAL MED M, P606
   Cao FL, 2011, PHARMACOL BIOCHEM BE, V100, P199, DOI 10.1016/j.pbb.2011.08.016
   Cao L., 2009, CHIN J INF TRADIT CH, V16, P42
   Chang CK, 2001, NEUROSCI LETT, V307, P163, DOI 10.1016/S0304-3940(01)01962-0
   [陈旭 Chen Xu], 2003, [中成药, Chinese Traditional Patent Medicine], V25, P726
   Cheng XY, 2010, J CHROMATOGR SCI, V48, P441, DOI 10.1093/chromsci/48.6.441
   Choi RCY, 2011, EVID-BASED COMPL ALT, P1, DOI 10.1093/ecam/nen085
   Dai YT, 2013, ANAL CHIM ACTA, V766, P61, DOI 10.1016/j.aca.2012.12.019
   Ding B, 2007, J PHARMACEUT BIOMED, V45, P219, DOI 10.1016/j.jpba.2007.06.009
   Dou ZY, 2012, MOLECULES, V17, P951, DOI 10.3390/molecules17010951
   Editorial Committee for the Pharmacopoeia of the People's, 2010, PHARM PEOPL REP CHIN, V1, P133
   Editorial Committee of Zhonghuabencao of State Administration of Traditional Chinese Medicine of People's Republic of China, 1999, ZHONGHUABENCAO, V9, P3
   Han Y, 2012, PLOS ONE, V7, DOI 10.1371/journal.pone.0038627
   Hansel R., 1999, PHARMACOGNOSIE PHYTO, P950
   Jeong EK, 2012, RAPID COMMUN MASS SP, V26, P1661, DOI 10.1002/rcm.6272
   Kang KH, 2009, FOOD CHEM TOXICOL, V47, P2129, DOI 10.1016/j.fct.2009.05.036
   Kim YA, 2010, FOOD CHEM TOXICOL, V48, P722, DOI 10.1016/j.fct.2009.12.002
   Lei Y, 2013, FOOD CHEM, V136, P1117, DOI 10.1016/j.foodchem.2012.09.059
   Li Feng, 2010, Zhong Yao Cai, V33, P910
   Li WF, 2013, TOXICOL APPL PHARM, V272, P21, DOI 10.1016/j.taap.2013.05.035
   Lin MT, 2002, NEUROSCI LETT, V320, P113, DOI 10.1016/S0304-3940(01)02508-3
   Rutters H, 2000, RAPID COMMUN MASS SP, V14, P122, DOI 10.1002/(SICI)1097-0231(20000130)14:2<122::AID-RCM844>3.0.CO;2-R
   Shen X. L., 1994, Yaoxue Xuebao, V29, P887
   SUN AY, 1993, ACTA PHARM SINIC, V14, P301
   Wang C, 2010, ANAL BIOANAL CHEM, V396, P1731, DOI 10.1007/s00216-009-3409-1
   Wang P., 2011, HER MED, V30, P1179
   Wang T., 2003, CHINESE J REHABILITA, V18, P135
   Wang T, 2008, J ETHNOPHARMACOL, V117, P300, DOI 10.1016/j.jep.2008.02.010
   [王晓玲 Wang Xiaoling], 2011, [时珍国医国药, Lishizhen Medicine and Materia Medica Research], V22, P227
   Wangchuk P, 2012, J ETHNOPHARMACOL, V143, P310, DOI 10.1016/j.jep.2012.06.037
   XUAN B, 1994, ACTA PHARM SINIC, V15, P133
   Yue K, 2012, PHARMACOL BIOCHEM BE, V102, P1, DOI 10.1016/j.pbb.2012.03.014
   Yun KJ, 2009, INT IMMUNOPHARMACOL, V9, P1323, DOI 10.1016/j.intimp.2009.08.001
   Zhai XY, 2014, J PHARMACOL SCI, V125, P132, DOI 10.1254/jphs.13263FP
   Zhang X., 2009, SHIZHEN GUOYI GUOYAO, V20, P449
   Zhang X.Y., 2008, J NANJING U TRADITIO, V24, P410
   Zheng KYZ, 2014, PLANTA MED, V80, P159, DOI 10.1055/s-0033-1360314
   ZHU XZ, 1991, MEM I OSWALDO CRUZ, V86, P173, DOI 10.1590/S0074-02761991000600039
   Zhu YP, 1998, CHINESE MAT MED CHEM, P18
NR 41
TC 19
Z9 24
U1 3
U2 42
PU MDPI AG
PI BASEL
PA POSTFACH, CH-4005 BASEL, SWITZERLAND
SN 1420-3049
J9 MOLECULES
JI Molecules
PD AUG
PY 2014
VL 19
IS 8
BP 11487
EP 11504
DI 10.3390/molecules190811487
PG 18
WC Biochemistry & Molecular Biology; Chemistry, Multidisciplinary
SC Biochemistry & Molecular Biology; Chemistry
GA AO6ZW
UT WOS:000341502600046
PM 25093987
OA DOAJ Gold, Green Published
DA 2019-07-15
ER

PT J
AU Yu, TY
   Chen, XZ
   Wang, YJ
   Zhao, RZ
   Mao, SR
AF Yu, Tongya
   Chen, Xianzhi
   Wang, Yinjie
   Zhao, Ruizhi
   Mao, Shirui
TI Modulatory effects of extracts of vinegar-baked Radix Bupleuri and
   saikosaponins on the activity of cytochrome P450 enzymes in vitro
SO XENOBIOTICA
LA English
DT Article
DE Cytochrome P450 enzymes; modulate; saikosaponins; vinegar-baked Radix
   Bupleuri
ID HUMAN LIVER-MICROSOMES; ST JOHNS WORT; DRUG-INTERACTIONS; POLYSACCHARIDE
   PEPTIDES; X RECEPTOR; METABOLISM; INHIBITION; CYP1A2; RATS; EXPRESSION
AB 1. In this article, the modulatory effects of extracts from vinegar-baked Radix Bupleuri (VBRB) and saikosaponins on the activity of CYP1A2, CYP2C9 and CYP3A4 were investigated in vitro.
   2. Microsomal in vitro incubation method was utilized to simulate metabolic reaction under physiological environment by incubating the marker with liver microsomes in the absence or presence of VBRB and saikosaponins. The contents of 4-acetamidophenol, 6 beta-hydroxyltestosterone and 4-hydroxydiclofenac, the metabolites of phenacetin, testosterone and diclofenac, which were selected as specific probe drugs of CYP1A2, CYP2C9 and CYP3A4, respectively, were analyzed by high-performance liquid chromatography.
   3. The production of the metabolites was incubation time dependent. The modulatory effects of different VBRB extracts and saikosaponins on CYP isoforms increased with concentration. Among all the extracts studied, BC1 has a strong inhibition effect compared to the three CYP isoforms tested, while the others have only significant inhibition on the activity of CYP2C9.
   4. This in vitro study demonstrated that various extracts of VBRB tested in this study have negligible potential to interfere with CYP1A2- and CYP3A4-metabolized drugs; risk of herb-drug interaction might occur when VBRB is concurrently taken with CYP2C9 substrates.
C1 [Yu, Tongya; Chen, Xianzhi; Mao, Shirui] Shenyang Pharmaceut Univ, Sch Pharm, Shenyang 110016, Peoples R China.
   [Wang, Yinjie; Zhao, Ruizhi] Guangzhou Univ Chinese Med, Affiliated Hosp 2, Guangzhou, Guangdong, Peoples R China.
RP Mao, SR (reprint author), Shenyang Pharmaceut Univ, Sch Pharm, 103 Wenhua Rd, Shenyang 110016, Peoples R China.
EM 13610241754@163.com; maoshirui@syphu.edu.cn
FU National Natural Science Foundation of China [30672668, 81073063]
FX This research was financially supported by the National Natural Science
   Foundation of China (grant no. 30672668, 81073063).
CR Bailey DG, 1998, CLIN PHARMACOL THER, V64, P248, DOI 10.1016/S0009-9236(98)90173-4
   Chen Y, 2009, XENOBIOTICA, V39, P508, DOI 10.1080/00498250902951763
   Cheng Y, 2013, CHIN J NAT MEDICINES, V11, P302, DOI [10.1016/S1875-5364(13)60033-3, 10.3724/SP.J.1009.2013.00302]
   Crespi Charles L, 2006, Methods Mol Biol, V320, P109
   Huang L, 2013, J ETHNOPHARMACOL, V148, P596, DOI 10.1016/j.jep.2013.05.008
   Kirchheiner J, 2005, CLIN PHARMACOL THER, V77, P1, DOI 10.1016/j.clpt.2004.08.009
   Lee J, 2011, J CHROMATOGR B, V879, P3887, DOI 10.1016/j.jchromb.2011.10.040
   Lee KS, 2013, J APPL TOXICOL, V33, P100, DOI 10.1002/jat.1720
   Lee SY, 2013, FOOD CHEM TOXICOL, V51, P343, DOI 10.1016/j.fct.2012.10.012
   Li SQ, 2009, PHARM J CHIN PEOPLES, V25, P227
   Moltke LL, 2004, J PHARM PHARMACOL, V56, P1039
   Moore LB, 2000, P NATL ACAD SCI USA, V97, P7500, DOI 10.1073/pnas.130155097
   Obach RS, 2000, J PHARMACOL EXP THER, V294, P88
   Pan S. L., 2006, BUPLEURUM SPECIES SC
   Pan Y, 2011, J ETHNOPHARMACOL, V133, P881, DOI 10.1016/j.jep.2010.11.026
   Qi XY, 2013, FOOD CHEM TOXICOL, V56, P392, DOI 10.1016/j.fct.2013.02.054
   Ravindranath V, 2013, EXPERT OPIN DRUG MET, V9, P551, DOI 10.1517/17425255.2013.759208
   Schmidt BM, 2007, NAT CHEM BIOL, V3, P360, DOI 10.1038/nchembio0707-360
   Shen Guolin, 2009, Zhongguo Zhong Yao Za Zhi, V34, P1705
   Su T, 2013, J ETHNOPHARMACOL, V146, P734, DOI 10.1016/j.jep.2013.01.028
   Sun P, 2008, LISHIZHEN MED MAT ME, V19, P2926
   Umehara KI, 2012, PHARM RES-DORDR, V29, P603, DOI 10.1007/s11095-011-0607-2
   Wang XY, 2013, J ETHNOPHARMACOL, V150, P781, DOI 10.1016/j.jep.2013.09.055
   Wu Bl, 2011, CHIN J EXP TRAD MED, V17, P235
   Wu DY, 2008, J HARBIN MED U, V5, P443
   Yao HT, 2012, J ETHNOPHARMACOL, V142, P121, DOI 10.1016/j.jep.2012.04.024
   Yeung JHK, 2012, PHYTOMEDICINE, V19, P457, DOI 10.1016/j.phymed.2011.09.077
   Yeung JHK, 2011, PHYTOMEDICINE, V18, P1170, DOI 10.1016/j.phymed.2011.06.002
   Yuan R, 2002, DRUG METAB DISPOS, V30, P1311, DOI 10.1124/dmd.30.12.1311
   Zhao RZ, 2010, J ETHNOPHARMACOL, V132, P421, DOI 10.1016/j.jep.2010.08.021
   Zhao RZ, 2009, J ETHNOPHARMACOL, V126, P415, DOI 10.1016/j.jep.2009.09.023
   Zhao RZ, 2011, BIOINF BIOM WORKSH B, P740
   Zhao Y, 2012, PHYTOTHER RES, V26, P277, DOI 10.1002/ptr.3554
   Zhu S, 2006, FITOTERAPIA, V77, P100, DOI 10.1016/j.fitote.2005.11.005
   Zhu ZB, 2009, ENVIRON EXP BOT, V66, P326, DOI 10.1016/j.envexpbot.2009.03.017
NR 35
TC 8
Z9 8
U1 2
U2 33
PU INFORMA HEALTHCARE
PI LONDON
PA TELEPHONE HOUSE, 69-77 PAUL STREET, LONDON EC2A 4LQ, ENGLAND
SN 0049-8254
EI 1366-5928
J9 XENOBIOTICA
JI Xenobiotica
PD OCT
PY 2014
VL 44
IS 10
BP 861
EP 867
DI 10.3109/00498254.2014.914600
PG 7
WC Pharmacology & Pharmacy; Toxicology
SC Pharmacology & Pharmacy; Toxicology
GA AQ8NA
UT WOS:000343081100001
PM 24779639
DA 2019-07-15
ER
