# Supplementary material for: Knowledge Domain and Emerging Trends in Vinegar Research: A Bibliometric Review of the Literature from WoSCC
Source: Foods. 2020 Feb 10;9(2):166. doi: 10.3390/foods9020166 (PMC7074530; doi:10.3390/foods9020166)
Supplement: Supplementary file 1 [file foods-09-00166-s001.zip › Supplementary files/Supplementary Material/WoSCC dataset for CiteSpace/data/download2014_12x5unique.txt]

PT J
AU Chen, QS
   Sun, CC
   Ouyang, Q
   Liu, AP
   Li, HH
   Zhao, JW
AF Chen, Quansheng
   Sun, Cuicui
   Ouyang, Qin
   Liu, Aiping
   Li, Huanhuan
   Zhao, Jiewen
TI Classification of vinegar with different marked ages using olfactory
   sensors and gustatory sensors
SO ANALYTICAL METHODS
LA English
DT Article
ID NEAR-INFRARED SPECTROSCOPY; DATA-FUSION; MULTIVARIATE-ANALYSIS;
   ELECTRONIC TONGUE; MASS-SPECTROMETRY; FOOD ANALYSIS; ACETIC-ACID; NOSE;
   FERMENTATION; ARRAY
AB An improved classification of vinegar with different marked ages is presented using a combination of gustatory sensors and olfactory sensors. Herein, the gustatory sensor system is developed using four electrodes (gold, copper, platinum and glassy carbon) in a standard three-electrode configuration, and the olfactory system is developed based on a colorimetric sensor array. Initially, the data obtained from the two sensor systems were analyzed separately. Then, the potential of the combination of the two sensor systems for classification is investigated. Principal component analysis (PCA) and linear discriminant analysis (LDA), as two classification tools, are used for data classification. The results show that the capability of discrimination of the combined system is superior to that obtained with the two sensor systems separately, and eventually LDA achieved 100% classification rate by cross-validation. This work indicates that the combination of gustatory sensor systems and olfactory sensor systems can be a useful tool for the classification of vinegar with different marked ages.
C1 [Chen, Quansheng; Sun, Cuicui; Ouyang, Qin; Liu, Aiping; Li, Huanhuan; Zhao, Jiewen] Jiangsu Univ, Sch Food & Biol Engn, Zhenjiang 212013, Peoples R China.
RP Chen, QS (reprint author), Jiangsu Univ, Sch Food & Biol Engn, Zhenjiang 212013, Peoples R China.
EM qschen@ujs.edu.cn
RI Chen, Quansheng/S-7064-2016
OI Chen, Quansheng/0000-0003-2498-3278
FU National Natural Science Foundation of China [31271875]
FX This work has been financially supported by the National Natural Science
   Foundation of China (31271875). We are also grateful to Jiangsu Hengshun
   Vinegar-Industry Co., Ltd. for providing vinegar samples.
CR Apetrei C, 2007, ELECTROCHIM ACTA, V52, P2588, DOI 10.1016/j.electacta.2006.09.014
   Arroyo T, 2009, J AGR FOOD CHEM, V57, P11543, DOI 10.1021/jf902109y
   Berrueta LA, 2007, J CHROMATOGR A, V1158, P196, DOI 10.1016/j.chroma.2007.05.024
   Biancolillo A, 2014, ANAL CHIM ACTA, V820, P23, DOI 10.1016/j.aca.2014.02.024
   Cai JR, 2013, ANAL METHODS-UK, V5, P2324, DOI [10.1039/c3ay00041a, 10.1039/c3ay00041]
   Casale M, 2006, ANAL CHIM ACTA, V557, P360, DOI 10.1016/j.aca.2005.10.063
   Chen QS, 2014, LWT-FOOD SCI TECHNOL, V57, P502, DOI 10.1016/j.lwt.2014.02.031
   Chen QS, 2013, J PHARMACEUT BIOMED, V84, P77, DOI 10.1016/j.jpba.2013.05.046
   Chen QS, 2013, SENSOR ACTUAT B-CHEM, V183, P608, DOI 10.1016/j.snb.2013.04.033
   Cirlini M, 2011, FOOD CHEM, V124, P1678, DOI 10.1016/j.foodchem.2010.07.065
   Delgado M. Rodriguez, 2012, ATMOS ENVIRON, V51, P278
   Dias LG, 2014, FOOD CHEM, V160, P321, DOI 10.1016/j.foodchem.2014.03.072
   Erbe T, 2000, EUR FOOD RES TECHNOL, V211, P6, DOI 10.1007/s002170050581
   Fan W, 2011, ANAL METHODS-UK, V3, P1872, DOI 10.1039/c1ay05101f
   Fu L, 2013, EUR FOOD RES TECHNOL, V237, P795, DOI 10.1007/s00217-013-2056-0
   Gobbi E, 2011, FOOD RES INT, V44, P992, DOI 10.1016/j.foodres.2011.02.041
   Goncalves JL, 2014, FOOD CHEM, V160, P266, DOI 10.1016/j.foodchem.2014.03.065
   Hartyani P, 2013, FOOD CONTROL, V32, P262, DOI 10.1016/j.foodcont.2012.10.035
   Hillmann H, 2012, J AGR FOOD CHEM, V60, P9974, DOI 10.1021/jf3033705
   Hong XZ, 2014, ANAL METHODS-UK, V6, P3133, DOI 10.1039/c3ay42145g
   Hsieh CW, 2013, J AGR FOOD CHEM, V61, P7276, DOI 10.1021/jf401542q
   Li HH, 2014, ANAL METHODS-UK, V6, P6271, DOI 10.1039/c4ay00014e
   Ordonez JL, 2013, FOOD CHEM, V141, P2713, DOI 10.1016/j.foodchem.2013.05.087
   Ouyang Q, 2013, FOOD RES INT, V51, P633, DOI 10.1016/j.foodres.2012.12.032
   Pizarro C, 2013, FOOD CHEM, V138, P915, DOI 10.1016/j.foodchem.2012.11.087
   Sastry GM, 2013, J CHEM INF MODEL, V53, P1531, DOI 10.1021/ci300463g
   Sliwinska M, 2014, J AGR FOOD CHEM, V62, P1423, DOI 10.1021/jf403215y
   Smyth H, 2013, CHEM REV, V113, P1429, DOI 10.1021/cr300076c
   Tomren AL, 2012, ENERG FUEL, V26, P5679, DOI 10.1021/ef300620r
   Vera L, 2011, TALANTA, V87, P136, DOI 10.1016/j.talanta.2011.09.052
   Xu W, 2011, FOOD MICROBIOL, V28, P1175, DOI 10.1016/j.fm.2011.03.011
   Ya Z, 2012, FLAVOUR FRAG J, V27, P165, DOI 10.1002/ffj.3081
   Yoo YK, 2012, ANAL CHEM, V84, P8240, DOI 10.1021/ac3015615
NR 33
TC 11
Z9 11
U1 2
U2 43
PU ROYAL SOC CHEMISTRY
PI CAMBRIDGE
PA THOMAS GRAHAM HOUSE, SCIENCE PARK, MILTON RD, CAMBRIDGE CB4 0WF, CAMBS,
   ENGLAND
SN 1759-9660
EI 1759-9679
J9 ANAL METHODS-UK
JI Anal. Methods
PY 2014
VL 6
IS 24
BP 9783
EP 9790
DI 10.1039/c4ay02386b
PG 8
WC Chemistry, Analytical; Food Science & Technology; Spectroscopy
SC Chemistry; Food Science & Technology; Spectroscopy
GA AU2MF
UT WOS:000345451700035
DA 2019-07-15
ER

PT J
AU Baek, CH
   Park, EH
   Baek, SY
   Jeong, ST
   Kim, MD
   Kwon, JH
   Jeong, YJ
   Yeo, SH
AF Baek, Chang Ho
   Park, Eun-Hee
   Baek, Seong Yeol
   Jeong, Seok-Tae
   Kim, Myoung-Dong
   Kwon, Joong-Ho
   Jeong, Yong-Jin
   Yeo, Soo-Hwan
TI Characterization of Acetobacter pomorum KJY8 Isolated from Korean
   Traditional Vinegar
SO JOURNAL OF MICROBIOLOGY AND BIOTECHNOLOGY
LA English
DT Article
DE Vinegar; acetic acid bacteria; Acetobacter pomorum
ID ACETIC-ACID BACTERIA; PERFORMANCE LIQUID-CHROMATOGRAPHY; SP. NOV;
   FERMENTATION
AB Acetobacter sp. strains were isolated from traditional vinegar collected in Daegu city and Gyeongbuk province. The strain KJY8 showing a high acetic acid productivity was isolated and characterized by phenotypic, chemotaxonomic, and phylogenetic inference based on 16S rRNA sequence analysis. The chemotaxonomic and phylogenetic analyses revealed the isolate to be a strain of Acetobacter pomorum.. The isolate showed a G+C content of 60.8 mol%. It contained LL-diaminopimelic acid (LL-A(2)pm) as the cell wall amino acid and ubiquinone Q(9) (H6) as the major quinone. The predominant cellular fatty acids were C-18:1 w9c, w12t, and w7c. Strain KJY8 grew rapidly on glucose-yeast extract (GYC) agar and formed pale white colonies with smooth to rough surfaces. The optimum.cultivation conditions for acetic acid production by the KJY8 strain were 20 degrees C and pH 3.0, with an initial ethanol concentration of 9% (w/v) to produce an acetic acid concentration of 8% (w/v).
C1 [Baek, Chang Ho; Baek, Seong Yeol; Jeong, Seok-Tae; Yeo, Soo-Hwan] RDA, Fermented Food Sci Div, Dept Agrofood Resources, NAAS, Jeollabuk Do 565850, South Korea.
   [Park, Eun-Hee; Kim, Myoung-Dong] Kangwon Natl Univ, Dept Food Sci & Biotechnol, Chunchon 200701, South Korea.
   [Kwon, Joong-Ho] Kyungpook Natl Univ, Dept Food Sci & Technol, Taegu 702701, South Korea.
   [Jeong, Yong-Jin] Keimyung Univ, Dept Food Sci & Technol, Taegu 704701, South Korea.
RP Yeo, SH (reprint author), RDA, Fermented Food Sci Div, Dept Agrofood Resources, NAAS, Jeollabuk Do 565850, South Korea.
EM yeobio@korea.kr
FU "Cooperative Research Program for Agricultural Science & Technology
   Development", Rural Development Administration, Republic of Korea
   [PJ00848801]
FX This study was carried out with the support of the "Cooperative Research
   Program for Agricultural Science & Technology Development (PJ00848801)",
   Rural Development Administration, Republic of Korea.
CR ASAI T, 1964, J GEN APPL MICROBIOL, V10, P95, DOI 10.2323/jgam.10.95
   Bartowsky EJ, 2003, LETT APPL MICROBIOL, V36, P307, DOI 10.1046/j.1472-765X.2003.01314.x
   Boesch C, 1998, SYST APPL MICROBIOL, V21, P220, DOI 10.1016/S0723-2020(98)80026-X
   Cairns AM, 2002, J DENT, V30, P313, DOI 10.1016/S0300-5712(02)00044-1
   Escalante A, 2008, INT J FOOD MICROBIOL, V124, P126, DOI 10.1016/j.ijfoodmicro.2008.03.003
   Kelly KL, 1976, SPECIAL PUBLICATION, V440
   Ley J De, 1984, BERGEYS MANUAL SYSTE
   Lisdiyanti P, 2006, INT J SYST EVOL MICR, V56, P2101, DOI 10.1099/ijs.0.63252-0
   SAITOU N, 1987, MOL BIOL EVOL, V4, P406
   Shin JS, 2003, J KOREAN SOC FOOD SC, V32, P381
   SHIRLING E. B., 1966, INT J SYST BACTERIOL, V16, P313
   Sokollek SJ, 1998, INT J SYST BACTERIOL, V48, P935, DOI 10.1099/00207713-48-3-935
   Sokollek SJ, 1997, SYST APPL MICROBIOL, V20, P481, DOI 10.1016/S0723-2020(97)80017-3
   Stackebrandt E., 1993, NUCL ACIDS CLASSIFIC
   Takeuchi M, 1998, INT J SYST BACTERIOL, V48, P907, DOI 10.1099/00207713-48-3-907
   TAMAOKA J, 1984, FEMS MICROBIOL LETT, V25, P125, DOI 10.1111/j.1574-6968.1984.tb01388.x
   TAMAOKA J, 1983, J APPL BACTERIOL, V54, P31, DOI 10.1111/j.1365-2672.1983.tb01297.x
   Tanaka M, 2000, BIOSCI BIOTECH BIOCH, V64, P757, DOI 10.1271/bbb.64.757
   THOMPSON JD, 1994, NUCLEIC ACIDS RES, V22, P4673, DOI 10.1093/nar/22.22.4673
   Tittsler RP, 1936, J BACTERIOL, V31, P575
   Wu JJ, 2010, CURR MICROBIOL, V60, P280, DOI 10.1007/s00284-009-9538-0
   Yamada Y, 1997, BIOSCI BIOTECH BIOCH, V61, P1244, DOI 10.1271/bbb.61.1244
   YAMADA Y, 1973, J GEN APPL MICROBIOL, V19, P59, DOI 10.2323/jgam.19.59
   Yeo SH, 2004, J MICROBIOL BIOTECHN, V14, P276
NR 24
TC 0
Z9 0
U1 0
U2 7
PU KOREAN SOC MICROBIOLOGY & BIOTECHNOLOGY
PI SEOUL
PA KOREA SCI TECHNOL CENTER #507,  635-4 YEOGSAM-DONG, KANGNAM-GU, SEOUL
   135-703, SOUTH KOREA
SN 1017-7825
EI 1738-8872
J9 J MICROBIOL BIOTECHN
JI J. Microbiol. Biotechnol.
PD DEC
PY 2014
VL 24
IS 12
BP 1679
EP 1684
DI 10.4014/jmb.1408.08046
PG 6
WC Biotechnology & Applied Microbiology; Microbiology
SC Biotechnology & Applied Microbiology; Microbiology
GA AX6HT
UT WOS:000347024300011
PM 25179899
DA 2019-07-15
ER

PT J
AU Kocher, GS
   Dhillon, HK
   Joshi, N
AF Kocher, Gurvinder Singh
   Dhillon, Harminder Kaur
   Joshi, Nishu
TI Scale Up of Sugarcane Vinegar Production by Recycling of Successive
   Fermentation Batches and its Organoleptic Evaluation
SO JOURNAL OF FOOD PROCESSING AND PRESERVATION
LA English
DT Article
ID ACETIC-ACID; WINE VINEGAR; VOLATILE COMPOUNDS; OPTIMIZATION; CAPACITY;
   BEVERAGE; QUALITY; JUICE
AB Sugarcane with a high content of sugar is a potential substrate for making vinegar through alcoholic and acetous fermentation. As an alternative to the longer traditional batch scale vinegar fermentation, a fermentation process involving successive discontinuous cycles of acetification was developed. The cycles standardized for 3 days of shaking (75rpm) and addition of (NH4) 2SO4 and KH2PO4 were recycled with previous lots of fermentation resulting in vinegar production with a time period of 7.6 days compared with 24 days of batch fermentation. The volatile's characterization of sugarcane vinegar identified 50 compounds with 24 esters, 4 alcohols, 2 phenols (aromatic hydrocarbons), 3 ketones, 6 alkene derivative, 3 carboxylic acids, 1 aldehyde and 8 miscellaneous compounds. Physicochemical characterization of vinegar revealed a maximum total phenol content of 67.09 +/- 1.21mg/100mL in control while ascorbic acid content of 108.49 +/- 1.11mg/100mL was best obtained in the treatment of shaking at 75rpm along with supplements. Practical Applications The result of this work will have practical applications in providing a less time-consuming and highly efficient method for vinegar production thus, promoting an impetus to the setting up of natural vinegar production plants in this part of the country.
C1 [Kocher, Gurvinder Singh; Dhillon, Harminder Kaur; Joshi, Nishu] Punjab Agr Univ, Dept Microbiol, Ludhiana 141004, Punjab, India.
RP Kocher, GS (reprint author), Punjab Agr Univ, Dept Microbiol, Ludhiana 141004, Punjab, India.
EM gskocher@pau.edu
FU Department of Science and Technology
FX The authors are thankful to the Department of Science and Technology for
   providing funds for carrying out part of this study. The help received
   from Dr. L. F. Bisson, Professor and Ms. Cary Doyle, Staff Research
   Associate, Department of Viticulture and Enology for HPLC analysis of
   sugarcane vinegar samples is greatly acknowledged.
CR Al-Judaibi A. A., 2011, J AGR BIOL SCI, V62, P301
   Amerine M. A., 1980, TECHNOLOGY WINE MAKI
   AOAC, 2000, OFFICIAL METHODS ANA
   Aurand L. W., 1965, VOLATILE COMPONENTS
   Ayub M., 2010, INT J NUTR METAB, V2, P27
   Berraud C, 2000, BIOTECHNOL LETT, V22, P451, DOI 10.1023/A:1005639030971
   CAPUTI A, 1968, AM J ENOL VITICULT, V19, P160
   Cheema H, 2007, GSTAT SOFTWARE PACKA
   Chinnici F, 2009, J AGR FOOD CHEM, V57, P4784, DOI 10.1021/jf804005w
   Dande Sreeramulu, 2011, Food and Nutrition Sciences, V2, P422, DOI 10.4236/fns.2011.25059
   de Ory I, 1999, BIOPROCESS ENG, V21, P187, DOI 10.1007/s004490050661
   Delia M. T., 2010, J AGROALIMENT PROCES, V16, P155
   Dharmadhikari M., 2012, WINE AERATION ITS AD
   Duarte FC, 2012, CIENCIA TECNOL ALIME, V32, P471, DOI 10.1590/S0101-20612012005000070
   Ferreira M. J., 2003, REV BRAS ENG AGR AMB, V9, P73
   Fregapane G, 2003, EUR FOOD RES TECHNOL, V216, P63, DOI 10.1007/s00217-002-0587-x
   Gong H. -J., 2011, ACTA AGR JIANGXI
   Gullo M, 2008, INT J FOOD MICROBIOL, V125, P46, DOI 10.1016/j.ijfoodmicro.2007.11.076
   Jimenez-Hornero JE, 2009, BIOCHEM ENG J, V45, P1, DOI 10.1016/j.bej.2009.01.009
   Joaquim M. D. A., 2007, PHYTOCHEMISTRY, V68, P1165
   Joshi N., 2010, THESIS PAU LUDHIANA
   Karmarkar R., 2010, SUGAR TECHNOL, V13, P47
   Kim J., 2005, APPL BIOCHEM BIOTECH, V5, P121
   Kocher GS, 2006, J I BREWING, V112, P264, DOI 10.1002/j.2050-0416.2006.tb00722.x
   Kondo S, 2001, BIOSCI BIOTECH BIOCH, V65, P2690, DOI 10.1271/bbb.65.2690
   Krusong W., 2011, 2 INT C BIOT FOOD SC, V7
   Kuriowa T., 1977, RICE VINEGAR AN ORIE
   Lea A.G.H., 1989, PROCESSED APPLE PROD, P279
   Maal B. K., 2010, INT J MED MED SCI, V1, P1
   Malik C. P., 1980, PLANT ENZYMOLOGY HIS
   Phanikumar H. K., 2011, SUGARCANE JUICE POWD
   Plata C, 2003, FOOD MICROBIOL, V20, P217, DOI 10.1016/S0740-0020(02)00101-6
   Rakmai R., 2009, THESIS PRINCE SONGKL
   Rao Z. A., 2011, PESQUI VET BRASIL, V31, P99
   Rivera-Espinoza Y, 2005, WORLD J MICROB BIOT, V21, P447, DOI 10.1007/s11274-004-1878-0
   Sacchi KL, 2005, AM J ENOL VITICULT, V56, P197
   Sanchez-Moreno C, 1999, FOOD RES INT, V32, P407, DOI 10.1016/S0963-9969(99)00097-6
   Sossou S. K., 2009, PAK J BIOL SCI, V11, P859
   Sugiyama A, 2003, NUTR RES, V23, P1291, DOI 10.1016/S0271-5317(03)00116-7
   Tesfaye W, 2000, J I BREWING, V106, P215, DOI 10.1002/j.2050-0416.2000.tb00060.x
   The Gazette Of India Extraordinary, 1996, Part II-Section 3(I), Patent No. 3445245
   Tzeng DI, 2010, J FOOD QUALITY, V33, P248, DOI 10.1111/j.1745-4557.2010.00305.x
   Uppal S., 2009, THESIS PAU LUDHIANA
   Valero E, 2005, J SCI FOOD AGR, V85, P603, DOI 10.1002/jsfa.2016
   Yang HL, 2011, AFR J BIOTECHNOL, V10, P8421
NR 45
TC 4
Z9 4
U1 1
U2 21
PU WILEY-BLACKWELL
PI HOBOKEN
PA 111 RIVER ST, HOBOKEN 07030-5774, NJ USA
SN 0145-8892
EI 1745-4549
J9 J FOOD PROCESS PRES
JI J. Food Process Preserv.
PD JUN
PY 2014
VL 38
IS 3
BP 955
EP 963
DI 10.1111/jfpp.12050
PG 9
WC Food Science & Technology
SC Food Science & Technology
GA AJ4AZ
UT WOS:000337612900025
DA 2019-07-15
ER

PT J
AU Budak, NH
   Aykin, E
   Seydim, AC
   Greene, AK
   Guzel-Seydim, ZB
AF Budak, Nilgun H.
   Aykin, Elif
   Seydim, Atif C.
   Greene, Annel K.
   Guzel-Seydim, Zeynep B.
TI Functional Properties of Vinegar
SO JOURNAL OF FOOD SCIENCE
LA English
DT Review
DE acetic acid bacteria; bioactive compounds; therapeutic effects; vinegar
ID ACETIC-ACID BACTERIA; TRADITIONAL BALSAMIC VINEGAR; ESCHERICHIA-COLI
   O157-H7; CORONARY-HEART-DISEASE; CHOLESTEROL-FED RATS; ORGANIC-ACIDS;
   ANTIOXIDANT ACTIVITY; HEALTHY-SUBJECTS; UNPOLISHED RICE; WINE VINEGAR
AB A variety of natural vinegar products are found in civilizations around the world. A review of research on these fermented products indicates numerous reports of health benefits derived by consumption of vinegar components. Therapeutic effects of vinegar arising from consuming the inherent bioactive components including acetic acid, gallic acid, catechin, ephicatechin, chlorogenic acid, caffeic acid, p-coumaric acid, and ferulic acid cause antioxidative, antidiabetic, antimicrobial, antitumor, antiobesity, antihypertensive, and cholesterol-lowering responses. The aims of this article are to discuss vinegar history, production, varieties, acetic acid bacteria, and functional properties of vinegars.
C1 [Budak, Nilgun H.] Suleyman Demirel Univ, Egirdir Vocat Sch, Dept Food Technol, TR-32200 Isparta, Turkey.
   [Aykin, Elif] Akdeniz Univ, Fac Engn, Dept Food Engn, TR-07058 Antalya, Turkey.
   [Seydim, Atif C.; Guzel-Seydim, Zeynep B.] Suleyman Demirel Univ, Fac Engn, Dept Food Technol, TR-32200 Isparta, Turkey.
   [Greene, Annel K.] Clemson Univ, Dept Anim & Vet Sci, Clemson, SC USA.
RP Budak, NH (reprint author), Suleyman Demirel Univ, Egirdir Vocat Sch, Dept Food Technol, TR-32200 Isparta, Turkey.
EM nilgunbu-dak@sdu.edu.tr
RI Aykin, Elif/C-2354-2016
OI Aykin, Elif/0000-0003-4427-9819; SEYDIM, ATIF CAN/0000-0003-3808-509X;
   Guzel-Seydim, Zeynep Banu/0000-0002-1536-6545
CR Abe K, 2007, BIOSCI BIOTECH BIOCH, V71, P2124, DOI 10.1271/bbh.60670
   Adams RD, 1985, MICROBIOLOGY FERMENT, P1
   Alonso AM, 2004, FOOD RES INT, V37, P715, DOI 10.1016/j.foodres.2004.03.007
   Bartowsky EJ, 2008, INT J FOOD MICROBIOL, V125, P60, DOI 10.1016/j.ijfoodmicro.2007.10.016
   Beaglehole R, 2001, LANCET, V358, P661, DOI 10.1016/S0140-6736(01)05784-1
   Berliner JA, 1996, FREE RADICAL BIO MED, V20, P707, DOI 10.1016/0891-5849(95)02173-6
   Bielecki S, 2000, BIOPOLYMERS POLYSACC, P37
   Bjornsdottir K, 2006, APPL ENVIRON MICROB, V72, P660, DOI 10.1128/AEM.72.1.660-664.2006
   Blackburn CV, 2002, FOODBORNE PATHOG DIS, P56
   Booth IR, 1989, MECH ACTION FOOD PRE, P119
   Brennan M, 2000, LEBENSM-WISS TECHNOL, V33, P285, DOI 10.1006/fstl.2000.0657
   BRIGHENTI F, 1995, EUR J CLIN NUTR, V49, P242
   Brul S, 1999, INT J FOOD MICROBIOL, V50, P1, DOI 10.1016/S0168-1605(99)00072-0
   Buchanan RL, 1996, APPL ENVIRON MICROB, V62, P4009
   Budak HN, 2010, J SCI FOOD AGR, V90, P2021, DOI 10.1002/jsfa.4047
   Budak HN., 2010, THESIS S DEMIREL U I
   Budak NH, 2011, J AGR FOOD CHEM, V59, P6638, DOI 10.1021/jf104912h
   Buonocore G, 2010, SEMIN FETAL NEONAT M, V15, P186, DOI 10.1016/j.siny.2010.04.003
   Caligiani A, 2007, ANAL CHIM ACTA, V585, P110, DOI 10.1016/j.aca.2006.12.016
   Callejon RM, 2008, EUR FOOD RES TECHNOL, V227, P93, DOI 10.1007/s00217-007-0697-6
   CHAN ELP, 1994, AM J NEPHROL, V14, P295, DOI 10.1159/000168737
   Chang JM, 2007, FOOD MICROBIOL, V24, P745, DOI 10.1016/j.fm.2007.03.005
   Chen CX, 2009, FOOD BIOPROD PROCESS, V87, P334, DOI 10.1016/j.fbp.2009.03.003
   Cheng HY, 2003, FOOD RES INT, V36, P49, DOI 10.1016/S0963-9969(02)00107-2
   Cocchi M, 2006, TALANTA, V69, P1166, DOI 10.1016/j.talanta.2005.12.032
   Critchley JA, 2003, JAMA-J AM MED ASSOC, V290, P86, DOI 10.1001/jama.290.1.86
   Davalos A, 2005, FOOD CHEM, V93, P325, DOI 10.1016/j.foodchem.2004.09.030
   Dohar JE, 2003, PEDIATR INFECT DIS J, V22, P299
   EBIHARA K, 1988, AGR BIOL CHEM TOKYO, V52, P1311
   Ebrahim S, 2001, INT J EPIDEMIOL, V30, P201, DOI 10.1093/ije/30.2.201
   Entani E, 1998, J FOOD PROTECT, V61, P953, DOI 10.4315/0362-028X-61.8.953
   Escudero ME, 1999, J FOOD PROTECT, V62, P665, DOI 10.4315/0362-028X-62.6.665
   Fang TJ, 2000, J FOOD DRUG ANAL, V8, P187
   FAO/WHO, 1982, EUR REG STA IN PRESS, P34
   Fernandez-Mar MI, 2012, FOOD CHEM, V130, P797, DOI 10.1016/j.foodchem.2011.08.023
   Fernandez-Perez R, 2010, FOOD MICROBIOL, V27, P973, DOI 10.1016/j.fm.2010.05.020
   Fukami H., 2009, ANTIAGING MED, V6, P60
   Fukami H, 2010, J AGR FOOD CHEM, V58, P4084, DOI 10.1021/jf9045842
   Fukushima M, 1999, BIOSCI BIOTECH BIOCH, V63, P202, DOI 10.1271/bbb.63.202
   Fushimi T, 2006, BRIT J NUTR, V95, P916, DOI 10.1079/BJN20061740
   Fushimi T, 2005, BRIT J NUTR, V94, P714, DOI 10.1079/BJN20051545
   Fushimi T, 2002, INT J SPORTS MED, V23, P218, DOI 10.1055/s-2002-23172
   Garcia-Parrilla MC, 1997, J AGR FOOD CHEM, V45, P3487, DOI 10.1021/jf970091s
   Garcia-Parrilla MC, 1999, FOOD RES INT, V32, P433, DOI 10.1016/S0963-9969(99)00105-2
   Giudici Paolo, 2009, P157, DOI 10.1007/978-88-470-0866-3_10
   Giugliano D, 2000, NUTR METAB CARDIOVAS, V10, P38
   Gonzalez A, 2005, INT J FOOD MICROBIOL, V102, P295, DOI 10.1016/j.ijfoodmicro.2004.11.020
   Gullo M, 2006, INT J FOOD MICROBIOL, V106, P209, DOI 10.1016/j.ijfoodmicro.2005.06.024
   Gullo M, 2008, INT J FOOD MICROBIOL, V125, P46, DOI 10.1016/j.ijfoodmicro.2007.11.076
   Gullo M, 2009, APPL ENVIRON MICROB, V75, P2585, DOI 10.1128/AEM.02249-08
   Haruta S, 2006, INT J FOOD MICROBIOL, V109, P79, DOI 10.1016/j.ijfoodmicro.2006.01.015
   Holt J. G. K., 1994, BERGEYS MANUAL DETER, P71
   Honsho S, 2005, BIOL PHARM BULL, V28, P1208, DOI 10.1248/bpb.28.1208
   Horiuchi JI, 1999, J BIOSCI BIOENG, V88, P107, DOI 10.1016/S1389-1723(99)80186-8
   Hu FB, 1999, AM J CLIN NUTR, V69, P890
   Iriti M, 2010, BIOACTIVE FOODS IN PROMOTING HEALTH: FRUITS AND VEGETABLES, P581, DOI 10.1016/B978-0-12-374628-3.00038-4
   Ito H., 1978, Journal of the Society of Brewing, Japan [Nihon Jozo Kyokai Zasshi], V73, P200
   Johnston Carol S, 2006, MedGenMed, V8, P61
   Johnston CS, 2006, J AM COLL NUTR, V25, P436
   Johnston CS, 2005, J AM DIET ASSOC, V105, P1939, DOI 10.1016/j.jada.2005.07.012
   Johnston CS, 2004, DIABETES CARE, V27, P281, DOI 10.2337/diacare.27.1.281
   KEYS A, 1995, AM J CLIN NUTR, V61, p1321S, DOI 10.1093/ajcn/61.6.1321S
   Kondo S, 2001, CURR BIOL, V11, P1202, DOI 10.1016/S0960-9822(01)00324-4
   Kondo S, 2001, BIOSCI BIOTECH BIOCH, V65, P2690, DOI 10.1271/bbb.65.2690
   Krieger M, 1998, P NATL ACAD SCI USA, V95, P4077, DOI 10.1073/pnas.95.8.4077
   Krystynowicz A., 2000, Mededelingen Faculteit Landbouwkundige en Toegepaste Biologische Wetenschappen Universiteit Gent, V65, P213
   LARANJINHA JAN, 1994, BIOCHEM PHARMACOL, V48, P487, DOI 10.1016/0006-2952(94)90278-X
   Lee MK, 2007, CHEM-BIOL INTERACT, V170, P9, DOI 10.1016/j.cbi.2007.06.037
   Leeman M, 2005, EUR J CLIN NUTR, V59, P1266, DOI 10.1038/sj.ejcn.1602238
   Liljeberg H, 1998, EUR J CLIN NUTR, V52, P368, DOI 10.1038/sj.ejcn.1600572
   Lim S, 2009, METABOLISM, V58, P8, DOI 10.1016/j.metabol.2008.07.027
   Lin WL, 2011, INT J BIOL MACROMOL, V49, P194, DOI 10.1016/j.ijbiomac.2011.04.011
   Liu F, 2009, FOOD CHEM, V115, P1430, DOI 10.1016/j.foodchem.2009.01.073
   Lloyd-Jones D, 2010, CIRCULATION, V121, pE46, DOI 10.1161/CIRCULATIONAHA.109.192667
   Maes M, 2011, PROG NEURO-PSYCHOPH, V35, P676, DOI 10.1016/j.pnpbp.2010.05.004
   Masino F, 2008, FOOD CHEM, V106, P90, DOI 10.1016/j.foodchem.2007.05.069
   Matsuura R, 2008, J AGR FOOD CHEM, V56, P544, DOI 10.1021/jf0717992
   Matui Y, 1998, JPN PHARMACOL THER, V26, P23
   Mazza Stefano, 2009, P17, DOI 10.1007/978-88-470-0866-3_2
   Mejias RC, 2002, J CHROMATOGR A, V953, P7, DOI 10.1016/S0021-9673(02)00122-X
   Mermel VL, 2004, TRENDS FOOD SCI TECH, V15, P532, DOI 10.1016/j.tifs.2004.03.0054
   Mimura A, 2004, BIOFACTORS, V22, P93, DOI 10.1002/biof.5520220118
   Morales ML, 1998, J CHROMATOGR A, V822, P45, DOI 10.1016/S0021-9673(98)00572-X
   Nanda K, 2004, J EXP CLIN CANC RES, V23, P69
   Nishidai S, 2000, BIOSCI BIOTECH BIOCH, V64, P1909, DOI 10.1271/bbb.64.1909
   Nishikawa Y, 2001, J JPN SOC FOOD SCI, V48, P73
   Nishino H, 2005, ONCOLOGY-BASEL, V69, P38, DOI 10.1159/000086631
   Ogawa M, 2000, GENE, V245, P21, DOI 10.1016/S0378-1119(00)00018-4
   Ogawa N, 2000, J NUTR, V130, P507
   Ohnami K., 1985, KISO TO RINSHO, V19, P237
   Ojansivu L, 2011, TRENDS FOOD SCI TECH, V22, P40, DOI 10.1016/j.tifs.2010.11.005
   Ostman E, 2005, EUR J CLIN NUTR, V59, P983, DOI 10.1038/sj.ejcn.1602197
   Ou Andi Shau-mei, 2009, P223, DOI 10.1007/978-88-470-0866-3_14
   Plessi M, 2006, J FOOD COMPOS ANAL, V19, P49, DOI 10.1016/J.JFCA.2004.10.008
   Ramadan MF, 2012, J FUNCT FOODS, V4, P39, DOI 10.1016/j.jff.2011.12.007
   Rauha JP, 2000, INT J FOOD MICROBIOL, V56, P3, DOI 10.1016/S0168-1605(00)00218-X
   Rhee MS, 2003, APPL ENVIRON MICROB, V69, P2959, DOI 10.1128/AEM.69.5.2959-2963.2003
   Ross R, 1999, NEW ENGL J MED, V340, P115, DOI 10.1056/NEJM199901143400207
   Rufian-Henares JA, 2007, FOOD RES INT, V40, P995, DOI 10.1016/j.foodres.2007.05.002
   Rutala WA, 2000, INFECT CONT HOSP EP, V21, P33, DOI 10.1086/501694
   Ryu JH, 1999, J FOOD PROTECT, V62, P451, DOI 10.4315/0362-028X-62.5.451
   Saiz-Abajo MJ, 2005, ANAL CHIM ACTA, V528, P63, DOI 10.1016/j.aca.2004.06.027
   Salbe AD, 2009, NUTR RES, V29, P846, DOI 10.1016/j.nutres.2009.10.021
   Schuller G, 2000, INT J SYST EVOL MICR, V50, P2013, DOI 10.1099/00207713-50-6-2013
   Sengun IY, 2011, FOOD CONTROL, V22, P647, DOI 10.1016/foodcont.2010.11.008
   Sengun IY, 2004, INT J FOOD MICROBIOL, V96, P301, DOI 10.1016/j.ijfoodmicro.2004.04.010
   Shimoji Y, 2004, NUTR CANCER, V49, P170, DOI 10.1207/s15327914nc4902_8
   Shimoji Y, 2002, INFECT IMMUN, V70, P226, DOI 10.1128/IAI.70.1.226-232.2002
   Sievers M, 2005, BERGEYS MANUAL SYSTE, V2, P41
   Sokollek SJ, 1998, INT J SYST BACTERIOL, V48, P935, DOI 10.1099/00207713-48-3-935
   Sugiyama A, 2003, NUTR RES, V23, P1291, DOI 10.1016/S0271-5317(03)00116-7
   Sugiyama K., 2009, ANTIAGING MED, V7, P1
   Sugiyama M, 2003, EUR J CLIN NUTR, V57, P743, DOI 10.1038/sj.ejcn.1601606
   SVENNERHOLM L, 1994, LIFE SCI, V55, P2125, DOI 10.1016/0024-3205(94)00393-9
   Swings I, 1992, PROKARYOTES, P2268
   Tan SC, 2005, THESIS LOUISIANA STA, p101s
   Trcek J, 2005, SYST APPL MICROBIOL, V28, P735, DOI 10.1016/j.syapm.2005.05.001
   Trcek J, 2000, APPL MICROBIOL BIOT, V53, P289, DOI 10.1007/s002530050023
   TSUZUKI W, 1992, J JPN SOC FOOD SCI, V39, P188
   Turker I, 1963, SIRKE TEKNOLOJISI VE, P181
   Ubeda C, 2011, LWT-FOOD SCI TECHNOL, V44, P1591, DOI 10.1016/j.lwt.2011.03.001
   Vegas C, 2010, INT J FOOD MICROBIOL, V138, P130, DOI 10.1016/j.ijfoodmicro.2010.01.006
   Verzelloni E, 2007, FOOD CHEM, V105, P564, DOI 10.1016/j.foodchem.2007.04.014
   Verzelloni E, 2010, FOOD CHEM TOXICOL, V48, P2097, DOI 10.1016/j.fct.2010.05.010
   WHO, 2014, DIAB PROGR
   Wu FM, 2000, J FOOD PROTECT, V63, P568, DOI 10.4315/0362-028X-63.5.568
   Xibib Sun, 2003, Asian Pac J Cancer Prev, V4, P119
   [徐清萍 Xu Qingping], 2005, [食品与生物技术学报, Journal of Food Science and Biotechnology], V24, P76
   Xu QP, 2007, FOOD CHEM, V102, P841, DOI 10.1016/j.foodchem.2006.06.013
   Xu QP, 2004, J CHINA BREWING, V7, P16
   Yamada Y, 2000, INT J SYST EVOL MICR, V50, P2225, DOI 10.1099/00207713-50-6-2225
   Yamashita H, 2007, BIOSCI BIOTECH BIOCH, V71, P1236, DOI 10.1271/bbb.60668
NR 132
TC 55
Z9 60
U1 13
U2 118
PU WILEY
PI HOBOKEN
PA 111 RIVER ST, HOBOKEN 07030-5774, NJ USA
SN 0022-1147
EI 1750-3841
J9 J FOOD SCI
JI J. Food Sci.
PD MAY
PY 2014
VL 79
IS 5
BP R757
EP R764
DI 10.1111/1750-3841.12434
PG 8
WC Food Science & Technology
SC Food Science & Technology
GA AG5XI
UT WOS:000335491600001
PM 24811350
DA 2019-07-15
ER

PT J
AU Chen, XZ
   Yu, TY
   Chen, ZX
   Zhao, RZ
   Mao, SR
AF Chen, Xianzhi
   Yu, Tongya
   Chen, Zhenxing
   Zhao, Ruizhi
   Mao, Shirui
TI Effect of saikosaponins and extracts of vinegar-baked Bupleuri Radix on
   the activity of beta-glucuronidase
SO XENOBIOTICA
LA English
DT Article
DE 4-Nitrophenyl-beta-D-glucuronide; beta-glucuronidase; saikosaponins;
   vinegar-baked Radix Bupleuri (VBRB)
ID TRADITIONAL CHINESE MEDICINE; TANDEM MASS-SPECTROMETRY; RATS;
   DISCRIMINATION; BACTERIA
AB 1. In Traditional Chinese Medicine, liver targeting is usually achieved by coadministration with Vinegar-baked Radix Bupleuri (VBRB), but the mechanism is unclear. In this paper, the influence of VBRB on the activity of beta-glucuronidase was investigated and compared with that of saikosaponins.
   2. The activity of beta-glucuronidase was measured by microplate reader using a 4-nitrophenyl-beta-D-glucuronide substrate. The change of 4-nitrophenol content was used to characterize the activity of beta-glucuronidase.
   3. Bupleurum chinenes were found to be the inhibitor of beta-glucuronidase. The inhibition rate of Bupleurum chinenes extracts BC1 (high molecular weight polysaccharides), BC2 (ethanol soluble/water insoluble component), BC3 (extracted by n-butanol, soluble in water), and BC4 (low molecular weight water soluble parts) on the activity of beta-glucuronidase was found to be 45.15%, 33.94%, 24.94%, and 34.54%, respectively, after 1 h incubation, with BC1 showing the highest inhibition rate. In contrast, the saikosaponins were demonstrated to be the promoter of b-glucuronidase, with promotion rates of 333.56%, 217.04%, 247.87%, 149.75%, and 92.50% for saikosaponin standard samples A, B, B-2, C, and D, respectively, (p<0.05).
   4. In conclusion, inhibiting the activity of beta-glucuronidase might be one of the reasons why VBRB could influence drug distribution upon its coadministration with other drugs. Since saikosaponins and VBRB extracts have opposite effect, more attention should be paid to the content of saikosaponins in the extracts upon its application.
C1 [Chen, Xianzhi; Yu, Tongya; Mao, Shirui] Shenyang Pharmaceut Univ, Sch Pharm, Shenyang 110016, Peoples R China.
   [Chen, Zhenxing; Zhao, Ruizhi] Guangzhou Univ Chinese Med, Affiliated Hosp 2, Guangzhou, Guangdong, Peoples R China.
RP Mao, SR (reprint author), Shenyang Pharmaceut Univ, Sch Pharm, 103 Wenhua Rd, Shenyang 110016, Peoples R China.
EM 13610241754@163.com; maoshirui@syphu.edu.cn
FU National Natural Science Foundation of China [30672668, 81073063]
FX This research was financially supported by the National Natural Science
   Foundation of China (grant no. 30672668, 81073063).
CR Alavijeh Mohammad S, 2005, NeuroRx, V2, P554, DOI 10.1602/neurorx.2.4.554
   Ashour ML, 2011, J PHARM PHARMACOL, V63, P305, DOI 10.1111/j.2042-7158.2010.01170.x
   Bao YW, 2004, ANAL CHEM, V76, P4208, DOI 10.1021/ac0499423
   Chen QL, 1994, ZHONG CHENG YAO, V16, P22
   Cheng XQ, 2012, INFLAMMATION, V35, P1715, DOI 10.1007/s10753-012-9489-7
   Dabek M, 2008, FEMS MICROBIOL ECOL, V66, P487, DOI 10.1111/j.1574-6941.2008.00520.x
   [冯波 Feng Bo], 2004, [药物生物技术, Pharmaceutical Biotechnology], V11, P150
   Gomez C, 2013, STEROIDS, V78, P1245, DOI 10.1016/j.steroids.2013.09.005
   Griffith KL, 2002, BIOCHEM BIOPH RES CO, V290, P397, DOI 10.1006/bbrc.2001.6152
   Kida H, 1998, BIOL PHARM BULL, V21, P588
   Kwon HJ, 2011, J SEP SCI, V34, P651, DOI 10.1002/jssc.201000784
   Lee J, 2011, J CHROMATOGR B, V879, P3887, DOI 10.1016/j.jchromb.2011.10.040
   LEVVY GA, 1952, BIOCHEM J, V52, P464, DOI 10.1042/bj0520464
   Lou Y, 2014, J ETHNOPHARMACOL, V151, P242, DOI 10.1016/j.jep.2013.10.027
   Lu CN, 2012, INT IMMUNOPHARMACOL, V14, P121, DOI 10.1016/j.intimp.2012.06.010
   Miller J.H., 1972, EXPT MOL GENETICS, P353
   Qin XM, 2012, PLANTA MED, V78, P926, DOI 10.1055/s-0031-1298496
   Seneviratne CJ, 2008, MYCOSES, V51, P30, DOI 10.1111/j.1439-0507.2007.01431.x
   Seo MK, 2013, PSYCHIAT INVEST, V10, P81, DOI 10.4306/pi.2013.10.1.81
   Tzeng TF, 2012, EVID-BASED COMPL ALT, DOI 10.1155/2012/827278
   Wang CJ, 2012, J TRADIT CHIN MED, V32, P515, DOI 10.1016/S0254-6272(13)60063-1
   Wang Z, 2008, CHINESE J BIOTECH, V24, P1407
   Wang Z, 2011, FOOD RES DEV, V32, P148
   Yang YY, 2010, J SEP SCI, V33, P1933, DOI 10.1002/jssc.201000100
   Zhao R, 2011, IEEE INT C BIOINF BI, P740
   Zhao RZ, 2010, J ETHNOPHARMACOL, V132, P421, DOI 10.1016/j.jep.2010.08.021
   Zhao RZ, 2009, J ETHNOPHARMACOL, V126, P415, DOI 10.1016/j.jep.2009.09.023
NR 27
TC 10
Z9 10
U1 2
U2 32
PU INFORMA HEALTHCARE
PI LONDON
PA TELEPHONE HOUSE, 69-77 PAUL STREET, LONDON EC2A 4LQ, ENGLAND
SN 0049-8254
EI 1366-5928
J9 XENOBIOTICA
JI Xenobiotica
PD SEP
PY 2014
VL 44
IS 9
BP 785
EP 791
DI 10.3109/00498254.2014.898809
PG 7
WC Pharmacology & Pharmacy; Toxicology
SC Pharmacology & Pharmacy; Toxicology
GA AN3CN
UT WOS:000340462600003
PM 24641105
DA 2019-07-15
ER
