# Supplementary material for: Knowledge Domain and Emerging Trends in Vinegar Research: A Bibliometric Review of the Literature from WoSCC
Source: Foods. 2020 Feb 10;9(2):166. doi: 10.3390/foods9020166 (PMC7074530; doi:10.3390/foods9020166)
Supplement: Supplementary file 1 [file foods-09-00166-s001.zip › Supplementary files/Supplementary Material/WoSCC dataset for CiteSpace/data/download2014_13x5unique.txt]

PT J
AU Junior, MMS
   Silva, LOB
   Leao, DJ
   Ferreira, SLC
AF Junior, Mario M. S.
   Silva, Laiana O. B.
   Leao, Danilo J.
   Ferreira, Sergio L. C.
TI Analytical strategies for determination of cadmium in Brazilian vinegar
   samples using ET AAS
SO FOOD CHEMISTRY
LA English
DT Article
DE Cadmium; Vinegar; Cold finger; Multiple response
ID ATOMIC-ABSORPTION-SPECTROMETRY; BOX-BEHNKEN DESIGN; PERMANENT MODIFIER;
   CHEMICAL MODIFIER; LEAD; OPTIMIZATION; PB; PRECONCENTRATION;
   IMMOBILIZATION; COINJECTION
AB This paper proposes two methods for determination of cadmium in vinegar employing electrothermal atomic absorption spectrometry. The optimization step was performed using two-level full factorial and Box-Behnken designs, being that a new multiple response function was established. Under experimental conditions of pyrolysis temperature of 640 degrees C and atomization temperature of 2000 degrees C, the direct method allows the analysis using the external calibration technique, with limit of quantification of 14 ng L-1 and characteristic mass of 1.2 pg, having aluminium as chemical modifier. This method was applied in six samples of vinegar acquired from Salvador City, Brazil. The cadmium content varied from 20 to 890 ng L-1. Other method was also proposed by digestion using nitric acid and hydrogen peroxide in reflux system employing cold finger, being cadmium determined by ETAAS. The results obtained with the complete digestion procedure were in agreement with those found by the direct method proposed herein. (C) 2014 Elsevier Ltd. All rights reserved.
C1 [Ferreira, Sergio L. C.] Univ Fed Bahia, Inst Quim, BR-40170270 Salvador, BA, Brazil.
   Univ Fed,Bahia, INCT, Inst Nacl Ciencia & Tecnol, BR-40170290 Salvador, BA, Brazil.
RP Ferreira, SLC (reprint author), Univ Fed Bahia, Inst Quim, BR-40170270 Salvador, BA, Brazil.
EM slcf@ufba.br
RI Silva, Laiana/P-7615-2014; COSTA FERREIRA, SERGIO LUIS/I-1993-2013
OI COSTA FERREIRA, SERGIO LUIS/0000-0001-7738-045X; Junqueira Leao,
   Danilo/0000-0001-8691-6949; Silva, Laiana/0000-0001-9833-4655
FU Fundacao de Amparo a Pesquisa do Estado da Bahia (FAPESB); Conselho
   Nacional de Desenvolvimento Cientifico e Tecnologico (CNPq); Coordenacao
   de Aperfeicoamento de Pessoal de Nivel Superior (CAPES)
FX The authors are grateful to Fundacao de Amparo a Pesquisa do Estado da
   Bahia (FAPESB), Conselho Nacional de Desenvolvimento Cientifico e
   Tecnologico (CNPq) and Coordenacao de Aperfeicoamento de Pessoal de
   Nivel Superior (CAPES) for providing grants and fellowships and for
   financial support.
CR ACOSTA A, 1993, B ENVIRON CONTAM TOX, V51, P852
   da Silva DG, 2011, ANAL METHODS-UK, V3, P2495, DOI 10.1039/c1ay05442b
   de Oliveira SR, 2007, SPECTROCHIM ACTA B, V62, P1046, DOI 10.1016/j.sab.2007.06.007
   DERRINGER G, 1980, J QUAL TECHNOL, V12, P214
   Dessuy MB, 2011, TALANTA, V85, P681, DOI 10.1016/j.talanta.2011.04.050
   Ferreira SLC, 2007, ANAL CHIM ACTA, V597, P179, DOI 10.1016/j.aca.2007.07.011
   Ferreira SLC, 2013, MICROCHEM J, V106, P307, DOI 10.1016/j.microc.2012.08.015
   Ferreira SLC, 2011, ANAL METHODS-UK, V3, P1168, DOI 10.1039/c0ay00768d
   Garcia-Rodriguez D, 2012, FOOD CHEM, V135, P259, DOI 10.1016/j.foodchem.2012.04.088
   Khajeh M, 2011, FOOD CHEM, V129, P1832, DOI 10.1016/j.foodchem.2011.05.123
   Kishore D, 2012, FOOD CHEM, V134, P1650, DOI 10.1016/j.foodchem.2012.03.055
   Lima DC, 2013, J ANAL ATOM SPECTROM, V28, P156, DOI 10.1039/c2ja30256j
   Ndung'u K, 2004, TALANTA, V64, P258, DOI 10.1016/j.talanta.2004.02.017
   Ndung'u K, 2007, AM LAB, V39, P30
   Oliveira SR, 2007, FOOD CHEM, V105, P236, DOI 10.1016/j.foodchem.2006.11.003
   Saei-Dehkordi SS, 2012, FOOD ANAL METHOD, V5, P767, DOI 10.1007/s12161-011-9303-4
   Singh N, 2014, FOOD CHEM, V142, P430, DOI 10.1016/j.foodchem.2013.07.079
   Tarley CRT, 2012, TALANTA, V100, P71, DOI 10.1016/j.talanta.2012.08.023
   Zarena AS, 2012, FOOD CHEM, V130, P203, DOI 10.1016/j.foodchem.2011.07.007
NR 19
TC 16
Z9 16
U1 1
U2 77
PU ELSEVIER SCI LTD
PI OXFORD
PA THE BOULEVARD, LANGFORD LANE, KIDLINGTON, OXFORD OX5 1GB, OXON, ENGLAND
SN 0308-8146
EI 1873-7072
J9 FOOD CHEM
JI Food Chem.
PD OCT 1
PY 2014
VL 160
BP 209
EP 213
DI 10.1016/j.foodchem.2014.03.090
PG 5
WC Chemistry, Applied; Food Science & Technology; Nutrition & Dietetics
SC Chemistry; Food Science & Technology; Nutrition & Dietetics
GA AI3PH
UT WOS:000336773900029
PM 24799229
OA Bronze
DA 2019-07-15
ER

PT J
AU Zhang, YY
   Zhang, RW
   Yuan, Y
   Geng, LL
   Zhao, X
   Meng, X
   Zhuang, HF
   Bi, KS
   Chen, XH
AF Zhang, Yuanyuan
   Zhang, Ruowen
   Yuan, Yang
   Geng, Lulu
   Zhao, Xu
   Meng, Xia
   Zhuang, Hefei
   Bi, Kaishun
   Chen, Xiaohui
TI Simultaneous determination of eight active components in chloroform
   extracts from raw and vinegar-processed Genkwa flos using HPLC-MS and
   identification of the hepatotoxic ingredients with an HL-7702 cell
SO ANALYTICAL METHODS
LA English
DT Article
ID DAPHNANE DITERPENE ESTERS; LEWIS LUNG-CARCINOMA; FLAVONOIDS; INHIBIT;
   GROWTH
AB Genkwa flos, a traditional Chinese medicine, displays severe hepatotoxicity when it is excessively or chronically used in its raw form. It has been proven that the chloroform extracts within Genkwa flos are responsible for its hepatotoxicity. Note that the vinegar process procedure may weaken the toxicity and enhance the therapeutic effects. This study was conducted to investigate a quality control method of the chloroform extracts of Genkwa flos and to identify the potential hepatotoxic ingredients using HL-7702 cells. A LC-MS method was developed and fully validated to simultaneously determine three flavonoids (apigenin, genkwanin and hydroxygenkwanin), three lignans (syringaresinol, medioresinol and matairesinol) and two diterpene esters (yuanhuacine and genkwadaphnin) in the chloroform extracts. With satisfactory linearity, precision, repeatability, stability and recovery, the developed method was then applied to compare the content changes of the eight compounds in raw and processed herbs. After processing, the content of flavonoids increased, the lignans did not obviously change, white the diterpene esters decreased. Compared with the blank control group, the HL-7702 cells treated with the two diterpene esters exhibited obvious morphology change, viability decrease and increase in the level of hepatic marker enzymes in cell culture supernatant. The study showed a comprehensive quantitative method to simultaneously determine eight compounds of the chloroform extracts from Genkwa flos, and they indicated that yuanhuacine and genkwadaphnin could be two of the potential hepatotoxic substances of the herb.
C1 [Zhang, Yuanyuan; Yuan, Yang; Geng, Lulu; Meng, Xia; Zhuang, Hefei; Bi, Kaishun; Chen, Xiaohui] Shenyang Pharmaceut Univ, Sch Pharm, Shenyang, Peoples R China.
   [Zhang, Ruowen] Univ N Dakota, Sch Med & Hlth Sci, Dept Pathol, Grand Forks, ND 58202 USA.
   [Zhao, Xu] Shenyang Pharmaceut Univ, Sch Tradit Chinese Mat Medico, Shenyang, Peoples R China.
RP Chen, XH (reprint author), Shenyang Pharmaceut Univ, Sch Pharm, 103 Wenhua Rd, Shenyang, Peoples R China.
EM cxh_syphu@hotmail.com
FU Natural Science Foundation of China [81373367, J11036]
FX This work was financially supported by Natural Science Foundation of
   China (81373367) and (no. J11036).
CR Cai B. C., 2009, PROCESSING CHINESE M
   Che J. H., 2009, EXP TOXICOL PATHOL, V61, P257
   FDA, 1996, GUID IND Q2B VAL AN
   Geng LL, 2013, PHYTOTHER RES, V27, P521, DOI 10.1002/ptr.4748
   Hong JY, 2010, CHEM PHARM BULL, V58, P234, DOI 10.1248/cpb.58.234
   Huang L. L., 2008, CHIN TRADIT PAT MED, V30, pI0010
   [雷沛霖 LEI Peilin], 2008, [药物分析杂志, Chinese Journal of Pharmaceutical Analysis], V28, P834
   Li B., 2011, THESIS LIAONING U CH
   [李菲菲 Li Feifei], 2012, [沈阳药科大学学报, Journal of Shenyang Pharmaceutical University], V29, P247
   [李玲芝 LI Lingzhi], 2007, [沈阳药科大学学报, Journal of Shenyang Pharmaceutical University], V24, P587
   [李娆娆 LI Rao-rao], 2009, [药物分析杂志, Chinese Journal of Pharmaceutical Analysis], V29, P894
   Lu Q, 2013, FOOD CHEM TOXICOL, V62, P432, DOI 10.1016/j.fct.2013.08.041
   Martini ND, 2004, J ETHNOPHARMACOL, V93, P207, DOI 10.1016/j.jep.2004.02.030
   [逄楠楠 PANG Nan-nan], 2010, [药物分析杂志, Chinese Journal of Pharmaceutical Analysis], V30, P633
   Park BY, 2007, J ETHNOPHARMACOL, V111, P496, DOI 10.1016/j.jep.2006.12.023
   The State Pharmacopoeia Commission of PR China, 2010, PHARM PR CHIN
   WANG CF, 1994, J STEROID BIOCHEM, V50, P205, DOI 10.1016/0960-0760(94)90030-2
   Wu H. T., 2009, CHINA MODERN DOCTOR, V47, P41
   Yang Z L, 1989, Zhongguo Zhong Yao Za Zhi, V14, P48
   Yuan Yang, 2013, Zhongguo Zhong Yao Za Zhi, V38, P70
   Zhan ZJ, 2005, BIOORGAN MED CHEM, V13, P645, DOI 10.1016/j.bmc.2004.10.054
   Zheng WF, 2007, INT IMMUNOPHARMACOL, V7, P117, DOI 10.1016/j.intimp.2006.07.010
NR 22
TC 3
Z9 3
U1 0
U2 49
PU ROYAL SOC CHEMISTRY
PI CAMBRIDGE
PA THOMAS GRAHAM HOUSE, SCIENCE PARK, MILTON RD, CAMBRIDGE CB4 0WF, CAMBS,
   ENGLAND
SN 1759-9660
EI 1759-9679
J9 ANAL METHODS-UK
JI Anal. Methods
PD SEP 7
PY 2014
VL 6
IS 17
BP 7022
EP 7029
DI 10.1039/c4ay01241k
PG 8
WC Chemistry, Analytical; Food Science & Technology; Spectroscopy
SC Chemistry; Food Science & Technology; Spectroscopy
GA AO0EJ
UT WOS:000340981600052
DA 2019-07-15
ER
