# Supplementary material for: Knowledge Domain and Emerging Trends in Vinegar Research: A Bibliometric Review of the Literature from WoSCC
Source: Foods. 2020 Feb 10;9(2):166. doi: 10.3390/foods9020166 (PMC7074530; doi:10.3390/foods9020166)
Supplement: Supplementary file 1 [file foods-09-00166-s001.zip › Supplementary files/Supplementary Material/WoSCC dataset for CiteSpace/data/download2014_1x5unique.txt]

PT J
AU Crist, CA
   Williams, JB
   Schilling, MW
   Hood, AF
   Smith, BS
   Campano, SG
AF Crist, C. A.
   Williams, J. B.
   Schilling, M. W.
   Hood, A. F.
   Smith, B. S.
   Campano, S. G.
TI Impact of sodium lactate and vinegar derivatives on the quality of fresh
   Italian pork sausage links
SO MEAT SCIENCE
LA English
DT Article
DE Italian; Pork sausage; Sodium lactate; Vinegar; Antimicrobial;
   Shelf-life
ID SHELF-LIFE; ORGANIC-ACIDS; LISTERIA-MONOCYTOGENES; STABILITY; BEEF;
   MEAT; STORAGE; ANTIOXIDANTS; TEMPERATURE; PHOSPHATE
AB Sodium lactate and acetic acid derivatives were evaluated for their impact on fresh Italian pork sausage using commercial trimmings. Analysis over storage included total plate count (TPC), TBARS, sensory analysis, cooking loss, pH, and color. Treatments included: (a) vinegar and sodium lactate mixture (V), (b) sodium lactate (S), (c) positive control with BHA/BHT (B) and (d) negative control, seasoning only (C). Treatments S and V had lower TPC (P < 0.05) from days 5 to 14 when compared to B and C. TBARS values increased (P < 0.05) for C, S, and V while B did not change (P>0.05) over time. While CIE a* surface values for redness generally decreased over storage time for all treatments, B maintained more redness. There were few major differences in descriptive sensory evaluation over time, but S and V precluded early onset of rancidity, oxidation and other off-flavors contrary to some of the analytical results. Of consumers tested, 85.6% rated all treatments between like slightly and like very much. (C) 2013 Published by Elsevier Ltd.
C1 [Crist, C. A.; Williams, J. B.; Schilling, M. W.; Hood, A. F.] Mississippi State Univ, Dept Food Sci Nutr & Hlth Promot, Mississippi State, MS 39762 USA.
   [Smith, B. S.; Campano, S. G.] Hawkins Inc, Minneapolis, MN 55413 USA.
   [Smith, B. S.] John R White Co Inc, Birmingham, AL 35202 USA.
RP Williams, JB (reprint author), 945 Stone Blvd,Box 9805, Mississippi State, MS 39762 USA.
EM bwilliams@fsnhp.msstate.edu
FU Hawkins, Inc.; John R. White Company, Inc.; Mississippi Agricultural and
   Forestry Experiment Station [MIS-352021]
FX A special thank you is extended to Hawkins, Inc. and John R. White
   Company, Inc. for their guidance and support of the muscle foods
   research at Mississippi State University. Approved for publication as
   journal Article Number J-12239 of the Mississippi Agricultural and
   Forestry Experiment Station under the following projects: MIS-352021,
   Hawkins, Inc., and John R. White Company, Inc. for financial and
   materials support.
CR Adams M. R., 2001, FERMENTATION FOOD SA, P39
   AYRES J. C., 1960, JOUR APPL BACT, V23, P471, DOI 10.1111/j.1365-2672.1960.tb00219.x
   Bingol EB, 2007, TURK J VET ANIM SCI, V31, P333
   Bloukas JG, 1997, MEAT SCI, V45, P223, DOI 10.1016/S0309-1740(96)00108-8
   Boles J., 2005, MEAT COLOR
   Bradley EM, 2011, MEAT SCI, V88, P145, DOI 10.1016/j.meatsci.2010.12.015
   Castigliego L, 2012, HDB MEAT MEAT PROCES, P81
   Cegielska-Radziejewska R, 2004, J FOOD PROTECT, V67, P601, DOI 10.4315/0362-028X-67.3.601
   Choi SH, 2003, MEAT SCI, V65, P531, DOI 10.1016/S0309-1740(02)00245-0
   Delles RM, 2011, J FOOD SCI, V76, pC760, DOI 10.1111/j.1750-3841.2011.02195.x
   DEWIT JC, 1990, FOOD MICROBIOL, V7, P113
   Dubal ZB, 2004, MEAT SCI, V66, P817, DOI 10.1016/j.meatsci.2003.08.004
   Feiner G., 2006, MEAT PRODUCTS HDB PR
   Flores M, 1999, MEAT SCI, V51, P53, DOI 10.1016/S0309-1740(98)00097-7
   Hui Y. H., 2011, STAT AN SOFTW SAS VE
   Jay JM, 2000, MODERN FOOD MICROBIO
   Jensen JM, 2003, MEAT SCI, V63, P501, DOI 10.1016/S0309-1740(02)00111-0
   Kropf D., 2002, MEAT DISPLAY LIGHTIN
   Leick CM, 2012, MEAT SCI, V90, P665, DOI 10.1016/j.meatsci.2011.10.011
   Lin KW, 2002, MEAT SCI, V60, P147, DOI 10.1016/S0309-1740(01)00116-4
   Liu ZL, 2011, J AGR FOOD CHEM, V59, P13026, DOI 10.1021/jf2041017
   Maca JV, 1999, MEAT SCI, V53, P23, DOI 10.1016/S0309-1740(99)00032-7
   Mancini RA, 2008, MEAT SCI, V78, P529, DOI 10.1016/j.meatsci.2007.07.010
   Mbandi E, 2002, INT J FOOD MICROBIOL, V76, P191, DOI 10.1016/S0168-1605(02)00026-0
   Meilgaard M. C. G. V, 2007, SENSORY EVALUATION T
   Miller R., 2001, FUNCTIONALITY NONMEA
   PAPADOPOULOS LS, 1991, J FOOD SCI, V56, P341, DOI 10.1111/j.1365-2621.1991.tb05276.x
   Pegg R. B., 2007, Handbook of meat, poultry and seafood quality, P217, DOI 10.1002/9780470277829.ch17
   Perez-Galvez A, 2009, J AGR FOOD CHEM, V57, P4718, DOI 10.1021/jf804058m
   Ricke SC, 2003, POULTRY SCI, V82, P632, DOI 10.1093/ps/82.4.632
   Rodbotten M, 2004, MEAT SCI, V68, P137, DOI 10.1016/j.meatsci.2004.02.016
   Rojas MC, 2007, J FOOD SCI, V72, pS282, DOI 10.1111/j.1750-3841.2007.00335.x
   Romans J. R., 2001, MEAT WE EAT
   Sallam H. I., 2004, LWT-FOOD SCI TECHNOL, V37, P865
   Sebranek JG, 2005, MEAT SCI, V69, P289, DOI [10.1016/j.meatsci.2004.07.010, 10.1016/j.meatsci.2007.07.010]
   Smith B. S, 2012, HDB MEAT MEAT PROCES, P479
   Smulders FJM, 1998, INT J FOOD MICROBIOL, V44, P149, DOI 10.1016/S0168-1605(98)00123-8
   Tan W, 2002, MEAT SCI, V62, P27, DOI 10.1016/S0309-1740(01)00223-6
   Theron MM, 2007, FOOD REV INT, V23, P141, DOI 10.1080/87559120701224964
   Vasavada M, 2003, J MUSCLE FOODS, V14, P119, DOI 10.1111/j.1745-4573.2003.tb00694.x
NR 40
TC 10
Z9 12
U1 0
U2 0
PU ELSEVIER SCI LTD
PI OXFORD
PA THE BOULEVARD, LANGFORD LANE, KIDLINGTON, OXFORD OX5 1GB, OXON, ENGLAND
SN 0309-1740
EI 1873-4138
J9 MEAT SCI
JI Meat Sci.
PD APR
PY 2014
VL 96
IS 4
BP 1509
EP 1516
DI 10.1016/j.meatsci.2013.11.016
PG 8
WC Food Science & Technology
SC Food Science & Technology
GA AC3PI
UT WOS:000332433300014
PM 24491469
DA 2019-07-15
ER

PT J
AU De la Haba, MJ
   Arias, M
   Ramirez, P
   Lopez, MI
   Sanchez, MT
AF De la Haba, Maria-Jose
   Arias, Mar
   Ramirez, Pilar
   Lopez, Maria-Isabel
   Sanchez, Maria-Teresa
TI Characterizing and Authenticating Montilla-Moriles PDO Vinegars Using
   Near Infrared Reflectance Spectroscopy ( NIRS) Technology
SO SENSORS
LA English
DT Article
DE NIR spectroscopy; wine vinegar; quality parameters; authentication
ID SUPPORT VECTOR MACHINE; TOTAL ACID CONTENT; VOLATILE COMPOUNDS;
   MASS-SPECTROMETRY; WINE VINEGARS; PREDICTION; ETHANOL
AB This study assessed the potential of near infrared (NIR) spectroscopy as a non-destructive method for characterizing Protected Designation of Origin (PDO) Vinagres de Montilla-Moriles wine vinegars and for classifying them as a function of the manufacturing process used. Three spectrophotometers were evaluated for this purpose: two monochromator instruments (Foss NIRSystems 6500 SY-I and Foss NIRSystems 6500 SY-II; spectral range 400-2,500 nm in both cases) and a diode-array instrument (Corona 45 VIS/NIR; spectral range 380-1,700 nm). A total of 70 samples were used to predict major chemical quality parameters (total acidity, fixed acidity, volatile acidity, pH, dry extract, ash, acetoin, methanol, total polyphenols, color (tonality and intensity), and alcohol content), and to construct models for the classification of vinegars as a function of the manufacturing method used. The results obtained indicate that this non-invasive technology can be used successfully by the vinegar industry and by PDO regulators for the routine analysis of vinegars in order to authenticate them and to detect potential fraud. Slightly better results were achieved with the two monochromator instruments. The findings also highlight the potential of these NIR instruments for predicting the manufacturing process used, this being of particular value for the industrial authentication of traditional wine vinegars.
C1 [De la Haba, Maria-Jose; Arias, Mar; Sanchez, Maria-Teresa] Univ Cordoba, Dept Bromatol & Food Technol, Cordoba 14071, Spain.
   [Ramirez, Pilar; Lopez, Maria-Isabel] Consejer Agr Pesca & Desarrollo Rural, Inst Invest & Formac Agr & Pesquera IFAPA, Agr Res & Training Ctr Cabra Priego, Cordoba 14071, Spain.
RP Sanchez, MT (reprint author), Univ Cordoba, Dept Bromatol & Food Technol, Campus Rabanales, Cordoba 14071, Spain.
EM bt1hacem@uco.es; g62armem@uco.es;
   mariap.ramirez.perez@juntadeandalucia.es;
   mariai.lopez.infante@juntadeandalucia.es; teresa.sanchez@uco.es
RI Teresa, Sanchez Maria/I-3228-2015
OI Teresa, Sanchez Maria/0000-0002-9466-1170
FU Andalusian Regional Government [P09-AGR-5129]
FX This research was funded by the Andalusian Regional Government under the
   Research Excellence Program (Project No. P09-AGR-5129. MEMS and
   NIRS-image sensors for the in situ non-destructive analysis of food and
   feed).
CR An ZG, 2011, IFIP ADV INF COMM TE, V344, P737
   Anklam E, 1998, FOOD CHEM, V61, P243, DOI 10.1016/S0308-8146(97)00104-0
   Bao YD, 2014, FOOD BIOPROCESS TECH, V7, P54, DOI 10.1007/s11947-013-1065-0
   Casale M, 2006, FOOD SCI TECHNOL RES, V12, P223, DOI 10.3136/fstr.12.223
   Charles M, 2000, J AGR FOOD CHEM, V48, P70, DOI 10.1021/jf9905424
   Chen QS, 2012, FOOD CHEM, V135, P590, DOI 10.1016/j.foodchem.2012.05.011
   Dambergs RG, 2002, J AGR FOOD CHEM, V50, P3079, DOI 10.1021/jf011089a
   De Simon BF, 2003, J AGR FOOD CHEM, V51, P7671, DOI 10.1021/jf030287u
   Duran Guerrero E., 2010, Journal of the Science of Food and Agriculture, V90, P712
   Fan W, 2012, FOOD ANAL METHOD, V5, P585, DOI 10.1007/s12161-011-9285-2
   Gerbi V., 1997, FOOD QUAL PREFER, V8, P24
   Gonzalez-Saiz JM, 2008, ANAL BIOANAL CHEM, V391, P2937, DOI 10.1007/s00216-008-2186-6
   GUERRERO MI, 1994, J SCI FOOD AGR, V66, P209, DOI 10.1002/jsfa.2740660215
   LAPA RAS, 1995, FOOD CONTROL, V6, P155, DOI 10.1016/0956-7135(94)00005-X
   Llaguno C, 1991, VINAGRE VINO
   McGlone VA, 2002, POSTHARVEST BIOL TEC, V25, P135, DOI 10.1016/S0925-5214(01)00180-6
   Ministerio de Agricultura Pesca y Alimentacion, 1993, MET OF AN, V2, P391
   Ministerio de la Presidencia, 1977, BOE, P15800
   Oliveira SR, 2007, FOOD CHEM, V105, P236, DOI 10.1016/j.foodchem.2006.11.003
   Osborne B. G., 1993, PRACTICAL NIR SPECTR
   Perez-Marin DC, 2006, APPL SPECTROSC, V60, P1432, DOI 10.1366/000370206779321427
   PerezPonce A, 1996, ANALYST, V121, P923, DOI 10.1039/an9962100923
   Pizarro C., 2006, P 2 S R D I VIN PROD, P223
   Saiz-Abajo MJ, 2006, FOOD CHEM, V99, P615, DOI 10.1016/j.foodchem.2005.08.006
   Shenk J. S., 1995, ANAL AGR FOOD PRODUC
   Shi JY, 2013, FOOD CHEM, V138, P192, DOI 10.1016/j.foodchem.2012.10.060
   SINGLETON V. L., 1965, AMER J ENOL VITICULT, V16, P144
   SUDRAUD P., 1958, ANN INST NATL RECH AGRON SER E ANN TECH AGRIC, V7, P203
   Troncoso A.M., 1988, ALIMENTARIA, V41, P49
   Wang Z., 2009, P WRI WORLD C COMP S, V7, P201
   Williams PC, 2001, NEAR INFRARED TECHNO, P145
   Yano T, 1997, J FERMENT BIOENG, V84, P461, DOI 10.1016/S0922-338X(97)82008-9
NR 32
TC 7
Z9 7
U1 0
U2 28
PU MDPI AG
PI BASEL
PA POSTFACH, CH-4005 BASEL, SWITZERLAND
SN 1424-8220
J9 SENSORS-BASEL
JI Sensors
PD FEB
PY 2014
VL 14
IS 2
BP 3528
EP 3542
DI 10.3390/s140203528
PG 15
WC Chemistry, Analytical; Electrochemistry; Instruments & Instrumentation
SC Chemistry; Electrochemistry; Instruments & Instrumentation
GA AH1NO
UT WOS:000335887900081
PM 24561402
OA DOAJ Gold, Green Published
DA 2019-07-15
ER

PT J
AU Qi, ZL
   Yang, HL
   Xia, XL
   Wang, W
   Yu, XB
AF Qi, Zhengliang
   Yang, Hailin
   Xia, Xiaole
   Wang, Wu
   Yu, Xiaobin
TI High strength vinegar fermentation by Acetobacter pasteurianus via
   enhancing alcohol respiratory chain
SO BIOTECHNOLOGY AND BIOPROCESS ENGINEERING
LA English
DT Article
DE Acetobacter pasteurianus; alcohol respiratory chain enzymes; ubiquinone
   biosynthesis; oxygen supply; acetification rate
ID ACETIC-ACID BACTERIA; TRADITIONAL BALSAMIC VINEGAR; ELECTRON-TRANSPORT
   CHAINS; WINE VINEGAR; HEME; BIOSYNTHESIS; SUCCESSION; RESISTANCE;
   OXIDASE
AB Seeking high strength vinegar fermentation by acetic acid bacteria (AAB) is still the mission of vinegar producers. AAB alcohol respiratory chain, located on intracellular membrane, is directly responsible for vinegar fermentation. In the semi-continuous vinegar fermentation by Acetobacter pasteurianus CICIM B7003, acetification rate showed positive correlation with the activity of the enzymes in alcohol respiratory chain. Aiming at achieving high strength fermentation process, a series of trials were designed to raise the activity of AAB alcohol respiratory chain. Finally, acetification was enhanced by adding some precursors (ferrous ions and beta-hydroxybenzoic acid) of alcohol respiration associated factors and increasing aeration rate (0.14 vvm). As final result, average acetification rate has been raised to 2.29 +/- 0.02 g/L/h, which was 28.7% higher than the original level. Simultaneously, it was found that the oxidization of alcohol into acetic acid in AAB cells was improved by well balancing of three factors: enzyme activity in alcohol respiratory chain, precursor of ubiquinone biosynthesis, and aeration rate.
C1 [Qi, Zhengliang; Yang, Hailin; Xia, Xiaole; Wang, Wu; Yu, Xiaobin] Jiangnan Univ, Sch Biotechnol, Key Lab Ind Biotechnol, Minist Educ, Wuxi 214122, Peoples R China.
   [Qi, Zhengliang] Shandong Acad Sci, Key Lab Appl Microbiol Shandong Prov, Ctr Biotechnol, Jinan 250014, Peoples R China.
RP Qi, ZL (reprint author), Jiangnan Univ, Sch Biotechnol, Key Lab Ind Biotechnol, Minist Educ, Wuxi 214122, Peoples R China.
EM qzl2012@aliyun.com
FU National Natural Science Foundation of China [31301540]; Scientific
   Program of Jiangnan University [JUSRP111A25]; program of the Key
   Laboratory of Industrial Biotechnology, Ministry of Education, China
   [KLIB-KF201006]
FX This work was supported by National Natural Science Foundation of China
   (Grant No. 31301540), Scientific Program of Jiangnan University (No.
   JUSRP111A25), the program of the Key Laboratory of Industrial
   Biotechnology, Ministry of Education, China (No. KLIB-KF201006).
CR ANRAKU Y, 1988, ANNU REV BIOCHEM, V57, P101, DOI 10.1146/annurev.bi.57.070188.000533
   Azuma Y, 2009, NUCLEIC ACIDS RES, V37, P5768, DOI 10.1093/nar/gkp612
   Baena-Ruano S, 2010, J CHEM TECHNOL BIOT, V85, P908, DOI 10.1002/jctb.2368
   Bartowsky EJ, 2008, INT J FOOD MICROBIOL, V125, P60, DOI 10.1016/j.ijfoodmicro.2007.10.016
   Chinnawirotpisan P, 2003, J BIOSCI BIOENG, V96, P564, DOI 10.1016/S1389-1723(04)70150-4
   Contreras-Zentella M, 2003, J BIOL CHEM, V278, P31473, DOI 10.1074/jbc.M302583200
   Gonzalez B, 2006, BBA-BIOENERGETICS, V1757, P1614, DOI 10.1016/j.bbabio.2006.06.013
   Gullo M, 2006, INT J FOOD MICROBIOL, V106, P209, DOI 10.1016/j.ijfoodmicro.2005.06.024
   Gullo M, 2009, APPL ENVIRON MICROB, V75, P2585, DOI 10.1128/AEM.02249-08
   Haruta S, 2006, INT J FOOD MICROBIOL, V109, P79, DOI 10.1016/j.ijfoodmicro.2006.01.015
   Kersters K., 2006, PROKARYOTES HDB BIOL, P63
   Lechardeur D, 2011, CURR OPIN BIOTECH, V22, P143, DOI 10.1016/j.copbio.2010.12.001
   MATSUSHITA K, 1992, J BACTERIOL, V174, P122, DOI 10.1128/jb.174.1.122-129.1992
   Matsushita Kazunobu, 2004, V16, P81
   Meganathan R, 2001, FEMS MICROBIOL LETT, V203, P131, DOI 10.1016/S0378-1097(01)00330-5
   Mobius K, 2010, P NATL ACAD SCI USA, V107, P10436, DOI 10.1073/pnas.1000956107
   Nakano S, 2006, APPL ENVIRON MICROB, V72, P497, DOI 10.1128/AEM.72.1.497-505.2006
   Nakano S, 2004, FEMS MICROBIOL LETT, V235, P315, DOI 10.1016/j.femsle.2004.05.007
   PARK YS, 1989, BIOTECHNOL BIOENG, V33, P918, DOI 10.1002/bit.260330717
   PARK YS, 1991, APPL MICROBIOL BIOT, V35, P149
   Paumann M, 2005, BBA-BIOENERGETICS, V1707, P231, DOI 10.1016/j.bbabio.2004.12.007
   Tesfaye W, 2002, TRENDS FOOD SCI TECH, V13, P12, DOI 10.1016/S0924-2244(02)00023-7
   TODA K, 1989, APPL MICROBIOL BIOT, V30, P559
   Yakushi T, 2010, APPL MICROBIOL BIOT, V86, P1257, DOI 10.1007/s00253-010-2529-z
   Yamada Y, 2008, INT J FOOD MICROBIOL, V125, P15, DOI 10.1016/j.ijfoodmicro.2007.11.077
NR 25
TC 7
Z9 7
U1 0
U2 36
PU KOREAN SOC BIOTECHNOLOGY & BIOENGINEERING
PI SEOUL
PA KOREAN SCIENCE TECHNOLOGY CENTER, #704 YEOGSAM-DONG, KANGNAM-KU, SEOUL
   135-703, SOUTH KOREA
SN 1226-8372
EI 1976-3816
J9 BIOTECHNOL BIOPROC E
JI Biotechnol. Bioprocess Eng.
PD MAR
PY 2014
VL 19
IS 2
BP 289
EP 297
DI 10.1007/s12257-013-0727-0
PG 9
WC Biotechnology & Applied Microbiology
SC Biotechnology & Applied Microbiology
GA AH1ZX
UT WOS:000335921600012
DA 2019-07-15
ER

PT J
AU Guan, BB
   Zhao, JW
   Cai, MJ
   Lin, H
   Yao, LY
   Sun, LL
AF Guan, Binbin
   Zhao, Jiewen
   Cai, Mingjing
   Lin, Hao
   Yao, Liya
   Sun, Leliu
TI Analysis of volatile organic compounds from Chinese vinegar substrate
   during solid-state fermentation using a colorimetric sensor array
SO ANALYTICAL METHODS
LA English
DT Article
ID ELECTRONIC NOSE; LEAST-SQUARES; DISCRIMINATION; IDENTIFICATION;
   MELANOIDINS; RECOGNITION; BACTERIA; TEA
AB Aroma is a significant index to reflect the quality of vinegar. This paper intends to investigate the volatile organic compounds (VOCs) of vinegar's substrate during solid-state fermentation. Gas chromatography and mass spectrometry (GC-MS), as well as a colorimetric sensor array, was used comparatively to characterize the VOCs in the different stages of the acetic acid fermentation. It was found from GC-MS that the chemical components of ethanol, 3-methyl-1-butanol, acetic acid, and ethyl acetate were remarkably changed during the solid-state fermentation. Furthermore, the colorimetric sensor array technique was also used to characterize the VOCs of the solid-state fermentation. The color changes of the colorimetric sensor array before and after exposure to the vinegar's substrate samples were obtained by a Charge Coupled Device (CCD) camera. The digital data (i.e., RGB components of the image) representing the color change profiles for the vinegar samples were analyzed. A principle components analysis (PCA) was employed to present the trends in the fermentation process through analyzing the signals obtained from the colorimetric sensor array. A linear discriminant analysis (LDA) model based on the PCA scores was used to distinguish vinegar's substrate samples per day during the whole fermentation process. The result show that around 60 percent of samples were correctly identified corresponding to their fermenting day; and 92.3 percent of samples were correctly identified within an error range of three days. Therefore, the colorimetric sensor array technique was considered to be an excellent method for VOCs measurement, based on its advantages of accuracy, no need for a pretreatment, fast, and low cost.
C1 [Guan, Binbin; Zhao, Jiewen; Cai, Mingjing; Lin, Hao; Yao, Liya] Jiangsu Univ, Sch Food & Biol Engn, Zhenjiang 212013, Peoples R China.
   [Lin, Hao; Sun, Leliu] Jiangsu Hengshun Vinegar Ind Co, Condiments Inst, Zhenjiang 212143, Peoples R China.
RP Lin, H (reprint author), Jiangsu Univ, Sch Food & Biol Engn, Zhenjiang 212013, Peoples R China.
EM linhaolt794@163.com
FU Foundation for the Jiangsu Natural Science Foundation of P. R. China
   [SBK201241449]; China Postdoctoral Special Foundation [2013T60509];
   Author of National Excellent Doctoral Dissertation of PR China [200968]
FX This work has been financially supported by Foundation for the Jiangsu
   Natural Science Foundation of P. R. China (SBK201241449), China
   Postdoctoral Special Foundation (2013T60509), Author of National
   Excellent Doctoral Dissertation of PR China (no. 200968), We are also
   grateful to many of our colleagues for stimulating discussion in this
   field.
CR Banerjee R, 2012, J FOOD ENG, V110, P356, DOI 10.1016/j.jfoodeng.2011.12.037
   Carey JR, 2011, J AM CHEM SOC, V133, P7571, DOI 10.1021/ja201634d
   Chen QS, 2011, SENSOR ACTUAT B-CHEM, V159, P294, DOI 10.1016/j.snb.2011.07.009
   Guerrero ED, 2007, J CHROMATOGR A, V1167, P18, DOI 10.1016/j.chroma.2007.08.039
   GARDNER JW, 1994, SENSOR ACTUAT B-CHEM, V18, P210, DOI DOI 10.1016/0925-4005(94)87085-3
   Huang XY, 2011, J FOOD ENG, V105, P632, DOI 10.1016/j.jfoodeng.2011.03.034
   Janzen MC, 2006, ANAL CHEM, V78, P3591, DOI 10.1021/ac052111s
   Jiang H, 2010, SENSOR ACTUAT B-CHEM, V143, P789, DOI 10.1016/j.snb.2009.09.063
   Johnston Carol S, 2006, MedGenMed, V8, P61
   Li JJ, 2014, SENSOR ACTUAT B-CHEM, V196, P10, DOI 10.1016/j.snb.2014.01.054
   Liu DR, 2004, FOOD REV INT, V20, P407, DOI 10.1081/LFRI-200033460
   Mark J., 2009, J FORENSIC SCI, V54, P370
   PASKOVA J, 1960, J CHROMATOGR, V4, P241, DOI 10.1016/S0021-9673(01)98399-2
   Rakow NA, 2000, NATURE, V406, P710, DOI 10.1038/35021028
   Salinas Y, 2014, FOOD CONTROL, V35, P166, DOI 10.1016/j.foodcont.2013.06.043
   Sen A, 2008, SENSOR ACTUAT B-CHEM, V134, P234, DOI 10.1016/j.snb.2008.04.046
   Sengun IY, 2011, FOOD CONTROL, V22, P647, DOI 10.1016/foodcont.2010.11.008
   Shi JY, 2013, FOOD CHEM, V138, P192, DOI 10.1016/j.foodchem.2012.10.060
   Sohn JH, 2008, SENSOR ACTUAT B-CHEM, V131, P230, DOI 10.1016/j.snb.2007.11.009
   Suslick KS, 2004, TETRAHEDRON, V60, P11133, DOI 10.1016/j.tet.2004.09.007
   Verzelloni E, 2010, FOOD CHEM TOXICOL, V48, P2097, DOI 10.1016/j.fct.2010.05.010
   Wakuda T, 2013, J FUNCT FOODS, V5, P516, DOI 10.1016/j.jff.2012.10.010
   Wu JJ, 2012, FOOD MICROBIOL, V30, P289, DOI 10.1016/j.fm.2011.08.010
   Xia R., 2012, CHINA BREW, V31, P113
   Xu QP, 2007, FOOD CHEM, V102, P841, DOI 10.1016/j.foodchem.2006.06.013
   Xu W, 2011, FOOD MICROBIOL, V28, P1175, DOI 10.1016/j.fm.2011.03.011
   Zhang C, 2006, J AGR FOOD CHEM, V54, P4925, DOI 10.1021/jf060110a
   Zhang QY, 2008, SENSOR ACTUAT B-CHEM, V128, P586, DOI 10.1016/j.snb.2007.07.058
   Zhang YM, 2009, SENSOR ACTUAT B-CHEM, V137, P447, DOI 10.1016/j.snb.2009.01.015
   Zhou CJ, 2013, OPTIK, V124, P5599, DOI 10.1016/j.ijleo.2013.04.108
NR 30
TC 7
Z9 8
U1 3
U2 64
PU ROYAL SOC CHEMISTRY
PI CAMBRIDGE
PA THOMAS GRAHAM HOUSE, SCIENCE PARK, MILTON RD, CAMBRIDGE CB4 0WF, CAMBS,
   ENGLAND
SN 1759-9660
EI 1759-9679
J9 ANAL METHODS-UK
JI Anal. Methods
PY 2014
VL 6
IS 23
BP 9383
EP 9391
DI 10.1039/c4ay01010h
PG 9
WC Chemistry, Analytical; Food Science & Technology; Spectroscopy
SC Chemistry; Food Science & Technology; Spectroscopy
GA AT5DX
UT WOS:000344964700026
DA 2019-07-15
ER

PT J
AU Li, P
   Li, S
   Cheng, LL
   Luo, LX
AF Li, Pan
   Li, Sha
   Cheng, Lili
   Luo, Lixin
TI Analyzing the relation between the microbial diversity of DaQu and the
   turbidity spoilage of traditional Chinese vinegar
SO APPLIED MICROBIOLOGY AND BIOTECHNOLOGY
LA English
DT Article
DE Vinegar; Turbidity spoilage; PCR-DGGE; Microbial diversity; DaQu
ID GRADIENT GEL-ELECTROPHORESIS; ACETIC-ACID BACTERIA; LIQUOR FERMENTATION
   STARTER; ZHENJIANG AROMATIC VINEGAR; WINE GRAPES; INDEPENDENT METHODS;
   FUNGAL COMMUNITIES; RIBOSOMAL DNA; IDENTIFICATION; YEAST
AB Vinegar is a traditional fermented condiment, and the microbial diversity of DaQu makes the quality of vinegar products. Recently, turbidity spoilage of vinegar sharply tampered with the quality of vinegar. In this study, the relation between the microbial diversity of DaQu and turbidity spoilage of vinegar was analyzed by plating technique, PCR-denaturing gradient gel electrophoresis (DGGE), and high-performance liquid chromatography (HPLC). The 16S rRNA sequencing and DGGE analysis indicated that Bacillus (Bacillus subtilis, Bacillus amyloliquefaciens, and Bacillus thuringiensis) and Lactobacillus (including Lactobacillus acidipiscis and Lactobacillus pobuzihii) species were the dominant contaminants in vinegar products. Meanwhile, DGGE analysis showed that the dominant bacteria in DaQu belonged to genera Bacillus, Lactobacillus, Pseudomonas, Weissella, Saccharopolyspora, Enterobacter, and Pantoea. However, only two yeast species (Pichia kudriavzevii and Saccharomycopsis fibuligera) and seven mold species including Aspergillus oryzae, Aspergillus niger, Aspergillus candidus, Rhizopus microspores, Eurotium herbariorum, Absidia corymbifera, and Eupenicillium javanicum were detected in the DaQu. The population level of fungi was below 5 log CFU/g in DaQu. The chemical and physical properties of vinegar and sediments were also determined. On the basis of a combined microbial diversity-chemical analysis, we demonstrated that turbidity spoilage of vinegar was a result of cooperation among the low population level and abundance of fungal species in DaQu, the suitable climate conditions, and the contaminants in vinegar. This is the first report to analyze the relation between the microbial diversity of DaQu and turbidity spoilage of vinegar.
C1 [Li, Pan; Li, Sha; Cheng, Lili; Luo, Lixin] S China Univ Technol, Sch Biosci & Bioengn, Guangzhou 510006, Guangdong, Peoples R China.
RP Luo, LX (reprint author), S China Univ Technol, Sch Biosci & Bioengn, Guangzhou 510006, Guangdong, Peoples R China.
EM btlxluo@scut.edu.cn
FU National Natural Foundation of China [31271924]
FX This project was supported by the National Natural Foundation of China
   (grant 31271924).
CR Bae S, 2006, J APPL MICROBIOL, V100, P712, DOI 10.1111/j.1365-2672.2006.02890.x
   Bae S, 2004, INT J FOOD MICROBIOL, V94, P301, DOI 10.1016/j.ijfoodmicro.2004.01.013
   Chen Fusheng, 2009, P243, DOI 10.1007/978-88-470-0866-3_15
   Chi ZM, 2009, BIOTECHNOL ADV, V27, P423, DOI 10.1016/j.biotechadv.2009.03.003
   Coman G, 2008, ROM BIOTECH LETT, V13, P20
   Cui Y, 2008, FOOD SCI TECHNOL, V2, P32
   Gullo M, 2006, INT J FOOD MICROBIOL, V106, P209, DOI 10.1016/j.ijfoodmicro.2005.06.024
   Haruta S, 2006, INT J FOOD MICROBIOL, V109, P79, DOI 10.1016/j.ijfoodmicro.2006.01.015
   HAYASHI S, 1992, WORLD J MICROB BIOT, V8, P155, DOI 10.1007/BF01195837
   Hidalgo C, 2012, FOOD MICROBIOL, V30, P98, DOI 10.1016/j.fm.2011.12.017
   JAYARAO BM, 1992, J CLIN MICROBIOL, V30, P2235
   Jeon E, 2009, FEMS MICROBIOL LETT, V301, P130, DOI 10.1111/j.1574-6968.2009.01808.x
   Kesmen Z, 2012, INT J FOOD MICROBIOL, V153, P428, DOI 10.1016/j.ijfoodmicro.2011.12.008
   Kim T, 2010, CURR MICROBIOL, V60, P315, DOI 10.1007/s00284-009-9542-4
   Kim TW, 2009, INT J FOOD MICROBIOL, V131, P265, DOI 10.1016/j.ijfoodmicro.2009.03.001
   Kim YS, 2011, J MICROBIOL, V49, P340, DOI 10.1007/s12275-011-0302-3
   Kobayashi T, 2000, INT J FOOD MICROBIOL, V54, P81, DOI 10.1016/S0168-1605(99)00172-5
   Lane DJ, 1991, NUCL ACID TECHNIQUES, P115, DOI DOI 10.1007/S00227-012-2133-0
   Lin ZS, 2007, CHINA BREW, V2007, P37
   Liu DR, 2004, FOOD REV INT, V20, P407, DOI 10.1081/LFRI-200033460
   LOWRY OH, 1951, J BIOL CHEM, V193, P265
   Mamlouk D, 2013, INDIAN J MICROBIOL, V53, P377, DOI 10.1007/s12088-013-0414-z
   Mamlouk D, 2011, FOOD MICROBIOL, V28, P1374, DOI 10.1016/j.fm.2011.06.009
   MILLER GL, 1959, ANAL CHEM, V31, P426, DOI 10.1021/ac60147a030
   Ministry of Light Industry of China, 1993, 18031993 QBT MIN LIG
   MUYZER G, 1993, APPL ENVIRON MICROB, V59, P695
   Nout MJR, 2009, FOOD MICROBIOL, V26, P685, DOI 10.1016/j.fm.2009.07.002
   Nubel U, 1996, J BACTERIOL, V178, P5636
   Oda K, 2006, APPL ENVIRON MICROB, V72, P3448, DOI 10.1128/AEM.72.5.3448-3457.2006
   Pal V, 2010, J FOOD PROCESS PRES, V34, P1064, DOI 10.1111/j.1745-4549.2009.00438.x
   Prakitchaiwattana CJ, 2004, FEMS YEAST RES, V4, P865, DOI 10.1016/j.femsyr.2004.05.004
   TANASUPAWAT S, 1992, J GEN APPL MICROBIOL, V38, P121, DOI 10.2323/jgam.38.121
   Tang YM, 2006, LIQUOR MAKING SCI TE, V7, P37
   Thanh VN, 2008, INT J FOOD MICROBIOL, V128, P268, DOI 10.1016/j.ijfoodmicro.2008.08.020
   Ubeda C, 2013, LWT-FOOD SCI TECHNOL, V52, P139, DOI 10.1016/j.lwt.2012.04.021
   Ubeda C, 2011, FOOD RES INT, V44, P259, DOI 10.1016/j.foodres.2010.10.025
   Vainio EJ, 2000, MYCOL RES, V104, P927, DOI 10.1017/S0953756200002471
   Valachova K, 2007, CHEM BIODIVERS, V4, P874, DOI 10.1002/cbdv.200790074
   Wang YM, 2009, CHINA BREW, V5, P131
   Wei QZ, 2013, APPL MICROBIOL BIOT, V97, P9111, DOI 10.1007/s00253-013-5146-9
   White TJ, 1990, PCR PROTOCOLS GUIDE, V18, P315
   Wu JJ, 2012, FOOD MICROBIOL, V30, P289, DOI 10.1016/j.fm.2011.08.010
   Xu W, 2011, J SCI FOOD AGR, V91, P1612, DOI 10.1002/jsfa.4356
   Xu W, 2011, FOOD MICROBIOL, V28, P1175, DOI 10.1016/j.fm.2011.03.011
   Yan J, 2003, JIANGSU CONDIMENT SU, V20, P13
   Yan YZ, 2013, FOOD MICROBIOL, V34, P189, DOI 10.1016/j.fm.2012.12.009
   Yousif NMK, 2010, FOOD MICROBIOL, V27, P757, DOI 10.1016/j.fm.2010.03.012
   Zhang ZZ, 2006, CHINA BREW, V1, P12
   Zheng XW, 2012, FOOD MICROBIOL, V31, P293, DOI 10.1016/j.fm.2012.03.008
   Zheng XW, 2011, J I BREWING, V117, P82, DOI 10.1002/j.2050-0416.2011.tb00447.x
   Zhu W, 2009, CHINA BREW, V6, P15
NR 51
TC 20
Z9 20
U1 6
U2 100
PU SPRINGER
PI NEW YORK
PA 233 SPRING ST, NEW YORK, NY 10013 USA
SN 0175-7598
EI 1432-0614
J9 APPL MICROBIOL BIOT
JI Appl. Microbiol. Biotechnol.
PD JUL
PY 2014
VL 98
IS 13
BP 6073
EP 6084
DI 10.1007/s00253-014-5697-4
PG 12
WC Biotechnology & Applied Microbiology
SC Biotechnology & Applied Microbiology
GA AJ5SL
UT WOS:000337747900024
PM 24691870
DA 2019-07-15
ER
