# Supplementary material for: Knowledge Domain and Emerging Trends in Vinegar Research: A Bibliometric Review of the Literature from WoSCC
Source: Foods. 2020 Feb 10;9(2):166. doi: 10.3390/foods9020166 (PMC7074530; doi:10.3390/foods9020166)
Supplement: Supplementary file 1 [file foods-09-00166-s001.zip › Supplementary files/Supplementary Material/WoSCC dataset for CiteSpace/data/download2014_2x5unique.txt]

PT J
AU Bao, YD
   Liu, F
   Kong, WW
   Sun, DW
   He, Y
   Qiu, ZJ
AF Bao, Yidan
   Liu, Fei
   Kong, Wenwen
   Sun, Da-Wen
   He, Yong
   Qiu, Zhengjun
TI Measurement of Soluble Solid Contents and pH of White Vinegars Using
   VIS/NIR Spectroscopy and Least Squares Support Vector Machine
SO FOOD AND BIOPROCESS TECHNOLOGY
LA English
DT Article
DE VIS/NIR spectroscopy; White vinegars; Soluble solid content; pH; Partial
   least squares analysis; Least squares support vector machine
ID NEAR-INFRARED SPECTROSCOPY; ORGANIC-ACIDS; MULTIVARIATE-ANALYSIS;
   BALSAMIC VINEGARS; MASS-SPECTROMETRY; NIR SPECTROSCOPY; ELECTRONIC NOSE;
   WINE VINEGAR; PREDICTION; CLASSIFICATION
AB Visible and near-infrared (VIS/NIR) spectroscopy combined with least squares support vector machine (LS-SVM) was employed to determine soluble solid contents (SSC) and pH of white vinegars. Three hundred twenty vinegar samples were distributed into a calibration set (240 samples) and a validation set (80 samples). Partial least squares (PLS) analysis was implemented for the regression model and extraction of latent variables (LVs). The selected LVs were used as LS-SVM input variables. Finally, LS-SVM models with radial basis function kernel were achieved with the comparison of PLS models. The results indicated that LS-SVM outperformed PLS models. The correlation coefficient (r), root mean square error of prediction, bias, and residual prediction deviation for the validation set were 0.988, 0.207A degrees Brix, 0.183, and 6.4 for SSC whereas these were 0.988, 0.041, -0.002, and 6.5 for pH, respectively. The overall results indicated that VIS/NIR spectroscopy and LS-SVM could be used as a rapid alternative method for the prediction of SSC and pH of white vinegars, and the results could be helpful for the fermentation process and quality control monitoring of white vinegar production.
C1 [Bao, Yidan; Liu, Fei; Kong, Wenwen; He, Yong; Qiu, Zhengjun] Zhejiang Univ, Coll Biosyst Engn & Food Sci, Hangzhou 310058, Zhejiang, Peoples R China.
   [Sun, Da-Wen] Natl Univ Ireland, Univ Coll Dublin, Agr & Food Sci Ctr, FRCFT Grp,Sch Biosyst Engn, Dublin 4, Ireland.
RP Liu, F (reprint author), Zhejiang Univ, Coll Biosyst Engn & Food Sci, 866 Yuhangtang Rd, Hangzhou 310058, Zhejiang, Peoples R China.
EM fliu@zju.edu.cn; dawen.sun@ucd.ie
RI He, Yong/E-3218-2010; LIU, Fei/A-9493-2009; Sun, Da-Wen/B-1899-2012
OI He, Yong/0000-0001-6752-1757; LIU, Fei/0000-0003-0266-6896; Sun,
   Da-Wen/0000-0002-3634-9963
FU 863 National High-Tech Research and Development Plan [2011AA100705];
   China Postdoctoral Science Foundation [2011M501009, 2012T50550]; Science
   Foundation of Chinese University; Overseas High-Level Experts Focus on
   the Support Program
FX This study was supported by 863 National High-Tech Research and
   Development Plan (2011AA100705), China Postdoctoral Science Foundation
   (2011M501009, 2012T50550), the Science Foundation of Chinese University,
   and Overseas High-Level Experts Focus on the Support Program.
CR Anklam E, 1998, FOOD CHEM, V61, P243, DOI 10.1016/S0308-8146(97)00104-0
   Anklam E, 2001, TRENDS FOOD SCI TECH, V12, P197, DOI 10.1016/S0924-2244(01)00071-1
   Antonucci F, 2011, SENSORS-BASEL, V11, P10114, DOI 10.3390/s111110114
   Antonucci F, 2011, FOOD BIOPROCESS TECH, V4, P809, DOI 10.1007/s11947-010-0414-5
   Belousov AI, 2002, J CHEMOMETR, V16, P482, DOI 10.1002/cem.744
   Caligiani A, 2007, ANAL CHIM ACTA, V585, P110, DOI 10.1016/j.aca.2006.12.016
   Casale M, 2006, ANAL CHIM ACTA, V557, P360, DOI 10.1016/j.aca.2005.10.063
   Cen HY, 2006, J AGR FOOD CHEM, V54, P7437, DOI 10.1021/jf061689f
   Chauchard F, 2004, CHEMOMETR INTELL LAB, V71, P141, DOI 10.1016/j.chemolab.2004.01.003
   Chen QS, 2007, SPECTROCHIM ACTA A, V66, P568, DOI 10.1016/j.saa.2006.03.038
   Chen QS, 2012, J FOOD SCI, V77, pC222, DOI 10.1111/j.1750-3841.2011.02549.x
   Cocchi M, 2006, TALANTA, V69, P1166, DOI 10.1016/j.talanta.2005.12.032
   Cocchi M, 2004, CHEMOMETR INTELL LAB, V71, P129, DOI 10.1016/j.chemolab.2004.01.004
   Durante C, 2006, CHEMOMETR INTELL LAB, V83, P54, DOI 10.1016/j.chemolab.2006.01.004
   Fan W, 2011, ANAL METHODS-UK, V3, P1872, DOI 10.1039/c1ay05101f
   Fearn T, 2002, NIR NEWS, V13, P12, DOI DOI 10.1255/NIRN.689
   Fu XG, 2005, J FOOD ENG, V69, P461, DOI 10.1016/j.jfoodeng.2004.08.039
   Garcia-Parrilla MC, 1997, TALANTA, V44, P119, DOI 10.1016/S0039-9140(96)02012-7
   Guo Hui, 2006, Journal of System Simulation, V18, P2033
   LAPA RAS, 1995, FOOD CONTROL, V6, P155, DOI 10.1016/0956-7135(94)00005-X
   Lipp M, 1998, FOOD CONTROL, V9, P349, DOI 10.1016/S0956-7135(98)00014-0
   Liu F, 2008, ANAL CHIM ACTA, V629, P56, DOI 10.1016/j.aca.2008.09.027
   Liu F, 2008, FOOD RES INT, V41, P562, DOI 10.1016/j.foodres.2008.03.011
   Liu F, 2008, ANAL CHIM ACTA, V615, P10, DOI 10.1016/j.aca.2008.03.030
   Liu F, 2008, ANAL CHIM ACTA, V610, P196, DOI 10.1016/j.aca.2008.01.039
   Liu F, 2011, FOOD BIOPROCESS TECH, V4, P1331, DOI 10.1007/s11947-009-0240-9
   Liu F, 2009, FOOD CHEM, V115, P1430, DOI 10.1016/j.foodchem.2009.01.073
   Menesatti P, 2010, BIOSYST ENG, V105, P448, DOI 10.1016/j.biosystemseng.2010.01.003
   Oliveira SR, 2007, FOOD CHEM, V105, P236, DOI 10.1016/j.foodchem.2006.11.003
   Rossel RAV, 2007, EUR J SOIL SCI, V58, P343, DOI 10.1111/j.1365-2389.2006.00859.x
   Sabatier R, 2003, ST CLASS DAT ANAL, P100
   Saiz-Abajo MJ, 2006, FOOD CHEM, V99, P615, DOI 10.1016/j.foodchem.2005.08.006
   Sasic S, 2001, ANAL CHEM, V73, P64, DOI 10.1021/ac000469c
   Shao YN, 2006, J INFRARED MILLIM W, V25, P478
   Singh CB, 2010, FOOD BIOPROCESS TECH, V3, P2, DOI 10.1007/s11947-008-0093-7
   Sjostrom M, 1986, PATTERN RECOGN, P486
   Suykens JAK, 1999, NEURAL PROCESS LETT, V9, P293, DOI 10.1023/A:1018628609742
   Tesfaye W, 2004, ANAL CHIM ACTA, V513, P239, DOI 10.1016/j.aca.2003.11.079
   Ulissi V, 2011, SENSORS-BASEL, V11, P6411, DOI 10.3390/s110606411
   Urbano-Cuadrado M, 2004, ANAL CHIM ACTA, V527, P81, DOI 10.1016/j.aca.2004.07.057
   Vapnik V. N., 1995, NATURE STAT LEARNING
   Wang L, 2008, SPECTROSC SPECT ANAL, V28, P1810
   Wang WJ, 2003, NEUROCOMPUTING, V55, P643, DOI 10.1016/S0925-2312(02)00632-X
   Williams P., 2001, NEAR INFRARED TECHNO
   Williams P. E. S. D, 1996, NEAR INFRARED SPECTR, P185
   Yano T, 1997, J FERMENT BIOENG, V84, P461, DOI 10.1016/S0922-338X(97)82008-9
   Yu HY, 2008, J AGR FOOD CHEM, V56, P307, DOI 10.1021/jf0725575
   Zhang QY, 2006, SENSOR ACTUAT B-CHEM, V119, P538, DOI 10.1016/j.snb.2006.01.007
   Zou X. B., 2011, CHINA BREWING, V3, P63
NR 49
TC 41
Z9 41
U1 5
U2 59
PU SPRINGER
PI NEW YORK
PA 233 SPRING ST, NEW YORK, NY 10013 USA
SN 1935-5130
EI 1935-5149
J9 FOOD BIOPROCESS TECH
JI Food Bioprocess Technol.
PD JAN
PY 2014
VL 7
IS 1
BP 54
EP 61
DI 10.1007/s11947-013-1065-0
PG 8
WC Food Science & Technology
SC Food Science & Technology
GA 283LC
UT WOS:000329246600004
DA 2019-07-15
ER

PT J
AU Tudyka, K
   Pawlyta, J
AF Tudyka, Konrad
   Pawlyta, Jacek
TI Biocomponent determination in vinegars with the help of C-14 measured by
   liquid scintillation counting
SO FOOD CHEMISTRY
LA English
DT Article
DE Radiocarbon; C-14; Acetic acid; Vinegar; Biocomponent; LSC
ID THERMAL-DECOMPOSITION; RADIOCARBON; CALIBRATION; LEVEL
AB This article presents a method of carbon extraction from vinegar used in preparation of liquid scintillation counting cocktails for measurements of low C-14 radioactivity. The presented method is relatively fast and can be used to produce liquid scintillation cocktails e.g., via benzene synthesis. In this work we present specific radiocarbon radioactivity determinations and based on them estimation of bio product content for five commercially available vinegars. All investigated vinegars are likely produced from plants in fermentation process. (C) 2013 Elsevier Ltd. All rights reserved.
C1 [Tudyka, Konrad; Pawlyta, Jacek] Silesian Tech Univ, Inst Phys, Dept Radioisotopes, Gliwice, Poland.
RP Tudyka, K (reprint author), Silesian Tech Univ, Inst Phys, Dept Radioisotopes, Gliwice, Poland.
EM konrad.tudyka@polsl.pl
RI Tudyka, Konrad/N-3668-2015
OI Tudyka, Konrad/0000-0002-5319-4748; Pawlyta, Jacek/0000-0001-8725-4326
CR AFZAL M, 1991, J THERM ANAL, V37, P1015, DOI 10.1007/BF01932799
   Bronic IK, 2009, APPL RADIAT ISOTOPES, V67, P800, DOI 10.1016/j.apradiso.2009.01.071
   DUVAL C, 1955, ANAL CHIM ACTA, V13, P32, DOI 10.1016/S0003-2670(00)87899-X
   Hattori R, 2010, J AGR FOOD CHEM, V58, P7115, DOI 10.1021/jf100406y
   Horvatincic N, 2004, RADIOCARBON, V46, P105, DOI 10.1017/S0033822200039412
   Hua Q, 2004, RADIOCARBON, V46, P1273, DOI 10.1017/S0033822200033142
   IAEA, 2007, REF SHEET QUAL CONTR
   JUDD MD, 1974, J THERM ANAL, V6, P555, DOI 10.1007/BF01911560
   KOJOLA H, 1984, INT J APPL RADIAT IS, V35, P949, DOI 10.1016/0020-708X(84)90208-4
   Kueppers LM, 2004, OECOLOGIA, V141, P641, DOI 10.1007/s00442-004-1689-x
   Levin I, 2004, RADIOCARBON, V46, P1261, DOI 10.1017/S0033822200033130
   McCormac FG, 2004, RADIOCARBON, V46, P1087, DOI 10.1017/S0033822200033014
   Molnar M, 2005, P INT C ADV LIQ SCIN, P407
   NOAKES JE, 1963, GEOCHIM COSMOCHIM AC, V27, P797, DOI 10.1016/0016-7037(63)90044-9
   Pawlyta J, 1998, RADIOCARBON, V40, P201
   Polach H.A., 1979, P 9 INT 14C C, P115
   POLACH HA, 1967, INT J APPL RADIAT IS, V18, P359, DOI 10.1016/0020-708X(67)90139-1
   Rakowski AZ, 2008, J ENVIRON RADIOACTIV, V99, P1558, DOI 10.1016/j.jenvrad.2007.12.007
   Rakowski AZ, 2011, GEOCHRONOMETRIA, V38, P314, DOI 10.2478/s13386-011-0044-3
   ROZANSKI K, 1992, RADIOCARBON, V34, P506
   SCHONHOFER F, 1992, RADIOCARBON, V34, P768
   STUIVER M, 1977, RADIOCARBON, V19, P355, DOI 10.1017/S0033822200003672
   Svetlik I, 2010, RADIOCARBON, V52, P823, DOI 10.1017/S0033822200045847
   Svetlik I, 2010, RADIOCARBON, V52, P815, DOI 10.1017/S0033822200045835
   Turnbull J.C., 2008, RADIOCARBON COMPOSIT
   Ziernicka-Wojtaszek A., 2008, ACTA AGROPHYSICA, V11, P807
NR 26
TC 4
Z9 4
U1 1
U2 18
PU ELSEVIER SCI LTD
PI OXFORD
PA THE BOULEVARD, LANGFORD LANE, KIDLINGTON, OXFORD OX5 1GB, OXON, ENGLAND
SN 0308-8146
EI 1873-7072
J9 FOOD CHEM
JI Food Chem.
PD FEB 15
PY 2014
VL 145
BP 614
EP 616
DI 10.1016/j.foodchem.2013.08.109
PG 3
WC Chemistry, Applied; Food Science & Technology; Nutrition & Dietetics
SC Chemistry; Food Science & Technology; Nutrition & Dietetics
GA 261SP
UT WOS:000327685200082
PM 24128522
DA 2019-07-15
ER

PT J
AU Seo, KI
   Lee, J
   Choi, RY
   Lee, HI
   Lee, JH
   Jeong, YK
   Kim, MJ
   Lee, MK
AF Seo, Kwon-Il
   Lee, Jin
   Choi, Ra-Yeong
   Lee, Hae-In
   Lee, Ju-Hye
   Jeong, Yong-Ki
   Kim, Myung-Joo
   Lee, Mi-Kyung
TI Anti-obesity and anti-insulin resistance effects of tomato vinegar
   beverage in diet-induced obese mice
SO FOOD & FUNCTION
LA English
DT Article
ID HIGH-FAT-DIET; ACTIVATED PROTEIN-KINASE; INSULIN-RESISTANCE;
   LIPID-METABOLISM; HEPATIC STEATOSIS; RECEPTOR-ALPHA; C57BL/6 MICE;
   WEIGHT-GAIN; BODY-WEIGHT; AMPK
AB This study investigated the mechanism of processed tomato vinegar beverage (TVB)-mediated anti-obesity and anti-insulin resistance effects in high-fat diet (HF)-induced obese mice. Oral administration of TVB (14 mL kg(-1) body weight) to HF-fed mice for 6 weeks effectively reduced the body and visceral fat weight and significantly lowered plasma free fatty acid, triglyceride and hepatic triglyceride levels. TVB significantly increased fecal triglyceride excretion, both phosphorylated AMP-activated protein kinase (AMPK) and acetyl-CoA carboxylase (ACC) and peroxisome proliferator-activated receptor (PPAR)alpha protein levels in the liver, which were associated with increased fatty acid beta-oxidation and carnitine palmitoyltransferase activities in HF-fed mice. TVB improved glucose tolerance, hyperinsulinemia and HOMA-IR levels in the HF + TVB group compared to the HF group. Additionally, TVB significantly increased glucokinase activity and decreased glucose-6-phosphatase activity in the liver, which enhanced glucose metabolism in obese mice. These results suggest that TVB prevents visceral obesity and insulin resistance via AMPK/PPAR alpha-mediated fatty acid and glucose oxidation.
C1 [Seo, Kwon-Il; Lee, Jin; Choi, Ra-Yeong; Lee, Hae-In; Lee, Ju-Hye; Lee, Mi-Kyung] Sunchon Natl Univ, Dept Food & Nutr, Sunchon 540950, South Korea.
   [Lee, Ju-Hye] Sunchon Natl Univ, Res Inst Basic Sci, Sunchon 540950, South Korea.
   [Jeong, Yong-Ki] Dong A Univ, Dept Med Biosci, Pusan 604714, South Korea.
   [Kim, Myung-Joo] Suseong Coll, Dept Hotel Cuisine, Taegu 706022, South Korea.
RP Seo, KI (reprint author), Sunchon Natl Univ, Dept Food & Nutr, Sunchon 540950, South Korea.
EM leemk@sunchon.ac.kr
FU Technology Development Program for Agriculture and Forestry food and
   Fisheries of the Republic of Korea [610003-03-3-HD120]
FX This research was supported by a Grant (no. 610003-03-3-HD120) from the
   Technology Development Program for Agriculture and Forestry food and
   Fisheries of the Republic of Korea.
CR Babu PVA, 2013, J NUTR BIOCHEM, V24, P1777, DOI 10.1016/j.jnutbio.2013.06.003
   Beecher GR, 1998, P SOC EXP BIOL MED, V218, P98
   BEN SI, 2008, ONCOGENE, V27, P3576
   Berger JP, 2005, TRENDS PHARMACOL SCI, V26, P244, DOI 10.1016/j.tips.2005.03.003
   BIEBER LL, 1972, ANAL BIOCHEM, V50, P509, DOI 10.1016/0003-2697(72)90061-9
   Chawla A, 2010, CIRC RES, V106, P1559, DOI 10.1161/CIRCRESAHA.110.216523
   Choi KM, 2013, J NUTR BIOCHEM, V24, P335, DOI 10.1016/j.jnutbio.2012.06.018
   Ejaz A, 2009, J NUTR, V139, P919, DOI 10.3945/jn.108.100966
   Guo YQ, 2009, NUTR RES, V29, P656, DOI 10.1016/j.nutres.2009.09.005
   Hardie DG, 2003, FEBS LETT, V546, P113, DOI 10.1016/S0014-5793(03)00560-X
   Hardie DG, 2004, REV ENDOCR METAB DIS, V5, P119, DOI 10.1023/B:REMD.0000021433.63915.bb
   Hashimoto T, 2000, J BIOL CHEM, V275, P28918, DOI 10.1074/jbc.M910350199
   Honsho S, 2005, BIOL PHARM BULL, V28, P1208, DOI 10.1248/bpb.28.1208
   Hsu WH, 2014, FOOD CHEM TOXICOL, V64, P94, DOI 10.1016/j.fct.2013.11.015
   Hsu YM, 2008, BIOSCI BIOTECH BIOCH, V72, P677, DOI 10.1271/bbb.70402
   Jang SM, 2010, METABOLISM, V59, P512, DOI 10.1016/j.metabol.2009.07.040
   Johnston CS, 2004, DIABETES CARE, V27, P281, DOI 10.2337/diacare.27.1.281
   Kidani Y, 2012, IMMUNOL REV, V249, P72, DOI 10.1111/j.1600-065X.2012.01153.x
   Kim DY, 2012, INT J MOL SCI, V13, P994, DOI 10.3390/ijms13010994
   Kim YI, 2012, PLOS ONE, V7, DOI 10.1371/journal.pone.0031317
   Kondo T, 2009, BIOSCI BIOTECH BIOCH, V73, P1837, DOI 10.1271/bbb.90231
   Kondo T, 2009, J AGR FOOD CHEM, V57, P5982, DOI 10.1021/jf900470c
   Lazarow P B, 1981, Methods Enzymol, V72, P315
   Lee HI, 2011, FOOD CHEM TOXICOL, V49, P2370, DOI 10.1016/j.fct.2011.06.049
   Lee JS, 2006, FOOD CHEM TOXICOL, V44, P1875, DOI 10.1016/j.fct.2006.06.014
   Lee JH, 2013, FOOD CHEM, V141, P3241, DOI 10.1016/j.foodchem.2013.05.126
   Lin CL, 2007, J LIPID RES, V48, P2334, DOI 10.1194/jlr.M700128-JLR200
   Mimura A, 2004, BIOFACTORS, V22, P93, DOI 10.1002/biof.5520220118
   O'Neill HM, 2013, DIABETES METAB J, V37, P1, DOI 10.4093/dmj.2013.37.1.1
   Oakes ND, 1997, DIABETES, V46, P1768, DOI 10.2337/diabetes.46.11.1768
   Park KW, 2009, NUTR RES, V29, P819, DOI 10.1016/j.nutres.2009.09.014
   Rao AVR, 2000, J AM COLL NUTR, V19, P563, DOI 10.1080/07315724.2000.10718953
   Ravnskjaer K, 2006, J MOL ENDOCRINOL, V36, P289, DOI 10.1677/jme.1.01965
   REEVES PG, 1993, J NUTR, V123, P1939
   Saha AK, 2003, MOL CELL BIOCHEM, V253, P65, DOI 10.1023/A:1026053302036
   Sakakibara S, 2006, BIOCHEM BIOPH RES CO, V344, P597, DOI 10.1016/j.bbrc.2006.03.176
   Sengun IY, 2004, INT J FOOD MICROBIOL, V96, P301, DOI 10.1016/j.ijfoodmicro.2004.04.010
   Seo JB, 2011, EXP MOL MED, V43, P205, DOI 10.3858/emm.2011.43.4.025
   Silaste ML, 2007, BRIT J NUTR, V98, P1251, DOI 10.1017/S0007114507787445
   Wu CH, 2010, J AGR FOOD CHEM, V58, P7075, DOI 10.1021/jf101415v
   Yamashita H, 2007, BIOSCI BIOTECH BIOCH, V71, P1236, DOI 10.1271/bbb.60668
   Zannini E, 2013, J APPL MICROBIOL, V115, P1379, DOI 10.1111/jam.12329
   Zhu LH, 2014, J HEPATOL, V60, P1046, DOI 10.1016/j.jhep.2014.01.011
NR 43
TC 13
Z9 13
U1 2
U2 20
PU ROYAL SOC CHEMISTRY
PI CAMBRIDGE
PA THOMAS GRAHAM HOUSE, SCIENCE PARK, MILTON RD, CAMBRIDGE CB4 0WF, CAMBS,
   ENGLAND
SN 2042-6496
EI 2042-650X
J9 FOOD FUNCT
JI Food Funct.
PD JUL
PY 2014
VL 5
IS 7
BP 1579
EP 1586
DI 10.1039/c4fo00135d
PG 8
WC Biochemistry & Molecular Biology; Food Science & Technology
SC Biochemistry & Molecular Biology; Food Science & Technology
GA AK3BL
UT WOS:000338297500030
PM 24867606
DA 2019-07-15
ER

PT J
AU Alvarez-Caliz, C
   Santos-Duenas, IM
   Garcia-Martinez, T
   Canete-Rodriguez, AM
   Millan-Perez, MC
   Mauricio, JC
   Garcia-Garcia, I
AF Alvarez-Caliz, Carmen
   Santos-Duenas, Ines Ma
   Garcia-Martinez, Teresa
   Canete-Rodriguez, Ana Ma
   Millan-Perez, Ma Carmen
   Mauricio, Juan C.
   Garcia-Garcia, Isidoro
TI Effect of biological ageing of wine on its nitrogen composition for
   producing high quality vinegar
SO FOOD AND BIOPRODUCTS PROCESSING
LA English
DT Article
DE Wine; Ageing; Wine vinegar; nitrogen composition; Amino acids; Urea
ID SACCHAROMYCES-CEREVISIAE; AMINO-ACIDS; FERMENTATION; PROLINE; YEASTS
AB There is increasing interest in producing novel high quality vinegars. In this work, we examined the effect of biological ageing of white wine on its nitrogen composition (viz, amino acids, urea and ammonium ion, which constitute the main sources of nitrogen for acetic bacteria during the acetification process) with a view to confirming the suitability of aged wine for producing quality vinegar.
   Available nitrogen contents in biologically aged wine were lower than in young (unaged) wine; this resulted in a slightly lower acetification rate and production with the former. The nitrogen composition of the two vinegars was very similar, with L-proline and L-cysteine as the major amino acids. By exception, only the vinegar from the young wine contained ammonium ion. The ageing process by for yeast produces urea which is eliminated by the bacteria in the next stage.
   Available nitrogen for use by acetic bacteria in biologically aged wine is seemingly no limiting factor for acetification. The problem posed by the formation of urea during wine ageing was suppressed by the subsequent acetification process. The study could be an example of how different microorganisms use the available substrate in serial biotransformations. (C) 2013 The Institution of Chemical Engineers. Published by Elsevier B.V. All rights reserved.
C1 [Alvarez-Caliz, Carmen; Santos-Duenas, Ines Ma; Canete-Rodriguez, Ana Ma; Garcia-Garcia, Isidoro] Univ Cordoba, Dept Ingn Quim, E-14071 Cordoba, Spain.
   [Garcia-Martinez, Teresa; Millan-Perez, Ma Carmen; Mauricio, Juan C.] Univ Cordoba, Dept Microbiol, E-14071 Cordoba, Spain.
RP Garcia-Garcia, I (reprint author), Univ Cordoba, Dept Ingn Quim, Edificio Marie Curie,Campus Univ Rabanales, E-14071 Cordoba, Spain.
EM isidoro.garcia@uco.es
RI Garcia-Martinez, Teresa/H-8928-2015; Garcia-Garcia, Isidoro/E-9683-2016;
   Santos Duenas, Ines M/L-7634-2014; Garcia Mauricio, Juan
   Carlos/H-8842-2015
OI Garcia-Martinez, Teresa/0000-0002-2746-2753; Garcia-Garcia,
   Isidoro/0000-0002-7102-0864; Santos Duenas, Ines M/0000-0002-1357-0139;
   Garcia Mauricio, Juan Carlos/0000-0002-5694-7653; Canete
   Rodriguez/0000-0002-1557-6761
FU Spain's Ministry of Economy and Competitiveness [PET2006-0827,
   AGL2009-08117-E-ALI, AGL2012-22152-CO3-03, RTA2011-00020-C02-02]; FEDER
FX The authors are grateful to Spain's Ministry of Economy and
   Competitiveness for funding this research in the framework of Projects,
   PET2006-0827, AGL2009-08117-E-ALI, AGL2012-22152-CO3-03 and
   RTA2011-00020-C02-02 cofunding by FEDER is also gratefully acknowledged.
   Finally, thanks are also due to Deoleo S.A. for their invaluable help
   and information.
CR Alvarez-Caliz C., 2012, ACETIC ACID BACTERIA, V1, pel
   Berlanga TM, 2006, J SCI FOOD AGR, V86, P2113, DOI 10.1002/jsfa.2584
   Berlanga TM, 2004, J AGR FOOD CHEM, V52, P2577, DOI 10.1021/jf035405s
   BOTELLA MA, 1990, AM J ENOL VITICULT, V41, P12
   Callejon RM, 2010, TALANTA, V81, P1143, DOI 10.1016/j.talanta.2010.02.040
   Callejon R.M., 2008, EUR FOOD RES TECHNOL, V227, P293
   Garcia-Garcia Isidoro, 2009, P97, DOI 10.1007/978-88-470-0866-3_6
   Hernandez-Orte P., 2003, CHROMATOGRAPHIA, V58, P19
   Jamieson DJ, 1998, YEAST, V14, P1511, DOI 10.1002/(SICI)1097-0061(199812)14:16<1511::AID-YEA356>3.3.CO;2-J
   LASKO PF, 1981, J BACTERIOL, V148, P241
   Maestre O, 2008, PROCESS BIOCHEM, V43, P803, DOI 10.1016/j.procbio.2008.03.007
   Mauricio JC, 1997, BIOTECHNOL BIOENG, V53, P159, DOI 10.1002/(SICI)1097-0290(19970120)53:2<159::AID-BIT5>3.0.CO;2-N
   Mauricio JC, 2001, J AGR FOOD CHEM, V49, P3310, DOI 10.1021/jf010005v
   Peinado Rafael A., 2009, P81, DOI 10.1007/978-0-387-74118-5_4
   Solieri L., 2009, VINEGARS WORLD, P81
   Takagi H, 2008, APPL MICROBIOL BIOT, V81, P211, DOI 10.1007/s00253-008-1698-5
   Valero E, 2005, J SCI FOOD AGR, V85, P603, DOI 10.1002/jsfa.2016
   Valero E, 2003, J SCI FOOD AGR, V83, P830, DOI 10.1002/jsfa.1417
   Weber JV, 2009, ENVIRON CHEM LETT, V7, P233, DOI 10.1007/s10311-008-0168-8
NR 19
TC 3
Z9 3
U1 0
U2 25
PU INST CHEMICAL ENGINEERS
PI RUGBY
PA 165-189 RAILWAY TERRACE, DAVIS BLDG, RUGBY CV21 3HQ, ENGLAND
SN 0960-3085
EI 1744-3571
J9 FOOD BIOPROD PROCESS
JI Food Bioprod. Process.
PD JUL
PY 2014
VL 92
IS C3
BP 291
EP 297
DI 10.1016/j.fbp.2013.07.005
PG 7
WC Biotechnology & Applied Microbiology; Engineering, Chemical; Food
   Science & Technology
SC Biotechnology & Applied Microbiology; Engineering; Food Science &
   Technology
GA AN1JK
UT WOS:000340338400007
DA 2019-07-15
ER

PT J
AU Liao, W
   Gan, YX
   Zhao, SL
   Luo, NN
   Rahmadini, N
   Giannotta, F
   Fu, CM
   Rui-Li
   Wang, JS
AF Liao, Wan
   Gan, Yan-Xiong
   Zhao, Si-Lei
   Luo, Ni-Ni
   Rahmadini, Nuriza
   Giannotta, Francesca
   Fu, Chao-Mei
   Rui-Li
   Wang, Ji-Sen
TI Comparative analysis of trace elements contained in Rhizoma Curcumae
   from different origins and their vinegar products by ICP-MS
SO ANALYTICAL METHODS
LA English
DT Article
ID ZINC; CADMIUM
AB A comparison of trace elements contained in Rhizoma Curcumae and their corresponding vinegar products, derived from three different origins, namely Curcuma phaeocaulis Val., Curcuma kwangsiensis S.G. Lee et C.F. Liang and Curcuma wenyujin Y.H. Chen et C. Ling, was undertaken using inductively coupled plasma mass spectrometry (ICP-MS). SPSS 19 was adopted for cluster and discriminant analyses. Rhizoma Curcumae is rich in Cu, Zn, Se, Cr, Co, V, Ni and other essential trace elements, and among them, Zn is present the most, followed by Ti, Cu, etc. After processing with vinegar, the contents of some essential trace elements may more likely increase, while the contents of some heavy metal elements tend to decrease. Rhizoma Curcumae from the same species and origin can be well clustered into one group. The results of the cluster analysis confirm the correlation between genuineness and the material base of Rhizoma Curcumae. In addition, the discriminant function of Rhizoma Curcumae was obtained, with an accuracy of 90.5%. Thus, a new concept was provided that Rhizoma Curcumae, even the other TCMs, from different sources may be identified by the discriminant function. One of the basic mechanisms of the processing technique of TCMs, "effect-enhancing and toxicity-reducing," may be associated with the increase or decrease of some trace elements, which provides a new conception for the quality control of TCMs and the processed products.
C1 [Liao, Wan; Gan, Yan-Xiong; Zhao, Si-Lei; Luo, Ni-Ni; Rahmadini, Nuriza; Giannotta, Francesca; Fu, Chao-Mei] Chengdu Univ TCM, Sch Pharm, State Key Lab Breeding Base Systemat Res Dev & Ut, Key Lab Minist Educ China, Chengdu 611130, Sichuan, Peoples R China.
   [Liao, Wan; Gan, Yan-Xiong; Zhao, Si-Lei; Luo, Ni-Ni; Rahmadini, Nuriza; Giannotta, Francesca; Fu, Chao-Mei] Chengdu Univ TCM, Sch Pharm, MOST, Chengdu 611130, Sichuan, Peoples R China.
   [Rui-Li] Xihua Univ, Sch Bioengn, Key Lab Food Biotechnol Sichuan Prov, Chengdu 610039, Peoples R China.
   [Wang, Ji-Sen] Food & Drug Adm, Food & Drug Testing Ctr, Pengzhou, Sichuan, Peoples R China.
RP Fu, CM (reprint author), Chengdu Univ TCM, Sch Pharm, State Key Lab Breeding Base Systemat Res Dev & Ut, Key Lab Minist Educ China, Liutai Ave 1166, Chengdu 611130, Sichuan, Peoples R China.
EM chaomeifu@126.com; lirui-elite@163.com
FU scientific and technical planning project of Sichuan [2013SZ0123];
   seeding engineering of scientific and technical innovation of Sichuan
   [20133006]
FX This work was financially supported by the scientific and technical
   planning project of Sichuan (no. 2013SZ0123) and the seeding engineering
   of scientific and technical innovation of Sichuan (no. 20133006).
CR [Anonymous], 2010, PHARMACOPOEIA PEOPLE, P257
   [Anonymous], 2013, US PHARMACOPEIA, P145
   Barbee JY, 1999, SOUTH MED J, V92, P510, DOI 10.1097/00007611-199905000-00012
   Barnes KW, 1998, ATOM SPECTROSC, V19, P31
   Cassettari LL, 2013, ACTA CIR BRAS, V28, P601, DOI 10.1590/S0102-86502013000800008
   Chao J. H., 1999, GUANGDONG TRACE ELEM, V6, P10
   Chen WeiJian, 2008, Journal of Northwest A & F University - Natural Science Edition, V36, P105
   Jarup L, 2003, BRIT MED BULL, V68, P167, DOI 10.1093/bmb/ldg032
   Jin P., 2007, CHIN PHARM J, P1660
   Kleszczewska Ewa, 2006, Przegl Lek, V63, P998
   Leung A. Y., 2008, EXP BIOL MED, V233, P1059
   [廖婉 Liao Wan], 2013, [中成药, Chinese Traditional Patent Medicine], V35, P330
   Liu W. S., 2001, W CHINA J PHARM SCI, V16, P293
   Liu XS, 2010, J RARE EARTH, V28, P510, DOI 10.1016/S1002-0721(10)60356-0
   Lu JJ, 2012, J ETHNOPHARMACOL, V143, P406, DOI 10.1016/j.jep.2012.07.009
   Mehinto AC, 2014, AQUAT TOXICOL, V152, P186, DOI 10.1016/j.aquatox.2014.04.004
   Morton J, 2011, ANAL BIOANAL CHEM, V399, P1781, DOI 10.1007/s00216-010-4180-z
   Murphy KE, 2013, ANAL BIOANAL CHEM, V405, P4579, DOI 10.1007/s00216-013-6855-8
   Nurdan S., 2011, ENVIRON MONIT ASSESS, V172, P51
   Rahman SH, 2011, HUM GENE THER, V22, P925, DOI 10.1089/hum.2011.087
   Rao RN, 2007, J PHARMACEUT BIOMED, V43, P1, DOI 10.1016/j.jpba.2006.07.004
   Robinson Nicola, 2006, Complement Ther Clin Pract, V12, P132, DOI 10.1016/j.ctcp.2006.01.006
   Stefanidou M, 2006, ARCH TOXICOL, V80, P1, DOI 10.1007/s00204-005-0009-5
   Wan L., 2011, PHARM CLIN CHIN MAT, V2, P22
   Wan L., 2012, W CHINA J PHARM SCI, V27, P447
   Wan L., 2012, J CHIN MED MAT, V35, P1582
   Wan L., 2010, W CHINA J PHARM SCI, V25, P483
   Wang Y, 2010, ANAL LETT, V43, P983, DOI 10.1080/00032710903491138
   Zbinden P, 1998, ATOM SPECTROSC, V19, P214
   傅舒, 2011, [华西药学杂志, West China Journal of Pharmaceutical Sciences], V26, P604
NR 30
TC 5
Z9 6
U1 1
U2 22
PU ROYAL SOC CHEMISTRY
PI CAMBRIDGE
PA THOMAS GRAHAM HOUSE, SCIENCE PARK, MILTON RD, CAMBRIDGE CB4 0WF, CAMBS,
   ENGLAND
SN 1759-9660
EI 1759-9679
J9 ANAL METHODS-UK
JI Anal. Methods
PY 2014
VL 6
IS 20
BP 8187
EP 8192
DI 10.1039/c4ay01432d
PG 6
WC Chemistry, Analytical; Food Science & Technology; Spectroscopy
SC Chemistry; Food Science & Technology; Spectroscopy
GA AQ7JM
UT WOS:000342989400016
DA 2019-07-15
ER
