# Supplementary material for: Knowledge Domain and Emerging Trends in Vinegar Research: A Bibliometric Review of the Literature from WoSCC
Source: Foods. 2020 Feb 10;9(2):166. doi: 10.3390/foods9020166 (PMC7074530; doi:10.3390/foods9020166)
Supplement: Supplementary file 1 [file foods-09-00166-s001.zip › Supplementary files/Supplementary Material/WoSCC dataset for CiteSpace/data/download2014_3x5unique.txt]

PT J
AU Park, NY
   Hong, SH
   Yoon, KS
AF Park, Na Yoon
   Hong, Soo Hyeon
   Yoon, Ki Sun
TI Effects of commercial marinade seasoning and a natural blend of cultured
   sugar and vinegar on Campylobacter jejuni and Salmonella Typhimurium and
   the texture of chicken breasts
SO POULTRY SCIENCE
LA English
DT Article
DE Campylobacter jejuni; Salmonella Typhimurium; precooked chicken breast;
   antimicrobial agent; texture
ID ESSENTIAL OILS; FOODBORNE PATHOGENS; LONGISSIMUS-DORSI; SENSORY QUALITY;
   SODIUM LACTATE; ORGANIC-ACIDS; SHEAR FORCE; BEEF STEAKS; MEAT; SURVIVAL
AB Marination using various ingredients has been widely used to improve microbial safety and quality of chicken products at retail markets. The objective of this study was to investigate the effects of commercial marinade seasoning and cultured sugar/vinegar blend on Campylobacter jejuni and Salmonella Typhimurium populations during refrigerated storage. In addition, their effects on the texture of precooked chicken breasts during frozen and refrigerated storage was investigated. Chicken breasts inoculated with 4.5 to 5.0 log cfu/g of C. jejuni and Salmonella Typhimurium were treated with 3% cultured sugar/vinegar blend with and without 0.6% polish rub seasoning containing 32% herb content. Breasts were then vacuum-packaged and stored at 4 and 10 degrees C. Survival and growth curves were fitted to the Baranyi equation to determine survival and growth kinetics of C. jejuni and Salmonella Typhimurium. In addition, the vacuum-packaged precooked chicken breasts with different marination treatments were subjected to 3 freeze-thaw cycles and shear force was measured. At 4 degrees C, the populations of C. jejuni and Salmonella Typhimurium decreased, regardless of treatment group during storage. The greatest survival for C. jejuni was observed in untreated chicken breasts. At 10 degrees C, the growth of Salmonella Typhimurium was completely prevented in precooked chicken breasts treated with 3% cultured sugar/vinegar blend, regardless of the presence of 0.6% seasoning. The 3% cultured sugar/vinegar blend also improved the tenderness of frozen chicken breasts and refrigerated, ready-to-eat chicken breast. Therefore, a natural blend of cultured sugar and vinegar can be used as antimicrobial and texture-modifying agents for poultry meat and poultry products.
C1 [Park, Na Yoon; Hong, Soo Hyeon; Yoon, Ki Sun] Kyung Hee Univ, Dept Food & Nutr, Coll Human Ecol, Seoul 130701, South Korea.
RP Yoon, KS (reprint author), Kyung Hee Univ, Dept Food & Nutr, Coll Human Ecol, 26 Kyunghee Daero, Seoul 130701, South Korea.
EM ksyoon@khu.ac.kr
RI Yoon, Ki Sun/O-7325-2018
OI Yoon, Ki Sun/0000-0002-7492-4076
CR Alvarez-Ordonez A, 2010, FOOD MICROBIOL, V27, P44, DOI 10.1016/j.fm.2009.07.015
   BARANYI J, 1994, INT J FOOD MICROBIOL, V23, P277, DOI 10.1016/0168-1605(94)90157-0
   Birk T, 2010, J FOOD PROTECT, V73, P258, DOI 10.4315/0362-028X-73.2.258
   BRYAN FL, 1995, J FOOD PROTECT, V58, P326, DOI 10.4315/0362-028X-58.3.326
   Burnette CN, 2004, FOOD SCI BIOTECHNOL, V13, P796
   Carroll CD, 2008, POULTRY SCI, V87, P368, DOI 10.3382/ps.2007-00213
   Chan JTY, 2011, POULTRY SCI, V90, P1112, DOI 10.3382/ps.2010-01185
   Chorianopoulos N, 2004, J AGR FOOD CHEM, V52, P8261, DOI 10.1021/jf049113i
   Cosansu S, 2010, J FOOD PROCESS PRES, V34, P98, DOI 10.1111/j.1745-4549.2008.00320.x
   EFSA/ECDC, 2010, EFSA J, P1496, DOI DOI 10.2903/J.EFSA.2010.1496
   EFSA-EUROPEAN FOOD SAFETY AUTHORITY, 2009, EFSA J, V223, P109
   Farouk MM, 2004, MEAT SCI, V66, P171, DOI 10.1016/S0309-1740(03)00081-0
   Gilliss D, 2013, MMWR-MORBID MORTAL W, V62, P283
   Glass K., 2010, CONTROLLING LISTERIA
   Gonzalez M, 2009, INT J FOOD MICROBIOL, V136, P52, DOI 10.1016/j.ijfoodmicro.2009.09.022
   Gutierrez J, 2008, J FOOD PROTECT, V71, P1846, DOI 10.4315/0362-028X-71.9.1846
   HALE MB, 1981, MAR FISH REV, V43, P18
   Hildrum KI, 1999, MEAT SCI, V52, P1, DOI 10.1016/S0309-1740(98)00142-9
   Khan A W, 1977, Meat Sci, V1, P263, DOI 10.1016/0309-1740(77)90021-3
   Kim H. K., 2006, Korea Pat., Patent No. 1006252720000
   Lagerstedt A, 2008, MEAT SCI, V80, P457, DOI 10.1016/j.meatsci.2008.01.009
   Lee A, 1998, J FOOD PROTECT, V61, P1609, DOI 10.4315/0362-028X-61.12.1609
   Liu ZL, 2010, J AGR FOOD CHEM, V58, P10697, DOI 10.1021/jf102043k
   Lyon BG, 1998, POULTRY SCI, V77, P1585, DOI 10.1093/ps/77.10.1585
   Marino M, 2001, INT J FOOD MICROBIOL, V67, P187, DOI 10.1016/S0168-1605(01)00447-0
   MILLER RK, 1994, J FOOD SCI, V59, P15, DOI 10.1111/j.1365-2621.1994.tb06886.x
   MITCHELL GE, 1991, J FOOD SCI, V56, P1125, DOI 10.1111/j.1365-2621.1991.tb04717.x
   Ntzimani AG, 2011, POULTRY SCI, V90, P880, DOI 10.3382/ps.2010-00816
   Nychas G. J. E., 2003, Natural antimicrobials for the minimal processing of foods, P176, DOI 10.1533/9781855737037.176
   Park SH, 2011, J FOOD SCI, V76, pM293, DOI 10.1111/j.1750-3841.2011.02205.x
   Purac, 2008, VERD GRAS NOT
   Riedel CT, 2009, J FOOD PROTECT, V72, P1173, DOI 10.4315/0362-028X-72.6.1173
   Shanks BC, 2002, J ANIM SCI, V80, P2122
   Smaoui S, 2011, AFR J BIOTECHNOL, V10, P11317
   Smith D. P., 2001, POULTRY MEAT PROCESS, P257
   SMITH DM, 1988, J FOOD SCI, V53, P46, DOI 10.1111/j.1365-2621.1988.tb10175.x
   Sullivan G. A., 2011, AFR J FOOD SCI
   Tangkham W., 2012, African Journal of Food Science, V6, P375
   Van Laack R. L. J. M., 1994, P REC MEAT C, V47, P91
   Vieira C, 2009, MEAT SCI, V83, P398, DOI 10.1016/j.meatsci.2009.06.013
   WHEELER TL, 1990, J FOOD SCI, V55, P301, DOI 10.1111/j.1365-2621.1990.tb06748.x
   Yoon KS, 2004, J FOOD PROTECT, V67, P64, DOI 10.4315/0362-028X-67.1.64
   Yoon KS, 2003, MEAT SCI, V63, P273, DOI 10.1016/S0309-1740(02)00078-5
NR 43
TC 3
Z9 3
U1 0
U2 20
PU OXFORD UNIV PRESS
PI OXFORD
PA GREAT CLARENDON ST, OXFORD OX2 6DP, ENGLAND
SN 0032-5791
EI 1525-3171
J9 POULTRY SCI
JI Poult. Sci.
PD MAR
PY 2014
VL 93
IS 3
BP 719
EP 727
DI 10.3382/ps.2013-03595
PG 9
WC Agriculture, Dairy & Animal Science
SC Agriculture
GA AE5SR
UT WOS:000334049700027
PM 24604867
OA Bronze
DA 2019-07-15
ER

PT J
AU Wang, L
   Zang, XH
   Wang, C
   Wang, Z
AF Wang, Lu
   Zang, Xiaohuan
   Wang, Chun
   Wang, Zhi
TI Graphene oxide as a micro-solid-phase extraction sorbent for the
   enrichment of parabens from water and vinegar samples
SO JOURNAL OF SEPARATION SCIENCE
LA English
DT Article
DE Graphene oxide; Micro-solid-phase extraction; Parabens; Vinegar; Water
ID POLYCYCLIC AROMATIC-HYDROCARBONS; TANDEM MASS-SPECTROMETRY;
   LIQUID-CHROMATOGRAPHY; GAS CHROMATOGRAPHY; MICROEXTRACTION; FIBER;
   SILICA; NANOCOMPOSITE; PRECONCENTRATION; REMOVAL
AB A simple hydrophilic polyamide organic membrane protected micro-solid-phase extraction method with graphene oxide as the sorbent was developed for the enrichment of some parabens from water and vinegar samples prior to gas chromatography with mass spectrometry detection. The main experimental parameters affecting the extraction efficiencies, such as the type and amount of the sorbent, extraction time, stirring rate, salt addition, sample solution pH and desorption conditions, were investigated. Under the optimized experimental conditions, the method showed a good linearity in the range of 0.1-100.0 ng/mL for water samples and 0.5-100.0 ng/mL for vinegar samples, with the correlation coefficients varying from 0.9978 to 0.9997. The limits of detection (S/N = 3) of the method were in the range of 0.005-0.010 ng/mL for water samples and 0.01-0.05 ng/mL for vinegar samples, respectively. The recoveries of the method for the analytes at spiking levels of 5.0 and 70.0 ng/mL were between 84.6 and 106.4% with the relative standard deviations varying from 4.2 to 9.5%. The results indicated that the developed method could be a practical approach for the determination of paraben residues in water and vinegar samples.
C1 [Wang, Lu; Zang, Xiaohuan; Wang, Chun; Wang, Zhi] Agr Univ Hebei, Dept Chem, Coll Sci, Baoding 071001, Hebei, Peoples R China.
RP Wang, Z (reprint author), Agr Univ Hebei, Dept Chem, Coll Sci, Baoding 071001, Hebei, Peoples R China.
EM zhiwang2013@aliyun.com
FU National Natural Science Foundation of China [31171698]; Scientific and
   Technological Research Foundation of Department of Education of Hebei
   Province [ZH2012012]; Innovation Research Program of Department of
   Education of Hebei for Hebei Provincial Universities [LJRC009]
FX Financial support for this study from the National Natural Science
   Foundation of China (No. 31171698), the Scientific and Technological
   Research Foundation of Department of Education of Hebei Province
   (ZH2012012) and the Innovation Research Program of Department of
   Education of Hebei for Hebei Provincial Universities (LJRC009) is
   gratefully acknowledged.
CR ARTHUR CL, 1990, ANAL CHEM, V62, P2145, DOI 10.1021/ac00218a019
   Basheer C, 2006, ANAL CHEM, V78, P2853, DOI 10.1021/ac060240i
   Basheer C, 2009, J CHROMATOGR A, V1216, P211, DOI 10.1016/j.chroma.2008.11.042
   Chaves AR, 2013, J CHROMATOGR B, V928, P37, DOI 10.1016/j.jchromb.2013.03.016
   Farajzadeh MA, 2010, TALANTA, V81, P1360, DOI 10.1016/j.talanta.2010.02.035
   Ge DD, 2013, J CHROMATOGR A, V1317, P217, DOI 10.1016/j.chroma.2013.04.014
   Guan WB, 2013, J CHROMATOGR A, V1286, P1, DOI 10.1016/j.chroma.2013.02.043
   Han Q, 2012, TALANTA, V101, P388, DOI 10.1016/j.talanta.2012.09.046
   Hou MY, 2013, J SEP SCI, V36, P3242, DOI 10.1002/jssc.201300656
   Hu XJ, 2013, SEP PURIF TECHNOL, V108, P189, DOI 10.1016/j.seppur.2013.02.011
   Jain R, 2013, FOOD CHEM, V141, P436, DOI 10.1016/j.foodchem.2013.03.012
   Li JH, 2012, J HAZARD MATER, V201, P250, DOI 10.1016/j.jhazmat.2011.11.076
   Li RJ, 2013, CHEM ENG J, V229, P460, DOI 10.1016/j.cej.2013.05.089
   Liu Q, 2011, ANGEW CHEM INT EDIT, V50, P5913, DOI 10.1002/anie.201007138
   Liu W, 2012, J CHROMATOGR A, V1233, P1, DOI 10.1016/j.chroma.2012.01.064
   Othman AM, 2013, ANAL CHIM ACTA, V787, P226, DOI 10.1016/j.aca.2013.05.036
   Prasad BB, 2010, J CHROMATOGR A, V1217, P4255, DOI 10.1016/j.chroma.2010.04.055
   Ramaswamy BR, 2011, J HAZARD MATER, V192, P1739, DOI 10.1016/j.jhazmat.2011.07.006
   Ramirez N, 2011, J CHROMATOGR A, V1218, P6226, DOI 10.1016/j.chroma.2011.05.098
   Sae-Khow O, 2009, J CHROMATOGR A, V1216, P2270, DOI 10.1016/j.chroma.2009.01.037
   Sarafraz-Yazdi A, 2012, J CHROMATOGR B, V908, P67, DOI 10.1016/j.jchromb.2012.09.040
   Sun M, 2013, J SEP SCI, V36, P1478, DOI 10.1002/jssc.201201036
   Unnikrishnan B, 2012, SENSOR ACTUAT B-CHEM, V173, P274, DOI 10.1016/j.snb.2012.06.088
   Wang C, 2011, CHEM ENG J, V173, P92, DOI 10.1016/j.cej.2011.07.041
   Wang LL, 2006, ANAL CHIM ACTA, V577, P62, DOI 10.1016/j.aca.2006.06.030
   Wang WN, 2013, J CHROMATOGR A, V1293, P20, DOI 10.1016/j.chroma.2013.03.071
   Wang WN, 2012, J SEP SCI, V35, P2266, DOI 10.1002/jssc.201200285
   Wang ZM, 2013, ANAL CHIM ACTA, V760, P60, DOI 10.1016/j.aca.2012.11.031
   Wu QH, 2012, J SEP SCI, V35, P193, DOI 10.1002/jssc.201100740
   Xu LL, 2012, J SEP SCI, V35, P93, DOI 10.1002/jssc.201100612
   Zeng SL, 2013, CHEM ENG J, V218, P108, DOI 10.1016/j.cej.2012.12.030
   Zhang H, 2012, J CHROMATOGR A, V1233, P16, DOI 10.1016/j.chroma.2012.02.020
   Zou J, 2011, J SEP SCI, V34, P2765, DOI 10.1002/jssc.201100303
NR 33
TC 17
Z9 17
U1 0
U2 47
PU WILEY-V C H VERLAG GMBH
PI WEINHEIM
PA POSTFACH 101161, 69451 WEINHEIM, GERMANY
SN 1615-9306
EI 1615-9314
J9 J SEP SCI
JI J. Sep. Sci.
PD JUL
PY 2014
VL 37
IS 13
BP 1656
EP 1662
DI 10.1002/jssc.201400028
PG 7
WC Chemistry, Analytical
SC Chemistry
GA AL2YU
UT WOS:000338992500017
PM 24737628
DA 2019-07-15
ER

PT J
AU Guan, BB
   Zhao, JW
   Jin, HJ
   Lin, H
AF Guan, Binbin
   Zhao, Jiewen
   Jin, Hongjuan
   Lin, Hao
TI The qualitative and quantitative analysis of aromatic vinegar produced
   during different seasons by near infrared spectroscopy
SO ANALYTICAL METHODS
LA English
DT Article
ID ARTIFICIAL NEURAL-NETWORKS; LACTIC-ACID BACTERIA; MULTIVARIATE
   CALIBRATION; NIR SPECTROSCOPY; ELECTRONIC NOSE; ORGANIC-ACIDS;
   FEASIBILITY; REGRESSION; SELECTION; TEA
AB Near infrared (NIR) spectroscopy combined with high-performance liquid chromatography (HPLC) was applied to discriminate the difference of aromatic vinegar produced during different seasons. 120 samples from 4 seasons were collected, different data preprocessing methods such as standard normal variate transformation (SNV), multiplicative scatter correction (MSC), first derivatives (D1) and second derivatives (D2) were used and linear discriminant analysis (LDA), support vector machine (SVM) and K-nearest neighbor (KNN) models were used to identify the season the aromatic vinegar was produced in. The best result was obtained by the SVM approach with SNV preprocessing, with recognition rate of 100% in training set and test set. The contents of lactic acid, malic acid, L-pyroglutamic acid in aromatic vinegar were analyzed quantitatively through NIR spectroscopy and HPLC combined with partial least squares (PLS) model, backward interval partial least squares (bi-PLS) and back propagation artificial neural network (BP-ANN). The detection of nonlinearity indicated that NIR spectra and the content of lactic acid, malic acid and L-pyroglutamic acid were non-linear and the best results were obtained by BP-ANN model: for lactic acid, optimal PCs was 10, the correlation coefficient (R) for prediction was 0.9342 and root mean square error for prediction (RMSEP) was 0.3310; for malic acid, optimal PCs was 8, R was 0.9337, RMSEP was 0.0557; for L-pyroglutamic acid, optimal PCs was 10, R was 0.9229, RMSEP was 0.0062. The results indicate that NIR spectroscopy could be successfully applied as a rapid method not only to identify the season the aromatic vinegar was produced in, but also to determine the contents of lactic acid, malic acid, L-pyroglutamic acid in aromatic vinegar combined with the BP-ANN model simultaneously.
C1 [Guan, Binbin; Zhao, Jiewen; Jin, Hongjuan; Lin, Hao] Jiangsu Univ, Sch Food & Biol Engn, Zhenjiang 212013, Peoples R China.
RP Lin, H (reprint author), Jiangsu Univ, Sch Food & Biol Engn, Zhenjiang 212013, Peoples R China.
EM linhaolt794@163.com
FU Foundation for the Jiangsu Natural Science Foundation of P.R. China
   [SBK201241449]; China Postdoctoral Special Foundation [2013T60509];
   Author of National Excellent Doctoral Dissertation of PR China [200968]
FX This work has been financially supported by the Foundation for the
   Jiangsu Natural Science Foundation of P.R. China (SBK201241449), the
   China Postdoctoral Special Foundation (2013T60509), and Author of
   National Excellent Doctoral Dissertation of PR China (no. 200968). We
   are also grateful to many of our colleagues for stimulating discussion
   in this field.
CR Banerjee R, 2012, J FOOD ENG, V110, P356, DOI 10.1016/j.jfoodeng.2011.12.037
   Centner V, 1998, ANAL CHIM ACTA, V376, P153, DOI 10.1016/S0003-2670(98)00543-1
   Chen QS, 2006, ANAL CHIM ACTA, V572, P77, DOI 10.1016/j.aca.2006.05.007
   Chen QS, 2012, FOOD CHEM, V135, P590, DOI 10.1016/j.foodchem.2012.05.011
   Cherkassky V, 2004, NEURAL NETWORKS, V17, P113, DOI 10.1016/S0893-6080(03)00169-2
   Chorowski J, 2014, NEUROCOMPUTING, V128, P507, DOI 10.1016/j.neucom.2013.08.009
   Clark CJ, 2003, POSTHARVEST BIOL TEC, V28, P87, DOI 10.1016/S0925-5214(02)00122-9
   Cocolin L, 2004, APPL ENVIRON MICROB, V70, P1883, DOI 10.1128/AEM.70.4.1883-1894.2004
   Concina I, 2009, FOOD CONTROL, V20, P873, DOI 10.1016/j.foodcont.2008.11.006
   Dou Y, 2005, J PHARMACEUT BIOMED, V37, P543, DOI 10.1016/j.jpba.2004.11.017
   Dyrby M, 2004, CARBOHYD POLYM, V57, P337, DOI 10.1016/j.carbpol.2004.05.015
   Jiang H., 2011, FOOD ANAL METHOD, V5, P928
   Koutras MV, 1997, STAT PROBABIL LETT, V32, P393, DOI 10.1016/S0167-7152(96)00099-5
   Li XL, 2008, BIOSYST ENG, V99, P313, DOI 10.1016/j.biosystemseng.2007.11.007
   Lin H, 2011, INNOV FOOD SCI EMERG, V12, P182, DOI 10.1016/j.ifset.2011.01.008
   Liu F, 2008, ANAL CHIM ACTA, V615, P10, DOI 10.1016/j.aca.2008.03.030
   Liu F, 2011, FOOD BIOPROCESS TECH, V4, P1331, DOI 10.1007/s11947-009-0240-9
   Liu F, 2009, FOOD CHEM, V115, P1430, DOI 10.1016/j.foodchem.2009.01.073
   Neethirajan S, 2007, FOOD CONTROL, V18, P157, DOI 10.1016/j.foodcont.2005.09.008
   Norgaard L, 2000, APPL SPECTROSC, V54, P413, DOI 10.1366/0003702001949500
   Rambla FJ, 1997, ANAL CHIM ACTA, V344, P41, DOI 10.1016/S0003-2670(97)00032-9
   Saini I, 2013, J ADV RES, V4, P331, DOI 10.1016/j.jare.2012.05.007
   Saiz-Abajo MJ, 2006, FOOD CHEM, V99, P615, DOI 10.1016/j.foodchem.2005.08.006
   Saiz-Abajo MJ, 2004, J AGR FOOD CHEM, V52, P7711, DOI 10.1021/jf049098h
   Serudo RL, 2007, GEODERMA, V138, P229, DOI 10.1016/j.geoderma.2006.11.020
   Shi JY, 2013, FOOD CHEM, V138, P192, DOI 10.1016/j.foodchem.2012.10.060
   Takuo Y., 1997, J FERMENT BIOENG, V84, P461
   Tan SB, 2006, EXPERT SYST APPL, V30, P290, DOI 10.1016/j.eswa.2005.07.019
   Wu JJ, 2012, FOOD MICROBIOL, V30, P289, DOI 10.1016/j.fm.2011.08.010
   Yetilmezsoy K, 2008, J HAZARD MATER, V153, P1288, DOI 10.1016/j.jhazmat.2007.09.092
NR 30
TC 2
Z9 2
U1 2
U2 30
PU ROYAL SOC CHEMISTRY
PI CAMBRIDGE
PA THOMAS GRAHAM HOUSE, SCIENCE PARK, MILTON RD, CAMBRIDGE CB4 0WF, CAMBS,
   ENGLAND
SN 1759-9660
EI 1759-9679
J9 ANAL METHODS-UK
JI Anal. Methods
PY 2014
VL 6
IS 24
BP 9634
EP 9642
DI 10.1039/c4ay02165g
PG 9
WC Chemistry, Analytical; Food Science & Technology; Spectroscopy
SC Chemistry; Food Science & Technology; Spectroscopy
GA AU2MF
UT WOS:000345451700016
DA 2019-07-15
ER

PT J
AU Lin, QB
   Che, LL
   Guo, J
   Cai, LF
   Wang, RZ
AF Lin, Qin-Bao
   Che, Lan-Lan
   Guo, Jie
   Cai, Long-Fei
   Wang, Rong-Zhen
TI Development of 4-Chloro-3,5-dinitrobenzotrifluoride Derivatization and
   Ultrahigh-performance Liquid Chromatography Method for Determination of
   20 Free Amino Acids in Mature Vinegar
SO ASIAN JOURNAL OF CHEMISTRY
LA English
DT Article
DE Amino Acids; Ultra high performance liquid chromatography;
   4-Chloro-3,5-dinitrobenzotrifluoride; Mature vinegar
ID SEPARATION; QUANTITATION; DERIVATIVES; REAGENT; FOODS; HPLC; WINE
AB A rapid ultrahigh-performance liquid chromatography method has been established for the simultaneous determination of 20 free amino acids in mature vinegar. The chromatographic conditions, pretreatment methods and matrix effects were optimized. 4-Chloro-3,5-dinitrobenzotrifluoride was selected as a precolumn derivatizing reagent and can readily react with both primary and secondary amines. The separation of 20 amino acids was achieved within 15 min by gradient elution mode. The detection limits for the 20 different amino acids studied ranged from 1 to 9 mg L-1. The correlation coefficient values (r(2) = 0.9945) indicated good correlations between the concentrations of the compounds under investigation and their peak areas within the responding ranges. Samples spiked at 50, 80 and 100 mg L-1 showed recoveries ranging from 70.1 to 109.2 % (except for tryptophan spiked with 50 mg L-1, which showed a recovery of 59.3 %) with relative standard deviations below 5.6 %. The developed method was rapid and showed high levels of efficiency, accuracy and reproducibility that could be used effectively for the simultaneous determination of 20 free amino acids in mature vinegar.
C1 [Lin, Qin-Bao] Jinan Univ, Packaging Engn Inst, Key Lab Prod Packaging & Logist, Guangdong Higher Educ Inst, Zhuhai 519070, Peoples R China.
   [Lin, Qin-Bao; Che, Lan-Lan; Cai, Long-Fei] Shanxi Univ, Inst Appl Chem, Taiyuan 030006, Peoples R China.
   [Guo, Jie; Wang, Rong-Zhen] Shanxi Acad Analyt Sci, Taiyuan 030006, Peoples R China.
RP Lin, QB (reprint author), Jinan Univ, Packaging Engn Inst, Key Lab Prod Packaging & Logist, Guangdong Higher Educ Inst, Zhuhai 519070, Peoples R China.
EM tlinqb@jnu.edu.cn
OI Lin, Qin-Bao/0000-0002-5326-4697
FU NSF of China [21277085]; Social Development Research Project of Shanxi
   Province [20120313030-3]
FX This research was supported by NSF of China (Grant No 21277085) and the
   Social Development Research Project of Shanxi Province (Grant No
   20120313030-3).
CR Ali H, 2006, FOOD CHEM, V99, P803, DOI 10.1016/j.foodchem.2005.08.056
   Armenta JM, 2010, ANAL CHEM, V82, P548, DOI 10.1021/ac901790q
   Bosch L, 2006, J CHROMATOGR B, V831, P176, DOI 10.1016/j.jchromb.2005.12.002
   CHE L L, 2011, AMINO ACIDS BIOTIC R, V33, P39
   Chen L, 2009, J FOOD COMPOS ANAL, V22, P137, DOI 10.1016/j.jfca.2008.08.007
   Chernobrovkin MG, 2004, J ANAL CHEM+, V59, P55, DOI 10.1023/B:JANC.0000011669.08932.d8
   Fan XJ, 1998, ANAL CHIM ACTA, V367, P81, DOI 10.1016/S0003-2670(98)00125-1
   Gheshlaghi R, 2008, ANAL BIOCHEM, V383, P93, DOI 10.1016/j.ab.2008.07.032
   Alarcon-Flores MI, 2010, ANAL METHODS-UK, V2, P1745, DOI 10.1039/c0ay00263a
   JAMES LB, 1984, J CHROMATOGR, V284, P97, DOI 10.1016/S0021-9673(01)87805-5
   Jaworska M, 2003, J CHROMATOGR A, V993, P165, DOI 10.1016/S0021-9673(03)00394-7
   Kabelova I, 2008, J FOOD COMPOS ANAL, V21, P736, DOI 10.1016/j.jfca.2008.06.007
   Kutlan D, 2003, J CHROMATOGR A, V987, P311, DOI 10.1016/S0021-9673(02)01538-8
   Liming W, 2009, J FOOD COMPOS ANAL, V22, P242
   Lin QB, 2014, PACKAG TECHNOL SCI, V27, P59, DOI 10.1002/pts.2007
   Lopez-Cervantes J, 2006, J CHROMATOGR A, V1105, P106, DOI 10.1016/j.chroma.2005.08.040
   Maestre O, 2008, PROCESS BIOCHEM, V43, P803, DOI 10.1016/j.procbio.2008.03.007
   Matsumura S, 1996, J CHROMATOGR B, V681, P375, DOI 10.1016/0378-4347(96)00053-9
   Minocha R, 2004, J CHROMATOGR A, V1035, P63, DOI 10.1016/j.chroma.2004.02.026
   [墨淑敏 MO Shumin], 2008, [理化检验. B, 化学分册, Physical Testing and Chemical Analysis], V44, P336
   Pappa-Louisi A, 2008, J LIQ CHROMATOGR R T, V31, P1434, DOI 10.1080/10826070802039416
   Qu QS, 2006, ANAL CHIM ACTA, V572, P212, DOI 10.1016/j.aca.2006.05.026
   Shi TY, 2009, ANAL CHIM ACTA, V654, P154, DOI 10.1016/j.aca.2009.09.027
NR 23
TC 1
Z9 2
U1 0
U2 0
PU ASIAN JOURNAL OF CHEMISTRY
PI SAHIBABAD
PA 11/100 RAJENDRA NAGAR, SECTOR 3,, SAHIBABAD 201 005, GHAZIABAD, INDIA
SN 0970-7077
EI 0975-427X
J9 ASIAN J CHEM
JI Asian J. Chem.
PD JUL
PY 2014
VL 26
IS 13
BP 3909
EP 3916
DI 10.14233/ajchem.2014.16012
PN A
PG 8
WC Chemistry, Multidisciplinary
SC Chemistry
GA AR7ML
UT WOS:000343763700033
OA Bronze
DA 2019-07-15
ER

PT J
AU Song, YR
   Shin, NS
   Baik, SH
AF Song, Young-Ran
   Shin, Nam-Sik
   Baik, Sang-Ho
TI Physicochemical properties, antioxidant activity and inhibition of
   alpha-glucosidase of a novel fermented pepper (Capsiccum annuum L.)
   leaves-based vinegar
SO INTERNATIONAL JOURNAL OF FOOD SCIENCE AND TECHNOLOGY
LA English
DT Article
DE Antioxidant activity; nutritional properties; pepper leaves; phenolic
   compounds; vinegar fermentation; alpha-glucosidase inhibitor activity
ID LACTIC-ACID BACTERIA; WINE; EXTRACTION; PEPTIDES; REAGENT; STRESS;
   SUGAR; FRUIT
AB The aim of this study was to utilise by-product pepper leaves for vinegar production due to its nutritional value. Changes in physicochemical and functional properties in four main process from raw material (leaves) to lactic acid (juice), alcohol (wine) and acetic acid (vinegar) fermentations were evaluated and compared. Their nutritional compositions were significantly different and particularly the wine and vinegar had higher total phenol content and their expanded diversity than the juice and then leaves (P<0.05). Difference in values for phenolic compound was highly correlated with their -glucosidase inhibitory (AGI) and antioxidant capacities in DPPH and superoxide radical scavenging and reducing power assays (r=0.919-0.981); vinegarwine>juice>leaves. Especially, AGI activity was greatly enhanced depending on fermentation steps beyond expectation. Thus, these data confirm that pepper leaves is a good functional source and the vinegar fermentation improved the functionality in stages.
C1 [Song, Young-Ran; Baik, Sang-Ho] Chonbuk Natl Univ, Dept Food Sci & Human Nutr, Jeonju 561756, South Korea.
   [Song, Young-Ran; Baik, Sang-Ho] Chonbuk Natl Univ, Fermented Food Res Ctr, Jeonju 561756, South Korea.
   [Shin, Nam-Sik] Nimmaeulmindlele Co, Imsil 566832, South Korea.
RP Baik, SH (reprint author), Chonbuk Natl Univ, Dept Food Sci & Human Nutr, Jeonju 561756, South Korea.
EM baiksh@jbnu.ac.kr
FU Sunchang Country (high value-added) Food Technology Development Program,
   Ministry for Food, Agriculture, Forestry and Fisheries, Korea [311036-3]
FX This study was supported by the Sunchang Country (high value-added) Food
   Technology Development Program, Ministry for Food, Agriculture, Forestry
   and Fisheries, Korea (No. 311036-3).
CR AOAC, 2002, OFFICIAL METHODS ANA
   Bahri S, 2013, NUTRITION, V29, P479, DOI 10.1016/j.nut.2012.07.002
   BLOIS MS, 1958, NATURE, V4617, P1198
   Budak HN, 2010, J SCI FOOD AGR, V90, P2021, DOI 10.1002/jsfa.4047
   Casirola DM, 2006, METABOLISM, V55, P832, DOI 10.1016/j.metabol.2006.02.011
   Cho M. C., 2007, J BIOENVIRONMENT CON, V16, P233
   Foti P, 2005, ARCH BIOCHEM BIOPHYS, V433, P421, DOI 10.1016/j.abb.2004.10.008
   Garcia-Salas P, 2010, MOLECULES, V15, P8813, DOI 10.3390/molecules15128813
   HARROWER ADB, 1994, J DIABETES COMPLICAT, V8, P201, DOI 10.1016/1056-8727(94)90044-2
   Hidalgo C, 2013, LETT APPL MICROBIOL, V57, P227, DOI 10.1111/lam.12104
   Hidalgo C., 2010, INT J WINE RES, V2, P55
   Jeon G. U., 2008, J KOREAN SOC FOOD SC, V37, P1079
   Johnston Carol S, 2006, MedGenMed, V8, P61
   Kim JH, 2003, KOREAN J FOOD PRESER, V10, P540
   Kim SH, 2012, FOOD SCI BIOTECHNOL, V21, P1729, DOI 10.1007/s10068-012-0230-y
   KIRIMURA J, 1969, J AGR FOOD CHEM, V17, P689, DOI 10.1021/jf60164a031
   Koh F. M., 2005, THESIS LOUISIANA STA
   Ku Kang Mo, 2010, Journal of Applied Biological Chemistry, V53, P31, DOI 10.3839/jabc.2010.006
   Li HM, 2010, J FOOD BIOCHEM, V34, P44, DOI 10.1111/j.1745-4514.2009.00292.x
   Mamlouk D, 2013, INDIAN J MICROBIOL, V53, P377, DOI 10.1007/s12088-013-0414-z
   Maritim AC, 2003, J BIOCHEM MOL TOXIC, V17, P24, DOI 10.1002/jbt.10058
   Martins S, 2011, BIOTECHNOL ADV, V29, P365, DOI 10.1016/j.biotechadv.2011.01.008
   Masino F, 2008, FOOD CHEM, V106, P90, DOI 10.1016/j.foodchem.2007.05.069
   Masuko T, 2005, ANAL BIOCHEM, V339, P69, DOI 10.1016/j.ab.2004.12.001
   Matsui T, 2004, BIOSCI BIOTECH BIOCH, V68, P2239, DOI 10.1271/bbb.68.2239
   Matthews A, 2004, APPL ENVIRON MICROB, V70, P5715, DOI 10.1128/AEM.70.10.5715-5731.2004
   MILLER GL, 1959, ANAL CHEM, V31, P426, DOI 10.1021/ac60147a030
   Moon S. H., 2010, KOREAN J FOOD NUTR, V23, P511
   Newsholme P, 2007, J PHYSIOL-LONDON, V583, P9, DOI 10.1113/jphysiol.2007.135871
   OYAIZU M, 1986, Japanese Journal of Nutrition, V44, P307
   Proks P, 2002, DIABETES, V51, pS368, DOI 10.2337/diabetes.51.2007.S368
   Rains JL, 2011, FREE RADICAL BIO MED, V50, P567, DOI 10.1016/j.freeradbiomed.2010.12.006
   Shahidi F, 2008, ASIA PAC J CLIN NUTR, V17, P380
   Singleton VL, 1999, METHOD ENZYMOL, V299, P152
   Solieri Lisa, 2009, P1, DOI 10.1007/978-88-470-0866-3_1
   Song YR, 2014, FOOD SCI BIOTECHNOL, V23, P187, DOI 10.1007/s10068-014-0025-4
   Tadera K, 2006, J NUTR SCI VITAMINOL, V52, P149, DOI 10.3177/jnsv.52.149
   Tesfaye W, 2002, TRENDS FOOD SCI TECH, V13, P12, DOI 10.1016/S0924-2244(02)00023-7
   Tibbot BK, 1996, PLANT MOL BIOL, V30, P229, DOI 10.1007/BF00020110
NR 39
TC 3
Z9 4
U1 1
U2 32
PU WILEY-BLACKWELL
PI HOBOKEN
PA 111 RIVER ST, HOBOKEN 07030-5774, NJ USA
SN 0950-5423
EI 1365-2621
J9 INT J FOOD SCI TECH
JI Int. J. Food Sci. Technol.
PD NOV
PY 2014
VL 49
IS 11
BP 2491
EP 2498
DI 10.1111/ijfs.12573
PG 8
WC Food Science & Technology
SC Food Science & Technology
GA AR8IL
UT WOS:000343818700019
DA 2019-07-15
ER
