# Supplementary material for: Knowledge Domain and Emerging Trends in Vinegar Research: A Bibliometric Review of the Literature from WoSCC
Source: Foods. 2020 Feb 10;9(2):166. doi: 10.3390/foods9020166 (PMC7074530; doi:10.3390/foods9020166)
Supplement: Supplementary file 1 [file foods-09-00166-s001.zip › Supplementary files/Supplementary Material/WoSCC dataset for CiteSpace/data/download2014_4x5unique.txt]

PT J
AU Ghosh, S
   Chakraborty, R
   Chatterjee, A
   Raychaudhuri, U
AF Ghosh, Satyabrata
   Chakraborty, Runu
   Chatterjee, Abhishek
   Raychaudhuri, Utpal
TI Optimization of media components for the production of palm vinegar
   using response surface methodology
SO JOURNAL OF THE INSTITUTE OF BREWING
LA English
DT Article
DE antioxidant activity; DNA damage; fermentation; palm vinegar; RSM;
   vitamin
ID LACTIC-ACID PRODUCTION; ANTIOXIDANT ACTIVITY; FERMENTATION; BACTERIA;
   CULTURE; DAMAGE; JUICE; WINE; DNA
AB This study examines palm vinegar fermentation and applies response surface methodology to determine an optimal composition of palm vinegar fermentation media. Two major independent variables (carbon and nitrogen source) were evaluated for their individual and interactive effect on vinegar production. The highest yield of acetic acid concentration, 70.97g/L, was obtained through an optimal media composition of glucose, sucrose and glycerol at a ratio of 12:15:2g/L. When combined with optimal nitrogen sources (diammonium hydrogen phosphate and urea at a ratio of 3:1g/L), the resulting palm vinegar contained vitamins B3 and B5, ascorbic acid and folic acid in significantly higher quantities than raw palm juice. Concentrations of trace elements such as Cu, Zn and Na were also increased through vinegar fermentation relative to palm wine. Furthermore, investigation of the antioxidant activity of the fermented palm vinegar with the free radical scavenging assay method showed protection of DNA from damage generally induced by hydrogen peroxide radicals. Copyright (c) 2014 The Institute of Brewing & Distilling
C1 [Ghosh, Satyabrata; Chakraborty, Runu; Chatterjee, Abhishek; Raychaudhuri, Utpal] Jadavpur Univ, Dept Food Technol & Biochem Engn, Ctr Med Food & Appl Nutr, Kolkata 700032, India.
RP Raychaudhuri, U (reprint author), Jadavpur Univ, Dept Food Technol & Biochem Engn, Ctr Med Food & Appl Nutr, Kolkata 700032, India.
EM utpal31@hotmail.com
FU Centre for Advanced Studies (CAS I) program under the University Grants
   Commission, Government of India; Department of Food Processing
   Industries and Horticulture, Government of West Bengal, India
FX The research work was financially supported by the Centre for Advanced
   Studies (CAS I) program under the University Grants Commission,
   Government of India and Department of Food Processing Industries and
   Horticulture, Government of West Bengal, India, Some facilities were
   provided by the Centre for Medicinal Food and Applied Nutrition of
   Jadavpur University, India. The authors wish to express their gratitude
   to Mr Bamdeb Sinha for the atomic absorption spectrophotometer analysis.
   Thanks are also due to Dr Cameron Keys from the Centre for
   Nanotechnology in Society at Arizona State University for careful
   proofreading and English editing of the manuscript of the present paper.
CR Adam Michael D., 1998, Mammalian Species, V0, P1, DOI 10.2307/3504418
   Aidoo KE, 2006, FEMS YEAST RES, V6, P30, DOI 10.1111/j.1567-1364.2005.00015.x
   AMRANE A, 1994, APPL MICROBIOL BIOT, V40, P644, DOI 10.1007/s002530050043
   Aslam J, 2008, AFR J BIOTECHNOL, V7, P2310
   Banik RM, 2007, BIORESOURCE TECHNOL, V98, P792, DOI 10.1016/j.biortech.2006.03.012
   Barh D., 2008, RES J MED SCI, V3, P173
   Bergqvist SW, 2005, FOOD MICROBIOL, V22, P53, DOI 10.1016/j.fm.2004.04.006
   Chen X. H., 2011, BMC BIOTECHNOL, V10, P1
   Frebortova J, 1997, J FERMENT BIOENG, V83, P21, DOI 10.1016/S0922-338X(97)87321-7
   Gacula M.C, 1984, STAT METHODS FOOD CO
   Ghanta S, 2007, J AGR FOOD CHEM, V55, P10962, DOI 10.1021/jf071892q
   Ghosh S., 2012, International Food Research Journal, V19, P1633
   Greenshields R. N., 1978, ECON MICROBIOL, V2, P121
   Hidalgo C., 2010, INT J WINE RES, V2, P55
   Jagannath A, 2008, WORLD J MICROB BIOT, V24, P2593, DOI 10.1007/s11274-008-9781-8
   Javanmardi J, 2003, FOOD CHEM, V83, P547, DOI 10.1016/S0308-8146(03)00151-1
   Leskovac V, 2002, FEMS YEAST RES, V2, P481, DOI 10.1016/S1567-1356(02)00157-5
   Li C, 2002, J BIOTECHNOL, V93, P27, DOI 10.1016/S0168-1656(01)00377-7
   Maestre O, 2008, PROCESS BIOCHEM, V43, P803, DOI 10.1016/j.procbio.2008.03.007
   MALDONADO O, 1975, J FOOD SCI, V40, P262, DOI 10.1111/j.1365-2621.1975.tb02178.x
   Malinowska E, 2009, J IND MICROBIOL BIOT, V36, P1513, DOI 10.1007/s10295-009-0640-x
   Mansouri A, 2005, FOOD CHEM, V89, P411, DOI 10.1016/j.foodchem.2004.02.051
   Mrabet Abdessalem, 2008, Pak J Biol Sci, V11, P1003
   Naknean P., 2010, International Food Research Journal, V17, P977
   Nancib A, 2005, BIORESOURCE TECHNOL, V96, P63, DOI 10.1016/j.biortech.2003.09.018
   Ndoye B, 2007, J FOOD ENG, V79, P1374, DOI 10.1016/j.jfoodeng.2006.04.036
   Sambrook J. F., 2001, MOL CLONING LAB MANU, V2
   Shahidi F., 1997, NATURAL ANTIOXIDANT
   Shih MK, 1996, PHOTOCHEM PHOTOBIOL, V63, P286, DOI 10.1111/j.1751-1097.1996.tb03027.x
   Yang HL, 2011, AFR J BIOTECHNOL, V10, P8421
   Zheng Y, 2010, INT J FOOD SCI TECH, V45, P2394, DOI 10.1111/j.1365-2621.2010.02413.x
NR 31
TC 2
Z9 2
U1 0
U2 0
PU INST BREWING
PI LONDON
PA 33 CLARGES STREET, LONDON W1Y 8EE, ENGLAND
SN 0046-9750
EI 2050-0416
J9 J I BREWING
JI J. Inst. Brew.
PY 2014
VL 120
IS 4
BP 550
EP 558
DI 10.1002/jib.153
PG 9
WC Food Science & Technology
SC Food Science & Technology
GA AS4KA
UT WOS:000344242900033
OA Bronze
DA 2019-07-15
ER

PT J
AU Naziroglu, M
   Guler, M
   Ozgul, C
   Saydam, G
   Kucukayaz, M
   Sozbir, E
AF Naziroglu, Mustafa
   Guler, Mustafa
   Ozgul, Cemil
   Saydam, Gunduzalp
   Kucukayaz, Mustafa
   Sozbir, Ercan
TI Apple Cider Vinegar Modulates Serum Lipid Profile, Erythrocyte, Kidney,
   and Liver Membrane Oxidative Stress in Ovariectomized Mice Fed High
   Cholesterol
SO JOURNAL OF MEMBRANE BIOLOGY
LA English
DT Article
DE Oxidative stress; Glutathione peroxidase; Ovariectomize;
   Hypercholesterolemia; Antioxidant vitamins; Liver
ID VITAMIN-E; RATS; ANTIOXIDANT; SELENIUM; PLASMA; DAMAGE; BLOOD;
   REPLACEMENT; CONSUMPTION; MECHANISMS
AB The purpose of this study was to investigate the potentially beneficial effects of apple cider vinegar (ACV) supplementation on serum triglycerides, total cholesterol, liver and kidney membrane lipid peroxidation, and antioxidant levels in ovariectomized (OVX) mice fed high cholesterol. Four groups of ten female mice were treated as follows: Group I received no treatment and was used as control. Group II was OVX mice. Group III received ACV intragastrically (0.6 % of feed), and group IV was OVX and was treated with ACV as described for group III. The treatment was continued for 28 days, during which the mice were fed a high-cholesterol diet. The lipid peroxidation levels in erythrocyte, liver and kidney, triglycerides, total, and VLDL cholesterol levels in serum were higher in the OVX group than in groups III and IV. The levels of vitamin E in liver, the kidney and erythrocyte glutathione peroxidase (GSH-Px), and erythrocyte-reduced glutathione (GSH) were decreased in group II. The GSH-Px, vitamin C, E, and beta-carotene, and the erythrocyte GSH and GSH-Px values were higher in kidney of groups III and IV, but in liver the vitamin E and beta-carotene concentrations were decreased. In conclusion, ACV induced a protective effect against erythrocyte, kidney, and liver oxidative injury, and lowered the serum lipid levels in mice fed high cholesterol, suggesting that it possesses oxidative stress scavenging effects, inhibits lipid peroxidation, and increases the levels of antioxidant enzymes and vitamin.
C1 [Naziroglu, Mustafa; Kucukayaz, Mustafa; Sozbir, Ercan] Suleyman Demirel Univ, Fac Med, Dept Biophys, TR-32200 Isparta, Turkey.
   [Guler, Mustafa; Saydam, Gunduzalp] Suleyman Demirel Univ, TR-32200 Isparta, Turkey.
   [Ozgul, Cemil] Istanbul Medipol Univ, Regenerat & Restorat Med Res Ctr, Istanbul, Turkey.
RP Naziroglu, M (reprint author), Suleyman Demirel Univ, Fac Med, Dept Biophys, TR-32200 Isparta, Turkey.
EM mustafanaziroglu@sdu.edu.tr
FU Scientific Turkish Scientific and Technical Research Institute (TUBITAK)
FX MN formulated the present hypothesis and was responsible for writing the
   report. MG, GS, CO, MK, and ES were responsible for analysis of the
   data. The authors wish thanks to Dr. Manuel Flores-Arce (Tijuana
   University, Mexico) for polishing English of the manuscript. The study
   was partially supported by Scientific Turkish Scientific and Technical
   Research Institute (TUBITAK-2010).
CR Avci A, 2007, EXP AGING RES, V33, P429, DOI 10.1080/03610730701525352
   Barp J, 2012, CAN J PHYSIOL PHARM, V90, P1229, DOI [10.1139/Y2012-078, 10.1139/y2012-078]
   Budak NH, 2011, J AGR FOOD CHEM, V59, P6638, DOI 10.1021/jf104912h
   Denis MC, 2013, PLOS ONE, V8, DOI 10.1371/journal.pone.0053725
   DESAI ID, 1984, METHOD ENZYMOL, V105, P138
   Dilek M, 2010, J MEMBRANE BIOL, V233, P135, DOI 10.1007/s00232-010-9233-x
   Espino J, 2012, OXID MED CELL LONGEV, DOI 10.1155/2012/670294
   FREI B, 1989, P NATL ACAD SCI USA, V86, P6377, DOI 10.1073/pnas.86.16.6377
   Hacquebard M, 2005, CURR OPIN CLIN NUTR, V8, P133, DOI 10.1097/00075197-200503000-00005
   Halliwell B, 2006, J NEUROCHEM, V97, P1634, DOI 10.1111/j.1471-4159.2006.03907.x
   JAGOTA SK, 1982, ANAL BIOCHEM, V127, P178, DOI 10.1016/0003-2697(82)90162-2
   Kireev RA, 2010, BIOGERONTOLOGY, V11, P229, DOI 10.1007/s10522-009-9242-2
   KOVACIC P, 2008, CELL MEMBR FREE RADI, V2, P56
   LAWRENCE RA, 1976, BIOCHEM BIOPH RES CO, V71, P952, DOI 10.1016/0006-291X(76)90747-6
   LOWRY OH, 1951, J BIOL CHEM, V193, P265
   Lucas EA, 2006, J MED FOOD, V9, P77, DOI 10.1089/jmf.2006.9.77
   Luotola H, 1986, MATURITAS, V7, P87
   Naziroglu M, 2006, J NUTR SCI VITAMINOL, V52, P83, DOI 10.3177/jnsv.52.83
   Naziroglu M, 2004, CLIN CHIM ACTA, V344, P63, DOI 10.1016/j.cccn.2004.01.031
   Naziroglu M, 2004, TOXICOLOGY, V195, P221, DOI 10.1016/j.tox.2003.10.012
   Naziroglu M, 1999, CELL BIOCHEM FUNCT, V17, P253, DOI 10.1002/(SICI)1099-0844(199912)17:4<253::AID-CBF837>3.3.CO;2-I
   Naziroglu M, 2011, CELL MEMBR FREE RADI, V3, P186
   Naziroglu M, 2007, NEUROCHEM RES, V32, P1990, DOI 10.1007/s11064-007-9386-x
   Naziroglu M, 2011, INT J VITAM NUTR RES, V81, P347, DOI 10.1024/0300-9831/a000083
   Naziroglu M, 2009, NEUROCHEM RES, V34, P2181, DOI 10.1007/s11064-009-0015-8
   Nikolic D, 2012, FITOTERAPIA, V83, P441, DOI 10.1016/j.fitote.2011.12.006
   Noh SK, 1999, J NUTR BIOCHEM, V10, P110, DOI 10.1016/S0955-2863(98)00090-4
   PLACER ZA, 1966, ANAL BIOCHEM, V16, P359, DOI 10.1016/0003-2697(66)90167-9
   POLI G, 1993, BRIT MED BULL, V49, P604, DOI 10.1093/oxfordjournals.bmb.a072634
   Sanchez-Rodriguez MA, 2011, MENOPAUSE, V19, P361
   SEDLAK J, 1968, ANAL BIOCHEM, V25, P192, DOI 10.1016/0003-2697(68)90092-4
   Shishehbor F, 2008, Pak J Biol Sci, V11, P2634, DOI 10.3923/pjbs.2008.2634.2638
   SUZUKI J, 1990, JPN J VET SCI, V52, P1282
   Traber MG, 2007, ANNU REV NUTR, V27, P347, DOI 10.1146/annurev.nutr.27.061406.093819
   Ulas M, 2011, BIOL TRACE ELEM RES, V144, P821, DOI 10.1007/s12011-011-9025-x
   Vogel HG, 1997, DRUG DISCOVERY EVALU, P1096
   Yang JY, 2010, J AGR FOOD CHEM, V58, P6525, DOI 10.1021/jf903070a
   Yuan LH, 2011, INT J FOOD SCI NUTR, V62, P844, DOI 10.3109/09637486.2011.587399
NR 38
TC 18
Z9 18
U1 1
U2 54
PU SPRINGER
PI NEW YORK
PA 233 SPRING ST, NEW YORK, NY 10013 USA
SN 0022-2631
EI 1432-1424
J9 J MEMBRANE BIOL
JI J. Membr. Biol.
PD AUG
PY 2014
VL 247
IS 8
BP 667
EP 673
DI 10.1007/s00232-014-9685-5
PG 7
WC Biochemistry & Molecular Biology; Cell Biology; Physiology
SC Biochemistry & Molecular Biology; Cell Biology; Physiology
GA AM5KC
UT WOS:000339895800002
PM 24894721
DA 2019-07-15
ER

PT J
AU Darzi, J
   Frost, GS
   Montaser, R
   Yap, J
   Robertson, MD
AF Darzi, J.
   Frost, G. S.
   Montaser, R.
   Yap, J.
   Robertson, M. D.
TI Influence of the tolerability of vinegar as an oral source of
   short-chain fatty acids on appetite control and food intake
SO INTERNATIONAL JOURNAL OF OBESITY
LA English
DT Article
DE satiety; acetate; acetic acid; cephalic; palatability; modified sham
   feeding
ID GASTRIC-EMPTYING RATE; HEALTHY-SUBJECTS; BLOOD-GLUCOSE; INSULIN
   RESPONSES; SOURDOUGH BREAD; CIDER VINEGAR; HUMAN COLON; MIXED MEAL;
   HUMANS; TASTE
AB BACKGROUND: Vinegar is promoted as a natural appetite suppressant, based on previous reports that vinegar ingestion significantly increases subsequent satiety. However there are concerns about the appropriateness and safety of this advice, and it is unclear if poor product palatability may explain previously published effects on appetite.
   OBJECTIVE: To investigate if vinegar palatability and tolerability have a role in suppressing appetite and food intake in two sequential and related acute human feeding studies.
   SUBJECTS AND METHODS: Healthy, young, normal weight unrestrained eaters were recruited to Study 1 (n = 16), an acute feeding study supplying vinegar within both palatable and unpalatable drinks alongside a mixed breakfast in comparison to a non- vinegar control; and to Study 2 (n = 14), a modified sham feeding study (taste only without ingestion) comparing vinegar to a non- vinegar control following a milkshake preload. Both studies were a randomized crossover balanced design for the assessment of appetite, energy intake and glycaemic response.
   RESULTS: In Study 1, ingestion of vinegar significantly reduced quantitative and subjective measures of appetite, which were accompanied by significantly higher nausea ratings, with unpalatable treatment having the greatest effect. Significant correlations between palatability ratings and appetite measures were found. In Study 2, orosensory stimulation with vinegar did not influence subsequent subjective or quantitative measures of appetite compared with control.
   CONCLUSIONS: These studies indicate that vinegar ingestion enhances satiety whereas orosensory stimulation alone does not, and that these effects are largely due to poor tolerability following ingestion invoking feelings of nausea. On this basis the promotion of vinegar as a natural appetite suppressant does not seem appropriate.
C1 [Darzi, J.; Montaser, R.; Yap, J.; Robertson, M. D.] Univ Surrey, Guildford GU2 5XH, Surrey, England.
   [Frost, G. S.] Univ London Imperial Coll Sci Technol & Med, Fac Med, Div Diabet Endocrinol & Metab, Nutr & Dietet Res Grp, London, England.
RP Darzi, J (reprint author), Kings Coll London, Sch Med, Diabet & Nutr Sci Div, 4th Floor Franklin Wilkins Bldg,150 Stamford St, London, England.
EM julia.darzi@kcl.ac.uk
FU Premier Foods; National Institute for Health Research [NF-SI-0508-10112]
FX We are grateful to the volunteers who participated in the study and also
   to Chloe Cooke, Leanne Johnson, Vicky Martins and Jennifer Pickard for
   their assistance in conducting the studies. JD was supported by an
   educational fellowship from Premier Foods.
CR BELLISLE F, 1985, AM J PHYSIOL, V249, pE639
   BOBROFF EM, 1986, APPETITE, V7, P85, DOI 10.1016/S0195-6663(86)80044-7
   Bodinham CL, 2010, BRIT J NUTR, V103, P917, DOI 10.1017/S0007114509992534
   BRIGHENTI F, 1995, EUR J CLIN NUTR, V49, P242
   Brown AJ, 2003, J BIOL CHEM, V278, P11312, DOI 10.1074/jbc.M211609200
   Chung C. H., 2002, Hong Kong Medical Journal, V8, P365
   Darwiche G, 2001, AM J CLIN NUTR, V74, P254
   Darzi J, 2012, EUR J CLIN NUTR, V66, P789, DOI 10.1038/ejcn.2012.1
   Darzi J, 2011, P NUTR SOC, V70, P119, DOI 10.1017/S0029665110004039
   De Graaf C, 1999, PHYSIOL BEHAV, V66, P681, DOI 10.1016/S0031-9384(98)00335-7
   Flint A, 2000, INT J OBESITY, V24, P38, DOI 10.1038/sj.ijo.0801083
   Frost GS, 2003, EUR J CLIN NUTR, V57, P293, DOI 10.1038/sj.ejcn.1601520
   Gambon D L, 2012, Ned Tijdschr Tandheelkd, V119, P589
   HILL AJ, 1983, J PSYCHIATR RES, V17, P203
   Hill LL, 2005, J AM DIET ASSOC, V105, P1141, DOI 10.1016/j.jada.2005.04.003
   Hlebowicz J, 2007, BMC GASTROENTEROL, V20, P46
   Hlebowicz J, 2008, NUTR J, V7, DOI 10.1186/1475-2891-7-12
   HOLM S, 1979, SCAND J STAT, V6, P65
   Johnston CS, 2008, J MED FOOD, V11, P179, DOI 10.1089/jmf.2007.574
   Johnston CS, 2005, J AM DIET ASSOC, V105, P1939, DOI 10.1016/j.jada.2005.07.012
   Johnston CS, 2004, DIABETES CARE, V27, P281, DOI 10.2337/diacare.27.1.281
   Karaki SI, 2008, J MOL HISTOL, V39, P135, DOI 10.1007/s10735-007-9145-y
   Kokrashvili Z, 2009, AM J CLIN NUTR, V90, p822S, DOI 10.3945/ajcn.2009.27462T
   Kondo T, 2009, BIOSCI BIOTECH BIOCH, V73, P1837, DOI 10.1271/bbb.90231
   LEBLANC J, 1985, AM J PHYSIOL, V248, pE333
   Lhotta K, 1998, NEPHRON, V80, P242, DOI 10.1159/000045180
   Liljeberg H, 1998, EUR J CLIN NUTR, V52, P368, DOI 10.1038/sj.ejcn.1600572
   Liljeberg HGM, 1996, AM J CLIN NUTR, V64, P886
   Little TJ, 2009, AM J PHYSIOL-REG I, V297, pR632, DOI 10.1152/ajpregu.00090.2009
   LUCAS F, 1987, PHYSIOL BEHAV, V40, P631, DOI 10.1016/0031-9384(87)90109-0
   Lundkvist P, 2010, APPETITE, V55, P616, DOI 10.1016/j.appet.2010.09.015
   Martin B, 2009, TRENDS ENDOCRIN MET, V20, P163, DOI 10.1016/j.tem.2009.01.006
   Mettler S, 2009, NUTR RES, V29, P723, DOI 10.1016/j.nutres.2009.10.002
   Ostman E, 2005, EUR J CLIN NUTR, V59, P983, DOI 10.1038/sj.ejcn.1602197
   Parkman HP, 2011, GASTROENTEROLOGY, V140, P101, DOI 10.1053/j.gastro.2010.10.015
   Revicki DA, 2012, NEUROGASTROENT MOTIL, V24, P456, DOI 10.1111/j.1365-2982.2012.01879.x
   Sawaya AL, 2001, PHYSIOL BEHAV, V72, P5, DOI 10.1016/S0031-9384(00)00292-4
   Stern RM, 2001, NEUROGASTROENT MOTIL, V13, P151, DOI 10.1046/j.1365-2982.2001.00250.x
   Sugiyama M, 2003, EUR J CLIN NUTR, V57, P743, DOI 10.1038/sj.ejcn.1601606
   Tazoe H, 2008, J PHYSIOL PHARMACOL, V59, P251
   Tazoe H, 2009, BIOMED RES-TOKYO, V30, P149, DOI 10.2220/biomedres.30.149
   Teff KL, 1996, AM J PHYSIOL-REG I, V270, pR1371
   VANSTRIEN T, 1986, INT J EAT DISORDER, V5, P295, DOI 10.1002/1098-108X(198602)5:2<295::AID-EAT2260050209>3.0.CO;2-T
   Varvarelis N, 2007, J AM GERIATR SOC, V55, P1892, DOI 10.1111/j.1532-5415.2007.01403.x
   Wansink B, 2005, J NUTR EDUC BEHAV, V37, P242, DOI 10.1016/S1499-4046(06)60278-9
   WESTSTRATE JA, 1993, AM J CLIN NUTR, V58, P180
   Wicks D, 2005, EUR J GASTROEN HEPAT, V17, P961, DOI 10.1097/00042737-200509000-00012
   Yeomans MR, 2007, APPETITE BODY WEIGHT, P247
   Young RL, 2009, GUT, V58, P337, DOI 10.1136/gut.2008.148932
NR 49
TC 8
Z9 9
U1 0
U2 12
PU NATURE PUBLISHING GROUP
PI LONDON
PA MACMILLAN BUILDING, 4 CRINAN ST, LONDON N1 9XW, ENGLAND
SN 0307-0565
EI 1476-5497
J9 INT J OBESITY
JI Int. J. Obes.
PD MAY
PY 2014
VL 38
IS 5
BP 675
EP 681
DI 10.1038/ijo.2013.157
PG 7
WC Endocrinology & Metabolism; Nutrition & Dietetics
SC Endocrinology & Metabolism; Nutrition & Dietetics
GA AG5FQ
UT WOS:000335445300009
PM 23979220
OA Green Published
DA 2019-07-15
ER

PT J
AU Irkoren, S
   Sivrioglu, N
AF Irkoren, Saime
   Sivrioglu, Nazan
TI Unusual burn injury due to application of white vinegar and aspirin
   mixture
SO INTERNATIONAL WOUND JOURNAL
LA English
DT Article
DE Aspirin; Burn; Injury; White vinegar
AB Traditional medicine remedies are believed to provide relief from pain; nevertheless, it can be a risky procedure if these remedies are prepared inappropriately. Here, we describe a patient who suffered from a split-thickness leg burn after applying a self-inflicted mixture consisting of white vinegar and aspirin prepared for knee pain. This case report highlights a rare cause of a chemical burn that could become more common with increasing use of traditional remedies worldwide.
C1 [Irkoren, Saime; Sivrioglu, Nazan] Adnan Menderes Univ, Dept Plast & Reconstruct Surg, Fac Med, Aydin, Turkey.
RP Irkoren, S (reprint author), Adnan Menderes Univ, Plast & Rekonstruktif Cerrahisi Anabilim Dali, TR-09100 Merkez Aydin, Turkey.
EM saimeirkoren@hotmail.com
CR Chung C. H., 2002, Hong Kong Medical Journal, V8, P365
   Faurschou A, 2013, PHOTODERMATOL PHOTO, V29, P49, DOI 10.1111/phpp.12009
   Holmes RG, 2004, AM J DENT, V17, P219
   Knight RJ, 2011, MED J AUSTRALIA, V195, P355, DOI 10.5694/mja11.10052
   Liang X, 2011, Ann Burns Fire Disasters, V24, P141
   Morritt AN, 2009, J BURN CARE RES, V30, P1046, DOI 10.1097/BCR.0b013e3181bfb83b
   Muthukrishnan L, 2012, PEDIATR EMERG CARE, V28, P924, DOI 10.1097/PEC.0b013e318267f401
   Sever C, 2010, J BURN CARE RES, V31, P504, DOI 10.1097/BCR.0b013e3181db52cf
   Yapici AK, 2012, PEDIATR EMERG CARE, V28, P1412, DOI 10.1097/PEC.0b013e318277066e
NR 9
TC 1
Z9 1
U1 0
U2 0
PU WILEY
PI HOBOKEN
PA 111 RIVER ST, HOBOKEN 07030-5774, NJ USA
SN 1742-4801
EI 1742-481X
J9 INT WOUND J
JI Int. Wound J.
PD AUG
PY 2014
VL 11
IS 4
BP 348
EP 349
DI 10.1111/iwj.12148
PG 2
WC Dermatology; Surgery
SC Dermatology; Surgery
GA AN5XH
UT WOS:000340665000002
PM 24102713
DA 2019-07-15
ER

PT J
AU Zheng, YJ
   Ruan, GH
   Li, BF
   Xiong, C
   Chen, SJ
   Luo, MZ
   Li, YL
   Du, FY
AF Zheng, Yanjie
   Ruan, Guihua
   Li, Bifang
   Xiong, Cen
   Chen, Sujuan
   Luo, Meizhong
   Li, Yongle
   Du, Fuyou
TI Multicomposition analysis and pattern recognition of Chinese
   geographical indication product: vinegar
SO EUROPEAN FOOD RESEARCH AND TECHNOLOGY
LA English
DT Article
DE Multicomposition analysis; Chinese vinegar; Geographical indication;
   Principal component analysis; Fisher linear discriminant
ID ELECTRONIC NOSE; AGED VINEGARS; ORGANIC-ACIDS; RED WINES; POLYALCOHOLS
AB Multicomposition fingerprints with several chemical compositions containing inorganic elements and organic compounds (amino acids, polyhydric alcohols, organic acids) were measured to distinguish two geographical indication-protected vinegars (GIs) from general vinegars (nGIs). The two of GIs were named Shanxi extra aged vinegar and Zhenjiang vinegar from Shanxi and Jiangsu province, respectively. Principal component analysis and Fisher linear discriminant methods were applied for the pattern recognition and classification of GI product. It was not suitable by simply using one kind of composition to make a distinction between GIs and nGIs. However, by using multicomposition to build a classify model, the classification of SXVs was described by Co, As, Al, Mg, Ca, erythritol, arabitol, sorbitol, proline, lysine and pyruvic acid, while ZJVs classification was described by threonine, serine, glycine, lysine, Ba, erythritol, xylitol and lactic acid. The GI samples can be classified with high accuracy according to the discriminant model, of which the false rate is 3.88 % in SXVs model and 10.85 % in ZJVs model. This method can be a useful method for protecting the geographical indication vinegars from the fake or adulterate vinegar commodities.
C1 [Zheng, Yanjie; Li, Bifang; Xiong, Cen; Chen, Sujuan; Luo, Meizhong; Li, Yongle] Shenzhen Acad Metrol & Qual Inspect, Shenzhen 518131, Peoples R China.
   [Ruan, Guihua; Du, Fuyou] Guilin Univ Technol, Coll Chem & Bioengn, Guilin 541004, Guangxi, Peoples R China.
RP Zheng, YJ (reprint author), Shenzhen Acad Metrol & Qual Inspect, Shenzhen 518131, Peoples R China.
EM zhengyj@smq.com.cn
RI Du, Fuyou/A-6196-2012
FU Special Fund for Quality Inspection Research in the Public Interest
   [2012104019, 10-85]
FX This work was funded by Special Fund for Quality Inspection Research in
   the Public Interest ( No. 2012104019 and No. 10-85).
CR Acena L, 2011, J AGR FOOD CHEM, V59, P4062, DOI 10.1021/jf104763u
   Antonelli A, 1997, FOOD CHEM, V60, P403, DOI 10.1016/S0308-8146(96)00360-3
   Chinnici F, 2011, J AGR FOOD CHEM, V59, P6575, DOI 10.1021/jf2005518
   Chinnici F, 2009, J AGR FOOD CHEM, V57, P4784, DOI 10.1021/jf804005w
   Cocchi M, 2006, TALANTA, V69, P1166, DOI 10.1016/j.talanta.2005.12.032
   Guerrero ED, 2010, J SCI FOOD AGR, V90, P712, DOI 10.1002/jsfa.3873
   EC, 2006, OFFICIAL J L, V93, P12
   Giumanini AG, 2001, J AGR FOOD CHEM, V49, P2875, DOI 10.1021/jf0103368
   Luo MZ, 2013, J AOAC INT, V96, P1048, DOI 10.5740/jaoacint.12-355
   Munoz-Falcon JE, 2009, J SCI FOOD AGR, V89, P320, DOI 10.1002/jsfa.3452
   Rebolo S, 2000, ANAL CHIM ACTA, V417, P211, DOI 10.1016/S0003-2670(00)00929-6
   Szentmihalyi K, 2000, ACTA ALIMENT HUNG, V29, P105, DOI 10.1556/AAlim.29.2000.2.2
   Wu JT, 2011, MOD SCI INSTRUM, V1, P98
   Zhang QY, 2008, SENSOR ACTUAT B-CHEM, V128, P586, DOI 10.1016/j.snb.2007.07.058
   Zhang QY, 2006, SENSOR ACTUAT B-CHEM, V119, P538, DOI 10.1016/j.snb.2006.01.007
   [郑彦婕 Zheng Yanjie], 2012, [食品与发酵工业, Food and Fermentation Industries], V38, P167
   [郑彦婕 Zheng Yanjie], 2010, [食品与发酵工业, Food and Fermentation Industries], V36, P173
NR 17
TC 5
Z9 8
U1 2
U2 63
PU SPRINGER
PI NEW YORK
PA 233 SPRING ST, NEW YORK, NY 10013 USA
SN 1438-2377
EI 1438-2385
J9 EUR FOOD RES TECHNOL
JI Eur. Food Res. Technol.
PD FEB
PY 2014
VL 238
IS 2
BP 337
EP 344
DI 10.1007/s00217-013-2135-2
PG 8
WC Food Science & Technology
SC Food Science & Technology
GA 299EY
UT WOS:000330379700018
DA 2019-07-15
ER
