# Supplementary material for: Knowledge Domain and Emerging Trends in Vinegar Research: A Bibliometric Review of the Literature from WoSCC
Source: Foods. 2020 Feb 10;9(2):166. doi: 10.3390/foods9020166 (PMC7074530; doi:10.3390/foods9020166)
Supplement: Supplementary file 1 [file foods-09-00166-s001.zip › Supplementary files/Supplementary Material/WoSCC dataset for CiteSpace/data/download2014_5x5unique.txt]

PT J
AU Li, T
   Lo, YM
   Moon, B
AF Li, Tong
   Lo, Y. Martin
   Moon, BoKyung
TI Feasibility of using Hericium erinaceus as the substrate for vinegar
   fermentation
SO LWT-FOOD SCIENCE AND TECHNOLOGY
LA English
DT Article
DE Hericium erinaceus; Fermentation; Wine; Vinegar; Antioxidant activity
ID TRADITIONAL BALSAMIC VINEGAR; NEAR-INFRARED SPECTROSCOPY; SOLUBLE SOLIDS
   CONTENT; ANTIOXIDANT ACTIVITY; FRUITING BODIES; ORGANIC-ACIDS;
   MUSHROOMS; PHENOLICS; PRODUCTS; WINES
AB In this study we investigated the production of vinegar using a Hericium erinaceus fermentation. After 9 days of alcoholic fermentation, the alcohol contents reached 16% with all concentrations (1.25%, 2.5% and 5.0%) of H. erinaceus powder investigated, whereas the sugar content decreased from 25 degrees Brix to 14 degrees Brix. Also, the broth pH decreased from 4 to 3.7 and the acidity increased from 0% to 0.3%. According to the sensory evaluation, the mushroom wine produced with 5.0% H. erinaceus powder was preferred by the panel, which was then chosen for subsequent acetic acid fermentation. During the acetic acid fermentation, there was little change in pH, even though the acidity increased from 2% to 4.09%. Besides the abundant acetic acid present in the H. erinaceus vinegar, malic acid and succinic acid were also detected after 9-day of fermentation. Moreover, the H. erinaceus vinegar showed antioxidant activity comparable to other vinegar products when assayed by DPPH and ABTS. (C) 2013 Elsevier Ltd. All rights reserved.
C1 [Li, Tong; Moon, BoKyung] Chung Ang Univ, Dept Food & Nutr, Anseoung 456756, South Korea.
   [Lo, Y. Martin] Univ Maryland, Dept Food & Nutr, College Pk, MD 20742 USA.
RP Moon, B (reprint author), Chung Ang Univ, Dept Food & Nutr, Anseoung 456756, South Korea.
EM bkmoon@cau.ac.kr
CR AOAC, 1990, OFF METH AN AOAC
   Barros L, 2009, FOOD CHEM TOXICOL, V47, P1076, DOI 10.1016/j.fct.2009.01.039
   BRAND-WILLIAMS W, 1995, FOOD SCI TECHNOL-LEB, V28, P25
   Chen JC, 2010, FOOD CHEM, V122, P1247, DOI 10.1016/j.foodchem.2010.03.072
   Choi M. A., 2004, J KOREAN SOC FOOD SC, V33, P1068
   Dong Q, 2006, CARBOHYD RES, V341, P791, DOI 10.1016/j.carres.2006.01.022
   Everette JD, 2010, J AGR FOOD CHEM, V58, P8139, DOI 10.1021/jf1005935
   Gundogdu M, 2011, SCI HORTIC-AMSTERDAM, V132, P37, DOI 10.1016/j.scienta.2011.09.035
   Guner S, 1998, J SCI FOOD AGR, V78, P337, DOI 10.1002/(SICI)1097-0010(199811)78:3<337::AID-JSFA122>3.3.CO;2-1
   Holland B., 1993, FISH FISH PRODUCTS, P451
   Horiuchi J, 2000, J BIOSCI BIOENG, V90, P289, DOI 10.1263/jbb.90.289
   Kalac P, 2009, FOOD CHEM, V113, P9, DOI 10.1016/j.foodchem.2008.07.077
   Kang SK, 2006, KOREAN J FOOD PRESER, V13, P357
   Klimczak I, 2007, J FOOD COMPOS ANAL, V20, P313, DOI 10.1016/j.jfca.2006.02.012
   Ko EJ, 1998, J KOREAN SOC FOOD SC, V27, P102
   Lee G. D., 2002, KOR J FOOD SCI TECHN, V34, P30
   Lee JS, 2010, CANCER LETT, V297, P144, DOI 10.1016/j.canlet.2010.05.006
   Lee S. M., 2009, FOOD ENG PROGR, V13, P221
   Lin PH, 2010, LWT-FOOD SCI TECHNOL, V43, P971, DOI 10.1016/j.lwt.2010.02.006
   Liu F, 2008, ANAL CHIM ACTA, V610, P196, DOI 10.1016/j.aca.2008.01.039
   Liu F, 2007, J FOOD ENG, V83, P430, DOI 10.1016/j.jfoodeng.2007.03.035
   Lopez F, 2005, J FOOD ENG, V68, P133, DOI 10.1016/j.jfoodeng.2004.05.021
   Masino F, 2008, FOOD CHEM, V106, P90, DOI 10.1016/j.foodchem.2007.05.069
   Minussi RC, 2003, FOOD CHEM, V82, P409, DOI [10.1016/S0308-8146(02)00590-3, 10.1016/S0306-8146(02)00590-3]
   Moon S. Y., 1997, KOREAN J FOOD SCI TE, V29, P663
   Morales ML, 1998, J CHROMATOGR A, V822, P45, DOI 10.1016/S0021-9673(98)00572-X
   Okamura-Matsui T, 2003, J MOL CATAL B-ENZYM, V23, P133, DOI 10.1016/S1381-1177(03)00079-1
   Ribeiro B, 2009, MICROCHEM J, V93, P29, DOI 10.1016/j.microc.2009.04.005
   Saiz-Abajo MJ, 2005, ANAL CHIM ACTA, V528, P63, DOI 10.1016/j.aca.2004.06.027
   Su MS, 2006, FOOD CHEM, V97, P447, DOI 10.1016/j.foodchem.2005.05.023
   Ubeda C, 2011, LWT-FOOD SCI TECHNOL, V44, P1591, DOI 10.1016/j.lwt.2011.03.001
   Vaz JA, 2011, FOOD CHEM, V126, P610, DOI 10.1016/j.foodchem.2010.11.063
   Velioglu YS, 1998, J AGR FOOD CHEM, V46, P4113, DOI 10.1021/jf9801973
   Verzelloni E, 2007, FOOD CHEM, V105, P564, DOI 10.1016/j.foodchem.2007.04.014
   Watson C. A., 1994, OFFICIAL STANDARDIZA, P778
   Zahoor T, 2006, BRIT FOOD J, V108, P429, DOI 10.1108/00070700610668405
   Furlani RPZ, 2008, FOOD CHEM, V106, P816, DOI 10.1016/j.foodchem.2007.06.007
   Zhang AQ, 2007, FOOD CHEM, V104, P451, DOI 10.1016/j.foodchem.2006.11.033
NR 38
TC 8
Z9 10
U1 1
U2 46
PU ELSEVIER SCIENCE BV
PI AMSTERDAM
PA PO BOX 211, 1000 AE AMSTERDAM, NETHERLANDS
SN 0023-6438
EI 1096-1127
J9 LWT-FOOD SCI TECHNOL
JI LWT-Food Sci. Technol.
PD JAN
PY 2014
VL 55
IS 1
BP 323
EP 328
DI 10.1016/j.lwt.2013.07.018
PG 6
WC Food Science & Technology
SC Food Science & Technology
GA 270CH
UT WOS:000328296000045
DA 2019-07-15
ER

PT J
AU Willershausen, I
   Weyer, V
   Schulte, D
   Lampe, F
   Buhre, S
   Willershausen, B
AF Willershausen, Ines
   Weyer, Veronika
   Schulte, Daniel
   Lampe, Felix
   Buhre, Stephan
   Willershausen, Brita
TI In Vitro Study on Dental Erosion Caused by Different Vinegar Varieties
   Using an Electron Microprobe
SO CLINICAL LABORATORY
LA English
DT Article
DE dental erosion; vinegar
ID TOOTH WEAR; ENAMEL EROSION; RISK-FACTORS; BEVERAGES; PREVALENCE;
   CHILDREN; HARDNESS; DRINKS; CARIES; TEETH
AB Background: Among health-conscious individuals, including vegetarians, salads dressed with vinegar are frequently consumed. Dental erosion can also be caused by an acidic diet, and occurs with increasing tendency. The aim of this study was to analyze the erosive potential of vinegar varieties on human enamel samples.
   Methods: A total of 30 vinegar varieties were selected. Enamel samples were prepared from human wisdom teeth, and the specially prepared enamel slices were incubated with 5 selected vinegars (Bio vinegar, pH = 3.1; raspberry vinegar, pH = 2.7; Condimento Balsamico, pH = 3.95; Ortalli Bianco Modena, pH = 2.7; Vinaigre de Jerez, pH = 2.9) for up to 8 hours. Controls were incubated with a 0.9% sodium chloride solution. The quantitative analysis of CaO, P2O5, F, MgO, CI, and 0 in the enamel samples (incubation: 4, 8 hours) in various depths ranging from 7.5 - 105 gm was carried out using an electron probe micro-analyser (Jeol JXA 8900RL). Linear mixed models were fitted to analyze statistically relevant differences between the different vinegars at various depth levels.
   Results: Incubating the enamel slices with the selected vinegars caused a release of minerals, which was dependent on time and type of vinegar. The vinegar Ortalli Bianco Modena led to a slight loss (1%) of the mineral CaO in a depth up to 20 mu m, while the loss of minerals caused by raspberry vinegar in a depth of up to 30 gm was about 20% (4 hours). The greatest loss of the minerals was detected for the Bio Vinegar. After 8 hours incubation, a loss of minerals of about 20% in a depth of 45 gm and in a depth of 60 gm of 16% could be observed. Both, the Bio Vinegar and the raspberry vinegar led to a significantly higher loss of minerals (p < 0.0001) than all other tested vinegars.
   Conclusions: In this in vitro study, the erosive potential of different vinegar varieties on human enamel samples could be demonstrated. However, it must be considered that numerous modifying factors influence the enamel surface in vivo; therefore, a direct translation to in vitro conditions can only be done with caution.
C1 [Willershausen, Ines; Schulte, Daniel; Lampe, Felix; Willershausen, Brita] Johannes Gutenberg Univ Mainz, Univ Med Ctr, Dept Operat Dent, D-55131 Mainz, Germany.
   [Weyer, Veronika] Johannes Gutenberg Univ Mainz, IMBEI, Dept Operat Dent, D-55131 Mainz, Germany.
   [Buhre, Stephan] Johannes Gutenberg Univ Mainz, Inst Geosci, D-55131 Mainz, Germany.
RP Willershausen, B (reprint author), Johannes Gutenberg Univ Mainz, Univ Med Ctr, Dept Operat Dent, Augustuspl 2, D-55131 Mainz, Germany.
EM willersh@uni-mainz.de
CR Al-Majed I, 2002, COMMUNITY DENT ORAL, V30, P38, DOI 10.1034/j.1600-0528.2002.300106.x
   ARENDS J, 1992, J DENT RES, V71, P924, DOI 10.1177/002203459207100S27
   Attin T, 2006, MG ORAL SCI, V20, P152, DOI 10.1159/000093361
   Bartlett DW, 1997, BRIT DENT J, V182, P179, DOI 10.1038/sj.bdj.4809338
   Bassiouny Mohamed A, 2008, Gen Dent, V56, P451
   Bassiouny Mohamed A., 2008, General Dentistry, V56, P136
   Cochrane NJ, 2012, AUST DENT J, V57, P359, DOI 10.1111/j.1834-7819.2012.01708.x
   Devlin H, 2006, J ORAL REHABIL, V33, P26, DOI 10.1111/j.1365-2842.2006.01533.x
   Finke M, 2000, J COLLOID INTERF SCI, V232, P156, DOI 10.1006/jcis.2000.7200
   Gambon D L, 2012, Ned Tijdschr Tandheelkd, V119, P589
   Gambon DL, 2012, BRIT DENT J, V213, P55, DOI 10.1038/sj.bdj.2012.613
   Ganss C, 2006, MG ORAL SCI, V20, P9, DOI 10.1159/000093344
   Hamasha AA, 2014, INT J PAEDIATR DENT, V24, P56, DOI 10.1111/ipd.12026
   HERMSEN J, 1993, DENT MATER, V9, P332, DOI 10.1016/0109-5641(93)90052-R
   Holbrook WP, 2009, J DENT RES, V88, P422, DOI 10.1177/0022034509336530
   Hooper SM, 2007, J DENT, V35, P476, DOI 10.1016/j.jdent.2007.01.003
   Huew R, 2012, COMMUNITY DENT HLTH, V29, P279, DOI 10.1922/CDH_2865Maguire05
   Hugoson A, 2008, SWED DENT J, V32, P57
   Huysmans MCDNJM, 2011, CARIES RES, V45, P60, DOI 10.1159/000325947
   Jager DHJ, 2008, CARIES RES, V42, P98, DOI 10.1159/000116118
   Jensdottir I, 2006, J DENT RES, V85, P226
   Li HF, 2012, PLOS ONE, V7, DOI 10.1371/journal.pone.0042626
   LINKOSALO E, 1985, SCAND J DENT RES, V93, P436
   Lussi A, 2012, CARIES RES, V46, P507, DOI 10.1159/000339783
   LUSSI A, 1993, CARIES RES, V27, P387, DOI 10.1159/000261569
   Lussi A, 2011, CARIES RES, V45, P2, DOI 10.1159/000325915
   Lussi A, 2006, AM J DENT, V19, P319
   Lussi A, 2012, BRIT J NUTR, V107, P252, DOI 10.1017/S0007114511002820
   Mantonanaki M, 2013, CLIN ORAL INVEST, V17, P585, DOI 10.1007/s00784-012-0730-4
   MEURMAN JH, 1991, CARIES RES, V25, P1, DOI 10.1159/000261335
   Mulic A, 2011, ACTA ODONTOL SCAND, V69, P21, DOI 10.3109/00016357.2010.517554
   Nunn J H, 2003, Int J Paediatr Dent, V13, P98, DOI 10.1046/j.1365-263X.2003.00433.x
   Okunseri C, 2011, CARIES RES, V45, P130, DOI 10.1159/000324109
   Owens Barry M, 2007, Gen Dent, V55, P527
   Schulte AG, 2006, COMMUNITY DENT HLTH, V23, P197
   Seow WK, 2005, AUST DENT J, V50, P173, DOI 10.1111/j.1834-7819.2005.tb00357.x
   Tahmassebi JF, 2006, J DENT, V34, P2, DOI 10.1016/j.jdent.2004.11.006
   Willershausen B, 2004, EUR J MED RES, V9, P432
   Willershausen B, 2009, NUTR RES, V29, P558, DOI 10.1016/j.nutres.2009.08.004
   Wongkhantee S, 2006, J DENT, V34, P214, DOI 10.1016/j.jdent.2005.06.003
NR 40
TC 0
Z9 0
U1 0
U2 0
PU CLIN LAB PUBL
PI HEIDELBERG
PA IM BREITSPIEL 15, HEIDELBERG, D-69126, GERMANY
SN 1433-6510
J9 CLIN LAB
JI Clin. Lab.
PY 2014
VL 60
IS 5
BP 783
EP 790
DI 10.7754/Clin.Lab.2013.130528
PG 8
WC Medical Laboratory Technology
SC Medical Laboratory Technology
GA AQ5OC
UT WOS:000342857500011
PM 24839821
DA 2019-07-15
ER

PT J
AU Lin, QB
   Chen, Y
   Song, H
   Wu, HJ
   Wang, XY
AF Lin, Qin-Bao
   Chen, Yue
   Song, Huan
   Wu, Hai-Jun
   Wang, Xiao-Yun
TI Kinetic Migration of Chemical Elements from Ceramic Packaging into
   Simulated Foods and Mature Vinegar
SO PACKAGING TECHNOLOGY AND SCIENCE
LA English
DT Article
DE ICP-MS; metals; ceramic; packaging; migration
ID GLAZED SURFACES; HEAVY-METALS; LEAD; CADMIUM; DINNERWARE; SPECTROMETRY;
   EXTRACTION; ZINC
AB This study developed a method for simultaneous determination of 19 chemical elements (Al, V, Cr, Mn, Co, Cu, Ga, As, Rb, Y, Zr, Cd, Te, Ce, Pr, Nd, Sm, Er and Pb) in simulated foods [4%, 6% and 8% (w/v) aqueous acetic acid] by microwave-assisted digestion and inductively coupled plasma mass spectrometry. We examined the migration of these chemical elements from ceramic packaging into the simulated foods and into two types of mature vinegar. The simulated foods showed matrix effects, compared with stock solution solvents (5% ultra-pure nitric acid). The migration of chemical elements from ceramic packaging into simulated foods was affected by migration time, temperature and acidity of the simulated food. The chemical elements showed different migration behaviours in black and white mature vinegar, and the amount of migration also varied depending on the inner surface of the ceramic packaging. Copyright (c) 2012 John Wiley & Sons, Ltd.
C1 [Lin, Qin-Bao; Chen, Yue] Shanxi Univ, Inst Appl Chem, Taiyuan 030006, Peoples R China.
   [Song, Huan; Wu, Hai-Jun] Shanxi Entry Exit Inspect & Quarantine Bur, Taiyuan 030024, Peoples R China.
   [Wang, Xiao-Yun] Shanxi Mature Vinegar Grp Co Ltd, Taiyuan 030013, Peoples R China.
RP Lin, QB (reprint author), Shanxi Univ, Inst Appl Chem, Taiyuan 030006, Peoples R China.
EM qblin@sxu.edu.cn
OI Lin, Qin-Bao/0000-0002-5326-4697
FU Colleges and Universities Research Project [2010102]; Shanxi Education
   Office; Social Development Research Project of Shanxi Province
   [20120313030-3]; Shanxi Science & Technology Office, China
FX This study was supported by a grant (no. 2010102) from the Colleges and
   Universities Research Project funded by the Shanxi Education Office and
   a grant (no. 20120313030-3) from the Social Development Research Project
   of Shanxi Province funded by the Shanxi Science & Technology Office,
   China.
CR Ajmal M, 1997, SCI TOTAL ENVIRON, V207, P49, DOI 10.1016/S0048-9697(97)00244-1
   Council of Europe, 2004, COMM EXP MAT COM CON
   Dessuy MB, 2011, TALANTA, V85, P681, DOI 10.1016/j.talanta.2011.04.050
   European Committee for Standardization, 1995, 138811995 EN EUR COM
   Froberg L, 2009, J EUR CERAM SOC, V29, P7, DOI 10.1016/j.jeurceramsoc.2008.04.037
   Froberg L, 2007, J EUR CERAM SOC, V27, P1811, DOI 10.1016/j.jeurceramsoc.2006.04.162
   Gonzalez-Soto E, 2000, B ENVIRON CONTAM TOX, V65, P598, DOI 10.1007/s0012800165
   International Organization for Standardization, 1999, 64861999 ISO
   Jakmunee J, 2008, TALANTA, V77, P172, DOI 10.1016/j.talanta.2008.06.003
   Lecoss C, 1987, FDA CONSUM, V22, P6
   MOHAMED N, 1995, FOOD CHEM, V54, P245, DOI 10.1016/0308-8146(95)00035-H
   Piispanen M, 2009, J EUR CERAM SOC, V29, P1855, DOI 10.1016/j.jeurceramsoc.2008.11.007
   Sheets RW, 1999, SCI TOTAL ENVIRON, V234, P233, DOI 10.1016/S0048-9697(99)00166-7
   Sheets RW, 1996, SCI TOTAL ENVIRON, V182, P187, DOI 10.1016/0048-9697(95)05053-1
   Sheets RW, 1997, SCI TOTAL ENVIRON, V197, P167, DOI 10.1016/S0048-9697(97)05431-4
   Sheets RW, 1998, SCI TOTAL ENVIRON, V212, P107, DOI 10.1016/S0048-9697(97)00315-X
   Tunstall S, 2002, MICROCHEM J, V73, P335, DOI 10.1016/S0026-265X(02)00100-5
   USFDA, 2010, SOM LEAD FREE POTT C
NR 18
TC 2
Z9 2
U1 1
U2 37
PU WILEY-BLACKWELL
PI HOBOKEN
PA 111 RIVER ST, HOBOKEN 07030-5774, NJ USA
SN 0894-3214
EI 1099-1522
J9 PACKAG TECHNOL SCI
JI Packag. Technol. Sci.
PD JAN
PY 2014
VL 27
IS 1
BP 59
EP 67
DI 10.1002/pts.2007
PG 9
WC Engineering, Manufacturing; Food Science & Technology
SC Engineering; Food Science & Technology
GA 272QF
UT WOS:000328474600006
DA 2019-07-15
ER

PT J
AU Perumpuli, PABN
   Watanabe, T
   Toyama, H
AF Perumpuli, P. A. B. N.
   Watanabe, Taisuke
   Toyama, Hirohide
TI Identification and characterization of thermotolerant acetic acid
   bacteria strains isolated from coconut water vinegar in Sri Lanka
SO BIOSCIENCE BIOTECHNOLOGY AND BIOCHEMISTRY
LA English
DT Article
DE coconut water vinegar; acetic acid bacteria (AAB); Acetobacter
   pasteurianus; Gluconobacter frateurii; thermotolerant bacteria
ID TRANSCRIBED SPACER RESTRICTION; RNA GENE SEQUENCE; OXIDATIVE
   FERMENTATION; HIGHER TEMPERATURES; INDUSTRIAL VINEGAR; GLUCONOBACTER;
   ACETOBACTER; DEHYDROGENASE; ALDEHYDE; PRODUCTS
AB From the pellicle formed on top of brewing coconut water vinegar in Sri Lanka, three Acetobacter strains (SL13E-2, SL13E-3, and SL13E-4) that grow at 42 degrees C and four Gluconobacter strains (SL13-5, SL13-6, SL13-7, and SL13-8) grow at 37 degrees C were identified as Acetobacter pasteurianus and Gluconobacter frateurii, respectively. Acetic acid production by the isolated Acetobacter strains was examined. All three strains gave 4% acetic acid from 6% initial ethanol at 37 degrees C, and 2.5% acetic acid from 4% initial ethanol at 40 degrees C. Compared with the two other strains, SL13E-4 showed both slower growth and slower acetic acid production. As well as the thermotolerant SKU1108 strain, the activities of the alcohol dehydrogenase and the aldehyde dehydrogenase of SL13E-2 and SL13E-4 were more stable than those of the mesophilic strain. The isolated strains were used to produce coconut water vinegar at higher temperatures than typically used for vinegar production.
C1 [Perumpuli, P. A. B. N.; Toyama, Hirohide] Kagoshima Univ, United Grad Sch Agr Sci, Kagoshima 890, Japan.
   [Watanabe, Taisuke; Toyama, Hirohide] Univ Ryukyus, Dept Biosci & Biotechnol, Fac Agr, Nishihara, Okinawa 90301, Japan.
RP Toyama, H (reprint author), Kagoshima Univ, United Grad Sch Agr Sci, Kagoshima 890, Japan.
EM toyama@agr.u-ryukyu.ac.jp
CR Adachi O, 2003, APPL MICROBIOL BIOT, V60, P643, DOI 10.1007/s00253-002-1155-9
   ADACHI O, 1988, AGR BIOL CHEM TOKYO, V52, P2083
   AMEYAMA M, 1982, METHOD ENZYMOL, V89, P20
   ASAI T, 1964, J GEN APPL MICROBIOL, V10, P95, DOI 10.2323/jgam.10.95
   ATPUTHARAJAH J D, 1986, Food Microbiology (London), V3, P273, DOI 10.1016/0740-0020(86)90009-2
   Brenner DJ, 2005, BERGYS MANUAL SYSTEM, V2, P51
   DULLEY JR, 1975, ANAL BIOCHEM, V64, P136, DOI 10.1016/0003-2697(75)90415-7
   HIRAISHI A, 1992, LETT APPL MICROBIOL, V15, P210, DOI 10.1111/j.1472-765X.1992.tb00765.x
   Jean WHY, 2009, MOLECULES, V14, P5144
   Kanchanarach W, 2010, APPL MICROBIOL BIOT, V85, P741, DOI 10.1007/s00253-009-2203-5
   Katsura K, 2002, INT J SYST EVOL MICR, V52, P1635, DOI 10.1099/ijs.0.02093-0
   Moonmangmee D, 2000, BIOSCI BIOTECH BIOCH, V64, P2306, DOI 10.1271/bbb.64.2306
   Muhling M, 2008, ISME J, V2, P379, DOI 10.1038/ismej.2007.97
   Ndoye B, 2006, ENZYME MICROB TECH, V39, P916, DOI 10.1016/j.enzmictec.2006.01.020
   Saeki A, 1997, BIOSCI BIOTECH BIOCH, V61, P138, DOI 10.1271/bbb.61.138
   Saeki A, 1997, BIOSCI BIOTECH BIOCH, V61, P317, DOI 10.1271/bbb.61.317
   Sokollek SJ, 1998, INT J SYST BACTERIOL, V48, P935, DOI 10.1099/00207713-48-3-935
   TAKEMURA H, 1993, J BACTERIOL, V175, P6857, DOI 10.1128/jb.175.21.6857-6866.1993
   Tanasupawat S, 2011, J SCI FOOD AGR, V91, P2652, DOI 10.1002/jsfa.4506
   Tanasupawat S, 2009, MICROBES ENVIRON, V24, P135, DOI 10.1264/jsme2.ME08564
   Thompson J.D., 1994, NUCLEIC ACIDS RES, V22, P4643
   YAMADA Y, 1976, J GEN APPL MICROBIOL, V22, P237, DOI 10.2323/jgam.22.237
   Yamada Y, 1999, J GEN APPL MICROBIOL, V45, P23, DOI 10.2323/jgam.45.23
   Yamada Y, 2008, INT J FOOD MICROBIOL, V125, P15, DOI 10.1016/j.ijfoodmicro.2007.11.077
NR 24
TC 9
Z9 9
U1 0
U2 0
PU TAYLOR & FRANCIS LTD
PI ABINGDON
PA 4 PARK SQUARE, MILTON PARK, ABINGDON OX14 4RN, OXON, ENGLAND
SN 0916-8451
EI 1347-6947
J9 BIOSCI BIOTECH BIOCH
JI Biosci. Biotechnol. Biochem.
PY 2014
VL 78
IS 3
BP 533
EP 541
DI 10.1080/09168451.2014.882758
PG 9
WC Biochemistry & Molecular Biology; Biotechnology & Applied Microbiology;
   Chemistry, Applied; Food Science & Technology
SC Biochemistry & Molecular Biology; Biotechnology & Applied Microbiology;
   Chemistry; Food Science & Technology
GA AJ9HW
UT WOS:000338020300027
PM 25036846
OA Bronze
DA 2019-07-15
ER

PT J
AU Rattanawut, J
AF Rattanawut, Jessada
TI Effects of Dietary Bamboo Charcoal Powder Including Bamboo Vinegar
   Liquid Supplementation on Growth Performance, Fecal Microflora
   Population and Intestinal Morphology in Betong Chickens
SO JOURNAL OF POULTRY SCIENCE
LA English
DT Article
DE bamboo charcoal; bamboo vinegar; chicken; fecal microflora; intestine
ID DIGESTIVE ENZYME-ACTIVITIES; CHAIN FATTY-ACIDS; MALE BROILERS; PIGS
AB This study investigates the combined effect of bamboo charcoal powder and bamboo vinegar liquid (BCV) on the growth, fecal microflora population and intestinal morphology in Betong chickens. A total of 128 4-week-old Betong chickens were fed a basal diet supplemented with BCV at 0, 0.5, 1 and 1.5% level ad libitum for 16 weeks. The 1% inclusion of BCV gave the best growth performance. Carcass traits (yield) and visceral organs were not significantly affected by BCV. Jejunal villus height and jejunal villus area were also the highest in the 1% BCV group. At 140 days of age, colony counts of fecal Escherichia colt and Salmonella spp. were comparatively low with 1 and 1.5% BCV. The present results suggest that BCV could be used at a level of 1% in Betong chicken diets.
C1 Prince Songlda Univ, Fac Sci & Ind Technol, Surat Thani 84000, Thailand.
RP Rattanawut, J (reprint author), Prince Songlda Univ, Fac Sci & Ind Technol, Surat Thani Campus, Surat Thani 84000, Thailand.
EM jassada.r@psu.ac.th
FU Center of Excellence in Agricultural and Natural Resources Biotechnology
   (ANRB-CoE); Faculty of Natural Resources; Prince of Songkla University
FX This research is partially supported by the Center of Excellence in
   Agricultural and Natural Resources Biotechnology (ANRB-CoE), Faculty of
   Natural Resources, Prince of Songkla University. The author would like
   to thank Professor Koh-en Yamauchi, Laboratory of Animal Science, Kagawa
   University, Japan for his kind help with supporting materials. Thanks
   are also to Associate Professor Seppo Karrila, Faculty of Science and
   Industrial Technology, Prince of Songkla University, Surat Thani Campus,
   Thailand for his critical reading through the manuscript.
CR Anjaneyulu Y., 1993, Journal of Veterinary and Animal Sciences, V24, P51
   CASPARY WF, 1992, AM J CLIN NUTR, V55, P299
   Choct M, 2009, BRIT POULTRY SCI, V50, P9, DOI 10.1080/00071660802538632
   Chu GM, 2013, ANIM SCI J, V84, P113, DOI 10.1111/j.1740-0929.2012.01045.x
   ChungPin H., 2004, FOREST PRODUCTS IND, V23, P183
   Dozier WA, 2011, POULTRY SCI, V90, P804, DOI 10.3382/ps.2010-01132
   FURUSE M, 1991, BRIT POULTRY SCI, V32, P159, DOI 10.1080/00071669108417337
   Gabriel I, 2006, WORLD POULTRY SCI J, V62, P499, DOI [10.1017/S0043933906001115, 10.1079/WPS2006111]
   Gilmore MS, 2003, SCIENCE, V299, P1999, DOI 10.1126/science.1083534
   Iji PA, 1998, WORLD POULTRY SCI J, V54, P129, DOI 10.1079/WPS19980010
   Isshiki Y., 1989, JAPANESE J ZOOTECHNI, V60, P1082
   Kidd MT, 2004, J APPL POULTRY RES, V13, P593, DOI 10.1093/japr/13.4.593
   Kutlu HR, 2001, ANIM FEED SCI TECH, V90, P213, DOI 10.1016/S0377-8401(01)00205-X
   LUTZ T, 1991, EXP PHYSIOL, V76, P615, DOI 10.1113/expphysiol.1991.sp003530
   Mathlouthi N, 2002, J ANIM SCI, V80, P2773
   Ruttanavut J., 2009, International Journal of Poultry Science, V8, P229
   Watarai S, 2005, POULTRY SCI, V84, P515, DOI 10.1093/ps/84.4.515
   Xia MS, 2004, POULTRY SCI, V83, P1868, DOI 10.1093/ps/83.11.1868
   Xu ZR, 2003, POULTRY SCI, V82, P1030, DOI 10.1093/ps/82.6.1030
   Yamauchi K, 2010, J ANIM FEED SCI, V19, P257, DOI 10.22358/jafs/66286/2010
   Yamauchi K, 2007, ANIM SCI J, V78, P356, DOI 10.1111/j.1740-0929.2007.00448.x
   Zhao RS, 2008, TALANTA, V76, P956, DOI 10.1016/j.talanta.2008.04.029
NR 22
TC 5
Z9 5
U1 1
U2 28
PU JAPAN POULTRY SCIENCE ASSOC
PI TSUKUBA
PA C/O NATL INST LIVESTOCK & GLASSLAND SCIENCE, 2 IKENODAI, TSUKUBA,
   IBARAKI 305-0901, JAPAN
SN 1346-7395
J9 J POULT SCI
JI J. Poult. Sci.
PD APR
PY 2014
VL 51
IS 2
BP 165
EP 171
DI 10.2141/jpsa.0130109
PG 7
WC Agriculture, Dairy & Animal Science
SC Agriculture
GA AG0CR
UT WOS:000335083400008
OA Bronze
DA 2019-07-15
ER
