# Supplementary material for: Knowledge Domain and Emerging Trends in Vinegar Research: A Bibliometric Review of the Literature from WoSCC
Source: Foods. 2020 Feb 10;9(2):166. doi: 10.3390/foods9020166 (PMC7074530; doi:10.3390/foods9020166)
Supplement: Supplementary file 1 [file foods-09-00166-s001.zip › Supplementary files/Supplementary Material/WoSCC dataset for CiteSpace/data/download2014_6x5unique.txt]

PT J
AU Gullo, M
   Verzelloni, E
   Canonico, M
AF Gullo, Maria
   Verzelloni, Elena
   Canonico, Matteo
TI Aerobic submerged fermentation by acetic acid bacteria for vinegar
   production: Process and biotechnological aspects
SO PROCESS BIOCHEMISTRY
LA English
DT Review
DE Acetic acid bacteria; Gluconacetobacter; Acetobacter; Submerged
   fermentation; Acetic acid resistance
ID TRADITIONAL BALSAMIC VINEGAR; PLANT SCALE ACETIFIER; PQQ-DEPENDENT ADH;
   ACETOBACTER-ACETI; INDUSTRIAL VINEGAR; SEMICONTINUOUS ACETIFICATION;
   OXIDATIVE FERMENTATION; GLUCONOBACTER-OXYDANS; FED-BATCH; WINE
AB Strictly aerobic acetic acid bacteria (AAB) have a long history of use in fermentation processes, and the conversion of ethanol to acetic acid for the production of vinegar is the most well-known application.
   At the industrial scale, vinegar is mainly produced by submerged fermentation, which refers to an aerobic process in which the ethanol in beverages such as spirits, wine or cider is oxidized to acetic acid by AAB. Submerged fermentation requires robust AAB strains that are able to oxidize ethanol under selective conditions to produce high-titer acetic acid. Currently submerged fermentation is conducted by unselected AAB cultures, which are derived from previous acetification stocks and maintained by repeated cultivation cycles.
   In this work, submerged fermentation for vinegar production is discussed with regard to advances in process optimization and parameters (oxygen availability, acetic acid content and temperature) that influence AAB activity. Furthermore, the potential impact arising from the use of selected AAB is described.
   Overcoming the acetification constraints is a main goal in order to facilitate innovation in submerged fermentation and to create new industry-challenging perspectives. (C) 2014 Elsevier Ltd. All rights reserved.
C1 [Gullo, Maria; Verzelloni, Elena; Canonico, Matteo] Univ Modena & Reggio Emilia, Dept Life Sci, I-42122 Reggio Emilia, Italy.
RP Gullo, M (reprint author), Univ Modena & Reggio Emilia, Dept Life Sci, Via Amendola 2, I-42122 Reggio Emilia, Italy.
EM maria.gullo@unimore.it; elena.verzelloni@unimore.it;
   matteocano91@live.it
RI Gullo, Maria/F-8126-2010
OI Gullo, Maria/0000-0002-9908-8254
CR Adachi O, 2003, APPL MICROBIOL BIOT, V60, P643, DOI 10.1007/s00253-002-1155-9
   Adams MR, 1998, MICROBIOLOGY FERMENT, V1, P27
   Adams RD, 1985, MICROBIOLOGY FERMENT, P1
   Azuma Y, 2009, NUCLEIC ACIDS RES, V37, P5768, DOI 10.1093/nar/gkp612
   Baena-Ruano S, 2010, J CHEM TECHNOL BIOT, V85, P908, DOI 10.1002/jctb.2368
   Bartowsky EJ, 2008, INT J FOOD MICROBIOL, V125, P60, DOI 10.1016/j.ijfoodmicro.2007.10.016
   Boesch C, 1998, SYST APPL MICROBIOL, V21, P220, DOI 10.1016/S0723-2020(98)80026-X
   Cabiscol Elisa, 2000, International Microbiology, V3, P3
   Chiellini C, 2014, BIORESOURCES, V9, P2541
   de Ory I, 2004, J FOOD ENG, V63, P39, DOI 10.1016/S0260-8774(03)00280-2
   de Ory I, 2002, J FOOD ENG, V52, P31, DOI 10.1016/S0260-8774(01)00082-6
   de Ory I, 1999, BIOPROCESS ENG, V21, P187, DOI 10.1007/s004490050661
   de Ory I, 1998, APPL MICROBIOL BIOT, V49, P189, DOI 10.1007/s002530051157
   De Vero L, 2006, FOOD MICROBIOL, V23, P809, DOI 10.1016/j.fm.2006.01.006
   Deppenmeier U, 2009, J MOL MICROB BIOTECH, V16, P69, DOI 10.1159/000142895
   DRYSDALE GS, 1988, AM J ENOL VITICULT, V39, P143
   EBNER H, 1996, BIOTECHNOLOGY, V6, P381
   Fernandez-Perez R, 2010, FOOD MICROBIOL, V27, P973, DOI 10.1016/j.fm.2010.05.020
   Fregapane G, 2001, EUR FOOD RES TECHNOL, V213, P62, DOI 10.1007/s002170100348
   Fu L, 2013, FOOD SCI TECHNOL INT
   FUKAYA M, 1989, APPL ENVIRON MICROB, V55, P171
   FUKAYA M, 1989, AGR BIOL CHEM TOKYO, V53, P2435, DOI 10.1080/00021369.1989.10869688
   FUKAYA M, 1993, J FERMENT BIOENG, V76, P270, DOI 10.1016/0922-338X(93)90192-B
   FUKAYA M, 1990, J BACTERIOL, V172, P2096, DOI 10.1128/jb.172.4.2096-2104.1990
   Garcia-Garcia I, 2007, J FOOD ENG, V80, P460, DOI 10.1016/j.jfoodeng.2006.05.028
   Garcia-Garcia Isidoro, 2009, P97, DOI 10.1007/978-88-470-0866-3_6
   Garcia-Ochoa F, 2009, BIOTECHNOL ADV, V27, P153, DOI 10.1016/j.biotechadv.2008.10.006
   Giudici P, 2012, MICROBIOLOGIA PRODOT, P305
   Giudici P, 2009, ADV FOOD NUTR RES, V58, P137, DOI 10.1016/S1043-4526(09)58004-7
   Gonzalez-Saiz JM, 2009, J FOOD ENG, V91, P183, DOI 10.1016/j.jfoodeng.2008.08.028
   Gullo M, 2006, INT J FOOD MICROBIOL, V106, P209, DOI 10.1016/j.ijfoodmicro.2005.06.024
   Gullo M, 2008, INT J FOOD MICROBIOL, V125, P46, DOI 10.1016/j.ijfoodmicro.2007.11.076
   Gullo M, 2012, CURR MICROBIOL, V64, P576, DOI 10.1007/s00284-012-0112-9
   Gullo M, 2009, APPL ENVIRON MICROB, V75, P2585, DOI 10.1128/AEM.02249-08
   Hanada T, 2001, BIOSCI BIOTECH BIOCH, V65, P2741, DOI 10.1271/bbb.65.2741
   Hancock RD, 2002, TRENDS BIOTECHNOL, V20, P299, DOI 10.1016/S0167-7799(02)01991-1
   Hekmat D, 2007, PROCESS BIOCHEM, V42, P71, DOI 10.1016/j.procbio.2006.07.026
   Hidalgo C, 2012, FOOD MICROBIOL, V30, P98, DOI 10.1016/j.fm.2011.12.017
   HROMATKA O., 1953, ENZYMOLOGIA [HAGUE], V15, P337
   HROMATKA O, 1959, IND ENG CHEM, V51, P1279, DOI 10.1021/ie50598a033
   Jimenez-Hornero JE, 2009, BIOCHEM ENG J, V45, P1, DOI 10.1016/j.bej.2009.01.009
   JOYEUX A, 1984, APPL ENVIRON MICROB, V48, P153
   KITTELMANN M, 1989, APPL MICROBIOL BIOT, V30, P47
   LEVONENMUNOZ E, 1981, BIOTECHNOL LETT, V3, P27, DOI 10.1007/BF00127256
   Macias M, 1997, CHEM ENG J, V65, P201, DOI 10.1016/S1385-8947(97)00005-3
   Mamlouk D, 2013, INDIAN J MICROBIOL, V53, P377, DOI 10.1007/s12088-013-0414-z
   Mamlouk D, 2011, FOOD MICROBIOL, V28, P1374, DOI 10.1016/j.fm.2011.06.009
   MARIETTE I, 1991, J APPL BACTERIOL, V71, P134, DOI 10.1111/j.1365-2672.1991.tb02968.x
   Mas A, 2014, SCI WORLD J, DOI 10.1155/2014/394671
   Matsushita K., 2005, Survival and death in bacteria, P169
   Matsushita Kazunobu, 2004, V16, P81
   Matsutani M, 2013, J BIOTECHNOL, V165, P109, DOI 10.1016/j.jbiotec.2013.03.006
   Mullins E, 2013, ACETIC ACID BACTERIA, V2
   MURAOKA H, 1983, J FERMENT TECHNOL, V61, P89
   Nakano S, 2006, APPL ENVIRON MICROB, V72, P497, DOI 10.1128/AEM.72.1.497-505.2006
   NANBA A, 1984, J FERMENT TECHNOL, V62, P501
   Nanda K, 2001, APPL ENVIRON MICROB, V67, P986, DOI 10.1128/AEM.67.2.986-990.2001
   Ndoye B, 2006, ENZYME MICROB TECH, V39, P916, DOI 10.1016/j.enzmictec.2006.01.020
   OHMORI S, 1982, AGR BIOL CHEM TOKYO, V46, P381, DOI 10.1080/00021369.1982.10865082
   PARK YS, 1989, J FERMENT BIOENG, V68, P96, DOI 10.1016/0922-338X(89)90055-X
   Qi ZL, 2014, INT J FOOD SCI TECH, V49, P468, DOI 10.1111/ijfs.12324
   Ribereau-Gayon J, 1975, TRAITE CENOLOGIE SCI, V2
   Rogers GB, 2009, J MED MICROBIOL, V58, P1401, DOI 10.1099/jmm.0.013334-0
   Rogers P, 2006, PROKARYOTES: A HANDBOOK ON THE BIOLOGY OF BACTERIA, VOL 1, THIRD EDITION, P511, DOI 10.1007/0-387-30741-9_19
   Rubio-Fernendez H, 2004, EUR FOOD RES TECHNOL, V219, P393, DOI 10.1007/s00217-004-0947-9
   Ruiz A, 2000, INT J SYST EVOL MICR, V50, P1981, DOI 10.1099/00207713-50-6-1981
   Saeki A, 1997, BIOSCI BIOTECH BIOCH, V61, P138, DOI 10.1271/bbb.61.138
   Sakurai K, 2012, J BIOSCI BIOENG, V113, P343, DOI 10.1016/j.jbiosc.2011.11.005
   Schleputz T, 2013, BIOTECHNOL PROGR, V29, P1158, DOI 10.1002/btpr.1752
   Schleputz T, 2013, PROCESS BIOCHEM, V48, P398, DOI 10.1016/j.procbio.2013.01.009
   Schuller G, 2000, INT J SYST EVOL MICR, V50, P2013, DOI 10.1099/00207713-50-6-2013
   SIEVERS M, 1992, SYST APPL MICROBIOL, V15, P386, DOI 10.1078/072320202320771453
   SIEVERS M, 1995, J APPL BACTERIOL, V79, pS84
   Singh OV, 2007, APPL MICROBIOL BIOT, V75, P713, DOI 10.1007/s00253-007-0851-x
   Soemphol W, 2011, BIOSCI BIOTECH BIOCH, V75, P1921, DOI 10.1271/bbb.110310
   Sokollek SJ, 1998, INT J SYST BACTERIOL, V48, P935, DOI 10.1099/00207713-48-3-935
   Sokollek SJ, 1998, J BIOTECHNOL, V60, P195, DOI 10.1016/S0168-1656(98)00014-5
   Steiner P, 2003, BIOTECHNOL BIOENG, V84, P40, DOI 10.1002/bit.10741
   TORSVIK V, 1990, APPL ENVIRON MICROB, V56, P782
   Trcek J, 2006, APPL MICROBIOL BIOT, V70, P366, DOI 10.1007/s00253-005-0073-z
   Trcek J, 2007, EXTREMOPHILES, V11, P627, DOI 10.1007/s00792-007-0077-y
   Verzelloni E, 2007, FOOD CHEM, V105, P564, DOI 10.1016/j.foodchem.2007.04.014
   WAGNER M, 1993, APPL ENVIRON MICROB, V59, P1520
   Wu JJ, 2010, CURR MICROBIOL, V60, P280, DOI 10.1007/s00284-009-9538-0
   Yamada Y, 2012, ANN MICROBIOL, V62, P849, DOI 10.1007/s13213-011-0288-4
NR 85
TC 40
Z9 44
U1 8
U2 141
PU ELSEVIER SCI LTD
PI OXFORD
PA THE BOULEVARD, LANGFORD LANE, KIDLINGTON, OXFORD OX5 1GB, OXON, ENGLAND
SN 1359-5113
EI 1873-3298
J9 PROCESS BIOCHEM
JI Process Biochem.
PD OCT
PY 2014
VL 49
IS 10
BP 1571
EP 1579
DI 10.1016/j.procbio.2014.07.003
PG 9
WC Biochemistry & Molecular Biology; Biotechnology & Applied Microbiology;
   Engineering, Chemical
SC Biochemistry & Molecular Biology; Biotechnology & Applied Microbiology;
   Engineering
GA AR5QW
UT WOS:000343639600001
DA 2019-07-15
ER

PT J
AU Golden, MC
   McDonnell, LM
   Sheehan, V
   Sindelar, JJ
   Glass, KA
AF Golden, Max C.
   McDonnell, Lindsey M.
   Sheehan, Vivien
   Sindelar, Jeffrey J.
   Glass, Kathleen A.
TI Inhibition of Listeria monocytogenes in Deli-Style Turkey Breast
   Formulated with Cultured Celery Powder and/or Cultured Sugar-Vinegar
   Blend during Storage at 4 degrees C
SO JOURNAL OF FOOD PROTECTION
LA English
DT Article
ID PROCESSED MEAT-PRODUCTS; TO-EAT MEAT; CLOSTRIDIUM-PERFRINGENS; NATURAL
   ANTIMICROBIALS; SODIUM DIACETATE; NITRITE; GROWTH; INGREDIENTS;
   BENZOATE; PH
AB Fermentation-derived nitrite (NO2) from vegetable sources is increasingly used as a "clean label" alternative to conventional NaNO2. Previous results suggested that processed meats cured with NO2 derived from a "natural" source had lower antimicrobial activity than did meats produced with chemical NaNO2; however, the differences were likely due to NO2 concentration rather than source. The objective of this study was to compare the antilisterial properties of traditional and clean label alternative curing approaches when combined with antimicrobials in deli-style turkey. Listeria monocytogenes inhibition by NO2 from synthetic and natural sources was validated in deli-style turkey (73 to 74% moisture, 1.8% salt, pH 6.4). Products were prepared with 0, 80, or 120 mg/kg NO2 using purified NaNO2 or cultured celery powder. Additional treatments were supplemented with 3.8% lactate-diacetate blend (LD) or 1% cultured sugar vinegar blend (DF). Sliced cooked products were surface inoculated with L. monocyto genes at 3 log CFU/g, vacuum packaged, and stored at 4 degrees C for 12 weeks. Results revealed an average 2.4-log increase in L. monocytogenes at 3 weeks in the control without antimicrobials, a 1.3-log increase at 4 weeks for both 80 mg/kg NO2 treatments, and a 1.5-log increase at 6 weeks for the 120 mg/kg NO2 treatments. No significant difference (P > 0.05) in growth inhibition was found between NO2 sources when equivalent concentrations were added. In uncured turkey with 3.8% LD or 1% DF, growth was delayed until 6 weeks, whereas supplementation with LD or DF and 80 mg/kg NO2 from either source delayed listerial growth through 12 weeks. This study confirmed that the concentration of NO2, rather than the source, is a primary :factor in enhancing the safety of ready-to-eat meats. Both conventional NO2 treatments and a clean label solution consisting of a fermentation-derived antimicrobial combined with 80 mg/kg naturally derived NO2 inhibited L. monocyto genes through 12 weeks of storage at 4 degrees C.
C1 [Golden, Max C.; McDonnell, Lindsey M.; Sindelar, Jeffrey J.; Glass, Kathleen A.] Univ Wisconsin, Food Res Inst, Dept Anim Sci, Madison, WI 53706 USA.
   [Sindelar, Jeffrey J.] Univ Wisconsin, Meat Sci & Muscle Biol Lab, Dept Anim Sci, Madison, WI 53706 USA.
   [Sheehan, Vivien] Kerry Ingredients & Flavours, Beloit, WI 53511 USA.
RP Glass, KA (reprint author), Univ Wisconsin, Food Res Inst, Dept Anim Sci, Madison, WI 53706 USA.
EM kglass@wisc.edu
FU Kerry Ingredients and Flavours
FX We thank Brandon Wanless, Russell McMinn, Rebecca Kalscheuer, Katherine
   Kennedy, and Roxanne VonTayson for technical assistance in the
   laboratory and Subash Shrestha for statistical analysis. We gratefully
   acknowledge Robert Weyker (University of Wisconsin Meat Science and
   Muscle Biology Laboratory) for producing the deli-style turkey. and
   Kerry Ingredients and Flavours for providing research funding and the
   ingredients Durafresh 2012 and Accel 2000. Paul Ludtke provided helpful
   discussion.
CR [Anonymous], 1990, OFFICIAL METHODS ANA
   CASSENS RG, 1978, BIOSCIENCE, V28, P633, DOI 10.2307/1307393
   Cattlemen's Beef Board and National Cattlemen's Beef Association, 2013, NAT ORG BEEF CAT REP
   DUFFY LL, 1994, INT J FOOD MICROBIOL, V23, P377, DOI 10.1016/0168-1605(94)90164-3
   Endrikat S, 2010, J FOOD PROTECT, V73, P612, DOI 10.4315/0362-028X-73.4.612
   GLASS KA, 1989, APPL ENVIRON MICROB, V55, P1565
   Glass KA, 2002, J FOOD PROTECT, V65, P116, DOI 10.4315/0362-028X-65.1.116
   Glass K, 2007, J FOOD PROTECT, V70, P214, DOI 10.4315/0362-028X-70.1.214
   Glass KA, 2007, J FOOD PROTECT, V70, P2306, DOI 10.4315/0362-028X-70.10.2306
   Glass KA, 2013, J FOOD PROTECT, V76, P2074, DOI 10.4315/0362-028X.JFP-13-155
   Horsch AM, 2014, MEAT SCI, V96, P400, DOI 10.1016/j.meatsci.2013.07.036
   Jackson AL, 2011, J FOOD PROTECT, V74, P417, DOI 10.4315/0362-028X.JFP-10-365
   Jay J., 1992, MODERN FOOD MICROBIO, P371
   King A. M., 2014, MEAT SCI, V96, P484
   MCCLURE PJ, 1991, INT J FOOD MICROBIOL, V14, P77, DOI 10.1016/0168-1605(91)90039-R
   McDonnell LM, 2013, J FOOD PROTECT, V76, P1366, DOI 10.4315/0362-028X.JFP-12-501
   Natural Foods Merchandiser, 2011, NFM MARK OV 2011 NAT
   PIVNICK HILLIARD, 1967, FOOD TECHNOL, V21, P100
   RIHA WE, 1975, J FOOD SCI, V40, P439, DOI 10.1111/j.1365-2621.1975.tb12499.x
   Schrader K. D., 2010, THESIS IOWA STATE U
   Sebranek JG, 2012, MEAT SCI, V92, P267, DOI 10.1016/j.meatsci.2012.03.002
   Sebranek JG, 2007, MEAT SCI, V77, P136, DOI 10.1016/j.meatsci.2007.03.025
   Seman DL, 2008, J FOOD PROTECT, V71, P1386, DOI 10.4315/0362-028X-71.7.1386
   Seman DL, 2002, J FOOD PROTECT, V65, P651, DOI 10.4315/0362-028X-65.4.651
   Sindelar JJ, 2007, J FOOD SCI, V72, pS551, DOI 10.1111/j.1750-3841.2007.00486.x
   Sullivan GA, 2012, J FOOD PROTECT, V75, P1071, DOI 10.4315/0362-028X.JFP-11-511
   Tompkin RB, 2005, ANTIMICROBIALS FOOD, P171
   U.S. Department of Agriculture, 2012, FSIS COMPL GUID CONT
   U.S. Department of Agriculture Food Safety and Inspection Service, 2013, FED REGISTER, V78, P14636
   U.S. Department of Agriculture Food Safety and Inspection Service, 2010, FSIS COMP RISK ASS L
   Wanless B. J., 2010, 2010 ANN M IAFP I FO
   Xi Y, 2011, MEAT SCI, V88, P503, DOI 10.1016/j.meatsci.2011.01.036
NR 32
TC 3
Z9 3
U1 3
U2 40
PU INT ASSOC FOOD PROTECTION
PI DES MOINES
PA 6200 AURORA AVE SUITE 200W, DES MOINES, IA 50322-2863 USA
SN 0362-028X
EI 1944-9097
J9 J FOOD PROTECT
JI J. Food Prot.
PD OCT
PY 2014
VL 77
IS 10
BP 1787
EP 1793
DI 10.4315/0362-028X.JFP-14-059
PG 7
WC Biotechnology & Applied Microbiology; Food Science & Technology
SC Biotechnology & Applied Microbiology; Food Science & Technology
GA AQ6AB
UT WOS:000342888600019
PM 25285499
DA 2019-07-15
ER

PT J
AU Welfare, P
   Little, M
   Pereira, P
   Seymour, J
AF Welfare, Philippa
   Little, Mark
   Pereira, Peter
   Seymour, Jamie
TI An in-vitro examination of the effect of vinegar on discharged
   nematocysts of Chironex fleckeri
SO DIVING AND HYPERBARIC MEDICINE
LA English
DT Article
DE Jellyfish; envenomation; clinical toxicology; toxins; research; first
   aid
ID JELLYFISH STINGS; AID TREATMENT; ENVENOMATION; VENOM; IMMERSION; TRIAL
AB Objective: To determine the effect acetic acid (vinegar) has on discharged nematocysts in a simulated sting from Chironex fleckeri.
   Method: This research was performed in 2 parts:
   21 C. fleckeri tentacles placed on amniotic membrane were electrically stimulated, and venom washings collected before and after application of vinegar. Lyophilised venom washings were run through a fast-performance protein liquid chromatography column to confirm the venom profile, with a quantitative measure of venom from each washing calculated using UNICORN (TM) software.
   2 The toxicity of the washings was determined by application to human cardiomyocytes, with percentage of cell detachment providing a measure of cell mortality, and hence toxicity.
   Results: Part 1: There was a 69 +/- 32% (F = 77, P < 0.001) increase in venom discharge after vinegar was applied compared to post electrical stimulation. Part 2: Venom collected after the administration of vinegar demonstrated the same toxicity as venom from electrically stimulated C. fleckeri tentacles and milked venom, causing cell mortality of 59 +/- 13% at 10 mu g ml(-1) compared to 57 +/- 10% and 65 +/- 7% respectively.
   Conclusion: This in-vitro research suggests that vinegar promotes further discharge of venom from already discharged nematocysts. This raises concern that vinegar has the potential to do harm when used as first aid in C. fleckeri envenomation.
C1 [Welfare, Philippa; Little, Mark; Pereira, Peter] Cairns Base Hosp, Dept Emergency Med, Cairns, Qld 4870, Australia.
   [Little, Mark; Pereira, Peter; Seymour, Jamie] Queensland Emergency Med Res Fdn, Brisbane, Qld, Australia.
   [Little, Mark; Seymour, Jamie] James Cook Univ, Fac Med Hlth & Mol Sci, Ctr Biodiscovery & Mol Dev Therapeut, Queensland Trop Hlth Alliance,Sch Publ Hlth & Tro, Townsville, Qld, Australia.
RP Welfare, P (reprint author), Cairns Base Hosp, Dept Emergency Med, POB 902, Cairns, Qld 4870, Australia.
EM pipwelfare@hotmail.com
CR Atkinson PRT, 2006, EMERG MED J, V23, P503, DOI 10.1136/emj.2005.028456
   Australian Resuscitation Council, 2010, GUID 9 4 5 ENV JELL
   BARNES JH, 1967, ANIMAL TOXINS, P115
   BEADNELL CE, 1992, MED J AUSTRALIA, V156, P655
   Birsa LM, 2010, COMP BIOCHEM PHYS C, V151, P426, DOI 10.1016/j.cbpc.2010.01.007
   Bowra J, 2002, EMERGEN MED, V14, pA22
   Carrette TJ, 2002, MED J AUSTRALIA, V177, P654
   CURRIE B, 1993, MED J AUSTRALIA, V158, P868
   Epstein J, 2010, CIRCULATION, V122, pS934
   Fenner P.J., 1985, MED J AUSTRALIA, V143, P554
   FENNER PJ, 1987, MED J AUSTRALIA, V147, P258
   FENNER PJ, 1985, MED J AUSTRALIA, V143, P550
   FENNER PJ, 1986, MED J AUSTRALIA, V145, P174
   FENNER PJ, 1993, MED J AUSTRALIA, V158, P498, DOI 10.5694/j.1326-5377.1993.tb137588.x
   Fenner PJ, 1996, MED J AUSTRALIA, V165, P658
   Hartwick R., 1980, MED J AUSTRALIA, V1, P5
   Loten C, 2006, MED J AUSTRALIA, V184, P329
   McClounan S, 2012, TOXICON, V60, P1335, DOI 10.1016/j.toxicon.2012.08.020
   Mianzan HW, 2001, CUTIS, V68, P45
   Nomura JT, 2002, AM J EMERG MED, V20, P624, DOI 10.1053/ajem.2002.35710
   Pereira PL, 2000, MED J AUSTRALIA, V173, P650
   Saggiomo SLA, 2012, TOXICON, V60, P391, DOI 10.1016/j.toxicon.2012.03.025
   Thomas C S, 2001, Hawaii Med J, V60, P100
   Tibballs J, 2006, TOXICON, V48, P830, DOI 10.1016/j.toxicon.2006.07.020
   Ward NT, 2012, ANN EMERG MED, V60, P399, DOI 10.1016/j.annemergmed.2012.04.010
NR 25
TC 13
Z9 14
U1 0
U2 15
PU SOUTH PACIFIC UNDERWATER MED SOC
PI MELBOURNE
PA C/O AUSTRALIAN & NEW ZEALAND COLL ANAESTHETISTS, 630 ST KILDA RD,
   MELBOURNE, VIC 3004, AUSTRALIA
SN 1833-3516
J9 DIVING HYPERB MED
JI Diving Hyperb. Med.
PD MAR
PY 2014
VL 44
IS 1
BP 30
EP 34
PG 5
WC Public, Environmental & Occupational Health
SC Public, Environmental & Occupational Health
GA AD7NL
UT WOS:000333450800009
PM 24687483
DA 2019-07-15
ER

PT J
AU Perini, M
   Paolini, M
   Simoni, M
   Bontempo, L
   Vrhovsek, U
   Sacco, M
   Thomas, F
   Jamin, E
   Hermann, A
   Camin, F
AF Perini, M.
   Paolini, M.
   Simoni, M.
   Bontempo, L.
   Vrhovsek, U.
   Sacco, M.
   Thomas, F.
   Jamin, E.
   Hermann, A.
   Camin, F.
TI Stable Isotope Ratio Analysis for Verifying the Authenticity of Balsamic
   and Wine Vinegar
SO JOURNAL OF AGRICULTURAL AND FOOD CHEMISTRY
LA English
DT Article
DE D/H; delta C-13; delta O-18; isotope ratio mass spectrometry; SNIF-NMR;
   vinegar authenticity
ID ACETIC-ACID; NMR
AB In this paper, we investigate whether the analysis of stable isotope ratios D/H and C-13/C-12 in ethanol and acetic acid and of O-18/O-16 in water can be applied to the ingredients of "aceto balsamico di Modena IGP" (ABM) to evaluate their authenticity. We found that impurities in the extraction solution do not affect the C-13/C-12 of acetic acid and the D/H values of acetic acid are not affected under a composite NMR experiment. The standard deviation of repeatability and standard deviation of reproducibility are comparable in wine vinegar and ABM and generally lower than those quoted in the official methods. This means that the validation parameters quoted in the official methods can also be applied to the ingredients of ABM. In addition, we found no changes in the isotopic values from wine to vinegar and to ABM, and from the original must to the ABM must, providing experimental evidence that reference data from wine databanks can also be used to evaluate the authenticity of vinegar and ABM.
C1 [Perini, M.; Paolini, M.; Simoni, M.; Bontempo, L.; Vrhovsek, U.; Camin, F.] FEM, I-38010 San Michele All Adige, Trento, Italy.
   [Sacco, M.] PONTI Spa, I-28074 Novara, Italy.
   [Thomas, F.; Jamin, E.] Eurofins Analyt France, F-44323 Nantes 3, France.
   [Hermann, A.] Inst Lebensmittelchem & Arzneimittelprufung, Landesuntersuchungsamt, D-55129 Mainz, Germany.
RP Camin, F (reprint author), FEM, Via E Mach 1, I-38010 San Michele All Adige, Trento, Italy.
EM federica.camin@fmach.it
RI Bontempo, Luana/B-7777-2011
OI Camin, Federica/0000-0003-0509-6745; Paolini, Mauro/0000-0001-9737-5201
FU Italian producers of ABM
FX We extend our grateful thanks to the Italian producers of ABM who funded
   this work.
CR Camin F, 2013, FOOD CONTROL, V29, P107, DOI 10.1016/j.foodcont.2012.05.055
   Dordevic N, 2013, AUST J GRAPE WINE R, V19, P324, DOI 10.1111/ajgw.12043
   Dordevic N, 2012, ANAL CHIM ACTA, V757, P19, DOI 10.1016/j.aca.2012.10.046
   Fauhl C, 1996, Z LEBENSM UNTERS FOR, V203, P541, DOI 10.1007/BF01193160
   Gregrova A, 2012, J FOOD NUTR RES, V51, P123
   Guyon F, 2006, J AGR FOOD CHEM, V54, P9918, DOI 10.1021/jf062095f
   Hermann A, 2001, EUR FOOD RES TECHNOL, V212, P683, DOI 10.1007/s002170100308
   HORWITZ W, 1995, PURE APPL CHEM, V67, P331, DOI 10.1351/pac199567020331
   Krueger D. A., 1991, J AOAC INT, V75, P725
   REMAUD G, 1992, FRESEN J ANAL CHEM, V342, P457, DOI 10.1007/BF00322207
   Thomas F, 2009, ANAL CHIM ACTA, V649, P98, DOI 10.1016/j.aca.2009.07.014
NR 11
TC 11
Z9 11
U1 4
U2 64
PU AMER CHEMICAL SOC
PI WASHINGTON
PA 1155 16TH ST, NW, WASHINGTON, DC 20036 USA
SN 0021-8561
EI 1520-5118
J9 J AGR FOOD CHEM
JI J. Agric. Food Chem.
PD AUG 13
PY 2014
VL 62
IS 32
BP 8197
EP 8203
DI 10.1021/jf5013538
PG 7
WC Agriculture, Multidisciplinary; Chemistry, Applied; Food Science &
   Technology
SC Agriculture; Chemistry; Food Science & Technology
GA AN2UE
UT WOS:000340440500026
PM 25080186
DA 2019-07-15
ER

PT J
AU Petsiou, EI
   Mitrou, PI
   Raptis, SA
   Dimitriadis, GD
AF Petsiou, Eleni I.
   Mitrou, Panayota I.
   Raptis, Sotirios A.
   Dimitriadis, George D.
TI Effect and mechanisms of action of vinegar on glucose metabolism, lipid
   profile, and body weight
SO NUTRITION REVIEWS
LA English
DT Review
DE acetic acid; glucose metabolism; lipid metabolism; obesity; vinegar
ID FATTY OLETF RATS; ACETIC-ACID; HEALTHY-SUBJECTS; ADIPOSE-TISSUE; MIXED
   MEAL; SKELETAL-MUSCLE; GLYCEMIC INDEX; INSULINEMIC RESPONSES;
   POSTPRANDIAL GLYCEMIA; GLYCOGEN REPLETION
AB The aim of this review is to summarize the effects of vinegar on glucose and lipid metabolism. Several studies have demonstrated that vinegar can help reduce hyperglycemia, hyperinsulinemia, hyperlipidemia, and obesity. Other studies, however, have shown no beneficial effect on metabolism. Several mechanisms have been proposed to explain these metabolic effects, including delayed gastric emptying and enteral absorption, suppression of hepatic glucose production, increased glucose utilization, upregulation of flow-mediated vasodilation, facilitation of insulin secretion, reduction in lipogenesis, increase in lipolysis, stimulation of fecal bile acid excretion, increased satiety, and enhanced energy expenditure. Although some evidence supports the use of vinegar as a complementary treatment in patients with glucose and lipid abnormalities, further large-scale long-term trials with impeccable methodology are warranted before definitive health claims can be made. (C) 2014 International Life Sciences Institute
C1 [Petsiou, Eleni I.; Raptis, Sotirios A.; Dimitriadis, George D.] Univ Athens, Attikon Univ Hosp, Sch Med, Res Inst,Dept Internal Med 2, Haidari GR-12462, Greece.
   [Petsiou, Eleni I.; Raptis, Sotirios A.; Dimitriadis, George D.] Univ Athens, Attikon Univ Hosp, Sch Med, Ctr Diabet, Haidari GR-12462, Greece.
   [Mitrou, Panayota I.; Raptis, Sotirios A.] Hellen Natl Ctr Res Prevent & Treatment Diabet Me, Athens, Greece.
RP Dimitriadis, GD (reprint author), Univ Athens, Attikon Univ Hosp, Sch Med, Res Inst,Dept Internal Med 2, 1 Rimini St, Haidari GR-12462, Greece.
EM gdimi@ath.forthnet.gr
CR Bardos L, 2012, POTRAVINARSTVO, V6, P1, DOI DOI 10.5219/156
   Beheshti Z, 2012, LIFE SCI J, V9, P2431
   BLUM AL, 1976, J PHYSIOL-LONDON, V261, P285, DOI 10.1113/jphysiol.1976.sp011559
   BRIGHENTI F, 1995, EUR J CLIN NUTR, V49, P242
   Budak NH, 2011, J AGR FOOD CHEM, V59, P6638, DOI 10.1021/jf104912h
   Chen JC, 2012, J BIOBASED MATER BIO, V6, P634, DOI 10.1166/jbmb.2012.1307
   Cho JH, 2012, DIABETES METAB J, V36, P388, DOI 10.4093/dmj.2012.36.5.388
   Chung C. H., 2002, Hong Kong Medical Journal, V8, P365
   Cocchi M, 2006, TALANTA, V69, P1166, DOI 10.1016/j.talanta.2005.12.032
   de Dios Lozano Juan, 2012, J MED PLANTS RES, V6, P4135
   Dimitriadis G, 2006, J CLIN ENDOCR METAB, V91, P1112, DOI 10.1210/jc.2005-0960
   Dimitriadis G, 2006, J CLIN ENDOCR METAB, V91, P4930, DOI 10.1210/jc.2006-0478
   Dimitriadis G, 2011, DIABETES RES CLIN PR, V93, pS52, DOI 10.1016/S0168-8227(11)70014-6
   EASTERBROOK PJ, 1991, LANCET, V337, P867, DOI 10.1016/0140-6736(91)90201-Y
   EBIHARA K, 1988, AGR BIOL CHEM TOKYO, V52, P1311
   Fushimi T, 2006, BRIT J NUTR, V95, P916, DOI 10.1079/BJN20061740
   Fushimi T, 2005, BRIT J NUTR, V94, P714, DOI 10.1079/BJN20051545
   Fushimi T, 2002, INT J SPORTS MED, V23, P218, DOI 10.1055/s-2002-23172
   Fushimi T, 2001, J NUTR, V131, P1973
   Garrow D, 2006, DIABETES CARE, V29, P15, DOI 10.2337/diacare.29.01.06.dc05-1448
   Gu XM, 2012, ACTA DIABETOL, V49, P185, DOI 10.1007/s00592-010-0184-6
   Hattori M, 2010, BIOSCI BIOTECH BIOCH, V74, P2158, DOI 10.1271/bbb.100486
   Hlebowicz J, 2009, APPETITE, V53, P249, DOI 10.1016/j.appet.2009.06.014
   Hlebowicz J, 2007, BMC GASTROENTEROL, V7, DOI 10.1186/1471-230X-7-46
   HUNT JN, 1962, J PHYSIOL-LONDON, V163, P34, DOI 10.1113/jphysiol.1962.sp006957
   HUNT JN, 1969, J PHYSIOL-LONDON, V201, P161, DOI 10.1113/jphysiol.1969.sp008749
   HUNT JN, 1972, J PHYSIOL-LONDON, V222, P187, DOI 10.1113/jphysiol.1972.sp009793
   Johnston CS, 2008, J MED FOOD, V11, P179, DOI 10.1089/jmf.2007.574
   Johnston Carol S, 2006, MedGenMed, V8, P61
   Johnston Carol S, 2009, Diabetes Res Clin Pract, V84, pe15, DOI 10.1016/j.diabres.2009.02.005
   Johnston CS, 2010, ANN NUTR METAB, V56, P74, DOI 10.1159/000272133
   Johnston CS, 2005, J AM DIET ASSOC, V105, P1939, DOI 10.1016/j.jada.2005.07.012
   Johnston CS, 2004, DIABETES CARE, V27, P281, DOI 10.2337/diacare.27.1.281
   Kahle K, 2005, MOL NUTR FOOD RES, V49, P797, DOI 10.1002/mnfr.200500064
   Kahramani NK, 2011, ACTA ENDOCRINOL-BUCH, V7, P577, DOI 10.4183/aeb.2011.577
   Kondo T, 2009, BIOSCI BIOTECH BIOCH, V73, P1837, DOI 10.1271/bbb.90231
   Kondo T, 2009, J AGR FOOD CHEM, V57, P5982, DOI 10.1021/jf900470c
   Lam CK, 2008, MOL NUTR FOOD RES, V52, P950, DOI 10.1002/mnfr.200700319
   Lambadiari V, 2012, CLIN ENDOCRINOL, V76, P825, DOI 10.1111/j.1365-2265.2011.04211.x
   Leeds AR, 2002, AM J CLIN NUTR, V76, p286S
   Leeman M, 2005, EUR J CLIN NUTR, V59, P1266, DOI 10.1038/sj.ejcn.1602238
   Lhotta K, 1998, NEPHRON, V80, P242, DOI 10.1159/000045180
   Liatist S, 2010, EUR J CLIN NUTR, V64, P727, DOI 10.1038/ejcn.2010.89
   Liljeberg H, 1998, EUR J CLIN NUTR, V52, P368, DOI 10.1038/sj.ejcn.1600572
   LIN HC, 1990, AM J PHYSIOL, V259, pG1025
   Lysy J, 2006, NEUROGASTROENT MOTIL, V18, P433, DOI 10.1111/j.1365-2982.2006.00800.x
   Mitrou Panayota, 2010, Diabetes Care, V33, pe27, DOI 10.2337/dc09-1354
   Mitrou P, 2009, J CLIN ENDOCR METAB, V94, P2958, DOI 10.1210/jc.2008-2297
   Moon YJ, 2008, J MED FOOD, V11, P38, DOI 10.1089/jmf.2007.071
   Moon YJ, 2010, FOOD SCI BIOTECHNOL, V19, P343, DOI 10.1007/s10068-010-0049-3
   Morales ML, 2002, J AGR FOOD CHEM, V50, P3173, DOI 10.1021/jf011313w
   Nagasako-Akazome Yoko, 2007, J Oleo Sci, V56, P417
   Natera R, 2003, J AGR FOOD CHEM, V51, P3345, DOI 10.1021/jf021180u
   O'Keefe JH, 2008, J AM COLL CARDIOL, V51, P249, DOI 10.1016/j.jacc.2007.10.016
   Ogawa N, 2000, J NUTR, V130, P507
   Ostman E, 2005, EUR J CLIN NUTR, V59, P983, DOI 10.1038/sj.ejcn.1602197
   Ostman EM, 2001, AM J CLIN NUTR, V74, P96
   Panetta Carmelo J, 2013, WORLD J CARDIOVASC D, V3, P191
   Phielix E, 2011, TRENDS PHARMACOL SCI, V32, P607, DOI 10.1016/j.tips.2011.06.006
   Sakakibara S, 2006, BIOCHEM BIOPH RES CO, V344, P597, DOI 10.1016/j.bbrc.2006.03.176
   Sakakibara S, 2010, BIOSCI BIOTECH BIOCH, V74, P1055, DOI 10.1271/bbb.90953
   Salbe AD, 2009, NUTR RES, V29, P846, DOI 10.1016/j.nutres.2009.10.021
   Seok H, 2012, DIABETES METAB J, V36, P390, DOI 10.4093/dmj.2012.36.5.390
   Seok H, 2012, DIABETES METAB J, V36, P275, DOI 10.4093/dmj.2012.36.4.275
   Setorki M, 2010, LIPIDS HEALTH DIS, V9, DOI 10.1186/1476-511X-9-10
   Shishehbor F, 2008, Pak J Biol Sci, V11, P2634, DOI 10.3923/pjbs.2008.2634.2638
   Slyper A, 2005, AM J CLIN NUTR, V81, P376
   Soltan SSA, 2012, LIFE SCI J, V9, P2141
   Sugiyama M, 2003, EUR J CLIN NUTR, V57, P743, DOI 10.1038/sj.ejcn.1601606
   US Consumer Product Safety Commision, REG PROD
   van Dijk JW, 2012, J DIABETES COMPLICAT, V26, P460, DOI 10.1016/j.jdiacomp.2012.05.009
   Vidal R, 2005, J LIPID RES, V46, P258, DOI 10.1194/jlr.M400209-JLR200
   White AM, 2007, DIABETES CARE, V30, P2814, DOI 10.2337/dc07-1062
   Wrenn K, 2006, ANN EMERG MED, V47, P207, DOI 10.1016/j.annemergmed.2005.07.016
   Wu D, 2013, TOHOKU J EXP MED, V230, P17, DOI 10.1620/tjem.230.17
   Yamashita H, 2007, BIOSCI BIOTECH BIOCH, V71, P1236, DOI 10.1271/bbb.60668
   Yamashita H, 2009, BIOSCI BIOTECH BIOCH, V73, P570, DOI 10.1271/bbb.80634
NR 77
TC 23
Z9 23
U1 7
U2 52
PU OXFORD UNIV PRESS INC
PI CARY
PA JOURNALS DEPT, 2001 EVANS RD, CARY, NC 27513 USA
SN 0029-6643
EI 1753-4887
J9 NUTR REV
JI Nutr. Rev.
PD OCT
PY 2014
VL 72
IS 10
BP 651
EP 661
DI 10.1111/nure.12125
PG 11
WC Nutrition & Dietetics
SC Nutrition & Dietetics
GA AQ4WC
UT WOS:000342800300004
PM 25168916
DA 2019-07-15
ER
