# Supplementary material for: Knowledge Domain and Emerging Trends in Vinegar Research: A Bibliometric Review of the Literature from WoSCC
Source: Foods. 2020 Feb 10;9(2):166. doi: 10.3390/foods9020166 (PMC7074530; doi:10.3390/foods9020166)
Supplement: Supplementary file 1 [file foods-09-00166-s001.zip › Supplementary files/Supplementary Material/WoSCC dataset for CiteSpace/data/download2014_7x5unique.txt]

PT J
AU Schleputz, T
   Buchs, J
AF Schlepuetz, Tino
   Buechs, Jochen
TI Scale-down of vinegar production into microtiter plates using a
   custom-made lid
SO JOURNAL OF BIOSCIENCE AND BIOENGINEERING
LA English
DT Article
DE High-throughput vinegar production; Acetic acid bacteria; Scale-down;
   Microtiter plate lid; Reduction of evaporation losses; BioLector;
   Flowerplate
ID ACETIC-ACID BACTERIA; ACETOBACTER-ACETI; SHAKING BIOREACTORS; OXYGEN;
   GROWTH; FERMENTATION; CULTURES; FLUORESCENCE; GASES; WATER
AB As an important food preservative and condiment, vinegar is widely produced in industry by submerged acetic acid bacteria cultures. Although vinegar production is established on the large scale, up to now suitable microscale cultivation methods, e.g. using microtiter plates, are missing to enable high-throughput cultivation and to optimize fermentation conditions. In order to minimize evaporation losses of ethanol and acetic acid in a 48-well microtiter plate during vinegar production a new custom-made lid was developed. A diffusion model was used to calculate the dimensions of a hole in the lid to guarantee a suitable oxygen supply and level of ventilation. Reference fermentation was conducted in a 9-L bioreactor to enable the calculation of the proper cultivation conditions in the microtiter plate. The minimum dissolved oxygen tensions in the microtiter plate were between 7.5% and 23% of air saturation and in the same range as in the 9-L bioreactor. Evaporation losses of ethanol and acetic acid were less than 5% after 47 h and considerably reduced compared to those of microtiter plate fermentations with a conventional gas-permeable seal. Furthermore, cultivation times in the microtiter plate were with about 40 h as long as in the 9-L bioreactor. In conclusion, microtiter plate cultivations with the new custom-made lid provide a platform for high-throughput studies on vinegar production. Results are comparable to those in the 9-L bioreactor. (c) 2013, The Society for Biotechnology, Japan. All rights reserved.
C1 [Schlepuetz, Tino; Buechs, Jochen] Rhein Westfal TH Aachen, AVT, D-52074 Aachen, Germany.
RP Buchs, J (reprint author), Rhein Westfal TH Aachen, AVT, Worringerweg 1, D-52074 Aachen, Germany.
EM Tino.Schlepuetz@avt.rwth-aachen.de; Jochen.Buechs@avt.rwth-aachen.de
CR Amoabediny G, 2007, BIOTECHNOL APPL BIOC, V46, P57, DOI 10.1042/BA20060120
   Arain S, 2005, BIOTECHNOL BIOENG, V90, P271, DOI 10.1002/bit.20348
   BEPPU T, 1993, ANTON LEEUW INT J G, V64, P121
   Betts JI, 2006, MICROB CELL FACT, V5, DOI 10.1186/1475-2859-5-21
   BROKAW RS, 1969, IND ENG CHEM PROC DD, V8, P240, DOI 10.1021/i260030a015
   Buchs J, 2001, BIOCHEM ENG J, V7, P91, DOI 10.1016/S1369-703X(00)00106-6
   De Vero L., 2010, ENCY IND BIOTECHNOLO, V1, P9
   Duetz WA, 2000, APPL ENVIRON MICROB, V66, P2641, DOI 10.1128/AEM.66.6.2641-2646.2000
   Duetz WA, 2006, GENET ENG NEWS, V26, P44
   Ebner H., 1995, BIOTECHNOLOGY, V9, P579
   EBNER H, 1996, ULLMANNS ENCY IND A, V27, P403
   Ebner H., 1999, ENCY BIOPROCESS TECH, V5, P2637
   Ebner H., ULLMANNS ENCY IND CH
   FAIRBANKS DF, 1950, IND ENG CHEM, V42, P471, DOI 10.1021/ie50483a022
   Fernandes P, 2006, BIOCATAL BIOTRANSFOR, V24, P237, DOI 10.1080/10242420600667684
   Fernandes Pedro, 2011, Recent Pat Biotechnol, V5, P160, DOI 10.2174/187220811797579105
   Funke M, 2009, BIOTECHNOL BIOENG, V103, P1118, DOI 10.1002/bit.22341
   HENZLER HJ, 1991, BIOPROCESS ENG, V7, P123, DOI 10.1007/BF00369423
   HROMATKA O., 1951, ENZYMOLOGIA [HAGUE], V15, P57
   HROMATKA O., 1950, ENZYMOLOGIA [HAGUE], V14, P96
   HROMATKA O, 1962, ENZYMOLOGIA, V25, P37
   HROMATKA O, 1951, ENZYMOLOGIA [HAGUE], V15, P134
   HROMATKA OTTO, 1949, ENZYMOLOGIA [HAGUE], V13, P369
   Huber R, 2009, MICROB CELL FACT, V8, P1
   Huber R, 2011, ADV GENET, V75, P1, DOI 10.1016/B978-0-12-380858-5.00016-2
   Kensy F, 2009, MICROB CELL FACT, V8, DOI 10.1186/1475-2859-8-31
   Kruppa RK, 1999, BIOPROCESS ENG, V20, P545, DOI 10.1007/s004490050627
   Kumar S, 2004, BIOTECHNOL LETT, V26, P1, DOI 10.1023/B:BILE.0000009469.69116.03
   Lide DR, 1999, HDB CHEM PHYS
   Marques Marco P C, 2009, Recent Pat Biotechnol, V3, P124, DOI 10.2174/187220809788700193
   MATSUSHITA K, 2004, RESP ARCHAEA BACTERI, V2, P81
   Mesa MM, 1996, BIOTECHNOL PROGR, V12, P709, DOI 10.1021/bp960032j
   Mrotzek C, 2001, BIOCHEM ENG J, V7, P107, DOI 10.1016/S1369-703X(00)00108-X
   MURAOKA H, 1982, J FERMENT TECHNOL, V60, P171
   Perry R., 1997, PERRYS CHEM ENG HDB
   Rischbieter E, 1996, J CHEM ENG DATA, V41, P809, DOI 10.1021/je960039c
   ROMERO LE, 1994, CHEM ENG J BIOCH ENG, V54, pB15, DOI 10.1016/0923-0467(93)06046-S
   Samorski M, 2005, BIOTECHNOL BIOENG, V92, P61, DOI 10.1002/bit.20573
   Schleputz T, 2013, BIOTECHNOL PROGR, V29, P1158, DOI 10.1002/btpr.1752
   Schleputz T, 2013, PROCESS BIOCHEM, V48, P398, DOI 10.1016/j.procbio.2013.01.009
   Solieri L, 2009, VINEGARS WORLD
   Stratford M, 1999, ENCY FOOD MICROBIOLO, V3, P1729
   SUREKHA M, 1999, ENCY FOOD MICROBIOLO, V3, P1710
   Weuster-Botz D, 2005, ADV BIOCHEM ENG BIOT, V92, P125, DOI 10.1007/b98916
   WILHELM E, 1977, CHEM REV, V77, P219, DOI 10.1021/cr60306a003
   WILKE CR, 1950, CHEM ENG PROG, V46, P95
   Zimmermann HF, 2003, BIOTECHNOL PROGR, V19, P1061, DOI 10.1021/bp025774t
NR 47
TC 7
Z9 7
U1 0
U2 21
PU SOC BIOSCIENCE BIOENGINEERING JAPAN
PI OSAKA
PA OSAKA UNIV, FACULTY ENGINEERING, 2-1 YAMADAOKA, SUITA, OSAKA, 565-0871,
   JAPAN
SN 1389-1723
EI 1347-4421
J9 J BIOSCI BIOENG
JI J. Biosci. Bioeng.
PD APR
PY 2014
VL 117
IS 4
BP 485
EP 496
DI 10.1016/j.jbiosc.2013.10.007
PG 12
WC Biotechnology & Applied Microbiology; Food Science & Technology
SC Biotechnology & Applied Microbiology; Food Science & Technology
GA AI4ZF
UT WOS:000336874500015
PM 24315857
DA 2019-07-15
ER

PT J
AU Song, ZT
   Dong, XF
   Tong, JM
   Wang, ZH
AF Song, Z. T.
   Dong, X. F.
   Tong, J. M.
   Wang, Z. H.
TI Effects of inclusion of waste vinegar residue in the diet of laying hens
   on chyme characteristics and gut microflora
SO LIVESTOCK SCIENCE
LA English
DT Article
DE Denaturing gradient gel electrophoresis; Laying hen; Microflora; Waste
   vinegar residue; Chyme characteristics
ID BACTERIAL COMMUNITIES; FIBER; DNA; PURIFICATION; GROWTH; ACID; DGGE;
   SOIL
AB The objective of this study was to evaluate the effects of inclusion of waste vinegar residue (WVR) in the diet of laying hens on chyme characteristics and gut microflora. A total of 96 60-wk-old Hy-Line Brown laying hens were selected and fed three diets including a corn and soybean meal-based control diet and two other diets with 20 g/kg and 40 g/kg of WVR. After 27 d feeding period, digesta was collected for protease activity, pH value and microflora determination. Bacterial genetic diversity was determined using DGGE analysis of the V3 region of 16S rDNA PCR products (230 bp) obtained from primers specific for the domain Bacteria. Inclusion of 20 g/kg and 40 g/kg of WVR in the diet decreased the digesta pH value in the gizzard (P=0.003) and increased pepsin activities in the gizzard of laying hens (P=0.032). Species of Enterobacter and Peptostreptococcaceae were more predominant in the cecum and ileum of laying hens, respectively. It is concluded that inclusion of 40 g/kg of WVR in the laying hen diet modifies intestinal pH value and pepsin activities in upper gastrointestinal tract and affects the lower gut microflora in laying hens. (C) 2014 Elsevier B.V. All rights reserved.
C1 [Song, Z. T.; Dong, X. F.; Tong, J. M.; Wang, Z. H.] Chinese Acad Agr Sci, Inst Anim Sci, Beijing 100193, Peoples R China.
RP Dong, XF (reprint author), 2 Yuanmingyuan West Rd, Beijing 100193, Peoples R China.
EM xiaofangd1124@sina.com
FU National System for Layer Production Technology of China [CARS-41-K16];
   National key Technology R&D program for the 12th Five-year Plan of China
   [2011BAD26B01-2]; Agricultural Science and Technology Innovation Program
   [ASTIP-IAS08]
FX The authors appreciate the financial support provided by the earmarked
   fund (CARS-41-K16) of the National System for Layer Production
   Technology of China, the Grant (2011BAD26B01-2) from the National key
   Technology R&D program for the 12th Five-year Plan of China and the
   Agricultural Science and Technology Innovation Program (ASTIP-IAS08).
   The authors also thank all the teachers and students who offered help to
   us in this study.
CR Al-Natour MQ, 2005, ASIAN AUSTRAL J ANIM, V18, P390, DOI 10.5713/ajas.2005.390
   BOHAK Z, 1969, J BIOL CHEM, V244, P4638
   Duineveld BM, 2001, APPL ENVIRON MICROB, V67, P172, DOI 10.1128/AEM.67.1.172-178.2001
   Duke G.E., 1986, P289
   GUINOTTE F, 1995, BRIT J NUTR, V73, P125, DOI 10.1079/BJN19950014
   Herpol C., 1966, ANN BIOL ANIM BIOCH, V4, P495
   Hetland H, 2005, J APPL POULTRY RES, V14, P38, DOI 10.1093/japr/14.1.38
   Jimenez-Moreno E, 2009, POULTRY SCI, V88, P1925, DOI 10.3382/ps.2009-00193
   LaPara TM, 2002, WATER RES, V36, P638, DOI 10.1016/S0043-1354(01)00277-9
   MACHIDA Y, 1980, AGR BIOL CHEM TOKYO, V44, P2811, DOI 10.1080/00021369.1980.10864431
   Moharrery A., 2005, International Journal of Poultry Science, V4, P781
   Ning J, 2009, APPL MICROBIOL BIOT, V82, P983, DOI 10.1007/s00253-009-1912-0
   Roberts SA, 2007, POULTRY SCI, V86, P1625
   SAS Institute Inc., 2002, SAS STAT US GUID
   Song ZT, 2012, LIVEST SCI, V150, P67, DOI 10.1016/j.livsci.2012.08.004
   Song ZT, 2013, ANIM PROD SCI, V53, P292, DOI 10.1071/AN12116
   TSAI YL, 1991, APPL ENVIRON MICROB, V57, P1070
   Wang ZH, 2011, WASTE MANAGE RES, V29, P1262, DOI 10.1177/0734242X11398521
   Wirnt R., 1974, METHOD ENZYMAT AN, P1009
   Yu B, 1998, BRIT POULTRY SCI, V39, P560, DOI 10.1080/00071669888773
NR 20
TC 3
Z9 6
U1 2
U2 27
PU ELSEVIER SCIENCE BV
PI AMSTERDAM
PA PO BOX 211, 1000 AE AMSTERDAM, NETHERLANDS
SN 1871-1413
EI 1878-0490
J9 LIVEST SCI
JI Livest. Sci.
PD SEP
PY 2014
VL 167
BP 292
EP 296
DI 10.1016/j.livsci.2014.05.030
PG 5
WC Agriculture, Dairy & Animal Science
SC Agriculture
GA AO7RS
UT WOS:000341550900038
DA 2019-07-15
ER

PT J
AU Cortesia, C
   Vilcheze, C
   Bernut, A
   Contreras, W
   Gomez, K
   de Waard, J
   Jacobs, WR
   Kremer, L
   Takiff, H
AF Cortesia, Claudia
   Vilcheze, Catherine
   Bernut, Audrey
   Contreras, Whendy
   Gomez, Keyla
   de Waard, Jacobus
   Jacobs, William R., Jr.
   Kremer, Laurent
   Takiff, Howard
TI Acetic Acid, the Active Component of Vinegar, Is an Effective
   Tuberculocidal Disinfectant
SO MBIO
LA English
DT Article
ID MYCOBACTERIUM-TUBERCULOSIS; ESCHERICHIA-COLI; ANTISEPTICS; INFECTIONS;
   RESISTANCE
AB Effective and economical mycobactericidal disinfectants are needed to kill both Mycobacterium tuberculosis and non-M. tuberculosis mycobacteria. We found that acetic acid (vinegar) efficiently kills M. tuberculosis after 30 min of exposure to a 6% acetic acid solution. The activity is not due to pH alone, and propionic acid also appears to be bactericidal. M. bolletii and M. massiliense nontuberculous mycobacteria were more resistant, although a 30-min exposure to 10% acetic acid resulted in at least a 6-log(10) reduction of viable bacteria. Acetic acid (vinegar) is an effective mycobactericidal disinfectant that should also be active against most other bacteria. These findings are consistent with and extend the results of studies performed in the early and mid-20th century on the disinfectant capacity of organic acids.
   IMPORTANCE Mycobacteria are best known for causing tuberculosis and leprosy, but infections with nontuberculous mycobacteria are an increasing problem after surgical or cosmetic procedures or in the lungs of cystic fibrosis and immunosuppressed patients. Killing mycobacteria is important because Mycobacterium tuberculosis strains can be multidrug resistant and therefore potentially fatal biohazards, and environmental mycobacteria must be thoroughly eliminated from surgical implements and respiratory equipment. Currently used mycobactericidal disinfectants can be toxic, unstable, and expensive. We fortuitously found that acetic acid kills mycobacteria and then showed that it is an effective mycobactericidal agent, even against the very resistant, clinically important Mycobacterium abscessus complex. Vinegar has been used for thousands of years as a common disinfectant, and if it can kill mycobacteria, the most disinfectant-resistant bacteria, it may prove to be a broadly effective, economical biocide with potential usefulness in health care settings and laboratories, especially in resource-poor countries.
C1 [Cortesia, Claudia; Contreras, Whendy; Takiff, Howard] IVIC, CMBC, Genet Mol Lab, Caracas, Venezuela.
   [Vilcheze, Catherine; Jacobs, William R., Jr.] Albert Einstein Coll Med, Howard Hughes Med Inst, Bronx, NY 10467 USA.
   [Bernut, Audrey; Kremer, Laurent] Univ Montpellier 2, CNRS, UMR5235, Lab Dynam Interact Membranaires Normales & Pathol, Montpellier, France.
   [Gomez, Keyla; de Waard, Jacobus] Cent Univ Venezuela, Inst Biomed, Lab TB, Caracas, Venezuela.
   [Kremer, Laurent] INSERM, DIMNP, Montpellier, France.
RP Takiff, H (reprint author), IVIC, CMBC, Genet Mol Lab, Caracas, Venezuela.
EM htakiff@gmail.com
RI , Kremer/P-9430-2019; Kremer, Laurent/M-4935-2017; caputo,
   carlo/N-3747-2014
OI , Kremer/0000-0002-6604-4458; Kremer, Laurent/0000-0002-6604-4458; de
   Waard, Jacobus H./0000-0003-4118-1015
FU FONACIT project [G2005000393]; LOCTI project "Nuevos farmacos contra la
   tuberculosis"; "Vaincre La Mucroviscidose" grant [RF2011 06000446];
   visiting investigator program of the Universite Montpellier 2; NIH
   [AI26170]; Center for AIDS Research award [A151519]
FX This work was funded by FONACIT project G2005000393 to H. T., LOCTI
   project "Nuevos farmacos contra la tuberculosis" to H. T., "Vaincre La
   Mucroviscidose" grant RF2011 06000446 to A. B., the visiting
   investigator program of the Universite Montpellier 2 to H. T., and NIH
   AI26170 and Center for AIDS Research award A151519 to W.R.J., Jr.
CR [Anonymous], 1997, EN1040 NED NORM I
   BARKER RM, 1964, J APPL BACTERIOL, V27, P213, DOI 10.1111/j.1365-2672.1964.tb04905.x
   Benassati HE, 1994, ACTA BIOQUIM CLIN L, VXXVII, P411
   Blancou J, 1995, Rev Sci Tech, V14, P21
   Chan ED, 2010, AM J RESP CELL MOL, V43, P387, DOI 10.1165/rcmb.2009-0276TR
   Cortesia C, 2010, J ANTIMICROB CHEMOTH, V65, P2574, DOI 10.1093/jac/dkq366
   Daley CL, 2013, SEMIN RESP CRIT CARE, V34, P44, DOI 10.1055/s-0032-1333546
   Entani E, 1998, J FOOD PROTECT, V61, P953, DOI 10.4315/0362-028X-61.8.953
   Esteban J, 2012, EXPERT OPIN PHARMACO, V13, P967, DOI 10.1517/14656566.2012.677824
   Gumbo T, 2009, ANTIMICROB AGENTS CH, V53, P3197, DOI 10.1128/AAC.01681-08
   Harvey CJ, 2010, TOXICOL IN VITRO, V24, P1790, DOI 10.1016/j.tiv.2010.06.016
   Health Canada, 2010, REL FREQ ASK QUEST R
   Johnston Carol S, 2006, MedGenMed, V8, P61
   Kaushik V, 2010, COCHRANE DB SYST REV, DOI 10.1002/14651858.CD004740.pub2
   Mazzola PG, 2003, BMC INFECT DIS, V3, DOI 10.1186/1471-2334-3-24
   McDonnell G, 1999, CLIN MICROBIOL REV, V12, P147, DOI 10.1128/CMR.12.1.147
   Nagoba BS, 1998, J HOSP INFECT, V40, P155, DOI 10.1016/S0195-6701(98)90095-0
   Nessar R, 2012, J ANTIMICROB CHEMOTH, V67, P810, DOI 10.1093/jac/dkr578
   Reid JD, 1932, AM J HYG, V16, P540, DOI 10.1093/oxfordjournals.aje.a117873
   Rutala WA, 2008, GUIDELINE DISINFECTI
   Sambandamurthy VK, 2006, VACCINE, V24, P6309, DOI 10.1016/j.vaccine.2006.05.097
   Shang SB, 2011, PLOS ONE, V6, DOI 10.1371/journal.pone.0024726
   Sung NM, 2003, APPL ENVIRON MICROB, V69, P6833, DOI 10.1128/AEM.69.11.6833-6840.2003
   Taylor K, 1917, LANCET, V1, P294
   Taylor K, 1916, J AMER MED ASSOC, V67, P1598
   Vijayakumar C, 2002, J FOOD PROTECT, V65, P1646, DOI 10.4315/0362-028X-65.10.1646
   Walsh DS, 2010, CURR OPIN INFECT DIS, V23, P445, DOI 10.1097/QCO.0b013e32833c2209
NR 27
TC 11
Z9 12
U1 2
U2 26
PU AMER SOC MICROBIOLOGY
PI WASHINGTON
PA 1752 N ST NW, WASHINGTON, DC 20036-2904 USA
SN 2150-7511
J9 MBIO
JI mBio
PD MAR-APR
PY 2014
VL 5
IS 2
AR e00013-14
DI 10.1128/mBio.00013-14
PG 4
WC Microbiology
SC Microbiology
GA AH1XR
UT WOS:000335915600011
PM 24570366
OA DOAJ Gold, Green Published
DA 2019-07-15
ER

PT J
AU Landolt, PJ
   Cha, DH
   Werle, CT
   Adamczyk, JJ
   Meagher, RL
   Gilbride, RL
   Clepper, TS
   Reed, HC
   Teal, PEA
   Sampson, BJ
AF Landolt, P. J.
   Cha, D. H.
   Werle, C. T.
   Adamczyk, J. J.
   Meagher, R. L.
   Gilbride, R. L.
   Clepper, T. S.
   Reed, H. C.
   Teal, P. E. A.
   Sampson, B. J.
TI POLISTES SPP. (HYMENOPTERA: VESPIDAE) ORIENTATION TO WINE AND VINEGAR
SO FLORIDA ENTOMOLOGIST
LA English
DT Article
DE Polistes; paper wasp; attractant; bait; trap
ID SOCIAL WASPS HYMENOPTERA; SYMPATRIC PAPER WASPS; NEW-ZEALAND; CHRIST
   HYMENOPTERA; DROSOPHILA-SUZUKII; VESPULA-GERMANICA; BAIT PREFERENCES;
   ACETIC-ACID; DOMINULUS; FRUIT
AB Attractants are sought for trapping of Polistes spp. paper wasps when they are pestiferous. The serendipitous capture of Polistes metricus Say and Polistes bellicosus Cresson in traps baited with a wine/vinegar mixture for spotted wing drosophila, Drosophila suzukii (Matsumura) prompted experiments to determine the nature of the wasp response. Both wasp species were captured in subsequent field tests in traps baited with the same mixture of wine plus vinegar, and not in unbaited traps. Polistes bellicosus responses to wine, vinegar, ethanol (as a major volatile of wine), and acetic acid (as a major volatile of vinegar) were evaluated using a Y-tube olfactometer. In the olfactometer, P. bellicosus wasps were attracted to wine and not to vinegar. They also preferred wine alone to wine with vinegar, and were attracted to ethanol. Female wasps were deterred by acetic acid. In field tests comparing traps baited with wine, vinegar and a combination of the 2 materials, P. bellicosus and Polistes fuscatus (Fab.) were captured in traps baited with wine, but were not trapped with vinegar. The inclusion of vinegar with wine did not improve bait attractiveness in the field. We conclude that the paper wasp response to the D. suzukii bait of wine plus vinegar was largely the result of the wasp response to wine. This work constitutes the first demonstration of an attractive bait that can be used to trap P. bellicosus and P. metricus in situations where they are pestiferous, and suggests a potential source of a chemical attractant based on wine volatiles.
C1 [Landolt, P. J.; Cha, D. H.] USDA ARS, Yakima Agr Res Lab, Wapato, WA 98951 USA.
   [Werle, C. T.; Adamczyk, J. J.; Sampson, B. J.] USDA ARS, Thad Cochran Southern Hort Res Lab, Poplarville, MS USA.
   [Meagher, R. L.; Teal, P. E. A.] ARS, Ctr Med Agr & Vet Entomol, USDA, Gainesville, FL USA.
   [Gilbride, R. L.] Moody Air Force Base, Valdosta, GA USA.
   [Clepper, T. S.] Shaw Air Force Base, Sumter, SC USA.
   [Reed, H. C.] Oral Roberts Univ, Dept Biol Sci, Tulsa, OK 74171 USA.
RP Landolt, PJ (reprint author), USDA ARS, Yakima Agr Res Lab, Wapato, WA 98951 USA.
EM peter.landolt@ars.usda.gov
FU U. S. Air Force; Washington Tree Fruit Research Commission
FX This work was supported in part by funding from the U. S. Air Force and
   the Washington Tree Fruit Research Commission. Technical assistance was
   provided by James T. Brown, Jewel Brumley, Daryl Green, and Lee James
   Ream. Don Teig of Tyndall Air Force Base was instrumental in putting
   this project together and facilitating cooperation. We thank Luis
   Monterde for use of his blueberry farm and Michael Sanders of
   Mississippi State University for access to the McNeill Research Farm.
   Steven Arthurs made numerous suggestions to improve an early draft of
   the manuscript. Mention of trade names or commercial products does not
   constitute an endorsement by the USDA.
CR Al-Mahdawi Q. H. A., 2011, DIYALA AGR SCI J, V3, P216
   BARROWS EM, 1979, P ENTOMOL SOC WASH, V81, P570
   BECKMANN RL, 1981, AM J BOT, V68, P72, DOI 10.2307/2442993
   Carpenter James M., 2008, Bishop Museum Occasional Papers, V99, P1
   Causton CE, 2006, ANN ENTOMOL SOC AM, V99, P121, DOI 10.1603/0013-8746(2006)099[0121:AITAIF]2.0.CO;2
   Cha DH, 2014, PEST MANAG SCI, V70, P324, DOI 10.1002/ps.3568
   Cha DH, 2012, J CHEM ECOL, V38, P1419, DOI 10.1007/s10886-012-0196-5
   CHANG V, 1988, J ECON ENTOMOL, V81, P228, DOI 10.1093/jee/81.1.228
   Clapperton BK, 1996, NEW ZEAL J ZOOL, V23, P19, DOI 10.1080/03014223.1996.9518062
   Cranshaw WS, 2011, SOUTHWEST ENTOMOL, V36, P103, DOI 10.3958/059.036.0110
   DATAMOST, 1995, STATMOST STAT GRAPH
   DAVIS H G, 1973, Environmental Entomology, V2, P569
   DAVIS HG, 1969, J ECON ENTOMOL, V62, P1245, DOI 10.1093/jee/62.5.1245
   Davis TS, 2012, MICROB ECOL, V64, P1056, DOI 10.1007/s00248-012-0074-2
   De Souza AR, 2011, J ECON ENTOMOL, V104, P1120, DOI 10.1603/EC11060
   Dvorak Libor, 2006, Bulletin of Insectology, V59, P115
   Dvorak Libor, 2007, Acta Musei Moraviae Scientiae Biologicae, V92, P181
   Galvan TL, 2008, ENTOMOL EXP APPL, V128, P429, DOI 10.1111/j.1570-7458.2008.00731.x
   Gamboa GJ, 2002, INSECT SOC, V49, P45, DOI 10.1007/s00040-002-8278-y
   GILLASPY J E, 1979, Southwestern Entomologist, V4, P334
   GOULD WP, 1984, ENVIRON ENTOMOL, V13, P150, DOI 10.1093/ee/13.1.150
   GREENE A., 1980, ANN ENTOMOL SOC AM, V26, P126
   Hanna C, 2012, PEST MANAG SCI, V68, P1026, DOI 10.1002/ps.3262
   HARDY TN, 1988, FLA ENTOMOL, V71, P374, DOI 10.2307/3495447
   HATHAWAY M A, 1981, Psyche (Cambridge), V88, P169, DOI 10.1155/1981/94216
   Landolt PJ, 2012, J APPL ENTOMOL, V136, P148, DOI 10.1111/j.1439-0418.2011.01646.x
   Landolt PJ, 1999, FLA ENTOMOL, V82, P609, DOI 10.2307/3496477
   Landolt PJ, 1998, J KANSAS ENTOMOL SOC, V71, P69
   LAWSON FR, 1961, J ECON ENTOMOL, V54, P93
   MACKENZIE J. K., 2004, THESIS WASHINGTON ST
   MacKenzie JK, 2006, J KANSAS ENTOMOL SOC, V79, P231, DOI 10.2317/601.23.1
   Mackenzie John K., 2008, Journal of the Entomological Society of British Columbia, V105, P35
   Martinson HM, 2013, ANN ENTOMOL SOC AM, V106, P47, DOI 10.1603/AN12088
   Newell W, 1936, J ECON ENTOMOL, V29, P116, DOI 10.1093/jee/29.1.116
   Reed HC, 2002, GREAT LAKES ENTOMOL, V35, P71
   REED HC, 1991, ANN ENTOMOL SOC AM, V84, P628, DOI 10.1093/aesa/84.6.628
   ROSS DR, 1984, J ECON ENTOMOL, V77, P637, DOI 10.1093/jee/77.3.637
   Saxena D. K., 1970, J. Bombay nat. Hist. Soc., V67, P121
   Silagi SA, 2003, GREAT LAKES ENTOMOL, V36, P99
   Silveira OT, 2005, ENTOMOL SCI, V8, P33, DOI 10.1111/j.1479-8298.2005.00098.x
   SPURR EB, 1995, NEW ZEAL J ZOOL, V22, P281, DOI 10.1080/03014223.1995.9518043
   Spurr EB, 1996, NEW ZEAL J ZOOL, V23, P315, DOI 10.1080/03014223.1996.9518090
   Wegner GS, 2005, J ECON ENTOMOL, V98, P664, DOI 10.1603/0022-0493-98.3.664
   Young A.M., 1984, Pan-Pacific Entomologist, V60, P244
NR 44
TC 11
Z9 11
U1 0
U2 0
PU FLORIDA ENTOMOLOGICAL SOC
PI LUTZ
PA 16125 E LAKE BURRELL DR, LUTZ, FL 33548 USA
SN 0015-4040
EI 1938-5102
J9 FLA ENTOMOL
JI Fla. Entomol.
PD DEC
PY 2014
VL 97
IS 4
BP 1620
EP 1630
DI 10.1653/024.097.0436
PG 11
WC Entomology
SC Entomology
GA AX1FJ
UT WOS:000346693100035
OA DOAJ Gold
DA 2019-07-15
ER

PT J
AU Guerreiro, TM
   de Oliveira, DN
   Ferreira, MS
   Catharino, RR
AF Guerreiro, Tatiane Melina
   de Oliveira, Diogo Noin
   Ferreira, Monica Siqueira
   Catharino, Rodrigo Ramos
TI High-throughput analysis by SP-LDI-MS for fast identification of
   adulterations in commercial balsamic vinegars
SO ANALYTICA CHIMICA ACTA
LA English
DT Article
DE Balsamic vinegar; Adulteration; Chemical profiling
ID ACETIC-ACID BACTERIA; ANTIOXIDANT PROPERTIES; REGGIO-EMILIA;
   ORGANIC-ACIDS; GC-MS; MODENA; MELANOIDINS; ABSORPTION; EXTRACTION;
   INHIBIT
AB Balsamic vinegar (BV) is a typical and valuable Italian product, worldwide appreciated thanks to its characteristic flavors and potential health benefits. Several studies have been conducted to assess physicochemical and microbial compositions of BV, as well as its beneficial properties. Due to highly-disseminated claims of antioxidant, antihypertensive and antiglycemic properties, BV is a known target for frauds and adulterations. For that matter, product authentication, certifying its origin (region or country) and thus the processing conditions, is becoming a growing concern. Striving for fraud reduction as well as quality and safety assurance, reliable analytical strategies to rapidly evaluate BV quality are very interesting, also from an economical point of view. This work employs silica plate laser desorption/ionization mass spectrometry (SP-LDI-MS) for fast chemical profiling of commercial BV samples with protected geographical indication (PGI) and identification of its adulterated samples with low-priced vinegars, namely apple, alcohol and red/white wines. (C) 2014 Elsevier B.V. All rights reserved.
C1 [Guerreiro, Tatiane Melina; de Oliveira, Diogo Noin; Ferreira, Monica Siqueira; Catharino, Rodrigo Ramos] Univ Estadual Campinas, Sch Med Sci, Innovare Biomarkers Lab, BR-13083877 Campinas, SP, Brazil.
RP Catharino, RR (reprint author), Univ Estadual Campinas, Sch Med Sci, Innovare Biomarkers Lab, BR-13083877 Campinas, SP, Brazil.
EM rrc@fcm.unicamp.br
RI Siqueira Ferreira, Monica/B-8718-2014; de Oliveira, Diogo
   Noin/P-1716-2019; de Oliveira, Diogo Noin/C-3939-2013; Catharino,
   Rodrigo/G-1487-2013
OI de Oliveira, Diogo Noin/0000-0002-2725-476X; de Oliveira, Diogo
   Noin/0000-0002-2725-476X; Catharino, Rodrigo/0000-0001-7219-2644;
   Guerreiro, Tatiane/0000-0002-4114-1243
FU CAPES; FAPESP [11/50400-0, 14/00084-2]
FX The authors would like to thank CAPES and FAPESP (process 11/50400-0 and
   process 14/00084-2) for the financial support that helped this work to
   be developed.
CR Chinnici F, 2009, J AGR FOOD CHEM, V57, P4784, DOI 10.1021/jf804005w
   Cirlini M, 2011, FOOD CHEM, V124, P1678, DOI 10.1016/j.foodchem.2010.07.065
   Cocchi M, 2006, TALANTA, V69, P1166, DOI 10.1016/j.talanta.2005.12.032
   CORRADINI F, 1994, J AOAC INT, V77, P714
   Davalos A, 2005, FOOD CHEM, V93, P325, DOI 10.1016/j.foodchem.2004.09.030
   de Oliveira DN, 2013, INT J COSMETIC SCI, V35, P467, DOI 10.1111/ics.12066
   De Vero L, 2006, FOOD MICROBIOL, V23, P809, DOI 10.1016/j.fm.2006.01.006
   Eiras M. M., 2014, ANAL METHODS
   Falcone PM, 2008, J AGR FOOD CHEM, V56, P7057, DOI 10.1021/jf800706g
   Ferreira MS, 2014, ANAL CHIM ACTA, V807, P96, DOI 10.1016/j.aca.2013.11.033
   Greco E, 2013, INT J FOOD SCI TECH, V48, P114, DOI 10.1111/j.1365-2621.2012.03166.x
   Gullo M, 2006, INT J FOOD MICROBIOL, V106, P209, DOI 10.1016/j.ijfoodmicro.2005.06.024
   Gullo M, 2008, INT J FOOD MICROBIOL, V125, P46, DOI 10.1016/j.ijfoodmicro.2007.11.076
   Honsho S, 2005, BIOL PHARM BULL, V28, P1208, DOI 10.1248/bpb.28.1208
   Iizuka M, 2010, J NUTR SCI VITAMINOL, V56, P421, DOI 10.3177/jnsv.56.421
   Johnston Carol S, 2006, MedGenMed, V8, P61
   Johnston CS, 2010, ANN NUTR METAB, V56, P74, DOI 10.1159/000272133
   Kondo S, 2001, BIOSCI BIOTECH BIOCH, V65, P2690, DOI 10.1271/bbb.65.2690
   Masino F, 2008, FOOD CHEM, V106, P90, DOI 10.1016/j.foodchem.2007.05.069
   Natera R, 2003, J AGR FOOD CHEM, V51, P3345, DOI 10.1021/jf021180u
   Plessi M, 2006, J FOOD COMPOS ANAL, V19, P49, DOI 10.1016/J.JFCA.2004.10.008
   Salbe AD, 2009, NUTR RES, V29, P846, DOI 10.1016/j.nutres.2009.10.021
   Sanarico D, 2003, J LIQ CHROMATOGR R T, V26, P2177, DOI 10.1081/JLC-120022402
   Solieri L, 2008, INT J FOOD MICROBIOL, V125, P36, DOI 10.1016/j.ijfoodmicro.2007.06.022
   Solieri L, 2006, J APPL MICROBIOL, V101, P63, DOI 10.1111/j.1365-2672.2006.02906.x
   Verzelloni E, 2007, FOOD CHEM, V105, P564, DOI 10.1016/j.foodchem.2007.04.014
   Verzelloni E, 2010, FOOD CHEM TOXICOL, V48, P2097, DOI 10.1016/j.fct.2010.05.010
   Xu QP, 2007, FOOD CHEM, V102, P841, DOI 10.1016/j.foodchem.2006.06.013
NR 28
TC 10
Z9 10
U1 1
U2 37
PU ELSEVIER SCIENCE BV
PI AMSTERDAM
PA PO BOX 211, 1000 AE AMSTERDAM, NETHERLANDS
SN 0003-2670
EI 1873-4324
J9 ANAL CHIM ACTA
JI Anal. Chim. Acta
PD AUG 1
PY 2014
VL 838
BP 86
EP 92
DI 10.1016/j.aca.2014.06.009
PG 7
WC Chemistry, Analytical
SC Chemistry
GA AM6RE
UT WOS:000339991500011
PM 25064247
DA 2019-07-15
ER
