# Supplementary material for: Knowledge Domain and Emerging Trends in Vinegar Research: A Bibliometric Review of the Literature from WoSCC
Source: Foods. 2020 Feb 10;9(2):166. doi: 10.3390/foods9020166 (PMC7074530; doi:10.3390/foods9020166)
Supplement: Supplementary file 1 [file foods-09-00166-s001.zip › Supplementary files/Supplementary Material/WoSCC dataset for CiteSpace/data/download2014_8x5unique.txt]

PT J
AU Desai, MA
   Kurve, V
   Smith, BS
   Campano, SG
   Soni, K
   Schilling, MW
AF Desai, Monil A.
   Kurve, Vikram
   Smith, Brian S.
   Campano, Stephen G.
   Soni, Kamlesh
   Schilling, M. Wes
TI Utilization of buffered vinegar to increase the shelf life of chicken
   retail cuts packaged in carbon dioxide
SO POULTRY SCIENCE
LA English
DT Article
DE broiler meat; vinegar; mesophilic; lactic acid bacteria; shelf life
ID ORGANIC-ACIDS; PHOSPHATE TYPE; TEMPERATURE; QUALITY; GROWTH; MEAT; PH
AB Poultry processors commonly place whole parts of broilers in plastic packages and seal them in an atmosphere of 100% carbon dioxide before shipping them to food service and retail customers. This practice extends the shelf life of retail cuts to approximately 12 d under refrigerated conditions. The objective of this study was to determine the antimicrobial efficacy of vinegar for growth inhibition of mesophilic and lactic acid bacterial counts and enhancement of shelf life in CO2-packaged refrigerated chicken thigh samples. Meat quality, sensory differences, and microbial enumeration were evaluated for chicken thighs that were sprayed with 0, 0.5, or 1.0% vinegar. No differences were observed (P > 0.05) among treatments (control vs. 0.5 and 1.0% vinegar-treated chicken thighs) with respect to pH and Commission Internationale d'Eclairage L*a*b* for both chicken skin and the meat tissue. The difference from the control test indicated that trained panelists were not able to detect a difference (P > 0.05) in flavor between the chicken thigh treatments. The mesophilic and Lactobacillus bacterial counts were enumerated after 0, 4, 8, 12, 16, and 20 d of storage. The mesophilic bacterial load for the 1.0% vinegar treatment was less than all other treatments after 8, 12, 16, and 20 d of storage, whereas the 0.5% vinegar treatment had lower bacterial counts at d 12 than both controls and had an approximate shelf life of 16 d. For lactic acid bacteria, the vinegar 1.0% treatment had lower counts than the control treatments at d 12 and 16. The results from the study indicate that a combination of 1.0% vinegar with CO2 packaging can extend the shelf life from 12 to 20 d for chicken retail cuts without negatively affecting the quality and sensory properties of the broiler meat.
C1 [Desai, Monil A.; Kurve, Vikram; Soni, Kamlesh; Schilling, M. Wes] Mississippi State Univ, Dept Food Sci Nutr & Hlth Promot, Mississippi State, MS 39762 USA.
   [Smith, Brian S.; Campano, Stephen G.] Hawkins Inc, Minneapolis, MN 55113 USA.
RP Schilling, MW (reprint author), Mississippi State Univ, Dept Food Sci Nutr & Hlth Promot, Mississippi State, MS 39762 USA.
EM schilling@foodscience.msstate.edu
FU USDA-National Institute Of Food and Agriculture Hatch project
   [MIS-501130]
FX Approved for publication as Journal Article Number J-12445 by the
   Mississippi Agricultural and Forestry Experiment Station (Mississippi
   State) under USDA-National Institute Of Food and Agriculture Hatch
   project MIS-501130.
CR Bolder NM, 1997, TRENDS FOOD SCI TECH, V8, P221, DOI 10.1016/S0924-2244(97)01040-6
   Carpenter CE, 2009, J FOOD SCI, V74, pR12, DOI 10.1111/j.1750-3841.2008.00994.x
   Crist C. A., 2012, MEAT SCI, V93, P22
   Davidson P. M., 2001, FOOD MICROBIOLOGY FU, P593
   Desai MA, 2012, J FOOD SCI, V77, pM516, DOI 10.1111/j.1750-3841.2012.02859.x
   Jamilah M. B., 2008, American Journal of Agricultural and Biological Sciences, V3, P566
   Keener KM, 2004, COMPR REV FOOD SCI F, V3, P105, DOI 10.1111/j.1541-4337.2004.tb00060.x
   Kin S, 2010, J FOOD SCI, V75, pS74, DOI 10.1111/j.1750-3841.2009.01433.x
   Kin S, 2009, J AQUAT FOOD PROD T, V18, P400, DOI 10.1080/10498850903231187
   Mani-Lopez E, 2012, FOOD RES INT, V45, P713, DOI 10.1016/j.foodres.2011.04.043
   OWEN CR, 1946, J BACTERIOL, V52, P353
   Schirmer BC, 2010, MEAT SCI, V85, P280, DOI 10.1016/j.meatsci.2010.01.013
   Senter SD, 2000, J SCI FOOD AGR, V80, P1559, DOI 10.1002/1097-0010(200008)80:10<1559::AID-JSFA686>3.0.CO;2-8
   SORRELLS KM, 1989, J FOOD PROTECT, V52, P571, DOI 10.4315/0362-028X-52.8.571
   Taylor T. M., 2012, ORGANIC MEAT PRODUCT, P211, DOI DOI 10.1002/9781118229088.CH13
   WOOLFORD MK, 1975, J SCI FOOD AGR, V26, P229, DOI 10.1002/jsfa.2740260214
NR 16
TC 6
Z9 6
U1 0
U2 19
PU OXFORD UNIV PRESS
PI OXFORD
PA GREAT CLARENDON ST, OXFORD OX2 6DP, ENGLAND
SN 0032-5791
EI 1525-3171
J9 POULTRY SCI
JI Poult. Sci.
PD JUL
PY 2014
VL 93
IS 7
BP 1850
EP 1854
DI 10.3382/ps.2013-03793
PG 5
WC Agriculture, Dairy & Animal Science
SC Agriculture
GA AK5AQ
UT WOS:000338436600029
PM 24812233
OA Bronze
DA 2019-07-15
ER

PT J
AU Porto-Fett, ACS
   Campano, SG
   Shoyer, BA
   Wadsworth, S
   Luchansky, JB
AF Porto-Fett, Anna C. S.
   Campano, Stephen G.
   Shoyer, Bradley A.
   Wadsworth, Sarah
   Luchansky, John B.
TI Viability of Listeria monocytogenes on Uncured Turkey Breast
   Commercially Prepared with and without Buffered Vinegar during Extended
   Storage at 4 and 10 degrees C
SO JOURNAL OF FOOD PROTECTION
LA English
DT Article
ID ACIDIFIED SODIUM-CHLORITE; PERFRINGENS SPORE GERMINATION;
   ESCHERICHIA-COLI O157-H7; VACUUM-SEALED PACKAGES; LAURIC ARGINATE;
   POTASSIUM LACTATE; SALMONELLA-TYPHIMURIUM; ORGANIC-ACIDS; PORK BOLOGNA;
   LEMON JUICE
AB We determined the viability of Listeria monocyto genes on uncured turkey breast containing buffered vinegar (BV) and surface treated with a stabilized solution of sodium chlorite in vinegar (VSC). Commercially produced, uncured, deli-style turkey breast was formulated with BY (0.0, 2.0, 2.5, or 3.0%), sliced (ca. 100 g and ca. 1.25 cm thick), and subsequently surface inoculated (ca. 4.3 log CPU per slice) in each of two trials with a five-strain cocktail of L. monocytogenes. Next, 1 ml per side of a 2 or 10% solution of VSC was added to each package before vacuum sealing and storing at 4 or 10 degrees C. Without antimicrobials, L. monocyto genes numbers increased by ca. 6.2 log CFU per slice after 90 and 48 days of storage at 4 or 10 degrees C, respectively. At 4 degrees C, L. monocytogenes numbers increased by ca. 0.4 to 1.9 log CPU per slice on turkey breast formulated with 2.0 or 2.5% BV and treated or not with 2% VSC, whereas when treated with 10% VSC, L. monocyto genes levels remained relatively unchanged over 90 days. However, when turkey breast was formulated with 3.0% BY and treated or not with VSC, pathogen numbers decreased by ca. 0.7 to 1.3 log CPU per slice. At 10 degrees C, L. monocytogenes numbers increased by ca. 1.5 to 5.6 log CFU per slice after 48 days when formulated with 2.0 to 3.0% BY and treated or not with 2% VSC. When formulated with 2.0% BV and treated with 10% VSC, L. monocytogenes numbers increased by ca. 3.3 log CPU per slice, whereas when formulated with 2.5 or 3.0% BY and treated with 10% VSC, L. monocytogenes decreased by ca. 0.3 log CPU per slice. Inclusion of BY as an ingredient in uncured turkey breast, alone or in combination with VSC added to the package, appreciably suppressed outgrowth of L. monocyto genes during an extended refrigerated shelf life.
C1 [Porto-Fett, Anna C. S.; Shoyer, Bradley A.; Luchansky, John B.] ARS, USDA, Eastern Reg Res Ctr, Wyndrnoor, PA 19038 USA.
   [Campano, Stephen G.] Hawkins Inc, Roseville, MN 55113 USA.
   [Wadsworth, Sarah] Food Safety Connect, Blacksville, WV 26521 USA.
RP Porto-Fett, ACS (reprint author), ARS, USDA, Eastern Reg Res Ctr, 600 East Mermaid Lane, Wyndrnoor, PA 19038 USA.
EM anna.portofett@ars.usda.gov
FU U.S. Department of Agriculture-Agricultural Research Service; Hawkins
   Inc., Roseville, MN
FX We thank Nelly Osario, Laura Shane, Valentina Klein, Deena Ghazzi,
   Andrea Adams, and John Phillips of the Center of Excellence in Process
   Validation at the U.S. Department of Agriculture-Agricultural Research
   Service-Eastern Regional Research Center (Wyndmoor, PA) for their
   assistance and technical expertise. This work was supported, in part, by
   a Cooperative Research and Development Agreement between U.S. Department
   of Agriculture-Agricultural Research Service and Hawkins Inc.,
   Roseville, MN.
CR Abrams KM, 2010, AGR HUM VALUES, V27, P365, DOI 10.1007/s10460-009-9234-5
   Barmpalia IM, 2005, FOOD MICROBIOL, V22, P205, DOI 10.1016/j.fm.2004.08.003
   Beverly RL, 2006, J FOOD PROTECT, V69, P432, DOI 10.4315/0362-028X-69.2.432
   Glass K, 2007, J FOOD PROTECT, V70, P214, DOI 10.4315/0362-028X-70.1.214
   Islam M, 2002, J FOOD PROTECT, V65, P794, DOI 10.4315/0362-028X-65.5.794
   Li L, 2012, J FOOD SCI, V77, pM598, DOI 10.1111/j.1750-3841.2012.02922.x
   Lianou A, 2007, J FOOD PROTECT, V70, P378, DOI 10.4315/0362-028X-70.2.378
   Lim K, 2004, J FOOD PROTECT, V67, P310, DOI 10.4315/0362-028X-67.2.310
   Luchansky J. B., 2007, ABSTR ANN M IAFP, P148
   Luchansky JB, 2006, J FOOD PROTECT, V69, P39, DOI 10.4315/0362-028X-69.1.39
   Luchansky JB, 2005, MEAT SCI, V71, P92, DOI 10.1016/j.meatsci.2005.04.006
   Luchansky JB, 2002, J FOOD PROTECT, V65, P567, DOI 10.4315/0362-028X-65.3.567
   Martin EM, 2009, J FOOD SCI, V74, pM237, DOI 10.1111/j.1750-3841.2009.01196.x
   McDonnell LM, 2013, J FOOD PROTECT, V76, P1366, DOI 10.4315/0362-028X.JFP-12-501
   MCNEAL JE, 1990, OFFICIAL METHODS ANA, P931
   Porto ACS, 2002, J FOOD PROTECT, V65, P308, DOI 10.4315/0362-028X-65.2.308
   Porto-Fett ACS, 2011, J FOOD PROTECT, V74, P394, DOI 10.4315/0362-028X.JFP-10-425
   Porto-Fett ACS, 2010, MEAT SCI, V85, P312, DOI 10.1016/j.meatsci.2010.01.020
   Porto-Fett ACS, 2008, J FOOD PROTECT, V71, P918, DOI 10.4315/0362-028X-71.5.918
   Samelis J, 2001, J FOOD PROTECT, V64, P1722, DOI 10.4315/0362-028X-64.11.1722
   Schrader K. D., 2010, 656 AS AN IND
   Stelzleni AM, 2013, MEAT SCI, V95, P1, DOI 10.1016/j.meatsci.2013.04.023
   Stopforth JD, 2010, J FOOD PROTECT, V73, P552, DOI 10.4315/0362-028X-73.3.552
   Sullivan GA, 2012, J FOOD PROTECT, V75, P1071, DOI 10.4315/0362-028X.JFP-11-511
   Taormina PJ, 2009, J FOOD PROTECT, V72, P1216, DOI 10.4315/0362-028X-72.6.1216
   Thompson RL, 2008, J FOOD SCI, V73, pM239, DOI 10.1111/j.1750-3841.2008.00786.x
   Totosaus A, 2002, INT J FOOD SCI TECH, V37, P589, DOI 10.1046/j.1365-2621.2002.00623.x
   U.S. Department of Agriculture Food Safety and Inspection Service, 2005, FOOD STAND LAB POLIC
   Valenzuela-Martinez C, 2010, J FOOD PROTECT, V73, P470, DOI 10.4315/0362-028X-73.3.470
NR 29
TC 5
Z9 5
U1 0
U2 17
PU INT ASSOC FOOD PROTECTION
PI DES MOINES
PA 6200 AURORA AVE SUITE 200W, DES MOINES, IA 50322-2863 USA
SN 0362-028X
EI 1944-9097
J9 J FOOD PROTECT
JI J. Food Prot.
PD JUN
PY 2014
VL 77
IS 6
BP 987
EP 992
DI 10.4315/0362-028X.JFP-13-415
PG 6
WC Biotechnology & Applied Microbiology; Food Science & Technology
SC Biotechnology & Applied Microbiology; Food Science & Technology
GA AI4YA
UT WOS:000336871300017
PM 24853523
DA 2019-07-15
ER

PT J
AU Guan, BB
   Zhao, JW
   Lin, H
   Zou, XB
AF Guan, Binbin
   Zhao, Jiewen
   Lin, Hao
   Zou, Xiaobo
TI Characterization of Volatile Organic Compounds of Vinegars with Novel
   Electronic Nose System Combined with Multivariate Analysis
SO FOOD ANALYTICAL METHODS
LA English
DT Article
DE Vinegar; Volatile organic compounds (VOCs); Electronic nose;
   Colorimetric sensor array; Multivariate calibration
ID SORPTIVE EXTRACTION; GAS-CHROMATOGRAPHY; CHINESE VINEGARS; WINE
   VINEGARS; SENSOR ARRAY; IDENTIFICATION; SPECTROMETRY; SELECTION; TONGUE;
   BASE
AB A novel electronic nose system (also called artificial olfaction system) based on colorimetric sensor array was developed for characterization and identification of the volatile organic compounds (VOCs) of vinegars fermented from different raw materials. Fifteen chemo-responsive dyes including nine metalloporphyrins and six pH indicators were selected according to their sensitivity to volatile compounds from vinegar samples. The colorimetric sensor array was made by printing selected chemo-responsive dyes on a silica gel plate. A color change profile for each sample was obtained by differentiating the images of the colorimetric sensor array before and after exposure to the odorant of vinegar sample. The digital data (i.e., red, green, and blue components of the image) representing the color change profiles for the vinegar samples were analyzed. Genetic algorithm partial least squares was employed to select sensitive image digital variable to build a calibration model. Several methods (i.e., linear discrimination analysis, LDA; partial least square discrimination analysis; artificial neural network) were also used comparatively for classification, the result was evaluated by the % correct identification of samples. The optimal model was achieved by LDA model with 14 image digital variables used, and all the vinegar samples were correctly identified both in training and testing sets. This research suggests that the system shows significant potential in vinegar VOCs characterization and discrimination.
C1 [Guan, Binbin; Zhao, Jiewen; Lin, Hao; Zou, Xiaobo] Jiangsu Univ, Sch Food & Biol Engn, Zhenjiang 212013, Peoples R China.
RP Lin, H (reprint author), Jiangsu Univ, Sch Food & Biol Engn, Zhenjiang 212013, Peoples R China.
EM linhaolt794@163.com
FU Foundation for the Author of National Excellent Doctoral Dissertation of
   PR China [200968]; China Postdoctoral Science Foundation [2012M521016,
   2013T60509]; Jiangsu Natural Science Foundation of P.R. China
   [SBK201241449]; Jiangsu Planned Projects for Postdoctoral Research Funds
   [1201040B]
FX This work has been financially supported by Foundation for the Author of
   National Excellent Doctoral Dissertation of PR China (no. 200968), China
   Postdoctoral Science Foundation funded project (2012M521016,
   2013T60509), Jiangsu Natural Science Foundation of P.R. China
   (SBK201241449), and the Jiangsu Planned Projects for Postdoctoral
   Research Funds (1201040B). We are also grateful to Dr. John Owusu for
   checking grammatical errors and refining the language in this paper.
CR Banerjee R, 2012, J FOOD ENG, V110, P356, DOI 10.1016/j.jfoodeng.2011.12.037
   Callejon RM, 2008, J CHROMATOGR A, V1204, P93, DOI 10.1016/j.chroma.2008.07.064
   Chen QS, 2013, SENSOR ACTUAT B-CHEM, V183, P608, DOI 10.1016/j.snb.2013.04.033
   Chen QS, 2011, SENSOR ACTUAT B-CHEM, V159, P294, DOI 10.1016/j.snb.2011.07.009
   Concina I, 2009, FOOD CONTROL, V20, P873, DOI 10.1016/j.foodcont.2008.11.006
   Dini F, 2011, PROCEDIA ENGINEER, V25, DOI 10.1016/j.proeng.2011.12.349
   Guerrero ED, 2007, J CHROMATOGR A, V1167, P18, DOI 10.1016/j.chroma.2007.08.039
   Gomez AH, 2008, J FOOD ENG, V85, P625, DOI 10.1016/j.jfoodeng.2007.06.039
   Guerrero ED, 2006, J CHROMATOGR A, V1104, P47, DOI 10.1016/j.chroma.2005.12.006
   Guerrero ED, 2007, J CHROMATOGR A, V1165, P144, DOI 10.1016/j.chroma.2007.07.058
   Hou CJ, 2011, BIOSENS BIOELECTRON, V26, P3981, DOI 10.1016/j.bios.2010.11.025
   Leardi R, 2002, ANAL CHIM ACTA, V461, P189, DOI 10.1016/S0003-2670(02)00272-6
   Leardi R, 1998, CHEMOMETR INTELL LAB, V41, P195, DOI 10.1016/S0169-7439(98)00051-3
   Lin H, 2011, J FOOD ENG, V103, P351, DOI 10.1016/j.jfoodeng.2010.11.003
   LINSSEN JPH, 1993, FOOD CHEM, V46, P367, DOI 10.1016/0308-8146(93)90006-2
   Lv YY, 2010, SENSOR ACTUAT B-CHEM, V148, P233, DOI 10.1016/j.snb.2010.05.029
   Marin RN, 2002, J CHROMATOGR A, V967, P261, DOI 10.1016/S0021-9673(02)00786-0
   Marrufo-Curtido A, 2012, LWT-FOOD SCI TECHNOL, V47, P332, DOI 10.1016/j.lwt.2012.01.028
   Morales ML, 2002, J AGR FOOD CHEM, V50, P3173, DOI 10.1021/jf011313w
   Ragazzo-Sanchez JA, 2008, SENSOR ACTUAT B-CHEM, V134, P43, DOI 10.1016/j.snb.2008.04.006
   Rakow NA, 2000, NATURE, V406, P710, DOI 10.1038/35021028
   Shang XF, 2012, INORG CHEM COMMUN, V16, P37, DOI 10.1016/j.inoche.2011.11.025
   Sohn JH, 2008, SENSOR ACTUAT B-CHEM, V131, P230, DOI 10.1016/j.snb.2007.11.009
   Su MS, 2010, FOOD CHEM, V119, P923, DOI 10.1016/j.foodchem.2009.07.053
   Suslick KS, 2004, TETRAHEDRON, V60, P11133, DOI 10.1016/j.tet.2004.09.007
   ULLRICH F, 1987, Z LEBENSM UNTERS FOR, V184, P277, DOI 10.1007/BF01027663
   Wang B, 2010, FOOD RES INT, V43, P255, DOI 10.1016/j.foodres.2009.09.018
   Wang XD, 2009, BIOSENS BIOELECTRON, V24, P3702, DOI 10.1016/j.bios.2009.05.018
   Wiegand P, 2009, CHEMOMETR INTELL LAB, V98, P108, DOI 10.1016/j.chemolab.2009.05.001
   Xue ZL, 2011, CHEM-EUR J, V17, P4396, DOI 10.1002/chem.201003100
   Xue ZL, 2008, J AM CHEM SOC, V130, P16478, DOI 10.1021/ja8068769
   Yetilmezsoy K, 2008, J HAZARD MATER, V153, P1288, DOI 10.1016/j.jhazmat.2007.09.092
   Zhang QY, 2008, SENSOR ACTUAT B-CHEM, V128, P586, DOI 10.1016/j.snb.2007.07.058
   Zhang QY, 2006, SENSOR ACTUAT B-CHEM, V119, P538, DOI 10.1016/j.snb.2006.01.007
   Zou XB, 2007, CHEMOMETR INTELL LAB, V87, P43, DOI 10.1016/j.chemolab.2006.09.003
NR 35
TC 11
Z9 13
U1 2
U2 68
PU SPRINGER
PI NEW YORK
PA 233 SPRING ST, NEW YORK, NY 10013 USA
SN 1936-9751
EI 1936-976X
J9 FOOD ANAL METHOD
JI Food Anal. Meth.
PD MAY
PY 2014
VL 7
IS 5
BP 1073
EP 1082
DI 10.1007/s12161-013-9715-4
PG 10
WC Food Science & Technology
SC Food Science & Technology
GA AD8QZ
UT WOS:000333532000015
DA 2019-07-15
ER

PT J
AU Strauss, G
AF Strauss, Gerhard
TI Germ Reduction through Vinegar in Salad Dressings
SO ERNAHRUNGS UMSCHAU
LA German
DT Article
ID FOODBORNE PATHOGENS
C1 Landwirtsch Untersuchungs & Forsch, Referat Mikrobiol, D-67346 Speyer, Germany.
RP Strauss, G (reprint author), Landwirtsch Untersuchungs & Forsch, Referat Mikrobiol, Obere Langgasse 40, D-67346 Speyer, Germany.
EM strauss@lufa-speyer.de
CR Abkas MY, 2007, LETT APPL MICROBIOL, V44, P619
   ADAMS M R, 1989, Food Microbiology (London), V6, P69, DOI 10.1016/S0740-0020(89)80039-5
   Caponigro V, 2010, FOOD MICROBIOL, V27, P1071, DOI 10.1016/j.fm.2010.07.011
   Faith NG, 2011, J FOOD PROTECT, V75, P567
   Laitinen K, BENEF MICROBES, V1, P383
   Lamek U, 2006, GESUND WEIN SEINEM S
   Luck E, 2012, ERNAHRUNGS UMSCHAU, V59, pB21
   Luck E, 2012, ERNAHRUNGS UMSCHAU, V59, pB17
   Medina E, 2007, J FOOD PROTECT, V70, P1194, DOI 10.4315/0362-028X-70.5.1194
   Sengun IY, 2004, INT J FOOD MICROBIOL, V98, P319
   Verband Deutscher Landwirtschaftlicher Untersuchungs-und Forschungsanstalten (VDLUFA), 2011, 2812 VDLUFA, VIII
   Zhang GD, 2009, J FOOD PROTECT, V72, P228, DOI 10.4315/0362-028X-72.2.228
NR 12
TC 0
Z9 0
U1 0
U2 0
PU UMSCHAU VERLAG
PI FRANKFURT AM MAIN
PA POSTFACH 11 02 62, D-60037 FRANKFURT AM MAIN, GERMANY
SN 0174-0008
J9 ERNAHRUNGS UMSCHAU
JI Ernahr. Umsch.
PD JAN
PY 2014
VL 61
IS 1
BP S1
EP S4
PG 4
WC Nutrition & Dietetics
SC Nutrition & Dietetics
GA 302MF
UT WOS:000330607900008
DA 2019-07-15
ER

PT J
AU Lin, Y
   Du, DL
   Si, CC
   Zhao, QS
   Li, ZG
   Li, PP
AF Lin, Ying
   Du, Daolin
   Si, Chuncan
   Zhao, Qingsong
   Li, Zhiguo
   Li, Pingping
TI Potential biocontrol Bacillus sp strains isolated by an improved method
   from vinegar waste compost exhibit antibiosis against fungal pathogens
   and promote growth of cucumbers
SO BIOLOGICAL CONTROL
LA English
DT Article
DE Isolate; Bacillus; Compost; Biological control; Growth-promotion
ID PLANT-GROWTH; RHIZOCTONIA-SOLANI; FUSARIUM-OXYSPORUM;
   BIOLOGICAL-CONTROL; ANTAGONISTIC BACTERIA; RADICIS-LYCOPERSICI;
   GLOMUS-MOSSEAE; SHEATH BLIGHT; DIVERSITY; RHIZOSPHERE
AB An in vitro antagonism test is a typical procedure for the selection of potential biocontrol strains. However, the traditional method of screening antagonistic bacteria in vitro is a time consuming method when conducting large-scale screening trials. In this study, an improved method for the selection of antagonistic bacteria in vitro from compost was established based on the traditional method. 21 Antagonistic bacteria out of 33 target strains isolated from vinegar waste compost using the improved method. The 16S rDNA gene showed the 21 strains all belonged to the Bacillus genus and 18 different types of fingerprints were obtained by enterobacterial repetitive inter-genic consensus (ERIC)-PCR. 18 Selected strains which had the unique fingerprints all exhibited broad-spectrum antagonism towards the tested fungi and at least two enzyme activities in vitro. Among them, majority of the isolates were siderophore producer, some of them showed nitrogen-fixing ability and small of them were IAA producer. Four out of five selected strains were found both to be effective in controlling wilt and damping-off disease and four strains showed strong growth-promoting activities for cucumber seedlings under greenhouse conditions. Thus, these results demonstrated that the improved method was an effective and rapid means to screen potential antagonistic microorganisms in vitro. The results also showed that Bacillus sp. strains in vinegar waste compost exhibited antibiosis against fungal pathogens and promoted the growth of cucumber seedlings. (C) 2014 Elsevier Inc. All rights reserved.
C1 [Lin, Ying; Zhao, Qingsong; Li, Pingping] Jiangsu Univ, Inst Agr Engn, Minist Educ & Jiangsu Prov, Key Lab Modern Agr Equipment & Technol, Zhenjiang 212013, Peoples R China.
   [Du, Daolin; Si, Chuncan] Jiangsu Univ, Sch Environm, Zhenjiang 212013, Peoples R China.
   [Li, Zhiguo] Henan Polytech Univ, Sch Mech & Power Engn, Jiaozuo 454003, Peoples R China.
   [Li, Pingping] Nanjing Forestry Univ, Coll Forest Resources & Environm, Nanjing 210037, Jiangsu, Peoples R China.
RP Li, PP (reprint author), Nanjing Forestry Univ, Coll Forest Resources & Environm, Nanjing 210037, Jiangsu, Peoples R China.
EM jslinying@163.com; daolindu@163.com; sichuncan@163.com;
   zhaoqs1983@163.com; lizhiguo0821@163.com; lipingping@ujs.edu.cn
FU National Spark Program for vinegar residue and horticultural plant straw
   agricultural resource recycling technology and industrialisation
   [2010GA69001]; Innovation Program of Graduate Students in Jiangsu
   Province [1221200025]
FX The authors would like to express their appreciation to Zhicong Dai
   Ph.D., for valuable suggestions (School of Environment, Jiangsu
   University, Zhenjiang). Role of the funding source: This research was
   supported by the National Spark Program for vinegar residue and
   horticultural plant straw agricultural resource recycling technology and
   industrialisation (2010GA69001). We also supported by the Innovation
   Program of Graduate Students in Jiangsu Province (1221200025).
CR Adesina MF, 2007, SOIL BIOL BIOCHEM, V39, P2818, DOI 10.1016/j.soilbio.2007.06.004
   ALEXANDER DB, 1991, BIOL FERT SOILS, V12, P39, DOI 10.1007/BF00369386
   Anith KN, 2003, MICROBIOL RES, V158, P91, DOI 10.1078/0944-5013-00179
   Bashan Y, 2010, ADV AGRON, V108, P77, DOI 10.1016/S0065-2113(10)08002-8
   Chandanie WA, 2006, PLANT SOIL, V286, P209, DOI 10.1007/s11104-006-9038-y
   Chandanie WA, 2009, APPL SOIL ECOL, V41, P336, DOI 10.1016/j.apsoil.2008.12.006
   Cuesta G, 2012, J ENVIRON MANAGE, V95, pS280, DOI 10.1016/j.jenvman.2010.11.023
   From C, 2005, APPL ENVIRON MICROB, V71, P1178, DOI 10.1128/AEM.71.3.1178-1183.2005
   Haggag W. M., 2005, International Journal of Agriculture and Biology, V7, P222
   Hjelm M, 2004, SYST APPL MICROBIOL, V27, P360, DOI 10.1078/0723-2020-00256
   Kavroulakis N, 2010, PLANT SOIL, V333, P233, DOI 10.1007/s11104-010-0338-x
   Ki JS, 2009, J MICROBIOL METH, V77, P48, DOI 10.1016/j.mimet.2009.01.003
   Kim Y. K., 2012, ISRN MICROBIOL
   Lee BH, 2010, ENZYME MICROB TECH, V46, P38, DOI 10.1016/j.enzmictec.2009.07.009
   Leelasuphakul W, 2006, ENZYME MICROB TECH, V38, P990, DOI 10.1016/j.enzmictec.2005.08.030
   Lemessa F, 2007, BIOL CONTROL, V42, P336, DOI 10.1016/j.biocontrol.2007.05.014
   LEVEAU JH, 2007, NEW PHYTOL, V177, P859
   Lopez AC, 2009, LWT-FOOD SCI TECHNOL, V42, P212, DOI 10.1016/j.lwt.2008.05.001
   Mehta S, 2001, CURR MICROBIOL, V43, P51, DOI 10.1007/s002840010259
   Nagano N, 2011, MAR BIOTECHNOL, V13, P133, DOI 10.1007/s10126-010-9297-8
   Nagarajkumar M, 2004, MICROBIOL RES, V159, P73, DOI 10.1016/j.micres.2004.01.005
   Nautiyal CS, 1999, FEMS MICROBIOL LETT, V170, P265, DOI 10.1016/S0378-1097(98)00555-2
   Nimnoi P, 2010, WORLD J MICROB BIOT, V26, P193, DOI 10.1007/s11274-009-0159-3
   Pane C, 2012, BIOCONTROL SCI TECHN, V22, P1373, DOI 10.1080/09583157.2012.729143
   Park M, 2005, MICROBIOL RES, V160, P127, DOI 10.1016/j.micres.2004.10.003
   Pedraza RO, 2010, WORLD J MICROB BIOT, V26, P265, DOI 10.1007/s11274-009-0169-1
   Pugliese M., 2010, J PLANT DIS PLANT PR, V5, P220
   Rajkumar M, 2010, TRENDS BIOTECHNOL, V28, P142, DOI 10.1016/j.tibtech.2009.12.002
   Ran LX, 2005, BIOL CONTROL, V32, P111, DOI 10.1016/j.biocontrol.2004.08.007
   Ribeiro CM, 2012, MICROBIOL RES, V167, P69, DOI 10.1016/j.micres.2011.03.003
   Sabate D.C., 2012, MICROBIOL RES, V168, P125
   Saidi N, 2009, ANN MICROBIOL, V59, P191, DOI 10.1007/BF03178317
   Santos M., 2007, WORLD J MICROB BIOT, V24, P1493
   Shaheen M, 2008, PAK J BOT, V40, P2161
   Shanmugam V, 2011, BIOL CONTROL, V57, P85, DOI 10.1016/j.biocontrol.2011.02.001
   Singh A, 2009, ADV INFORM SECUR, V44, P1, DOI 10.1007/978-0-387-89468-3_1
   Solanki MK, 2012, BIOCONTROL SCI TECHN, V22, P203, DOI 10.1080/09583157.2011.649713
   Stajkovic O, 2011, ROM BIOTECH LETT, V16, P5919
   Tamura K, 2007, MOL BIOL EVOL, V24, P1596, DOI 10.1093/molbev/msm092
   Vardhan S, 2013, J ANTIBIOT, V66, P485, DOI 10.1038/ja.2013.10
   Zhao QS, 2012, ADV MATER RES-SWITZ, V518-523, P68, DOI 10.4028/www.scientific.net/AMR.518-523.68
NR 41
TC 23
Z9 29
U1 2
U2 60
PU ACADEMIC PRESS INC ELSEVIER SCIENCE
PI SAN DIEGO
PA 525 B ST, STE 1900, SAN DIEGO, CA 92101-4495 USA
SN 1049-9644
EI 1090-2112
J9 BIOL CONTROL
JI Biol. Control
PD APR
PY 2014
VL 71
BP 7
EP 15
DI 10.1016/j.biocontrol.2013.12.010
PG 9
WC Biotechnology & Applied Microbiology; Entomology
SC Biotechnology & Applied Microbiology; Entomology
GA AC3HJ
UT WOS:000332407500002
DA 2019-07-15
ER
