# Supplementary material for: Knowledge Domain and Emerging Trends in Vinegar Research: A Bibliometric Review of the Literature from WoSCC
Source: Foods. 2020 Feb 10;9(2):166. doi: 10.3390/foods9020166 (PMC7074530; doi:10.3390/foods9020166)
Supplement: Supplementary file 1 [file foods-09-00166-s001.zip › Supplementary files/Supplementary Material/WoSCC dataset for CiteSpace/data/download2014_9x5unique.txt]

PT J
AU Cunha, C
   Senra, L
   Fernandes, JO
   Cunha, SC
AF Cunha, C.
   Senra, L.
   Fernandes, J. O.
   Cunha, S. C.
TI Gas Chromatography-Mass Spectrometry Analysis of 4-Methylimidazole in
   Balsamic Vinegars and Processed Sauces
SO FOOD ANALYTICAL METHODS
LA English
DT Article
DE Balsamic vinegars; Processed sauces; 4-Methylimidazole; Derivatization;
   Gas Chromatography-Mass Spectrometry (GC-MS)
ID SOLID-PHASE EXTRACTION; ION-PAIR EXTRACTION; CARAMEL COLORS;
   4(5)-METHYLIMIDAZOLE; 2-ACETYL-4-(1,2,3,4-TETRAHYDROXYBUTYL)IMIDAZOLE;
   4-(5-)-METHYLIMIDAZOLE; QUANTIFICATION; BEVERAGES; FOODS; MICE
AB A gas chromatography-mass spectrometry method was optimized for quantification of 4-methylimidazole [4-MEI] in balsamic vinegars and processed sauces. The method used ion-pair extraction with bis-2-ethylhexylphosphate and derivatization with isobutylchloroformate, followed by Gas Chromatography-Mass Spectrometry (GC-MS) quantification using 2-ethylimidazole as internal standard. Performance characteristics such as linearity, recovery, and repeatability were good in a broad range of concentrations, and the limit of detection was low enough (130 ug/kg) to detect the presence of small quantities of the compound. A total of 35 samples were analyzed, including balsamic vinegars and processed sauces containing caramel in the ingredients list (soy, Worcestershire, Tonkatsu, Marinara, and Oyster sauces). The presence of 4-MEI was consistent with the presence of ammonia caramel (E150 c and d) in the ingredients list, with average values of 2431 ug/kg for balsamic vinegars and 804 ug/kg for processed sauces. These 4-MEI amounts are almost tenfold higher than those described for caramels containing beverages, which support the necessity to take an effective control on these products.
C1 [Cunha, C.; Senra, L.; Fernandes, J. O.; Cunha, S. C.] Univ Porto, REQUIMTE, Lab Bromatol & Hydrol, Fac Pharm, P-4050313 Oporto, Portugal.
   [Cunha, S. C.] Univ Porto, Lab Bromatol & Hidrol, Fac Farm, P-4050313 Oporto, Portugal.
RP Cunha, SC (reprint author), Univ Porto, REQUIMTE, Lab Bromatol & Hydrol, Fac Pharm, Rua Jorge de Viterbo Ferreira 228, P-4050313 Oporto, Portugal.
EM sara.cunha@ff.up.pt
RI Cunha, Sara/D-6652-2013
OI Cunha, Sara/0000-0003-4320-2318; Fernandes, Jose/0000-0002-8565-2942
FU FCT [PTDC/AGR-ALI/101583/2008]; COMPETE FSE/FEDER; Fundo Social Europeu
   e Fundo Nacional MCTES [POPH-QREN- Tipologia 4.2]
FX This research was supported by grant from the FCT project
   "PTDC/AGR-ALI/101583/2008" and COMPETE FSE/FEDER. S.C.C. is grateful to
   "POPH-QREN- Tipologia 4.2, Fundo Social Europeu e Fundo Nacional MCTES".
CR [Anonymous], NTP TR535 TOX CARC S
   Casal S, 2002, J CHROMATOGR A, V976, P285, DOI 10.1016/S0021-9673(02)01154-8
   Chan PC, 2008, ARCH TOXICOL, V82, P45, DOI 10.1007/s00204-007-0222-5
   Cunha SC, 2011, J FOOD COMPOS ANAL, V24, P609, DOI 10.1016/j.jfca.2010.08.009
   EFSA, 2011, EFSA J, V9, P2106
   Emerton V, 2008, LEATHERHEAD INGREDIE
   Fernandes JO, 1997, J CHROMATOGR A, V786, P299, DOI 10.1016/S0021-9673(97)00603-1
   Hasegawa K, 2000, J PHYS CHEM B, V104, P4253, DOI 10.1021/jp000157d
   Hengel M, 2013, J AGR FOOD CHEM, V61, P780, DOI 10.1021/jf304855u
   JECFA (Joint FAO/WHO Expert Committee on Food Additives) Combined compendium of food additive specifications, 2006, MONOGRAPHS, V1
   Kamuf W, 2003, CEREAL FOOD WORLD, V48, P64
   Klejdus B, 2006, J SEP SCI, V29, P378, DOI 10.1002/jssc.200500421
   Klejdus B, 2003, ANAL CHIM ACTA, V477, P49, DOI 10.1016/S0003-2670(02)01409-5
   Muller L, 1998, J AGR FOOD CHEM, V46, P3172, DOI 10.1021/jf9710239
   PATEY AL, 1985, FOOD ADDIT CONTAM, V2, P107, DOI 10.1080/02652038509373532
   Schlee C, 2013, J CHROMATOGR B, V927, P223, DOI 10.1016/j.jchromb.2012.10.021
   Sivertsen T, 2009, TOXICOL MECH METHOD, V19, P214, DOI 10.1080/15376510802488173
   WORTH GA, 1989, BIOCHIM BIOPHYS ACTA, V993, P134, DOI 10.1016/0304-4165(89)90154-2
   Yamaguchi H, 2011, J AGR FOOD CHEM, V59, P9770, DOI 10.1021/jf201736c
   YOSHIKAWA S, 1981, SHOKUHIN EISEIGAKU Z, V22, P189, DOI DOI 10.3358/SHOKUEISHI.22.189
NR 20
TC 11
Z9 12
U1 2
U2 42
PU SPRINGER
PI NEW YORK
PA 233 SPRING ST, NEW YORK, NY 10013 USA
SN 1936-9751
EI 1936-976X
J9 FOOD ANAL METHOD
JI Food Anal. Meth.
PD AUG
PY 2014
VL 7
IS 7
BP 1519
EP 1525
DI 10.1007/s12161-013-9782-6
PG 7
WC Food Science & Technology
SC Food Science & Technology
GA AK5EQ
UT WOS:000338447800020
DA 2019-07-15
ER

PT J
AU Park, JE
   Kim, JY
   Kim, J
   Kim, YJ
   Kim, MJ
   Kwon, SW
   Kwon, O
AF Park, Ji Eun
   Kim, Ji Yeon
   Kim, Joohee
   Kim, You Jin
   Kim, Mun Jong
   Kwon, Sung Won
   Kwon, Oran
TI Pomegranate vinegar beverage reduces visceral fat accumulation in
   association with AMPK activation in overweight women: A double-blind,
   randomized, and placebo-controlled trial
SO JOURNAL OF FUNCTIONAL FOODS
LA English
DT Article
DE Pomegranate vinegar; AMP-activated protein kinase; Antiobesity effect;
   Human
ID ACETIC-ACID; BODY-FAT; PROTEIN; WEIGHT; OXIDATION; SENSOR; LIVER; RATS
AB Recent studies on animals have suggested that vinegar consumption may confer an anti-obesity effect through the activation of the AMP-activated protein kinase (AMPK) signaling pathway. However, mechanisms of action in humans remain largely unknown. A randomized, double-blind, placebo-controlled trial was performed to examine whether a pomegranate vinegar (PV) beverage alleviates adiposity in overweight subjects, with emphasis on AMPK activation. Seventy-eight overweight women (BMI >= 25) were randomly assigned to receive either PV (1.5 g acetic acid and 700 mu g ellagic acid/200 mL/day) or a placebo for 8 weeks. The PV reduced visceral adipose tissue, as measured by computed tomography (P = 0.037), and enhanced AMPK phosphorylation (P = 0.013) compared with the placebo group. The PV tended to suppress downstream gene expression, such as that of sterol regulatory element binding protein-1c and acetyl coenzyme carboxylase, in adipose tissue. Together, these data suggest that PV is an excellent AMPK activator and may exert beneficial effects on adiposity. (C) 2014 Elsevier Ltd. All rights reserved.
C1 [Park, Ji Eun; Kim, You Jin; Kwon, Oran] Ewha Womans Univ, Dept Nutr Sci & Food Management, Seoul 120750, South Korea.
   [Park, Ji Eun; Kim, Joohee; Kwon, Oran] Ewha Womans Univ, BioFood Network, Seoul 120160, South Korea.
   [Kim, Ji Yeon] Seoul Natl Univ Sci & Technol, Dept Food Sci & Technol, Seoul 139743, South Korea.
   [Kim, Mun Jong; Kwon, Sung Won] CHA Univ, CHA Bundang Med Ctr, Songnam 463712, Gyeonggi Do, South Korea.
RP Kwon, SW (reprint author), Ewha Womans Univ, Dept Nutr Sci & Food Management, Seoul 120750, South Korea.
EM wizard95@cha.ac.kr; orank@ewha.ac.kr
RI Kwon, Sung Won/C-5362-2018
OI Kwon, Sung Won/0000-0002-1610-5726
FU Daesang Corporation (Seoul, Korea); Ministry of Science, ICT & Future
   Planning [NRF 2013M3A9C4078153]; Ministry of Education, Science and
   Technology [BK21 PLUS 22A20130012143]
FX We are grateful to the participants in this study. This study was
   supported by Daesang Corporation (Seoul, Korea), the Ministry of
   Science, ICT & Future Planning (NRF 2013M3A9C4078153) and the Ministry
   of Education, Science and Technology (BK21 PLUS 22A20130012143). The
   funding sources had no involvement in the design, collection, analysis,
   and interpretation of the data; the writing of this report; or the
   decision to submit this manuscript for publication.
CR Alberti KGMM, 2005, LANCET, V366, P1059, DOI 10.1016/S0140-6736(05)67402-8
   Costa AGV, 2013, J FUNCT FOODS, V5, P539, DOI 10.1016/j.jff.2013.01.029
   DESPRES JP, 1990, ARTERIOSCLEROSIS, V10, P497, DOI 10.1161/01.ATV.10.4.497
   Eckel RH, 2005, LANCET, V365, P1415, DOI 10.1016/S0140-6736(05)66378-7
   Emoto M, 1999, DIABETES CARE, V22, P818, DOI 10.2337/diacare.22.5.818
   Friedman JM, 1998, NATURE, V395, P763, DOI 10.1038/27376
   Fruhbeck G, 2009, TRENDS PHARMACOL SCI, V30, P387, DOI 10.1016/j.tips.2009.05.003
   Fushimi T, 2006, BRIT J NUTR, V95, P916, DOI 10.1079/BJN20061740
   Hardie DG, 2011, GENE DEV, V25, P1895, DOI 10.1101/gad.17420111
   Hardie DG, 2003, ENDOCRINOLOGY, V144, P5179, DOI 10.1210/en.2003-0982
   Isomaa B, 2001, DIABETES CARE, V24, P683, DOI 10.2337/diacare.24.4.683
   Kim JY, 2013, NUTR RES PRACT, V7, P153, DOI 10.4162/nrp.2013.7.3.153
   Koh GY, 2011, J AGR FOOD CHEM, V59, P98, DOI 10.1021/jf103497p
   Kondo T, 2009, BIOSCI BIOTECH BIOCH, V73, P1837, DOI 10.1271/bbb.90231
   Kondo T, 2009, J AGR FOOD CHEM, V57, P5982, DOI 10.1021/jf900470c
   Korner J, 2004, J CLIN ENDOCR METAB, V89, P2616, DOI 10.1210/jc.2004-0341
   Lei F, 2007, INT J OBESITY, V31, P1023, DOI 10.1038/sj.ijo.0803502
   Li XW, 2013, PLOS ONE, V8, DOI 10.1371/journal.pone.0067880
   Makino-Wakagi Y, 2012, BIOCHEM BIOPH RES CO, V417, P880, DOI 10.1016/j.bbrc.2011.12.067
   Ok E, 2013, LIPIDS HEALTH DIS, V12, DOI 10.1186/1476-511X-12-163
   Sakakibara S, 2006, BIOCHEM BIOPH RES CO, V344, P597, DOI 10.1016/j.bbrc.2006.03.176
   Schmittgen TD, 2008, NAT PROTOC, V3, P1101, DOI 10.1038/nprot.2008.73
   Seo JB, 2011, EXP MOL MED, V43, P205, DOI 10.3858/emm.2011.43.4.025
   Wakuda T, 2013, J FUNCT FOODS, V5, P516, DOI 10.1016/j.jff.2012.10.010
   Warden SM, 2001, BIOCHEM J, V354, P275, DOI 10.1042/0264-6021:3540275
NR 25
TC 16
Z9 17
U1 0
U2 22
PU ELSEVIER SCIENCE BV
PI AMSTERDAM
PA PO BOX 211, 1000 AE AMSTERDAM, NETHERLANDS
SN 1756-4646
J9 J FUNCT FOODS
JI J. Funct. Food.
PD MAY
PY 2014
VL 8
BP 274
EP 281
DI 10.1016/j.jff.2014.03.028
PG 8
WC Food Science & Technology; Nutrition & Dietetics
SC Food Science & Technology; Nutrition & Dietetics
GA AI5DH
UT WOS:000336885100031
DA 2019-07-15
ER

PT J
AU Qi, ZL
   Yang, HL
   Xia, XL
   Quan, W
   Wang, W
   Yu, XB
AF Qi, Zhengliang
   Yang, Hailin
   Xia, Xiaole
   Quan, Wu
   Wang, Wu
   Yu, Xiaobin
TI Achieving high strength vinegar fermentation via regulating cellular
   growth status and aeration strategy
SO PROCESS BIOCHEMISTRY
LA English
DT Article
DE High strength vinegar fermentation; Acetobacter pasteurianus; Cellular
   growth status; Vinegar stoichiometric yield; Aeration protocol;
   Semi-continuous process
ID PLANT SCALE ACETIFIER; WINE VINEGAR; ACID; OPTIMIZATION; FERMENTERS;
   PROTOCOL; ETHANOL
AB Implementing of high strength vinegar fermentation is still the mission of vinegar producers. The aim of this study was to carry out high acidity vinegar fermentation efficiently based on comprehensive analysis on bacterial fermentation kinetics characteristics of Acetobacter pasteurianus CICIM B7003-02. In practice, semi-continuous vinegar fermentation was optimized with an optimal discharge/charge ratio of 34% of working volume (v/v), which resulted in a proper growth status of Acetobacter and beneficial to acetification. Then, a two-stage aeration protocol was adopted in the vinegar fermentation in line with the Acetobacter theoretical oxygen demand, by which both vinegar stoichiometric yield and acetification rate were improved effectively. As the final result, a titer of 93.09 +/- 0.24g/L acetic acid was achieved, the average acetification rate was enhanced to a level of 1.83 +/- 10.01 g/L/h, and the vinegar stoichiometric yield was promoted to 93.97 +/- 0.16%. The strategy and practice worked out from this study provided a valuable reference for performing large scale vinegar fermentation with higher strength. (C) 2014 Elsevier Ltd. All rights reserved.
C1 [Qi, Zhengliang; Yang, Hailin; Xia, Xiaole; Wang, Wu; Yu, Xiaobin] Jiangnan Univ, Sch Biotechnol, Key Lab Ind Biotechnol, Minist Educ, Wuxi 214122, Peoples R China.
   [Qi, Zhengliang] Shandong Acad Sci, Key Lab Appl Microbiol Shandong Prov, Ctr Biotechnol, Jinan 250014, Peoples R China.
   [Quan, Wu] Xuzhou Hengshun Wantong Food Brewing Co, Xuzhou 221003, Peoples R China.
RP Wang, W (reprint author), Jiangnan Univ, Sch Biotechnol, Key Lab Ind Biotechnol, Minist Educ, Wuxi 214122, Peoples R China.
EM wangwu@jiangnan.edu.cn
FU National Natural Science Foundation of China [31301540]; Program of the
   Innovation Plan of Jiangsu Province [CXZZ11_0487]; Ph.D. Students
   Program of Jiangnan University [JUDCF11009]; Scientific Program of
   Jiangnan University [JUSRP111A25]; Key Laboratory of Industrial
   Biotechnology, Ministry of Education, China [KLIB-KF201006]; Priority
   Academic Program Development of Jiangsu Higher Education Institutions;
   111 Project [111-2-06]
FX This work was supported by National Natural Science Foundation of China
   (Grant No. 31301540), the Program of the Innovation Plan of Jiangsu
   Province (CXZZ11_0487), the Ph.D. Students Program of Jiangnan
   University (JUDCF11009), Scientific Program of Jiangnan University (No.
   JUSRP111A25), the program of the Key Laboratory of Industrial
   Biotechnology, Ministry of Education, China (No. KLIB-KF201006), the
   Priority Academic Program Development of Jiangsu Higher Education
   Institutions, the 111 Project (No. 111-2-06).
CR Anderlei T, 2004, BIOCHEM ENG J, V17, P187, DOI 10.1016/S1369-703X(03)00181-5
   Arnold S, 2002, J BIOTECHNOL, V97, P133, DOI 10.1016/S0168-1656(02)00065-2
   Azuma Y, 2009, NUCLEIC ACIDS RES, V37, P5768, DOI 10.1093/nar/gkp612
   Contreras-Zentella M, 2003, J BIOL CHEM, V278, P31473, DOI 10.1074/jbc.M302583200
   de Ory I, 2004, J FOOD ENG, V63, P39, DOI 10.1016/S0260-8774(03)00280-2
   de Ory I, 2002, J FOOD ENG, V52, P31, DOI 10.1016/S0260-8774(01)00082-6
   Ebner H, 1995, BIOTECHNOLOGY MULTIV, V9, P579
   Garcia-Garcia I, 2007, J FOOD ENG, V80, P460, DOI 10.1016/j.jfoodeng.2006.05.028
   Garrido-Vidal D, 2003, BIOTECHNOL PROGR, V19, P1468, DOI 10.1021/bp034055r
   Gonzalez-Saiz JM, 2009, J FOOD ENG, V91, P183, DOI 10.1016/j.jfoodeng.2008.08.028
   Gonzalez-Saiz JM, 2009, J FOOD ENG, V93, P89, DOI 10.1016/j.jfoodeng.2009.01.002
   Jimenez-Hornero JE, 2009, BIOCHEM ENG J, V45, P22, DOI 10.1016/j.bej.2009.01.011
   Maestre O, 2008, PROCESS BIOCHEM, V43, P803, DOI 10.1016/j.procbio.2008.03.007
   Ndoye B, 2007, PROCESS BIOCHEM, V42, P1561, DOI 10.1016/j.procbio.2007.08.002
   Qi ZL, 2013, J FOOD ENG, V116, P304, DOI 10.1016/j.jfoodeng.2012.12.029
   Raspor P, 2008, CRIT REV BIOTECHNOL, V28, P101, DOI [10.1080/07388550802046749, 10.1080/07388550802046749 ]
   Romero LE, 1998, BIOPROCESS ENG, V18, P289, DOI 10.1007/s004490050443
   Schleputz T, 2013, PROCESS BIOCHEM, V48, P398, DOI 10.1016/j.procbio.2013.01.009
   Seletzky JM, 2007, BIOTECHNOL BIOENG, V98, P800, DOI 10.1002/bit.21359
   Sengun IY, 2011, FOOD CONTROL, V22, P647, DOI 10.1016/foodcont.2010.11.008
   Tesfaye W, 2002, TRENDS FOOD SCI TECH, V13, P12, DOI 10.1016/S0924-2244(02)00023-7
   Trcek J, 2006, APPL MICROBIOL BIOT, V70, P366, DOI 10.1007/s00253-005-0073-z
   Yamada Y, 2008, INT J FOOD MICROBIOL, V125, P15, DOI 10.1016/j.ijfoodmicro.2007.11.077
NR 23
TC 17
Z9 17
U1 1
U2 46
PU ELSEVIER SCI LTD
PI OXFORD
PA THE BOULEVARD, LANGFORD LANE, KIDLINGTON, OXFORD OX5 1GB, OXON, ENGLAND
SN 1359-5113
EI 1873-3298
J9 PROCESS BIOCHEM
JI Process Biochem.
PD JUL
PY 2014
VL 49
IS 7
BP 1063
EP 1070
DI 10.1016/j.procbio.2014.03.018
PG 8
WC Biochemistry & Molecular Biology; Biotechnology & Applied Microbiology;
   Engineering, Chemical
SC Biochemistry & Molecular Biology; Biotechnology & Applied Microbiology;
   Engineering
GA AK7JV
UT WOS:000338605500001
DA 2019-07-15
ER

PT J
AU Tang, BW
   Ding, JJ
   Yang, YX
   Wu, FH
   Song, FY
AF Tang, Bingwen
   Ding, Jiajia
   Yang, Yongxia
   Wu, Fuhai
   Song, Fenyun
TI Systems biochemical responses of rats to Kansui and vinegar-processed
   Kansui exposure by integrated metabonomics
SO JOURNAL OF ETHNOPHARMACOLOGY
LA English
DT Article
DE Kansui; Vinegar-processed Kansui; NMR; Integrated metabonomic
ID MAGNETIC-RESONANCE-SPECTROSCOPY; TRADITIONAL CHINESE MEDICINE;
   EUPHORBIA-KANSUI; QUANTITATIVE-ANALYSIS; HYDRAZINE TOXICITY; BIOLOGY;
   METABOLISM; CHOLINE; ACTIVATION; PLASMA
AB Ethnopharmacological relevance: The dried root of Kansui (Euphorbia kansui L.) is an effective and commonly used traditional Chinese medicine. Even so, Kansui cannot be satisfactorily applied clinically because of toxic side effects. In China, the most common Kansui-processing method uses vinegar to reduce its toxicity. The present study was designed to investigate the toxic effects caused by Kansui and evaluate detoxification of Kansui by vinegar processing of Kansui.
   Materials and method: Thirty male Sprague Dawley (SD) rats were randomly assigned to five groups of six rats. Two experimental groups were oral gavaged with 7.875 and 15.75 g Kansui/kg body weight, two treated with 7.875 and 15.75 g VP-Kansui/kg body weight for 14 d, and the control group concurrently subjected to oral gavage with only distilled water. On day 14, plasma, liver and kidney tissues were collected from all rats for biochemistry assessments, histopathological examination, and NMR analyses.
   Results: The metabonome of rats treated with Kansui and vinegar-processed (VP-) Kansui was found to differ from that of controls. In liver extracts, the variational metabolites included elevated concentrations of isoleucine, leucine, valine, glutamate, and phenylalanine, with decreased taurine, glucose, and glycogen. However, changes in lysine, methionine, choline, phosphorylcholine, and tyrosine were only observed in Kansui-treated rats. In kidney extracts, prominent changes included elevations in isoleucine, leucine, valine, methionine, creatine/creatinine, and phenylalanine as well as decreased glutamine. Only Kansui treatment induced variations in alanine, lysine, acetate, choline, and phosphorylcholine.
   Conclusion: Perturbations in endogenous metabolites induced by Kansui correlated with disturbances in glycolysis and amino acid and lipid metabolism, while biochemical pathway disorders caused by VP-Kansui only involved glycolysis and amino acid metabolism. All results were confirmed by histopathological examination of liver and kidney tissues and clinical biochemistry analyses. (C) 2014 Elsevier Ireland Ltd. All rights reserved.
C1 [Tang, Bingwen; Ding, Jiajia; Song, Fenyun] Guangdong Pharmaceut Univ, Dept Pharm, Guangzhou 510006, Guangdong, Peoples R China.
   [Yang, Yongxia] Guangdong Pharmaceut Univ, Dept Basic Course, Guangzhou 510006, Guangdong, Peoples R China.
   [Wu, Fuhai] Guangdong Pharmaceut Univ, Sch Publ Hlth, Guangdong Key Lab Mol Epidemiol, Guangzhou 510310, Guangdong, Peoples R China.
RP Wu, FH (reprint author), Guangdong Pharmaceut Univ, Sch Publ Hlth, Guangdong Key Lab Mol Epidemiol, Guangzhou 510006, Guangdong, Peoples R China.
EM fuhaiwu@163.com; songfenyun2011@163.com
FU National Natural Science Foundation of China [21005022]; Guangdong
   Natural Science Foundation [S2011010002512]; Foundation of State Key
   Laboratory of Magnetic Resonance and Atomic and Molecular Physics
   [T151003]; Guangdong Key Laboratory of Molecular Epidemiology
FX We acknowledge the financial support from the National Natural Science
   Foundation of China (21005022), the Guangdong Natural Science Foundation
   (S2011010002512), and the Foundation of State Key Laboratory of Magnetic
   Resonance and Atomic and Molecular Physics (T151003). We acknowledge the
   support from the Guangdong Key Laboratory of Molecular Epidemiology. We
   thank Prof. Jizhu Liu and Prof. Gengfu Chen for helpful discussions of
   the manuscript. We are also thank anonymous referees for some excellent
   suggestions and comments enabling us to further improve the manuscript.
CR Arai K, 2001, HEPATOLOGY, V34, P360, DOI 10.1053/jhep.2001.26515
   Beckwith-Hall BM, 1998, CHEM RES TOXICOL, V11, P260, DOI 10.1021/tx9700679
   CASCALES M, 1992, HEPATOLOGY, V16, P232, DOI 10.1002/hep.1840160134
   Chang JS, 2010, PLANTA MED, V76, P1544, DOI 10.1055/s-0030-1249805
   Chinese Pharmacopoeia Commission, 2010, PHARMACOPOEIA PEOPLE, VI, P81
   Coen M, 2003, CHEM RES TOXICOL, V16, P295, DOI 10.1021/tx0256127
   Craig A, 2006, J PROTEOME RES, V5, P1586, DOI 10.1021/pr0503376
   Deng Y., 2008, TRAD CHIN MED P
   Diao Y.P., 2007, ADVERSE DRUG REACT J, V9, P243
   Ding A.W., 2008, P 8 NAT S NAT MED MA, P656
   Ding LN, 2009, J PROTEOME RES, V8, P2882, DOI 10.1021/pr9000256
   Garrod S, 2005, CHEM RES TOXICOL, V18, P115, DOI 10.1021/tx0498915
   Geng T., 2008, CENT S PHARM, V6, P385
   Griffin JL, 2001, FEBS LETT, V509, P263, DOI 10.1016/S0014-5793(01)03175-1
   Guo J, 2012, MOLECULES, V17, P11826, DOI 10.3390/molecules171011826
   Han X.Y., 1980, J MED RES, V5, P8
   HOLMES E, 1994, ANAL BIOCHEM, V220, P284, DOI 10.1006/abio.1994.1339
   Holmes E., 2010, HUBEI J TRADIT CHIN, V32, P77
   Huang H.Y., 2008, CHINA PHARM, V17, P3
   HUXTABLE RJ, 1992, PHYSIOL REV, V72, P101
   Hwang GS, 2010, AM J PHYSIOL-RENAL, V298, pF461, DOI 10.1152/ajprenal.00389.2009
   Jiang LM, 2012, J PROTEOME RES, V11, P3848, DOI 10.1021/pr3003529
   Khiev P, 2012, ARCH PHARM RES, V35, P1553, DOI 10.1007/s12272-012-0905-1
   Klein J, 2000, J NEURAL TRANSM, V107, P1027, DOI 10.1007/s007020070051
   Li P, 2009, J TRADIT CHIN MED, V29, P153, DOI 10.1016/S0254-6272(09)60054-6
   MATSUMOTO T, 1992, PLANTA MED, V58, P255, DOI 10.1055/s-2006-961447
   Nicholls AW, 2001, CHEM RES TOXICOL, V14, P975, DOI 10.1021/tx000231j
   Nicholson JK, 2006, MOL SYST BIOL, V2, DOI 10.1038/msb4100095
   Nicholson JK, 2003, NAT REV DRUG DISCOV, V2, P668, DOI 10.1038/nrd1157
   Nunomura S, 2006, BIOL PHARM BULL, V29, P286, DOI 10.1248/bpb.29.286
   Rull A, 2009, BIOCHIMIE, V91, P1053, DOI 10.1016/j.biochi.2009.04.019
   Sheedy JR, 2013, METHODS MOL BIOL, V1055, P81, DOI 10.1007/978-1-62703-577-4_7
   Shu XY, 2010, J NAT MED-TOKYO, V64, P98, DOI 10.1007/s11418-009-0366-0
   Solanky KS, 2003, ANAL BIOCHEM, V323, P197, DOI 10.1016/j.ab.2003.08.028
   Tang BW, 2012, J ETHNOPHARMACOL, V141, P134, DOI 10.1016/j.jep.2012.02.011
   Tang HR, 2004, ANAL BIOCHEM, V325, P260, DOI 10.1016/j.ab.2003.10.033
   TJOA S, 1991, ANAL BIOCHEM, V197, P77, DOI 10.1016/0003-2697(91)90358-Z
   Trygg J, 2002, J CHEMOMETR, V16, P283, DOI 10.1002/cem.724
   Trygg J, 2002, J CHEMOMETR, V16, P119, DOI 10.1002/cem.695
   Trygg J, 2003, J CHEMOMETR, V17, P53, DOI 10.1002/cem.775
   Wang HY, 2012, PHYTOTHER RES, V26, P853, DOI 10.1002/ptr.3640
   Wang M, 2005, PHYTOTHER RES, V19, P173, DOI 10.1002/ptr.1624
   Wang YL, 2007, J PROTEOME RES, V6, P1846, DOI 10.1021/pr060685n
   Wei L, 2009, TOXICOL APPL PHARM, V234, P314, DOI 10.1016/j.taap.2008.11.010
   Yan Xiaojing, 2012, Zhongguo Zhong Yao Za Zhi, V37, P1667
   Yang Z.J., 2006, TRADIT CHIN MED RES, V19, P15
   ZEISEL SH, 1983, J PHARMACOL EXP THER, V225, P320
   Zhang HX, 2011, PLOS ONE, V6, DOI 10.1371/journal.pone.0020862
   [郑维发 Zheng Weifa], 2004, [中草药, Chinese Traditional and Herbal Drugs], V35, P65
   Zheng WF, 1998, PLANTA MED, V64, P754, DOI 10.1055/s-2006-957574
NR 50
TC 17
Z9 20
U1 0
U2 35
PU ELSEVIER IRELAND LTD
PI CLARE
PA ELSEVIER HOUSE, BROOKVALE PLAZA, EAST PARK SHANNON, CO, CLARE, 00000,
   IRELAND
SN 0378-8741
J9 J ETHNOPHARMACOL
JI J. Ethnopharmacol.
PD APR 28
PY 2014
VL 153
IS 2
BP 511
EP 520
DI 10.1016/j.jep.2014.03.022
PG 10
WC Plant Sciences; Chemistry, Medicinal; Integrative & Complementary
   Medicine; Pharmacology & Pharmacy
SC Plant Sciences; Pharmacology & Pharmacy; Integrative & Complementary
   Medicine
GA AG7QN
UT WOS:000335613000025
PM 24631960
DA 2019-07-15
ER

PT J
AU Ramos, B
   Brandao, TRS
   Teixeira, P
   Silva, CLM
AF Ramos, B.
   Brandao, T. R. S.
   Teixeira, P.
   Silva, C. L. M.
TI Balsamic vinegar from Modena: An easy and effective approach to reduce
   Listeria monocytogenes from lettuce
SO FOOD CONTROL
LA English
DT Article
DE Listeria monocytogenes; Iceberg lettuce; Balsamic vinegar from Modena;
   Acetic acid; Antilisterial activity
ID ESCHERICHIA-COLI; ICEBERG LETTUCE; MICROBIAL-CONTAMINATION;
   SALMONELLA-TYPHIMURIUM; THERMAL INACTIVATION; VEGETABLE SALADS;
   PREVALENCE; EXTRACTS; EFFICACY; STORAGE
AB The microbiological safety of fresh produce is a significant concern of consumers and industry. After applying at an inoculated level (6-7 log CFU/mL) of Listeria monocytogenes on Iceberg lettuce, the antilisterial properties of balsamic vinegar from Modena, white wine vinegar and acetic acid solutions were investigated.
   Different proportions of the vinegars, acetic acid (58.7 g/L), and deionized water were evaluated to determine the role of those solutions at the stage of washing Iceberg lettuce to remove L. monocytogenes. The maximum observed log reduction of L monocytogenes was 2.15 0.04 for balsamic vinegar (50% (v/ v)), 1.18 +/- 0.06 for white wine vinegar ((50% (v/v)) and 1.13 +/- 0.06 for acetic acid ((50% (v/v)). Washing with water only reduces 0.05 +/- 0.04 log CFU/mL of L. monocytogenes numbers.
   Listeria reductions observed for balsamic vinegar are similar or higher than those of chlorine-based sanitizers evaluated in other studies with lettuce. In the case of balsamic vinegar solutions, Listeria inhibition followed a linear reduction according to the model: Log (N/N-0) = 4.09 x balsamic vinegar proportion % (v/v) 0.13; R-2 = 0.95. Balsamic vinegar washings may be a promising method for reducing other foodborne pathogens present in produce or other foods, at home and retail environments. (C) 2014 Elsevier Ltd. All rights reserved.
C1 [Ramos, B.; Brandao, T. R. S.; Teixeira, P.; Silva, C. L. M.] Univ Catolica Portuguesa, Ctr Reg Porto, Escola Super Biotecnol, CBQF, P-4200072 Oporto, Portugal.
RP Silva, CLM (reprint author), Univ Catolica Portuguesa, Ctr Reg Porto, Escola Super Biotecnol, CBQF, Rua Dr Antonio Bernardino Almeida, P-4200072 Oporto, Portugal.
EM clsilva@porto.ucp.pt
RI Ramos, Barbara/J-6928-2012; Brandao, Teresa/J-9418-2012; Teixeira,
   Paula/J-8678-2014; Silva, Cristina L.M./A-3568-2013; Ramos,
   Barbara/P-7009-2019
OI Ramos, Barbara/0000-0002-9801-5643; Brandao, Teresa/0000-0002-8857-6471;
   Teixeira, Paula/0000-0002-6296-5137; Silva, Cristina
   L.M./0000-0002-0495-3955; Ramos, Barbara/0000-0002-9801-5643; Ramos,
   Barbara/0000-0003-3797-5605
FU National Funds from FCT - Fundacao para a Ciencia e a Tecnologia
   [PEst-OE/EQB/ LA0016/2011]; Fundo Social Europeu (FSE) through
   fellowships [SFRH/BD/42169/2007, SFRH/BPD/65041/2009,
   SFRH/BPD/41419/2007]
FX This work was supported by National Funds from FCT - Fundacao para a
   Ciencia e a Tecnologia through project PEst-OE/EQB/ LA0016/2011.;
   Financial support for authors Ramos B., Miller F.A. and Brandao T.R.S.
   was provided by FCT and Fundo Social Europeu (FSE) through fellowships
   SFRH/BD/42169/2007, SFRH/BPD/65041/2009 and SFRH/BPD/41419/2007,
   respectively.
CR Akbas MY, 2007, LETT APPL MICROBIOL, V44, P619, DOI 10.1111/j.1472-765X.2007.02127.x
   Akbas MY, 2007, J SCI FOOD AGR, V87, P2609, DOI 10.1002/jsfa.3016
   Baydar NG, 2004, FOOD CONTROL, V15, P335, DOI 10.1016/S0956-7135(03)00083-5
   Behrsing J, 2000, POSTHARVEST BIOL TEC, V19, P187, DOI 10.1016/S0925-5214(00)00092-2
   Chang JM, 2007, FOOD MICROBIOL, V24, P745, DOI 10.1016/j.fm.2007.03.005
   Crepet A, 2007, APPL ENVIRON MICROB, V73, P250, DOI 10.1128/AEM.00351-06
   Domenech E, 2013, FOOD CONTROL, V29, P98, DOI 10.1016/j.foodcont.2012.05.074
   Ells TC, 2006, INT J FOOD MICROBIOL, V111, P34, DOI 10.1016/j.ijfoodmicro.2006.04.033
   Kilonzo-Nthenge A, 2006, J FOOD PROTECT, V69, P330, DOI 10.4315/0362-028X-69.2.330
   Koseki S, 2001, J FOOD PROTECT, V64, P652, DOI 10.4315/0362-028X-64.5.652
   Little CL, 2007, FOOD MICROBIOL, V24, P711, DOI 10.1016/j.fm.2007.03.009
   Luber P, 2011, FOOD CONTROL, V22, P1535, DOI 10.1016/j.foodcont.2011.01.008
   Cordano AM, 2009, INT J FOOD MICROBIOL, V132, P176, DOI 10.1016/j.ijfoodmicro.2009.04.008
   Miller FA, 2011, FOOD CONTROL, V22, P20, DOI 10.1016/j.foodcont.2010.06.004
   Miller FA, 2009, INT J FOOD MICROBIOL, V133, P121, DOI 10.1016/j.ijfoodmicro.2009.05.007
   Miller FA, 2009, FOOD CONTROL, V20, P1151, DOI 10.1016/j.foodcont.2009.03.007
   Nastou A, 2012, INT J FOOD MICROBIOL, V159, P247, DOI 10.1016/j.ijfoodmicro.2012.09.003
   *NP, 1989, 32641989 NP
   Oliveira DA, 2013, J BIOTECHNOL, V164, P423, DOI 10.1016/j.jbiotec.2012.09.014
   Olmez H, 2010, LWT-FOOD SCI TECHNOL, V43, P964, DOI 10.1016/j.lwt.2010.02.005
   PARK S-H, 2011, J FOOD SCI, V76, P293
   Plessi M, 2006, J FOOD COMPOS ANAL, V19, P49, DOI 10.1016/J.JFCA.2004.10.008
   Ramos B, 2013, INNOV FOOD SCI EMERG, V20, P1, DOI 10.1016/j.ifset.2013.07.002
   Rhodes PL, 2006, INT J FOOD MICROBIOL, V107, P281, DOI 10.1016/j.ijfoodmicro.2005.10.022
   Rico D, 2007, TRENDS FOOD SCI TECH, V18, P373, DOI 10.1016/j.tifs.2007.03.011
   Vaquero MJR, 2007, FOOD CONTROL, V18, P587, DOI 10.1016/j.foodcont.2006.02.005
   Samara A, 2009, INT J FOOD MICROBIOL, V129, P1, DOI 10.1016/j.ijfoodmicro.2008.10.023
   Sant'Ana AS, 2012, INT J FOOD MICROBIOL, V155, P1, DOI 10.1016/j.ijfoodmicro.2011.12.036
   Sengun IY, 2004, INT J FOOD MICROBIOL, V96, P301, DOI 10.1016/j.ijfoodmicro.2004.04.010
   Senorans FJ, 2003, CRIT REV FOOD SCI, V43, P507, DOI 10.1080/10408690390246341
   Shen C, 2009, INT J FOOD MICROBIOL, V132, P9, DOI 10.1016/j.ijfoodmicro.2009.03.008
   Varma JK, 2007, CLIN INFECT DIS, V44, P521, DOI 10.1086/509920
   Vijayakumar C, 2002, FOOD MICROBIOL, V19, P383, DOI [10.1006/fmic.2002.0459, 10.1006/yfmic.459]
   Warriner K., 2005, Improving the safety of fresh fruit and vegetables, P3, DOI 10.1533/9781845690243.1.3
   Yang H, 2009, J FOOD PROTECT, V72, P1201, DOI 10.4315/0362-028X-72.6.1201
   Zhang S, 1996, FOOD MICROBIOL, V13, P311, DOI 10.1006/fmic.1996.0037
NR 36
TC 9
Z9 9
U1 1
U2 35
PU ELSEVIER SCI LTD
PI OXFORD
PA THE BOULEVARD, LANGFORD LANE, KIDLINGTON, OXFORD OX5 1GB, OXON, ENGLAND
SN 0956-7135
EI 1873-7129
J9 FOOD CONTROL
JI Food Control
PD AUG
PY 2014
VL 42
BP 38
EP 42
DI 10.1016/j.foodcont.2014.01.029
PG 5
WC Food Science & Technology
SC Food Science & Technology
GA AG0LG
UT WOS:000335106400007
DA 2019-07-15
ER
