# Supplementary material for: Knowledge Domain and Emerging Trends in Vinegar Research: A Bibliometric Review of the Literature from WoSCC
Source: Foods. 2020 Feb 10;9(2):166. doi: 10.3390/foods9020166 (PMC7074530; doi:10.3390/foods9020166)
Supplement: Supplementary file 1 [file foods-09-00166-s001.zip › Supplementary files/Supplementary Material/WoSCC dataset for CiteSpace/data/download2015_0x5unique.txt]

PT J
AU Wang, ZB
   Shao, SP
   Zhang, CS
   Lu, DL
   Ma, HL
   Ren, XF
AF Wang, Zhenbin
   Shao, Shuping
   Zhang, Cunsheng
   Lu, Daoli
   Ma, Haile
   Ren, Xiaofeng
TI Pretreatment of vinegar residue and anaerobic sludge for enhanced
   hydrogen and methane production in the two-stage anaerobic system
SO INTERNATIONAL JOURNAL OF HYDROGEN ENERGY
LA English
DT Article
DE Anaerobic digestion; Two stage; Vinegar residue; Acid pretreatment;
   Hydrogen
ID BIOHYDROGEN PRODUCTION; WHEAT-STRAW; FOOD WASTE; SEWAGE-SLUDGE; ACID;
   FERMENTATION; DIGESTION
AB To enhance the conversion of vinegar residue to bio-energy gas, pretreatment of vinegar residue and anaerobic sludge were investigated in a two-stage anaerobic system. SEM and XRD were applied to observe the variation of cellulosic materials in vinegar residue. Alkaline and acid pretreatments were applied. The alkaline pretreatment of anaerobic sludge was an effective approach for hydrogenogen enrichment. Compared with oxalic acid, hydrochloric acid released more organic substrates. Analysis of SEM and XRD illustrated that the amorphous cellulosic structure of vinegar residue was significantly disintegrated by acid. The higher hydrogen yield, the shorter lag phase and digestion time indicated that the performance of anaerobic digestion was enhanced by pretreatment of vinegar residue and anaerobic sludge. The fracture of cellulosic materials and the higher concentration of reducing sugar explained the higher efficiency of the two-stage anaerobic digestion. Copyright (C) 2015, Hydrogen Energy Publications, LLC. Published by Elsevier Ltd. All rights reserved.
C1 [Wang, Zhenbin; Shao, Shuping; Zhang, Cunsheng; Lu, Daoli; Ma, Haile; Ren, Xiaofeng] Jiangsu Univ, Sch Food & Biol Engn, Zhenjiang 212013, Peoples R China.
   [Ren, Xiaofeng] Tianjin Univ Sci & Technol, Key Lab Ind Fermentat Microbiol, Minist Educ, Tianjin 300457, Peoples R China.
RP Zhang, CS (reprint author), Jiangsu Univ, Sch Food & Biol Engn, Zhenjiang 212013, Peoples R China.
EM zhangcs@mail.ujs.edu.cn
FU 863 Research Program of China [2013AA100203]; Priority Academic Program
   Development of Jiangsu Higher Education Institutions [BE2012714]; Key
   Technology R&D Program of Jiangsu [BE2012714]; Research Foundation for
   Advanced Talents of Jiangsu University [14JDG025]; Jiangsu Planned
   Projects for Postdoctoral Research Funds [1401067B]; College Student
   Scientific Research Project of Jiangsu University [Y13A067]; China
   Postdoctoral Science Foundation funded project [2014M561589]; Tianjin
   Key Lab of Industrial Microbiology [2014IM002]
FX The present work was supported by the grants from the 863 Research
   Program of China (2013AA100203), the Priority Academic Program
   Development of Jiangsu Higher Education Institutions (BE2012714), the
   Key Technology R&D Program of Jiangsu (BE2012714), the Research
   Foundation for Advanced Talents of Jiangsu University (14JDG025), the
   Jiangsu Planned Projects for Postdoctoral Research Funds (1401067B), the
   College Student Scientific Research Project of Jiangsu University
   (Y13A067), the China Postdoctoral Science Foundation funded project
   (2014M561589) and the Tianjin Key Lab of Industrial Microbiology
   (2014IM002).
CR APHA, 1995, STANDARD METHODS EXA
   Bao M, 2012, ENERGY FUEL, V6, P5872
   Bao MD, 2013, FUEL, V112, P38, DOI 10.1016/j.fuel.2013.04.063
   Busby RL, 2005, HYDROGEN FUEL CELLS, P445
   Cai ML, 2004, ENVIRON SCI TECHNOL, V38, P3195, DOI 10.1021/es0349204
   Cui MJ, 2012, INT J HYDROGEN ENERG, V37, P1120, DOI 10.1016/j.ijhydene.2011.02.078
   Giordano A, 2011, BIORESOURCE TECHNOL, V102, P4474, DOI 10.1016/j.biortech.2010.12.106
   Hou Y, 2011, RENEW ENERGY RESOUR, V29, P85
   Kabel MA, 2007, BIORESOURCE TECHNOL, V98, P2034, DOI 10.1016/j.biortech.2006.08.006
   Kim M, 2013, INT J HYDROGEN ENERG, V38, P8648, DOI 10.1016/j.ijhydene.2013.04.079
   Konan P, 2009, BIOTECHNOL BIOENG, V105, P899
   Lay JJ, 1999, WATER RES, V33, P2579, DOI 10.1016/S0043-1354(98)00483-7
   Li Q, 2014, BIOMASS BIOENERG, V64, P220, DOI 10.1016/j.biombioe.2014.03.053
   MILLER GL, 1959, ANAL CHEM, V31, P426, DOI 10.1021/ac60147a030
   Nissila ME, 2014, BIOMASS BIOENERG, V67, P145, DOI 10.1016/j.biombioe.2014.04.035
   Ozmihci S, 2011, INT J HYDROGEN ENERG, V36, P2111, DOI 10.1016/j.ijhydene.2010.11.033
   Pakarinen OM, 2011, INT J HYDROGEN ENERG, V36, P14401, DOI 10.1016/j.ijhydene.2011.08.028
   Pedersen M, 2010, PROCESS BIOCHEM, V45, P1181, DOI 10.1016/j.procbio.2010.03.020
   Pu YQ, 2006, CARBOHYD RES, V341, P591, DOI 10.1016/j.carres.2005.12.012
   Quemeneur M, 2012, INT J HYDROGEN ENERG, V37, P10639, DOI 10.1016/j.ijhydene.2012.04.083
   Quemeneur M, 2012, INT J HYDROGEN ENERG, V37, P3150, DOI 10.1016/j.ijhydene.2011.11.033
   Sannigrahi P, 2010, CARBOHYD RES, V345, P965, DOI 10.1016/j.carres.2010.02.010
   Song WL, 2010, INT J HYDROGEN ENERG, V35, P3141, DOI 10.1016/j.ijhydene.2009.09.102
   Song ZT, 2014, LIVEST SCI, V167, P292, DOI 10.1016/j.livsci.2014.05.030
   Wang L, 2006, BIOMASS BIOENERG, V30, P177, DOI 10.1016/j.biombioe.2005.11.010
   Wu JN, 2013, BIORESOURCE TECHNOL, V144, P344, DOI 10.1016/j.biortech.2013.07.001
   Yang ZM, 2011, INT J HYDROGEN ENERG, V36, P3465, DOI 10.1016/j.ijhydene.2010.12.018
   Zhang CS, 2014, RENEW SUST ENERG REV, V38, P383, DOI 10.1016/j.rser.2014.05.038
   Zhang CS, 2013, BIORESOURCE TECHNOL, V129, P170, DOI 10.1016/j.biortech.2012.10.138
   Zhong M, 2012, PARTICUOLOGY, V10, P35, DOI 10.1016/j.partic.2011.05.006
NR 30
TC 22
Z9 25
U1 5
U2 58
PU PERGAMON-ELSEVIER SCIENCE LTD
PI OXFORD
PA THE BOULEVARD, LANGFORD LANE, KIDLINGTON, OXFORD OX5 1GB, ENGLAND
SN 0360-3199
EI 1879-3487
J9 INT J HYDROGEN ENERG
JI Int. J. Hydrog. Energy
PD APR 13
PY 2015
VL 40
IS 13
BP 4494
EP 4501
DI 10.1016/j.ijhydene.2015.02.029
PG 8
WC Chemistry, Physical; Electrochemistry; Energy & Fuels
SC Chemistry; Electrochemistry; Energy & Fuels
GA CE4FA
UT WOS:000351785300008
DA 2019-07-15
ER

PT J
AU Spinosa, WA
   dos Santos, V
   Galvan, D
   Fiorio, JL
   Gomez, RJHC
AF Spinosa, Wilma Aparecida
   dos Santos Junior, Vitorio
   Galvan, Diego
   Fiorio, Jhonatan Luiz
   Hernan Castro Gomez, Raul Jorge
TI Vinegar rice (Oryza sativa L.) produced by a submerged fermentation
   process from alcoholic fermented rice
SO FOOD SCIENCE AND TECHNOLOGY
LA English
DT Article
DE submerged fermentation; microfiltration; acetic acid bacteria; vinegar
ID ACETIC-ACID BACTERIA; VOLATILE COMPOUNDS; SPECTROSCOPY
AB Considering the limited availability of technology for the production of rice vinegar and also due to the potential consumer product market, this study aimed to use alcoholic fermented rice (rice wine (Oryza sativa L.)) for vinegar production. An alcoholic solution with 6.28% (w/v) ethanol was oxidized by a submerged fermentation process to produce vinegar. The process of acetic acid fermentation occurred at 30 +/- 0.3 degrees C in a FRINGS (R) Acetator (Germany) for the production of vinegar and was followed through 10 cycles. The vinegar had a total acidity of 6.85% (w/v), 0.17% alcohol (w/v), 1.26% (w/v) minerals and 1.78% (w/v) dry extract. The composition of organic acids present in rice vinegar was: cis-aconitic acid (6 mg/L), maleic acid (3 mg/L), trans-aconitic acid (3 mg/L), shikimic + succinic acid (4 mg/L), lactic acid (300 mg/L), formic acid (180 mg/L), oxalic acid (3 mg/L), fumaric acid (3 mg/L) and itaconic acid (1 mg/L).
C1 [Spinosa, Wilma Aparecida; dos Santos Junior, Vitorio; Galvan, Diego; Fiorio, Jhonatan Luiz; Hernan Castro Gomez, Raul Jorge] Univ Estadual Londrina, Ctr Ciencias Agr, Dept Ciencia & Tecnol Alimentos, Londrina, PR, Brazil.
RP Spinosa, WA (reprint author), Univ Estadual Londrina, Ctr Ciencias Agr, Dept Ciencia & Tecnol Alimentos, Londrina, PR, Brazil.
EM wilma.spinosa@uel.br
FU State University of Londrina (UEL), CNPq
FX The authors thank the State University of Londrina (UEL), CNPq for a
   scholarship as well as Gerhard Feigl and Frings Microdyn from Brazil.
CR Adams M. R., 1998, MICROBIOLOGY FERMENT, V1, P1
   Adams M. R., 2008, FOOD MICROBIOL, V1, P310
   Baena-Ruano S, 2006, PROCESS BIOCHEM, V41, P1160, DOI 10.1016/j.procbio.2005.12.016
   Blankart C. B., 2013, KYKLOS, V66, P497
   Bortolini F., 2001, FOOD SCI TECHNOLOGY, V21, P236
   Budak NH, 2014, J FOOD SCI, V79, pR757, DOI 10.1111/1750-3841.12434
   Chen CX, 2009, FOOD BIOPROD PROCESS, V87, P334, DOI 10.1016/j.fbp.2009.03.003
   Chen QS, 2012, J FOOD SCI, V77, pC222, DOI 10.1111/j.1750-3841.2011.02549.x
   Clarke R.J., 2008, WINE FLAVOUR CHEM
   Dato MCF, 2005, BRAZ J MICROBIOL, V36, P70, DOI 10.1590/S1517-83822005000100014
   Fan JF, 2009, J AGR FOOD CHEM, V57, P8683, DOI 10.1021/jf901680y
   Fortes GAC, 2012, J BRAZIL CHEM SOC, V23, P1815, DOI 10.1590/S0103-50532012005000050
   Haruta S, 2006, INT J FOOD MICROBIOL, V109, P79, DOI 10.1016/j.ijfoodmicro.2006.01.015
   Mas A, 2014, SCI WORLD J, DOI 10.1155/2014/394671
   Moretto E., 1988, VINHOS VINAGRES PROC
   Nakamura K, 2010, J AGR FOOD CHEM, V58, P10124, DOI 10.1021/jf100054n
   NANBA A, 1985, J FERMENT TECHNOL, V63, P175
   Qi ZL, 2014, PROCESS BIOCHEM, V49, P1063, DOI 10.1016/j.procbio.2014.03.018
   Qiu J, 2010, J SCI FOOD AGR, V90, P1951, DOI 10.1002/jsfa.4040
   Reddy LV, 2008, PROCESS BIOCHEM, V43, P748, DOI 10.1016/j.procbio.2008.02.020
   Rizzon L. A., 1998, Brazilian Journal of Food Technology, V1, P25
   Schleputz T, 2013, PROCESS BIOCHEM, V48, P398, DOI 10.1016/j.procbio.2013.01.009
   Silva ME, 2007, BRAZ J CHEM ENG, V24, P163, DOI 10.1590/S0104-66322007000200001
   Solieri L, 2009, VINEGARS WORLD
   Tessaro D, 2010, ACTA SCI-TECHNOL, V32, P201, DOI 10.4025/actascitechnol.v32i2.4275
   Xiao ZB, 2011, J FOOD SCI, V76, pC1125, DOI 10.1111/j.1750-3841.2011.02356.x
   Zancanaro Jr O., 1988, THESIS U SAO PAULO S
NR 27
TC 5
Z9 5
U1 2
U2 31
PU SOC BRASILEIRA CIENCIA TECNOLOGIA ALIMENTOS
PI CAMPINAS
PA AV BRASIL 2880, CAXIA POSTAL 271 CEP 13001-970, CAMPINAS, SAO PAULO
   00000, BRAZIL
SN 0101-2061
EI 1678-457X
J9 FOOD SCI TECH-BRAZIL
JI Food Sci. Technol.
PD JAN-MAR
PY 2015
VL 35
IS 1
BP 196
EP 201
DI 10.1590/1678-457X.6605
PG 6
WC Food Science & Technology
SC Food Science & Technology
GA CI4NG
UT WOS:000354726300028
OA DOAJ Gold
DA 2019-07-15
ER

PT J
AU Nakhaee, S
   Nasiri, A
   Waghei, Y
   Morshedi, J
AF Nakhaee, Samaneh
   Nasiri, Ahmad
   Waghei, Yadollah
   Morshedi, Jamileh
TI Comparison of Avena Sativa, Vinegar, and Hydroxyzine for Uremic Pruritus
   of Hemodialysis Patients A Crossover Randomized Clinical Trial
SO IRANIAN JOURNAL OF KIDNEY DISEASES
LA English
DT Article
DE Avena sativa; hydroxyzine; vinegar; pruritus; chronic kidney disease
ID STAGE RENAL-DISEASE; ATOPIC-DERMATITIS; COLLOIDAL OATMEAL; ITCH;
   AVENANTHRAMIDES; OATS; VALIDATION; THERAPY; SCALE
AB Introduction. Uremic pruritus is a common complication in patients with chronic kidney disease. While its cause is not known for certain, different treatments are currently applied. This study aimed to compare the effects of Avena sativa, diluted vinegar, and hydroxyzine on the reduction of uremic pruritus.
   Materials and Methods. In this crossover randomized clinical trial, 23 hemodialysis patients with uremic pruritus were randomly divided into 3 groups. The first group was treated with Avena sativa lotion, twice a day, for as long as 2 weeks; the second group received diluted vinegar; and the third group took hydroxyzine tablets for the same time span. After 3-day-long washout periods, the therapeutic methods were crossed over. The data were collected by a pruritus scale and a visual analogue scale, which were completed before and after the interventions.
   Results. Avena sativa lotion significantly decreased the mean scores of pruritus intensity, consequences, and the verbal descriptor, although it did not have a significant effect on the frequency of pruritus and the pruritic surface. Vinegar and hydroxyzine significantly decreased all of the scores.
   Conclusions. Avena sativa, vinegar, and hydroxyzine were effective in decreasing pruritus. Diluted vinegar and Avena sativa can be used as a complement to hydroxyzine, which is itself a common pharmaceutical therapy.
C1 [Nakhaee, Samaneh] Birjand Univ Med Sci, Fac Nursing & Midwifery, Birjand, Iran.
   [Nasiri, Ahmad] Birjand Univ Med Sci, Hlth Qualitat Res Ctr, Birjand, Iran.
   [Waghei, Yadollah] Birjand Univ Med Sci, Fac Math Sci, Dept Stat, Birjand, Iran.
   [Morshedi, Jamileh] Birjand Univ Med Sci, Iranian Soc Nephrol, Birjand, Iran.
   [Morshedi, Jamileh] Birjand Univ Med Sci, Valiasr Hosp, Birjand, Iran.
RP Nasiri, A (reprint author), Birjand Univ Med Sci, Hlth Qualitat Res Ctr, Birjand, Iran.
EM nasiri2006@bums.ac.ir
RI morshedi, jamileh/N-8708-2017; Nakhaee, Samaneh/N-9039-2017; nasiri,
   ahmad/R-7372-2017
FU Research Council of Birjand University of Medical Sciences
FX Financial support was received from the Research Council of Birjand
   University of Medical Sciences.
CR Brewster UC, 2006, HOSP PHYS, V42, P31
   Cerio R, 2010, J DRUGS DERMATOL, V9, P1116
   Chen CYO, 2007, J NUTR, V137, P1375
   Chen CY, 2004, J NUTR, V134, P1459
   Delavar MA, 1996, SIGN, V53, P70
   Ferrell BR, 2005, TXB PALLIATIVE NURSI, P348
   Fowler JF, 2012, J DRUGS DERMATOL, V11, P804
   Frass M, 2012, OCHSNER J, V12, P45
   Haest C, 2011, BURNS, V37, P939, DOI 10.1016/j.burns.2011.04.007
   Herman SM, 2003, J CUTAN MED SURG, V7, P467, DOI 10.1007/s10227-003-0164-3
   Khalili H, 2006, TEHRAN U MED J, V64, P36
   Kuypers DR, 2004, NEPHROL DIAL TRANSPL, V19, P1895, DOI 10.1093/ndt/gfh202
   Lee HJ, 2011, GREEN HOUSE, V49, P197
   Long BC, 1985, ESSENTIALS MED SURG
   Lupi O, 2011, AN BRAS DERMATOL, V86, P319, DOI 10.1590/S0365-05962011000200015
   Makhlough A, 2013, IRAN J KIDNEY DIS, V7, P42
   Makhlough A, 2010, IRAN J KIDNEY DIS, V4, P137
   Mason MA, 1974, BASIC MED SURG NURSI, P380
   Matheson JD, 2001, J BURN CARE REHABIL, V22, P76, DOI 10.1097/00004630-200101000-00017
   Mettang T, 2015, KIDNEY INT, V87, P685, DOI 10.1038/ki.2013.454
   Millikan Larry E, 2003, Dermatol Ther, V16, P175
   Narita I, 2008, J NEPHROL, V21, P161
   Nasrollahi Ali Reza, 2007, Iran J Kidney Dis, V1, P73
   Nebus J, 2007, J AM ACAD DERMATOL, V56, pAB71
   Oh PJ, 1998, THESIS SEOUL NATL U
   Okada K, 2004, THER APHER DIAL, V8, P419, DOI 10.1111/j.1526-0968.2004.00175.x
   Pacifico A., 2005, J APPL RES, V5, P325
   Pazyar N, 2012, INDIAN J DERMATOL VE, V78, P142, DOI 10.4103/0378-6323.93629
   Pour-Reza-Gholi Fatemeh, 2007, Iran J Kidney Dis, V1, P34
   Reich A, 2012, ACTA DERM-VENEREOL, V92, P497, DOI 10.2340/00015555-1265
   Rivard Jennifer, 2005, Dermatol Ther, V18, P344, DOI 10.1111/j.1529-8019.2005.00032.x
   Singh R, 2013, CRIT REV FOOD SCI, V53, P126, DOI 10.1080/10408398.2010.526725
   Stahl SM, 2014, STAHLS ESSENTIAL PSY, P298
   Sugiyama S, 2010, J NUTR SCI VITAMINOL, V56, P266, DOI 10.3177/jnsv.56.266
   Sur R, 2008, ARCH DERMATOL RES, V300, P569, DOI 10.1007/s00403-008-0858-x
   Wallo W, 2007, J AM ACAD DERMATOL, V56, pAB70
   Wang H, 2010, INT J DERMATOL, V49, P1, DOI 10.1111/j.1365-4632.2009.04249.x
   Wellek S, 2012, DTSCH ARZTEBL INT, V109, P276, DOI 10.3238/arztebl.2012.0276
   Winter CC, 1977, NURSING CARE PATIENT
   Woo TM, 2011, PHARMACOTHERAPEUTICS, P423
   YOSIPOVITCH G, 1993, NEPHROL DIAL TRANSPL, V8, P1129
   Yosipovitch G, 2001, ACTA DERM-VENEREOL, V81, P108
   Yosipovitch G, 2008, CURR ALLERGY ASTHM R, V8, P306, DOI 10.1007/s11882-008-0049-z
   Yosipovitch G, 2007, NEPHROL DIAL TRANSPL, V22, P3268, DOI 10.1093/ndt/gfm375
   Yosipovitch Gil, 2004, Dermatol Nurs, V16, P325
   Zhou L, 2007, THESIS SHANDONG U
NR 46
TC 4
Z9 4
U1 0
U2 0
PU IRANIAN SOC NEPHROLGY
PI TEHRAN
PA APT 12, NO 63, SHAHEED TOUSI ST, DR GHARIB ST, KESHAVARZ BLVD, TEHRAN,
   1419783311, IRAN
SN 1735-8582
EI 1735-8604
J9 IRAN J KIDNEY DIS
JI Iran. J. Kidney Dis.
PD JUL
PY 2015
VL 9
IS 4
BP 316
EP 322
PG 7
WC Urology & Nephrology
SC Urology & Nephrology
GA CQ3BJ
UT WOS:000360476300009
PM 26174460
DA 2019-07-15
ER

PT J
AU Bertelli, D
   Maietti, A
   Papotti, G
   Tedeschi, P
   Bonetti, G
   Graziosi, R
   Brandolini, V
   Plessi, M
AF Bertelli, Davide
   Maietti, Annalisa
   Papotti, Giulia
   Tedeschi, Paola
   Bonetti, Gianpiero
   Graziosi, Riccardo
   Brandolini, Vincenzo
   Plessi, Maria
TI Antioxidant Activity, Phenolic Compounds, and NMR Characterization of
   Balsamic and Traditional Balsamic Vinegar of Modena
SO FOOD ANALYTICAL METHODS
LA English
DT Article
DE Traditional balsamic vinegar of Modena; Balsamic vinegar of Modena; NMR;
   Antioxidant activity
ID REGGIO-EMILIA; CAPACITY; QUALITY
AB The aim of this work is to study the chemical and functional characterization of balsamic vinegar of Modena (BVM) and traditional balsamic vinegars from Modena (TBVM), using different methods to assay the phenolic content and the antioxidant activity. Besides, NMR analysis was used to obtain information about the principal substances in the samples. One hundred and nine samples of both TBVM and BVM were analyzed in all. Despite the observed high intragroup variability, the statistical analysis showed statistically significant differences between TBVM and BVM. The TBVMs are richer in phenolics, flavonoids, and tannins and show higher antioxidant capacity than BVMs. The general discriminant analysis (GDA) model including all the compositional and NMR data was able to group the samples according to the type of vinegar. The first canonical discriminant function explains 92.2 % of the total variance, and the leave-one out cross-validation show a predictive capacity of 89.6 %.
C1 [Bertelli, Davide; Papotti, Giulia; Graziosi, Riccardo; Plessi, Maria] Univ Modena & Reggio Emilia, Dipartimento Sci Vita, I-41125 Modena, Italy.
   [Maietti, Annalisa; Tedeschi, Paola; Bonetti, Gianpiero; Brandolini, Vincenzo] Univ Ferrara, Dipartimento Sci Chim & Farmaceut, I-44121 Ferrara, Italy.
RP Maietti, A (reprint author), Univ Ferrara, Dipartimento Sci Chim & Farmaceut, Via Fossato Mortara 17-19, I-44121 Ferrara, Italy.
EM mttnls@unife.it
RI Bertelli, Davide/D-3475-2015; Plessi, Maria/D-8576-2015
OI Bertelli, Davide/0000-0002-6227-7369; Plessi, Maria/0000-0003-2780-4781
FU "Assessore all'Agricoltura e alla Qualita del Territorio rurale" of the
   province of Modena
FX The "Assessore all'Agricoltura e alla Qualita del Territorio rurale" of
   the province of Modena is acknowledged for the financial efforts
   provided during our research. We also express our thanks to the staff of
   Centro Interdipartimentale Grandi Strumenti (C.I.G.S., Modena, Italy)
   for the assistance during the experimental work.
CR Aadil RM, 2013, FOOD CHEM, V141, P3201, DOI 10.1016/j.foodchem.2013.06.008
   Broadhurst WT, 1978, J SCI FOOD AGR, V29, P788
   Caligiani A, 2007, ANAL CHIM ACTA, V585, P110, DOI 10.1016/j.aca.2006.12.016
   Cirlini M, 2009, FOOD CHEM, V112, P51, DOI 10.1016/j.foodchem.2008.05.037
   Consonni R, 2008, ANAL CHIM ACTA, V611, P31, DOI 10.1016/j.aca.2008.01.065
   Consonni R, 2007, TALANTA, V73, P332, DOI 10.1016/j.talanta.2007.03.045
   Consonni R, 2008, TALANTA, V75, P765, DOI 10.1016/j.talanta.2007.12.005
   Dewanto V, 2002, J AGR FOOD CHEM, V50, P3010, DOI 10.1021/jf0115589
   Falcone PM, 2008, J AGR FOOD CHEM, V56, P7057, DOI 10.1021/jf800706g
   Greco E, 2013, INT J FOOD SCI TECH, V48, P114, DOI 10.1111/j.1365-2621.2012.03166.x
   Henrion R., 1994, MULTIVARIATE DATENAN, P71
   Jimenez A, 2004, ORG LETT, V6, P4583, DOI 10.1021/ol048015f
   Kahkonen MP, 1999, J AGR FOOD CHEM, V47, P3954, DOI 10.1021/jf990146l
   Maisuthisakul P, 2007, FOOD CHEM, V100, P1409, DOI 10.1016/j.foodchem.2005.11.032
   Martins S. I. F. S., 2001, Trends in Food Science & Technology, V11, P364, DOI 10.1016/S0924-2244(01)00022-X
   Masino F, 2005, FOOD CHEM, V92, P673, DOI 10.1016/j.foodchem.2004.08.029
   McLachlan G. J., 1992, DISCRIMINANT ANAL ST
   Popov I., 1999, OXIDANTS ANTIOXIDA B, V300, P96
   Popov IN, 1996, J BIOCHEM BIOPH METH, V31, P1, DOI 10.1016/0165-022X(95)00021-I
   Prior RL, 2005, J AGR FOOD CHEM, V53, P4290, DOI 10.1021/jf0502698
   Re R, 1999, FREE RADICAL BIO MED, V26, P1231, DOI 10.1016/S0891-5849(98)00315-3
   Savorani F, 2010, J MAGN RESON, V202, P190, DOI 10.1016/j.jmr.2009.11.012
   SINGLETON V. L., 1965, AMER J ENOL VITICULT, V16, P144
   Tagliazucchi D, 2010, J FOOD BIOCHEM, V34, P1061, DOI 10.1111/j.1745-4514.2010.00349.x
   Theobald A, 1998, J AGR FOOD CHEM, V46, P1850, DOI 10.1021/jf970912t
   Velioglu YS, 1998, J AGR FOOD CHEM, V46, P4113, DOI 10.1021/jf9801973
   Verzelloni E, 2007, FOOD CHEM, V105, P564, DOI 10.1016/j.foodchem.2007.04.014
   Verzelloni E, 2010, J FOOD BIOCHEM, V34, P152, DOI 10.1111/j.1745-4514.2009.00271.x
NR 28
TC 9
Z9 9
U1 0
U2 41
PU SPRINGER
PI NEW YORK
PA 233 SPRING ST, NEW YORK, NY 10013 USA
SN 1936-9751
EI 1936-976X
J9 FOOD ANAL METHOD
JI Food Anal. Meth.
PD FEB
PY 2015
VL 8
IS 2
BP 371
EP 379
DI 10.1007/s12161-014-9902-y
PG 9
WC Food Science & Technology
SC Food Science & Technology
GA AY6MT
UT WOS:000347681100011
DA 2019-07-15
ER

PT J
AU Nie, ZQ
   Zheng, Y
   Du, HF
   Xie, SK
   Wang, M
AF Nie, Zhiqiang
   Zheng, Yu
   Du, Hongfu
   Xie, Sankuan
   Wang, Min
TI Dynamics and diversity of microbial community succession in traditional
   fermentation of Shanxi aged vinegar
SO FOOD MICROBIOLOGY
LA English
DT Article
DE Vinegar; Microbial community; Microbial succession; Microbial diversity;
   Solid-state fermentation
ID ACETIC-ACID BACTERIA; SOLID-STATE FERMENTATION;
   ACETOBACTER-PASTEURIANUS; BALSAMIC VINEGAR; CHINESE VINEGAR; MATURE
   VINEGAR; TOOL
AB The traditional fermentation of Shanxi aged vinegar (SAV), a well-known traditional Chinese vinegar, generally involves the preparation of starter daqu, starch saccharification, alcoholic fermentation (AF) and acetic acid fermentation (AAF). Dynamics and diversity of microbial community succession in daqu and other fermentation stages were investigated by denaturing gradient gel electrophoresis (DGGE). Results showed that eight bacterial genera and four fungal genera were found in daqu. However, Staphylococcus, Saccharopolyspora, Bacillus, Oceanobacillus, Enterobacter, Streptomyces, Eurotium, Monascus and Pichia in daqu were eradicated during AF. Four bacterial genera and three fungal genera were found in this stage. Weissella, Lactobacillus, Streptococcus, Saccharomyces, and Saccharomycopsis were the dominant microorganisms in the late stage of AF. During AAF, four bacterial genera and four fungal genera were found. Weissella, Streptococcus, Klebsiella, Escherichia, and Cladosporium gradually disappeared; the dominant microorganisms were Acetobacter, Lactobacillus, Saccharomycopsis, and Alternaria in the late stage of AAF. Alpha diversity metrics showed that fungal diversity in daqu was greater than that in AF and AAF. By contrast, bacterial diversity decreased from daqu to AF and increased in the first three days of AAF and then decreased. Hence, these results could help understand dynamics of microbial community succession in continuous fermentation of traditional Chinese vinegars. (C) 2014 Elsevier Ltd. All rights reserved.
C1 [Nie, Zhiqiang; Zheng, Yu; Du, Hongfu; Xie, Sankuan; Wang, Min] Tianjin Univ Sci & Technol, Coll Biotechnol, Minist Educ, Key Lab Ind Fermentat Microbiol, Tianjin 300457, Peoples R China.
RP Wang, M (reprint author), Tianjin Univ Sci & Technol, Coll Biotechnol, Minist Educ, Key Lab Ind Fermentat Microbiol, Tianjin 300457, Peoples R China.
EM minw@tust.edu.cn
OI Nie, Zhiqiang/0000-0002-2000-6296
FU National High Technology Research and Development Program of China
   [2013AA102106, 2012AA022108]; Program for Changjiang Scholars and
   Innovative Research Team in University [IRT1166]; National Natural
   Science Foundation of China [31471722]
FX This work was supported by National High Technology Research and
   Development Program of China (2013AA102106, 2012AA022108), Program for
   Changjiang Scholars and Innovative Research Team in University
   (IRT1166), National Natural Science Foundation of China (31471722).
CR Azuma Y, 2009, NUCLEIC ACIDS RES, V37, P5768, DOI 10.1093/nar/gkp612
   Chen Fusheng, 2009, P243, DOI 10.1007/978-88-470-0866-3_15
   Chen QS, 2012, J FOOD SCI, V77, pC222, DOI 10.1111/j.1750-3841.2011.02549.x
   Chen T., 2013, ACETIC ACID BACT, V2, pe6
   Cleenwerck I, 2008, INT J FOOD MICROBIOL, V125, P2, DOI 10.1016/j.ijfoodmicro.2007.04.017
   Fernandez-Perez R, 2010, FOOD MICROBIOL, V27, P973, DOI 10.1016/j.fm.2010.05.020
   Florez AB, 2006, INT DAIRY J, V16, P1205, DOI 10.1016/j.idairyl.2005.11.008
   Gonzalez A, 2011, INT J FOOD MICROBIOL, V147, P217, DOI 10.1016/j.ijfoodmicro.2011.04.005
   Gullo M, 2008, INT J FOOD MICROBIOL, V125, P46, DOI 10.1016/j.ijfoodmicro.2007.11.076
   Gullo M, 2012, CURR MICROBIOL, V64, P576, DOI 10.1007/s00284-012-0112-9
   Gullo M, 2009, APPL ENVIRON MICROB, V75, P2585, DOI 10.1128/AEM.02249-08
   Hao L, 2008, AM LAB, V40, P20
   Haruta S, 2006, INT J FOOD MICROBIOL, V109, P79, DOI 10.1016/j.ijfoodmicro.2006.01.015
   Hu H.P., 2004, J SHANXI AGR U, V24, P283
   Jung JY, 2011, APPL ENVIRON MICROB, V77, P2264, DOI 10.1128/AEM.02157-10
   Liu DR, 2004, FOOD REV INT, V20, P407, DOI 10.1081/LFRI-200033460
   Magurran A.E, 2004, MEASURING BIOL DIVER
   Mamlouk D, 2013, INDIAN J MICROBIOL, V53, P377, DOI 10.1007/s12088-013-0414-z
   Mamlouk D, 2011, FOOD MICROBIOL, V28, P1374, DOI 10.1016/j.fm.2011.06.009
   Margalef DR, 1957, GEN SYST, V3, P36
   Millet V, 2000, LETT APPL MICROBIOL, V30, P136, DOI 10.1046/j.1472-765X.2000.00684.x
   Nie ZQ, 2013, BIORESOURCE TECHNOL, V148, P325, DOI 10.1016/j.biortech.2013.08.152
   PIELOU EC, 1966, J THEOR BIOL, V10, P370, DOI 10.1016/0022-5193(66)90133-0
   Sengun IY, 2011, FOOD CONTROL, V22, P647, DOI 10.1016/foodcont.2010.11.008
   Seo HN, 2010, J MICROBIOL BIOTECHN, V20, P1322, DOI 10.4014/jmb.1003.03041
   Seo J, 2006, BIOINFORMATICS, V22, P808, DOI 10.1093/bioinformatics/btk052
   Shannon C. E, 1949, MATH THEORY COMMUNIC
   SIMPSON EH, 1949, NATURE, V163, P688, DOI 10.1038/163688a0
   Solieri L, 2006, J APPL MICROBIOL, V101, P63, DOI 10.1111/j.1365-2672.2006.02906.x
   Wei D, 2012, J IND MICROBIOL BIOT, V39, P1219, DOI 10.1007/s10295-012-1117-x
   Wu J.H., 2004, J SHANXI AGR U, V24, P279
   Wu JJ, 2012, ANN MICROBIOL, V62, P1825, DOI 10.1007/s13213-011-0396-1
   Wu JJ, 2012, FOOD MICROBIOL, V30, P289, DOI 10.1016/j.fm.2011.08.010
   Wu JJ, 2010, CURR MICROBIOL, V60, P280, DOI 10.1007/s00284-009-9538-0
   Wu Q, 2013, INT J FOOD MICROBIOL, V166, P323, DOI 10.1016/j.ijfoodmicro.2013.07.003
   Xu W, 2011, FOOD MICROBIOL, V28, P1175, DOI 10.1016/j.fm.2011.03.011
NR 36
TC 34
Z9 39
U1 8
U2 168
PU ACADEMIC PRESS LTD- ELSEVIER SCIENCE LTD
PI LONDON
PA 24-28 OVAL RD, LONDON NW1 7DX, ENGLAND
SN 0740-0020
EI 1095-9998
J9 FOOD MICROBIOL
JI Food Microbiol.
PD MAY
PY 2015
VL 47
BP 62
EP 68
DI 10.1016/j.fm.2014.11.006
PG 7
WC Biotechnology & Applied Microbiology; Food Science & Technology;
   Microbiology
SC Biotechnology & Applied Microbiology; Food Science & Technology;
   Microbiology
GA AY5OL
UT WOS:000347621700007
PM 25583338
DA 2019-07-15
ER
