# Supplementary material for: Knowledge Domain and Emerging Trends in Vinegar Research: A Bibliometric Review of the Literature from WoSCC
Source: Foods. 2020 Feb 10;9(2):166. doi: 10.3390/foods9020166 (PMC7074530; doi:10.3390/foods9020166)
Supplement: Supplementary file 1 [file foods-09-00166-s001.zip › Supplementary files/Supplementary Material/WoSCC dataset for CiteSpace/data/download2015_10x5unique.txt]

PT J
AU Li, J
   Zhang, YY
   Fan, JF
AF Li Jing
   Zhang Yanyan
   Fan Junfeng
TI Acetic acid in aged vinegar affects molecular targets for thrombus
   disease management
SO FOOD & FUNCTION
LA English
DT Article
ID PLATELET ACTIVATION; ANTIPLATELET; CYCLOOXYGENASE-1; INHIBITION;
   SYNTHASE; RECEPTOR
AB To elucidate the mechanism underlying the action of dietary vinegar on antithrombotic activity, acetic acid, the main acidic component of dietary vinegar, was used to determine antiplatelet and fibrinolytic activity. The results revealed that acetic acid significantly inhibits adenosine diphosphate (ADP)-, collagen-, thrombin-, and arachidonic acid (AA)-induced platelet aggregation. Acetic acid (2.00 mM) reduced AA-induced platelet aggregation to approximately 36.82 +/- 1.31%, and vinegar (0.12 mL L-1) reduced the platelet aggregation induced by AA to 30.25 +/- 1.34%. Further studies revealed that acetic acid exerts its effects by inhibiting cyclooxygenase-1 and the formation of thromboxane-A(2). Organic acids including acetic acid, formic acid, lactic acid, citric acid, and malic acid also showed fibrinolytic activity; specifically, the fibrinolytic activity of acetic acid amounted to 1.866 IU urokinase per mL. Acetic acid exerted its fibrinolytic activity by activating plasminogen during fibrin crossing, thus leading to crosslinked fibrin degradation by the activated plasmin. These results suggest that organic acids in dietary vinegar play important roles in the prevention and cure of cardiovascular diseases.
C1 [Li Jing; Fan Junfeng] Beijing Forestry Univ, Coll Biosci & Biotechnol, Beijing, Peoples R China.
   [Zhang Yanyan] Beijing Agr Univ, Food Sci & Engn Coll, Beijing 100094, Peoples R China.
   [Fan Junfeng] Beijing Forestry Univ, Beijing Key Lab Forest Food Proc & Safety, Beijing, Peoples R China.
RP Fan, JF (reprint author), Beijing Forestry Univ, Coll Biosci & Biotechnol, Beijing, Peoples R China.
EM fanjunfeng@bjfu.edu.cn
FU National Natural Science Foundation of China [31071524]
FX Thanks to the professional editors from Textcheck, who checked and
   corrected the English in this article. Special thanks to the National
   Natural Science Foundation of China (Grant no. 31071524).
CR Broos K, 2012, THROMB RES, V129, P245, DOI 10.1016/j.thromres.2011.11.002
   Chen S. J., 2009, INNOVATION EDITION F, V12, P45
   Cho J, 2008, J CLIN INVEST, V118, P1123, DOI 10.1172/JCI34134
   De Candia E, 2012, THROMB RES, V129, P250, DOI 10.1016/j.thromres.2011.11.001
   Endale M, 2012, BRIT J PHARMACOL, V167, P109, DOI 10.1111/j.1476-5381.2012.01967.x
   Fan JF, 2011, JARQ-JPN AGR RES Q, V45, P445, DOI 10.6090/jarq.45.445
   Fan JF, 2009, J AGR FOOD CHEM, V57, P8683, DOI 10.1021/jf901680y
   Fu Z. G., 2005, THESIS HUAZHONG U SC
   He LW., 2012, FOOD NUTR CHINA, V18, P65
   Hu X., 2011, INT J FOOD ENG, V7, P1566
   Jackson SP, 2003, J THROMB HAEMOST, V1, P1602, DOI 10.1046/j.1538-7836.2003.00267.x
   Johnston Carol S, 2006, MedGenMed, V8, P61
   Kim H, 2011, BIOMOL THER, V19, P201, DOI 10.4062/biomolther.2011.19.2.201
   Kondo T, 2009, BIOSCI BIOTECH BIOCH, V73, P1837, DOI 10.1271/bbb.90231
   Lee DH, 2013, BIOMOL THER, V21, P54, DOI 10.4062/biomolther.2012.075
   Lee JJ, 2006, VASC PHARMACOL, V45, P148, DOI 10.1016/j.vph.206.04.003
   Li J, 2014, J ETHNOPHARMACOL, V155, P285, DOI 10.1016/j.jep.2014.05.018
   Liu K, 2010, CHINA CONDIMENT, V6, P32
   Liu Z., 2008, MOD FOOD SCI TECHNOL, V8, P751
   Moon CH, 2000, PROSTAG LEUKOTR ESS, V62, P277, DOI 10.1054/plef.2000.0155
   Ogawa N, 2000, J NUTR, V130, P507
   Ryu KH, 2009, THROMB RES, V124, P328, DOI 10.1016/j.thromres.2009.02.010
   Seo EJ, 2012, J PHARMACOL SCI, V118, P245, DOI 10.1254/jphs.11123FP
   Seo EJ, 2011, J ETHNOPHARMACOL, V135, P48, DOI 10.1016/j.jep.2011.02.025
   [沈志远 Shen Zhiyuan], 2005, [食品科学, Food Science], V26, P483
   Tang N., 2013, CHIN J GERONTOL, V1, P222
   Wang J. Q., 2007, HEBEI MED, V13, P1167
   Wang W. G., 2013, FOOD FERMENT TECHNOL, V49, P81
   Wang Xin-Hua, 2011, Zhongguo Shi Yan Xue Ye Xue Za Zhi, V19, P1260
   Woulfe D.S., 2005, J THROMB HAEMOST, V3, P2192
   [向进乐 Xiang Jinle], 2013, [食品科学, Food Science], V34, P356
   Xu Q.P., 2003, CHINA CONDIMENT, V12, P11
   Yamagishi K, 1998, J JPN SOC FOOD SCI, V45, P545
   Yang M., 2011, CHINA MOD MED, V18, P174
   Ying T. Y., 2008, BIOIND TECHNOL, V05, P71
   Yu HY, 2011, FOOD CHEM TOXICOL, V49, P3018, DOI 10.1016/j.fct.2011.09.038
   [余宁华 Yu Ninghua], 2010, [食品与发酵工业, Food and Fermentation Industries], V36, P144
   Zhang L.X., 2012, GUIDE CHINA MED, V10, P454
NR 38
TC 0
Z9 0
U1 0
U2 7
PU ROYAL SOC CHEMISTRY
PI CAMBRIDGE
PA THOMAS GRAHAM HOUSE, SCIENCE PARK, MILTON RD, CAMBRIDGE CB4 0WF, CAMBS,
   ENGLAND
SN 2042-6496
EI 2042-650X
J9 FOOD FUNCT
JI Food Funct.
PY 2015
VL 6
IS 8
BP 2845
EP 2853
DI 10.1039/c5fo00327j
PG 9
WC Biochemistry & Molecular Biology; Food Science & Technology
SC Biochemistry & Molecular Biology; Food Science & Technology
GA CO4KD
UT WOS:000359128700044
PM 26189969
DA 2019-07-15
ER

PT J
AU Wang, LY
   Ren, BB
   Liu, YP
   Lu, Y
   Chang, FQ
   Yang, LX
AF Wang, Liying
   Ren, Beibei
   Liu, Yinping
   Lu, Yang
   Chang, Fengqi
   Yang, Lixin
TI 2-Acetyl-4-tetrahydroxybutylimidazole and 4-methylimidazole in caramel
   colours, vinegar and beverages in China
SO FOOD ADDITIVES & CONTAMINANTS PART B-SURVEILLANCE
LA English
DT Article
DE 2-acetyl-4-tetrahydroxybutylimidazole; 4-methylimidazole; caramel
   colour; vinegar; beverage; UPLC-MS; MS
ID MASS-SPECTROMETRIC QUANTIFICATION; GAS-LIQUID-CHROMATOGRAPHY; ION-PAIR
   EXTRACTION; CARCINOGENIC 4(5)-METHYLIMIDAZOLE; COFFEE
AB A survey of 2-acetyl-4-tetrahydroxybutylimidazole (THI) and 4-methylimidazole (4-MeI) concentrations in caramel colours, vinegar and beverages from the Chinese market were performed by ultrahigh-performance liquid chromatography tandem mass spectrometry (UPLC-MS/MS). In total, 117 samples, 78 caramel colour samples, 23 vinegar samples and 16 beverage samples, were investigated. The results indicated that 4-MeI was found in all samples. THI was found in a part of the samples and also the level range was lower compared to 4-MeI. In caramel colour samples, the concentration level range of THI was 1.0-74.3mg/kg and of 4-MeI was 1.5-1291.8mg/kg. In vinegar samples, the concentration level range of THI was 13.3-119.2 mu g/L and for 4-MeI 111.2-2077.8 mu g/L. In beverage samples, THI was only found in two samples and the concentration level range of 4-MeI was 10.8-307.1 mu g/L. THI and 4-MeI levels in vinegar and beverages were rather low compared with those in caramel colour samples. These observations can be helpful for evaluating individual exposure to THI and 4-MeI from caramel colours, vinegar and beverages in China.
C1 [Wang, Liying; Ren, Beibei; Liu, Yinping; Lu, Yang; Chang, Fengqi; Yang, Lixin] Hebei Prov Ctr Dis Control & Prevent, Shijiazhuang, Peoples R China.
   [Yang, Lixin] Peking Univ, Coll Environm Sci & Engn, State Key Joint Lab Environm Simulat & Pollut Con, Beijing 100871, Peoples R China.
RP Yang, LX (reprint author), Hebei Prov Ctr Dis Control & Prevent, Shijiazhuang, Peoples R China.
EM yanglixin241@163.com
FU Hebei Province platform construction [11966123D]
FX The work was funded by Hebei Province platform construction [Project
   number 11966123D].
CR Casal S, 2002, J CHROMATOGR A, V976, P285, DOI 10.1016/S0021-9673(02)01154-8
   Cunha SC, 2011, J FOOD COMPOS ANAL, V24, P609, DOI 10.1016/j.jfca.2010.08.009
   EFSA, 2011, EFSA J, V9, P103, DOI DOI 10.2903/J.EFSA.2011.2004
   Fernandes JO, 1997, J CHROMATOGR A, V786, P299, DOI 10.1016/S0021-9673(97)00603-1
   FUCHS G, 1975, J AGR FOOD CHEM, V23, P120, DOI 10.1021/jf60197a013
   Hengel M, 2013, J AGR FOOD CHEM, V61, P780, DOI 10.1021/jf304855u
   HOUBEN GF, 1994, TOXICOLOGY, V91, P289, DOI 10.1016/0300-483X(94)90016-7
   Klejdus B, 2006, J SEP SCI, V29, P378, DOI 10.1002/jssc.200500421
   Klejdus B, 2003, ANAL CHIM ACTA, V477, P49, DOI 10.1016/S0003-2670(02)01409-5
   Lee KG, 2013, FOOD CHEM, V136, P1165, DOI 10.1016/j.foodchem.2012.09.025
   Lojkova L, 2006, FOOD ADDIT CONTAM, V23, P963, DOI 10.1080/02652030600717148
   Moon JK, 2011, J AGR FOOD CHEM, V59, P615, DOI 10.1021/jf104098a
   Moretton C, 2011, J AGR FOOD CHEM, V59, P3544, DOI 10.1021/jf104464f
   National Toxicology Program, 2007, Natl Toxicol Program Tech Rep Ser, P1
   Wang JY, 2012, J AGR FOOD CHEM, V60, P917, DOI 10.1021/jf204476x
   WHO, 1971, EV FOOD ADD
   WHO, 1975, TOX EV SOM FOOD COL
   WILKS RA, 1973, J CHROMATOGR, V87, P411, DOI 10.1016/S0021-9673(01)91741-8
   YOSHIKAWA S, 1981, SHOKUHIN EISEIGAKU Z, V22, P189, DOI DOI 10.3358/SHOKUEISHI.22.189
NR 19
TC 6
Z9 6
U1 3
U2 26
PU TAYLOR & FRANCIS LTD
PI ABINGDON
PA 4 PARK SQUARE, MILTON PARK, ABINGDON OX14 4RN, OXON, ENGLAND
SN 1939-3210
EI 1939-3229
J9 FOOD ADDIT CONTAM B
JI Food Addit. Contam. Part B-Surveill.
PD JUL 3
PY 2015
VL 8
IS 3
BP 163
EP 168
DI 10.1080/19393210.2015.1027286
PG 6
WC Chemistry, Applied; Food Science & Technology; Toxicology
SC Chemistry; Food Science & Technology; Toxicology
GA CP3RP
UT WOS:000359799200002
PM 25832559
DA 2019-07-15
ER

PT J
AU Davis, EA
   Wong, D
   Harman, WN
AF Davis, Eric A.
   Wong, David
   Harman, Willard N.
TI Distilled white vinegar (5% acetic acid) as a potential decontamination
   method for adult zebra mussels
SO MANAGEMENT OF BIOLOGICAL INVASIONS
LA English
DT Article
DE zebra mussels; decontamination; vinegar; acute toxicity
AB The spread of zebra mussels into new bodies of water is of great concern in the United States due to their economic and ecological costs. Some government agencies suggest the use of vinegar as a decontamination option but do not provide data to explain this decision. This study examined the toxicity of distilled white vinegar on adult zebra mussels at varying concentrations and exposure times. All tested concentrations (25, 50, 75, and 100%) caused complete mortality within four hours. These results indicate that distilled white vinegar can be used for the decontamination of adult zebra mussels.
C1 [Davis, Eric A.] SUNY Coll Oneonta, Dept Biol, Oneonta, NY 13820 USA.
   [Wong, David; Harman, Willard N.] SUNY Coll Oneonta, Biol Field Stn, 5838 State Highway 80, Cooperstown, NY 13326 USA.
   [Wong, David] Massachusetts Dept Environm Protect, Worcester, MA 01606 USA.
RP Wong, D (reprint author), SUNY Coll Oneonta, Biol Field Stn, 5838 State Highway 80, Cooperstown, NY 13326 USA.
EM daviea84@oneonta.edu; David.W.Wong@state.ma.us;
   Willard.Harman@oneonta.edu
FU New York State Department of Environmental Conservation [69018]
FX This project was funded by New York State Department of Environmental
   Conservation Award Number 69018. Matt Albright and Holly Waterfield of
   the SUNY Oneonta Biological Field Station aided in the use of laboratory
   space and equipment. Experiment design was aided by advice from Ashlie
   Watters. Valuable insight was provided by three anonymous reviewers.
CR Bowman MF, 1998, CAN J ZOOL, V76, P2119, DOI 10.1139/cjz-76-11-2119
   Claudi R, 2012, AQUAT INVASIONS, V7, P21, DOI 10.3391/ai.2012.7.1.003
   Comeau S, 2011, BIOFOULING, V27, P267, DOI 10.1080/08927014.2011.564275
   Connelly NA, 2007, ENVIRON MANAGE, V40, P105, DOI 10.1007/s00267-006-0296-5
   Costa R, 2008, J APPL ECOL, V45, P1712, DOI 10.1111/j.1365-2664.2008.01555.x
   DiVittorio J, 2012, 86682200705 US DEP I
   FISHER SW, 1994, J SHELLFISH RES, V13, P373
   Johnson LE, 2001, ECOL APPL, V11, P1789, DOI 10.2307/3061096
   McCauley RW, 1993, 3 INT ZEBR MUSS C AG
   Nichols SJ, 1992, ZEBRA MUSSELS BIOL I, P733
   Pimentel D, 2005, ENVIRON MANAGE, V35, P692, DOI 10.1007/s00267-004-0214-7
   Pimentel D, 2005, ECOL ECON, V52, P273, DOI 10.1016/j.ecolecon.2004.10.002
   Pucherelli Sherri F., 2014, Journal of Applied Aquaculture, V26, P132, DOI 10.1080/10454438.2013.873756
   Pysek P, 2010, ANNU REV ENV RESOUR, V35, P25, DOI 10.1146/annurev-environ-033009-095548
   United States Army Corps of Engineers, 2002, EC IMP ZEBR MUSS INF
   Watters A, 2011, THESIS
   Zook WJ, 2012, RECOMMENDED UNIFORM
NR 17
TC 3
Z9 3
U1 0
U2 8
PU REGIONAL EURO-ASIAN BIOLOGICAL INVASIONS CENTRE-REABIC
PI HELSINKI
PA PO BOX 3, HELSINKI, 00981, FINLAND
SN 1989-8649
J9 MANAG BIOL INVASION
JI Manag. Biol. Invasion
PD NOV
PY 2015
VL 6
IS 4
BP 423
EP 428
DI 10.3391/mbi.2015.6.4.10
PG 6
WC Biodiversity Conservation
SC Biodiversity & Conservation
GA VB8VR
UT WOS:000422635600010
OA DOAJ Gold
DA 2019-07-15
ER

PT J
AU Zeng, JY
   Cao, XA
   Liu, YH
   Chen, JL
   Ren, KK
AF Zeng, Jiayi
   Cao, Xiaoan
   Liu, Yonghui
   Chen, Jinglin
   Ren, Keke
TI A single cataluminescence sensor based on spectral array and its use in
   the identification of vinegars
SO ANALYTICA CHIMICA ACTA
LA English
DT Article
DE Vinegar; Sensor; Cataluminescence; Chemiluminescence; Spectra
ID LUMINESCENT RESPONSE PROFILES; NEAR-INFRARED SPECTROSCOPY; VOLATILE
   ORGANIC-COMPOUNDS; ELECTRONIC NOSE; CHEMILUMINESCENCE DETECTION;
   DISCRIMINATION; ACETONE; CLASSIFICATION; OPTIMIZATION; RECOGNITION
AB The discrimination of complex mixtures, especially those with very similar compositions, remains a challenging part of chemical analysis. In this paper, a single cataluminescence (CTL) sensor constructed using MgO nanomaterials in a closed reaction cell (CRC) was used to identify vinegars. It may provide an archetype of this type of highly multicomponent system. By scanning the CTL spectra, which were distributed in 15wavelengths during the reaction period, the spectral array patterns of the vinegars were obtained. These functioned as their fingerprints. The CTL signals of the array were then normalized and identified through linear discrimination analysis (LDA). Nine types and eight brands of vinegars and an additional series of artificial samples were tested; the new technique was found to distinguish between them very well. This single sensor demonstrated excellent promise for analysis of complex mixtures in real-world applications and may provide a novel method for identifying very similar complex analytes. (C) 2015 Elsevier B.V. All rights reserved.
C1 [Zeng, Jiayi; Cao, Xiaoan; Liu, Yonghui; Chen, Jinglin; Ren, Keke] Guangzhou Univ, Environm Sci & Engn Inst, Guangzhou 510006, Guangdong, Peoples R China.
RP Cao, XA (reprint author), Guangzhou Univ, Environm Sci & Engn Inst, Guangzhou 510006, Guangdong, Peoples R China.
EM caoxiaoan2003@aliyun.com
FU National Natural Science Foundation of China [21375030, 21075024];
   Science and Technology Project Foundation of Guangzhou Education Bureau
   [2012A009]
FX The authors would like to thank the National Natural Science Foundation
   of China (No. 21375030 and 21075024), Science and Technology Project
   Foundation of Guangzhou Education Bureau (2012A009) for financial
   support.
CR Attia MS, 2011, TALANTA, V84, P27, DOI 10.1016/j.talanta.2010.11.071
   Chen QS, 2011, SENSOR ACTUAT B-CHEM, V159, P294, DOI 10.1016/j.snb.2011.07.009
   Corrado D.N., 2001, BIOTECHNOL AGRON SOC, V5, P159
   de Lerma MDL, 2013, FOOD RES INT, V51, P790, DOI 10.1016/j.foodres.2013.01.036
   Deshmukh S, 2014, ANAL CHIM ACTA, V841, P58, DOI 10.1016/j.aca.2014.05.054
   Francesco F.D., 2001, ATMOS ENVIRON, V35, P1225, DOI DOI 10.1016/S1352-2310(00)00392-7
   Guerreiro TM, 2014, ANAL CHIM ACTA, V838, P86, DOI 10.1016/j.aca.2014.06.009
   Han JY, 2014, NANOSCALE, V6, P3069, DOI 10.1039/c3nr05405e
   Han JY, 2013, ANAL CHEM, V85, P7738, DOI 10.1021/ac400948k
   Hsieh CW, 2013, IND CROP PROD, V50, P904, DOI 10.1016/j.indcrop.2013.08.014
   Junior MMS, 2014, FOOD CHEM, V160, P209, DOI 10.1016/j.foodchem.2014.03.090
   Kong H, 2011, ANALYST, V136, P3643, DOI 10.1039/c1an15382j
   Kong H, 2011, ANAL CHEM, V83, P1867, DOI 10.1021/ac200076c
   Li B, 2013, SENSOR ACTUAT B-CHEM, V177, P1167, DOI 10.1016/j.snb.2012.12.049
   Li ZH, 2015, SENSOR ACTUAT B-CHEM, V207, P498, DOI 10.1016/j.snb.2014.10.100
   Lin HW, 2010, J AM CHEM SOC, V132, P15519, DOI 10.1021/ja107419t
   Liu F, 2008, ANAL CHIM ACTA, V615, P10, DOI 10.1016/j.aca.2008.03.030
   Liu ML, 2010, ANAL CHIM ACTA, V670, P1, DOI 10.1016/j.aca.2010.04.039
   Liu M, 2012, FOOD CONTROL, V26, P564, DOI 10.1016/j.foodcont.2012.02.024
   Manzini S, 2011, TALANTA, V85, P863, DOI 10.1016/j.talanta.2011.04.018
   Marrufo-Curtido A, 2012, LWT-FOOD SCI TECHNOL, V47, P332, DOI 10.1016/j.lwt.2012.01.028
   Okabayashi T, 2005, SENSOR ACTUAT B-CHEM, V108, P515, DOI 10.1016/j.snb.2004.11.085
   Papotti G, 2015, LWT-FOOD SCI TECHNOL, V60, P1017, DOI 10.1016/j.lwt.2014.10.042
   Pardo M, 2000, SENSOR ACTUAT B-CHEM, V69, P397, DOI 10.1016/S0925-4005(00)00499-8
   Pavlou A, 2002, LETT APPL MICROBIOL, V35, P366, DOI 10.1046/j.1472-765X.2002.01197.x
   Perini M, 2014, J AGR FOOD CHEM, V62, P8197, DOI 10.1021/jf5013538
   Peris M, 2013, ANAL CHIM ACTA, V804, P29, DOI 10.1016/j.aca.2013.09.048
   Qiu Q., 2001, FOOD RES DEV, V22, P43
   Rock F, 2008, CHEM REV, V108, P705, DOI 10.1021/cr068121q
   Shi JY, 2013, FOOD CHEM, V138, P192, DOI 10.1016/j.foodchem.2012.10.060
   Su M, 2003, J AM CHEM SOC, V125, P9930, DOI 10.1021/ja035727c
   Thomas F, 2009, ANAL CHIM ACTA, V649, P98, DOI 10.1016/j.aca.2009.07.014
   Uysal RS, 2013, FOOD CHEM, V141, P4333, DOI 10.1016/j.foodchem.2013.06.122
   Yin Y, 2014, J FOOD ENG, V127, P43, DOI 10.1016/j.jfoodeng.2013.11.017
   Zeng JY, 2014, ANAL METHODS-UK, V6, P2633, DOI 10.1039/c4ay00021h
   Zhang LJ, 2014, SENSOR ACTUAT B-CHEM, V205, P82, DOI 10.1016/j.snb.2014.08.064
   Zhang LJ, 2014, ANAL CHEM, V86, P870, DOI 10.1021/ac4034399
   Zhang QY, 2008, SENSOR ACTUAT B-CHEM, V128, P586, DOI 10.1016/j.snb.2007.07.058
   Zhang RK, 2014, ANAL CHEM, V86, P6080, DOI 10.1021/ac5012359
   Zhang RK, 2013, ANAL CHEM, V85, P3802, DOI 10.1021/ac400208k
   Zhang RK, 2011, ANAL CHEM, V83, P8975, DOI 10.1021/ac201776b
NR 41
TC 3
Z9 4
U1 3
U2 43
PU ELSEVIER SCIENCE BV
PI AMSTERDAM
PA PO BOX 211, 1000 AE AMSTERDAM, NETHERLANDS
SN 0003-2670
EI 1873-4324
J9 ANAL CHIM ACTA
JI Anal. Chim. Acta
PD MAR 15
PY 2015
VL 864
BP 64
EP 73
DI 10.1016/j.aca.2015.01.035
PG 10
WC Chemistry, Analytical
SC Chemistry
GA CD8AU
UT WOS:000351318400008
PM 25732428
DA 2019-07-15
ER

PT J
AU Zong, YY
   Lin, J
   Xu, H
   Jia, ZH
   Yang, XP
   Choi, MMF
AF Zong, Yingying
   Lin, Jia
   Xu, Hua
   Jia, Zhihui
   Yang, Xiupei
   Choi, Martin M. F.
TI Optimization and Validation of an HPLC-Photodiode Array Detector Method
   for Determination of Organic Acids in Vinegar
SO JOURNAL OF AOAC INTERNATIONAL
LA English
DT Article
ID PERFORMANCE LIQUID-CHROMATOGRAPHY; TANDEM-MASS-SPECTROMETRY; DIRECT UV
   DETECTION; CAPILLARY-ELECTROPHORESIS; AGED VINEGARS; FRUIT JUICES;
   QUANTIFICATION; SUGARS; WINE; SPECTROSCOPY
AB A novel isocratic RP-HPLC method with UV photodiode array detection for the determination of seven organic acids in vinegar samples was developed and optimized. Samples were analyzed on a C18 (150x4.6 mm id, 5 pm) analytical column. Methanol-0.010 M sodium dihydrogen phosphate buffer adjusted with H3PO4 to pH 2.80 (2 + 98, v/v), was used as the mobile phase. The column oven temperature was optimized at 23.0 degrees C, the flow rate was 0.80 mL/min, and the detection wavelength was 210 nm. Matrix-matched calibration curves were prepared for all analytes, and the correlation coefficients were greater than 0.99. LOD and LOQ ranged from 0.10 to 10.0 and 0.30 to 30.0 mu g/mL, respectively. The results for interday and intraday precision and accuracy fell within the ranges specified. Vinegar samples were quantified by the standard addition method. The main advantages of this method are its selectivity, which is one of the main weaknesses of most methods when determining organic acids in complex matrixes, and its simplicity since little sample preparation is needed. Moreover, it is safe and inexpensive with low organic solvent usage.
C1 [Zong, Yingying; Lin, Jia; Xu, Hua; Jia, Zhihui; Yang, Xiupei] China West Normal Univ, Coll Chem & Chem Engn, Chem Synth & Pollut Control Key Lab Sichuan Prov, Nanchong 637000, Peoples R China.
   [Choi, Martin M. F.] Hong Kong Baptist Univ, Dept Chem, Kowloon Tong, Hong Kong, Peoples R China.
RP Yang, XP (reprint author), China West Normal Univ, Coll Chem & Chem Engn, Chem Synth & Pollut Control Key Lab Sichuan Prov, Nanchong 637000, Peoples R China.
EM xiupeiyang@163.com; mfchoi@hkbu.edu.hk
FU National Natural Science Foundation of China [21277109]; Program for
   Scientific and Technological Innovative Team in Sichuan Provincial
   Universities [2010008]; Student Training Programs for Innovation and
   Entrepreneurship in Sichuan Province [201310638044]
FX Financial supports from the National Natural Science Foundation of China
   (No. 21277109), the Program for Scientific and Technological Innovative
   Team in Sichuan Provincial Universities (No. 2010008), and the Student
   Training Programs for Innovation and Entrepreneurship in Sichuan
   Province (No. 201310638044) are gratefully acknowledged.
CR [Anonymous], 2005, VALIDATION OF ANALYT
   Caligiani A, 2007, ANAL CHIM ACTA, V585, P110, DOI 10.1016/j.aca.2006.12.016
   Castineira A, 2002, J FOOD COMPOS ANAL, V15, P319, DOI 10.1006/jfca.2002.1056
   Chen QS, 2012, FOOD CHEM, V135, P590, DOI 10.1016/j.foodchem.2012.05.011
   Chinnici F, 2005, J FOOD COMPOS ANAL, V18, P121, DOI 10.1016/j.jfca.2004.01.005
   Cocchi M, 2006, TALANTA, V69, P1166, DOI 10.1016/j.talanta.2005.12.032
   Cunha SC, 2002, EUR FOOD RES TECHNOL, V214, P67, DOI 10.1007/s002170100412
   Erro J, 2009, J AGR FOOD CHEM, V57, P4004, DOI 10.1021/jf804003v
   Fernandez-Fernandez R., 2010, J CHROMATOGR A, V72, P55
   Flores P, 2012, FOOD CHEM, V132, P1049, DOI 10.1016/j.foodchem.2011.10.064
   Fushimi T, 2006, BRIT J NUTR, V95, P916, DOI 10.1079/BJN20061740
   Jham GN, 2002, PHYTOCHEM ANALYSIS, V13, P99, DOI 10.1002/pca.629
   Johnston CS, 2004, DIABETES CARE, V27, P281, DOI 10.2337/diacare.27.1.281
   Kotani A, 2004, J AGR FOOD CHEM, V52, P1440, DOI 10.1021/jf0306486
   Leeman M, 2005, EUR J CLIN NUTR, V59, P1266, DOI 10.1038/sj.ejcn.1602238
   Liljeberg H., 1998, EUR J CLIN NUTR, V64, P886
   Lin JT, 2011, FOOD ANAL METHOD, V4, P531, DOI 10.1007/s12161-011-9204-6
   Liu FJ, 2014, FOOD CHEM, V145, P109, DOI 10.1016/j.foodchem.2013.08.035
   Luo MZ, 2013, J AOAC INT, V96, P1048, DOI 10.5740/jaoacint.12-355
   Magne V, 1998, FOOD CHEM, V61, P449, DOI 10.1016/S0308-8146(97)00082-4
   Mato I, 2007, FOOD CHEM, V102, P104, DOI 10.1016/j.foodchem.2006.05.002
   Molnar-Perl I, 1999, J CHROMATOGR A, V845, P181, DOI 10.1016/S0021-9673(99)00296-4
   Morales L. M, 1998, J CHROMATOGR A, V822, P45
   Pares R., 1997, BIOQUIMICA MICROORGA, P53
   Perez-Ruiz T, 2004, J CHROMATOGR A, V1026, P57, DOI 10.1016/j.chroma.2003.10.130
   de Quiros ARB, 2009, TALANTA, V78, P643, DOI 10.1016/j.talanta.2008.11.013
   Sanchez B. J., 2011, TALANTA, V84, P924
   Scarlata CJ, 2010, J CHROMATOGR A, V1217, P2082, DOI 10.1016/j.chroma.2010.01.061
   Zhang H., 2008, EUR FOOD RES TECHNOL, V223, P1187
NR 29
TC 3
Z9 5
U1 3
U2 39
PU AOAC INT
PI GAITHERSBURG
PA 481 N FREDRICK AVE, STE 500, GAITHERSBURG, MD 20877-2504 USA
SN 1060-3271
EI 1944-7922
J9 J AOAC INT
JI J. AOAC Int.
PD MAR-APR
PY 2015
VL 98
IS 2
BP 422
EP 430
DI 10.5740/jaoacint.14-164
PG 9
WC Chemistry, Analytical; Food Science & Technology
SC Chemistry; Food Science & Technology
GA CG5EE
UT WOS:000353313100026
PM 25905749
DA 2019-07-15
ER
