# Supplementary material for: Knowledge Domain and Emerging Trends in Vinegar Research: A Bibliometric Review of the Literature from WoSCC
Source: Foods. 2020 Feb 10;9(2):166. doi: 10.3390/foods9020166 (PMC7074530; doi:10.3390/foods9020166)
Supplement: Supplementary file 1 [file foods-09-00166-s001.zip › Supplementary files/Supplementary Material/WoSCC dataset for CiteSpace/data/download2015_11x5unique.txt]

PT J
AU Chen, GL
   Zheng, FJ
   Sun, J
   Li, ZC
   Lin, B
   Li, YR
AF Chen, Gan-Lin
   Zheng, Feng-Jin
   Sun, Jian
   Li, Zhi-Chun
   Lin, Bo
   Li, Yang-Rui
TI Production and Characteristics of High Quality Vinegar from Sugarcane
   Juice
SO SUGAR TECH
LA English
DT Article
DE Sugarcane juice; Submerged fermentation; Original vinegar; Yeast
ID FERMENTATION; MEAL; ACID
AB A high quality sugarcane original vinegar drink was produced from fresh sugarcane juice using the wine yeast and LB acetate bacteria by submerged alcoholic fermentation followed by acetic fermentation at room temperature. The quality parameters of vinegar was investigated during the process of submerged fermentation. It was observed that the alcoholic fermentation period of 9 to 20 days and an acetic fermentation period of 15 to 21 days each in succession, produced the sugarcane quality vinegar with 3.04 % (w/v) total acid and 4A degrees alcoholicity. Besides the vinegar consisted of many saccharides (fructose, glucose, sucrose) and organic acids (oxalic acid, tartaric acid, citric acid, acetic acid). The prominent ingredient of acetic acid ranged from 8.16 to 13.65 mg/g. Vinegar produced by this process yielded a yellow-brown colour with full wine aromas and cane flavour, mild and mellow, low-alcohol and strong odour of vinegar. The present study provides a new approach to process sugarcane byproducts, which contributes to the value-added production and processing of sugarcane.
C1 [Chen, Gan-Lin; Lin, Bo; Li, Yang-Rui] Chinese Acad Agr Sci, Sugarcane Res Ctr, Guangxi Acad Agr Sci GXAAS, Nanning 530007, Guangxi, Peoples R China.
   [Zheng, Feng-Jin; Sun, Jian; Li, Zhi-Chun] Guangxi Acad Agr Sci GXAAS, Agrofood Sci & Technol Res Inst, Nanning 530007, Guangxi, Peoples R China.
RP Chen, GL (reprint author), Chinese Acad Agr Sci, Sugarcane Res Ctr, Guangxi Acad Agr Sci GXAAS, Nanning 530007, Guangxi, Peoples R China.
EM ganlin-chen@163.com; liyr@gxaas.net
FU Guangxi International S&T Cooperation Program [14123001-10]; Guangxi
   Natural Science Foundation [2010GXNSFB013015]; Fundamental Research
   Funds of GXAAS [2013YM02, 2013YQ04]
FX This study was supported by the Guangxi International S&T Cooperation
   Program (GuiKeHe 14123001-10), the Guangxi Natural Science Foundation
   (2010GXNSFB013015), Fundamental Research Funds of GXAAS (GuiNongKe
   2013YM02, 2013YQ04). The author would like to thank other team members,
   Xiao-Chun Fang, Hui-Ying Zhan, Hua-Yan Li, Yan-Hong Meng, for their hard
   works and dedication in finishing this study.
CR [Anonymous], 2007, GB T 15038 2006 ANAL
   [Anonymous], 2009, 121432008 GBT
   Beltran G, 2008, INT J FOOD MICROBIOL, V121, P169, DOI 10.1016/j.ijfoodmicro.2007.11.030
   Chen G.L., 2011, BALANCING SUGAR ENER, P805
   Chen GL, 2013, SUGAR TECH, V15, P412, DOI 10.1007/s12355-013-0248-3
   [陈赶林 Chen Ganlin], 2011, [食品与发酵工业, Food and Fermentation Industries], V37, P32
   Davalos A, 2005, FOOD CHEM, V93, P325, DOI 10.1016/j.foodchem.2004.09.030
   Fan W, 2012, FOOD ANAL METHOD, V5, P585, DOI 10.1007/s12161-011-9285-2
   Fushimi T, 2006, BRIT J NUTR, V95, P916, DOI 10.1079/BJN20061740
   Huang M.E., 2006, FOOD FERMENTATION IN, V32, P141
   Johnston CS, 2004, DIABETES CARE, V27, P281, DOI 10.2337/diacare.27.1.281
   Kocher GS, 2014, SUGAR TECH, V16, P15, DOI 10.1007/s12355-013-0245-6
   LEGAZ ME, 1990, PLANT PHYSIOL, V92, P679, DOI 10.1104/pp.92.3.679
   Li C., 2010, CHINA BREWING, V7, P85
   Li M.J., 2009, J BAOJI U ARTS SCI N, V29, P43
   Medina E, 2007, J FOOD PROTECT, V70, P1194, DOI 10.4315/0362-028X-70.5.1194
   Murooka Y, 2008, J IND MICROBIOL BIOT, V35, P791, DOI 10.1007/s10295-008-0362-5
   Ostman E, 2005, EUR J CLIN NUTR, V59, P983, DOI 10.1038/sj.ejcn.1602197
   Tesfaye W, 2002, TRENDS FOOD SCI TECH, V13, P12, DOI 10.1016/S0924-2244(02)00023-7
   Yu J.Z., 2009, SHANDONG FOOD FERMEN, V1, P21
   Zhang J.Y., 2010, SUGARCANE CANESUGAR, V13, P45
NR 21
TC 5
Z9 9
U1 2
U2 68
PU SPRINGER INDIA
PI NEW DELHI
PA 7TH FLOOR, VIJAYA BUILDING, 17, BARAKHAMBA ROAD, NEW DELHI, 110 001,
   INDIA
SN 0972-1525
J9 SUGAR TECH
JI Sugar Tech.
PD MAR
PY 2015
VL 17
IS 1
BP 89
EP 93
DI 10.1007/s12355-014-0352-z
PG 5
WC Agronomy
SC Agriculture
GA AT2HF
UT WOS:000344753800013
DA 2019-07-15
ER

PT J
AU Leonel, M
   Suman, PA
   Garcia, EL
AF Leonel, Magali
   Suman, Priscila Aparecida
   Garcia, Emerson Loli
TI PRODUCTION OF GINGER VINEGAR
SO CIENCIA E AGROTECNOLOGIA
LA English
DT Article
DE Zingiber officinale; fermentation; ethanol; acetic acid
ID ZINGIBER-OFFICINALE ROSCOE; ACETIC-ACID FERMENTATION; ANTIOXIDANT
   ACTIVITY; RATS; QUANTIFICATION; COMPONENTS; BACTERIA
AB Vinegar is a food of condiments group that have great use in the food industry. This study aimed to evaluate the effects of parameters of the acetic fermentation process in the production of ginger vinegar. A suspension of ginger rhizomes with 12% of starch was subjected to enzymatic hydrolysis process to obtain hydrolyzed with 85.6% of glucose. After the alcoholic fermentation the wine was obtained with 40.3% ethanol. The acetic fermentation process of ginger alcoholic solution followed a completely randomized design in a factorial for three factors at two levels. The independent variables were: temperature, nutrients and proportion of "strong vinegar" and alcoholic solution (initial acidity). Results showed variation from 2.74 to 3.70% for dry extract and 2.13 to 2.83% for ash in vinegars. The profile of organic acids of ginger vinegars showed the presence of acetic, citric, malic and succinic acids in all treatments. The condition of 20 degrees C, initial acidity 1:1, with addition of nutrients allow obtaining good quality vinegars and higher GK yields.
C1 [Leonel, Magali] Univ Estadual Paulista Julio de Mesquita Filho UN, Ctr Raizes & Amidos Trop CERAT, BR-18610307 Botucatu, SP, Brazil.
   [Suman, Priscila Aparecida; Garcia, Emerson Loli] Univ Estadual Paulista Julio de Mesquita Filho UN, Fac Ciencias Agron FCA, BR-18610307 Botucatu, SP, Brazil.
RP Leonel, M (reprint author), Univ Estadual Paulista Julio de Mesquita Filho UN, Ctr Raizes & Amidos Trop CERAT, Rua Jose Barbosa Barros 1780,Portaria 2,Km 3, BR-18610307 Botucatu, SP, Brazil.
EM mleonel@cerat.unesp.br
RI Leonel, Magali/B-5717-2013
OI Leonel, Magali/0000-0001-7896-2398; Loli Garcia,
   Emerson/0000-0001-5734-7441
CR Bellik Y., 2014, Asian Pacific Journal of Tropical Disease, V4, P40
   Bortolini F., 2001, Ciencia e Tecnologia de Alimentos, V21, P236, DOI 10.1590/S0101-20612001000200020
   Caligiani A, 2007, ANAL CHIM ACTA, V585, P110, DOI 10.1016/j.aca.2006.12.016
   Fernandez-Perez R, 2010, FOOD MICROBIOL, V27, P973, DOI 10.1016/j.fm.2010.05.020
   Fushimi T, 2001, J NUTR, V131, P1973
   *I AD LUTZ, 1985, NORM AN I AD LUTZ ME
   Kishi M, 1999, BIOSCI BIOTECH BIOCH, V63, P905, DOI 10.1271/bbb.63.905
   Kondo S, 2001, BIOSCI BIOTECH BIOCH, V65, P2690, DOI 10.1271/bbb.65.2690
   Matsutani M, 2013, J BIOTECHNOL, V165, P109, DOI 10.1016/j.jbiotec.2013.03.006
   Moros J, 2008, TALANTA, V74, P632, DOI 10.1016/j.talanta.2007.06.046
   PARANA. Secretaria de Estado da Agricultura e do Abastecimento do Parana. Departamento de Economia Rural, 2012, AR PROD VAL BRUT PRO
   Marques FPP, 2010, CIENCIA TECNOL ALIME, V30, P119, DOI 10.1590/S0101-20612010000500019
   Saiz-Abajo MJ, 2005, ANAL CHIM ACTA, V528, P63, DOI 10.1016/j.aca.2004.06.027
   Schleputz T, 2014, J BIOSCI BIOENG, V117, P485, DOI 10.1016/j.jbiosc.2013.10.007
   Schleputz T, 2013, PROCESS BIOCHEM, V48, P398, DOI 10.1016/j.procbio.2013.01.009
   SCHMOELLER R. K., 2010, VISAO ACAD, V11, P80
   Schweiggert U, 2008, J FOOD ENG, V84, P28, DOI 10.1016/j.jfoodeng.2007.04.013
   Shi JY, 2013, FOOD CHEM, V138, P192, DOI 10.1016/j.foodchem.2012.10.060
   Suman P. A., 2013, Energia na Agricultura, V28, P52
   Tesfaye W, 2002, TRENDS FOOD SCI TECH, V13, P12, DOI 10.1016/S0924-2244(02)00023-7
   Torres LM, 2012, CIENC RURAL, V42, P1327, DOI 10.1590/S0103-84782012005000043
   Xu QP, 2007, FOOD CHEM, V102, P841, DOI 10.1016/j.foodchem.2006.06.013
   Yeh HY, 2014, LWT-FOOD SCI TECHNOL, V55, P329, DOI 10.1016/j.lwt.2013.08.003
NR 23
TC 0
Z9 0
U1 0
U2 0
PU UNIV FEDERAL LAVRAS-UFLA
PI LAVRAS
PA CAIXA POSTAL 3037, LAVRAS, MG 37200-000, BRAZIL
SN 1413-7054
EI 1981-1829
J9 CIENC AGROTEC
JI Cienc. Agrotec.
PD MAR-APR
PY 2015
VL 39
IS 2
BP 183
EP 190
DI 10.1590/S1413-70542015000200010
PG 8
WC Agriculture, Multidisciplinary; Agronomy
SC Agriculture
GA CE5DF
UT WOS:000351849800010
OA DOAJ Gold
DA 2019-07-15
ER

PT J
AU Li, S
   Li, P
   Feng, F
   Luo, LX
AF Li, Sha
   Li, Pan
   Feng, Feng
   Luo, Li-Xin
TI Microbial diversity and their roles in the vinegar fermentation process
SO APPLIED MICROBIOLOGY AND BIOTECHNOLOGY
LA English
DT Review
DE Vinegar; Microbial diversity; Fermentation; Acetic acid; Starter culture
ID ACETIC-ACID BACTERIA; TRADITIONAL BALSAMIC VINEGAR; SOLID-STATE
   FERMENTATION; RED WINE VINEGAR; PLANT SCALE ACETIFIER; GRADIENT
   GEL-ELECTROPHORESIS; ZHENJIANG AROMATIC VINEGAR; SWEET-POTATO-SHOCHU;
   ANTIOXIDANT ACTIVITY; VOLATILE COMPOUNDS
AB Vinegar is one of the oldest acetic acid-diluted solution products in the world. It is produced from any fermentable sugary substrate by various fermentation methods. The final vinegar products possess unique functions, which are endowed with many kinds of compounds formed in the fermentation process. The quality of vinegar is determined by many factors, especially by the raw materials and microbial diversity involved in vinegar fermentation. Given that metabolic products from the fermenting strains are directly related to the quality of the final products of vinegar, the microbial diversity and features of the dominant strains involved in different fermentation stages should be analyzed to improve the strains and stabilize fermentation. Moreover, although numerous microbiological studies have been conducted to examine the process of vinegar fermentation, knowledge about microbial diversity and their roles involved in fermentation is still fragmentary and not systematic enough. Therefore, in this review, the dominant microorganism species involved in the stages of alcoholic fermentation and acetic acid fermentation of dissimilar vinegars were summarized. We also summarized various physicochemical properties and crucial compounds in disparate types of vinegar. Furthermore, the merits and drawbacks of vital fermentation methods were generalized. Finally, we described in detail the relationships among microbial diversity, raw materials, fermentation methods, physicochemical properties, compounds, functionality, and final quality of vinegar. The integration of this information can provide us a detailed map about the microbial diversity and function involved in vinegar fermentation.
C1 [Li, Sha; Li, Pan; Feng, Feng; Luo, Li-Xin] S China Univ Technol, Sch Biosci & Bioengn, Guangzhou 510006, Guangdong, Peoples R China.
RP Luo, LX (reprint author), S China Univ Technol, Sch Biosci & Bioengn, Guangzhou 510006, Guangdong, Peoples R China.
EM btlxluo@scut.edu.cn
FU National Natural Science Foundation of China [31271924]
FX This work was supported by the National Natural Science Foundation of
   China (No. 31271924).
CR Adams M, 1997, MICROBIOLOGY FERMENT, P1
   Adams RD, 1985, MICROBIOLOGY FERMENT, P1
   Akubor PI, 1996, PLANT FOOD HUM NUTR, V49, P213, DOI 10.1007/BF01093217
   Amoa-Awua WK, 2007, J APPL MICROBIOL, V102, P599, DOI 10.1111/j.1365-2672.2006.03074.x
   Anklam E, 1998, FOOD CHEM, V61, P243, DOI 10.1016/S0308-8146(97)00104-0
   Antonelli A, 2004, FOOD CHEM, V88, P63, DOI 10.1016/j.foodchem.2004.01.023
   Arnold S, 2002, J BIOTECHNOL, V97, P133, DOI 10.1016/S0168-1656(02)00065-2
   Baena-Ruano S, 2006, PROCESS BIOCHEM, V41, P1160, DOI 10.1016/j.procbio.2005.12.016
   Barrios-Gonzalez J, 1996, Biotechnol Annu Rev, V2, P85, DOI 10.1016/S1387-2656(08)70007-3
   Bernardo EB, 1998, SYST APPL MICROBIOL, V21, P599, DOI 10.1016/S0723-2020(98)80073-8
   Budak NH, 2011, J AGR FOOD CHEM, V59, P6638, DOI 10.1021/jf104912h
   Bunick CG, 2012, J AM ACAD DERMATOL, V67, pE143, DOI 10.1016/j.jaad.2011.11.934
   Caligiani A, 2007, ANAL CHIM ACTA, V585, P110, DOI 10.1016/j.aca.2006.12.016
   Callejon RM, 2009, FOOD CHEM, V113, P1252, DOI 10.1016/j.foodchem.2008.08.027
   Caplice E, 1999, INT J FOOD MICROBIOL, V50, P131, DOI 10.1016/S0168-1605(99)00082-3
   Casale M, 2006, FOOD SCI TECHNOL RES, V12, P223, DOI 10.3136/fstr.12.223
   Bastante MJC, 2010, J AGR FOOD CHEM, V58, P11814, DOI 10.1021/jf1029493
   Cerezo AB, 2008, FOOD CHEM, V109, P606, DOI 10.1016/j.foodchem.2008.01.013
   Cerezo AB, 2010, FOOD RES INT, V43, P1577, DOI 10.1016/j.foodres.2010.03.006
   Cerezo AB, 2010, J FOOD COMPOS ANAL, V23, P175, DOI 10.1016/j.jfca.2009.08.008
   Charles M, 2000, J AGR FOOD CHEM, V48, P70, DOI 10.1021/jf9905424
   Chen Fusheng, 2009, P243, DOI 10.1007/978-88-470-0866-3_15
   Chen JC, 2010, FOOD CHEM, V122, P1247, DOI 10.1016/j.foodchem.2010.03.072
   Chen SA, 2010, J I BREWING, V116, P190, DOI 10.1002/j.2050-0416.2010.tb00417.x
   Cheng LL, 2014, INT J FOOD SCI TECH, V49, P2499, DOI 10.1111/ijfs.12575
   Cheng LL, 2014, FOOD FUNCT, V5, P2338, DOI [10.1039/C4FO00196F, 10.1039/c4fo00196f]
   Chinnici F, 2003, J CHROMATOGR SCI, V41, P305, DOI 10.1093/chromsci/41.6.305
   Choi SH, 2011, J AGR FOOD CHEM, V59, P12801, DOI 10.1021/jf202791j
   Chou EJ, 2001, AM J CARDIOL, V88, P553, DOI 10.1016/S0002-9149(01)01738-6
   Ciani M, 1998, J SCI FOOD AGR, V78, P290, DOI 10.1002/(SICI)1097-0010(199810)78:2<290::AID-JSFA120>3.0.CO;2-A
   Cocchi M, 2006, TALANTA, V69, P1166, DOI 10.1016/j.talanta.2005.12.032
   Consonni R, 2008, ANAL CHIM ACTA, V611, P31, DOI 10.1016/j.aca.2008.01.065
   Consonni R, 2007, TALANTA, V73, P332, DOI 10.1016/j.talanta.2007.03.045
   dos Santos RAC, 2014, MICROBIOL RESOUR ANN, V2, DOI 10.1128/genomeA.00731-14
   Couto SR, 2006, J FOOD ENG, V76, P291, DOI 10.1016/j.jfoodeng.2005.05.022
   Davalos A, 2005, FOOD CHEM, V93, P325, DOI 10.1016/j.foodchem.2004.09.030
   de Ory I, 2004, J FOOD ENG, V63, P39, DOI 10.1016/S0260-8774(03)00280-2
   de Ory I, 2002, J FOOD ENG, V52, P31, DOI 10.1016/S0260-8774(01)00082-6
   De Vero L, 2006, FOOD MICROBIOL, V23, P809, DOI 10.1016/j.fm.2006.01.006
   De Vuyst L, 2008, INT J FOOD MICROBIOL, V125, P79, DOI 10.1016/j.ijfoodmicro.2007.02.030
   Del Signore A, 2001, J FOOD ENG, V50, P77, DOI 10.1016/S0260-8774(00)00195-3
   DEMAIN AL, 1981, SCIENCE, V214, P987, DOI 10.1126/science.6946560
   Demain AL, 1999, APPL MICROBIOL BIOT, V52, P455, DOI 10.1007/s002530051546
   Dezmirean GI, 2012, J AGR FOOD CHEM, V60, P8028, DOI 10.1021/jf3022282
   Dien BS, 2009, BIOENERG RES, V2, P153, DOI 10.1007/s12155-009-9041-2
   Dragone G, 2009, FOOD CHEM, V112, P929, DOI 10.1016/j.foodchem.2008.07.005
   Duran E, 2010, FOOD CHEM, V121, P575, DOI 10.1016/j.foodchem.2009.12.050
   Guerrero ED, 2008, J SEP SCI, V31, P3030, DOI 10.1002/jssc.200800307
   Ehrmann MA, 2009, INT J SYST EVOL MICR, V59, P943, DOI 10.1099/ijs.0.005983-0
   Fan JF, 2009, J AGR FOOD CHEM, V57, P8683, DOI 10.1021/jf901680y
   Fang QH, 2002, BIOTECHNOL PROGR, V18, P51, DOI 10.1021/bp010136g
   Fernandez-Perez R, 2010, FOOD MICROBIOL, V27, P973, DOI 10.1016/j.fm.2010.05.020
   Fernandez-Perez R, 2010, EUR FOOD RES TECHNOL, V231, P813, DOI 10.1007/s00217-010-1331-6
   Fleet GH, 1999, INT J FOOD MICROBIOL, V50, P101, DOI 10.1016/S0168-1605(99)00080-X
   Fregapane G, 2001, EUR FOOD RES TECHNOL, V213, P62, DOI 10.1007/s002170100348
   Fregapane G, 1999, BIOTECHNOL BIOENG, V63, P141, DOI 10.1002/(SICI)1097-0290(19990420)63:2<141::AID-BIT2>3.0.CO;2-6
   Fu L, 2014, FOOD SCI TECHNOL INT, V20, P321, DOI 10.1177/1082013213486663
   Furukawa S, 2013, J BIOSCI BIOENG, V116, P533, DOI 10.1016/j.jbiosc.2013.05.017
   GALVEZ MC, 1994, Z LEBENSM UNTERS FOR, V199, P29, DOI 10.1007/BF01192948
   Garcia-Garcia Isidoro, 2009, P97, DOI 10.1007/978-88-470-0866-3_6
   Garcia-Parrilla MC, 1999, FOOD RES INT, V32, P433, DOI 10.1016/S0963-9969(99)00105-2
   Garruti DS, 2006, LWT-FOOD SCI TECHNOL, V39, P373, DOI 10.1016/j.lwt.2005.02.006
   Ghosh S, 2012, BRAZ J CHEM ENG, V29, P461, DOI 10.1590/S0104-66322012000300003
   Giudici P, 2005, APPL MICROBIOL BIOT, V66, P622, DOI 10.1007/s00253-004-1784-2
   Giudici Paolo, 2009, P157, DOI 10.1007/978-88-470-0866-3_10
   Giumanini AG, 2001, J AGR FOOD CHEM, V49, P2875, DOI 10.1021/jf0103368
   Gonzalez A, 2005, INT J FOOD MICROBIOL, V102, P295, DOI 10.1016/j.ijfoodmicro.2004.11.020
   Gonzalez Angel, 2009, P209, DOI 10.1007/978-88-470-0866-3_13
   Gonzalez-Saiz JM, 2008, ANAL BIOANAL CHEM, V391, P2937, DOI 10.1007/s00216-008-2186-6
   Greenwalt CJ, 2000, J FOOD PROTECT, V63, P976, DOI 10.4315/0362-028X-63.7.976
   Grierson Bill, 2009, P135, DOI 10.1007/978-88-470-0866-3_8
   Gu XM, 2012, ACTA DIABETOL, V49, P185, DOI 10.1007/s00592-010-0184-6
   Gullo M, 2006, INT J FOOD MICROBIOL, V106, P209, DOI 10.1016/j.ijfoodmicro.2005.06.024
   Gullo M, 2008, INT J FOOD MICROBIOL, V125, P46, DOI 10.1016/j.ijfoodmicro.2007.11.076
   Gullo M, 2009, APPL ENVIRON MICROB, V75, P2585, DOI 10.1128/AEM.02249-08
   HAMAD SH, 1992, APPL MICROBIOL BIOT, V37, P728
   Hammes WP, 2005, TRENDS FOOD SCI TECH, V16, P4, DOI 10.1016/j.tifs.2004.02.010
   Haruta S, 2006, INT J FOOD MICROBIOL, V109, P79, DOI 10.1016/j.ijfoodmicro.2006.01.015
   Hashimoto M, 2013, J BIOSCI BIOENG, V116, P688, DOI 10.1016/j.jbiosc.2013.05.029
   Hidalgo C, 2013, FOOD MICROBIOL, V34, P88, DOI 10.1016/j.fm.2012.11.019
   Hidalgo C, 2012, FOOD MICROBIOL, V30, P98, DOI 10.1016/j.fm.2011.12.017
   Hidalgo C, 2010, INT J FOOD MICROBIOL, V141, P56, DOI 10.1016/j.ijfoodmicro.2010.04.018
   Hidalgo C, 2012, THESIS ROVIRA VIRGIL
   Hillmann H, 2012, J AGR FOOD CHEM, V60, P9974, DOI 10.1021/jf3033705
   Hlebowicz J, 2007, BMC GASTROENTEROL, V7, DOI 10.1186/1471-230X-7-46
   Holker U, 2005, CURR OPIN MICROBIOL, V8, P301, DOI 10.1016/j.mib.2005.04.006
   Holzapfel WH, 2002, INT J FOOD MICROBIOL, V75, P197, DOI 10.1016/S0168-1605(01)00707-3
   Honsho S, 2005, BIOL PHARM BULL, V28, P1208, DOI 10.1248/bpb.28.1208
   Horiuchi J, 2004, RESOUR CONSERV RECY, V40, P97, DOI 10.1016/S0921-3449(03)00036-3
   Horiuchi J, 2000, J BIOSCI BIOENG, V90, P289, DOI 10.1263/jbb.90.289
   Horiuchi JI, 2000, BIORESOURCE TECHNOL, V75, P153, DOI 10.1016/S0960-8524(00)00044-4
   Horiuchi JI, 1999, J BIOSCI BIOENG, V88, P107, DOI 10.1016/S1389-1723(99)80186-8
   Hwang IW, 2013, J KOREAN SOC APPL BI, V56, P435, DOI 10.1007/s13765-013-3036-6
   Igbinadolor Richard O., 2009, P261, DOI 10.1007/978-88-470-0866-3_16
   Illeghems K, 2013, BMC GENOMICS, V14, DOI 10.1186/1471-2164-14-526
   Cejudo-Bastante MJ, 2013, LWT-FOOD SCI TECHNOL, V50, P469, DOI 10.1016/j.lwt.2012.08.022
   Jo D, 2013, FOOD SCI BIOTECHNOL, V22, P1559, DOI 10.1007/s10068-013-0251-1
   Johnston Carol S, 2006, MedGenMed, V8, P61
   JONES DD, 1969, J I BREWING, V75, P457, DOI 10.1002/j.2050-0416.1969.tb06382.x
   Joshi V. K., 2009, P197, DOI 10.1007/978-88-470-0866-3_12
   Joshi V. K., 2000, POSTHARVEST TECHNOLO, P1128
   Kahramani NK, 2011, ACTA ENDOCRINOL-BUCH, V7, P577, DOI 10.4183/aeb.2011.577
   Kato S, 2011, J BIOSCI BIOENG, V111, P104, DOI 10.1016/j.jbiosc.2010.08.019
   Kaur P, 2011, J FOOD SCI TECH MYS, V48, P755, DOI 10.1007/s13197-010-0143-9
   Kawano K, 2010, FOOD SCI TECHNOL RES, V16, P327, DOI 10.3136/fstr.16.327
   Keser S, 2013, INT J FOOD SCI NUTR, V64, P210, DOI 10.3109/09637486.2012.728199
   Kim SY, 2006, APPL BIOCHEM BIOTECH, V131, P705, DOI 10.1385/ABAB:131:1:705
   Kitamoto K, 2002, ADV APPL MICROBIOL, V51, P129, DOI 10.1016/S0065-2164(02)51004-2
   Kocher GS, 2007, J FOOD SCI TECH MYS, V44, P226
   Kocher GS, 2006, J I BREWING, V112, P264, DOI 10.1002/j.2050-0416.2006.tb00722.x
   Kocher GS, 2013, SUGAR TECH, V15, P71, DOI 10.1007/s12355-012-0179-4
   Kondo S, 2001, BIOSCI BIOTECH BIOCH, V65, P2690, DOI 10.1271/bbb.65.2690
   Kourkoutas Y, 2002, BIORESOURCE TECHNOL, V82, P177, DOI 10.1016/S0960-8524(01)00159-6
   Krishna C, 1996, APPL MICROBIOL BIOT, V46, P106, DOI 10.1007/s002530050790
   Kucuk M, 2007, FOOD CHEM, V100, P526, DOI 10.1016/j.foodchem.2005.10.010
   Kumar YS, 2009, INT J FOOD SCI TECH, V44, P2320, DOI 10.1111/j.1365-2621.2009.02076.x
   Kutlan D, 2003, J CHROMATOGR A, V987, P311, DOI 10.1016/S0021-9673(02)01538-8
   Lee JH, 2013, FOOD CHEM, V141, P3241, DOI 10.1016/j.foodchem.2013.05.126
   Lee SW, 2012, FOOD SCI BIOTECHNOL, V21, P453, DOI 10.1007/s10068-012-0057-6
   Leroy F, 2004, TRENDS FOOD SCI TECH, V15, P67, DOI 10.1016/j.tifs.2003.09.004
   Li P, 2015, ANN MICROBIOL, V65, P2019, DOI 10.1007/s13213-015-1040-2
   Li P, 2014, APPL MICROBIOL BIOT, V98, P6073, DOI 10.1007/s00253-014-5697-4
   Li XR, 2011, INT J FOOD MICROBIOL, V146, P31, DOI 10.1016/j.ijfoodmicro.2011.01.030
   Lin JT, 2011, FOOD ANAL METHOD, V4, P531, DOI 10.1007/s12161-011-9204-6
   Lipp M, 1998, FOOD CONTROL, V9, P349, DOI 10.1016/S0956-7135(98)00014-0
   Lisdiyanti P, 2006, INT J SYST EVOL MICR, V56, P2101, DOI 10.1099/ijs.0.63252-0
   Liu DR, 2004, FOOD REV INT, V20, P407, DOI 10.1081/LFRI-200033460
   Liu F, 2008, ANAL CHIM ACTA, V615, P10, DOI 10.1016/j.aca.2008.03.030
   Liu F, 2008, ANAL CHIM ACTA, V610, P196, DOI 10.1016/j.aca.2008.01.039
   Liu F, 2011, FOOD BIOPROCESS TECH, V4, P1331, DOI 10.1007/s11947-009-0240-9
   Liu LC, 2015, J IND MICROBIOL BIOT, V42, P601, DOI 10.1007/s10295-014-1579-0
   Loncar E, 2006, FOOD BIOPROD PROCESS, V84, P186, DOI 10.1205/fbp.04306
   Lu ZM, 2011, INT J FOOD SCI TECH, V46, P1508, DOI 10.1111/j.1365-2621.2011.02649.x
   Maal KB, 2010, WORLD ACAD SCI ENG T, V4, P162
   Makris DP, 2006, J FOOD COMPOS ANAL, V19, P396, DOI 10.1016/j.jfca.2005.10.003
   Malbasa RV, 2009, FOOD CHEM, V112, P178, DOI 10.1016/j.foodchem.2008.05.055
   Masino F, 2008, FOOD CHEM, V106, P90, DOI 10.1016/j.foodchem.2007.05.069
   Mazza Stefano, 2009, P17, DOI 10.1007/978-88-470-0866-3_2
   Mejias RC, 2002, J CHROMATOGR A, V953, P7, DOI 10.1016/S0021-9673(02)00122-X
   Millet V, 2000, LETT APPL MICROBIOL, V30, P136, DOI 10.1046/j.1472-765X.2000.00684.x
   Mimura A, 2004, BIOFACTORS, V22, P93, DOI 10.1002/biof.5520220118
   Montealegre C. M., 2012, International Proceedings of Chemical, Biological and Environmental Engineering (IPCBEE), V35, P77
   Montealegre C. M., 2012, International Journal of Chemical Engineering and Applications, V3, P237
   Moon YJ, 2010, FOOD SCI BIOTECHNOL, V19, P343, DOI 10.1007/s10068-010-0049-3
   Morales ML, 2004, FOOD CHEM, V88, P305, DOI 10.1016/j.foodchem.2004.04.004
   Morales ML, 2002, J AGR FOOD CHEM, V50, P3173, DOI 10.1021/jf011313w
   Morales ML, 2001, J SCI FOOD AGR, V81, P611, DOI 10.1002/jsfa.853
   Morales ML, 2001, EUR FOOD RES TECHNOL, V212, P676, DOI 10.1007/s002170100301
   Moreno MVG, 2002, J AGR FOOD CHEM, V50, P7556, DOI 10.1021/jf020271o
   MUNISWARAN PKA, 1994, ENZYME MICROB TECH, V16, P436, DOI 10.1016/0141-0229(94)90161-9
   Murooka Y, 2008, J IND MICROBIOL BIOT, V35, P791, DOI 10.1007/s10295-008-0362-5
   Nagashima M, 2010, J NUTR HEALTH AGING, V14, P845, DOI 10.1007/s12603-010-0138-2
   Nakamura K, 2010, J AGR FOOD CHEM, V58, P10124, DOI 10.1021/jf100054n
   Nanda K, 2004, J EXP CLIN CANC RES, V23, P69
   Nanda K, 2001, APPL ENVIRON MICROB, V67, P986, DOI 10.1128/AEM.67.2.986-990.2001
   Natera R, 2003, J AGR FOOD CHEM, V51, P3345, DOI 10.1021/jf021180u
   Ndoye B, 2006, ENZYME MICROB TECH, V39, P916, DOI 10.1016/j.enzmictec.2006.01.020
   Ndoye B, 2007, PROCESS BIOCHEM, V42, P1561, DOI 10.1016/j.procbio.2007.08.002
   Ndoye Bassirou, 2009, P61, DOI 10.1007/978-88-470-0866-3_4
   Nie ZQ, 2013, BIORESOURCE TECHNOL, V148, P325, DOI 10.1016/j.biortech.2013.08.152
   Nishidai S, 2000, BIOSCI BIOTECH BIOCH, V64, P1909, DOI 10.1271/bbb.64.1909
   Okazaki S, 2010, J GEN APPL MICROBIOL, V56, P205, DOI 10.2323/jgam.56.205
   Ou Andi Shau-mei, 2009, P223, DOI 10.1007/978-88-470-0866-3_14
   Palacios V, 2002, J AGR FOOD CHEM, V50, P4221, DOI 10.1021/jf020093z
   Panagiotopoulos IA, 2010, INT J HYDROGEN ENERG, V35, P7738, DOI 10.1016/j.ijhydene.2010.05.075
   Pandey A, 2003, BIOCHEM ENG J, V13, P81, DOI 10.1016/S1369-703X(02)00121-3
   Papalexandratou Z, 2011, FOOD MICROBIOL, V28, P1326, DOI 10.1016/j.fm.2011.06.003
   Parrondo J, 2003, J I BREWING, V109, P356, DOI 10.1002/j.2050-0416.2003.tb00610.x
   Parrondo Javier, 2009, P273, DOI 10.1007/978-88-470-0866-3_17
   Peng BZ, 2009, INT J FOOD SCI TECH, V44, P610, DOI 10.1111/j.1365-2621.2008.01875.x
   Pereira AP, 2009, FOOD CHEM TOXICOL, V47, P2057, DOI 10.1016/j.fct.2009.05.028
   Pollien P, 1997, J AGR FOOD CHEM, V45, P2630, DOI 10.1021/jf960885r
   Rainieri Sandra, 2009, P73, DOI 10.1007/978-88-470-0866-3_5
   Ross RP, 2002, INT J FOOD MICROBIOL, V79, P3, DOI 10.1016/S0168-1605(02)00174-5
   Saeki A, 1997, BIOSCI BIOTECH BIOCH, V61, P138, DOI 10.1271/bbb.61.138
   Saiz-Abajo MJ, 2006, FOOD CHEM, V99, P615, DOI 10.1016/j.foodchem.2005.08.006
   Sakanaka S, 2008, FOOD CHEM, V107, P739, DOI 10.1016/j.foodchem.2007.08.080
   Santosa B, 2012, INT J FOOD SCI TECH, V1, P6
   Schuller G, 2000, INT J SYST EVOL MICR, V50, P2013, DOI 10.1099/00207713-50-6-2013
   Sellmer-Wilsberg Sylvia, 2009, P145, DOI 10.1007/978-88-470-0866-3_9
   Shimoji Y, 2002, J AGR FOOD CHEM, V50, P6501, DOI 10.1021/jf020458f
   SIEVERS M, 1992, SYST APPL MICROBIOL, V15, P386, DOI 10.1078/072320202320771453
   Sievers M, 1996, SYST APPL MICROBIOL, V18, P590
   Silva ME, 2007, BRAZ J CHEM ENG, V24, P163, DOI 10.1590/S0104-66322007000200001
   Smogrovicova D, 1997, BIOTECHNOL TECH, V11, P261, DOI 10.1023/A:1018494606777
   Sokollek SJ, 1998, INT J SYST BACTERIOL, V48, P935, DOI 10.1099/00207713-48-3-935
   Sokollek SJ, 1998, J BIOTECHNOL, V60, P195, DOI 10.1016/S0168-1656(98)00014-5
   Sokollek SJ, 1997, SYST APPL MICROBIOL, V20, P481, DOI 10.1016/S0723-2020(97)80017-3
   Solieri L, 2008, INT J FOOD MICROBIOL, V125, P36, DOI 10.1016/j.ijfoodmicro.2007.06.022
   Solieri L, 2006, J APPL MICROBIOL, V101, P63, DOI 10.1111/j.1365-2672.2006.02906.x
   Solieri L, 2007, YEAST, V24, P403, DOI 10.1002/yea.1471
   Solieri Lisa, 2009, P1, DOI 10.1007/978-88-470-0866-3_1
   Sossou Seyram K, 2009, Pak J Biol Sci, V12, P859
   Sreeramulu G, 2000, J AGR FOOD CHEM, V48, P2589, DOI 10.1021/jf991333m
   Steinkraus KH, 1996, ACTA BIOTECHNOL, V16, P199, DOI 10.1002/abio.370160219
   Stringini M, 2009, FOOD MICROBIOL, V26, P415, DOI 10.1016/j.fm.2009.02.006
   Sugiyama A, 2003, NUTR RES, V23, P1291, DOI 10.1016/S0271-5317(03)00116-7
   Suwanposri A, 2014, MAEJO INT J SCI TECH, V8, P1
   Takahara A, 2005, BIOL PHARM BULL, V28, P754, DOI 10.1248/bpb.28.754
   Tamura Y., 2000, Milk Science, V49, P15
   Teoh AL, 2004, INT J FOOD MICROBIOL, V95, P119, DOI 10.1016/j.ijfoodmicro.2003.12.020
   Tesfaye W, 2002, J AGR FOOD CHEM, V50, P7053, DOI 10.1021/jf020602x
   Tesfaye W, 2002, J SENS STUD, V17, P133, DOI 10.1111/j.1745-459X.2002.tb00338.x
   Tesfaye W, 2002, TRENDS FOOD SCI TECH, V13, P12, DOI 10.1016/S0924-2244(02)00023-7
   Tesfaye W, 2004, ANAL CHIM ACTA, V513, P239, DOI 10.1016/j.aca.2003.11.079
   Tesfaye Wendu, 2009, P179, DOI 10.1007/978-88-470-0866-3_11
   Tew TL, 2008, BIOENERG RES, V1, P147, DOI 10.1007/s12155-008-9013-y
   Thomas L, 2013, BIOCHEM ENG J, V81, P146, DOI 10.1016/j.bej.2013.10.013
   Tokunaga H, 2009, FOOD SCI TECHNOL RES, V15, P587, DOI 10.3136/fstr.15.587
   Tsen JH, 2003, J GEN APPL MICROBIOL, V49, P357, DOI 10.2323/jgam.49.357
   Tsen JH, 2004, INT J FOOD MICROBIOL, V91, P215, DOI 10.1016/S0168-1605(03)00376-3
   Tzeng DI, 2009, J FOOD PROCESS PRES, V33, P330, DOI 10.1111/j.1745-4549.2008.00254.x
   Tzortzakis NG, 2010, INT J FOOD MICROBIOL, V142, P14, DOI 10.1016/j.ijfoodmicro.2010.05.005
   Ubeda C, 2013, LWT-FOOD SCI TECHNOL, V52, P139, DOI 10.1016/j.lwt.2012.04.021
   Ubeda C, 2012, FLAVOUR FRAG J, V27, P313, DOI 10.1002/ffj.3103
   Ubeda C, 2011, LWT-FOOD SCI TECHNOL, V44, P1591, DOI 10.1016/j.lwt.2011.03.001
   Ubeda C, 2011, FOOD RES INT, V44, P259, DOI 10.1016/j.foodres.2010.10.025
   Vazirzadeh M, 2012, IRAN J SCI TECHNOL A, V36, P477
   Vegas C, 2013, FOOD RES INT, V51, P404, DOI 10.1016/j.foodres.2012.12.055
   Vegas C, 2010, INT J FOOD MICROBIOL, V138, P130, DOI 10.1016/j.ijfoodmicro.2010.01.006
   Viiard E, 2013, J APPL MICROBIOL, V114, P404, DOI 10.1111/jam.12045
   Viniegra-Gonzalez G, 2003, BIOCHEM ENG J, V13, P157, DOI 10.1016/S1369-703X(02)00128-6
   Vithlani V. A., 2010, Journal of Food Technology, V8, P143, DOI 10.3923/jftech.2010.143.149
   Viuda-Martos M, 2010, INT J FOOD SCI TECH, V45, P1111, DOI 10.1111/j.1365-2621.2010.02243.x
   von Loesecke H, 1929, IND ENG CHEM, V21, P175
   Wang AL, 2012, FLAVOUR FRAG J, V27, P47, DOI 10.1002/ffj.2079
   Wu JJ, 2012, ANN MICROBIOL, V62, P1825, DOI 10.1007/s13213-011-0396-1
   Wu JJ, 2012, FOOD MICROBIOL, V30, P289, DOI 10.1016/j.fm.2011.08.010
   Wu JJ, 2010, CURR MICROBIOL, V60, P280, DOI 10.1007/s00284-009-9538-0
   Xia EQ, 2010, INT J MOL SCI, V11, P622, DOI 10.3390/ijms11020622
   Xu QP, 2007, FOOD CHEM, V102, P841, DOI 10.1016/j.foodchem.2006.06.013
   [徐清萍 Xu Qingping], 2006, [食品与发酵工业, Food and Fermentation Industries], V32, P95
   Xu W, 2011, J SCI FOOD AGR, V91, P1612, DOI 10.1002/jsfa.4356
   Xu W, 2011, FOOD MICROBIOL, V28, P1175, DOI 10.1016/j.fm.2011.03.011
   Yamada Y., 2013, INT J SYST EVOL MICR, V63, P1, DOI DOI 10.1099/IJS.0.049312-0
   Yamada Y, 2012, J GEN APPL MICROBIOL, V58, P397, DOI 10.2323/jgam.58.397
   Yang ZW, 2010, APPL BIOCHEM BIOTECH, V160, P446, DOI 10.1007/s12010-008-8361-6
   Ye XJ, 2004, BIOSCI BIOTECH BIOCH, V68, P551, DOI 10.1271/bbb.68.551
   Yoshimoto M, 2006, 27 INT HORT C IHC IN, V765, P17
   Zhang QY, 2008, SENSOR ACTUAT B-CHEM, V128, P586, DOI 10.1016/j.snb.2007.07.058
   Zhang QY, 2006, SENSOR ACTUAT B-CHEM, V119, P538, DOI 10.1016/j.snb.2006.01.007
   Zheng XW, 2011, J I BREWING, V117, P82, DOI 10.1002/j.2050-0416.2011.tb00447.x
   Zhu JW, 2003, J CHEM ECOL, V29, P899, DOI 10.1023/A:1022931816351
NR 243
TC 14
Z9 16
U1 8
U2 108
PU SPRINGER
PI NEW YORK
PA 233 SPRING ST, NEW YORK, NY 10013 USA
SN 0175-7598
EI 1432-0614
J9 APPL MICROBIOL BIOT
JI Appl. Microbiol. Biotechnol.
PD JUN
PY 2015
VL 99
IS 12
BP 4997
EP 5024
DI 10.1007/s00253-015-6659-1
PG 28
WC Biotechnology & Applied Microbiology
SC Biotechnology & Applied Microbiology
GA CJ0ZA
UT WOS:000355208900006
PM 25971198
DA 2019-07-15
ER

PT J
AU Duran-Guerrero, E
   Chinnici, F
   Natali, N
   Riponi, C
AF Duran-Guerrero, Enrique
   Chinnici, Fabio
   Natali, Nadia
   Riponi, Claudio
TI Evaluation of volatile aldehydes as discriminating parameters in quality
   vinegars with protected European geographical indication
SO JOURNAL OF THE SCIENCE OF FOOD AND AGRICULTURE
LA English
DT Article
DE vinegar; volatile aldehydes; geographical indication; solid-phase
   extraction; derivatization
ID CHROMATOGRAPHY-MASS SPECTROMETRY; TRADITIONAL BALSAMIC VINEGAR; PHASE
   EXTRACTION CARTRIDGE; ODOR-ACTIVE ALDEHYDES; GAS-CHROMATOGRAPHY;
   CARBONYL-COMPOUNDS; WHITE WINES; GC-MS; MARKERS; DERIVATIVES
AB BACKGROUNDThirty-six high-quality vinegars with geographical indication belonging to Sherry and Modena areas (vinegars of Jerez, balsamic vinegars of Modena and traditional balsamic vinegars of Modena) with all possible aging periods were analyzed to determine the content of volatile aldehydes. A solid-phase extraction method with in-cartridge derivatization using O-(2,3,4,5,6-pentafluorobenzyl)hydroxylamine followed by gas chromatography-mass spectrometry was employed.
   RESULTSTwenty-two volatile aldehydes were identified and determined in the samples. Analysis of variance provided significant differences among the samples as a function of the type of vinegar, aging time and raw material. Principal component analysis and linear discriminant analysis demonstrated the possibility of discriminating the samples in terms of aging time and raw material. Linear aldehydes and compounds such as furfural, methional, nonenal, hexenal, 2-methylbutanal and i-butyraldehyde were the most significant variables able to discriminate the samples.
   CONCLUSIONAldehyde content of premium quality vinegars is a function of both ageing time and raw material. Their evaluation could be a useful tool with a view to ascertaining vinegar origin and genuineness. (c) 2014 Society of Chemical Industry
C1 [Duran-Guerrero, Enrique] Univ Cadiz Agrifood Campus Int Excellence, Fac Sci, Dept Analyt Chem, CAIV, Cadiz 11510, Spain.
   [Chinnici, Fabio; Natali, Nadia; Riponi, Claudio] Univ Bologna, Agr & Food Sci Dept, I-47521 Cesena, FC, Italy.
RP Duran-Guerrero, E (reprint author), Univ Cadiz Agrifood Campus Int Excellence, Fac Sci, Dept Analyt Chem, CAIV, Post Off Box 40, Cadiz 11510, Spain.
EM enrique.duranguerrero@uca.es
RI Guerrero, Enrique Duran/J-8069-2018
OI Guerrero, Enrique Duran/0000-0003-2073-3394
FU Ministerio de Educacion; Jose Castillejo Program
FX The authors would like to thank Prof. Andrea Antonelli for kindly
   supplying the traditional balsamic vinegars of Modena and the Sherry
   Vinegar Consortium for the supply of some of the sherry vinegar samples
   employed in this study. We would also like to thank Ministerio de
   Educacion and 'Jose Castillejo Program' as financial institutions.
CR Bueno M, 2010, FOOD RES INT, V43, P1423, DOI 10.1016/j.foodres.2010.04.003
   Castro-Vazquez L, 2011, J CHROMATOGR A, V1218, P4910, DOI 10.1016/j.chroma.2010.12.094
   Chinnici F, 2009, J AGR FOOD CHEM, V57, P4784, DOI 10.1021/jf804005w
   Cullere L, 2004, ANAL CHIM ACTA, V524, P201, DOI 10.1016/j.aca.2004.03.025
   Cullere L, 2007, J AGR FOOD CHEM, V55, P876, DOI 10.1021/jf062432k
   Cullere L, 2011, FOOD CHEM, V127, P1397, DOI 10.1016/j.foodchem.2011.01.133
   De Rosso M, 2009, WOOD SCI TECHNOL, V43, P375, DOI 10.1007/s00226-008-0211-8
   del Alamo M, 2008, ANAL CHIM ACTA, V621, P86, DOI 10.1016/j.aca.2008.05.014
   DOP Vinagre de Jerez y DOP Vinagre del Condado de Huelva, 2008, B OF JUNT AND
   Guerrero ED, 2008, J SEP SCI, V31, P3030, DOI 10.1002/jssc.200800307
   Escudero A, 2002, FOOD CHEM, V77, P325, DOI 10.1016/S0308-8146(01)00355-7
   European Commission, 2009, 583 EUR COMM
   European Commission, 2014, EU AGR PROD QUAL POL
   European Commission, 2000, 813 EUR COMM
   Ferreira ACS, 2002, J AGR FOOD CHEM, V50, P5919, DOI 10.1021/jf0115847
   Ferreira V, 2004, J CHROMATOGR A, V1028, P339, DOI 10.1016/j.chroma.2003.11.104
   Ferreira V, 2006, J CHROMATOGR A, V1122, P255, DOI 10.1016/j.chroma.2006.04.079
   Flamini R, 2002, VITIS, V41, P107
   Giudici P, 2009, ADV FOOD NUTR RES, V58, P137, DOI 10.1016/S1043-4526(09)58004-7
   Gomez MLM, 2006, J FOOD SCI, V71, pS238
   Hofmann T, 2000, J AGR FOOD CHEM, V48, P434, DOI 10.1021/jf990954c
   Marrufo-Curtido A, 2012, LWT-FOOD SCI TECHNOL, V47, P332, DOI 10.1016/j.lwt.2012.01.028
   OLIVEIRA E, 2008, J AGR FOOD CHEM, V56, P11989
   Panosyan AG, 2002, J ANAL CHEM+, V57, P356, DOI 10.1023/A:1014914701477
   Olivero SJP, 2010, J AGR FOOD CHEM, V58, P12976, DOI 10.1021/jf1034064
   Pineiro Z, 2006, ANAL CHIM ACTA, V563, P165, DOI 10.1016/j.aca.2005.11.016
   Piva A, 2008, FOOD CHEM, V106, P1057, DOI 10.1016/j.foodchem.2007.07.026
   Schmarr HG, 2008, J SEP SCI, V31, P3458, DOI 10.1002/jssc.200800294
   Solieri L., 2012, HDB PLANT BASED FERM, P609
   Zapata J, 2010, ANAL CHIM ACTA, V660, P197, DOI 10.1016/j.aca.2009.09.041
NR 30
TC 3
Z9 4
U1 1
U2 23
PU WILEY-BLACKWELL
PI HOBOKEN
PA 111 RIVER ST, HOBOKEN 07030-5774, NJ USA
SN 0022-5142
EI 1097-0010
J9 J SCI FOOD AGR
JI J. Sci. Food Agric.
PD SEP
PY 2015
VL 95
IS 12
BP 2395
EP 2403
DI 10.1002/jsfa.6958
PG 9
WC Agriculture, Multidisciplinary; Chemistry, Applied; Food Science &
   Technology
SC Agriculture; Chemistry; Food Science & Technology
GA CN7LY
UT WOS:000358617200005
PM 25315151
DA 2019-07-15
ER

PT J
AU Wang, Z
   Zang, N
   Shi, JY
   Feng, W
   Liu, Y
   Liang, XL
AF Wang, Zhe
   Zang, Ning
   Shi, Jieyan
   Feng, Wei
   Liu, Ye
   Liang, Xinle
TI Comparative Proteome of Acetobacter pasteurianus Ab3 During the High
   Acidity Rice Vinegar Fermentation
SO APPLIED BIOCHEMISTRY AND BIOTECHNOLOGY
LA English
DT Article
DE Acetic acid resistance; Vinegar fermentation; Acetobacter pasteurianus;
   idimensional gel electrophoresis; MALDI-TOF-MS
ID ESCHERICHIA-COLI K-12; ACETIC-ACID; COA-TRANSFERASE;
   GEL-ELECTROPHORESIS; SUCCINYL-COENZYME; RESISTANCE; EXPRESSION; GROWTH;
   STRESS; BACTERIA
AB As a traditional Asian food for several centuries, vinegar is known to be produced by acetic acid bacteria. The Acetobacter species is the primary starter for vinegar fermentation and has evolutionarily acquired acetic acid resistance, in which Acetobacter pasteurianus Ab3 is routinely used for industrial production of rice vinegar with a high acidity (9 %, w/v). In contrast to the documented short-term and low acetic acid effects on A. pasteurianus, here we investigated the molecular and cellular signatures of long-term and high acetic acid responses by proteomic profiling with bidimensional gel electrophoresis and matrix-assisted laser desorption ionization time-of-flight mass spectrometry (MALDI TOF/MS) analyses. Protein spots of interest were selected based on the threshold ANOVA p value of 0.05 and minimal twofold of differential expression, leading to the identification of 26 proteins that are functionally enriched in oxidoreductase activity, cell membrane, and metabolism. The alterations in protein functioning in respiratory chain and protein denaturation may underlay cellular modifications at the outer membrane. Significantly, we found that at higher acidity fermentation phase, the A. pasteurianus Ab3 cells would adapt to distinct physiological processes from that of an ordinary vinegar fermentation with intermediate acidity, indicating increasing energy requirement and dependency of membrane integrity during the transition of acetic acid production. Together, our study provided new insights into the adaptation mechanisms in A. pasteurianus to high acetic acid environments and yield novel regulators and key pathways during the development of acetic acid resistance.
C1 [Wang, Zhe; Shi, Jieyan; Liang, Xinle] Zhejiang Gongshang Univ, Dept Biochem Engn, Hangzhou 310018, Zhejiang, Peoples R China.
   [Zang, Ning] Guangxi Med Univ, Med Sci Res Ctr, Nanning 530021, Peoples R China.
   [Feng, Wei; Liu, Ye] Hangzhou Xihu Brewing Co, Hangzhou 310012, Zhejiang, Peoples R China.
RP Liang, XL (reprint author), Zhejiang Gongshang Univ, Dept Biochem Engn, Hangzhou 310018, Zhejiang, Peoples R China.
EM dbiot@mail.zjgsu.edu.cn
FU National Nature and Science Foundation of China [3117175]
FX The work was financially supported by the National Nature and Science
   Foundation of China (3117175) to X. Liang. We are also indebted to Dr.
   Shaoyong Chen (BIDMC, Harvard Medical School, Boston, USA) for reading
   through our manuscript.
CR Andres-Barrao C, 2012, J PROTEOMICS, V75, P1701, DOI 10.1016/j.jprot.2011.11.027
   Awad HM, 2012, E-J CHEM, V9, P2275, DOI 10.1155/2012/965432
   Azuma Y, 2009, NUCLEIC ACIDS RES, V37, P5768, DOI 10.1093/nar/gkp612
   Baev MV, 2006, APPL MICROBIOL BIOT, V71, P310, DOI 10.1007/s00253-006-0317-6
   Binita K, 2014, APPL BIOCHEM BIOTECH, V172, P2091, DOI 10.1007/s12010-013-0660-x
   Brauner JM, 2014, BMC BIOINFORMATICS, V15, DOI 10.1186/1471-2105-15-181
   Confer AW, 2013, VET MICROBIOL, V163, P207, DOI 10.1016/j.vetmic.2012.08.019
   FORSTER HJ, 1973, BIOCHEM J, V135, P133
   FUKAYA M, 1993, J FERMENT BIOENG, V76, P270, DOI 10.1016/0922-338X(93)90192-B
   FUKAYA M, 1990, J BACTERIOL, V172, P2096, DOI 10.1128/jb.172.4.2096-2104.1990
   Gadwala M, 2013, APPL BIOCHEM BIOTECH, V169, P1459, DOI 10.1007/s12010-012-0067-0
   Gao WM, 2014, METHODS MOL BIOL, V1105, P17, DOI 10.1007/978-1-62703-739-6_2
   Gordia S, 1996, MOL MICROBIOL, V19, P729, DOI 10.1046/j.1365-2958.1996.418945.x
   Hageman J, 2009, CELL STRESS CHAPERON, V14, P1, DOI 10.1007/s12192-008-0060-2
   Hartl FU, 2002, SCIENCE, V295, P1852, DOI 10.1126/science.1068408
   Illeghems K, 2013, BMC GENOMICS, V14, DOI 10.1186/1471-2164-14-526
   Khalid S, 2008, BBA-BIOMEMBRANES, V1778, P1871, DOI 10.1016/j.bbamem.2007.05.024
   Kojima K, 2005, BIOCHEM BIOPH RES CO, V331, P583, DOI 10.1016/j.bbrc.2005.04.009
   Lasko DR, 1997, BIOTECHNOL PROGR, V13, P519, DOI 10.1021/bp970075f
   Lee HN, 2014, PLOS ONE, V9, DOI 10.1371/journal.pone.0111680
   Lery LMS, 2008, BBA-PROTEINS PROTEOM, V1784, P1578, DOI 10.1016/j.bbapap.2008.06.020
   Lv XA, 2013, APPL MICROBIOL BIOT, V97, P641, DOI 10.1007/s00253-012-4322-7
   Magdeldin S, 2014, CLIN PROTEOM, V11, DOI 10.1186/1559-0275-11-16
   Matsushita K, 2005, J BACTERIOL, V187, P4346, DOI 10.1128/JB.187.13.4346-4325.2005
   Mongkolsuk S, 1998, J BACTERIOL, V180, P2636
   Mullins EA, 2008, J BACTERIOL, V190, P4933, DOI 10.1128/JB.00405-08
   Mullins EA, 2012, BIOCHEMISTRY-US, V51, P8422, DOI 10.1021/bi300957f
   Mullins EA, 2012, PROTEIN SCI, V21, P686, DOI 10.1002/pro.2054
   Nakano S, 2006, APPL ENVIRON MICROB, V72, P497, DOI 10.1128/AEM.72.1.497-505.2006
   Nakano S, 2004, FEMS MICROBIOL LETT, V235, P315, DOI 10.1016/j.femsle.2004.05.007
   Nakano S, 2008, INT J FOOD MICROBIOL, V125, P54, DOI 10.1016/j.ijfoodmicro.2007.05.015
   Okamoto-Kainuma A, 2004, J BIOSCI BIOENG, V97, P339, DOI 10.1263/jbb.97.339
   Okamoto-Kainuma A, 2002, J BIOSCI BIOENG, V94, P140, DOI 10.1263/jbb.94.140
   Okamoto-Kainuma A, 2008, BIOSCI BIOTECH BIOCH, V72, P2526, DOI 10.1271/bbb.80136
   Perez-Rueda E, 2004, COMPUT BIOL CHEM, V28, P341, DOI 10.1016/j.compbiolchem.2004.09.004
   Qi ZL, 2013, J FOOD ENG, V116, P304, DOI 10.1016/j.jfoodeng.2012.12.029
   Quintero Y, 2009, J APPL MICROBIOL, V106, P666, DOI 10.1111/j.1365-2672.2008.04046.x
   Rocha ER, 1999, J BACTERIOL, V181, P5701
   Russell JB, 1998, ADV MICROB PHYSIOL, V39, P205
   Sakurai K, 2013, J BIOSCI BIOENG, V115, P32, DOI 10.1016/j.jbiosc.2012.07.017
   Sakurai K, 2012, J BIOSCI BIOENG, V113, P343, DOI 10.1016/j.jbiosc.2011.11.005
   Sakurai K, 2011, MICROBIOL-SGM, V157, P899, DOI 10.1099/mic.0.045906-0
   Shafiei R, 2013, INT J FOOD MICROBIOL, V163, P204, DOI 10.1016/j.ijfoodmicro.2013.03.011
   Smith SGJ, 2007, FEMS MICROBIOL LETT, V273, P1, DOI 10.1111/j.1574-6968.2007.00778.x
   Steiner P, 2001, APPL ENVIRON MICROB, V67, P5474, DOI 10.1128/AEM.67.12.5474-5481.2001
   Tachikawa T., 2011, BIOSCIENCE BIOTECHNO, V1, P162
   Tessmer N, 2007, MICROBIOL-SGM, V153, P366, DOI 10.1099/mic.0.29260-0
   Tripathi Lakshmi, 2014, Front Bioeng Biotechnol, V2, P33, DOI 10.3389/fbioe.2014.00033
   Volker U, 1999, J BACTERIOL, V181, P3942
   Yamada Y, 2008, INT J FOOD MICROBIOL, V125, P15, DOI 10.1016/j.ijfoodmicro.2007.11.077
   Yohannes E, 2005, BMC MICROBIOL, V5, DOI 10.1186/1471-2180-5-59
   Yohannes E, 2004, J BACTERIOL, V186, P192, DOI 10.1128/JB.186.1.192-199.2004
   Zhuang TD, 2013, J AM CHEM SOC, V135, P15101, DOI 10.1021/ja408206e
   Zulic Z., 2009, ABSTR PAP AM CHEM S, V237
NR 54
TC 5
Z9 6
U1 0
U2 27
PU HUMANA PRESS INC
PI TOTOWA
PA 999 RIVERVIEW DRIVE SUITE 208, TOTOWA, NJ 07512 USA
SN 0273-2289
EI 1559-0291
J9 APPL BIOCHEM BIOTECH
JI Appl. Biochem. Biotechnol.
PD DEC
PY 2015
VL 177
IS 8
BP 1573
EP 1588
DI 10.1007/s12010-015-1838-1
PG 16
WC Biochemistry & Molecular Biology; Biotechnology & Applied Microbiology
SC Biochemistry & Molecular Biology; Biotechnology & Applied Microbiology
GA CW7GK
UT WOS:000365165900001
PM 26369782
DA 2019-07-15
ER
