# Supplementary material for: Knowledge Domain and Emerging Trends in Vinegar Research: A Bibliometric Review of the Literature from WoSCC
Source: Foods. 2020 Feb 10;9(2):166. doi: 10.3390/foods9020166 (PMC7074530; doi:10.3390/foods9020166)
Supplement: Supplementary file 1 [file foods-09-00166-s001.zip › Supplementary files/Supplementary Material/WoSCC dataset for CiteSpace/data/download2015_1x5unique.txt]

PT J
AU Li, L
   Feng, L
   Zhang, RH
   He, YF
   Wang, W
   Chen, C
   Liu, GQ
AF Li, Lin
   Feng, Lu
   Zhang, Ruihong
   He, Yanfeng
   Wang, Wen
   Chen, Chang
   Liu, Guangqing
TI Anaerobic digestion performance of vinegar residue in continuously
   stirred tank reactor
SO BIORESOURCE TECHNOLOGY
LA English
DT Article
DE Vinegar residue; Anaerobic digestion; Continuously stirred tank reactor;
   Organic loading rate; Effluent recirculation
ID METHANE POTENTIAL BMP; BIOGAS PRODUCTION; CO-DIGESTION; CHICKEN MANURE;
   SOLID-STATE; FOOD WASTE; BIODEGRADABILITY; CARBON; STOVER; BATCH
AB Anaerobic digestion (AD) of vinegar residue was investigated in continuously stirred tank reactor (CSTR). The influence of organic loading rate (OLR) and effluent recirculation on AD performance of vinegar residue was tested. Five OLRs, 1.0, 1.5, 2.0, 2.5, and 3.0 g(vs) L-1 d(-1), were used. The highest volumetric methane productivity of 581.88 mL L-1 was achieved at OLR of 2.5 g(vs) L-1 d(-1). Effluent reflux ratio was set as 50%, the results showed that effluent recirculation could effectively neutralize the acidity of vinegar residue, raise the pH of the feedstock, and enhance the buffering capacity of the AD system. Anaerobic digestion of vinegar residue could be a promising way not only for converting this waste into gas energy but also alleviating environmental pollution which might be useful for future industrial application. (C) 2015 Elsevier Ltd. All rights reserved.
C1 [Li, Lin; Feng, Lu; Zhang, Ruihong; He, Yanfeng; Wang, Wen; Liu, Guangqing] Beijing Univ Chem Technol, Coll Chem Engn, Biomass Energy & Environm Engn Res Ctr, Beijing 100029, Peoples R China.
   [Feng, Lu] Chinese Acad Sci, Qingdao Inst Bioenergy & Bioproc Technol, CAS Key Lab Biobased Mat, Qingdao 266101, Peoples R China.
   [Chen, Chang] Beijing Univ Chem Technol, Coll Life Sci & Technol, Beijing 100029, Peoples R China.
   [Zhang, Ruihong] Univ Calif Davis, Dept Biol & Agr Engn, Davis, CA 95616 USA.
RP Chen, C (reprint author), Beijing Univ Chem Technol, 503-3A Zonghe Bldg,15 North 3rd Ring East Rd, Beijing 100029, Peoples R China.
EM chenchang@mail.buct.edu.cn; gqliu@mail.buct.edu.cn
FU National Key Technology Support Program of China [2012BAC25B06];
   National Hi-tech R&D Program of China (863 Program) [2012AA101803];
   Promotion Project in Life Sciences, BUCT
FX The authors would like to thank financial supports from the National Key
   Technology Support Program of China (2012BAC25B06), the National Hi-tech
   R&D Program of China (863 Program, 2012AA101803), and the Promotion
   Project in Life Sciences, BUCT.
CR APHA, 1998, STANDARD METHODS EXA
   Brown D, 2013, BIORESOURCE TECHNOL, V127, P275, DOI 10.1016/j.biortech.2012.09.081
   Feng L, 2013, BIORESOURCES, V8, P2487
   He YF, 2008, ENERG FUEL, V22, P2775, DOI 10.1021/ef8000967
   Lerm S, 2012, WASTE MANAGE, V32, P389, DOI 10.1016/j.wasman.2011.11.013
   Li YQ, 2014, BIORESOURCE TECHNOL, V156, P342, DOI 10.1016/j.biortech.2014.01.054
   Li YQ, 2013, BIORESOURCE TECHNOL, V149, P565, DOI 10.1016/j.biortech.2013.09.063
   Li YQ, 2013, APPL BIOCHEM BIOTECH, V171, P117, DOI 10.1007/s12010-013-0335-7
   Luste S, 2010, BIORESOURCE TECHNOL, V101, P2657, DOI 10.1016/j.biortech.2009.10.071
   Ma JX, 2009, BIORESOURCE TECHNOL, V100, P3477, DOI 10.1016/j.biortech.2009.02.060
   MOSEY FE, 1989, WATER SCI TECHNOL, V21, P187
   Nagao N, 2012, BIORESOURCE TECHNOL, V118, P210, DOI 10.1016/j.biortech.2012.05.045
   Nordberg A, 2007, BIORESOURCE TECHNOL, V98, P104, DOI 10.1016/j.biortech.2005.11.027
   Raposo F, 2012, RENEW SUST ENERG REV, V16, P861, DOI 10.1016/j.rser.2011.09.008
   Raposo F, 2011, J CHEM TECHNOL BIOT, V86, P1088, DOI 10.1002/jctb.2622
   Romano RT, 2008, BIORESOURCE TECHNOL, V99, P631, DOI 10.1016/j.biortech.2006.12.043
   VANSOEST PJ, 1991, J DAIRY SCI, V74, P3583, DOI 10.3168/jds.S0022-0302(91)78551-2
   Wang YY, 2009, BIOMASS BIOENERG, V33, P848, DOI 10.1016/j.biombioe.2009.01.007
   WILCOX SJ, 1995, WATER RES, V29, P1465, DOI 10.1016/0043-1354(94)00314-W
   Zhong M, 2012, PARTICUOLOGY, V10, P35, DOI 10.1016/j.partic.2011.05.006
NR 20
TC 16
Z9 18
U1 5
U2 53
PU ELSEVIER SCI LTD
PI OXFORD
PA THE BOULEVARD, LANGFORD LANE, KIDLINGTON, OXFORD OX5 1GB, OXON, ENGLAND
SN 0960-8524
EI 1873-2976
J9 BIORESOURCE TECHNOL
JI Bioresour. Technol.
PD JUN
PY 2015
VL 186
BP 338
EP 342
DI 10.1016/j.biortech.2015.03.086
PG 5
WC Agricultural Engineering; Biotechnology & Applied Microbiology; Energy &
   Fuels
SC Agriculture; Biotechnology & Applied Microbiology; Energy & Fuels
GA CG3PA
UT WOS:000353190900046
PM 25838040
DA 2019-07-15
ER

PT J
AU Du, NS
   Shi, L
   Du, LT
   Yuan, YH
   Li, B
   Sang, T
   Sun, J
   Shu, S
   Guo, SR
AF Du, Nanshan
   Shi, Lu
   Du, Lantian
   Yuan, Yinghui
   Li, Bin
   Sang, Ting
   Sun, Jin
   Shu, Sheng
   Guo, Shirong
TI Effect of vinegar residue compost amendments on cucumber growth and
   Fusarium wilt
SO ENVIRONMENTAL SCIENCE AND POLLUTION RESEARCH
LA English
DT Article
DE Vinegar residue compost; Cucumber; Microbial activity; Fusarium
   oxysporum
ID SOIL MICROBIAL COMMUNITY; SEWAGE-SLUDGE COMPOST; TRICHODERMA-HARZIANUM;
   METABOLIC QUOTIENT; ENZYME-ACTIVITIES; SUPPRESSION; BIOMASS; PATHOGENS;
   WASTES; CARBON
AB Fusarium wilt of cucumber caused by Fusarium oxysporum f. sp. cucumerinum J. H. Owen is one of the major destructive soilborne diseases and results in considerable yield losses. Methyl bromide was once the most effective disease control method but has been confirmed as harmful to the environment. Using suppressive media as biological controls to assist crop growth is becoming popular. In this study, Fusarium wilt of cucumber was successfully controlled by a newly identified suppressive media: vinegar residue compost-amended media (vinegar residue compost mixed with peat and vermiculite in a 6:3:1 ratio (v/v) vinegar residue substrate (VRS). Greenhouse experiments were carried out to evaluate the effect of VRS on the growth of cucumber seedlings and disease suppression. The control was peat/vermiculite (2:1, v/v). To identify the mixed media most suitable for the growth of plants and their suppressiveness indicators, we evaluated the biological characteristics of cucumber, the physicochemical and biochemical properties of the growth media, and the enzyme activities. Total organic C (C-org), microbial biomass C (C-mic), basal respiration (R-mic), and enzyme (catalase, invertase, urease, proteinase, phosphatase, beta-glucosidase, and hydrolysis of fluorescein diacetate) activities increased significantly after vinegar waste compost amendment. The compost media also showed a significantly positive effect on the growth of cucumber seedlings and the suppression of the disease severity index (DSI, 38 % reduction). The cucumber rhizosphere population of F. oxysporum f. sp. cucumerinum (FOC) was significantly lower in VRS than in the control. These results demonstrate convincingly that vinegar residue compost-amended media has a beneficial effect on cucumber growth and could be applied as a method for biological control of cucumber Fusarium wilt.
C1 [Du, Nanshan; Shi, Lu; Du, Lantian; Yuan, Yinghui; Li, Bin; Sang, Ting; Sun, Jin; Shu, Sheng; Guo, Shirong] Nanjing Agr Univ, Coll Hort, Key Lab Southern Vegetable Crop Genet Improvement, Minist Agr, Nanjing 210095, Jiangsu, Peoples R China.
   [Sun, Jin; Shu, Sheng; Guo, Shirong] Nanjing Agr Univ, Facil Hort Inst, Suqian 223800, Jiangsu, Peoples R China.
RP Guo, SR (reprint author), Nanjing Agr Univ, Coll Hort, Key Lab Southern Vegetable Crop Genet Improvement, Minist Agr, 6 Tongwei Rd, Nanjing 210095, Jiangsu, Peoples R China.
EM srguo@njau.edu.cn
FU National Natural Science Foundation of China [31401919, 31471869,
   31272209]; National "Twelfth Five - Year" Plan for Science & Technology
   Support [2013BAD20B00]; China Earmarked Fund for Modern Agro-industry
   Technology Research System [CARS - 25 - C - 03]; Priority Academic
   Program Development of Jiangsu Higher Education Institutions (PAPD);
   Research Fun for the Doctoral Program of Higher Education
   [20130097120015]
FX This work was financially supported by the National Natural Science
   Foundation of China (No. 31401919, No. 31471869 and No. 31272209),
   National "Twelfth Five - Year" Plan for Science & Technology Support
   (2013BAD20B00), the China Earmarked Fund for Modern Agro-industry
   Technology Research System (CARS - 25 - C - 03), and the Priority
   Academic Program Development of Jiangsu Higher Education Institutions
   (PAPD), and sponsored by the Research Fun for the Doctoral Program of
   Higher Education (20130097120015).
CR Adam G, 2001, SOIL BIOL BIOCHEM, V33, P943, DOI 10.1016/S0038-0717(00)00244-3
   Ahn IP, 1998, PLANT DIS, V82, P244, DOI 10.1094/PDIS.1998.82.2.244
   ANDERSON TH, 1989, SOIL BIOL BIOCHEM, V21, P471, DOI 10.1016/0038-0717(89)90117-X
   ANDERSON TH, 1993, SOIL BIOL BIOCHEM, V25, P393, DOI 10.1016/0038-0717(93)90140-7
   ANDERSON TH, 1986, Z PFLANZ BODENKUNDE, V149, P457, DOI 10.1002/jpln.19861490409
   Anderson TH, 2010, SOIL BIOL BIOCHEM, V42, P2039, DOI 10.1016/j.soilbio.2010.06.026
   Bastida F, 2008, APPL SOIL ECOL, V40, P318, DOI 10.1016/j.apsoil.2008.05.007
   Blaya J, 2013, PESTIC BIOCHEM PHYS, V107, P112, DOI 10.1016/j.pestbp.2013.06.001
   Bonanomi G, 2010, SOIL BIOL BIOCHEM, V42, P136, DOI 10.1016/j.soilbio.2009.10.012
   Borrero C, 2005, ACTA HORTIC, P425, DOI 10.17660/ActaHortic.2005.697.54
   Borrero C, 2004, PHYTOPATHOLOGY, V94, P1094, DOI 10.1094/PHYTO.2004.94.10.1094
   Borrero C, 2009, EUR J PLANT PATHOL, V123, P425, DOI 10.1007/s10658-008-9380-4
   Cao Y, 2012, SCI HORTIC-AMSTERDAM, V135, P32, DOI 10.1016/j.scienta.2011.12.002
   Chen WP, 2008, J ENVIRON QUAL, V37, pS36, DOI 10.2134/jeq2007.0315
   Chung S, 2008, APPL MICROBIOL BIOT, V80, P115, DOI 10.1007/s00253-008-1520-4
   Cotxarrera L, 2002, SOIL BIOL BIOCHEM, V34, P467, DOI 10.1016/S0038-0717(01)00205-X
   Dick WA, 2013, SOIL BIOL BIOCHEM, V56, P99, DOI 10.1016/j.soilbio.2012.04.003
   Fernandes SAP, 2005, APPL SOIL ECOL, V30, P65, DOI 10.1016/j.apsoil.2004.03.008
   Franco-Otero VG, 2012, BIOL FERT SOILS, V48, P205, DOI 10.1007/s00374-011-0620-y
   Garcia-Gil JC, 2000, SOIL BIOL BIOCHEM, V32, P1907, DOI 10.1016/S0038-0717(00)00165-6
   Hadar Y, 2011, PHYTOPARASITICA, V39, P311, DOI 10.1007/s12600-011-0177-1
   Hu JL, 2010, PEDOSPHERE, V20, P586, DOI 10.1016/S1002-0160(10)60048-3
   Hu JL, 2011, J SOIL SEDIMENT, V11, P271, DOI 10.1007/s11368-010-0308-1
   Huang X, 2012, ENVIRON SCI POLLUT R, V19, P3895, DOI 10.1007/s11356-012-1025-7
   Janvier C, 2007, SOIL BIOL BIOCHEM, V39, P1, DOI 10.1016/j.soilbio.2006.07.001
   Joergensen RG, 1996, SOIL BIOL BIOCHEM, V28, P25, DOI 10.1016/0038-0717(95)00102-6
   Lin Y, 2014, BIOL CONTROL, V71, P7, DOI 10.1016/j.biocontrol.2013.12.010
   Liu J, 2008, J SOIL SEDIMENT, V8, P327, DOI 10.1007/s11368-008-0029-x
   LOCKWOOD JL, 1988, ANNU REV PHYTOPATHOL, V26, P93, DOI 10.1146/annurev.py.26.090188.000521
   Noble R, 2005, BIOCONTROL SCI TECHN, V15, P3, DOI 10.1080/09583150400015904
   Qiu MH, 2012, BIOL FERT SOILS, V48, P807, DOI 10.1007/s00374-012-0675-4
   Ratto M, 1996, MATER ORGANISMEN, V30, P279
   Saison C, 2006, ENVIRON MICROBIOL, V8, P247, DOI 10.1111/j.1462-2920.2005.00892.x
   Schutter ME, 2001, BIOL FERT SOILS, V34, P397, DOI 10.1007/s00374-001-0423-7
   Sciubba L, 2013, BIOL FERT SOILS, V49, P597, DOI 10.1007/s00374-012-0748-4
   Segarra G, 2010, MICROB ECOL, V59, P141, DOI 10.1007/s00248-009-9545-5
   SPARLING GP, 1992, AUST J SOIL RES, V30, P195, DOI 10.1071/SR9920195
   Suarez-Estrella F, 2013, BIOL CONTROL, V67, P509, DOI 10.1016/j.biocontrol.2013.10.008
   Wu WX, 2004, SOIL BIOL BIOCHEM, V36, P289, DOI 10.1016/j.soilbio.2003.09.014
   Xue D, 2013, CHEMOSPHERE, V93, P583, DOI 10.1016/j.chemosphere.2013.05.065
   Yao XH, 2006, EUR J SOIL BIOL, V42, P120, DOI 10.1016/j.ejsobi.2005.12.001
   Ye SF, 2004, PLANT SOIL, V263, P143, DOI 10.1023/B:PLSO.0000047721.78555.dc
   Zhao QS, 2012, ADV MATER RES-SWITZ, V518-523, P68, DOI 10.4028/www.scientific.net/AMR.518-523.68
   Zhao QS, 2009, 2009 ACADEMIC CONFERENCE ON HORTICULTURE SCIENCE AND TECHNOLOGY, PROCEEDINGS, P16
NR 44
TC 9
Z9 9
U1 5
U2 58
PU SPRINGER HEIDELBERG
PI HEIDELBERG
PA TIERGARTENSTRASSE 17, D-69121 HEIDELBERG, GERMANY
SN 0944-1344
EI 1614-7499
J9 ENVIRON SCI POLLUT R
JI Environ. Sci. Pollut. Res.
PD DEC
PY 2015
VL 22
IS 23
BP 19133
EP 19141
DI 10.1007/s11356-015-4816-9
PG 9
WC Environmental Sciences
SC Environmental Sciences & Ecology
GA CX6MU
UT WOS:000365816000078
PM 26250808
DA 2019-07-15
ER

PT J
AU Krusong, W
   Jindaprasert, A
   Laosinwattana, C
   Teerarak, M
AF Krusong, W.
   Jindaprasert, A.
   Laosinwattana, C.
   Teerarak, M.
TI Baby corn fermented vinegar and its vapour control postharvest decay in
   strawberries
SO NEW ZEALAND JOURNAL OF CROP AND HORTICULTURAL SCIENCE
LA English
DT Article
DE acetic acid vapour; baby corn fermented vinegar; Botrytis cinerea; shelf
   life; strawberry
ID BOTRYTIS-CINEREA; ACETIC-ACID; HEAT-TREATMENT; APPLE SLICES; TABLE
   GRAPES; OIL VAPOR; FRUIT; QUALITY; INHIBITION; TYPHIMURIUM
AB Infection by Botrytis cinerea is a major cause of postharvest decay in strawberries. The efficacy of baby corn fermented vinegar (BFV) for growth inhibition of B. cinerea was investigated by diffusing 0%-0.225% acetic acid from BFV or glacial acetic acid into potato dextrose agar. BFV containing 0.225% acetic acid completely inhibited the growth of B. cinerea. Strawberry-flavoured baby corn fermented vinegar (SF-BFV) was developed to mask unfavourable smells caused by BFV. The effectiveness of BFV liquid and vapour for controlling postharvest decay in strawberries was evaluated along with associated sensory analyses. Taste panellists readily accepted fruit that had been sprayed with SF-BFV or exposed to BFV vapour, both treatments that significantly reduced fruit decay. Strawberries inoculated with B. cinerea were also tested. Shelf life at 4 degrees C of strawberries sprayed with SF-BFV was extended to 7 days while that of fruit exposed to BFV vapour was extended to 11 days.
C1 [Krusong, W.; Jindaprasert, A.] King Mongkuts Inst Technol Ladkrabang, Fac Agroind, Div Fermentat Technol, Bangkok, Thailand.
   [Laosinwattana, C.; Teerarak, M.] King Mongkuts Inst Technol Ladkrabang, Fac Agr Technol, Dept Plant Prod Technol, Bangkok, Thailand.
RP Krusong, W (reprint author), King Mongkuts Inst Technol Ladkrabang, Fac Agroind, Div Fermentat Technol, Bangkok, Thailand.
EM kkwaranu@kmitl.ac.th
FU Faculty of Agro-Industry, King Mongkut's Institute of Technology
   Ladkrabang, Thailand
FX This research was supported financially by the Faculty of Agro-Industry,
   King Mongkut's Institute of Technology Ladkrabang, Thailand. The
   researchers are grateful to Ms Pattarapan Jaroonrattanasakul for
   laboratory assistance.
CR ADAMS MR, 1988, INT J FOOD SCI TECH, V23, P287
   AVISSAR I, 1991, ANN APPL BIOL, V118, P229, DOI 10.1111/j.1744-7348.1991.tb06101.x
   Ayala-Zavala JF, 2004, LEBENSM-WISS TECHNOL, V37, P687, DOI 10.1016/j.lwt.2004.03.002
   Casal M, 1996, MICROBIOL-UK, V142, P1385, DOI 10.1099/13500872-142-6-1385
   Castaner M, 1997, Z LEBENSM UNTERS F A, V205, P375, DOI 10.1007/s002170050184
   Chang JM, 2007, FOOD MICROBIOL, V24, P745, DOI 10.1016/j.fm.2007.03.005
   Farahnaky A, 2011, SCI HORTIC-AMSTERDAM, V127, P313, DOI 10.1016/j.scienta.2010.10.019
   Ferrer-Gallego R, 2014, FOOD RES INT, V62, P1100, DOI 10.1016/j.foodres.2014.05.049
   Gerbi V, 1997, FOOD QUAL PREFER, V8, P27, DOI 10.1016/S0950-3293(96)00003-1
   Goetz G, 1999, PHYTOCHEMISTRY, V52, P759, DOI 10.1016/S0031-9422(99)00351-9
   Gol NB, 2013, POSTHARVEST BIOL TEC, V85, P185, DOI 10.1016/j.postharvbio.2013.06.008
   Gunness P, 2009, POSTHARVEST BIOL TEC, V52, P164, DOI 10.1016/j.postharvbio.2008.11.006
   Jacobi KK, 2001, POSTHARVEST BIOL TEC, V21, P321, DOI 10.1016/S0925-5214(00)00180-0
   Jetti RR, 2007, J FOOD SCI, V72, pS487, DOI 10.1111/j.1750-3841.2007.00445.x
   KAPPEL F, 1995, HORTSCIENCE, V30, P988
   Kilonzo-Nthenge A, 2006, J FOOD PROTECT, V69, P330, DOI 10.4315/0362-028X-69.2.330
   Krusong W., 2012, KMITL SCI TECHNOLOGY, V12, P77
   Krusong W., 2007, KMITL SCI J, V7, P63
   Krusong W., 2010, KASETSART J NAT SCI, V44, P201
   Lee Won-Ho, 2007, Mycobiology, V35, P54, DOI 10.4489/MYCO.2007.35.2.054
   MCEVILY AJ, 1992, CRIT REV FOOD SCI, V32, P253, DOI 10.1080/10408399209527599
   Radi M, 2010, SCI HORTIC-AMSTERDAM, V126, P421, DOI 10.1016/j.scienta.2010.06.023
   Sellamuthu PS, 2013, J SCI FOOD AGR, V93, P3024, DOI 10.1002/jsfa.6135
   Sengun IY, 2004, INT J FOOD MICROBIOL, V96, P301, DOI 10.1016/j.ijfoodmicro.2004.04.010
   Shao XF, 2009, NEW ZEAL J CROP HORT, V37, P375, DOI 10.1080/01140671.2009.9687593
   Sholberg P, 2000, HORTSCIENCE, V35, P898
   Sholberg PL, 2004, POSTHARVEST BIOL TEC, V32, P89, DOI 10.1016/j.postharvbio.2003.09.014
   Son SM, 2001, FOOD CHEM, V73, P23, DOI 10.1016/S0308-8146(00)00274-0
   Song J, 1996, J AM SOC HORTIC SCI, V121, P937
   Tripathi P, 2004, POSTHARVEST BIOL TEC, V32, P235, DOI 10.1016/j.postharvbio.2003.11.005
   Tzortzakis NG, 2010, INT J FOOD MICROBIOL, V142, P14, DOI 10.1016/j.ijfoodmicro.2010.05.005
   Vandendriessche T, 2013, LWT-FOOD SCI TECHNOL, V52, P62, DOI 10.1016/j.lwt.2011.12.037
   VAUGHN SF, 1993, J FOOD SCI, V58, P793, DOI 10.1111/j.1365-2621.1993.tb09360.x
   Venditti T, 2009, POSTHARVEST BIOL TEC, V54, P111, DOI 10.1016/j.postharvbio.2009.06.002
   Woolf AB, 1996, J AM SOC HORTIC SCI, V121, P147
   Wszelaki AL, 2003, POSTHARVEST BIOL TEC, V27, P255, DOI 10.1016/S0925-5214(02)00095-9
   Xu WT, 2007, POSTHARVEST BIOL TEC, V46, P86, DOI 10.1016/j.postharvbio.2007.03.019
   Yahia EM, 2007, POSTHARVEST BIOL TEC, V44, P107, DOI 10.1016/j.postharvbio.2006.11.017
   Yu T, 2008, BIOL CONTROL, V46, P171, DOI 10.1016/j.biocontrol.2008.04.008
   Zhang QY, 2006, SENSOR ACTUAT B-CHEM, V119, P538, DOI 10.1016/j.snb.2006.01.007
   Zhou T, 2002, J FOOD ENG, V54, P17, DOI 10.1016/S0260-8774(01)00179-0
NR 41
TC 2
Z9 2
U1 0
U2 15
PU TAYLOR & FRANCIS LTD
PI ABINGDON
PA 4 PARK SQUARE, MILTON PARK, ABINGDON OX14 4RN, OXON, ENGLAND
SN 0114-0671
EI 1175-8783
J9 NEW ZEAL J CROP HORT
JI N. Z. J. Crop Hortic. Sci.
PD JUL 3
PY 2015
VL 43
IS 3
BP 193
EP 203
DI 10.1080/01140671.2015.1013558
PG 11
WC Agronomy; Horticulture
SC Agriculture
GA CQ5DT
UT WOS:000360624200004
DA 2019-07-15
ER

PT J
AU Lalou, S
   Hatzidimitriou, E
   Papadopoulou, M
   Kontogianni, VG
   Tsiafoulis, CG
   Gerothanassis, IP
   Tsimidou, MZ
AF Lalou, Sofia
   Hatzidimitriou, Efimia
   Papadopoulou, Maria
   Kontogianni, Vassiliki G.
   Tsiafoulis, Constantinos G.
   Gerothanassis, Ioannis P.
   Tsimidou, Maria Z.
TI Beyond traditional balsamic vinegar: Compositional and sensorial
   characteristics of industrial balsamic vinegars and regulatory
   requirements
SO JOURNAL OF FOOD COMPOSITION AND ANALYSIS
LA English
DT Article
DE Traditional balsamic vinegar; Industrial balsamic vinegar; Descriptive
   sensory analysis; 5-Hydroxymethyl-furfural; Sweet; Sour; Nuclear
   magnetic resonance; Quality control; Regulatory issues; Food safety;
   Food composition; Food analysis
ID TRADIZIONALE-DI-MODENA; H-1-NMR SPECTROSCOPY; GRAPE; QUALITY; WINES;
   IDENTIFICATION; SWEETNESS; EVOLUTION; FRUCTOSE; COOKING
AB Recently, new products with the name of balsamic vinegar (BV) have emerged worldwide and are rapidly gaining popularity along with the well-known Italian BVs. For the first time, the major physicochemical and sensorial characteristics of BVs produced in Greece were analyzed using recommended protocols, high throughput techniques (nuclear magnetic resonance (NMR), HPLC) and sensory descriptive analysis carried out by trained panelists. Data are discussed in comparison to those for Italian balsamic vinegars of Modena (BVMs) (Protected Geographical Indication, PGI). Greek BVs, although in line with existing official requirements, exhibited great variability in the content of individual sugars, organic acids and titratable acidity, which were reflected in both quality parameters and sensorial scores. Their heterogeneous sensorial profile was mainly characterized by high scores in Pungency, Acidity and low ones in Sweetness. From the chemical safety point of view, 5-hydroxymethyl-furfural (HMF) content was found to vary significantly, and future regulatory revision should consider this parameter. Our findings can assist the efforts of manufacturers of new BVs beyond minimum regulatory requirements. (C) 2015 Elsevier Inc. All rights reserved.
C1 [Lalou, Sofia; Hatzidimitriou, Efimia; Papadopoulou, Maria; Tsimidou, Maria Z.] Aristotle Univ Thessaloniki AUTh, Sch Chem, LFCT, Thessaloniki 54124, Greece.
   [Kontogianni, Vassiliki G.; Gerothanassis, Ioannis P.] Univ Ioannina UoI, Sect Organ Chem & Biochem, Dept Chem, GR-45110 Ioannina, Greece.
   [Tsiafoulis, Constantinos G.] Univ Ioannina Uol, NMR Ctr, GR-45110 Ioannina, Greece.
RP Tsimidou, MZ (reprint author), Aristotle Univ Thessaloniki AUTh, Sch Chem, LFCT, Thessaloniki 54124, Greece.
EM tsimidou@chem.auth.gr
OI TSIMIDOU, MARIA/0000-0003-1677-8290; Hatzidimitriou,
   Efimia/0000-0002-0013-256X
FU AUTh Research Committee
FX S.L. thanks AUTh Research Committee for financial support. The authors
   are grateful to all panelists for availability and participation in the
   sensory tests and to the winery Boutari Company SA (Giannakohori,
   Imathia, Greece) for providing the Xinomavro grape must.
CR [Anonymous], 1994, 11035 ISO
   [Anonymous], 2012, COMP INT METH AN
   Antonelli A, 2004, FOOD CHEM, V88, P63, DOI 10.1016/j.foodchem.2004.01.023
   AOAC, 1995, 93035 AOAC
   Barclay T, 2012, CARBOHYD RES, V347, P136, DOI 10.1016/j.carres.2011.11.003
   Belitz H.-D., 2008, FOOD CHEM
   BIRCH GG, 1986, EXPERIENTIA, V42, P1232, DOI 10.1007/BF01946399
   Cabras P., 2004, CHIMICA DEGLI ALIMEN, P547
   Caglarirmak N, 2006, J FOOD PROCESS PRES, V30, P549, DOI 10.1111/j.1745-4549.2006.00088.x
   Caligiani A, 2007, ANAL CHIM ACTA, V585, P110, DOI 10.1016/j.aca.2006.12.016
   Chaudry M.M., 2004, HALAL FOOD PRODUCTIO, P123
   Chirife J., 2009, FOOD BIOPROCESS TECH, V4, P1505
   Cirlini M, 2009, FOOD CHEM, V112, P51, DOI 10.1016/j.foodchem.2008.05.037
   Cocchi M, 2006, FOOD QUAL PREFER, V17, P419, DOI 10.1016/j.foodqual.2005.05.004
   Cocchi M, 2002, J AGR FOOD CHEM, V50, P5255, DOI 10.1021/jf020155l
   Cocchi M, 2008, J AGR FOOD CHEM, V56, P6397, DOI 10.1021/jf800353a
   Cocchi M, 2007, J FOOD ENG, V79, P1438, DOI 10.1016/j.jfoodeng.2006.01.091
   Consonni R, 2004, J AGR FOOD CHEM, V52, P3446, DOI 10.1021/jf0355147
   Consonni R, 2008, TALANTA, V75, P765, DOI 10.1016/j.talanta.2007.12.005
   Del Signore A., 1997, RIV MERCEOL, V36, P91
   DUBOIS M, 1956, ANAL CHEM, V28, P350, DOI 10.1021/ac60111a017
   Falcone PM, 2008, J FOOD ENG, V86, P433, DOI 10.1016/j.jfoodeng.2007.10.017
   Falcone PM, 2011, FOOD RES INT, V44, P1613, DOI 10.1016/j.foodres.2011.04.028
   Falcone PM, 2010, FOOD RES INT, V43, P2217, DOI 10.1016/j.foodres.2010.07.013
   Falcone PM, 2007, J FOOD ENG, V80, P234, DOI 10.1016/j.jfoodeng.2006.05.023
   FAN TWM, 1996, PROG NUCL MAGN RESON, V28, P161, DOI DOI 10.1016/0079-6565(95)01017-3
   Gazzetta Ufficiale Della Repubblica Italiana (GURI), 2000, DISC PROD DEN ORIG P
   Giudici P, 2009, ADV FOOD NUTR RES, V58, P137, DOI 10.1016/S1043-4526(09)58004-7
   Greco E, 2013, INT J FOOD SCI TECH, V48, P114, DOI 10.1111/j.1365-2621.2012.03166.x
   Heymann H., 2010, SENSORY EVALUATION F, P451
   Hillmann H, 2012, J AGR FOOD CHEM, V60, P9974, DOI 10.1021/jf3033705
   Kosir IJ, 2001, J AGR FOOD CHEM, V49, P50, DOI 10.1021/jf0008137
   Lemmetti F., 2014, ACETIC ACID BACTERIA, V3
   Masino F, 2008, FOOD CHEM, V106, P90, DOI 10.1016/j.foodchem.2007.05.069
   Mattia G., 2004, British Food Journal, V106, P722, DOI 10.1108/00070700410561351
   Muratore G, 2006, J AGR FOOD CHEM, V54, P860, DOI 10.1021/jf051786t
   Official Government Gazette of the Hellenic Republic (OGGHR), 2011, AM ART 39 COD AL, P4280
   Ordoudi SA, 2014, J FUNCT FOODS, V8, P161, DOI 10.1016/j.jff.2014.03.015
   Papotti G, 2013, J AGR FOOD CHEM, V61, P1741, DOI 10.1021/jf302728b
   Patras A, 2009, FOOD BIOPROCESS TECH, V4, P1245
   Piva A, 2008, FOOD CHEM, V106, P1057, DOI 10.1016/j.foodchem.2007.07.026
   PLESSI M, 1988, AGR BIOL CHEM TOKYO, V52, P25
   Rufian-Henares JA, 2008, FOOD ADDIT CONTAM A, V25, P1306, DOI 10.1080/02652030802163406
   Sanarico D., 2003, J LIQ CHROMATOGR, V26, P37
   Serratosa MP, 2011, S AFR J ENOL VITIC, V32, P155
   Shallenberger R. S, 1993, TASTE CHEM
   Solieri L, 2009, VINEGARS WORLD
   Tagliazucchi D, 2013, INT J FOOD SCI TECH, V48, P808, DOI 10.1111/ijfs.12031
   Theobald A, 1998, J AGR FOOD CHEM, V46, P1850, DOI 10.1021/jf970912t
   Touati N, 2014, FOOD CHEM, V145, P23, DOI 10.1016/j.foodchem.2013.08.037
   Versari A, 2013, FOOD ANAL METHOD, V6, P1697, DOI 10.1007/s12161-013-9594-8
   YAMAZAKI M, 1986, BRAIN RES BULL, V17, P271, DOI 10.1016/0361-9230(86)90126-7
   Zeppa G, 2013, J SCI FOOD AGR, V93, P3737, DOI 10.1002/jsfa.6219
NR 53
TC 9
Z9 9
U1 2
U2 42
PU ACADEMIC PRESS INC ELSEVIER SCIENCE
PI SAN DIEGO
PA 525 B ST, STE 1900, SAN DIEGO, CA 92101-4495 USA
SN 0889-1575
EI 1096-0481
J9 J FOOD COMPOS ANAL
JI J. Food Compos. Anal.
PD NOV
PY 2015
VL 43
BP 175
EP 184
DI 10.1016/j.jfca.2015.07.001
PG 10
WC Chemistry, Applied; Food Science & Technology
SC Chemistry; Food Science & Technology
GA CR5UT
UT WOS:000361410600020
DA 2019-07-15
ER

PT J
AU Ko, J
   Cho, MH
   Shim, J
   Kang, CG
   Hong, JH
AF Ko, Jeongmin
   Cho, Myung Hui
   Shim, Jaesung
   Kang, Choon Gil
   Hong, Jae-Hee
TI Effect of vinegar on the perceived saltiness of naengmyeon and onmyeon
   soup systems
SO FOOD SCIENCE AND BIOTECHNOLOGY
LA English
DT Article
DE naengmyeon soup; onmyeon soup; interaction of salt and vinegar;
   generalized labeled magnitude scale (gLMS); two-alternative forced
   choice method (2-AFC)
ID TASTE MIXTURE INTERACTIONS; LABELED MAGNITUDE SCALE; SENSORY
   CHARACTERISTICS; CONSUMER ACCEPTABILITY; SODIUM CONSUMPTION;
   ORGANIC-ACIDS; INTERRELATIONSHIPS; INTENSITY; SALTY
AB This study was conducted to investigate whether the saltiness of naengmyeon (NMS) and onmyeon soups (OMS) could be influenced by the addition of vinegar. The NMS samples were prepared by adding NaCl (at 0.25-1.0%) and v inegar (at 0, 0.5, or 1.0%) to cold beef s tock (10A degrees C). Perceived saltiness was assessed by 41 panelists using a generalized labeled magnitude scale. The OMS samples were prepared by adding NaCl (at 0.5 or 1.0%) and vinegar (at 0.03-0.15%) to hot beef stock (60A degrees C). Perceived saltiness was assessed using a two-alternative forced choice test with 56 panelists. Vinegar significantly increased the saltiness of NMS with 0.25 and 0.5% NaCl, but suppressed the saltiness of those with 0.75 and 1.0% NaCl. In the OMS samples, vinegar significantly enhanced the saltiness of soups with 0.5% NaCl, but the saltiness of those with 1.0% NaCl was enhanced only by 0.15% vinegar.
C1 [Ko, Jeongmin; Hong, Jae-Hee] Kookmin Univ, Dept Foods & Nutr, Seoul 02707, South Korea.
   [Cho, Myung Hui; Shim, Jaesung; Kang, Choon Gil] Ottogi Corp, Anyang 14060, Gyeonggi, South Korea.
RP Hong, JH (reprint author), Kookmin Univ, Dept Foods & Nutr, Seoul 02707, South Korea.
EM jhhong@kookmin.ac.kr
RI Hong, Jae-Hee/Q-9871-2019
CR Bartoshuk LM, 2005, CURR DIR PSYCHOL SCI, V14, P122, DOI 10.1111/j.0963-7214.2005.00346.x
   Breslin PAS, 1996, TRENDS FOOD SCI TECH, V7, P390, DOI 10.1016/S0924-2244(96)10039-X
   Cambero MI, 2000, J SCI FOOD AGR, V80, P1510, DOI 10.1002/1097-0010(200008)80:10<1510::AID-JSFA673>3.0.CO;2-2
   Despain D, 2014, FOOD TECHNOL-CHICAGO, V68, P48
   Dotsch M, 2009, CRIT REV FOOD SCI, V49, P841, DOI 10.1080/10408390903044297
   Fujimaru T, 2012, J FOOD SCI, V77, pS323, DOI 10.1111/j.1750-3841.2012.02844.x
   Green BG, 2010, PHYSIOL BEHAV, V101, P731, DOI 10.1016/j.physbeh.2010.08.013
   Green BG, 1996, CHEM SENSES, V21, P323, DOI 10.1093/chemse/21.3.323
   GREEN BG, 1993, CHEM SENSES, V18, P683, DOI 10.1093/chemse/18.6.683
   Hatae K, 2009, J FOOD SCI, V74, pS147, DOI 10.1111/j.1750-3841.2009.01116.x
   HELLEMANN U, 1992, INT J FOOD SCI TECH, V27, P201
   Hong JH, 2010, J FOOD SCI, V75, pS427, DOI 10.1111/j.1750-3841.2010.01783.x
   Hong SM, 2014, J KOREAN DIET ASS, V20, P174
   JARBOE JK, 1974, J AGR FOOD CHEM, V22, P787, DOI 10.1021/jf60195a038
   Jung DW, 2010, J FOOD SCI, V75, pS36, DOI 10.1111/j.1750-3841.2009.01411.x
   Kang MW, 2007, J FOOD SCI, V72, pS639, DOI 10.1111/j.1750-3841.2007.00526.x
   Keast SJR, 2003, FOOD QUAL PREFER, V14, P111
   Koo TY, 2002, J SENS STUD, V17, P177, DOI 10.1111/j.1745-459X.2002.tb00341.x
   Lawless H. T., 2010, SENSORY EVALUATION F, P19, DOI DOI 10.1007/978-1-4419-6488-5_2
   Liem DG, 2011, NUTRIENTS, V3, P694, DOI 10.3390/nu3060694
   MEILGAARD M, 1999, SENSORY EVALUATION T, P99
   Meilgaard M, 1999, SENSORY EVALUATION T, P351
   Meneton P, 2005, PHYSIOL REV, V85, P679, DOI 10.1152/physrev.00056.2003
   Ministry of Food and Drug Safety, 2014, FOOD DRUG STAT YB, P488
   Mozaffarian D, 2014, NEW ENGL J MED, V371, P624, DOI 10.1056/NEJMoa1304127
   Nachay K., 2013, FOOD TECHNOL-CHICAGO, V67, P35
   Nasri N, 2013, FOOD QUAL PREFER, V28, P134, DOI 10.1016/j.foodqual.2012.07.004
   PANGBORN RM, 1964, J FOOD SCI, V29, P490, DOI 10.1111/j.1365-2621.1964.tb01768.x
   PANGBORN RM, 1964, J FOOD SCI, V29, P233, DOI 10.1111/j.1365-2621.1964.tb01724.x
   Prescott J, 2001, CHEM SENSES, V26, P993, DOI 10.1093/chemse/26.8.993
   이정은, 2013, Journal of Nutrition and Health, V46, P72, DOI 10.4163/kjn.2013.46.1.72
   Wilkie LM, 2014, NEUROSCI BIOBEHAV R, V47, P70, DOI 10.1016/j.neubiorev.2014.07.015
   신명은, 2011, [Journal of The Korean Society of Dietary Culture, 한국식생활문화학회지], V26, P409
NR 33
TC 1
Z9 1
U1 0
U2 10
PU KOREAN SOCIETY FOOD SCIENCE & TECHNOLOGY-KOSFOST
PI SEOUL
PA #605, KOREA SCI TECHNOL CENT, 635-4 YEOKSAM-DONG, KANGNAM-GU, SEOUL,
   135-703, SOUTH KOREA
SN 1226-7708
EI 2092-6456
J9 FOOD SCI BIOTECHNOL
JI Food Sci. Biotechnol.
PD OCT
PY 2015
VL 24
IS 5
BP 1695
EP 1701
DI 10.1007/s10068-015-0220-y
PG 7
WC Food Science & Technology
SC Food Science & Technology
GA CS3KP
UT WOS:000361973200019
DA 2019-07-15
ER
