# Supplementary material for: Knowledge Domain and Emerging Trends in Vinegar Research: A Bibliometric Review of the Literature from WoSCC
Source: Foods. 2020 Feb 10;9(2):166. doi: 10.3390/foods9020166 (PMC7074530; doi:10.3390/foods9020166)
Supplement: Supplementary file 1 [file foods-09-00166-s001.zip › Supplementary files/Supplementary Material/WoSCC dataset for CiteSpace/data/download2015_2x5unique.txt]

PT J
AU Rattanawut, J
   Yamauchi, K
AF Rattanawut, J.
   Yamauchi, K.
TI Growth performance, carcass traits and histological changes in the
   intestinal villi of male broiler chickens fed dietary silicic acid
   powder containing bamboo vinegar liquid
SO JOURNAL OF ANIMAL AND FEED SCIENCES
LA English
DT Article
DE chicken; bamboo vinegar; silicic acid powder; intestinal histology
ID CHIKUSAKU-EKI; CHARCOAL; MICROFLORA; PIGS; RICH
AB To evaluate the effects of silicic acid powder containing bamboo vinegar liquid (SPV) on growth performance, carcass traits and intestinal histology, 80 male broilers at 7 days of age were divided into four treatment groups, each with four replicates of five chickens. The birds were fed ad libitum a basal diet supplemented with SPV at a level of 0%, 0.1%, 0.2% or 0.3% until 49 days of age. Body weight gain was the highest in chickens fed the 0.2% SPV diet. The dietary treatments had no significant effects on performance or carcass traits. Tissue observations by light microscopy revealed that villus height and villus areas of the duodenum and jejunum were comparatively higher in the 0.2% SPV group. Duodenal and jejunal cell mitosis were also increased by this diet. These results indicate that dietary SPV at 0.2% could stimulate intestinal functions in broiler chickens.
C1 [Rattanawut, J.] Prince Songkla Univ, Fac Sci & Ind Technol, Surat Thani 84000, Thailand.
   [Yamauchi, K.] Kagawa Univ, Lab Anim Sci, Fac Agr, Miki, Kagawa 7610795, Japan.
RP Rattanawut, J (reprint author), Prince Songkla Univ, Fac Sci & Ind Technol, Surat Thani Campus, Surat Thani 84000, Thailand.
EM jassada.r@psu.ac.th
CR Akakabe Y, 2006, BIOSCI BIOTECH BIOCH, V70, P2797, DOI 10.1271/bbb.60317
   Aziz NH, 1998, MICROBIOS, V93, P43
   CARLISLE EM, 1981, FED PROC, V40, P886
   Choct M, 2009, BRIT POULTRY SCI, V50, P9, DOI 10.1080/00071660802538632
   Chu GM, 2013, ANIM SCI J, V84, P113, DOI 10.1111/j.1740-0929.2012.01045.x
   Dhawale A., 2005, POULTRY INT, V44, P18
   ELLIOT MA, 1991, J NUTR, V121, P201
   Gilmore MS, 2003, SCIENCE, V299, P1999, DOI 10.1126/science.1083534
   Jiang X.L., 2005, J BAMBOO RES, V24, P50
   Kimura Y, 2002, BIOL PHARM BULL, V25, P1026, DOI 10.1248/bpb.25.1026
   Lauronen J, 1998, SCAND J GASTROENTERO, V33, P152
   McDowell L.R., 1992, MINERALS ANIMAL HUMA, P407
   NOY Y, 1995, POULTRY SCI, V74, P366, DOI 10.3382/ps.0740366
   Partanen KH, 1999, NUTR RES REV, V12, P117, DOI 10.1079/095442299108728884
   Ruttanavut J, 2012, HISTOL HISTOPATHOL, V27, P1333, DOI 10.14670/HH-27.1333
   Samanta S, 2010, VET MED INT, P1, DOI [10.4061/2010/645150, DOI 10.4061/2010/645150]
   SORRELLS KM, 1970, J DAIRY SCI, V53, P239, DOI 10.3168/jds.S0022-0302(70)86186-0
   Velmurugan N, 2009, INT J ENVIRON SCI TE, V6, P13, DOI 10.1007/BF03326056
   Viveros A, 2011, POULTRY SCI, V90, P566, DOI 10.3382/ps.2010-00889
   Wang HF, 2012, LIVEST SCI, V144, P173, DOI 10.1016/j.livsci.2011.11.015
   Watarai S, 2005, POULTRY SCI, V84, P515, DOI 10.1093/ps/84.4.515
   Yamauchi K, 2007, ANIM SCI J, V78, P356, DOI 10.1111/j.1740-0929.2007.00448.x
NR 22
TC 1
Z9 1
U1 0
U2 12
PU KIELANOWSKI INST ANIMAL PHYSIOLOGY NUTRITION
PI JABLONNA
PA UL INSTYTUCKA 3, 05-110 JABLONNA, POLAND
SN 1230-1388
J9 J ANIM FEED SCI
JI J. Anim. Feed Sci.
PY 2015
VL 24
IS 1
BP 48
EP 52
DI 10.22358/jafs/65652/2015
PG 5
WC Agriculture, Dairy & Animal Science
SC Agriculture
GA CF4MC
UT WOS:000352522200006
OA Other Gold
DA 2019-07-15
ER

PT J
AU Aykin, E
   Budak, NH
   Guzel-Seydim, ZB
AF Aykin, Elif
   Budak, Nilgun H.
   Guzel-Seydim, Zeynep B.
TI Bioactive Components of Mother Vinegar
SO JOURNAL OF THE AMERICAN COLLEGE OF NUTRITION
LA English
DT Article
DE antioxidant activity; bioactive compounds; phenolic compound; mother of
   apple vinegar; supplements and functional foods
ID TRADITIONAL BALSAMIC VINEGAR; ANTIOXIDANT ACTIVITY; TOTAL PHENOLS; WINE
   VINEGAR; ACETIC-ACID; LIPID-PEROXIDATION; APPLE VINEGAR; IN-VITRO;
   POLYPHENOLS; JUICE
AB Objective: Mother vinegar is extracellular cellulose and is a thick, hard layer formed by the acetic acid bacteria on the surface of vinegar. The aim of the study was to determine the bioactive components of mother vinegar produced from various vinegars.
   Methods: Mothers of vinegar were produced during vinegar productions using surface culture method from apple and pomegranate juices. Titration acidity, pH, total dry matter, ash, mineral substances, total carbohydrate, total phenolic substance, phenolic components, and total antioxidant activity were determined in samples.
   Results: It was found that mother of pomegranate vinegar had higher antioxidant capacity and total phenolic substance compared to samples of mother of apple vinegar. According to standards, gallic acid and chlorogenic acid were dominant phenolic compounds in mother of apple vinegar, whereas gallic acid was the major phenolic compounds in mother of pomegranate vinegar. The mother vinegars had high Fe contents.
   Conclusion: It was concluded that mother of vinegar produced by natural acetic acid bacteria contains significant bioactive substances.
C1 [Aykin, Elif] Akdeniz Univ, Dept Food Engn, Fac Engn, TR-07058 Antalya, Turkey.
   [Budak, Nilgun H.] Suleyman Demirel Univ, Egirdir Vocat Sch, Food Proc Dept, TR-32500 Isparta, Turkey.
   [Guzel-Seydim, Zeynep B.] Suleyman Demirel Univ, Fac Engn, Dept Food Engn, TR-32500 Isparta, Turkey.
RP Budak, NH (reprint author), Suleyman Demirel Univ, Egirdir Vocat Sch, Food Proc Dept, TR-32500 Isparta, Turkey.
EM nilgunbudak@sdu.edu.tr
RI Aykin, Elif/C-2354-2016
OI Aykin, Elif/0000-0003-4427-9819; Guzel-Seydim, Zeynep
   Banu/0000-0002-1536-6545
CR Abe K, 2007, BIOSCI BIOTECH BIOCH, V71, P2124, DOI 10.1271/bbh.60670
   Akpinar-Bayizit A, 2010, NOT BOT HORTI AGROBO, V38, P64
   Alonso AM, 2004, FOOD RES INT, V37, P715, DOI 10.1016/j.foodres.2004.03.007
   [Anonymous], 6010C EPA
   [Anonymous], 3015A EPA
   AOAC, 2000, OFFICIAL METHODS ANA
   Brown RM, 1996, J MACROMOL SCI PURE, VA33, P1345, DOI 10.1080/10601329608014912
   Budak HN, 2010, J SCI FOOD AGR, V90, P2021, DOI 10.1002/jsfa.4047
   Budak HN, 2011, J AGR FOOD CHEM, V59, P6638
   Caligiani A, 2007, ANAL CHIM ACTA, V585, P110, DOI 10.1016/j.aca.2006.12.016
   Cerezo AB, 2008, FOOD CHEM, V109, P606, DOI 10.1016/j.foodchem.2008.01.013
   Cerezo AB, 2010, FOOD RES INT, V43, P1577, DOI 10.1016/j.foodres.2010.03.006
   Cerezo AB, 2010, J FOOD COMPOS ANAL, V23, P175, DOI 10.1016/j.jfca.2009.08.008
   Cheng ZY, 2002, BIOORGAN MED CHEM, V10, P4067, DOI 10.1016/S0968-0896(02)00267-5
   Davalos A, 2005, FOOD CHEM, V93, P325, DOI 10.1016/j.foodchem.2004.09.030
   Fischer UA, 2011, FOOD CHEM, V127, P807, DOI 10.1016/j.foodchem.2010.12.156
   Fushimi T, 2001, J NUTR, V131, P1973
   Ginjom I, 2011, FOOD CHEM, V125, P823, DOI 10.1016/j.foodchem.2010.08.062
   Guerrero MI, 1997, TALANTA, V45, P379, DOI 10.1016/S0039-9140(97)00139-2
   Horiuchi J, 2004, RESOUR CONSERV RECY, V40, P97, DOI 10.1016/S0921-3449(03)00036-3
   Hounsell EF, 1997, PROTEIN PROTOCOL HDB, P804
   Ibnaof A, 2011, CARBOHYD POLYM, V86, P1000
   Johnston CS, 2004, DIABETES CARE, V27, P281, DOI 10.2337/diacare.27.1.281
   Kelen M, 2004, TURK J CHEM, V28, P603
   Kim AG, 2009, FUEL, V88, P926, DOI 10.1016/j.fuel.2008.11.013
   Kondo S, 2001, BIOSCI BIOTECH BIOCH, V65, P2690, DOI 10.1271/bbb.65.2690
   Krewulak KD, 2008, BBA-BIOMEMBRANES, V1778, P1781, DOI 10.1016/j.bbamem.2007.07.026
   Madrera RR, 2006, J AGR FOOD CHEM, V54, P120, DOI 10.1021/jf051717e
   Masino F, 2008, FOOD CHEM, V106, P90, DOI 10.1016/j.foodchem.2007.05.069
   Mazza Stefano, 2009, P17, DOI 10.1007/978-88-470-0866-3_2
   Mena P, 2012, FOOD CHEM, V133, P108, DOI 10.1016/j.foodchem.2011.12.079
   Nakamura K, 2010, J AGR FOOD CHEM, V58, P10124, DOI 10.1021/jf100054n
   Ninfali P, 2005, BRIT J NUTR, V93, P257, DOI 10.1079/BJN20041327
   Nishidai S, 2000, BIOSCI BIOTECH BIOCH, V64, P1909, DOI 10.1271/bbb.64.1909
   Ogawa N, 2000, J NUTR, V130, P507
   Ojansivua I., 2011, FOOD SCI TECHNOL, V22, P40
   Ou Andi Shau-mei, 2009, P223, DOI 10.1007/978-88-470-0866-3_14
   Peng YY, 2005, FOOD CHEM, V92, P169, DOI 10.1016/j.foodchem.2004.08.001
   Plessi M, 2006, J FOOD COMPOS ANAL, V19, P49, DOI 10.1016/J.JFCA.2004.10.008
   Re R, 1999, FREE RADICAL BIO MED, V26, P1231, DOI 10.1016/S0891-5849(98)00315-3
   RiceEvans CA, 1996, FREE RADICAL BIO MED, V20, P933, DOI 10.1016/0891-5849(95)02227-9
   Scrinis G, 2008, PUBLIC HEALTH NUTR, V11, P541, DOI 10.1017/S1368980008001869
   Seeram NP, 2005, J NUTR BIOCHEM, V16, P360, DOI 10.1016/j.jnutbio.2005.01.006
   Shimoji Y, 2002, INFECT IMMUN, V70, P226, DOI 10.1128/IAI.70.1.226-232.2002
   Singleton VL, 1999, METHOD ENZYMOL, V299, P152
   Sugiyama A, 2003, NUTR RES, V23, P1291, DOI 10.1016/S0271-5317(03)00116-7
   Tagliazucchi D, 2010, J FOOD BIOCHEM, V34, P1061, DOI 10.1111/j.1745-4514.2010.00349.x
   Ubeda C, 2013, LWT-FOOD SCI TECHNOL, V52, P139, DOI 10.1016/j.lwt.2012.04.021
   Ubeda C, 2011, LWT-FOOD SCI TECHNOL, V44, P1591, DOI 10.1016/j.lwt.2011.03.001
   Unverir D, 2011, INT FOOD C NOV APPR
   Verzelloni E, 2010, FOOD CHEM TOXICOL, V48, P2097, DOI 10.1016/j.fct.2010.05.010
   Yamada Y, 2000, INT J SYST EVOL MICR, V50, P2225, DOI 10.1099/00207713-50-6-2225
NR 52
TC 1
Z9 1
U1 5
U2 41
PU ROUTLEDGE JOURNALS, TAYLOR & FRANCIS LTD
PI ABINGDON
PA 4 PARK SQUARE, MILTON PARK, ABINGDON OX14 4RN, OXFORDSHIRE, ENGLAND
SN 0731-5724
EI 1541-1087
J9 J AM COLL NUTR
JI J. Am. Coll. Nutr.
PD JAN 2
PY 2015
VL 34
IS 1
BP 80
EP 89
DI 10.1080/07315724.2014.896230
PG 10
WC Nutrition & Dietetics
SC Nutrition & Dietetics
GA CC5DV
UT WOS:000350379900010
PM 25648676
DA 2019-07-15
ER

PT J
AU Uyangaa, E
   Choi, JY
   Patil, AM
   Kim, JH
   Kim, SB
   Kim, K
   Ryu, HW
   Oh, SR
   Eo, SK
AF Uyangaa, Erdenebileg
   Choi, Jin Young
   Patil, Ajit Mahadev
   Kim, Jin Hyoung
   Kim, Seong Bum
   Kim, Koanhoi
   Ryu, Hyung Won
   Oh, Sei-Ryang
   Eo, Seong Kug
TI Functional restoration of exhausted CD4(+) and CD8(+) T cells in chronic
   viral infection by vinegar-processed flos of Daphne genkwa
SO COMPARATIVE IMMUNOLOGY MICROBIOLOGY AND INFECTIOUS DISEASES
LA English
DT Article
DE Daphne genkwa; Vinegar-processed flos; Exhausted T cells; Chronic viral
   infection; Tim-3 molecule
ID LYMPHOCYTIC CHORIOMENINGITIS VIRUS; PD-1 EXPRESSION; FLOWER BUDS; TIM-3;
   RESPONSES; DIFFERENTIATION; IMMUNOTHERAPY; PERSISTENCE; INDUCTION;
   EFFECTOR
AB T-cell exhaustion has become an important issue in chronic infection because exhausted antigen-specific T cells show impaired abilities to eradicate persistently infected pathogens and produce effector cytokines, such as IFN-gamma and TNF-alpha. Thus, strategies to either restore endogenous exhausted T cell responses or provide functional T cells are needed for therapeutics of chronic infection. Despite promising developments using antibodies and cell immunotherapy, there have been no reported attempts to restore exhausted T cells using treatment with materials derived from natural resources. Here, using a mouse model of chronic infection with lymphocytic choriomeningitis virus (LCMV), we found that vinegar-processed flowers (fibs) of Daphne genkwa (vp-genkwa), which was composed mainly of four index components, restored exhausted CD4(+) and CD8(+) T cells significantly, as corroborated by evidence that vp-genkwa treatment enhanced functional LCMV-specific CD4(+) and CD8(+) T cells, both quantitatively and qualitatively. Furthermore, pretreatment with vp-genkwa prevented the generation of exhausted LCMV-specific CD8(+) T cells. Such restorations of exhausted LCMV-specific CD4(+) and CD8(+) T cells by vp-genkwa were closely associated with reduced viral burden in sera and tissues. More interestingly, vp-genkwa treatment induced down-regulation of negative molecules, such as PD-1 and Tim-3, in exhausted CD4(+) and CD8(+) T cells with more apparent down-regulation of Tim-3, suggesting that Tim-3 molecule may be a major target in restoring exhausted T cell responses. Collectively, these results provide valuable new insights into the use of vp-genkwa to develop a therapeutic strategy for chronic human diseases, such as hepatitis B and C virus, human immunodeficiency virus, and cancers. (C) 2015 Elsevier Ltd. All rights reserved.
C1 [Uyangaa, Erdenebileg; Choi, Jin Young; Patil, Ajit Mahadev; Kim, Jin Hyoung; Kim, Seong Bum; Eo, Seong Kug] Chonbuk Natl Univ, Coll Vet Med, Jeonju 561756, South Korea.
   [Uyangaa, Erdenebileg; Choi, Jin Young; Patil, Ajit Mahadev; Kim, Jin Hyoung; Kim, Seong Bum; Eo, Seong Kug] Chonbuk Natl Univ, Biosafety Res Inst, Jeonju 561756, South Korea.
   [Kim, Koanhoi] Pusan Natl Univ, Sch Med, Dept Pharmacol, Yangsan 626870, South Korea.
   [Ryu, Hyung Won; Oh, Sei-Ryang] KRIBB, Nat Med Res Ctr, Ochang Eup 363883, Chungbuk, South Korea.
   [Eo, Seong Kug] Chonbuk Natl Univ, Grad Sch, Dept Bioact Mat Sci, Jeonju 561756, South Korea.
RP Eo, SK (reprint author), Chonbuk Natl Univ, Coll Vet Med, Jeonju 561756, South Korea.
EM vetvirus@chonbuk.ac.kr
FU National Research Foundation of Korea (NRF) grant - Korea Government
   (MISP) [2013R1A4A1069486]; ChungBuk Technopark; Ministry of Trade,
   Industry and Energy [TTC0051213]
FX This study was supported by a National Research Foundation of Korea
   (NRF) grant, funded by the Korea Government (MISP) (2013R1A4A1069486).
   The funder had no role in study design, data collection and analysis,
   decision to publish, or preparation of manuscript. The works of SRO were
   supported in part by a grant from the regional industry assistance
   program supported by ChungBuk Technopark and the Ministry of Trade,
   Industry and Energy (TTC0051213).
CR Aubert RD, 2011, P NATL ACAD SCI USA, V108, P21182, DOI 10.1073/pnas.1118450109
   Barber DL, 2006, NATURE, V439, P682, DOI 10.1038/nature04444
   BATTEGAY M, 1994, J VIROL, V68, P4700
   Blackburn SD, 2009, NAT IMMUNOL, V10, P29, DOI 10.1038/ni.1679
   Blattman JN, 2004, SCIENCE, V305, P200, DOI 10.1126/science.1100369
   Brahmer JR, 2010, J CLIN ONCOL, V28, P3167, DOI 10.1200/JCO.2009.26.7609
   Brooks DG, 2005, J VIROL, V79, P10514, DOI 10.1128/JVI.79.16.10514-10527.2005
   Chattopadhyay PK, 2005, NAT MED, V11, P1113, DOI 10.1038/nm1293
   Chattopadhyay PK, 2006, NAT PROTOC, V1, P1, DOI 10.1038/nprot.2006.1
   Choi JY, 2013, IMMUNE NETW, V6, P264
   Day CL, 2006, NATURE, V443, P350, DOI 10.1038/nature05115
   Dolton G, 2014, CLIN EXP IMMUNOL, V177, P47, DOI 10.1111/cei.12339
   Fourcade J, 2010, J EXP MED, V207, P2175, DOI 10.1084/jem.20100637
   Fuller MJ, 2013, P NATL ACAD SCI USA, V110, P15001, DOI 10.1073/pnas.1312772110
   Gallimore A, 1998, J EXP MED, V187, P1383, DOI 10.1084/jem.187.9.1383
   Geng LL, 2013, FITOTERAPIA, V84, P286, DOI 10.1016/j.fitote.2012.12.003
   HALL IH, 1986, EUR J CANCER CLIN ON, V22, P45, DOI 10.1016/0277-5379(86)90341-X
   Hastings WD, 2009, EUR J IMMUNOL, V39, P2492, DOI 10.1002/eji.200939274
   Ho WY, 2003, CANCER CELL, V3, P431, DOI 10.1016/S1535-6108(03)00113-2
   Huai SCR, 1985, HUAXUE XUEBAO, V43, P460
   Jiangsu New Medical College, 1985, ENC TRAD CHIN MED, P2573
   Jin HT, 2010, P NATL ACAD SCI USA, V107, P14733, DOI 10.1073/pnas.1009731107
   Jones RB, 2008, J EXP MED, V205, P2763, DOI 10.1084/jem.20081398
   Kaech SM, 2007, IMMUNITY, V27, P393, DOI 10.1016/j.immuni.2007.08.007
   Lee S, 2011, TRANSPL P, V43, P2336
   MATLOUBIAN M, 1994, J VIROL, V68, P8056
   MATLOUBIAN M, 1993, J VIROL, V67, P7340
   McKinstry KK, 2011, J INTERN MED, V269, P507, DOI 10.1111/j.1365-2796.2011.02367.x
   Oxenius A, 1998, IMMUNITY, V9, P449, DOI 10.1016/S1074-7613(00)80628-7
   Palucka K, 2011, J IMMUNOL, V186, P1325, DOI 10.4049/jimmunol.0902539
   Park BY, 2007, J ETHNOPHARMACOL, V111, P496, DOI 10.1016/j.jep.2006.12.023
   Park BY, 2006, PHYTOTHER RES, V20, P610, DOI 10.1002/ptr.1915
   Rudolph MG, 2006, ANNU REV IMMUNOL, V24, P419, DOI 10.1146/annurev.immunol.23.021704.115658
   Sabatos CA, 2003, NAT IMMUNOL, V4, P1102, DOI 10.1038/ni988
   Sakuishi K, 2010, J EXP MED, V207, P2187, DOI 10.1084/jem.20100643
   Sanchez-Fueyo A, 2003, NAT IMMUNOL, V4, P1093, DOI 10.1038/ni987
   Svitek N, 2014, VET RES, V45, DOI 10.1186/1297-9716-45-50
   Wherry EJ, 2007, IMMUNITY, V27, P670, DOI 10.1016/j.immuni.2007.09.006
   Wherry EJ, 2011, NAT IMMUNOL, V12, P492, DOI 10.1038/ni.2035
   Wherry EJ, 2003, J VIROL, V77, P4911, DOI 10.1128/JVI.77.8.4911-4927.2003
   Williams MA, 2007, ANNU REV IMMUNOL, V25, P171, DOI 10.1146/annurev.immunol.25.022106.141548
   Zajac AJ, 1998, J EXP MED, V188, P2205, DOI 10.1084/jem.188.12.2205
   Zhan ZJ, 2005, BIOORGAN MED CHEM, V13, P645, DOI 10.1016/j.bmc.2004.10.054
   Zhu C, 2005, NAT IMMUNOL, V6, P1245, DOI 10.1038/ni1271
   Zhu JF, 2010, IMMUNOL REV, V238, P247, DOI 10.1111/j.1600-065X.2010.00951.x
NR 45
TC 7
Z9 10
U1 0
U2 12
PU ELSEVIER SCI LTD
PI OXFORD
PA THE BOULEVARD, LANGFORD LANE, KIDLINGTON, OXFORD OX5 1GB, OXON, ENGLAND
SN 0147-9571
EI 1878-1667
J9 COMP IMMUNOL MICROB
JI Comp. Immunol. Microbiol. Infect. Dis.
PD APR
PY 2015
VL 39
BP 25
EP 37
DI 10.1016/j.cimid.2015.02.001
PG 13
WC Immunology; Microbiology; Veterinary Sciences
SC Immunology; Microbiology; Veterinary Sciences
GA CF9VZ
UT WOS:000352916600004
PM 25744061
DA 2019-07-15
ER

PT J
AU Mitrou, P
   Petsiou, E
   Papakonstantinou, E
   Maratou, E
   Lambadiari, V
   Dimitriadis, P
   Spanoudi, F
   Raptis, SA
   Dimitriadis, G
AF Mitrou, Panayota
   Petsiou, Eleni
   Papakonstantinou, Emilia
   Maratou, Eirini
   Lambadiari, Vaia
   Dimitriadis, Panayiotis
   Spanoudi, Filio
   Raptis, Sotirios A.
   Dimitriadis, George
TI Vinegar Consumption Increases Insulin-Stimulated Glucose Uptake by the
   Forearm Muscle in Humans with Type 2 Diabetes
SO JOURNAL OF DIABETES RESEARCH
LA English
DT Article
ID FATTY OLETF RATS; ADIPOSE-TISSUE; ACETIC-ACID; HEALTHY-SUBJECTS; MIXED
   MEAL; SKELETAL-MUSCLE; PERSIMMON-VINEGAR; LIPID-METABOLISM; GLYCEMIC
   INDEX; BODY-WEIGHT
AB Background and Aims. Vinegar has been shown to have a glucose-lowering effect in patients with glucose abnormalities. However, the mechanisms of this effect are still obscure. The aim of this randomised, crossover study was to investigate the effect of vinegar on glucose metabolism in muscle which is the most important tissue for insulin-stimulated glucose disposal. Materials and Methods. Eleven subjects with DM2 consumed vinegar or placebo (at random order on two separate days, a week apart), before a mixed meal. Plasma glucose, insulin, triglycerides, nonesterified fatty acids (NEFA), and glycerol were measured preprandially and at 3060 min for 300 min postprandially from the radial artery and from a forearm vein. Muscle blood flow was measured with strain-gauge plethysmography. Glucose uptake was calculated as the arteriovenous difference of glucose multiplied by blood flow. Results. Vinegar compared to placebo (1) increased forearm glucose uptake (p = 0.0357), (2) decreased plasma glucose (p = 0.0279), insulin (p = 0.0457), and triglycerides (p = 0.0439), and (3) did not change NEFA and glycerol. Conclusions. In DM2 vinegar reduces postprandial hyperglycaemia, hyperinsulinaemia, and hypertriglyceridaemia without affecting lipolysis. Vinegar's effect on carbohydrate metabolism may be partly accounted for by an increase in glucose uptake, demonstrating an improvement in insulin action in skeletal muscle. This trial is registered with Clinicaltrials.gov NCT02309424.
C1 [Mitrou, Panayota; Maratou, Eirini; Raptis, Sotirios A.] Hellen Natl Ctr Res Prevent & Treatment Diabet Me, Athens 10675, Greece.
   [Petsiou, Eleni; Papakonstantinou, Emilia; Lambadiari, Vaia; Spanoudi, Filio; Raptis, Sotirios A.; Dimitriadis, George] Univ Athens, Sch Med, Attikon Univ Hosp, Dept Internal Med 2, Haidari, Greece.
   [Petsiou, Eleni; Papakonstantinou, Emilia; Lambadiari, Vaia; Spanoudi, Filio; Raptis, Sotirios A.; Dimitriadis, George] Univ Athens, Sch Med, Attikon Univ Hosp, Res Inst, Haidari, Greece.
   [Dimitriadis, Panayiotis] NTUA, Sch Civil Engn, Dept Water Resources & Environm Engn, Athens 15780, Greece.
RP Mitrou, P (reprint author), Hellen Natl Ctr Res Prevent & Treatment Diabet Me, 3 Ploutarchou St, Athens 10675, Greece.
EM pmitrou@hndc.gr
RI Papakonstantinou, Emilia/E-5154-2016
OI Papakonstantinou, Emilia/0000-0002-4498-7105
CR Barrett EJ, 2009, DIABETOLOGIA, V52, P752, DOI 10.1007/s00125-009-1313-z
   Beheshti Z, 2012, LIFE SCI J, V9, P2431
   BRIGHENTI F, 1995, EUR J CLIN NUTR, V49, P242
   Clark MG, 2003, AM J PHYSIOL-ENDOC M, V284, pE241, DOI 10.1152/ajpendo.00408.2002
   COPPACK SW, 1990, CLIN SCI, V79, P339, DOI 10.1042/cs0790339
   de Dios Lozano Juan, 2012, J MED PLANTS RES, V6, P4135
   Dimitriadis G, 2006, J CLIN ENDOCR METAB, V91, P1112, DOI 10.1210/jc.2005-0960
   Dimitriadis G, 2006, J CLIN ENDOCR METAB, V91, P4930, DOI 10.1210/jc.2006-0478
   Dimitriadis G, 2011, DIABETES RES CLIN PR, V93, pS52, DOI 10.1016/S0168-8227(11)70014-6
   FRAYN KN, 1994, AM J PHYSIOL, V266, pE308
   Fushimi T, 2006, BRIT J NUTR, V95, P916, DOI 10.1079/BJN20061740
   Fushimi T, 2005, BRIT J NUTR, V94, P714, DOI 10.1079/BJN20051545
   Fushimi T, 2002, INT J SPORTS MED, V23, P218, DOI 10.1055/s-2002-23172
   Hlebowicz J, 2007, BMC GASTROENTEROL, V7, DOI 10.1186/1471-230X-7-46
   Johnston Carol S, 2006, MedGenMed, V8, P61
   Johnston Carol S, 2009, Diabetes Res Clin Pract, V84, pe15, DOI 10.1016/j.diabres.2009.02.005
   Johnston CS, 2010, ANN NUTR METAB, V56, P74, DOI 10.1159/000272133
   Johnston CS, 2005, J AM DIET ASSOC, V105, P1939, DOI 10.1016/j.jada.2005.07.012
   Johnston CS, 2004, DIABETES CARE, V27, P281, DOI 10.2337/diacare.27.1.281
   Kondo T, 2009, BIOSCI BIOTECH BIOCH, V73, P1837, DOI 10.1271/bbb.90231
   Lambadiari V, 2012, CLIN ENDOCRINOL, V76, P825, DOI 10.1111/j.1365-2265.2011.04211.x
   Leeman M, 2005, EUR J CLIN NUTR, V59, P1266, DOI 10.1038/sj.ejcn.1602238
   Liatist S, 2010, EUR J CLIN NUTR, V64, P727, DOI 10.1038/ejcn.2010.89
   Liljeberg H, 1998, EUR J CLIN NUTR, V52, P368, DOI 10.1038/sj.ejcn.1600572
   Mitrou P., 2015, EUROPEAN J CLIN NUTR
   Mitrou Panayota, 2010, Diabetes Care, V33, pe27, DOI 10.2337/dc09-1354
   Mitrou P, 2009, J CLIN ENDOCR METAB, V94, P2958, DOI 10.1210/jc.2008-2297
   Moon YJ, 2008, J MED FOOD, V11, P38, DOI 10.1089/jmf.2007.071
   Moon YJ, 2010, FOOD SCI BIOTECHNOL, V19, P343, DOI 10.1007/s10068-010-0049-3
   Ogawa N, 2000, J NUTR, V130, P507
   Ostman E, 2005, EUR J CLIN NUTR, V59, P983, DOI 10.1038/sj.ejcn.1602197
   Panetta Carmelo J, 2013, WORLD J CARDIOVASC D, V3, P191
   Petsiou EI, 2014, NUTR REV, V72, P651, DOI 10.1111/nure.12125
   Sakakibara S, 2006, BIOCHEM BIOPH RES CO, V344, P597, DOI 10.1016/j.bbrc.2006.03.176
   Sakakibara S, 2010, BIOSCI BIOTECH BIOCH, V74, P1055, DOI 10.1271/bbb.90953
   Setorki M, 2010, LIPIDS HEALTH DIS, V9, DOI 10.1186/1476-511X-9-10
   Sugiyama M, 2003, EUR J CLIN NUTR, V57, P743, DOI 10.1038/sj.ejcn.1601606
   van Dijk JW, 2012, J DIABETES COMPLICAT, V26, P460, DOI 10.1016/j.jdiacomp.2012.05.009
   Waller AP, 2009, EXP PHYSIOL, V94, P888, DOI 10.1113/expphysiol.2009.047068
   White AM, 2007, DIABETES CARE, V30, P2814, DOI 10.2337/dc07-1062
   Yamashita H, 2007, BIOSCI BIOTECH BIOCH, V71, P1236, DOI 10.1271/bbb.60668
   Yamashita H, 2009, BIOSCI BIOTECH BIOCH, V73, P570, DOI 10.1271/bbb.80634
NR 42
TC 7
Z9 7
U1 0
U2 14
PU HINDAWI PUBLISHING CORP
PI NEW YORK
PA 410 PARK AVENUE, 15TH FLOOR, #287 PMB, NEW YORK, NY 10022 USA
SN 2314-6745
EI 2314-6753
J9 J DIABETES RES
JI J. Diabetes Res.
PY 2015
AR 175204
DI 10.1155/2015/175204
PG 7
WC Endocrinology & Metabolism; Medicine, Research & Experimental
SC Endocrinology & Metabolism; Research & Experimental Medicine
GA CI4UV
UT WOS:000354750200001
PM 26064976
OA DOAJ Gold, Green Published
DA 2019-07-15
ER

PT J
AU Budak, NH
AF Budak, Nilgun Havva
TI Antioxidant activity and phenolic contents Pomegranate vinegar
SO AGRO FOOD INDUSTRY HI-TECH
LA English
DT Article
DE Pomegranate vinegar; ORAC; TEAC; antioxidant; phenolic substances;
   ellagic acid
ID ACETIC-ACID; OXIDATION; JUICES; POLYPHENOLS; CAPACITY; EXTRACT; RATS
AB Pomegranate is well known for its attributed health beneficial properties. The aim of this study was to determine the effects of ethanol and acetic acid fermentations on total antioxidant activities and phenolic substances of pomegranate juice. Juices of two types of pomegranates and their 1: 1 mixture with pomegranate pomace (25%) were used to make pomegranate wine and vinegar. Total solids, pH, total soluble solids, total sugar, total phenolic substances, ORAC and TEAC assays, and phenolic substances analyses were carried out. Total phenolic content of Hicaznar and Beynar pomegranate juices were 2471.77 mg/L GAE and 1765.11 mg/L GAE, respectively. ORAC values of pomegranate vinegar samples were between 15.93-28.58 mu mol/mL. Concentration of ellagic acid was the highest in pomegranate juice in all samples.
C1 [Budak, Nilgun Havva] Suleyman Demirel Univ, Egirdir Vocat Sch, Food Proc Dept, TR-32200 Isparta, Turkey.
RP Budak, NH (reprint author), Suleyman Demirel Univ, Egirdir Vocat Sch, Food Proc Dept, TR-32200 Isparta, Turkey.
FU TUBITAK [2209]
FX This project was partially funded by TUBITAK (Project # 2209).
CR Abe K, 2007, BIOSCI BIOTECH BIOCH, V71, P2124, DOI 10.1271/bbh.60670
   Afaq F, 2005, INT J CANCER, V113, P423, DOI 10.1002/ijc.20587
   Amakura Y, 2000, J CHROMATOGR A, V891, P183, DOI 10.1016/S0021-9673(00)00625-7
   [Anonymous], 1992, OFFICIAL METHODS ANA
   Budak HN, 2010, J SCI FOOD AGR, V90, P2021, DOI 10.1002/jsfa.4047
   Budak NH, 2011, J AGR FOOD CHEM, V59, P6638, DOI 10.1021/jf104912h
   BURIN VM, 2011, FOOD SCI TECHNOL, V44, P1931, DOI DOI 10.1016/J.LWT.2011.05.001
   Cao GH, 1999, METHOD ENZYMOL, V299, P50
   Crozier A, 2009, NAT PROD REP, V26, P1001, DOI 10.1039/b802662a
   Davalos A, 2005, FOOD CHEM, V93, P325, DOI 10.1016/j.foodchem.2004.09.030
   de Ancos B, 2000, J AGR FOOD CHEM, V48, P4565, DOI 10.1021/jf0001684
   EBIHARA K, 1988, AGR BIOL CHEM TOKYO, V52, P1311
   FAO/WHO Codex Alimentarus Comission, 1982, EUR REG STA IN PRESS
   Garcia-Parrilla MC, 1997, J AGR FOOD CHEM, V45, P3487, DOI 10.1021/jf970091s
   Ghosh D, 2009, MOL NUTR FOOD RES, V53, P322, DOI 10.1002/mnfr.200800182
   Kondo S, 2001, BIOSCI BIOTECH BIOCH, V65, P2690, DOI 10.1271/bbb.65.2690
   Kumoro A. C., 2012, World Applied Sciences Journal, V16, P1262
   Lansky EP, 2007, J ETHNOPHARMACOL, V109, P177, DOI 10.1016/j.jep.2006.09.006
   Lee J, 2007, FOOD CHEM, V105, P195, DOI 10.1016/j.foodchem.2007.03.069
   Li JW, 2005, PROCESS BIOCHEM, V40, P3607, DOI 10.1016/j.procbio.2005.03.005
   Mousavinejad G, 2009, FOOD CHEM, V115, P1274, DOI 10.1016/j.foodchem.2009.01.044
   Ordoudi SA, 2014, J FUNCT FOODS, V8, P161, DOI 10.1016/j.jff.2014.03.015
   RICHARDFORGET FC, 1992, J AGR FOOD CHEM, V40, P2114, DOI 10.1021/jf00023a015
   Seeram N.P., 2006, POMEGRANATES ANCIENT, P3
   Seeram NP, 2005, J NUTR BIOCHEM, V16, P360, DOI 10.1016/j.jnutbio.2005.01.006
   Sezer ED, 2007, J MED FOOD, V10, P371, DOI [10.1089/jmf.2006.210, 10.1089/jml.2006.210]
   Shahidi F, 2008, ASIA PAC J CLIN NUTR, V17, P380
   Singleton VL, 1999, METHOD ENZYMOL, V299, P152
   Tanaka T, 2005, J AGR FOOD CHEM, V53, P7571, DOI 10.1021/jf0512656
   Tanaka T, 2010, INT J MOL SCI, V11, P14, DOI 10.3390/ijms11010014
NR 30
TC 1
Z9 1
U1 4
U2 24
PU TEKNOSCIENZE PUBL
PI MILANO
PA VIALE BRIANZA 22, 20127 MILANO, ITALY
SN 1722-6996
EI 2035-4606
J9 AGRO FOOD IND HI TEC
JI Agro Food Ind. Hi-Tech
PD SEP-OCT
PY 2015
VL 26
IS 5
BP 68
EP 72
PG 5
WC Biotechnology & Applied Microbiology; Food Science & Technology
SC Biotechnology & Applied Microbiology; Food Science & Technology
GA CW6IQ
UT WOS:000365101500015
DA 2019-07-15
ER
