# Supplementary material for: Knowledge Domain and Emerging Trends in Vinegar Research: A Bibliometric Review of the Literature from WoSCC
Source: Foods. 2020 Feb 10;9(2):166. doi: 10.3390/foods9020166 (PMC7074530; doi:10.3390/foods9020166)
Supplement: Supplementary file 1 [file foods-09-00166-s001.zip › Supplementary files/Supplementary Material/WoSCC dataset for CiteSpace/data/download2015_3x5unique.txt]

PT J
AU Chou, CH
   Liu, CW
   Yang, DJ
   Wu, YHS
   Chen, YC
AF Chou, Chung-Hsi
   Liu, Cheng-Wei
   Yang, Deng-Jye
   Wu, Yi-Hsieng Samuel
   Chen, Yi-Chen
TI Amino acid, mineral, and polyphenolic profiles of black vinegar, and its
   lipid lowering and antioxidant effects in vivo
SO FOOD CHEMISTRY
LA English
DT Article
DE Amino acid profile; Antioxidant capacity; Black vinegar; Lipid-lowering
   effect; Mineral profile; Polyphenolic profile
ID CITRIFOLIA L. JUICE; HIGH-FAT DIET; UNPOLISHED RICE; RATS; LIVER;
   CHOLESTEROL; PEPTIDES; IDENTIFICATION; PEROXIDATION; PROTEINS
AB Black vinegar (BV) contains abundant essential and hydrophobic amino acids, and polyphenolic contents, especially catechin and chlorogenic acid via chemical analyses. K and Mg are the major minerals in BV, and Ca, Fe, Mn, and Se are also measured. After a 9-week experiment, high-fat/cholesterol-diet (HFCD) fed hamsters had higher (p < 0.05) weight gains, relative visceral-fat sizes, serum/liver lipids, and serum cardiac indices than low-fat/cholesterol diet (LFCD) fed ones, but BV supplementation decreased (p < 0.05) them which may resulted from the higher (p < 0.05) faecal TAG and TC contents. Serum ALT value, and hepatic thiobarbituric acid reactive substances (TBARS), and hepatic TNF-alpha and IL-1 beta contents in HFCD-fed hamsters were reduced (p < 0.05) by supplementing BV due to increased (p < 0.05) hepatic glutathione (GSH) and trolox equivalent antioxidant capacity (TEAC) levels, and catalase (CAT) and glutathione peroxidase (GPx) activities. Taken together, the component profiles of BV contributed the lipid lowering and antioxidant effects on HFCD fed hamsters. (C) 2014 Elsevier Ltd. All rights reserved.
C1 [Chou, Chung-Hsi] Natl Taiwan Univ, Sch Vet Med, Taipei 106, Taiwan.
   [Chou, Chung-Hsi; Chen, Yi-Chen] Natl Taiwan Univ, Zoonoses Res Ctr, Taipei 106, Taiwan.
   [Liu, Cheng-Wei] MingDao Univ, Dept Postmodern Agr, Changhua 523, Taiwan.
   [Liu, Cheng-Wei] MingDao Univ, Dept Biotechnol, Changhua 523, Taiwan.
   [Yang, Deng-Jye] Chung Shan Med Univ, Sch Hlth Diet & Ind Management, Taichung 402, Taiwan.
   [Wu, Yi-Hsieng Samuel; Chen, Yi-Chen] Natl Taiwan Univ, Dept Anim Sci & Technol, Taipei 106, Taiwan.
RP Chen, YC (reprint author), Natl Taiwan Univ, Dept Anim Sci & Technol, Taipei 106, Taiwan.
EM ycpchen@ntu.edu.tw
OI Chou, Chung-Hsi/0000-0002-4983-2786; CHEN, YI-CHEN/0000-0002-4616-2115
CR Betts MJ, 2003, BIOINFORMATICS GENET
   Chen IS, 2013, J CHIN MED ASSOC, V76, P95, DOI 10.1016/j.jcma.2012.10.008
   Chou CH, 2014, INT J FOOD SCI TECH, V49, P1654, DOI 10.1111/ijfs.12471
   FAO/WHO/UNU Expert Consultation, 1985, FAO TECHN REP SER, V724
   Fushimi T, 2001, J NUTR, V131, P1973
   Iranzo O, 2011, BIOORG CHEM, V39, P73, DOI 10.1016/j.bioorg.2011.02.001
   IWAMI K, 1986, AGR BIOL CHEM TOKYO, V50, P1217, DOI 10.1080/00021369.1986.10867551
   Kobayashi H., 2009, FASEB J, V23, p[227, 5]
   Lin YL, 2013, FOOD CHEM, V140, P31, DOI 10.1016/j.foodchem.2013.02.035
   Lin YL, 2012, PLANT FOOD HUM NUTR, V67, P294, DOI 10.1007/s11130-012-0309-x
   Liu CW, 2012, FOOD RES INT, V45, P444, DOI 10.1016/j.foodres.2011.11.007
   Maseko T, 2014, FOOD CHEM, V146, P327, DOI 10.1016/j.foodchem.2013.09.074
   Ngamukote S, 2011, MOLECULES, V16, P5054, DOI 10.3390/molecules16065054
   Nishidai S, 2000, BIOSCI BIOTECH BIOCH, V64, P1909, DOI 10.1271/bbb.64.1909
   Osada K, 2006, LIPIDS, V41, P133, DOI 10.1007/s11745-006-5081-y
   Pari L, 2010, MOL CELL BIOCHEM, V341, P109, DOI 10.1007/s11010-010-0442-5
   Prior R. L., 2000, NUTR CLIN CARE, V3, P279, DOI DOI 10.1046/J.1523-5408.2000.00074.X
   Qui J., 2010, J SCI FOOD AGR, V90, P1951
   Ren J, 2008, FOOD CHEM, V108, P727, DOI 10.1016/j.foodchem.2007.11.010
   Saiga A, 2003, J AGR FOOD CHEM, V51, P3661, DOI 10.1021/jf021156g
   Shimoji Y, 2002, J AGR FOOD CHEM, V50, P6501, DOI 10.1021/jf020458f
   Tong LT, 2010, LIPIDS HEALTH DIS, V9, DOI 10.1186/1476-511X-9-134
   USDA, 2013, DIET REF INT REC INT
   Uzun FG, 2013, FOOD CHEM TOXICOL, V55, P549, DOI 10.1016/j.fct.2013.01.056
   Vaskonen T, 2003, J NUTR BIOCHEM, V14, P492, DOI [10.1016/S0955-2863(03)00074-3, 10.1016/S0955-2865(03)00074-3]
   World Health Organisation, 2013, OB OV
   Yang D. J., 2010, FOOD CHEM, V119, P1456
   Yang DJ, 2010, J AGR FOOD CHEM, V58, P2020, DOI 10.1021/jf903355q
   Yang KT, 2014, FOOD CHEM, V160, P148, DOI 10.1016/j.foodchem.2014.03.052
NR 29
TC 26
Z9 34
U1 5
U2 156
PU ELSEVIER SCI LTD
PI OXFORD
PA THE BOULEVARD, LANGFORD LANE, KIDLINGTON, OXFORD OX5 1GB, OXON, ENGLAND
SN 0308-8146
EI 1873-7072
J9 FOOD CHEM
JI Food Chem.
PD FEB 1
PY 2015
VL 168
BP 63
EP 69
DI 10.1016/j.foodchem.2014.07.035
PG 7
WC Chemistry, Applied; Food Science & Technology; Nutrition & Dietetics
SC Chemistry; Food Science & Technology; Nutrition & Dietetics
GA AR5GJ
UT WOS:000343612800010
PM 25172684
DA 2019-07-15
ER

PT J
AU Bruno, GL
   De Corato, U
   Rana, GL
   De Luca, P
   Pipoli, V
   Lops, R
   Scarola, L
   Mannerucci, F
   Piscitelli, L
   Cariddi, C
AF Bruno, Giovanni Luigi
   De Corato, Ugo
   Rana, Gian Luigi
   De Luca, Piero
   Pipoli, Vito
   Lops, Rosa
   Scarola, Luca
   Mannerucci, Francesco
   Piscitelli, Lea
   Cariddi, Corrado
TI Suppressiveness of white vinegar and steam-exploded liquid waste against
   the causal agents of Pleurotus eryngii yellowing
SO CROP PROTECTION
LA English
DT Article
DE King oyster mushroom; "Cardoncello"; Pseudomonas 'reactans'; Pseudomonas
   tolaasii; Bacteriosis; Miscanthus sinensis steam-exploded liquid waste
ID MUSHROOM; LINE; DISEASE
AB During a survey of mushroom-beds in Apulia and Basilicata (southern Italy), several bacterial strains belonging to the fluorescent pseudomonads group have been isolated from the basidiomata of Pleurotus eryngii on account of symptoms of yellowing. On the basis of LOPAT tests, 95% of the recovered bacteria were identified as Pseudomonas fIuorescens. In particular, 83% of them were recognized as P. 'reactans' because they were able to produce a white line against P. tolaasii strain NCPPB-2192. In preliminary in vitro experiments, commercial white vinegar (WV) and steam-exploded liquid waste (SELW) solution derived from Miscanthus sinensis biomass proved to have an effective antibacterial activity against P. 'reactans', P. tolaasii and fluorescent pseudomonads isolates used as targets. In particular, WV induced a bacterial inhibition reaching 89% and 65% on tested P. 'reactans' and fluorescent pseudomonads strains, respectively. Undiluted M. sinensis SELW reached an inhibition of 20-50% against tested strains. No antibacterial effects were associated with Arundo donax and wheat straw SELWs. The bacterial suppressiveness of WV and M. sinensis SELW was subsequently studied in vivo throughout two "cardoncello" mushroom cropping cycles performed under protected environmental mushroom-bed conditions using the P. eryngii commercial strain "3065" and six Pseudomonas strains (3 belonging to P. 'reactans', 2 to P. fluorescens and 1 to P. tolaasii). Cell suspensions of the single Pseudomonas strains were sprayed as inoculum onto covering soil as soon as "cardoncello" primordia appeared. Specifically, WV with 6 parts per thousand acidity and M. sinensis SELW, were effective as antibacterial substances. In particular WV led to a 4.5-6.1, 2.2-4.3 and 3.5-4.4-fold increase in sporophore yield when sprayed: a) on the surface of substrates colonized by "cardoncello" mycelium right before casing soil distribution, b) right after casing soil distribution and c) on casing soil and basidioma surface at 3-4-day intervals. M. sinensis SELW increased the sporophore yield 6.1-fold when sprayed right after casing soil distribution. (C) 2015 Elsevier Ltd. All rights reserved.
C1 [Bruno, Giovanni Luigi; De Luca, Piero; Pipoli, Vito; Lops, Rosa; Scarola, Luca; Mannerucci, Francesco; Piscitelli, Lea; Cariddi, Corrado] Univ Bari Aldo Moro, DiSSPA, I-70126 Bari, Italy.
   [De Corato, Ugo] Univ Bari, Italian Natl Agcy New Technol Energy & Sustainabl, Energy Efficiency Tech Unit, Agr Serv,Territorial Off,Versus Consortium, I-70126 Bari, Italy.
   [Rana, Gian Luigi] Univ Basilicata, Scuola Sci Agr Forestali Alimentari & Ambientali, I-85100 Potenza, Italy.
RP Bruno, GL (reprint author), Univ Bari Aldo Moro, DiSSPA, Via G Amendola 165-A, I-70126 Bari, Italy.
EM giovanniluigi.bruno@uniba.it
FU project "Valorizzazione del fungo cardoncello pugliese mediante il
   trasferimento di tecnologie e processi all'intera filiera produttiva"
   [260 del 21/12/2011]
FX This research was in part financially supported by the project
   "Valorizzazione del fungo cardoncello pugliese mediante il trasferimento
   di tecnologie e processi all'intera filiera produttiva" granted by
   Progetti Integrati di Filiera Regione Puglia (Italy) DAG n. 260 del
   21/12/2011. Grateful thanks are expressed to Mr. Aniello Rescigno for
   his technical support during the two cropping cycles of P. eryngii. The
   authors are thankful to Dr. Angelo De Stradis (National Research Council
   - Institute for Sustainable Plant Protection - Bari) for his skilful
   help in electron microscopy observations. The authors are thankful to
   Dr. Giovanni Nicola Bubici (National Research Council - Institute for
   Sustainable Plant Protection - Bari) for his professional assistance in
   performing statistical analysis.
CR Bandara J. M. R. S., 1984, Journal of the National Science Council of Sri Lanka, V12, P223
   Biswas S., 2012, MUSHROOMS MANUAL CUL
   Bruno GL, 2013, CROP PROT, V50, P24, DOI 10.1016/j.cropro.2013.03.010
   Chang ST, 2005, ACTA EDULIS FUNGI S, P3
   De Corato U, 2015, CROP PROT, V68, P12, DOI 10.1016/j.cropro.2014.10.025
   De Corato U, 2014, CROP PROT, V55, P109, DOI 10.1016/j.cropro.2013.09.005
   De Corato U, 2011, CROP PROT, V30, P246, DOI 10.1016/j.cropro.2010.11.006
   De Gioia T, 2005, MYCOL RES, V109, P71, DOI 10.1017/S0953756204001637
   DECORATO U, 2011, J PLANT PATHOL, V93
   DECORATO U, 2011, J AGR SCI TECHNOL B, V1, P540
   DHANVANTARI BN, 1989, CAN J PLANT PATHOL, V11, P400, DOI 10.1080/07060668909501087
   Estrada AER, 2007, BIORESOURCE TECHNOL, V98, P1898, DOI 10.1016/j.biortech.2006.07.027
   Ferri F., 1985, Mushroom Information, V2, P47
   Ferri F., 2007, FUNGHI COLTIVACIONE
   Fletcher J. T., 2008, MUSHROOMS PEST DIS C
   Gill W.M., 1995, REP TOTTORI MYCOL I, V33, P34
   GOOR M, 1986, J GEN MICROBIOL, V132, P2249
   Iacobellis N.S., 2011, P 7 INT C MUSHR BIOL, V1, P457
   Iacobellis NS, 2003, PSEUDOMONAS SYRINGAE AND RELATED PATHOGENS: BIOLOGY AND GENETICS, P595
   Kim MK, 2007, PLANT DIS, V91, P109, DOI 10.1094/PD-91-0109A
   Krieg N, 1984, BERGEYS MANUAL SYSTE, V1, p[2648, xxvii]
   KRITZMAN G, 1993, PHYTOPARASITICA, V21, P101, DOI 10.1007/BF02980881
   Lelliott R. A., 1987, METHODS DIAGNOSIS BA
   LELLIOTT RA, 1966, J APPL BACTERIOL, V29, P470, DOI 10.1111/j.1365-2672.1966.tb03499.x
   Lim Yunjung, 2008, Mycobiology, V36, P13, DOI 10.4489/MYCO.2008.36.1.013
   Munsch P, 2002, INT J SYST EVOL MICR, V52, P1973, DOI 10.1099/ijs.0.02090-0
   Oei P., 2006, MUSHROOM BUSINESS, V16, P10
   Reutemann W., 2002, ULLMANNS ENCY IND CH
   Rokni-Zadeh H, 2013, ENV MICROBIOL REP, V5, P160, DOI 10.1111/1758-2229.12015
   Royse D.J., 2005, ACTA EDULIS FUNGI S, V12, P331
   Ryssel H, 2009, BURNS, V35, P695, DOI 10.1016/j.burns.2008.11.009
   THYR BD, 1973, PLANT DIS REP, V57, P974
   U.S. EPA, 1987, HLTH ENV EFF DOC FUR
   VanDerZanden A. M., 2010, SUSTAINABLE LANDSCAP
   WONG WC, 1979, J APPL BACTERIOL, V47, P401, DOI 10.1111/j.1365-2672.1979.tb01200.x
NR 35
TC 5
Z9 5
U1 1
U2 39
PU ELSEVIER SCI LTD
PI OXFORD
PA THE BOULEVARD, LANGFORD LANE, KIDLINGTON, OXFORD OX5 1GB, OXON, ENGLAND
SN 0261-2194
EI 1873-6904
J9 CROP PROT
JI Crop Prot.
PD APR
PY 2015
VL 70
BP 61
EP 69
DI 10.1016/j.cropro.2015.01.006
PG 9
WC Agronomy
SC Agriculture
GA CC1GC
UT WOS:000350088200009
DA 2019-07-15
ER

PT J
AU Wang, ZM
   Lu, ZM
   Yu, YJ
   Li, GQ
   Shi, JS
   Xu, ZH
AF Wang, Zong-Min
   Lu, Zhen-Ming
   Yu, Yong-Jian
   Li, Guo-Quan
   Shi, Jin-Song
   Xu, Zheng-Hong
TI Batch-to-batch uniformity of bacterial community succession and flavor
   formation in the fermentation of Zhenjiang aromatic vinegar
SO FOOD MICROBIOLOGY
LA English
DT Article
DE Batch uniformity; Microbial community; Solid-state fermentation;
   Zhenjiang aromatic vinegar
ID ACETIC-ACID BACTERIA; SOLID-STATE FERMENTATION;
   ACETOBACTER-PASTEURIANUS; BIOTECHNOLOGY; DIVERSITY; STRAINS
AB Solid-state fermentation of traditional Chinese vinegar is a mixed-culture refreshment process that proceeds for many centuries without spoilage. Here, we investigated bacterial community succession and flavor formation in three batches of Zhenjiang aromatic vinegar using pyrosequencing and metabolomics approaches. Temporal patterns of bacterial succession in the Pei (solid-state vinegar culture) showed no significant difference (P > 0.05) among three batches of fermentation. In all the batches investigated, the average number of community operational taxonomic units (OTUs) decreased dramatically from 119 +/- 11 on day 1 to 48 +/- 16 on day 3, and then maintained in the range of 61 +/- 9 from day 5 to the end of fermentation. We confirmed that, within a batch of fermentation process, the patterns of bacterial diversity between the starter (took from the last batch of vinegar culture on day 7) and the Pei on day 7 were similar (90%). The relative abundance dynamics of two dominant members, Lactobacillus and Acetobacter, showed high correlation (coefficient as 0.90 and 0.98 respectively) among different batches. Furthermore, statistical analysis revealed dynamics of 16 main flavor metabolites were stable among different batches. The findings validate the batch-to-batch uniformity of bacterial community succession and flavor formation accounts for the quality of Zhenjiang aromatic vinegar. Based on our understanding, this is the first study helps to explain the rationality of age-old artistry from a scientific perspective. (C) 2015 Elsevier Ltd. All rights reserved.
C1 [Wang, Zong-Min; Lu, Zhen-Ming; Shi, Jin-Song; Xu, Zheng-Hong] Jiangnan Univ, Sch Pharmaceut Sci, Wuxi 214122, Peoples R China.
   [Lu, Zhen-Ming; Xu, Zheng-Hong] Chinese Acad Sci, Tianjin Inst Ind Biotechnol, Tianjin Key Lab Ind Biol Syst & Bioproc Engn, Tianjin 300308, Peoples R China.
   [Shi, Jin-Song; Xu, Zheng-Hong] Natl Engn Res Ctr Solid State Brewing, Luzhou 646000, Peoples R China.
   [Yu, Yong-Jian; Li, Guo-Quan] Jiangsu Hengshun Vinegar Ind Co Ltd, Zhenjiang 212043, Peoples R China.
   [Wang, Zong-Min] Jiangnan Univ, Sch Biotechnol, Key Lab Ind Biotechnol, Minist Educ, Wuxi 214122, Peoples R China.
RP Xu, ZH (reprint author), Jiangnan Univ, Sch Pharmaceut Sci, 1800 Lihu Ave, Wuxi 214122, Peoples R China.
EM zhenghxu@jiangnan.edu.cn
FU National Nature Science Foundation of China [31271922]; High Tech
   Development Program of China [2012AA021301, 2014AA021501]; National
   Engineering Research Center of Solid-State Brewing [2011B2211,
   GCKF201109]
FX This work was supported by a grant from the National Nature Science
   Foundation of China (No. 31271922), two grants from the High Tech
   Development Program of China (No. 2012AA021301 and No. 2014AA021501) and
   two grants from the National Engineering Research Center of Solid-State
   Brewing (No. 2011B2211 and No. GCKF201109).
CR Bokulich NA, 2014, P NATL ACAD SCI USA, V111, pE139, DOI 10.1073/pnas.1317377110
   Brenner K, 2008, TRENDS BIOTECHNOL, V26, P483, DOI 10.1016/j.tibtech.2008.05.004
   Du Toit WJ, 2002, ANN MICROBIOL, V52, P155
   Grosse I, 2002, PHYS REV E, V65, DOI 10.1103/PhysRevE.65.041905
   Gullo M, 2009, APPL ENVIRON MICROB, V75, P2585, DOI 10.1128/AEM.02249-08
   Hugenholtz J, 2013, CURR OPIN BIOTECH, V24, P155, DOI 10.1016/j.copbio.2013.01.001
   Koutsompogeras P, 2007, FOOD CHEM, V104, P1654, DOI 10.1016/j.foodchem.2007.03.025
   Luis NBJ, 2004, APPL MICROBIOL BIOT, V65, P383, DOI 10.1007/s00253-004-1615-5
   Ndoye B, 2006, ENZYME MICROB TECH, V39, P916, DOI 10.1016/j.enzmictec.2006.01.020
   Nie ZQ, 2013, BIORESOURCE TECHNOL, V148, P325, DOI 10.1016/j.biortech.2013.08.152
   Nitschke M, 2007, TRENDS FOOD SCI TECH, V18, P252, DOI 10.1016/j.tifs.2007.01.002
   Perumpuli PABN, 2014, J BIOSCI BIOENG, V118, P134, DOI 10.1016/j.jbiosc.2014.01.010
   Saeki A, 1997, BIOSCI BIOTECH BIOCH, V61, P138, DOI 10.1271/bbb.61.138
   Schloss PD, 2009, APPL ENVIRON MICROB, V75, P7537, DOI 10.1128/AEM.01541-09
   Vegas C, 2010, INT J FOOD MICROBIOL, V138, P130, DOI 10.1016/j.ijfoodmicro.2010.01.006
   Wolfe BE, 2014, CELL, V158, P422, DOI 10.1016/j.cell.2014.05.041
   Wu JJ, 2012, FOOD MICROBIOL, V30, P289, DOI 10.1016/j.fm.2011.08.010
   Wu JJ, 2010, CURR MICROBIOL, V60, P280, DOI 10.1007/s00284-009-9538-0
   Xu W, 2011, FOOD MICROBIOL, V28, P1175, DOI 10.1016/j.fm.2011.03.011
   Xu Y, 2010, ADV BIOCHEM ENG BIOT, V122, P189, DOI 10.1007/10_2008_36
   Zhou JZ, 1996, APPL ENVIRON MICROB, V62, P316
NR 21
TC 22
Z9 29
U1 10
U2 108
PU ACADEMIC PRESS LTD- ELSEVIER SCIENCE LTD
PI LONDON
PA 24-28 OVAL RD, LONDON NW1 7DX, ENGLAND
SN 0740-0020
EI 1095-9998
J9 FOOD MICROBIOL
JI Food Microbiol.
PD SEP
PY 2015
VL 50
BP 64
EP 69
DI 10.1016/j.fm.2015.03.012
PG 6
WC Biotechnology & Applied Microbiology; Food Science & Technology;
   Microbiology
SC Biotechnology & Applied Microbiology; Food Science & Technology;
   Microbiology
GA CI5FI
UT WOS:000354778800009
PM 25998816
DA 2019-07-15
ER

PT J
AU Xia, XL
   Zhu, XM
   Yang, HL
   Xin, Y
   Wang, W
AF Xia, Xiaole
   Zhu, Xiaoming
   Yang, Hailing
   Xin, Yu
   Wang, Wu
TI Enhancement of rice vinegar production by modified semi-continuous
   culture based on analysis of enzymatic kinetic
SO EUROPEAN FOOD RESEARCH AND TECHNOLOGY
LA English
DT Article
DE Acetobacter pasteurianus; PQQ-ALDH; Starting-up; Co Q precursor;
   Semi-continuous operation mode
ID PLANT SCALE ACETIFIER; ACETOBACTER-PASTEURIANUS; ALCOHOL-DEHYDROGENASE;
   ACETIFICATION RATE; ACID BACTERIA; WINE VINEGAR; FERMENTATION;
   OPTIMIZATION; PROTOCOL; ETHANOL
AB Product inhibition is the main problem of high-strength rice vinegar fermentation by Acetobacter pasteurianus. An optimized semi-continuous operation mode was proposed with a modified starting-up protocol which can improve the average acetification rate 35 % higher than original one. First, we revealed PQQ-ALDH is the rate-limiting enzyme responsible for ethanol oxidation route, whose apparent K-m of PQQ-ADH and PQQ-ALDH is 1.89 and 7.80 mM, respectively. Further work elucidated that PQQ-ALDH follows ordered Bi-Bi mechanism which indicated that Co Q can improve the reaction. Among five Co Q precursors, supplementation of 20 mM isopentenyl alcohol got the best result, which improved strain acid resistance ability that accelerates biomass accumulation. A two-stage starting-up protocol was developed, which reduced the duration of the starting-up process from 45 to 34 h. An optimized semi-continuous operation mode was proposed whose whole operation time reduced from 116 to 98 h and average acetification rate has been raised to 1.77 g/Lh, while the original is 1.31 g/Lh. The average activity of ALDH is 43 % higher than original process, while ADH is 19 %, which shows a good correlation with acetification rate.
C1 [Xia, Xiaole; Zhu, Xiaoming; Yang, Hailing; Xin, Yu; Wang, Wu] Jiangnan Univ, Minist Educ, Key Lab Ind Biotechnol, Wuxi 214122, Peoples R China.
   [Xia, Xiaole] Harvard Univ, Dept Chem & Chem Biol, Cambridge, MA 02138 USA.
RP Xia, XL (reprint author), Jiangnan Univ, Minist Educ, Key Lab Ind Biotechnol, Wuxi 214122, Peoples R China.
EM jerry.xl.xia@gmail.com
FU National High Technology Research and Development Program of China (863
   Program) [2012AA021201]; National Natural Science Foundation of China
   [31301540]; Priority Academic Program Development of Jiangsu Higher
   Education Institutions, 111 Project [111-2-06]
FX This work was supported by a grant from the National High Technology
   Research and Development Program of China (863 Program) (No.
   2012AA021201), National Natural Science Foundation of China (Grant No.
   31301540), and the Priority Academic Program Development of Jiangsu
   Higher Education Institutions, the 111 Project (No. 111-2-06).
CR Azuma Y, 2009, NUCLEIC ACIDS RES, V37, P5768, DOI 10.1093/nar/gkp612
   Charles W, 2009, BIORESOURCE TECHNOL, V100, P2329, DOI 10.1016/j.biortech.2008.11.051
   Chinnawirotpisan P, 2003, J BIOSCI BIOENG, V96, P564, DOI 10.1016/S1389-1723(04)70150-4
   de Ory I, 2004, J FOOD ENG, V63, P39, DOI 10.1016/S0260-8774(03)00280-2
   de Ory I, 2002, J FOOD ENG, V52, P31, DOI 10.1016/S0260-8774(01)00082-6
   Frebortova J, 1997, J FERMENT BIOENG, V83, P21, DOI 10.1016/S0922-338X(97)87321-7
   Garcia-Garcia I, 2007, J FOOD ENG, V80, P460, DOI 10.1016/j.jfoodeng.2006.05.028
   Gomez-Manzo S, 2010, J BACTERIOL, V192, P5718, DOI 10.1128/JB.00589-10
   Gonzalez-Saiz JM, 2009, J FOOD ENG, V91, P183, DOI 10.1016/j.jfoodeng.2008.08.028
   Jimenez-Hornero JE, 2009, BIOCHEM ENG J, V45, P1, DOI 10.1016/j.bej.2009.01.009
   Kanchanarach W, 2010, APPL MICROBIOL BIOT, V85, P741, DOI 10.1007/s00253-009-2203-5
   Kaoru O, 1996, FEMS MICROBIOL LETT, V16, P39
   Krusong W, 2014, LWT-FOOD SCI TECHNOL, V56, P383, DOI 10.1016/j.lwt.2013.11.026
   Lins P, 2012, BIORESOURCE TECHNOL, V110, P167, DOI 10.1016/j.biortech.2012.01.145
   Meganathan R, 2001, FEMS MICROBIOL LETT, V203, P131, DOI 10.1016/S0378-1097(01)00330-5
   Qi ZL, 2014, PROCESS BIOCHEM, V49, P1063, DOI 10.1016/j.procbio.2014.03.018
   Qi ZL, 2013, J FOOD ENG, V116, P304, DOI 10.1016/j.jfoodeng.2012.12.029
   Rubio-Fernendez H, 2004, EUR FOOD RES TECHNOL, V219, P393, DOI 10.1007/s00217-004-0947-9
   Sakurai K, 2011, MICROBIOL-SGM, V157, P899, DOI 10.1099/mic.0.045906-0
   Seo MJ, 2012, J MICROBIOL BIOTECHN, V22, P230, DOI 10.4014/jmb.1107.07028
   Tesfaye W, 2002, TRENDS FOOD SCI TECH, V13, P12, DOI 10.1016/S0924-2244(02)00023-7
   Trcek J, 2006, APPL MICROBIOL BIOT, V70, P366, DOI 10.1007/s00253-005-0073-z
   Turunen M, 2004, BBA-BIOMEMBRANES, V1660, P171, DOI 10.1016/j.bbamem.2003.11.012
   Yamada Y, 2008, INT J FOOD MICROBIOL, V125, P15, DOI 10.1016/j.ijfoodmicro.2007.11.077
   Yang XP, 2008, ARCH BIOCHEM BIOPHYS, V477, P206, DOI 10.1016/j.abb.2008.03.030
NR 25
TC 4
Z9 4
U1 0
U2 0
PU SPRINGER
PI NEW YORK
PA 233 SPRING ST, NEW YORK, NY 10013 USA
SN 1438-2377
EI 1438-2385
J9 EUR FOOD RES TECHNOL
JI Eur. Food Res. Technol.
PD OCT
PY 2015
VL 241
IS 4
BP 479
EP 485
DI 10.1007/s00217-015-2477-z
PG 7
WC Food Science & Technology
SC Food Science & Technology
GA CP2RV
UT WOS:000359725700004
DA 2019-07-15
ER

PT J
AU Cui, YM
   Dong, XF
   Tong, JM
   Liu, S
AF Cui, Yaoming
   Dong, Xiaofang
   Tong, Jianming
   Liu, Song
TI Degradation of Lignocellulosic Components in Un-pretreated Vinegar
   Residue Using an Artificially Constructed Fungal Consortium
SO BIORESOURCES
LA English
DT Article
DE Lignocellulose degradation; Un-pretreated vinegar residue; Fungal
   consortia; Culture conditions optimization
ID SOLID-STATE FERMENTATION; WHEAT-STRAW; MICROBIAL CONSORTIUM;
   ENZYMATIC-HYDROLYSIS; MANGANESE PEROXIDASE; AGRICULTURAL WASTES;
   PLEUROTUS-OSTREATUS; CORN STOVER; BIOMASS; CULTIVATION
AB The objective of this work was to degrade lignocellulosic components in un-pretreated vinegar residue (VR) using a fungal consortium. Consortium-29, consisting of P. chrysosporium, T. koningii, A. niger, and A. ficuum NTG-23, was constructed using orthogonal design combined with two-way interaction analysis. After seven days of cultivation, the reducing sugar yield reached 35.57 mg per gram of dry substrate (gds(-1)), which was 108.01% higher than the control (17.10 mg gds(-1)). Additionally, the xylanase and CMCase activity reached 439.07 U gds(-1) and 8.15 U gds(-1), which were 432.08% and 243.88% higher than that of pure cultures of A. niger (82.52 U gds(-1)) and P. chrysosporium (2.37 U gds(-1)), respectively. The cellulose, hemicellulose, and lignin contents decreased by 17.11%, 68.61%, and 14.44%, respectively, compared with that of the raw VR. The optimal fermentation conditions of consortium-29 were as follows: incubation temperature 25 degrees C, initial pH 6, initial moisture content 70%, inoculum size 1 x 10(6) spores/mL, incubation time 5 days, urea/VR 1%, and MnSO4 center dot H2O/VR 0.03%. This study suggests that consortium-29 is an efficient fungal consortium for un-pretreated VR degradation and has a potential application in lignocellulosic waste utilization with a low cost of operation.
C1 [Cui, Yaoming; Dong, Xiaofang; Tong, Jianming; Liu, Song] Chinese Acad Agr Sci, Inst Anim Sci, Beijing 100193, Peoples R China.
RP Dong, XF (reprint author), Chinese Acad Agr Sci, Inst Anim Sci, Beijing 100193, Peoples R China.
EM xiaofangd1124@sina.com
FU National Key Technology R&D Program for the 12th Five-year Plan of China
   [2011BAD26B01-2]; Special Fund for the Innovative Team of the Chinese
   Academy of Agricultural Sciences [ASTIP-IAS08]
FX This study was financially supported by a Grant (2011BAD26B01-2) from
   the National Key Technology R&D Program for the 12th Five-year Plan of
   China and the Special Fund for the Innovative Team of the Chinese
   Academy of Agricultural Sciences (ASTIP-IAS08).
CR Adamovic M, 1998, ANIM FEED SCI TECH, V71, P357, DOI 10.1016/S0377-8401(97)00150-8
   Arora DS, 2002, INT BIODETER BIODEGR, V50, P115, DOI 10.1016/S0964-8305(02)00064-1
   Bjerre AB, 1996, BIOTECHNOL BIOENG, V49, P568, DOI 10.1002/(SICI)1097-0290(19960305)49:5<568::AID-BIT10>3.3.CO;2-4
   Brijwani K, 2010, PROCESS BIOCHEM, V45, P120, DOI 10.1016/j.procbio.2009.08.015
   Chang VS, 2001, APPL BIOCHEM BIOTECH, V94, P1, DOI 10.1385/ABAB:94:1:01
   Claassen PAM, 1999, APPL MICROBIOL BIOT, V52, P741, DOI 10.1007/s002530051586
   DAHLQVIST A, 1962, SCAND J CLIN LAB INV, V14, P145, DOI 10.3109/00365516209079686
   ELZOGHBI M, 1994, FOOD CHEM, V49, P33, DOI 10.1016/0308-8146(94)90229-1
   Fang H, 2010, BIORESOURCE TECHNOL, V101, P4111, DOI 10.1016/j.biortech.2010.01.078
   Feng YJ, 2011, BIORESOURCE TECHNOL, V102, P742, DOI 10.1016/j.biortech.2010.08.074
   Guo P, 2010, J MICROBIOL BIOTECHN, V20, P254, DOI 10.4014/jmb.0906.06035
   JWANNY EW, 1995, APPL BIOCHEM BIOTECH, V50, P71, DOI 10.1007/BF02788041
   Kalogeris E, 2003, PROCESS BIOCHEM, V38, P1099, DOI 10.1016/S0032-9592(02)00242-X
   Kalogeris E, 2003, BIORESOURCE TECHNOL, V86, P207, DOI 10.1016/S0960-8524(02)00175-X
   Kalyani D, 2013, FUEL, V107, P815, DOI 10.1016/j.fuel.2013.01.037
   KARUNANANDAA K, 1995, ANIM FEED SCI TECH, V55, P179, DOI 10.1016/0377-8401(95)00805-W
   Kato S, 2005, APPL ENVIRON MICROB, V71, P7099, DOI 10.1128/AEM.71.11.7099-7106.2005
   Kausar H, 2010, INT BIODETER BIODEGR, V64, P594, DOI 10.1016/j.ibiod.2010.06.012
   KEREM Z, 1995, APPL ENVIRON MICROB, V61, P3057
   Kim HO, 2005, BIORESOURCE TECHNOL, V96, P1175, DOI 10.1016/j.biortech.2004.09.021
   Latif F, 2006, WORLD J MICROB BIOT, V22, P45, DOI 10.1007/s11274-005-5745-4
   Latifian M, 2007, BIORESOURCE TECHNOL, V98, P3634, DOI 10.1016/j.biortech.2006.11.019
   Li YH, 2009, COMP BIOCHEM PHYS B, V153, P149, DOI 10.1016/j.cbpb.2009.02.011
   Lin H, 2011, BIORESOURCE TECHNOL, V102, P10569, DOI 10.1016/j.biortech.2011.08.095
   MILLER GL, 1959, ANAL CHEM, V31, P426, DOI 10.1021/ac60147a030
   Mosier N, 2005, BIORESOURCE TECHNOL, V96, P673, DOI 10.1016/j.biortech.2004.06.025
   Ogel ZB, 2001, ENZYME MICROB TECH, V28, P689, DOI 10.1016/S0141-0229(01)00315-5
   Pal A, 2010, BIORESOURCE TECHNOL, V101, P7563, DOI 10.1016/j.biortech.2010.04.033
   Palmqvist E, 2000, BIORESOURCE TECHNOL, V74, P25, DOI 10.1016/S0960-8524(99)00161-3
   Panagiotou G, 2007, BIOTECHNOL BIOENG, V96, P250, DOI 10.1002/bit.21100
   Sharma RK, 2015, CRIT REV MICROBIOL, V41, P52, DOI 10.3109/1040841X.2013.791247
   Song ZT, 2013, ANIM PROD SCI, V53, P292, DOI 10.1071/AN12116
   VANSOEST PJ, 1991, J DAIRY SCI, V74, P3583, DOI 10.3168/jds.S0022-0302(91)78551-2
   Villas-Boas SG, 2002, ANIM FEED SCI TECH, V98, P1, DOI 10.1016/S0377-8401(02)00017-2
   Wang ZH, 2011, WASTE MANAGE RES, V29, P1262, DOI 10.1177/0734242X11398521
   Wongwilaiwalin S, 2010, ENZYME MICROB TECH, V47, P283, DOI 10.1016/j.enzmictec.2010.07.013
   Wooley R, 1999, BIOTECHNOL PROGR, V15, P794, DOI 10.1021/bp990107u
   Yang B, 2008, BIOFUEL BIOPROD BIOR, V2, P26, DOI 10.1002/bbb.49
   Yang XQ, 2011, BIORESOURCE TECHNOL, V102, P10535, DOI 10.1016/j.biortech.2011.06.034
   Yang YH, 2004, COLLOID SURFACE B, V34, P1, DOI 10.1016/j.colsurfb.2003.10.009
   Zhang QH, 2011, BIORESOURCE TECHNOL, V102, P8899, DOI 10.1016/j.biortech.2011.06.061
NR 41
TC 1
Z9 1
U1 1
U2 14
PU NORTH CAROLINA STATE UNIV DEPT WOOD & PAPER SCI
PI RALEIGH
PA CAMPUS BOX 8005, RALEIGH, NC 27695-8005 USA
SN 1930-2126
J9 BIORESOURCES
JI BioResources
PY 2015
VL 10
IS 2
BP 3434
EP 3450
DI 10.15376/biores.10.2.3434-3450
PG 17
WC Materials Science, Paper & Wood
SC Materials Science
GA CI3IS
UT WOS:000354642000116
OA DOAJ Gold
DA 2019-07-15
ER
