# Supplementary material for: Knowledge Domain and Emerging Trends in Vinegar Research: A Bibliometric Review of the Literature from WoSCC
Source: Foods. 2020 Feb 10;9(2):166. doi: 10.3390/foods9020166 (PMC7074530; doi:10.3390/foods9020166)
Supplement: Supplementary file 1 [file foods-09-00166-s001.zip › Supplementary files/Supplementary Material/WoSCC dataset for CiteSpace/data/download2015_4x5unique.txt]

PT J
AU Yusoff, NA
   Yam, MF
   Beh, HK
   Razak, KNA
   Widyawati, T
   Mahmud, R
   Ahmad, M
   Asmawi, MZ
AF Yusoff, Nor Adlin
   Yam, Mun Fei
   Beh, Hooi Kheng
   Razak, Khairul Niza Abdul
   Widyawati, Tri
   Mahmud, Roziahanim
   Ahmad, Mariam
   Asmawi, Mohd Zaini
TI Antidiabetic and antioxidant activities of Nypa fruticans Wurmb. vinegar
   sample from Malaysia
SO ASIAN PACIFIC JOURNAL OF TROPICAL MEDICINE
LA English
DT Article
DE Nypa fraticans Wurmb; Vinegar; Antidiabetic; Strcptozotocin-induced
   diabetes; Antioxidant; Phenolics
ID UNPOLISHED RICE; BARK EXTRACT; IN-VITRO; GLUCOSE; IDENTIFICATION;
   PREVENT; KUROSU; PLANTS
AB Objective: To study the antidiabetic and antioxidant activities of nipa palm vinegar (NPV) used in traditional Malay medicine for treating diabetes. Methods: NPV was extracted using liquid-liquid extraction method and the obtained samples were subjected to antidiabetic studies using normal and streptozotocin-induced diabetic rat models whereas antidoxidant activities were investigated via in vitro antioxidant tests namely 2,2-diphenyl-l-picrylhydrazyl and 2,2'-azinobis-3-ethylbenzothiozoline-6-sulfonic acid free radicals scavenging activities and the reducing power assay. Results: Single administration of NPV and its extracts were not effective in both normal and diabetic rats. In intraperitoneal glucose tolerance test. NPV and its aqueous extract showed significant blood glucose lowering effect. In the sub-acute study, compared with the diabetic control, aqueous extract of NPV showed the most notable blood glucose lowering effect (56.6%) and a significant improvement in serum insulin levels (79.8%, P<0.05). To assess NPV's antioxidant activity, three in. vitro antioxidant tests were employed: 2,2-diphenyl-l-picryhydrazyl and 2,2'-azinobis-3-ethylbenzothiozoline-6-sulfonic acid free radical-scavenging assays, and the reducing power assay. Ethyl acetate extract had the greatest antioxidant potential and content of phenolic and flavonoid compounds. A linear positive correlation between the antioxidant parameters was observed. Chemical profiling analysis of aqueous extract of NPV revealed the presence of acetic acid (35.25%), the main active constituent which significantly contributed to the observed antidiabetic activity. Conclusions: Aqueous extract of NPV possesses antihyperglycaemic activities comparable to the metformin, while the ethyl acetate extract precipitated significant antioxidant effects attributable to its high phenolic content. These findings suggest that antioxidant compounds of NPV do not contribute much towards the overall observed antidiabetic effect.
C1 [Yusoff, Nor Adlin; Yam, Mun Fei; Beh, Hooi Kheng; Razak, Khairul Niza Abdul; Widyawati, Tri; Mahmud, Roziahanim; Ahmad, Mariam; Asmawi, Mohd Zaini] Univ Sains Malaysia, Sch Pharmaceut Sci, George Town 11800, Malaysia.
   [Yusoff, Nor Adlin] Univ Sains Malaysia, Adv Med & Dent Inst, Integrat Med Cluster, George Town 13200, Malaysia.
   [Widyawati, Tri] Univ Sumatera Utara, Fac Med, Dept Pharmacol, Medan 20155, Indonesia.
RP Yusoff, NA (reprint author), Univ Sains Malaysia, Sch Pharmaceut Sci, George Town 11800, Malaysia.
EM noradlinyusoff@yahoo.com
OI Yusoff, Nor Adlin/0000-0002-9949-6725
FU Research University Grant of Universiti Sains Malaysia
   [1001/PFARMASI/815080]
FX This work is financially supported by Research University Grant of
   Universiti Sains Malaysia (1001/PFARMASI/815080).
CR Arunachalam K, 2013, J ETHNOPHARMACOL, V147, P302, DOI 10.1016/j.jep.2013.03.004
   Atangwho IJ, 2013, FOOD CHEM, V141, P3428, DOI 10.1016/j.foodchem.2013.06.047
   Bailey CJ, 2008, ENCY MOL PHARM, P116
   Brimson JM, 2012, INT J MOL SCI, V13, P5074, DOI 10.3390/ijms13045074
   Budak HN, 2010, J SCI FOOD AGR, V90, P2021, DOI 10.1002/jsfa.4047
   Bursell SE, 1999, DIABETES RES CLIN PR, V45, P169, DOI 10.1016/S0168-8227(99)00047-9
   Dimo T, 2006, PHARMAZIE, V61, P233
   Eddouks M, 2014, J PHARM PHARMACOL, V66, P1197, DOI 10.1111/jphp.12243
   Florence NT, 2014, J ETHNOPHARMACOL, V151, P784, DOI 10.1016/j.jep.2013.09.021
   Garg Madhu Chhaya, 2000, Indian Journal of Experimental Biology, V38, P101
   Hashimoto J, 2009, J ANTIBIOT, V62, P625, DOI 10.1038/ja.2009.93
   Johnston CS, 2009, COMPLEMENTARY AND ALTERNATIVE THERAPIES IN THE AGING POPULATION: AN EVIDENCE-BASED APPROACH, P433, DOI 10.1016/B978-0-12-374228-5.00022-6
   Jouad H, 2000, J ETHNOPHARMACOL, V71, P169, DOI 10.1016/S0378-8741(99)00199-3
   Kawano K, 2010, FOOD SCI TECHNOL RES, V16, P327, DOI 10.3136/fstr.16.327
   KLIP A, 1990, DIABETES CARE, V13, P696, DOI 10.2337/diacare.13.6.696
   Kondo S, 2001, BIOSCI BIOTECH BIOCH, V65, P2690, DOI 10.1271/bbb.65.2690
   Lim S, 2009, METABOLISM, V58, P8, DOI 10.1016/j.metabol.2008.07.027
   LOGANI MK, 1980, LIPIDS, V15, P485, DOI 10.1007/BF02534079
   Mccue P, 2005, J FOOD BIOCHEM, V29, P278, DOI 10.1111/j.1745-4514.2005.00020.x
   Meenakshi C., 1995, Indian Journal of Physiology and Pharmacology, V39, P145
   Misra S, 2011, MED CHEM RES, V20, P1431, DOI 10.1007/s00044-010-9377-3
   Myers R. L., 2007, 100 MOST IMPORTANT C
   Nain P, 2012, J ETHNOPHARMACOL, V142, P65, DOI 10.1016/j.jep.2012.04.014
   Nishidai S, 2000, BIOSCI BIOTECH BIOCH, V64, P1909, DOI 10.1271/bbb.64.1909
   O'Keefe JH, 2008, J AM COLL CARDIOL, V51, P249, DOI 10.1016/j.jacc.2007.10.016
   Pepato MT, 2002, J ETHNOPHARMACOL, V81, P191, DOI 10.1016/S0378-8741(02)00075-2
   Peungvicha P, 1998, J ETHNOPHARMACOL, V60, P27, DOI 10.1016/S0378-8741(97)00127-X
   PITOCCO D, 2012, DIABETES NUTR THERAP, P299, DOI DOI 10.1016/B978-0-12-385083-6.00024-3
   Qiu J, 2010, J SCI FOOD AGR, V90, P1951, DOI 10.1002/jsfa.4040
   Re R, 1999, FREE RADICAL BIO MED, V26, P1231, DOI 10.1016/S0891-5849(98)00315-3
   Sabu MC, 2002, J ETHNOPHARMACOL, V81, P155, DOI 10.1016/S0378-8741(02)00034-X
   Sarma AD, 2010, INT J PHARM SCI RES, V1, P185
   Shimoji Y, 2002, J AGR FOOD CHEM, V50, P6501, DOI 10.1021/jf020458f
   Tsujihata S, 1998, INT J FOOD MICROBIOL, V43, P135, DOI 10.1016/S0168-1605(98)00093-2
   Yam MF, 2008, PHARM BIOL, V46, P665, DOI 10.1080/13880200802157291
NR 35
TC 6
Z9 9
U1 1
U2 17
PU WOLTERS KLUWER MEDKNOW PUBLICATIONS
PI MUMBAI
PA WOLTERS KLUWER INDIA PVT LTD , A-202, 2ND FLR, QUBE, C T S  NO 1498A-2
   VILLAGE MAROL, ANDHERI EAST, MUMBAI, 400059, INDIA
SN 1995-7645
EI 2352-4146
J9 ASIAN PAC J TROP MED
JI Asian Pac. J. Trop. Med.
PD AUG
PY 2015
VL 8
IS 8
BP 589
EP 597
DI 10.1016/j.apjtm.2015.07.015
PG 9
WC Public, Environmental & Occupational Health; Tropical Medicine
SC Public, Environmental & Occupational Health; Tropical Medicine
GA CO9SG
UT WOS:000359515500001
PM 26321511
OA DOAJ Gold
DA 2019-07-15
ER

PT J
AU Bohlen, D
AF Bohlen, Dietmar
TI Freshness The Strength of the Acid and the MHD "Buffered Vinegar" with a
   pH-Value of around 5.9 subject to any E-Number
SO FLEISCHWIRTSCHAFT
LA German
DT Article
C1 [Bohlen, Dietmar] WTI Int GmbH, D-65719 Hofheim, Germany.
RP Bohlen, D (reprint author), WTI Int GmbH, Teutonenstr 20 A, D-65719 Hofheim, Germany.
NR 0
TC 0
Z9 0
U1 0
U2 0
PU DEUTSCHER FACHVERLAG GMBH
PI FRANKFURT MAIN
PA MAINZER LANDSTRASSE 251, 60328 FRANKFURT MAIN, GERMANY
SN 0015-363X
J9 FLEISCHWIRTSCHAFT
JI Fleischwirtschaft
PY 2015
VL 95
IS 11
BP 48
EP 49
PG 2
WC Food Science & Technology
SC Food Science & Technology
GA CX8CC
UT WOS:000365929100012
DA 2019-07-15
ER

PT J
AU Jo, Y
   Baek, JY
   Jeong, IY
   Jeong, YJ
   Yeo, SH
   Noh, B
   Kwon, JH
AF Jo, Yunhee
   Baek, Ji-Yeong
   Jeong, Il-Yun
   Jeong, Yong-Jin
   Yeo, Soo-Hwan
   Noh, Bong Soo
   Kwon, Joong-Ho
TI Physicochemical properties and volatile components of wine vinegars with
   high acidity based on fermentation stage and initial alcohol
   concentration
SO FOOD SCIENCE AND BIOTECHNOLOGY
LA English
DT Article
DE high acidity vinegar; amino acid; antioxidant activity; volatile
   component
ID ANTIOXIDANT ACTIVITY; ACETIFICATION; ANTHOCYANINS; OPTIMIZATION;
   FLAVONOIDS; POWER
AB High acidity vinegar using grape concentrate was manufactured by fed-batch fermentation without additional chemical nutrients. Physicochemical properties and volatile components were investigated at different wine vinegar fermentation stages (stages 1-4) and at different initial alcohol concentrations (IAC, 6-9%). Acetic acid production showed a high yield and a rapid increase with an IAC=6%. The contents of reducing sugar, free amino acids, total phenolics, and overall volatiles increased during stage 4 (high acidity vinegar) most likely due to addition of a feeding solution. High acidity vinegar produced using a fed-batch culture at an IAC of 6% is a source of functional constituents with improved physicochemical and volatile properties, compared to moderate acidity vinegar.
C1 [Jo, Yunhee; Kwon, Joong-Ho] Kyungpook Natl Univ, Sch Food Sci & Biotechnol, Taegu 702701, South Korea.
   [Baek, Ji-Yeong; Jeong, Il-Yun] Korea Atom Energy Res Inst, Adv Radiat Technol Inst, Jeongeup 580185, Jeonbuk, South Korea.
   [Jeong, Yong-Jin] Keimyung Univ, Dept & Food Sci & Technol, Daegu 704701, South Korea.
   [Yeo, Soo-Hwan] RDA, NASS, Dept Agrofood Resources, Fermentat & Food Proc Div, Suwon 441853, Gyeonggi, South Korea.
   [Noh, Bong Soo] Seoul Womens Univ, Dept & Food Sci & Technol, Seoul 139774, South Korea.
RP Kwon, JH (reprint author), Kyungpook Natl Univ, Sch Food Sci & Biotechnol, Taegu 702701, South Korea.
EM jhkwon@knu.ac.kr
FU "Cooperative Research Program for Agricultural Science and Technology
   Development", Rural Development Administration, Republic of Korea
   [PJ00848803]
FX This study was supported by the "Cooperative Research Program for
   Agricultural Science and Technology Development" (Project No.
   PJ00848803), Rural Development Administration, Republic of Korea.
CR Adam Michael D., 1998, Mammalian Species, V0, P1, DOI 10.2307/3504418
   Alonso AM, 2004, FOOD RES INT, V37, P715, DOI 10.1016/j.foodres.2004.03.007
   Andlauer W, 2000, J AGR FOOD CHEM, V48, P3533, DOI 10.1021/jf000010j
   BAUMES R, 1986, J SCI FOOD AGR, V37, P927, DOI 10.1002/jsfa.2740370915
   BLOIS MS, 1958, NATURE, V181, P1199, DOI 10.1038/1811199a0
   Bors W, 1997, BIOFACTORS, V6, P399, DOI 10.1002/biof.5520060405
   BORS W, 1990, METHOD ENZYMOL, V186, P343
   Callejon RM, 2009, FOOD CHEM, V113, P1252, DOI 10.1016/j.foodchem.2008.08.027
   Hong SM, 2012, KOREAN J FOOD PRESER, V19, P594
   Horiuchi JI, 1999, J BIOSCI BIOENG, V88, P107, DOI 10.1016/S1389-1723(99)80186-8
   Jia Z, 1999, FOOD CHEM, V64, P555, DOI 10.1016/S0308-8146(98)00102-2
   Ko EJ, 1998, J KOREAN SOC FOOD SC, V27, P102
   Larrauri JA, 1996, AM J ENOL VITICULT, V47, P369
   Lee YC, 2000, FOOD IND NUTR, V5, P13
   Lee YC, 1992, KOREAN J APPL MICROB, V20, P663
   LUCHSINGER WW, 1962, ANAL BIOCHEM, V4, P346, DOI 10.1016/0003-2697(62)90098-2
   Mejias RC, 2002, J CHROMATOGR A, V953, P7, DOI 10.1016/S0021-9673(02)00122-X
   MILLER GL, 1959, ANAL CHEM, V31, P426, DOI 10.1021/ac60147a030
   Park KS, 1994, J KOREAN SOC FOOD SC, V23, P666
   Park MH, 2002, J KOREAN SOC FOOD SC, V31, P394
   Qi ZL, 2013, J FOOD ENG, V116, P304, DOI 10.1016/j.jfoodeng.2012.12.029
   Re R, 1999, FREE RADICAL BIO MED, V26, P1231, DOI 10.1016/S0891-5849(98)00315-3
   ROMEO J, 1977, APPL ENVIRON MICROB, V34, P611
   Simonetti P, 1997, J AGR FOOD CHEM, V45, P1152, DOI 10.1021/jf960705d
   SINGLETON V. L., 1965, AMER J ENOL VITICULT, V16, P144
   Su MS, 2006, FOOD CHEM, V97, P447, DOI 10.1016/j.foodchem.2005.05.023
   SUOMALAINEN H, 1979, J I BREWING, V85, P149, DOI 10.1002/j.2050-0416.1979.tb06846.x
   Ubeda C, 2013, LWT-FOOD SCI TECHNOL, V52, P139, DOI 10.1016/j.lwt.2012.04.021
   Verzelloni E, 2007, FOOD CHEM, V105, P564, DOI 10.1016/j.foodchem.2007.04.014
   Zou YP, 2004, J AGR FOOD CHEM, V52, P5032, DOI 10.1021/jf049571
NR 30
TC 3
Z9 3
U1 0
U2 31
PU KOREAN SOCIETY FOOD SCIENCE & TECHNOLOGY-KOSFOST
PI SEOUL
PA #605, KOREA SCI TECHNOL CENT, 635-4 YEOKSAM-DONG, KANGNAM-GU, SEOUL,
   135-703, SOUTH KOREA
SN 1226-7708
EI 2092-6456
J9 FOOD SCI BIOTECHNOL
JI Food Sci. Biotechnol.
PD APR
PY 2015
VL 24
IS 2
BP 445
EP 452
DI 10.1007/s10068-015-0059-2
PG 8
WC Food Science & Technology
SC Food Science & Technology
GA CE5HO
UT WOS:000351862100009
DA 2019-07-15
ER

PT J
AU Fukui, K
   Sugita, K
   Terahara, N
   Suda, I
AF Fukui, Keiichi
   Sugita, Koichi
   Terahara, Norihiko
   Suda, Ikuo
TI The Preparation of Fermented Vinegar from Purple Sweet Potato Using a
   New High Concentration Brewing Method
SO JOURNAL OF THE JAPANESE SOCIETY FOR FOOD SCIENCE AND TECHNOLOGY-NIPPON
   SHOKUHIN KAGAKU KOGAKU KAISHI
LA Japanese
DT Review
DE brewed vinegar; purple sweet potato; red vinegar; 6-O-caffeoylsophorose;
   alpha-glucosidase inhibition activity
ID RADICAL-SCAVENGING ACTIVITY; ACYLATED ANTHOCYANIN; IPOMOEA-BATATAS; RED
   VINEGAR; RATS; ABSORPTION; CAFFEOYLSOPHOROSE; METABOLISM; CULTIVARS;
   HUMANS
AB Purple sweet potato rich in acylated anthocyanin (YGM) pigments was used to develop a vinegar with a deep color and high functionality. The addition of purple sweet potato to the acetic acid fermentation process, together with seed vinegar and pure ethanol, was more effective than the use of a saccharification source, utilized previously. Furthermore, use of concentrated pigment extract instead of purple sweet potato provided a brewing method for 'red vinegar' exhibiting twofold higher YGM concentration. This red vinegar was expected to have high functionality since it contains acetic acid, purple sweet potato-derived components, and brewing ingredients. Isolation and structural determination of the brewing components resulted in the identification of new acylated polyphenols. A two-step purification method using an adsorption resin column was established for the large-scale preparation of the major component, 6-O-caffeoylsophorose (CS). A single oral administration of CS to maltoseloaded SD rats caused an effective anti-hyperglycemic effect via the acute inhibition of a-glucosidase in the small intestine. In addition, CS was found to be transported across Caco-2 monolayers by the monocarboxylate transporter. Absorbed CS may promote glucose uptake into skeletal muscle cells. Taken together, CS or the brewed vinegar developed in this study could serve as new functional foods and help prevent lifestyle-related diseases, for example by exhibiting an anti-diabetic effect.
C1 [Fukui, Keiichi; Sugita, Koichi] Miyazaki JA Food Res & Dev Inc, Miyazaki 88000943, Japan.
   [Terahara, Norihiko] Minami Kyushu Univ, Fac Hlth & Nutr, Dept Food Sci & Technol, Miyazaki 8800032, Japan.
   [Suda, Ikuo] Kyushu Okinawa Agr Res Ctr, Natl Agr & Food Res Org, Kumamoto 8611192, Japan.
RP Terahara, N (reprint author), Minami Kyushu Univ, Fac Hlth & Nutr, Dept Food Sci & Technol, 5-1-2 Kirishima, Miyazaki 8800032, Japan.
EM terahara@nankyudai.ac.jp
CR CASTELLUCCIO C, 1995, FEBS LETT, V368, P188, DOI 10.1016/0014-5793(95)00639-Q
   Furuta S., 1998, FOOD SCI TECHNOL INT, V4, P33
   Goda Y, 1997, PHYTOCHEMISTRY, V44, P183, DOI 10.1016/S0031-9422(96)00533-X
   GOTO T, 1991, ANGEW CHEM INT EDIT, V30, P17, DOI 10.1002/anie.199100171
   Hoang L. P., 2013, FOOD CHEM, V138, P101
   Ichiyanagi T, 2006, J AGR FOOD CHEM, V54, P5306, DOI 10.1021/jf060238s
   Matsui T, 2004, BIOSCI BIOTECH BIOCH, V68, P2239, DOI 10.1271/bbb.68.2239
   Matsumoto H, 2001, J AGR FOOD CHEM, V49, P1546, DOI 10.1021/jf001246q
   Miyagusuku C., 2014, ENHANCED GLUCOSE UPT, V26, P150
   Miyazawa T, 1999, J AGR FOOD CHEM, V47, P1083, DOI 10.1021/jf9809582
   ODAKE K, 1992, PHYTOCHEMISTRY, V31, P2127, DOI 10.1016/0031-9422(92)80378-R
   Oki T, 2003, BREEDING SCI, V53, P101, DOI 10.1270/jsbbs.53.101
   Oki T, 2002, J FOOD SCI, V67, P1752, DOI 10.1111/j.1365-2621.2002.tb08718.x
   Qiu J, 2011, J AGR FOOD CHEM, V59, P6299, DOI 10.1021/jf200764d
   Suda I, 2003, JARQ-JPN AGR RES Q, V37, P167, DOI 10.6090/jarq.37.167
   Suda I, 2002, J AGR FOOD CHEM, V50, P1672, DOI 10.1021/jf011162x
   Terahara N, 1999, BIOSCI BIOTECH BIOCH, V63, P1420, DOI 10.1271/bbb.63.1420
   Terahara N, 2003, J AGR FOOD CHEM, V51, P2539, DOI 10.1021/jf026146u
   Terahara N, 2009, J AGR FOOD CHEM, V57, P8331, DOI 10.1021/jf901809p
   Tsuda T, 1999, FEBS LETT, V449, P179, DOI 10.1016/S0014-5793(99)00407-X
   WILLIAMS WB, 1995, LWT-FOOD SCI TECHNOL, V28, P25
NR 21
TC 2
Z9 3
U1 1
U2 33
PU JAPAN SOC FOOD SCIENCE TECHNOLOGY
PI IBARAKI-KEN
PA 2-1-12 KANNONDAI TSUKUBA-SHI, IBARAKI-KEN, 305-8642, JAPAN
SN 1341-027X
J9 J JPN SOC FOOD SCI
JI J. Jpn. Soc. Food Sci. Technol.-Nippon Shokuhin Kagaku Kogaku Kaishi
PY 2015
VL 62
IS 2
BP 69
EP 78
DI 10.3136/nskkk.62.69
PG 10
WC Food Science & Technology
SC Food Science & Technology
GA CC0GS
UT WOS:000350014400002
OA Bronze
DA 2019-07-15
ER

PT J
AU Yamashiro, K
   Ariffin, H
   Nishida, H
AF Yamashiro, Keisaku
   Ariffin, Hidayah
   Nishida, Haruo
TI Tar-free and Benzo[a]pyrene-free Hydrothermal Liquefaction of Bamboo and
   Antibacterial Property of Recovered Vinegar
SO CHEMISTRY LETTERS
LA English
DT Article
ID PHYLLOSTACHYS-PUBESCENS; STEAM EXPLOSION; GROWTH; AUREUS
AB Bamboo, which was treated using superheated steam controlled at a low temperature range, gave tar-free and benzo[a]pyrene-free vinegar. The vinegar's selective antibacterial activity against Staphylococcus aureus concerned with the atopic dermatitis and Bacillus cereus causing food poisoning in humans was confirmed, while no effect was found against Escherichia coli and Bacillus subtilis as being indigenous bacteria in natural environments.
C1 [Yamashiro, Keisaku; Nishida, Haruo] Kyushu Inst Technol, Wakamatsu Ku, Kitakyushu, Fukuoka 8080196, Japan.
   [Ariffin, Hidayah] Univ Putra Malaysia, Upm Serdang 43400, Selangor, Malaysia.
RP Nishida, H (reprint author), Kyushu Inst Technol, Wakamatsu Ku, 2-4 Hibikino, Kitakyushu, Fukuoka 8080196, Japan.
EM nishida@lsse.kyutech.ac.jp
CR Asada C, 2005, BIOCHEM ENG J, V23, P131, DOI 10.1016/j.bej.2004.11.004
   de Lasa H, 2011, CHEM REV, V111, P5404, DOI 10.1021/cr200024w
   ELLIOTT DC, 1988, ACS SYM SER, V376, P55
   Hasegawa I, 2011, ENERG FUEL, V25, P791, DOI 10.1021/ef101477d
   Kobayashi T, 2015, IMMUNITY, V42, P756, DOI 10.1016/j.immuni.2015.03.014
   Mu J, 2004, J WOOD SCI, V50, P470, DOI 10.1007/s10086-003-0586-y
   Mun SP, 2010, J WOOD SCI, V56, P47, DOI 10.1007/s10086-009-1054-0
   Schutt BD, 2002, BIOMASS BIOENERG, V22, P365, DOI 10.1016/S0961-9534(02)00010-7
   Shao SL, 2008, WOOD SCI TECHNOL, V42, P439, DOI 10.1007/s00226-008-0183-8
   Tanaka A, 2011, J WOOD SCI, V57, P542, DOI 10.1007/s10086-011-1207-9
   YAMAMOTO Y, 1984, J JPN SOC FOOD SCI, V31, P525
   Yamashiro K., INT J FOR RES UNPUB
NR 12
TC 2
Z9 3
U1 1
U2 15
PU CHEMICAL SOC JAPAN
PI TOKYO
PA 1-5 KANDA-SURUGADAI CHIYODA-KU, TOKYO, 101-8307, JAPAN
SN 0366-7022
EI 1348-0715
J9 CHEM LETT
JI Chem. Lett.
PD OCT 5
PY 2015
VL 44
IS 10
BP 1342
EP 1344
DI 10.1246/cl.150518
PG 3
WC Chemistry, Multidisciplinary
SC Chemistry
GA CT2HN
UT WOS:000362622700022
DA 2019-07-15
ER
