# Supplementary material for: Knowledge Domain and Emerging Trends in Vinegar Research: A Bibliometric Review of the Literature from WoSCC
Source: Foods. 2020 Feb 10;9(2):166. doi: 10.3390/foods9020166 (PMC7074530; doi:10.3390/foods9020166)
Supplement: Supplementary file 1 [file foods-09-00166-s001.zip › Supplementary files/Supplementary Material/WoSCC dataset for CiteSpace/data/download2015_5x5unique.txt]

PT J
AU Hino, KN
   Omori, AT
AF Hino, Kauanna Naguissa
   Omori, Alvaro Takeo
TI METHOD FOR THE SYNTHESIS OF ARYL AZIDES USING VINEGAR
SO QUIMICA NOVA
LA Portuguese
DT Article
DE organic synthesis; diazotation; aryl azides; vinegar
ID ORGANIC AZIDES; CONSTRUCTION; TOOL
AB The present paper describes a simple and low-cost procedure for preparation of aryl azides from anilines using vinegar as an unusual solvent/reagent. We observed the sequence of diazotation followed by diazo displacement with sodium azide can be carried out in aqueous solution of acetic acid.
C1 [Hino, Kauanna Naguissa; Omori, Alvaro Takeo] Univ Fed ABC, Ctr Ciencias Nat & Humanas, BR-09210170 Santo Andre, SP, Brazil.
RP Hino, KN (reprint author), Univ Fed ABC, Ctr Ciencias Nat & Humanas, R Santa Adelia 166, BR-09210170 Santo Andre, SP, Brazil.
EM alvaro.omori@ufabc.edu.br
RI Omori, Alvaro Takeo/H-4094-2011
OI Omori, Alvaro Takeo/0000-0002-0115-3485
CR Baskin JM, 2007, QSAR COMB SCI, V26, P1211, DOI 10.1002/qsar.200740086
   BOYER JH, 1959, J ORG CHEM, V24, P561, DOI 10.1021/jo01086a604
   BOYER JH, 1954, CHEM REV, V54, P1, DOI 10.1021/cr60167a001
   Brase S, 2005, ANGEW CHEM INT EDIT, V44, P5188, DOI 10.1002/anie.200400657
   Brase S., 2007, SCI SYNTHESIS HOUB B, V31b
   Bruckner R, 2010, ORGANIC MECHANISMS: REACTIONS, STEREOCHEMISTRY AND SYNTHESIS, P1, DOI 10.1007/978-3-642-03651-4
   Carlmark A, 2009, CHEM SOC REV, V38, P352, DOI 10.1039/b711745k
   Clayden J., 2001, ORGANIC CHEM
   Curtius T., 1894, J PRAKT CHEM, V50, P275, DOI DOI 10.1002/PRAC.18940500125
   Debets MF, 2010, CHEMBIOCHEM, V11, P1168, DOI 10.1002/cbic.201000064
   KEUMI T, 1989, B CHEM SOC JPN, V62, P89, DOI 10.1246/bcsj.62.89
   KROW GR, 1981, TETRAHEDRON, V37, P1283, DOI 10.1016/S0040-4020(01)92445-7
   Liu LH, 2010, ACCOUNTS CHEM RES, V43, P1434, DOI 10.1021/ar100066t
   Lutz JF, 2007, ANGEW CHEM INT EDIT, V46, P1018, DOI 10.1002/anie.200604050
   Meldal M, 2008, CHEM REV, V108, P2952, DOI 10.1021/cr0783479
   Palacios F, 2007, TETRAHEDRON, V63, P523, DOI 10.1016/j.tet.2006.09.048
   Tasdelen MA, 2013, ANGEW CHEM INT EDIT, V52, P5930, DOI 10.1002/anie.201208741
NR 17
TC 5
Z9 5
U1 0
U2 4
PU SOC BRASILEIRA QUIMICA
PI SAO PAULO
PA CAIXA POSTAL 26037, 05599-970 SAO PAULO, BRAZIL
SN 0100-4042
EI 1678-7064
J9 QUIM NOVA
JI Quim. Nova
PD JAN
PY 2015
VL 38
IS 1
BP 156
EP 158
DI 10.5935/0100-4042.20140284
PG 3
WC Chemistry, Multidisciplinary
SC Chemistry
GA CE2RA
UT WOS:000351662000024
OA DOAJ Gold
DA 2019-07-15
ER

PT J
AU Wang, CY
   Zhang, J
   Gui, ZZ
AF Wang, C. Y.
   Zhang, J.
   Gui, Z. Z.
TI Acetobacter bacteria are found in Zhenjiang vinegar grains
SO GENETICS AND MOLECULAR RESEARCH
LA English
DT Article
DE Vinegar; Acetic acid bacteria; High-acid producer; 16S rDNA sequencing;
   Acetobacter bacteria
ID ACETIC-ACID BACTERIA; SUB-SAHARAN AFRICA; TROPICAL PRODUCTS;
   FERMENTATION; RESISTANCE; IDENTIFICATION; THERMOTOLERANT
AB Zhenjiang vinegar, the grains of which contain a unique microbial flora, is one of the four famous traditional Chinese vinegars. We investigated the components of Zhenjiang vinegar grains. Unique acetic acid bacteria were randomly isolated from Zhenjiang vinegar grains, and the obtained strains were qualitatively analyzed to compare their capacities for acetate decomposition and acid production. Acetic acid bacteria with a high acid-producing rate were identified by 16S rDNA sequencing, and further confirmation was performed using the Basic Local Alignment Search Tool comparison method. Six significant strains of acetic acid bacteria were isolated. Qualitative analysis showed that these strains produced no brown precipitate and had a capacity for acetate decomposition. Based on physiological and biochemical evaluation, the two strains with the highest acid yield were sequenced, and the results identified strain W1 as Acetobacter aceti and strain W6 as A. pasteurianus.
C1 [Wang, C. Y.; Zhang, J.] Hefei Univ, Dept Biol & Environm Engn, Hefei, Peoples R China.
   [Wang, C. Y.; Gui, Z. Z.] Chinese Acad Agr Sci, Sericultural Res Inst, Zhenjiang, Peoples R China.
RP Wang, CY (reprint author), Hefei Univ, Dept Biol & Environm Engn, Hefei, Peoples R China.
EM wangchuyan19@163.com
FU Sino-German Scholars Cooperation Exchange Project; Talents Fund of Hefei
   University [14RC03]
FX Research supported by the Sino-German Scholars Cooperation Exchange
   Project in 2014 and by the Talents Fund of Hefei University in 2014
   (#14RC03).
CR BEPPU T, 1993, ANTON LEEUW INT J G, V64, P121
   Cleenwerck I, 2008, INT J FOOD MICROBIOL, V125, P2, DOI 10.1016/j.ijfoodmicro.2007.04.017
   Dong XZ, 2001, HDB SYSTEMIC IDENTIF, P128
   Gonzalez A, 2006, INT J FOOD MICROBIOL, V108, P141, DOI 10.1016/j.ijfoodmicro.2005.10.025
   Gullo M, 2006, INT J FOOD MICROBIOL, V106, P209, DOI 10.1016/j.ijfoodmicro.2005.06.024
   Kumar S, 2004, BRIEF BIOINFORM, V5, P150, DOI 10.1093/bib/5.2.150
   Lu SF, 1999, J APPL MICROBIOL, V86, P55, DOI 10.1046/j.1365-2672.1999.00633.x
   Matsutani M, 2013, J BIOTECHNOL, V165, P109, DOI 10.1016/j.jbiotec.2013.03.006
   Nakano S, 2006, APPL ENVIRON MICROB, V72, P497, DOI 10.1128/AEM.72.1.497-505.2006
   Nakano S, 2004, FEMS MICROBIOL LETT, V235, P315, DOI 10.1016/j.femsle.2004.05.007
   Nakano S, 2008, INT J FOOD MICROBIOL, V125, P54, DOI 10.1016/j.ijfoodmicro.2007.05.015
   Ndoye B, 2006, ENZYME MICROB TECH, V39, P916, DOI 10.1016/j.enzmictec.2006.01.020
   Ndoye B, 2007, INT J SYST EVOL MICR, V57, P1576, DOI 10.1099/ijs.0.64678-0
   Ndoye B, 2007, J FOOD ENG, V79, P1374, DOI 10.1016/j.jfoodeng.2006.04.036
   [乔宏萍 QIAO Hongping], 2011, [食品与生物技术学报, Journal of Food Science and Biotechnology], V30, P609
   Song Y., 2013, THESIS
   Steiner P, 2003, BIOTECHNOL BIOENG, V84, P40, DOI 10.1002/bit.10741
   Wang Chuan, 2007, Wei Sheng Yan Jiu, V36, P713
   Wu B, 2007, CHEM BIOENG, V24, P55
   Wu QY, 2012, AFR J MICROBIOL RES, V6, P6462, DOI 10.5897/AJMR12.976
   [吴越 Wu Yue], 2013, [新疆农业科学, Xinjiang Agricultural Sciences], V50, P1297
   [许伟 XU Wei], 2007, [微生物学通报, Microbiology], V34, P646
   Zheng Y, 2010, INT J FOOD SCI TECH, V45, P2394, DOI 10.1111/j.1365-2621.2010.02413.x
   Zhu Q. X., 2011, THESIS
   Zhu QH, 2008, MOL IDENTIFICATION A
NR 25
TC 3
Z9 3
U1 0
U2 16
PU FUNPEC-EDITORA
PI RIBEIRAO PRETO
PA RUA FLORIANO PEIXOTO 2444, ALTO DA BOA VISTA, RIBEIRAO PRETO, SP 00000,
   BRAZIL
SN 1676-5680
J9 GENET MOL RES
JI Genet. Mol. Res.
PY 2015
VL 14
IS 2
BP 5054
EP 5064
DI 10.4238/2015.May.12.8
PG 11
WC Biochemistry & Molecular Biology; Genetics & Heredity
SC Biochemistry & Molecular Biology; Genetics & Heredity
GA CL7WT
UT WOS:000357183700225
PM 26125697
OA Bronze
DA 2019-07-15
ER

PT J
AU Peng, Q
   Yang, YP
   Guo, YY
   Han, Y
AF Peng, Qian
   Yang, Yanping
   Guo, Yanyun
   Han, Ye
TI Analysis of Bacterial Diversity During Acetic Acid Fermentation of
   Tianjin Duliu Aged Vinegar by 454 Pyrosequencing
SO CURRENT MICROBIOLOGY
LA English
DT Article
ID TRADITIONAL BALSAMIC VINEGAR; ACETOBACTER-PASTEURIANUS; MICROBIAL
   COMMUNITY; CULTURE; PURIFICATION; SUCCESSION; PATHOGENS; SEQUENCES;
   YEASTS; DGGE
AB The vinegar pei harbors complex bacterial communities. Prior studies revealing the bacterial diversity involved were mainly conducted by culture-dependent methods and PCR-DGGE. In this study, 454 pyrosequencing was used to investigate the bacterial communities in vinegar pei during the acetic acid fermentation (AAF) of Tianjin Duliu aged vinegar (TDAV). The results showed that there were 7 phyla and 24 families existing in the vinegar pei, with 2 phyla (Firmicutes, Protebacteria) and 4 families (Lactobacillaceae, Acetobacteracae, Enterobacteriaceae, Chloroplast) predominating. The genus-level identification revealed that 9 genera were the relatively stable, consistent components in different stages of AAF, including the most abundant genus Lactobacillus followed by Acetobacter and Serratia. Additionally, the bacterial community in the early fermentation stage was more complex than those in the later stages, indicating that the accumulation of organic acids provided an appropriate environment to filter unwanted bacteria and to accelerate the growth of required ones. This study provided basic information of bacterial patterns in vinegar pei and relevant changes during AAF of TDAV, and could be used as references in the following study on the implementation of starter culture as well as the improvement of AAF process.
C1 [Peng, Qian; Yang, Yanping; Guo, Yanyun; Han, Ye] Tianjin Univ, Sch Chem Engn & Technol, Tianjin 300072, Peoples R China.
RP Han, Y (reprint author), Tianjin Univ, Sch Chem Engn & Technol, 92 Weijin Rd, Tianjin 300072, Peoples R China.
EM hanye@tju.edu.cn
FU Science and Technology Program of Tianjin [13ZCDNC01900]
FX This study was supported by the Science and Technology Program of
   Tianjin (13ZCDNC01900). We would like to thank Miss Jin Wang, Miss Xin
   Zhao, Miss Xiqian Tan, and Mr. Jiping Wei for their advice and help.
CR Caporaso JG, 2010, NAT METHODS, V7, P335, DOI 10.1038/nmeth.f.303
   Caporaso JG, 2010, BIOINFORMATICS, V26, P266, DOI 10.1093/bioinformatics/btp636
   Chen QS, 2013, SENSOR ACTUAT B-CHEM, V183, P608, DOI 10.1016/j.snb.2013.04.033
   Cole JR, 2005, NUCLEIC ACIDS RES, V33, pD294, DOI 10.1093/nar/gki038
   De Vero L, 2006, FOOD MICROBIOL, V23, P809, DOI 10.1016/j.fm.2006.01.006
   Ducic M, 2014, FOOD CONTROL, V43, P231, DOI 10.1016/j.foodcont.2014.03.026
   Ercolini D, 2012, APPL ENVIRON MICROB, V78, P5717
   Griffin AT, 2014, DIAGN MICR INFEC DIS, V78, P491, DOI 10.1016/j.diagmicrobio.2013.08.025
   Gullo M, 2006, INT J FOOD MICROBIOL, V106, P209, DOI 10.1016/j.ijfoodmicro.2005.06.024
   Gullo M, 2008, INT J FOOD MICROBIOL, V125, P46, DOI 10.1016/j.ijfoodmicro.2007.11.076
   Haruta S, 2006, INT J FOOD MICROBIOL, V109, P79, DOI 10.1016/j.ijfoodmicro.2006.01.015
   Hasseltvedt V, 2012, INT J INFECT DIS, V16, pE222, DOI 10.1016/j.ijid.2012.05.823
   Ilabaca C, 2008, INT J FOOD MICROBIOL, V126, P245, DOI 10.1016/j.ijfoodmicro.2008.05.001
   Kim YS, 2011, J MICROBIOL, V49, P340, DOI 10.1007/s12275-011-0302-3
   Leite AMO, 2012, FOOD MICROBIOL, V31, P215, DOI 10.1016/j.fm.2012.03.011
   Lu X, 2014, FOOD CONTROL, V46, P264, DOI 10.1016/j.foodcont.2014.05.028
   Lu X, 2014, FOOD CONTROL, V43, P276, DOI 10.1016/j.foodcont.2014.03.020
   Matsutani M, 2013, J BIOTECHNOL, V165, P109, DOI 10.1016/j.jbiotec.2013.03.006
   Mills S, 2010, INT J DAIRY TECHNOL, V63, P149, DOI 10.1111/j.1471-0307.2010.00563.x
   Nam YD, 2012, INT J FOOD MICROBIOL, V155, P36, DOI 10.1016/j.ijfoodmicro.2012.01.013
   Nie ZQ, 2013, BIORESOURCE TECHNOL, V148, P325, DOI 10.1016/j.biortech.2013.08.152
   Park JE, 2014, J FUNCT FOODS, V8, P274, DOI 10.1016/j.jff.2014.03.028
   Pedraza RO, 2008, INT J FOOD MICROBIOL, V125, P25, DOI 10.1016/j.ijfoodmicro.2007.11.079
   Qi ZL, 2014, PROCESS BIOCHEM, V49, P1063, DOI 10.1016/j.procbio.2014.03.018
   Qi ZL, 2013, J FOOD ENG, V116, P304, DOI 10.1016/j.jfoodeng.2012.12.029
   Simha BV, 2012, MICROBIOL RES, V167, P544, DOI 10.1016/j.micres.2012.01.001
   Solieri L, 2008, INT J FOOD MICROBIOL, V125, P36, DOI 10.1016/j.ijfoodmicro.2007.06.022
   Storm JC, 2013, DIAGN MICR INFEC DIS, V77, P373, DOI 10.1016/j.diagmicrobio.2013.08.022
   Vegas C, 2013, FOOD RES INT, V51, P404, DOI 10.1016/j.foodres.2012.12.055
   Wang SL, 2009, BIORESOURCE TECHNOL, V100, P316, DOI 10.1016/j.biortech.2008.06.026
   Wang Z, 2013, BIOCHEM ENG J, V79, P41, DOI 10.1016/j.bej.2013.06.019
   Wilmer A, 2013, CLIN MICROBIOL NEWSL, V35, P84
   Wu JJ, 2012, FOOD MICROBIOL, V30, P289, DOI 10.1016/j.fm.2011.08.010
   Wu JJ, 2010, CURR MICROBIOL, V60, P280, DOI 10.1007/s00284-009-9538-0
   Xiao X, 2013, CURR MICROBIOL, V66, P398, DOI 10.1007/s00284-012-0286-1
   Xu W, 2011, FOOD MICROBIOL, V28, P1175, DOI 10.1016/j.fm.2011.03.011
NR 36
TC 12
Z9 15
U1 8
U2 40
PU SPRINGER
PI NEW YORK
PA 233 SPRING ST, NEW YORK, NY 10013 USA
SN 0343-8651
EI 1432-0991
J9 CURR MICROBIOL
JI Curr. Microbiol.
PD AUG
PY 2015
VL 71
IS 2
BP 195
EP 203
DI 10.1007/s00284-015-0823-9
PG 9
WC Microbiology
SC Microbiology
GA CL5XP
UT WOS:000357038300006
PM 25903266
DA 2019-07-15
ER

PT J
AU Marrufo-Curtido, A
   Cejudo-Bastante, MJ
   Rodriguez-Dodero, MC
   Natera-Marin, R
   Castro-Mejias, R
   Garcia-Barroso, C
   Duran-Guerrero, E
AF Marrufo-Curtido, Almudena
   Jesus Cejudo-Bastante, Mara
   Carmen Rodriguez-Dodero, M.
   Natera-Marin, Ramn
   Castro-Mejias, Remedios
   Garcia-Barroso, Carmelo
   Duran-Guerrero, Enrique
TI Novel vinegar-derived product enriched with dietary fiber: effect on
   polyphenolic profile, volatile composition and sensory analysis
SO JOURNAL OF FOOD SCIENCE AND TECHNOLOGY-MYSORE
LA English
DT Article
DE Vinegar; Dietary fiber; Polyphenols; Volatile compounds; Sensory
   analysis
ID WINE GRAPE POMACE; ANTIOXIDANT CAPACITY; CHEMICAL-COMPOSITION;
   STORAGE-CONDITIONS; QUALITY VINEGARS; FOOD INGREDIENT; GC-MS; FRUIT;
   CONCENTRATE; MACERATION
AB Dietary fiber derived from citrus fruits was added to vinegar. Different sources and quantities of fiber and storage conditions have been scrutinized. Formulated vinegars were evaluated on the basis of their phenolic profile, volatile composition and sensory analysis. The addition of citrus fiber enhanced the phenolic and volatile profile of the resulted vinegars. Whereas lemon fiber contributed mostly to the enrichment of the polyphenolic composition, orange fiber was that which increased in a higher way the volatile composition of the vinegars. Moreover, the content of hydroxycinnamic acid derivatives and the majority of volatile compounds decreased as the dose of fiber increased. Furthermore, the judges preferred fiber-enriched vinegars, but in different quantities depending of the fiber source. This preference was mainly based on citric attribute, contributing several terpenes and ketones derived from them. The addition of citrus fiber to vinegar did not result in a marked storage-dependence.
C1 [Marrufo-Curtido, Almudena; Jesus Cejudo-Bastante, Mara; Carmen Rodriguez-Dodero, M.; Natera-Marin, Ramn; Castro-Mejias, Remedios; Garcia-Barroso, Carmelo; Duran-Guerrero, Enrique] Univ Cadiz, Agrifood Campus Int Excellence CeiA3, Fac Sci, Analyt Chem Dept,Andalusian Ctr Wine Res CAIV, Cadiz 11510, Spain.
RP Duran-Guerrero, E (reprint author), Univ Cadiz, Agrifood Campus Int Excellence CeiA3, Fac Sci, Analyt Chem Dept,Andalusian Ctr Wine Res CAIV, POB 40,Poligono Rio San Pedro S-N, Cadiz 11510, Spain.
EM enrique.duranguerrero@uca.es
RI Guerrero, Enrique Duran/J-8069-2018
OI Guerrero, Enrique Duran/0000-0003-2073-3394
FU Consejeria de Educacion y Ciencia de la Junta de Comunidades de
   Castilla-La Mancha; Fondo Social Europeo
FX The authors would like to thank Exvina, S.L. (Jerez, Spain) for
   providing us with the vinegars and Consejeria de Educacion y Ciencia de
   la Junta de Comunidades de Castilla-La Mancha, y del Fondo Social
   Europeo as financial institutions.
CR Alonso AM, 2004, FOOD RES INT, V37, P715, DOI 10.1016/j.foodres.2004.03.007
   [Anonymous], 2007, 85892007 ISO
   [Anonymous], 2003, 41212003 ISO
   Belscak-Cvitanovic A, 2015, FOOD CHEM, V167, P61, DOI 10.1016/j.foodchem.2014.06.064
   Benitez P, 2003, J AGR FOOD CHEM, V51, P6482, DOI 10.1021/jf030223j
   Bravo L, 1998, AM J ENOL VITICULT, V49, P135
   Bastante MJC, 2010, J AGR FOOD CHEM, V58, P11814, DOI 10.1021/jf1029493
   Cejudo-Bastante MJ, 2012, J SCI FOOD AGR, V93, P741
   Chinnici F, 2009, J AGR FOOD CHEM, V57, P4784, DOI 10.1021/jf804005w
   Cho SS, 2001, HDB DIETARY FIBER
   Deng Q, 2011, FOOD RES INT, V44, P2712, DOI 10.1016/j.foodres.2011.05.026
   Elleuch M, 2008, FOOD CHEM, V111, P676, DOI 10.1016/j.foodchem.2008.04.036
   Ferreira-Lima NE, 2013, EUR FOOD RES TECHNOL, V237, P509, DOI 10.1007/s00217-013-2019-5
   Figuerola F, 2005, FOOD CHEM, V91, P395, DOI 10.1016/j.foodchem.2004.04.036
   Grandi R, 1994, FRUIT P, V11, P355
   Grigelmo-Miguel N, 1999, FOOD CHEM, V65, P175, DOI 10.1016/S0308-8146(98)00190-3
   Grigelmo-Miguel N, 1999, J FOOD ENG, V41, P13, DOI 10.1016/S0260-8774(99)00067-9
   ISO, 2006, 166572006 ISO
   ISO, 2006, 85872006 ISO
   Jayaprakasha GK, 2007, FOOD CHEM, V101, P410, DOI 10.1016/j.foodchem.2005.12.038
   Cejudo-Bastante MJ, 2013, LWT-FOOD SCI TECHNOL, V50, P469, DOI 10.1016/j.lwt.2012.08.022
   Cejudo-Bastante MJ, 2011, J AGR FOOD CHEM, V59, P4171, DOI 10.1021/jf104744q
   Kelebek H, 2009, MICROCHEM J, V91, P187, DOI 10.1016/j.microc.2008.10.008
   Larrauri JA, 1996, FOOD RES INT, V29, P757, DOI 10.1016/S0963-9969(97)00003-3
   Marais, 1986, SHELF LIFE FOODS BEV, P169
   Marrufo-Curtido A, 2012, LWT-FOOD SCI TECHNOL, V47, P332, DOI 10.1016/j.lwt.2012.01.028
   Piva A, 2008, FOOD CHEM, V106, P1057, DOI 10.1016/j.foodchem.2007.07.026
   Recamales AF, 2006, FOOD RES INT, V39, P220, DOI 10.1016/j.foodres.2005.07.009
   Saura-Calixto F, 1998, J AGR FOOD CHEM, V46, P4303, DOI 10.1021/jf9803841
   Saura-Calixto F, 2007, FOOD RES INT, V40, P613, DOI 10.1016/j.foodres.2006.11.005
   Saura-Calixto Y, 1996, REV ALIM EQUIP TECHN, V1, P71
   Schwarz M, 2009, J SEP SCI, V32, P1782, DOI 10.1002/jssc.200800706
   Ubando-Rivera J, 2005, FOOD CHEM, V89, P57, DOI 10.1016/j.foodchem.2004.01.076
   VALIENTE C, 1995, J FOOD SCI, V60, P818, DOI 10.1111/j.1365-2621.1995.tb06237.x
   Vergara-Valencia N, 2007, LWT-FOOD SCI TECHNOL, V40, P722, DOI 10.1016/j.lwt.2006.02.028
   Zhu FM, 2014, FOOD SCI TECHNOL INT, V20, P55, DOI 10.1177/1082013212469619
NR 36
TC 2
Z9 2
U1 2
U2 30
PU SPRINGER INDIA
PI NEW DELHI
PA 7TH FLOOR, VIJAYA BUILDING, 17, BARAKHAMBA ROAD, NEW DELHI, 110 001,
   INDIA
SN 0022-1155
EI 0975-8402
J9 J FOOD SCI TECH MYS
JI J. Food Sci. Technol.-Mysore
PD DEC
PY 2015
VL 52
IS 12
BP 7608
EP 7624
DI 10.1007/s13197-015-1908-y
PG 17
WC Food Science & Technology
SC Food Science & Technology
GA CW6GC
UT WOS:000365094600005
PM 26604338
OA Green Published
DA 2019-07-15
ER

PT J
AU Mohamad, NE
   Yeap, SK
   Lim, KL
   Yusof, HM
   Beh, BK
   Tan, SW
   Ho, WY
   Sharifuddin, SA
   Jamaluddin, A
   Long, K
   Abd Rahman, NMAN
   Alitheen, NB
AF Mohamad, Nurul Elyani
   Yeap, Swee Keong
   Lim, Kian Lam
   Yusof, Hamidah Mohd
   Beh, Boon Kee
   Tan, Sheau Wei
   Ho, Wan Yong
   Sharifuddin, Shaiful Adzni
   Jamaluddin, Anisah
   Long, Kamariah
   Abd Rahman, Nik Mohd Afizan Nik
   Alitheen, Noorjahan Banu
TI Antioxidant effects of pineapple vinegar in reversing of
   paracetamol-induced liver damage in mice
SO CHINESE MEDICINE
LA English
DT Article
ID ACETIC-ACID; FATTY-ACID; FRUIT; EXTRACT; FERMENTATION; OXIDATION; INJURY
AB Background: Pineapple (Ananas comosus) was demonstrated to be hepatoprotective. This study aims to investigate the reversing effects of pineapple vinegar on paracetamol-induced liver damage in murine model.
   Methods: Pineapple juice was fermented via anaerobic and aerobic fermentation to produce pineapple vinegar. Male BALB/c mice (n = 70) were separated into 7 treatment groups (n = 10). Pineapple vinegar (0.08 and 2 mL/kg BW) and synthetic vinegar were used to treat paracetamol-induced liver damage in mice. The hepatoprotective effects were determined by serum biochemistry profiles (aspartate aminotransferase (AST), alanine aminotransferase (ALT), alkaline phosphatase (ALP), and triglyceride (TG)), liver antioxidant levels (ferric-reducing ability plasma (FRAP), superoxide dismutase (SOD), malondialdehyde (MDA), nitric oxide (NO), and reduced glutathione assays (GSH)) and histopathological examination with hematoxylin and eosin (H& E) staining. The effects were further evaluated by the expression levels of iNOS, NF-kappa B, and cytochrome P450 2E1 by quantitative real-time PCR and Western blot analyses. Vinegar samples were also tested for in vitro antioxidant (FRAP, 2,2-diphenyl-2-picrylhydrazyl (DPPH), and total phenolic content (TPC)). Soluble phenolic acid contents in the samples were identified by HPLC.
   Results: Pineapple vinegar contained 169.67 +/- 0.05 mu g GAE/mL of TPC, with 862.61 +/- 4.38 mu g/mL gallic acid as the main component. Oral administration of pineapple vinegar at 2 mL/kg BW reduced serum enzyme biomarker levels, including AST (P = 0.008), ALT (P = 0.006), ALP (P= 0.002), and TG (P = 0.006) after 7 days of paracetamol treatment. Liver antioxidant levels such as hepatic glutathione (P = 0.003), SOD (P < 0.001), lipid peroxidation (P = 0.002) and FRAP (P < 0.001) were restored after the treatment. Pineapple vinegar reduced the expressions of iNOS (P = 0.003) and NF-kB (P = 0.003) and the level of NO (P = 0.003) significantly. Pineapple vinegar also downregulated liver cytochrome P450 protein expression.
   Conclusions: Oral administration of pineapple vinegar at 0.08 and 2 mL/kg BW reduced serum enzyme biomarker levels, restored liver antioxidant levels, reduced inflammatory factor expressions, and down regulated liver cytochrome P450 protein expression in paracetamol-induced liver damage in mice.
C1 [Mohamad, Nurul Elyani; Yusof, Hamidah Mohd; Abd Rahman, Nik Mohd Afizan Nik; Alitheen, Noorjahan Banu] Univ Putra Malaysia, Dept Cell & Mol Biol, Fac Biotechnol & Biomol Sci, Serdang 43400, Selangor, Malaysia.
   [Yeap, Swee Keong; Tan, Sheau Wei] Univ Putra Malaysia, Inst Biosci, Serdang 43400, Selangor, Malaysia.
   [Lim, Kian Lam; Beh, Boon Kee] Univ Tunku Abdul Rahman, Fac Med & Hlth Sci, Kajang 43000, Selangor, Malaysia.
   [Ho, Wan Yong] Univ Nottingham, Sch Biomed Sci, Semenyih 43500, Selangor, Malaysia.
   [Sharifuddin, Shaiful Adzni; Jamaluddin, Anisah; Long, Kamariah] Biotechnol Res Ctr, MARDI, Serdang 43400, Selangor, Malaysia.
RP Alitheen, NB (reprint author), Univ Putra Malaysia, Dept Cell & Mol Biol, Fac Biotechnol & Biomol Sci, Serdang 43400, Selangor, Malaysia.
EM noorjahan@upm.edu.my
RI Ho, Wan Yong/I-1050-2016
OI Ho, Wan Yong/0000-0001-5768-0738; Yeap, Swee Keong/0000-0002-4736-0674;
   Nik Abd Rahman, Nik Mohd Afizan/0000-0003-4835-4687; Long,
   Kamariah/0000-0003-1624-5101
FU Pembangunan [RMK10]; MARDI
FX This study was supported by the grant from Pembangunan RMK10, MARDI. The
   authors would also like to thank Professor Dr. Tan Soon Guan and Mr.
   Muhammad Firdaus Romli for proofreading.
CR Arias-Salvatierra D, 2011, CELL SIGNAL, V23, P425, DOI 10.1016/j.cellsig.2010.10.017
   Bhanwra Sangeeta, 2000, Indian Journal of Physiology and Pharmacology, V44, P64
   Budak NH, 2011, J AGR FOOD CHEM, V59, P6638, DOI 10.1021/jf104912h
   Bullon P, 2014, PERIODONTOL 2000, V64, P139, DOI 10.1111/j.1600-0757.2012.00455.x
   Cheedella H. K., 2013, Journal of Pharmacy Research, V7, P496, DOI 10.1016/j.jopr.2013.06.001
   Chen YH, 2009, ACTA PHARMACOL SIN, V30, P1138, DOI 10.1038/aps.2009.109
   Dougnon TJ, 2009, INT J BIOL CHEM SCI, V3, P688
   Guerrero ED, 2010, J SCI FOOD AGR, V90, P712, DOI 10.1002/jsfa.3873
   El-Beshbishy HA, 2005, J BIOCHEM MOL BIOL, V38, P563
   Fan JF, 2009, J AGR FOOD CHEM, V57, P8683, DOI 10.1021/jf901680y
   FARRAR WE, 1966, ANN NY ACAD SCI, V133, P668, DOI 10.1111/j.1749-6632.1966.tb52397.x
   Frayn KN, 2006, ESSAYS BIOCHEM, V42, P89, DOI 10.1042/bse0420089
   Gu XM, 2012, ACTA DIABETOL, V49, P185, DOI 10.1007/s00592-010-0184-6
   Ha KT, 2005, J ETHNOPHARMACOL, V96, P529, DOI 10.1016/j.jep.2004.09.054
   Ho WY, 2012, EVID-BASED COMPL ALT, DOI 10.1155/2012/417953
   Hossain MA, 2011, FOOD RES INT, V44, P672, DOI 10.1016/j.foodres.2010.11.036
   Hunaefi D, 2013, FOOD BIOTECHNOL, V27, P66, DOI 10.1080/08905436.2012.755694
   Hwang J, 2011, LIPIDS HEALTH DIS, V10, DOI 10.1186/1476-511X-10-184
   Itoh A, 2010, BIOL PHARM BULL, V33, P983, DOI 10.1248/bpb.33.983
   Jacques DT, 2008, J CELL ANIMBIOL, V2, P031
   Jeong CH, 2009, FOOD SCI BIOTECHNOL, V18, P1258
   Jeong SC, 2013, CHIN MED-UK, V8, DOI 10.1186/1749-8546-8-7
   Kang H, 2014, INDIAN J PHARM SCI, V76, P267
   Kim JY, 2013, NUTR RES PRACT, V7, P153, DOI 10.4162/nrp.2013.7.3.153
   Kondo S, 2001, BIOSCI BIOTECH BIOCH, V65, P2690, DOI 10.1271/bbb.65.2690
   Kondo T, 2009, J AGR FOOD CHEM, V57, P5982, DOI 10.1021/jf900470c
   Lee KJ, 2004, LIFE SCI, V74, P1051, DOI 10.1016/j.lfs.2003.07.020
   Lee KJ, 2001, CANCER LETT, V174, P73, DOI 10.1016/S0304-3835(01)00678-4
   Martin LJ, 2005, J SCI FOOD AGR, V85, P1477, DOI 10.1002/jsfa.2142
   Martinez MC, 2014, SCI WORLD J, V2014, P1
   Mhatre M, 2009, FOOD CHEM TOXICOL, V47, P2696, DOI 10.1016/j.fct.2009.06.031
   MILLER LL, 1951, J EXP MED, V94, P431, DOI 10.1084/jem.94.5.431
   Moon YJ, 2010, FOOD SCI BIOTECHNOL, V19, P343, DOI 10.1007/s10068-010-0049-3
   Nagavani V, 2010, ADV BIOL RES, V4, P159
   Olaleye MT, 2008, EXP TOXICOL PATHOL, V59, P319, DOI 10.1016/j.etp.2007.10.003
   Ozer J, 2008, TOXICOLOGY, V245, P194, DOI 10.1016/j.tox.2007.11.021
   Pinsirodom P, 2010, ASIAN J FOOD AGROIND, V3, P389
   POLI G, 1993, BRIT MED BULL, V49, P604, DOI 10.1093/oxfordjournals.bmb.a072634
   PRESCOTT LF, 1983, DRUGS, V25, P290, DOI 10.2165/00003495-198325030-00002
   Seki T, 2008, J AGR FOOD CHEM, V56, P3785, DOI 10.1021/jf073040w
   Shimoji Y, 2004, NUTR CANCER, V49, P170, DOI 10.1207/s15327914nc4902_8
   Shin DS, 2013, ARCH PHARM RES, V36, P608, DOI 10.1007/s12272-013-0033-6
   Pinto TMS, 2008, J APPL ORAL SCI, V16, P385, DOI 10.1590/S1678-77572008000600006
   Soumita Basu, 2012, American-Eurasian Journal of Scientific Research, V7, P77
   Sunil C, 2013, FOOD CHEM, V139, P860, DOI 10.1016/j.foodchem.2012.12.041
   Thaipong K, 2006, J FOOD COMPOS ANAL, V19, P669, DOI 10.1016/j.jfca.2006.01.003
   Tochi B. N., 2008, PAK J NUTR, V7, P513, DOI DOI 10.3923/PJN.2008.513.520
   Tung YT, 2009, FOOD CHEM TOXICOL, V47, P1385, DOI 10.1016/j.fct.2009.03.021
   Vitaglione P, 2004, CRIT REV FOOD SCI, V44, P575, DOI 10.1080/10408690490911701
   Xiang JL, 2012, FOOD FUNCT, V3, P628, DOI 10.1039/c2fo10266h
   Yang SY, 2013, FOOD CHEM TOXICOL, V55, P92, DOI 10.1016/j.fct.2012.12.042
   Yusof HM, 2013, EVID-BASED COMPL ALT, DOI 10.1155/2013/274274
   Zamora R, 2000, MOL MED, V6, P347, DOI 10.1007/BF03401781
   Zhao J, 2008, EUR J PHARMACOL, V586, P322, DOI 10.1016/j.ejphar.2008.02.059
NR 54
TC 19
Z9 19
U1 1
U2 39
PU BMC
PI LONDON
PA CAMPUS, 4 CRINAN ST, LONDON N1 9XW, ENGLAND
SN 1749-8546
J9 CHIN MED-UK
JI Chin. Med.
PD FEB 13
PY 2015
VL 10
AR 3
DI 10.1186/s13020-015-0030-4
PG 10
WC Integrative & Complementary Medicine; Pharmacology & Pharmacy
SC Integrative & Complementary Medicine; Pharmacology & Pharmacy
GA CB8DD
UT WOS:000349857900001
PM 25699088
OA DOAJ Gold, Green Published
DA 2019-07-15
ER
