# Supplementary material for: Knowledge Domain and Emerging Trends in Vinegar Research: A Bibliometric Review of the Literature from WoSCC
Source: Foods. 2020 Feb 10;9(2):166. doi: 10.3390/foods9020166 (PMC7074530; doi:10.3390/foods9020166)
Supplement: Supplementary file 1 [file foods-09-00166-s001.zip › Supplementary files/Supplementary Material/WoSCC dataset for CiteSpace/data/download2015_6x5unique.txt]

PT J
AU Jang, YK
   Lee, MY
   Kim, HY
   Lee, S
   Yeo, SH
   Baek, SY
   Lee, CH
AF Jang, Yu Kyung
   Lee, Mee Youn
   Kim, Hyang Yeon
   Lee, Sarah
   Yeo, Soo Hwan
   Baek, Seong Yeol
   Lee, Choong Hwan
TI Comparison of Traditional and Commercial Vinegars Based on Metabolite
   Profiling and Antioxidant Activity
SO JOURNAL OF MICROBIOLOGY AND BIOTECHNOLOGY
LA English
DT Article
DE Antioxidant activity; commercial vinegar; mass spectrometry; metabolite
   profiling; traditional vinegar
ID MASS-SPECTROMETRY; LIQUID-CHROMATOGRAPHY; IN-VITRO; FERMENTATION;
   ANTHOCYANINS; CONSTITUENTS; GROWTH; FRUITS; JUICE; ASSAY
AB Metabolite profiles of seven commercial vinegars and two traditional vinegars were performed by gas chromatography time-of-flight mass spectrometry with multivariate statistical analysis. During alcohol fermentation, yeast, nuruk, and koji were used as sugars for nutrients and as fermentation substrates. Commercial and traditional vinegars were significantly separated in the principal component analysis and orthogonal partial least square discriminant analysis. Six sugars and sugar alcohols, three organic acids, and two other components were selected as different metabolites. Target analysis by ultra-performance liquid chromatography quadruple-time-of-flight mass spectrometry and liquid chromatographyion trap-mass spectrometry/mass spectrometry were used to detect several metabolites having antioxidant activity, such as cyanidin-3-xylosylrutinoside, cyanidin-3-rutinoside, and quercetin, which were mainly detected in Rural Korean Black raspberry vinegar (RKB). These metabolites contributed to the highest antioxidant activity measured in RKB among the nine vinegars. This study revealed that MS-based metabolite profiling was useful in helping to understand the metabolite differences between commercial and traditional vinegars and to evaluate the association between active compounds of vinegar and antioxidant activity.
C1 [Jang, Yu Kyung; Lee, Mee Youn; Kim, Hyang Yeon; Lee, Sarah; Lee, Choong Hwan] Konkuk Univ, Dept Biosci & Biotechnol, Seoul 143701, South Korea.
   [Yeo, Soo Hwan; Baek, Seong Yeol] RDA, Fermented Food Sci Div, Dept Agrofood Resource, NAAS, Jeollabuk Do 565851, South Korea.
RP Lee, CH (reprint author), Konkuk Univ, Dept Biosci & Biotechnol, Seoul 143701, South Korea.
EM chlee123@konkuk.ac.kr
FU "Cooperative Research Program for Agricultural Science & Technology
   Development", Rural Department Administration, Republic of Korea [PJ
   009826]
FX This work was supported by the "Cooperative Research Program for
   Agricultural Science & Technology Development (No. PJ 009826)", Rural
   Department Administration, Republic of Korea.
CR Benzie IFF, 1996, ANAL BIOCHEM, V239, P70, DOI 10.1006/abio.1996.0292
   Budak HN, 2010, J SCI FOOD AGR, V90, P2021, DOI 10.1002/jsfa.4047
   Chen JC, 2010, FOOD CHEM, V122, P1247, DOI 10.1016/j.foodchem.2010.03.072
   Chen PN, 2006, CANCER LETT, V235, P248, DOI 10.1016/j.canlet.2005.04.033
   Choung Myoung-Gun, 2012, [KOREAN JOURNAL OF MEDICINAL CROP SCIENCE, 한국약용작물학회지], V20, P259
   Cuevas-Rodriguez EO, 2010, J AGR FOOD CHEM, V58, P7458, DOI 10.1021/jf101485r
   Greco E, 2013, INT J FOOD SCI TECH, V48, P114, DOI 10.1111/j.1365-2621.2012.03166.x
   Hashimoto M, 2012, J BIOSCI BIOENG, V21, P1729
   Hassimotto NMA, 2005, J AGR FOOD CHEM, V53, P2928, DOI 10.1021/jf047894h
   Hong SM, 2012, J KOREAN SOC FOOD SC, V41, P927
   Jeong CH, 2009, FOOD SCI BIOTECHNOL, V18, P1258
   Jo DJ, 2012, KOREAN J FOOD SCI TE, V44, P699
   Jung ES, 2013, PLANT SCI, V210, P61, DOI 10.1016/j.plantsci.2013.05.004
   Kawaii S, 1999, J AGR FOOD CHEM, V47, P3565, DOI 10.1021/jf990153+
   Kim J, 2013, MOL NUTR FOOD RES, V57, P1886, DOI 10.1002/mnfr.201200700
   Kim SA, 2013, FOOD CHEM, V141, P3813, DOI 10.1016/j.foodchem.2013.06.068
   Kim SH, 2012, FOOD SCI BIOTECHNOL, V21, P1729, DOI 10.1007/s10068-012-0230-y
   Kwon SH, 2000, FOOD IND NUTR, V5, P18
   Lee S, 2012, J AGR FOOD CHEM, V60, P11222, DOI 10.1021/jf3026309
   Lee SY, 2012, J MICROBIOL BIOTECHN, V22, P1523, DOI 10.4014/jmb.1207.07003
   Lee SW, 2012, FOOD SCI BIOTECHNOL, V21, P453, DOI 10.1007/s10068-012-0057-6
   Morales LM, 2001, EUR FOOD RES TECHNOL, V212, P676
   Nielsen MS, 1998, INT J FOOD MICROBIOL, V42, P91, DOI 10.1016/S0168-1605(98)00070-1
   Ordoudi SA, 2014, J FUNCT FOODS, V8, P161, DOI 10.1016/j.jff.2014.03.015
   Park SY, 2012, FOOD ENG PROGR, V16, P340
   Qiu J, 2010, J SCI FOOD AGR, V90, P1951, DOI 10.1002/jsfa.4040
   Re R, 1999, FREE RADICAL BIO MED, V26, P1231, DOI 10.1016/S0891-5849(98)00315-3
   Seo HN, 2010, J MICROBIOL BIOTECHN, V20, P1322, DOI 10.4014/jmb.1003.03041
   Sugiyama A, 2003, NUTR RES, V23, P1291, DOI 10.1016/S0271-5317(03)00116-7
   Tian QG, 2006, FOOD CHEM, V94, P465, DOI 10.1016/j.foodsci.2005.01.020
   Yukiko Y, 2006, BIOSCI BIOTECH BIOCH, V70, P933
NR 31
TC 8
Z9 8
U1 1
U2 27
PU KOREAN SOC MICROBIOLOGY & BIOTECHNOLOGY
PI SEOUL
PA KOREA SCI TECHNOL CENTER #507,  635-4 YEOGSAM-DONG, KANGNAM-GU, SEOUL
   135-703, SOUTH KOREA
SN 1017-7825
EI 1738-8872
J9 J MICROBIOL BIOTECHN
JI J. Microbiol. Biotechnol.
PD FEB
PY 2015
VL 25
IS 2
BP 217
EP 226
DI 10.4014/jmb.1408.08021
PG 10
WC Biotechnology & Applied Microbiology; Microbiology
SC Biotechnology & Applied Microbiology; Microbiology
GA CC3RN
UT WOS:000350267100009
PM 25293630
DA 2019-07-15
ER

PT J
AU Li, ZY
   Sun, HM
   Xing, J
   Qin, XM
   Du, GH
AF Li, Zhen-Yu
   Sun, Hui-Min
   Xing, Jie
   Qin, Xue-Mei
   Du, Guan-Hua
TI Chemical and biological comparison of raw and vinegar-baked Radix
   Bupleuri
SO JOURNAL OF ETHNOPHARMACOLOGY
LA English
DT Article
DE Radix Bupleuri; Vinegar-baking; H-1 NMR; Metabolic fingerprinting; Liver
   protective effects
ID INDUCED HEPATIC-INJURY; TETRACHLORIDE-INDUCED HEPATOTOXICITY;
   CCL4-INDUCED LIVER-INJURY; H-1-NMR SPECTROSCOPY; METABONOMICS; RATS;
   SAIKOSAPONIN; DISCRIMINATION; MICE
AB Ethnopharmacological relevance: Radix Bupleuri (RB) is a commonly used herbal drug in Traditional Chinese Medicine (TCM), and it can be baked with vinegar to afford vinegar-baked Radix Bupleuri (VBRB), which is used in TCM for liver diseases treatment. In this study, the chemical compositions and biological effects between raw and two processed RBs by different vinegars were systematically compared.
   Materials and methods: The chemical compositions of raw and two processed RBs were analyzed by H-1 NMR spectroscopy coupled with multivariate analysis. Two different extraction procedures were used, including direct extraction and liquid liquid partition. Then HPLC was applied to determine the changes of saikosaponin contents. In addition, their liver protective effects against CCl4 induced liver injury were also investigated, and the biochemical parameters and histopathology were measured after treatment of mice with raw RB and two processed RBs (5 g/kg/day) for 14 days.
   Results: Multivariate analysis showed clear differences between the raw and the two processed RBs, and the vinegar-baking process induced elevated contents of ssb1, ssb2, acetic acid, malic acid, citric acid, 5-HMF, and ligustrazine, as well as the decreased contents of ssa, ssd, sucrose, glycine, succinic acid etc. In addition, both raw and processed RBs showed liver protective effects against CCl4 induced liver injury, and the vinegar-baked RBs showed better effects than that of raw RB.
   Conclusions: The raw and vinegar-baked RBs differed not only in the chemical compositions but also in the pharmacological effects. And two processed RBs also showed chemical differences, suggesting that the type of vinegar had an important effect on vinegar baking. In order to ensure the therapeutic effect and safety of TCM, the effect of different vinegars on processing of herbal drugs should be further studied. (C) 2015 Elsevier Ireland Ltd. All rights reserved.
C1 [Li, Zhen-Yu; Sun, Hui-Min; Xing, Jie; Qin, Xue-Mei; Du, Guan-Hua] Shanxi Univ, Modern Res Ctr Tradit Chinese Med, Taiyuan 030006, Shanxi, Peoples R China.
   [Sun, Hui-Min; Xing, Jie] Shanxi Univ, Coll Chem & Chem Engn, Taiyuan 030006, Shanxi, Peoples R China.
   [Du, Guan-Hua] Chinese Acad Med Sci, Inst Mat Med, Beijing 100050, Peoples R China.
RP Qin, XM (reprint author), Shanxi Univ, Modern Res Ctr Tradit Chinese Med, 92 Wucheng Rd, Taiyuan 030006, Shanxi, Peoples R China.
EM qinxm@sxu.edu.cn; dugh@imm.ac.cn
FU Program for the Outstanding Innovative Teams of Higher Learning
   Institutions of Shanxi Province; Science and Technology Innovation Team
   of Shanxi Province [2013131015]; Program of Science and Technology of
   Shanxi Province [20140311023-4]
FX This study was financially supported by the Program for the Outstanding
   Innovative Teams of Higher Learning Institutions of Shanxi Province,
   Science and Technology Innovation Team of Shanxi Province (No.
   2013131015) and Program of Science and Technology of Shanxi Province
   (No. 20140311023-4).
CR ABE H, 1982, N-S ARCH PHARMACOL, V320, P266, DOI 10.1007/BF00510139
   Al-Harbi NO, 2014, INT IMMUNOPHARMACOL, V21, P383, DOI 10.1016/j.intimp.2014.05.014
   Chinese Pharmacopoeia Committee, 2010, PHARM PEOPL REP CHIN, VI, P263
   He P, 2014, ANAL METHODS-UK, V6, P2736, DOI 10.1039/c3ay42119h
   Huang HQ, 2011, J CHROMATOGR A, V1218, P1131, DOI 10.1016/j.chroma.2010.12.007
   Hung MY, 2006, FOOD CHEM TOXICOL, V44, P1424, DOI 10.1016/j.fct.2006.03.009
   [姜华 JIANG Hua], 2009, [中国药学杂志, Chinese Pharmaceutical Journal], V44, P1618
   Jung Y, 2012, ANALYST, V137, P5597, DOI 10.1039/c2an35397k
   Lee J, 2011, J CHROMATOGR B, V879, P3887, DOI 10.1016/j.jchromb.2011.10.040
   Lee KJ, 2008, FOOD CHEM TOXICOL, V46, P1778, DOI 10.1016/j.fct.2008.01.017
   Li XW, 2014, J PHARMACEUT BIOMED, V89, P42, DOI 10.1016/j.jpba.2013.10.023
   Li Z.Y., 2010, CHINA PRACTICAL MED, V5, P173
   Lindon JC, 2004, BIOMARKERS, V9, P1, DOI 10.1080/13547500410001668379
   Liu YH, 2007, ASIAN J CHEM, V19, P867
   Meng F.N., 2013, J N PHARM, V10, P1
   Nie S. Q, 2002, CHINESE J EXPT TRADI, V8, P11
   Qin XM, 2012, PLANTA MED, V78, P926, DOI 10.1055/s-0031-1298496
   Ramasamy P, 2014, INT J BIOL MACROMOL, V65, P559, DOI 10.1016/j.ijbiomac.2014.02.009
   Shen XC, 2009, J ETHNOPHARMACOL, V122, P555, DOI 10.1016/j.jep.2009.01.027
   Tang BW, 2014, J ETHNOPHARMACOL, V153, P511, DOI 10.1016/j.jep.2014.03.022
   Tang HR, 2006, PROG BIOCHEM BIOPHYS, V33, P401
   [王雪洁 Wang Xuejie], 2012, [中草药, Chinese Traditional and Herbal Drugs], V43, P1727
   Wang YH, 2014, INT IMMUNOPHARMACOL, V22, P126, DOI 10.1016/j.intimp.2014.06.016
   Williamson EM, 2001, PHYTOMEDICINE, V8, P401, DOI 10.1078/0944-7113-00060
   Wu SJ, 2008, J MED FOOD, V11, P224, DOI 10.1089/jmf.2007.555
   Xiao CN, 2008, J AGR FOOD CHEM, V56, P10142, DOI 10.1021/jf8016833
   Xu Lei, 2012, Journal of China Pharmaceutical University, V43, P334
   Xue LM, 2014, J ETHNOPHARMACOL, V152, P272, DOI 10.1016/j.jep.2013.12.024
   Zhao J. L, 2013, CHINESE J EXPT TRADI, V19, P235
   Zhao RZ, 2010, J ETHNOPHARMACOL, V132, P421, DOI 10.1016/j.jep.2010.08.021
   Zhao RZ, 2009, J ETHNOPHARMACOL, V126, P415, DOI 10.1016/j.jep.2009.09.023
   Zira A, 2013, TOXICOLOGY, V303, P115, DOI 10.1016/j.tox.2012.10.015
NR 32
TC 14
Z9 19
U1 5
U2 48
PU ELSEVIER IRELAND LTD
PI CLARE
PA ELSEVIER HOUSE, BROOKVALE PLAZA, EAST PARK SHANNON, CO, CLARE, 00000,
   IRELAND
SN 0378-8741
J9 J ETHNOPHARMACOL
JI J. Ethnopharmacol.
PD MAY 13
PY 2015
VL 165
BP 20
EP 28
DI 10.1016/j.jep.2015.02.024
PG 9
WC Plant Sciences; Chemistry, Medicinal; Integrative & Complementary
   Medicine; Pharmacology & Pharmacy
SC Plant Sciences; Pharmacology & Pharmacy; Integrative & Complementary
   Medicine
GA CG8YX
UT WOS:000353602700003
PM 25701749
DA 2019-07-15
ER

PT J
AU Ozturk, I
   Caliskan, O
   Tornuk, F
   Ozcan, N
   Yalcin, H
   Baslar, M
   Sagdic, O
AF Ozturk, Ismet
   Caliskan, Oznur
   Tornuk, Fatih
   Ozcan, Nihat
   Yalcin, Hasan
   Baslar, Mehmet
   Sagdic, Osman
TI Antioxidant, antimicrobial, mineral, volatile, physicochemical and
   microbiological characteristics of traditional home-made Turkish
   vinegars
SO LWT-FOOD SCIENCE AND TECHNOLOGY
LA English
DT Article
DE Vinegar; Home-made; Antioxidant; Mineral; Volatile
ID ACETIC-ACID BACTERIA; BALSAMIC VINEGAR; WINE VINEGAR; FERMENTATION;
   FEASIBILITY; QUALITY; COLOR
AB In the current study, twenty traditional home-made vinegars collected from different regions of Turkey were characterized in terms of their antioxidant, antimicrobial, mineral and volatile profiles as well as their physicochemical and antimicrobial properties and microbiota. The vinegars were compared to five industrial vinegars according to the characterized properties. Industrial vinegars showed quite high antimicrobial activity while only three traditional vinegars had antimicrobial activity for the all test microorganisms. With respect to these results, traditional vinegars had generally high microbial load; however, they were scarcely detected in industrial vinegars. Physicochemical properties of all vinegars were extremely variable. A total of 61 volatile compounds were determined in the traditional vinegars. The most abundant compounds were a-terpineol and ethyl acetate in some traditional vinegars, while phenethyl alcohol was a common compound detected in the vinegars. Mineral profile of traditional vinegar was determined by using ICP-MS. The most abundant minerals were Na, K and Ca in the vinegars. As a conclusion, traditional Turkish vinegars exhibited very distinct properties independent from raw materials used. (C) 2015 Elsevier Ltd. All rights reserved.
C1 [Ozturk, Ismet; Caliskan, Oznur; Yalcin, Hasan] Erciyes Univ, Fac Engn, Dept Food Engn, TR-38039 Kayseri, Turkey.
   [Tornuk, Fatih; Baslar, Mehmet; Sagdic, Osman] Yildiz Tekn Univ, Fac Chem & Met Engn, Dept Food Engn, TR-34210 Istanbul, Turkey.
   [Ozcan, Nihat] TUBITAK Marmara Res Ctr, Food Inst, TR-41470 Kocaeli, Turkey.
RP Ozturk, I (reprint author), Erciyes Univ, Fac Engn, Dept Food Engn, TR-38039 Kayseri, Turkey.
EM ismet@erciyes.edu.tr
RI Ozturk, Ismet/A-2137-2016; Baslar, Mehmet/N-1617-2015; Baslar,
   Mehmet/M-7685-2019
OI Ozturk, Ismet/0000-0003-1434-4763; Baslar, Mehmet/0000-0002-8369-0769;
   Tornuk, Fatih/0000-0002-7313-0207; SAGDIC, OSMAN/0000-0002-2063-1462
CR Achaerandio I, 2002, J FOOD ENG, V51, P311, DOI 10.1016/S0260-8774(01)00073-5
   Adams M, 1997, MICROBIOLOGY FERMENT, P1
   Akbas M., 2010, J FOOD TURKISH ASS F, V35, P183
   [Anonymous], 1989, AC AC US FOODS LAB F
   [Anonymous], 2004, 1880 TS, VTS 1880
   CAC, 2000, COD AL COMM
   Davalos A, 2005, FOOD CHEM, V93, P325, DOI 10.1016/j.foodchem.2004.09.030
   El Sheikha AF, 2010, J FOOD PROCESS PRES, V34, P541, DOI 10.1111/j.1745-4549.2009.00382.x
   FDA, 1980, VIN DEF AD VIN EELS
   Gerbi V, 1998, J SCI FOOD AGR, V78, P417, DOI 10.1002/(SICI)1097-0010(199811)78:3<417::AID-JSFA134>3.3.CO;2-#
   Gullo M, 2006, INT J FOOD MICROBIOL, V106, P209, DOI 10.1016/j.ijfoodmicro.2005.06.024
   Ilabaca C, 2008, INT J FOOD MICROBIOL, V126, P245, DOI 10.1016/j.ijfoodmicro.2008.05.001
   Jia Z, 1999, FOOD CHEM, V64, P555, DOI 10.1016/S0308-8146(98)00102-2
   Johnston Carol S, 2006, MedGenMed, V8, P61
   JORHEM L, 1993, J AOAC INT, V76, P798
   KARAPINAR M, 1992, INT J FOOD MICROBIOL, V16, P343, DOI 10.1016/0168-1605(92)90036-3
   LAPA RAS, 1995, FOOD CONTROL, V6, P155, DOI 10.1016/0956-7135(94)00005-X
   Li T, 2014, LWT-FOOD SCI TECHNOL, V55, P323, DOI 10.1016/j.lwt.2013.07.018
   Lopez F, 2005, J FOOD ENG, V68, P133, DOI 10.1016/j.jfoodeng.2004.05.021
   Maestre O, 2008, PROCESS BIOCHEM, V43, P803, DOI 10.1016/j.procbio.2008.03.007
   Masino F, 2008, FOOD CHEM, V106, P90, DOI 10.1016/j.foodchem.2007.05.069
   Medina E, 2007, J FOOD PROTECT, V70, P1194, DOI 10.4315/0362-028X-70.5.1194
   Murthy KNC, 2002, J AGR FOOD CHEM, V50, P4791, DOI 10.1021/jf0255735
   Nanda K, 2001, APPL ENVIRON MICROB, V67, P986, DOI 10.1128/AEM.67.2.986-990.2001
   Ozturk I, 2014, FOOD ANAL METHOD, V7, P761, DOI 10.1007/s12161-013-9679-4
   Palacios V, 2002, J AGR FOOD CHEM, V50, P4221, DOI 10.1021/jf020093z
   Plessi M., 2003, ENCY FOOD SCI NUTR, P5996
   Ribereau-Gayon P, 2006, HDB ENOLOGY CHEM WIN, V2, P51, DOI DOI 10.1021/JF0704110
   Sagdic O, 2013, FOOD CHEM TOXICOL, V58, P432, DOI 10.1016/j.fct.2013.05.021
   Saiz-Abajo MJ, 2004, J AGR FOOD CHEM, V52, P7711, DOI 10.1021/jf049098h
   Sakanaka S, 2008, FOOD CHEM, V107, P739, DOI 10.1016/j.foodchem.2007.08.080
   SALMOND CV, 1984, J GEN MICROBIOL, V130, P2845
   Sengun I. Y., 2013, African Journal of Microbiology Research, V7, P2332
   Pinto TMS, 2008, J APPL ORAL SCI, V16, P385, DOI 10.1590/S1678-77572008000600006
   SINGLETON V. L., 1965, AMER J ENOL VITICULT, V16, P144
   Tan S., 2005, VINEGAR FERMENTATION
   Tesfaye W, 2002, TRENDS FOOD SCI TECH, V13, P12, DOI 10.1016/S0924-2244(02)00023-7
   Ubeda C, 2011, LWT-FOOD SCI TECHNOL, V44, P1591, DOI 10.1016/j.lwt.2011.03.001
   Wen-Qiao W., 2005, ACTA PHYTOPATHOLOGIC, V35, P99
NR 39
TC 20
Z9 23
U1 4
U2 58
PU ELSEVIER SCIENCE BV
PI AMSTERDAM
PA PO BOX 211, 1000 AE AMSTERDAM, NETHERLANDS
SN 0023-6438
EI 1096-1127
J9 LWT-FOOD SCI TECHNOL
JI LWT-Food Sci. Technol.
PD SEP
PY 2015
VL 63
IS 1
BP 144
EP 151
DI 10.1016/j.lwt.2015.03.003
PG 8
WC Food Science & Technology
SC Food Science & Technology
GA CI8MY
UT WOS:000355027600022
DA 2019-07-15
ER

PT J
AU Valera, MJ
   Torija, MJ
   Mas, A
   Mateo, E
AF Jose Valera, Maria
   Jesus Torija, Maria
   Mas, Albert
   Mateo, Estibaliz
TI Acetic acid bacteria from biofilm of strawberry vinegar visualized by
   microscopy and detected by complementing culture-dependent and
   culture-independent techniques
SO FOOD MICROBIOLOGY
LA English
DT Article
DE Wine; Vinegar; Next-generation sequencing; PCR-DGGE; 16S rRNA gene
ID TAQMAN-MGB PROBES; REAL-TIME PCR; ALPHA-PROTEOBACTERIA; GEN. NOV.;
   ACETOBACTER-PASTEURIANUS; AUSTRALIAN VINEYARDS; MICROBIAL COMMUNITY;
   FERMENTATION; WINE; IDENTIFICATION
AB Acetic acid bacteria (AAB) usually develop biofilm on the air-liquid interface of the vinegar elaborated by traditional method. This is the first study in which the AAB microbiota present in a biofilm of vinegar obtained by traditional method was detected by pyrosequencing. Direct genomic DNA extraction from biofilm was set up to obtain suitable quality of DNA to apply in culture-independent molecular techniques. The set of primers and TaqMan - MGB probe designed in this study to enumerate the total AAB population by Real Time - PCR detected between 8 x 10(5) and 1.2 x 10(6) cells/g in the biofilm. Pyrosequencing approach reached up to 10 AAB genera identification. The combination of culture-dependent and culture-independent molecular techniques provided a broader view of AAB microbiota from the strawberry biofilm, which was dominated by Ameyamaea, Gluconacetobacter, and Komagataeibacter genera. Culture-dependent techniques allowed isolating only one genotype, which was assigned into the Ameyamaea genus and which required more analysis for a correct species identification. Furthermore, biofilm visualization by laser confocal microscope and scanning electronic microscope showed different dispositions and cell morphologies in the strawberry vinegar biofilm compared with a grape vinegar biofilm. (C) 2014 Elsevier Ltd. All rights reserved.
C1 [Jose Valera, Maria; Jesus Torija, Maria; Mas, Albert] Univ Rovira & Virgili, Dept Bioquim & Biotecnol, Fac Enol, E-43007 Tarragona, Spain.
   [Mateo, Estibaliz] Univ Basque Country, Fac Med & Odontol, Dept Inmunol Microbiol & Parasitol, UPV EHU,Euskal Herriko Unibertsitatea, Leioa 48940, Spain.
RP Mateo, E (reprint author), Univ Basque Country, Fac Med & Odontol, Dept Inmunol Microbiol & Parasitol, UPV EHU,Euskal Herriko Unibertsitatea, Barrio Sarriena S-N, Leioa 48940, Spain.
EM estibaliz.mateo@ehu.es
RI Torija, Maria-Jesus/M-2592-2014; Mas, Albert/C-9812-2010
OI Torija, Maria-Jesus/0000-0001-6419-0745; Mas,
   Albert/0000-0002-0763-1679; Mateo Alesanco,
   Estibaliz/0000-0002-9619-2486
FU Spanish Ministry of Science and Innovation [AGL2010-22152-C03-02];
   Spanish Ministry of Education, Culture and Sports [AP2009-0843]
FX This work was supported by the grant AGL2010-22152-C03-02 from the
   Spanish Ministry of Science and Innovation. M.J. Valera holds the
   Fellowship AP2009-0843 from the Spanish Ministry of Education, Culture
   and Sports.
CR Ausubel FM, 1992, SHORT PROTOCOLS MOL
   Aydin YA, 2014, APPL MICROBIOL BIOT, V98, P1065, DOI 10.1007/s00253-013-5296-9
   Bae S, 2006, J APPL MICROBIOL, V100, P712, DOI 10.1111/j.1365-2672.2006.02890.x
   Bohorquez LC, 2012, MICROB ECOL, V63, P103, DOI 10.1007/s00248-011-9943-3
   Chawla PR, 2009, FOOD TECHNOL BIOTECH, V47, P107
   Davies G., 1998, SCIENCE, V280, P295
   Pereira GVDM, 2012, MICROB ECOL, V63, P405, DOI 10.1007/s00248-011-9919-3
   Dominguez-Manzano J, 2012, INT J FOOD MICROBIOL, V157, P230, DOI 10.1016/j.ijfoodmicro.2012.05.011
   Ercolini D, 2013, APPL ENVIRON MICROB, V79, P3148, DOI 10.1128/AEM.00256-13
   Gonzalez A, 2006, FEMS MICROBIOL LETT, V254, P123, DOI 10.1111/j.1574-6968.2005.000011.x
   Gonzalez A, 2004, J APPL MICROBIOL, V96, P853, DOI 10.1111/j.1365-2672.2004.02220.x
   Gullo M, 2012, CURR MICROBIOL, V64, P576, DOI 10.1007/s00284-012-0112-9
   Gullo M, 2009, APPL ENVIRON MICROB, V75, P2585, DOI 10.1128/AEM.02249-08
   Hidalgo C, 2013, FOOD MICROBIOL, V34, P88, DOI 10.1016/j.fm.2012.11.019
   Hidalgo C., 2010, INT J WINE RES, V2, P55
   Ilabaca C, 2008, INT J FOOD MICROBIOL, V126, P245, DOI 10.1016/j.ijfoodmicro.2008.05.001
   Illeghems K, 2012, PLOS ONE, V7, DOI 10.1371/journal.pone.0038040
   Jara C, 2008, INT J FOOD MICROBIOL, V128, P336, DOI 10.1016/j.ijfoodmicro.2008.09.008
   Jara C, 2013, ANN MICROBIOL, V63, P393, DOI 10.1007/s13213-012-0450-7
   Valera MJ, 2013, FOOD MICROBIOL, V36, P30, DOI 10.1016/j.fm.2013.03.008
   Jung JY, 2011, APPL ENVIRON MICROB, V77, P2264, DOI 10.1128/AEM.02157-10
   Kregiel D, 2012, FOOD CONTROL, V26, P147, DOI 10.1016/j.foodcont.2012.01.020
   Krishnamachari P, 2011, MICRON, V42, P751, DOI 10.1016/j.micron.2011.05.001
   Lisdiyanti P, 2002, INT J SYST EVOL MICR, V52, P813, DOI 10.1099/ijs.0.01982-0
   Lopez I, 2003, APPL ENVIRON MICROB, V69, P6801, DOI 10.1128/AEM.69.11.6801-6807.2003
   Mamlouk D, 2011, FOOD MICROBIOL, V28, P1374, DOI 10.1016/j.fm.2011.06.009
   Mannisto MK, 2011, INT J SYST EVOL MICR, V61, P1823, DOI 10.1099/ijs.0.026005-0
   Mateo E, 2014, INT J FOOD MICROBIOL, V178, P98, DOI 10.1016/j.ijfoodmicro.2014.03.010
   Nanda K, 2001, APPL ENVIRON MICROB, V67, P986, DOI 10.1128/AEM.67.2.986-990.2001
   Navarro D., 2013, ACETIC ACID BACT, V2, P19, DOI DOI 10.4081/AAB.2013.S1.E4
   Nie ZQ, 2013, BIORESOURCE TECHNOL, V148, P325, DOI 10.1016/j.biortech.2013.08.152
   Roh SW, 2010, ISME J, V4, P1, DOI 10.1038/ismej.2009.83
   Ruiz A, 2000, INT J SYST EVOL MICR, V50, P1981, DOI 10.1099/00207713-50-6-1981
   Solieri L, 2009, VINEGARS WORLD
   Tamura K, 2007, MOL BIOL EVOL, V24, P1596, DOI 10.1093/molbev/msm092
   Teoh AL, 2004, INT J FOOD MICROBIOL, V95, P119, DOI 10.1016/j.ijfoodmicro.2003.12.020
   THOMPSON JD, 1994, NUCLEIC ACIDS RES, V22, P4673, DOI 10.1093/nar/22.22.4673
   Torija MJ, 2010, FOOD MICROBIOL, V27, P257, DOI 10.1016/j.fm.2009.10.001
   UHLIG H, 1986, INT J SYST BACTERIOL, V36, P317, DOI 10.1099/00207713-36-2-317
   Vegas C, 2013, FOOD RES INT, V51, P404, DOI 10.1016/j.foodres.2012.12.055
   Wang SY, 2012, FOOD MICROBIOL, V32, P274, DOI 10.1016/j.fm.2012.07.001
   Wu JJ, 2012, FOOD MICROBIOL, V30, P289, DOI 10.1016/j.fm.2011.08.010
   Xu W, 2011, FOOD MICROBIOL, V28, P1175, DOI 10.1016/j.fm.2011.03.011
   Yamada Y, 2000, INT J SYST EVOL MICR, V50, P823, DOI 10.1099/00207713-50-2-823
   Yamada Y, 2012, J GEN APPL MICROBIOL, V58, P397, DOI 10.2323/jgam.58.397
   Yukphan P, 2005, J GEN APPL MICROBIOL, V51, P301, DOI 10.2323/jgam.51.301
   Yukphan P, 2008, BIOSCI BIOTECH BIOCH, V72, P672, DOI 10.1271/bbb.70319
   Yukphan P, 2009, BIOSCI BIOTECH BIOCH, V73, P2156, DOI 10.1271/bbb.90070
NR 48
TC 14
Z9 14
U1 3
U2 90
PU ACADEMIC PRESS LTD- ELSEVIER SCIENCE LTD
PI LONDON
PA 24-28 OVAL RD, LONDON NW1 7DX, ENGLAND
SN 0740-0020
EI 1095-9998
J9 FOOD MICROBIOL
JI Food Microbiol.
PD APR
PY 2015
VL 46
BP 452
EP 462
DI 10.1016/j.fm.2014.09.006
PG 11
WC Biotechnology & Applied Microbiology; Food Science & Technology;
   Microbiology
SC Biotechnology & Applied Microbiology; Food Science & Technology;
   Microbiology
GA AW0OM
UT WOS:000345992200056
PM 25475315
DA 2019-07-15
ER

PT J
AU de Castro, RD
   Mota, ACLG
   Lima, ED
   Batista, AUD
   Oliveira, JD
   Cavalcanti, AL
AF de Castro, Ricardo Dias
   Loureiro Gama Mota, Ana Carolina
   Lima, Edeltrudes de Oliveira
   Dantas Batista, Andre Ulisses
   Oliveira, Julyana de Araujo
   Cavalcanti, Alessandro Leite
TI Use of alcohol vinegar in the inhibition of Candida spp. and its effect
   on the physical properties of acrylic resins
SO BMC ORAL HEALTH
LA English
DT Article
DE Candidiasis; Oral; Candida albicans; Acetic acid; Dental prosthesis
ID IN-VITRO ACTIVITY; SACCHAROMYCES-CEREVISIAE; ANTIMICROBIAL ACTIVITY;
   INTRACELLULAR PH; AMPHOTERICIN-B; ACETIC-ACID; ALBICANS; COLONIZATION;
   DISINFECTION; FLUCONAZOLE
AB Background: Given the high prevalence of oral candidiasis and the restricted number of antifungal agents available to control infection, this study investigated the in vitro antifungal activity of alcohol vinegar on Candida spp. and its effect on the physical properties of acrylic resins.
   Methods: Tests to determine the Minimum Inhibitory Concentration (MIC) and Minimum Fungicidal Concentration (MFC) of vinegar alcohol (0.04 g/ml of acetic acid) and nystatin (control) were performed. The antifungal activity of alcohol vinegar was assessed through microbial growth kinetic assays and inhibition of Candida albicans adhesion to acrylic resin at different intervals of time. Surface roughness and color of the acrylic resin were analyzed using a roughness meter and color analyzer device.
   Results: Alcohol vinegar showed MIC75% and MFC62.5% of 2.5 mg/ml, with fungicidal effect from 120 min, differing from nystatin (p < 0.0001), which showed fungistatic effect. Alcohol vinegar caused greater inhibition of C. albicans adhesion to the acrylic resin (p <= 0.001) compared to nystatin and did not change the roughness and color parameters of the material.
   Conclusion: Alcohol vinegar showed antifungal properties against Candida strains and caused no physical changes to the acrylic resin.
C1 [de Castro, Ricardo Dias; Lima, Edeltrudes de Oliveira; Dantas Batista, Andre Ulisses; Oliveira, Julyana de Araujo] Univ Fed Paraiba, Grad Program Dent, BR-58051900 Joao Pessoa, Paraiba, Brazil.
   [Loureiro Gama Mota, Ana Carolina] Joao Pessoa Univ Ctr, Joao Pessoa, Paraiba, Brazil.
   [Cavalcanti, Alessandro Leite] State Univ Paraiba, Grad Program Dent, Campina Grande, Paraiba, Brazil.
RP de Castro, RD (reprint author), Univ Fed Paraiba, Grad Program Dent, Campus 1, BR-58051900 Joao Pessoa, Paraiba, Brazil.
EM ricardodiasdecastro@yahoo.com.br
RI Cavalcanti, Alessandro Leite/I-4286-2019; Batista, Andre
   Ulisses/Q-2921-2019; Cavalcanti, Alessandro/A-2828-2010
OI Cavalcanti, Alessandro Leite/0000-0003-3572-3332; Cavalcanti,
   Alessandro/0000-0003-3572-3332
FU Postgraduate Program in Dentistry, Federal University of Paraiba
FX We thank the Postgraduate Program in Dentistry, Federal University of
   Paraiba, for the financial support for this research.
CR Alves LA, 2013, ACTA ODONTOL SCAND, V71, P965, DOI 10.3109/00016357.2012.741694
   Arikan S, 2002, J CLIN MICROBIOL, V40, P1406, DOI 10.1128/JCM.40.4.1406-1412.2002
   Arneborg N, 2000, ARCH MICROBIOL, V174, P125, DOI 10.1007/s002030000185
   Bondaryk M, 2013, POSTEP DERM ALERGOL, V30, P293, DOI 10.5114/pdia.2013.38358
   Buergers R, 2008, ACTA ODONTOL SCAND, V66, P174, DOI 10.1080/00016350802165614
   Capistrano HM, 2013, EVID-BASED COMPL ALT, V2013, P1
   CHAU VB, 1995, J PROSTHET DENT, V74, P309, DOI 10.1016/S0022-3913(05)80140-4
   Deswal DP, 1997, SEED SCI TECHNOL, V25, P409
   Dhir Gunjan, 2007, J Prosthodont, V16, P465, DOI 10.1111/j.1532-849X.2007.00219.x
   ELLOF JN, 1998, PLANTA MED, V64, P711
   Ernst EJ, 2002, ANTIMICROB AGENTS CH, V46, P3846, DOI [10.1128/AAC.46.12.3846-3853.2002, 10.1128/AAC.46.12.3845-3853.2002]
   Evren BA, 2011, ARCH GERONTOL GERIAT, V53, P252, DOI 10.1016/j.archger.2010.12.016
   Guldfeldt LU, 1998, APPL ENVIRON MICROB, V64, P530
   Holmes AR, 2014, MOL ORAL MICROBIOL, V29, P90, DOI 10.1111/omi.12048
   JENNISON RF, 1957, J CLIN PATHOL, V10, P219, DOI 10.1136/jcp.10.3.219
   Kamikawa Y, 2014, BMC ORAL HEALTH, V14, P1
   Komiyama EY, 2012, BRAZ ORAL RES, V24, P1
   Lemos JD, 2009, BRAZ J MICROBIOL, V40, P163, DOI [10.1590/S1517-83822009000100028, 10.1590/S1517-838220090001000028]
   Li D, 2014, MYCOSES, V57, P141, DOI 10.1111/myc.12116
   Marino R, 2014, ARCH GERONTOL GERIAT, V58, P454, DOI 10.1016/j.archger.2014.01.003
   Maroszynska M, 2013, ACTA BIOCHIM POL, V60, P719
   Nascimento Paula F.C., 2007, Rev. bras. farmacogn., V17, P108, DOI 10.1590/S0102-695X2007000100020
   Ostrosky EA, 2008, REV BRAS FARMACOGN, V18, P301, DOI 10.1590/S0102-695X2008000200026
   Pathak AK, 2012, J APPL ORAL SCI, V20, P70, DOI 10.1590/S1678-77572012000100013
   Regis RR, 2009, J PROSTHODONT, V19, P489
   Salvia ACRD, 2013, J INFECT PUBLIC HEAL, V6, P377, DOI [10.1016/j.jiph.2013.04.011, 10.1016/j.jiph.2013.04.0011]
   Sanita PV, 2008, MYCOSES, V52, P154
   Sartori Evandro Afonso, 2006, Braz. Dent. J., V17, P195, DOI 10.1590/S0103-64402006000300004
   Silva FC, 2008, J PROSTHODONT, V17, P627
   Skupien JA, 2013, J PROSTHET DENT, V110, P356, DOI 10.1016/j.prosdent.2013.07.003
   Souza FACG, 2009, BRAZ ORAL RES, V23, P381
   Suskovic HS, 2010, FOOD TECHONOL BIOTEC, V48, P296
   Ucar Barroeta Adriana, 2007, Acta odontol. venez, V45, P172
   Uzunoglu E, 2014, J ADV PROSTHODONT, V6, P30, DOI 10.4047/jap.2014.6.1.30
   Wang TF, 2014, ARCH GERONTOL GERIAT, V58, P446, DOI 10.1016/j.archger.2014.01.002
   Zissis AJ, 2000, INT J PROSTHODONT, V13, P136
NR 36
TC 6
Z9 6
U1 0
U2 8
PU BIOMED CENTRAL LTD
PI LONDON
PA 236 GRAYS INN RD, FLOOR 6, LONDON WC1X 8HL, ENGLAND
SN 1472-6831
J9 BMC ORAL HEALTH
JI BMC Oral Health
PD APR 28
PY 2015
VL 15
AR 52
DI 10.1186/s12903-015-0035-5
PG 7
WC Dentistry, Oral Surgery & Medicine
SC Dentistry, Oral Surgery & Medicine
GA CH4SO
UT WOS:000354023400001
PM 25928798
OA DOAJ Gold, Green Published
DA 2019-07-15
ER
