# Supplementary material for: Knowledge Domain and Emerging Trends in Vinegar Research: A Bibliometric Review of the Literature from WoSCC
Source: Foods. 2020 Feb 10;9(2):166. doi: 10.3390/foods9020166 (PMC7074530; doi:10.3390/foods9020166)
Supplement: Supplementary file 1 [file foods-09-00166-s001.zip › Supplementary files/Supplementary Material/WoSCC dataset for CiteSpace/data/download2015_7x5unique.txt]

PT J
AU Krusong, W
   Kerdpiboon, S
   Jindaprasert, A
   Yaiyen, S
   Pornpukdeewatana, S
   Tantratian, S
AF Krusong, W.
   Kerdpiboon, S.
   Jindaprasert, A.
   Yaiyen, S.
   Pornpukdeewatana, S.
   Tantratian, S.
TI Influence of calcium chloride in the high temperature acetification by
   strain Acetobacter aceti WK for vinegar
SO JOURNAL OF APPLIED MICROBIOLOGY
LA English
DT Article
DE calcium chloride; cell-wall thickness; cis-vaccenic acid; high
   temperature acetification; improved production economics; membrane-bound
   enzyme
ID SUB-SAHARAN AFRICA; MEMBRANE-LIPIDS; GEN. NOV.; ACID; ETHANOL; WINE;
   FERMENTATION; BACTERIUM; CHROMATOGRAPHY; PURIFICATION
AB Aims: To improve the thermotolerant properties (TTP) of acetic acid bacteria (AAB) cells for high temperature acetification.
   Methods and Results: At high temperature (361 degrees C), the acetification rate (ETA) is usually lower than at 301 degrees C. The addition of 015% calcium chloride (CaCl2) may decrease the negative effect of the increase of temperature from 30 +/- 1 degrees C to 36 +/- 1 degrees C on the ETA. The effect of CaCl2 on the thermotolerant properties of acetic acid bacteria cells was investigated. The CaCl2 increased the content of phospholipids (phosphotidylcholine and phosphatidylglycerol), fatty acids (cis-vaccenic acid, palmitic acid and myristic acid) and the activities of membrane-bound enzymes involved in acetification, alcohol dehydrogenase and aldehyde dehydrogenase. Transmission electron microscope images revealed a more compact cell wall with CaCl2. Process consistency at 36 +/- 1 degrees C was tested in nine sequential acetification cycles using 015% (w/v) CaCl2. High ETAs (933 +/- 06; 867 +/- 08 and 967 +/- 07gl(-1)day(-1)) were obtained during the last three cycles.
   Conclusions: The results confirm that changes of the content of lipid, activities of membrane-bound enzymes and cell-wall thickness occurred with added CaCl2.
   Significance and Impact of the Study: High temperature acetification (HTA) with additions of CaCl2 was investigated. Significant reductions in the overall production costs result from lower cooling costs associated with HTA.
C1 [Krusong, W.; Jindaprasert, A.; Yaiyen, S.; Pornpukdeewatana, S.] King Mongkuts Inst Technol Ladkrabang, Fac Agroind, Fermentat Technol Div, Bangkok 10520, Thailand.
   [Kerdpiboon, S.] King Mongkuts Inst Technol Ladkrabang, Fac Agroind, Food Sci & Technol Div, Bangkok 10520, Thailand.
   [Tantratian, S.] Chulalongkorn Univ, Fac Sci, Dept Food Technol, Bangkok, Thailand.
RP Krusong, W (reprint author), King Mongkuts Inst Technol Ladkrabang, Fac Agroind, Fermentat Technol Div, Chalongkrung Rd, Bangkok 10520, Thailand.
EM kkwaranu@kmitl.ac.th
FU National Research Council of Thailand [2557A11802299]
FX This research was supported financially by the National Research Council
   of Thailand (Research No. 2557A11802299). The authors are grateful to Ms
   Jiranan Srisuthum for laboratory assistance.
CR ADACHI O, 1978, AGR BIOL CHEM TOKYO, V42, P2331, DOI 10.1080/00021369.1978.10863357
   Baena-Ruano S, 2006, PROCESS BIOCHEM, V41, P1160, DOI 10.1016/j.procbio.2005.12.016
   Baena-Ruano S, 2010, J CHEM TECHNOL BIOT, V85, P908, DOI 10.1002/jctb.2368
   BROEKHUYSE RM, 1968, BIOCHIM BIOPHYS ACTA, V152, P307, DOI 10.1016/0005-2760(68)90038-6
   BUSH DS, 1989, J BIOL CHEM, V264, P19392
   Chen K, 2008, COMPUT ELECTRON AGR, V62, P223, DOI 10.1016/j.compag.2008.01.002
   Cronan JE, 2003, ANNU REV MICROBIOL, V57, P203, DOI 10.1146/annurev.micro.57.030502.090851
   Denich TJ, 2003, J MICROBIOL METH, V52, P149, DOI 10.1016/S0167-7012(02)00155-0
   desOry I., 1999, BIOPROCESS ENG, V21, P187
   desOry I., 2004, J FOOD ENG, V63, P39
   FOLCH J, 1957, J BIOL CHEM, V226, P497
   Fregapane G, 2001, EUR FOOD RES TECHNOL, V213, P62, DOI 10.1007/s002170100348
   Garcia-Garcia I, 2007, J FOOD ENG, V80, P460, DOI 10.1016/j.jfoodeng.2006.05.028
   Greenberg DE, 2006, INT J SYST EVOL MICR, V56, P2609, DOI 10.1099/ijs.0.64412-0
   Hanada T, 2001, BIOSCI BIOTECH BIOCH, V65, P2741, DOI 10.1271/bbb.65.2741
   HASEGAWA Y, 1980, ARCH MICROBIOL, V126, P103, DOI 10.1007/BF00511214
   Horwitz W., 1995, OFF METH AN, P37
   Hua JiaMin, 2008, Agricultural Sciences in China, V7, P291, DOI 10.1016/S1671-2927(08)60068-1
   JERNEJC K, 1989, ENZYME MICROB TECH, V11, P452, DOI 10.1016/0141-0229(89)90142-7
   JURADO AS, 1991, ARCH BIOCHEM BIOPHYS, V289, P167, DOI 10.1016/0003-9861(91)90457-T
   Kanchanarach W, 2010, APPL MICROBIOL BIOT, V85, P741, DOI 10.1007/s00253-009-2203-5
   Krusong W, 2015, J APPL MICROBIOL, V118, P629, DOI 10.1111/jam.12715
   Krusong W, 2014, J APPL MICROBIOL, V117, P1348, DOI 10.1111/jam.12634
   Krusong W., 2007, KMITL SCI J, V7, P63
   Krusong W., 2010, KASETSART J NAT SCI, V44, P201
   Krusong W, 2014, LWT-FOOD SCI TECHNOL, V56, P383, DOI 10.1016/j.lwt.2013.11.026
   Loganathan P, 2004, INT J SYST EVOL MICR, V54, P1185, DOI 10.1099/ijs.0.02817-0
   LOWRY OH, 1951, J BIOL CHEM, V193, P265
   Lu SF, 1999, J APPL MICROBIOL, V86, P55, DOI 10.1046/j.1365-2672.1999.00633.x
   Maestre O, 2008, PROCESS BIOCHEM, V43, P803, DOI 10.1016/j.procbio.2008.03.007
   Matsushita K., 2005, SURVIVAL DEATH BACTE, P168
   Ndoye B, 2006, ENZYME MICROB TECH, V39, P916, DOI 10.1016/j.enzmictec.2006.01.020
   Ndoye B, 2007, PROCESS BIOCHEM, V42, P1561, DOI 10.1016/j.procbio.2007.08.002
   Nedjimi B, 2009, DESALINATION, V249, P163, DOI 10.1016/j.desal.2009.01.019
   Pejin JD, 2015, FUEL, V142, P58, DOI 10.1016/j.fuel.2014.10.077
   Qi ZL, 2013, J FOOD ENG, V116, P304, DOI 10.1016/j.jfoodeng.2012.12.029
   RIETVELD AG, 1995, EMBO J, V14, P5506, DOI 10.1002/j.1460-2075.1995.tb00237.x
   Rubio F, 2003, PLANT SCI, V165, P1043, DOI 10.1016/S0168-9452(03)00297-8
   Shen L., 2008, SCI TECHNOL FOOD IND, V29, P1
   TAHARA Y, 1976, AGR BIOL CHEM TOKYO, V40, P2355, DOI 10.1080/00021369.1976.10862423
   Trek J., 2007, EXTREMOPHILES, V11, P627
   Walter L, 2002, FREE RADICAL RES, V36, P405, DOI 10.1080/10715760290021252
   Wirasnita R, 2013, B KOREAN CHEM SOC, V34, P3239, DOI 10.5012/bkcs.2013.34.11.3239
   Yakushi T, 2010, APPL MICROBIOL BIOT, V86, P1257, DOI 10.1007/s00253-010-2529-z
   Zeng YM, 2010, AFR J BIOTECHNOL, V9, P7687
NR 45
TC 2
Z9 2
U1 3
U2 16
PU WILEY-BLACKWELL
PI HOBOKEN
PA 111 RIVER ST, HOBOKEN 07030-5774, NJ USA
SN 1364-5072
EI 1365-2672
J9 J APPL MICROBIOL
JI J. Appl. Microbiol.
PD NOV
PY 2015
VL 119
IS 5
BP 1291
EP 1300
DI 10.1111/jam.12930
PG 10
WC Biotechnology & Applied Microbiology; Microbiology
SC Biotechnology & Applied Microbiology; Microbiology
GA CU3SG
UT WOS:000363444800008
PM 26268669
DA 2019-07-15
ER

PT J
AU Werner, RA
   Rossmann, A
AF Werner, Roland A.
   Rossmann, Andreas
TI Multi element (C, H, O) stable isotope analysis for the authentication
   of balsamic vinegars
SO ISOTOPES IN ENVIRONMENTAL AND HEALTH STUDIES
LA English
DT Article
DE vinegar; food; acetic acid; stable isotope tracer techniques; balsamic
   vinegar; oxygen-18; hydrogen-2; carbon-13; authentication
ID MASS-SPECTROMETRY; SACCHAROMYCES-CEREVISIAE; NATURAL-ABUNDANCE;
   FERMENTATION; WINE; DEUTERIUM; ETHANOL; GLUCOSE; PYROLYSIS; PRODUCTS
AB Balsamic vinegars are important and well-acknowledged products and have become more important all over Europe during the recent past. For their analytical control, stable isotope methods play an important role to check the authenticity of the raw materials applied. For vinegar, but not yet for balsamic vinegar analysis, stable isotope methods using hydrogen, carbon, and oxygen isotope analyses by isotope ratio mass spectrometry and H-2-NMR have already been introduced as official methods. Nevertheless, the official procedure can be also applied for balsamic vinegars. The evaluation of the stable isotope parameters obtained for the ingredients of balsamic vinegars requires a knowledge and understanding of the natural and industrial processes on which the production of balsamic vinegars is based. Ranges and 'cut-off' values for the multi element stable isotope parameters of balsamic vinegars are described, and a suitable analytical strategy is suggested.
C1 [Werner, Roland A.] Swiss Fed Inst Technol, Inst Agr Wissensch, Zurich, Switzerland.
   [Rossmann, Andreas] Isolab GmbH Lab Stabile Isotope, Schweitenkirchen, Germany.
RP Rossmann, A (reprint author), Isolab GmbH Lab Stabile Isotope, Schweitenkirchen, Germany.
EM isolab_gmbh@t-online.de
RI Werner, Roland/P-8665-2017
OI Werner, Roland/0000-0002-4117-1346
CR Anklam E, 1998, FOOD CHEM, V61, P243, DOI 10.1016/S0308-8146(97)00104-0
   Baxter MJ, 1997, FOOD CHEM, V60, P443, DOI 10.1016/S0308-8146(96)00365-2
   Belitz H-D, 1992, LEHRBUCH LEBENSMITTE, p[645, 719]
   BLANCH GP, 1992, J AGR FOOD CHEM, V40, P1046, DOI 10.1021/jf00018a027
   Breas O, 2007, RAPID COMMUN MASS SP, V21, P1555, DOI 10.1002/rcm.2988
   BRICOUT J, 1978, REV CYTOL BIOL VEG, V1, P133
   Camin F, 2013, FOOD CONTROL, V29, P107, DOI 10.1016/j.foodcont.2012.05.055
   Consonni R, 2008, ANAL CHIM ACTA, V611, P31, DOI 10.1016/j.aca.2008.01.065
   COPLEN TB, 1988, CHEM GEOL, V72, P293, DOI 10.1016/0168-9622(88)90042-5
   Coppini D, 1978, RIV VITIC ENOL, V31, P351
   CULP RA, 1990, J AGR FOOD CHEM, V38, P1249, DOI 10.1021/jf00095a021
   Del Signore A, 1998, J AOAC INT, V81, P1087
   Erbe T, 1998, Z LEBENSM UNTERS F A, V207, P400, DOI 10.1007/s002170050352
   ESTEP MF, 1981, PLANT PHYSIOL, V67, P474, DOI 10.1104/pp.67.3.474
   ESTEP MF, 1980, GEOCHIM COSMOCHIM AC, V44, P1197, DOI 10.1016/0016-7037(80)90073-3
   Guillou C, 1999, J ANAL APPL PYROL, V49, P329, DOI 10.1016/S0165-2370(98)00121-1
   Guyon F, 2006, J AGR FOOD CHEM, V54, P9918, DOI 10.1021/jf062095f
   Helrich K, 1990, OFFICIAL METHODS ANA, VII, P1007
   Hermann A, 2001, EUR FOOD RES TECHNOL, V212, P683, DOI 10.1007/s002170100308
   HORN P, 1993, Z LEBENSM UNTERS FOR, V196, P407, DOI 10.1007/BF01190802
   HORN P, 1998, ISOT ENVIRON HEALT S, V34, P31
   Jakubowski N, 1999, FRESEN J ANAL CHEM, V364, P424, DOI 10.1007/s002160051361
   KOZIET J, 1993, ANAL CHIM ACTA, V271, P31, DOI 10.1016/0003-2670(93)80548-Y
   Martin Gilles, 1993, Flavour and Fragrance Journal, V8, P97, DOI 10.1002/ffj.2730080206
   MARTIN GJ, 1986, CARBOHYD RES, V148, P132, DOI 10.1016/0008-6215(86)80045-3
   Parrilla M. C. Garcia, 1999, Food Research International, V32, P433
   Pionnier S, 2003, J AGR FOOD CHEM, V51, P2076, DOI 10.1021/jf0259617
   PLESSI M, 1988, AGR BIOL CHEM TOKYO, V52, P25
   RAUSCHENBACH P, 1979, Z NATURFORSCH C, V34, P1
   REMAUD G, 1992, FRESEN J ANAL CHEM, V342, P457, DOI 10.1007/BF00322207
   Resmini P., 1976, Rivista di Viticoltura e di Enologia, V29, P324
   Ro mann A, 1989, Z LEBENSM UNTERS FOR, V188, P434, DOI [10.1007/BF01122542, DOI 10.1007/BF01122542]
   ROSSMANN A, 1991, PLANT PHYSIOL, V96, P609, DOI 10.1104/pp.96.2.609
   SAUR WK, 1968, BIOCHEMISTRY-US, V7, P3537, DOI 10.1021/bi00850a031
   SAUR WK, 1968, BIOCHEMISTRY-US, V7, P3529, DOI 10.1021/bi00850a030
   Simon H, 1968, Z NATURFORSCH B, V23, P326
   Thomas F, 2009, ANAL CHIM ACTA, V649, P98, DOI 10.1016/j.aca.2009.07.014
   VALLET C, 1988, Biotechnology Techniques, V2, P83, DOI 10.1007/BF01876155
   Wachter H, 2009, MITT KLOSTERNEUBG, V59, P237
   ZHANG BL, 1992, J AM CHEM SOC, V114, P7089, DOI 10.1021/ja00044a020
NR 40
TC 9
Z9 9
U1 0
U2 20
PU TAYLOR & FRANCIS LTD
PI ABINGDON
PA 4 PARK SQUARE, MILTON PARK, ABINGDON OX14 4RN, OXON, ENGLAND
SN 1025-6016
EI 1477-2639
J9 ISOT ENVIRON HEALT S
JI Isot. Environ. Health Stud.
PD JAN 2
PY 2015
VL 51
IS 1
SI SI
BP 58
EP 67
DI 10.1080/10256016.2015.1011154
PG 10
WC Chemistry, Inorganic & Nuclear; Environmental Sciences
SC Chemistry; Environmental Sciences & Ecology
GA CG7RT
UT WOS:000353503200007
PM 25704986
DA 2019-07-15
ER

PT J
AU Silva, MM
   Silva, LOB
   Leao, DJ
   dos Santos, WNL
   Welz, B
   Ferreira, SLC
AF Silva Junior, Mario Marques
   Bastos Silva, Laiana Oliveira
   Leao, Danilo Junqueira
   Lopes dos Santos, Walter Nei
   Welz, Bernard
   Costa Ferreira, Sergio Luis
TI Determination of mercury in alcohol vinegar samples from Salvador,
   Bahia, Brazil
SO FOOD CONTROL
LA English
DT Article
DE Mercury; Vinegar; CV AAS; Direct method; Brazil
ID ATOMIC-ABSORPTION-SPECTROMETRY; ICP-OES; LEAD; PRECONCENTRATION;
   METHYLMERCURY; SALMONELLA; CADMIUM; METALS; RICE; ZINC
AB This paper proposes a direct method for the determination of mercury in vinegar using ultrasound extraction and cold vapor atomic absorption spectrometry (CV AAS). The optimization step was performed using chemometric techniques, a full factorial design and a Box-Behnken matrix, where the factors studied were sodium tetrahydroborate flow rate, isoamyl alcohol volume, thiourea concentration and sonication time.
   Using the optimized conditions, the method allowed the determination of mercury using external calibration, with limits of detection and quantification of 14 and 47 ng L-1, respectively, and precision expressed as relative standard deviation of 3.87 and 8.11% for vinegar samples with mercury contents of 759.4 and 318.5 ng L-1, respectively. There is no certified reference material of vinegar for evaluation of the accuracy; however, spike/recovery tests were performed in eleven samples. The recovery values ranged from 85 to 119%.
   The method was used to determine the mercury content of eighteen alcohol vinegar samples acquired in Salvador City, Bahia, Brazil. The mercury content of these samples ranged from 51.9 to 759.4 ng L-1. (C) 2014 Elsevier Ltd. All rights reserved.
C1 [Silva Junior, Mario Marques; Bastos Silva, Laiana Oliveira; Leao, Danilo Junqueira; Costa Ferreira, Sergio Luis] Univ Fed Bahia, Inst Quim, BR-40170270 Salvador, BA, Brazil.
   [Silva Junior, Mario Marques; Bastos Silva, Laiana Oliveira; Leao, Danilo Junqueira; Lopes dos Santos, Walter Nei; Welz, Bernard; Costa Ferreira, Sergio Luis] Univ Fed Bahia, INCT Energia & Ambiente, Inst Nacl Ciencia & Tecnol, BR-40170290 Salvador, BA, Brazil.
   [Lopes dos Santos, Walter Nei] Univ Estado Bahia, BR-91501970 Salvador, BA, Brazil.
   [Welz, Bernard] Univ Fed Santa Catarina, BR-88040900 Florianopolis, SC, Brazil.
RP Ferreira, SLC (reprint author), Univ Fed Bahia, INCT Energia & Ambiente, Inst Nacl Ciencia & Tecnol, BR-40170290 Salvador, BA, Brazil.
EM sergio1057@yahoo.com.br
RI Silva, Laiana/P-7615-2014; Santos, Walter/G-2660-2016; COSTA FERREIRA,
   SERGIO LUIS/I-1993-2013
OI Santos, Walter/0000-0001-9773-6660; Silva, Laiana/0000-0001-9833-4655;
   Junqueira Leao, Danilo/0000-0001-8691-6949; COSTA FERREIRA, SERGIO
   LUIS/0000-0001-7738-045X
FU Conselho Nacional de Desenvolvimento Cientifico e Tecnologico (CNPq);
   Coordenacao de Aperfeicoamento de Pessoal de Nivel Superior (CAPES)
FX The authors are grateful to Conselho Nacional de Desenvolvimento
   Cientifico e Tecnologico (CNPq) and to Coordenacao de Aperfeicoamento de
   Pessoal de Nivel Superior (CAPES) for providing grants and fellowships
   as well as financial support for this work.
CR ACETO M, 1995, INT J ENVIRON AN CH, V60, P1, DOI 10.1080/03067319508027222
   Alves VN, 2013, MICROCHEM J, V109, P16, DOI 10.1016/j.microc.2012.05.030
   Silva LOB, 2012, FOOD ANAL METHOD, V5, P1289, DOI 10.1007/s12161-012-9371-0
   Bevilacqua A, 2013, FOOD CONTROL, V31, P553, DOI 10.1016/j.foodcont.2012.12.014
   Camin F, 2013, FOOD CONTROL, V29, P107, DOI 10.1016/j.foodcont.2012.05.055
   Capelo JL, 2003, TALANTA, V61, P485, DOI 10.1016/S0039-9140(03)00315-1
   Cardoso C, 2013, FOOD CONTROL, V34, P581, DOI 10.1016/j.foodcont.2013.06.001
   Costa AO, 2009, INT J FOOD MICROBIOL, V128, P510, DOI 10.1016/j.ijfoodmicro.2008.10.001
   Ferreira SLC, 2010, APPL SPECTROSC REV, V45, P44, DOI 10.1080/05704920903435474
   da Silva DG, 2013, FOOD CHEM, V137, P159, DOI 10.1016/j.foodchem.2012.10.019
   Da Silva JCJ, 2007, FOOD ADDIT CONTAM A, V24, P130, DOI 10.1080/02652030600931970
   Dessuy MB, 2011, TALANTA, V85, P681, DOI 10.1016/j.talanta.2011.04.050
   Escudero LA, 2013, MICROCHEM J, V106, P34, DOI 10.1016/j.microc.2012.04.013
   Ferreira SLC, 2007, ANAL CHIM ACTA, V597, P179, DOI 10.1016/j.aca.2007.07.011
   Ferreira SLC, 2013, MICROCHEM J, V106, P307, DOI 10.1016/j.microc.2012.08.015
   Fu L, 2013, EUR FOOD RES TECHNOL, V237, P795, DOI 10.1007/s00217-013-2056-0
   Grindlay G, 2011, ANAL CHIM ACTA, V691, P18, DOI 10.1016/j.aca.2011.02.050
   Hernandez-Martinez R, 2013, FOOD CONTROL, V30, P423, DOI 10.1016/j.foodcont.2012.08.016
   Jafari AA, 2012, JUNDISHAPUR J MICROB, V5, P388, DOI 10.5812/jjm.2499
   Karanasiou AA, 2005, TALANTA, V65, P1196, DOI 10.1016/j.talanta.2004.08.044
   Kuda T, 2013, FOOD CONTROL, V30, P569, DOI 10.1016/j.foodcont.2012.09.011
   Liu QY, 2010, SPECTROCHIM ACTA B, V65, P587, DOI 10.1016/j.sab.2010.06.004
   Massart DL, 1997, HDB CHEMOMETRICS Q A
   Ndung'u K, 2004, TALANTA, V64, P258, DOI 10.1016/j.talanta.2004.02.017
   Oreste EQ, 2013, MICROCHEM J, V109, P5, DOI 10.1016/j.microc.2012.05.034
   Parnell TL, 2003, J FOOD PROTECT, V66, P741, DOI 10.4315/0362-028X-66.5.741
   Pereira EL, 2013, FOOD CONTROL, V33, P406, DOI 10.1016/j.foodcont.2013.03.021
   Reboredo-Rodriguez P, 2012, FOOD CONTROL, V25, P684, DOI 10.1016/j.foodcont.2011.12.005
   Saei-Dehkordi SS, 2012, FOOD ANAL METHOD, V5, P767, DOI 10.1007/s12161-011-9303-4
   Sengun MY, 2005, FOOD CONTROL, V16, P845, DOI 10.1016/j.foodcont.2004.07.006
   *STATSOFT INC, 1999, STAT WIND
   Tsai SW, 2012, INT J ENVIRON AN CH, V92, P76, DOI 10.1080/03067319.2010.496050
   Ubeda C, 2012, TALANTA, V89, P178, DOI 10.1016/j.talanta.2011.12.012
   Wang ZW, 2013, FOOD ANAL METHOD, V6, P157, DOI 10.1007/s12161-012-9425-3
   Welz B, 1999, ATOMIC ABSORPTION SP
NR 35
TC 6
Z9 6
U1 2
U2 46
PU ELSEVIER SCI LTD
PI OXFORD
PA THE BOULEVARD, LANGFORD LANE, KIDLINGTON, OXFORD OX5 1GB, OXON, ENGLAND
SN 0956-7135
EI 1873-7129
J9 FOOD CONTROL
JI Food Control
PD JAN
PY 2015
VL 47
BP 623
EP 627
DI 10.1016/j.foodcont.2014.07.043
PG 5
WC Food Science & Technology
SC Food Science & Technology
GA AR5GI
UT WOS:000343612700087
OA Bronze
DA 2019-07-15
ER

PT J
AU Yun, JW
   Kim, SH
   Kim, YS
   You, JR
   Kwon, E
   Jang, JJ
   Park, IA
   Kim, HC
   Kim, HH
   Che, JH
   Kang, BC
AF Yun, Jun-Won
   Kim, Seung-Hyun
   Kim, Yun-Soon
   You, Ji-Ran
   Kwon, Euna
   Jang, Ja-June
   Park, In Ae
   Kim, Hee Chan
   Kim, Hyeon Hoe
   Che, Jeong-Hwan
   Kang, Byeong-Cheol
TI Evaluation of subchronic (13 week) toxicity and genotoxicity potential
   of vinegar-processed Genkwa Flos
SO REGULATORY TOXICOLOGY AND PHARMACOLOGY
LA English
DT Article
DE Processed Genkwa Flos; Subchronic; Hepatotoxicity; Genotoxicity; Ames;
   Liver
ID LUNG-CANCER CELLS; SERUM ALKALINE-PHOSPHATASE; DAPHNANE DITERPENE
   ESTERS; INHIBITORY-ACTIVITY; HERBAL MEDICINES; GROWTH; CONSTITUENTS;
   YUANHUACINE; FLAVONOIDS; CARCINOMA
AB Genkwa Flos (GF) is a well-known traditional medicine that is used to treat tumors and to relieve inflammation-related symptoms. GF tends to be taken in repeated doses for a long period of time, and although many reports on the toxicity of raw GF have led to a processing method to remove the toxicity, little information is currently available with regards to the toxic effects of subchronic exposure to processed GF (PGF). The aim of this study was to assess the possible genotoxicity and subchronic toxicity of PGF extract in accordance with the test guidelines published by the Organization for Economic Cooperation and Development. A 13-week repeat-dose oral toxicity study was carried out with rats, and the change in body weight observed in rats receiving PGF extract was normal. It is worth noting that the PGF extract groups exhibited an obvious increase in liver weight along with a significant increase in serum alkaline phosphatase activity at doses of 667 and 2000 mg/kg, providing evidence of hepatotoxic potential. More importantly, the results of the Ames test indicated that the PGF extract presented a mutagenic potential. Altogether, these results are the first to determine the subchronic toxicity and genotoxicity of the PGF extract, indicating that when GF is used for medicinal purposes, the period of use should be considered despite the manner in which the extract is processed. (C) 2015 Elsevier Inc. All rights reserved.
C1 [Yun, Jun-Won; Kim, Seung-Hyun; Kim, Yun-Soon; You, Ji-Ran; Kwon, Euna; Che, Jeong-Hwan; Kang, Byeong-Cheol] Seoul Natl Univ Hosp, Biomed Res Inst, Dept Expt Anim Res, Seoul 110744, South Korea.
   [Jang, Ja-June; Park, In Ae] Seoul Natl Univ, Coll Med, Dept Pathol, Seoul 110799, South Korea.
   [Kim, Hee Chan] Seoul Natl Univ, Coll Med, Dept Biomed Engn, Seoul 110799, South Korea.
   [Kim, Hee Chan] Seoul Natl Univ, Coll Med, Inst Med & Biol Engn, Med Res Ctr, Seoul 110799, South Korea.
   [Kim, Hyeon Hoe] Seoul Natl Univ, Coll Med, Dept Urol, Seoul 110799, South Korea.
   [Che, Jeong-Hwan; Kang, Byeong-Cheol] Seoul Natl Univ, Biomed Ctr Anim Resource & Dev, N BIO, Seoul 110799, South Korea.
   [Kang, Byeong-Cheol] Seoul Natl Univ, Coll Med, Grad Sch Translat Med, Seoul 110799, South Korea.
   [Kang, Byeong-Cheol] Seoul Natl Univ, Designed Anim & Transplantat Res Inst, Inst GreenBio Sci Technol, Pyeongchang Gun, Gangwon Do, South Korea.
RP Che, JH (reprint author), Seoul Natl Univ, Biomed Ctr Anim Resource & Dev, N BIO, 103 Daehak Ro, Seoul 110799, South Korea.
EM casache@snu.ac.kr; bckang@snu.ac.kr
OI Kim, Hee Chan/0000-0002-2112-426X
FU Ministry of Food and Drug Safety [06132MFDS374]
FX This research was supported with a grant (06132MFDS374) from the
   Ministry of Food and Drug Safety. We thank Dr. Hyeong-Kyu Lee at Korea
   Research Institute of Bioscience and Biotechnology for kindly providing
   information about extract.
CR Akhtar K, 2006, MAGN RESON CHEM, V44, P1063, DOI 10.1002/mrc.1896
   Allard PM, 2012, PHYTOCHEMISTRY, V84, P160, DOI 10.1016/j.phytochem.2012.07.023
   BADAWI MM, 1983, J PHARM SCI, V72, P1285, DOI 10.1002/jps.2600721112
   Carney JR, 1999, J NAT PROD, V62, P345, DOI 10.1021/np980356c
   Che J.H., 2015, REGUL TOXICOL PHARM
   Che JH, 2014, REGUL TOXICOL PHARM, V70, P527, DOI 10.1016/j.yrtph.2014.09.003
   Cheung F, 2011, NATURE, V480, pS94, DOI 10.1038/480S94a
   Dasgupta A, 2003, AM J CLIN PATHOL, V120, P127, DOI [10.1309/P024-K7VR-DDPJ-CTVN, 10.1309/P024K7VRDDPJCTVN]
   Efferth T, 2011, CURR DRUG METAB, V12, P989, DOI 10.2174/138920011798062328
   Fetterman BA, 1997, ENVIRON MOL MUTAGEN, V29, P312, DOI 10.1002/(SICI)1098-2280(1997)29:3<312::AID-EM12>3.0.CO;2-H
   [高晓雯 GAO Xiaowen], 2006, [中草药, Chinese Traditional and Herbal Drugs], V37, P721
   Geng LL, 2013, PHYTOTHER RES, V27, P521, DOI 10.1002/ptr.4748
   Giannini EG, 2005, CAN MED ASSOC J, V172, P367, DOI 10.1503/cmaj.1040752
   HALL IH, 1982, J PHARM SCI, V71, P1263, DOI 10.1002/jps.2600711120
   Heddle J. A., 1984, HDB MUTAGENICITY TES, P441
   Hong JY, 2011, J NAT PROD, V74, P2102, DOI 10.1021/np2003512
   Hong JY, 2010, CHEM PHARM BULL, V58, P234, DOI 10.1248/cpb.58.234
   HU BH, 1985, ACTA CHIM SINICA, V43, P460
   Jiang Y, 2014, J ETHNOPHARMACOL, V158, P317, DOI 10.1016/j.jep.2014.10.055
   Jiangsu New Medical College, 1985, ENC TRAD CHIN MED, P2573
   Jo SK, 2012, BIOMOL THER, V20, P513, DOI 10.4062/biomolther.2012.20.6.513
   Kaleeswaran S, 2009, PHYTOTHER RES, V23, P1378, DOI 10.1002/ptr.2772
   Kovesdy CP, 2010, NEPHROL DIAL TRANSPL, V25, P3003, DOI 10.1093/ndt/gfq144
   Lee MY, 2009, INT IMMUNOPHARMACOL, V9, P878, DOI 10.1016/j.intimp.2009.03.012
   [李玲芝 LI Lingzhi], 2007, [沈阳药科大学学报, Journal of Shenyang Pharmaceutical University], V24, P587
   Li SM, 2013, CHEM CENT J, V7, DOI 10.1186/1752-153X-7-159
   Li W., 2005, NINGXIA MED J, V27, P21
   Moss DW, 1997, CLIN CHIM ACTA, V257, P133, DOI 10.1016/S0009-8981(96)06438-8
   OECD, 1997, OECD GUID TEST CHEM
   OECD (Organization for Economic Cooperation and Development), 1998, OECD GUID TEST CHEM
   Park BY, 2007, J ETHNOPHARMACOL, V111, P496, DOI 10.1016/j.jep.2006.12.023
   Reagan-Shaw S, 2008, FASEB J, V22, P659, DOI 10.1096/fj.07-9574LSF
   SCHLAEGER R, 1982, ENZYME, V28, P3, DOI 10.1159/000459078
   The State Pharmacopoeia Commission of PR China, 2010, PHARM PR CHIN
   [向丽华 XIANG Lihua], 2006, [中国中医基础医学杂志, Chinese Journal of Basic Medicine in Traditional Chinese Medicine], V12, P35
   Yang Z.L., 1989, ZHONGGUO ZHONG YAO Z, V14, P64
   Zhan ZJ, 2005, BIOORGAN MED CHEM, V13, P645, DOI 10.1016/j.bmc.2004.10.054
   Zhang CF, 2014, J ETHNOPHARMACOL, V153, P793, DOI 10.1016/j.jep.2014.03.046
   Zhang E.Q., 1988, CHINESE MAT MED, P183
   Zhang SX, 2006, BIOORGAN MED CHEM, V14, P3888, DOI 10.1016/j.bmc.2006.01.055
   Zheng WF, 2007, INT IMMUNOPHARMACOL, V7, P117, DOI 10.1016/j.intimp.2006.07.010
NR 41
TC 8
Z9 8
U1 0
U2 9
PU ACADEMIC PRESS INC ELSEVIER SCIENCE
PI SAN DIEGO
PA 525 B ST, STE 1900, SAN DIEGO, CA 92101-4495 USA
SN 0273-2300
EI 1096-0295
J9 REGUL TOXICOL PHARM
JI Regul. Toxicol. Pharmacol.
PD JUL
PY 2015
VL 72
IS 2
BP 386
EP 393
DI 10.1016/j.yrtph.2015.04.008
PG 8
WC Medicine, Legal; Pharmacology & Pharmacy; Toxicology
SC Legal Medicine; Pharmacology & Pharmacy; Toxicology
GA CL4DN
UT WOS:000356902900024
PM 25882305
DA 2019-07-15
ER

PT J
AU Li, P
   Aflakpui, FWK
   Yu, H
   Luo, LX
   Lin, WT
AF Li, Pan
   Aflakpui, Francis Worlanyo Kwami
   Yu, Hang
   Luo, Lixin
   Lin, Wei-Tie
TI Characterization of activity and microbial diversity of typical types of
   Daqu for traditional Chinese vinegar
SO ANNALS OF MICROBIOLOGY
LA English
DT Article
DE PCR-DGGE; Microbial diversity; Activity; Daqu; Vinegar; Fermentation
   starter
ID GRADIENT GEL-ELECTROPHORESIS; LIQUOR FERMENTATION STARTER;
   CULTURE-INDEPENDENT METHODS; RICE WINE; BACTERIAL COMMUNITY; FUNGAL
   COMMUNITIES; PCR-DGGE; IDENTIFICATION; SAUSAGES; GRAPES
AB Daqu is a fermentation starter used in traditional Chinese vinegar production and determines the quality of the final vinegar products. In this study, the activity and microbial diversity of three typical types of Daqu were investigated using a nested PCR-denaturing gradient gel electrophoresis (DGGE) and plating technique. The bacterial DGGE profile and plate analysis indicated that the bacterial composition of Daqu was dominated by Bacillus sp., Pantoea sp., Saccharopolyspora sp., Enterobacter cloaceae and Cronobacter sakazakii, and lactic acid bacteria including Weissella sp., Pediococcus pentosaceus. DGGE analysis of fungal plates identified Aspergillus niger, Absidia corymbifera, Rhizopus sp. and Penicillium sp. as the predominant fungi involved in Daqu. However, DGGE results indicated that the bacterial microbiota of QC (Qing-Cha) and HX (Hong-Xin) were more complex than that of HR (Huai-Rang) Daqu. The total populations of microorganisms in QC were about 1 log CFU g(-1) higher than in HR and HX Daqu. Moreover, the saccharifying power of QC was significantly higher than in HR and HX Daqu, and the liquefying power of QC was significantly higher than in HR, but slightly lower than in HX Daqu. Our results indicate that microbial diversity plays a crucial role in determining the activity of typical types of Daqu.
C1 [Li, Pan; Aflakpui, Francis Worlanyo Kwami; Yu, Hang; Luo, Lixin; Lin, Wei-Tie] S China Univ Technol, Sch Biosci & Bioengn, Guangzhou 510006, Guangdong, Peoples R China.
RP Luo, LX (reprint author), S China Univ Technol, Sch Biosci & Bioengn, Guangzhou 510006, Guangdong, Peoples R China.
EM btlxluo@scut.edu.cn; weitie@21cn.com
FU National Natural Foundation of China [31271924]
FX This project was supported by the National Natural Foundation of China
   (grant 31271924).
CR Bae S, 2006, J APPL MICROBIOL, V100, P712, DOI 10.1111/j.1365-2672.2006.02890.x
   Chen TT, 2011, INT J FOOD SCI TECH, V46, P1878, DOI 10.1111/j.1365-2621.2011.02696.x
   Cocolin L, 2001, APPL ENVIRON MICROB, V67, P5113, DOI 10.1128/AEM.67.11.5113-5121.2001
   Duchaine C, 1999, J MED MICROBIOL, V48, P173, DOI 10.1099/00222615-48-2-173
   Haruta S, 2006, INT J FOOD MICROBIOL, V109, P79, DOI 10.1016/j.ijfoodmicro.2006.01.015
   HESSELTINE CW, 1988, MYCOPATHOLOGIA, V101, P141, DOI 10.1007/BF00437031
   Jeon E, 2009, FEMS MICROBIOL LETT, V301, P130, DOI 10.1111/j.1574-6968.2009.01808.x
   Jeyaram K, 2008, INT J FOOD MICROBIOL, V124, P115, DOI 10.1016/j.ijfoodmicro.2008.02.029
   Kim T, 2010, CURR MICROBIOL, V60, P315, DOI 10.1007/s00284-009-9542-4
   Kim YS, 2011, J MICROBIOL, V49, P340, DOI 10.1007/s12275-011-0302-3
   Lane DJ, 1991, NUCL ACID TECHNIQUES, P115, DOI DOI 10.1007/S00227-012-2133-0
   Li H, 2014, ANN MICROBIOL, V64, P1659, DOI 10.1007/s13213-014-0809-z
   Li P, 2014, APPL MICROBIOL BIOT, V98, P6073, DOI 10.1007/s00253-014-5697-4
   Liu X, 2012, WORLD J MICROB BIOT, V28, P2375, DOI 10.1007/s11274-012-1045-y
   Lv XC, 2013, FOOD CONTROL, V34, P300, DOI 10.1016/j.foodcont.2013.05.003
   Ministry of Light Industry of China, 1993, 18031993 QBT MIN LIG
   Nout MJR, 2009, FOOD MICROBIOL, V26, P685, DOI 10.1016/j.fm.2009.07.002
   Oda K, 2006, APPL ENVIRON MICROB, V72, P3448, DOI 10.1128/AEM.72.5.3448-3457.2006
   Porcellato D, 2012, LETT APPL MICROBIOL, V54, P344, DOI 10.1111/j.1472-765X.2012.03210.x
   Prakitchaiwattana CJ, 2004, FEMS YEAST RES, V4, P865, DOI 10.1016/j.femsyr.2004.05.004
   Sinkuniene D, 2008, ROM BIOTECH LETT, V13, P1
   Sujaya IN, 2004, WORLD J MICROB BIOT, V20, P143, DOI 10.1023/B:WIBI.0000021727.69508.19
   Sunesen LO, 2003, MEAT SCI, V65, P935, DOI 10.1016/S0309-1740(02)00281-4
   Thanh VN, 2008, INT J FOOD MICROBIOL, V128, P268, DOI 10.1016/j.ijfoodmicro.2008.08.020
   TZANETAKIS N, 1989, J DAIRY SCI, V72, P859, DOI 10.3168/jds.S0022-0302(89)79178-5
   Vainio EJ, 2000, MYCOL RES, V104, P927, DOI 10.1017/S0953756200002471
   Wah TT, 2013, INT J FOOD MICROBIOL, V160, P282, DOI 10.1016/j.ijfoodmicro.2012.10.022
   Wang HY, 2011, LETT APPL MICROBIOL, V53, P134, DOI 10.1111/j.1472-765X.2011.03076.x
   Xu W, 2011, FOOD MICROBIOL, V28, P1175, DOI 10.1016/j.fm.2011.03.011
   Yoshikawa S, 2010, FOOD MICROBIOL, V27, P509, DOI 10.1016/j.fm.2009.12.008
   Yousif NMK, 2010, FOOD MICROBIOL, V27, P757, DOI 10.1016/j.fm.2010.03.012
   Zhang X, 2014, LETT APPL MICROBIOL, V58, P549, DOI 10.1111/lam.12225
   Zheng XW, 2012, FOOD MICROBIOL, V31, P293, DOI 10.1016/j.fm.2012.03.008
   Zheng XW, 2011, J I BREWING, V117, P82, DOI 10.1002/j.2050-0416.2011.tb00447.x
NR 34
TC 15
Z9 16
U1 4
U2 75
PU SPRINGER
PI NEW YORK
PA 233 SPRING ST, NEW YORK, NY 10013 USA
SN 1590-4261
EI 1869-2044
J9 ANN MICROBIOL
JI Ann. Microbiol.
PD DEC
PY 2015
VL 65
IS 4
BP 2019
EP 2027
DI 10.1007/s13213-015-1040-2
PG 9
WC Biotechnology & Applied Microbiology; Microbiology
SC Biotechnology & Applied Microbiology; Microbiology
GA CW4EW
UT WOS:000364945100022
DA 2019-07-15
ER
