# Supplementary material for: Knowledge Domain and Emerging Trends in Vinegar Research: A Bibliometric Review of the Literature from WoSCC
Source: Foods. 2020 Feb 10;9(2):166. doi: 10.3390/foods9020166 (PMC7074530; doi:10.3390/foods9020166)
Supplement: Supplementary file 1 [file foods-09-00166-s001.zip › Supplementary files/Supplementary Material/WoSCC dataset for CiteSpace/data/download2015_8x5unique.txt]

PT J
AU Mota, ACLG
   de Castro, RD
   Oliveira, JD
   Lima, ED
AF Loureiro Gama Mota, Ana Carolina
   de Castro, Ricardo Dias
   Oliveira, Julyana de Araujo
   Lima, Edeltrudes de Oliveira
TI Antifungal Activity of Apple Cider Vinegar on Candida Species Involved
   in Denture Stomatitis
SO JOURNAL OF PROSTHODONTICS-IMPLANT ESTHETIC AND RECONSTRUCTIVE DENTISTRY
LA English
DT Article
DE Dental prosthesis; Candida albicans; denture stomatitis; acetic acid
ID ACETIC-ACID FERMENTATION; IN-VITRO; SACCHAROMYCES-CEREVISIAE;
   ZYGOSACCHAROMYCES-BAILII; INTRACELLULAR PH; TIME-KILL; ALBICANS; SPP.;
   MICROSCOPY; RESISTANT
AB PurposeTo evaluate the in vitro antifungal activity of apple cider vinegar on Candida spp. involved in denture stomatitis.
   Material and MethodsThe microdilution technique was used to determine the minimum inhibitory concentration (MIC) and minimum fungicidal concentration (MFC) of apple cider vinegar containing 4% maleic acid, and nystatin (control). Further tests of microbial kinetics and inhibition of adherence to acrylic resin were performed testing different concentrations (MIC, MICx2, MICx4) of the products at time intervals of 0, 30, 60, 120 and 180 minutes. A roughness meter was used to measure the changes in surface roughness; color change of the acrylic resin specimens exposed to the test products in different concentrations and time intervals were also evaluated.
   ResultsApple cider vinegar (4%) showed MIC of 2500 g/ml and MFC of 2500, 5000, and 10,000 g/ml depending on the strain tested. Nystatin showed MIC of 3.125 g/ml and strain-dependent MFC values ranging from 3.125 to 12.5 g/ml. The microbial kinetic assay showed a statistical difference between apple cider vinegar and nystatin (p < 0.0001). After 30 minutes of exposure, apple cider vinegar showed fungicidal effect at MICx4, whereas nystatin maintained its fungistatic effect. Apple cider vinegar showed greater inhibition of adherence (p < 0.001) compared to control. Apple cider vinegar did not significantly alter the surface roughness of the acrylic resin specimens compared to nystatin (p > 0.05), and both had no influence on their color.
   ConclusionApple cider vinegar showed antifungal properties against Candida spp., thus representing a possible therapeutic alternative for patients with denture stomatitis.
C1 [Loureiro Gama Mota, Ana Carolina; de Castro, Ricardo Dias; Oliveira, Julyana de Araujo; Lima, Edeltrudes de Oliveira] Postgrad Program Dent, Joao Pessoa, Paraiba, Brazil.
RP Oliveira, JD (reprint author), Rua Antonio Luna Lisboa 41, BR-58071025 Joao Pessoa, Paraiba, Brazil.
EM julyana86@hotmail.com
CR Andrade JPB, 2008, CIENC ODONTOL BRAS, V11, P91
   Anibal PC, 2010, BRAZ J MICROBIOL, V41, P824, DOI 10.1590/S1517-83822010000400001
   Arneborg N, 2000, ARCH MICROBIOL, V174, P125, DOI 10.1007/s002030000185
   Azuma CRS, 2006, REV POSGRADUACAO, V14, P164
   Bjornsdottir K, 2006, APPL ENVIRON MICROB, V72, P660, DOI 10.1128/AEM.72.1.660-664.2006
   Boffo EF, 2006, QUIM NOVA, V29, P1
   Boffo EF, 2009, LWT-FOOD SCI TECHNOL, V42, P1455, DOI 10.1016/j.lwt.2009.05.008
   Buergers R, 2008, ACTA ODONTOL SCAND, V66, P174, DOI 10.1080/00016350802165614
   Cleeland TC, 1991, ANTIBIOTICS LAB MED, P739
   Costa D, 2009, RSBO, V6, P185
   Croy SR, 2004, J CONTROL RELEASE, V95, P161, DOI 10.1016/j.jconrel.2003.11.003
   Candeiro GTD, 2011, J APPL ORAL SCI, V19, P639, DOI 10.1590/S1678-77572011000600016
   Deswal DP, 1997, SEED SCI TECHNOL, V25, P409
   Dhir Gunjan, 2007, J Prosthodont, V16, P465, DOI 10.1111/j.1532-849X.2007.00219.x
   Dornelles-Morgental R, 2011, ORAL SURG ORAL MED O, V112, P396, DOI 10.1016/j.tripleo.2011.02.004
   ELLOF JN, 1998, PLANTA MED, V64, P711
   Elquezabal N, 2008, OPEN DENT J, V2, P1
   Ernst EJ, 2002, ANTIMICROB AGENTS CH, V46, P3846, DOI [10.1128/AAC.46.12.3846-3853.2002, 10.1128/AAC.46.12.3845-3853.2002]
   FUKAYA M, 1992, J APPL BACTERIOL, V73, P447, DOI 10.1111/j.1365-2672.1992.tb05004.x
   Grabe DF, 1976, MANUAL TESTE TETRAZO, P86
   Guerreiro-Tanomaru JM, 2011, ORAL SURG ORAL MED O, V112, P132, DOI 10.1016/j.tripleo.2011.01.009
   Guldfeldt LU, 1998, APPL ENVIRON MICROB, V64, P530
   Gunderson SM, 2000, ANTIMICROB AGENTS CH, V44, P2887, DOI 10.1128/AAC.44.10.2887-2890.2000
   Heikefelt C, 2011, CHEM SENSORY ANAL JU
   Lemos JD, 2009, BRAZ J MICROBIOL, V40, P163, DOI [10.1590/S1517-83822009000100028, 10.1590/S1517-838220090001000028]
   Marsh P, 2005, MICROBIOLOGIA ORAL
   Martins Rachel S, 2002, J Oral Sci, V44, P41
   Menezes EA, 2005, JORNAL BRASILEIRO PA, V10, P9
   Nagem Filho Halim, 2003, Braz. Dent. J., V14, P37, DOI 10.1590/S0103-64402003000100007
   Pathak AK, 2012, J APPL ORAL SCI, V20, P70, DOI 10.1590/S1678-77572012000100013
   Marques FPP, 2010, CIENCIA TECNOL ALIME, V30, P119, DOI 10.1590/S0101-20612010000500019
   Pereira-Cenci T, 2008, J APPL ORAL SCI, V16, P86, DOI 10.1590/S1678-77572008000200002
   Prudencio C, 1998, CYTOMETRY, V31, P307, DOI 10.1002/(SICI)1097-0320(19980401)31:4<307::AID-CYTO11>3.0.CO;2-U
   Regis RR, 2009, J PROSTHODONT, V18, P489, DOI 10.1111/j.1532-849X.2009.00475.x
   Rematoso LB, 2009, RGO, V57, P335
   Ribeiro B C, 2001, Pesqui Odontol Bras, V15, P252, DOI 10.1590/S1517-74912001000300012
   Rizzon L. A., 2003, Boletim do Centro de Pesquisa e Processamento de Alimentos, V21, P159
   Saito SK, 2000, PESQUISA BRASILEIRA, V14, P124
   Sartori Evandro Afonso, 2006, Braz. Dent. J., V17, P195, DOI 10.1590/S0103-64402006000300004
   Sato Sandra, 2005, Braz. Dent. J., V16, P124, DOI 10.1590/S0103-64402005000200007
   Scalercio M., 2007, RGO, V44, P395
   Silva FC, 2008, J PROSTHODONT, V17, P627
   Pinto TMS, 2008, J APPL ORAL SCI, V16, P385, DOI 10.1590/S1678-77572008000600006
   Souza FACG, 2009, BRAZ ORAL RES, V23, P381
   Tobudic S, 2012, MYCOSES, V55, P24, DOI 10.1111/j.1439-0507.2011.02146.x
   Vandenbosch D, 2010, J ANTIMICROB CHEMOTH, V65, P694, DOI 10.1093/jac/dkq019
   Wichelhaus Andrea, 2006, J Orofac Orthop, V67, P316, DOI 10.1007/s00056-006-0622-9
   Wingeter MA, 2007, REV SOC BRAS MED TRO, V40, P272, DOI 10.1590/S0037-86822007000300004
NR 48
TC 10
Z9 11
U1 1
U2 21
PU WILEY-BLACKWELL
PI HOBOKEN
PA 111 RIVER ST, HOBOKEN 07030-5774, NJ USA
SN 1059-941X
EI 1532-849X
J9 J PROSTHODONT
JI J. Prosthodont.
PD JUN
PY 2015
VL 24
IS 4
BP 296
EP 302
DI 10.1111/jopr.12207
PG 7
WC Dentistry, Oral Surgery & Medicine
SC Dentistry, Oral Surgery & Medicine
GA CL8FS
UT WOS:000357209700006
PM 25219289
DA 2019-07-15
ER

PT J
AU Yusoff, NA
   Ahmad, M
   Al-Hindi, B
   Widyawati, T
   Yam, MF
   Mahmud, R
   Razak, KNA
   Asmawi, MZ
AF Yusoff, Nor Adlin
   Ahmad, Mariam
   Al-Hindi, Bassel
   Widyawati, Tri
   Yam, Mun Fei
   Mahmud, Roziahanim
   Razak, Khairul Niza Abdul
   Asmawi, Mohd Zaini
TI Aqueous Extract of Nypa fruticans Wurmb. Vinegar Alleviates Postprandial
   Hyperglycemia in Normoglycemic Rats dagger
SO NUTRIENTS
LA English
DT Article
ID ALPHA-GLUCOSIDASE INHIBITION; INSULIN SENSITIVITY; MESSENGER-RNA;
   IN-VITRO; ABSORPTION; EXPRESSION; MANAGEMENT; ACARBOSE; AMYLASE; MEAL
AB Nypa fruticans Wurmb. vinegar, commonly known as nipa palm vinegar (NPV) has been used as a folklore medicine among the Malay community to treat diabetes. Early work has shown that aqueous extract (AE) of NPV exerts a potent antihyperglycemic effect. Thus, this study is conducted to evaluate the effect of AE on postprandial hyperglycemia in an attempt to understand its mechanism of antidiabetic action. AE were tested via in vitro intestinal glucose absorption, in vivo carbohydrate tolerance tests and spectrophotometric enzyme inhibition assays. One mg/mL of AE showed a comparable outcome to the use of phloridzin (1 mM) in vitro as it delayed glucose absorption through isolated rat jejunum more effectively than acarbose (1 mg/mL). Further in vivo confirmatory tests showed AE (500 mg/kg) to cause a significant suppression in postprandial hyperglycemia 30 min following respective glucose (2 g/kg), sucrose (4 g/kg) and starch (3 g/kg) loadings in normal rats, compared to the control group. Conversely, in spectrophotometric enzymatic assays, AE showed rather a weak inhibitory activity against both alpha-glucosidase and alpha-amylase when compared with acarbose. The findings suggested that NPV exerts its anti-diabetic effect by delaying carbohydrate absorption from the small intestine through selective inhibition of intestinal glucose transporters, therefore suppressing postprandial hyperglycemia.
C1 [Yusoff, Nor Adlin; Ahmad, Mariam; Al-Hindi, Bassel; Widyawati, Tri; Yam, Mun Fei; Mahmud, Roziahanim; Razak, Khairul Niza Abdul; Asmawi, Mohd Zaini] Univ Sains Malaysia, Sch Pharmaceut Sci, George Town 11800, Malaysia.
   [Yusoff, Nor Adlin] Univ Sains Malaysia, Integrat Med Cluster, Adv Med & Dent Inst, George Town 13200, Malaysia.
   [Widyawati, Tri] Univ Sumatera Utara, Fac Med, Dept Pharmacol & Therapeut, Medan 20155, Indonesia.
RP Yusoff, NA (reprint author), Univ Sains Malaysia, Sch Pharmaceut Sci, George Town 11800, Malaysia.
EM namy11_pha015@student.usm.my; mariam@usm.my; basselalhindi@yahoo.com;
   tw_rozan@yahoo.com; yammunfei@yahoo.com; rozi@usm.my; niza@usm.my;
   amzaini@usm.my
OI Yusoff, Nor Adlin/0000-0002-9949-6725; Al Hindi,
   Bassel/0000-0003-1179-4590
FU Universiti Sains Malaysia (USM) [1001/PFARMASI/815080,
   203/PFARMASI/6711304]; USM Academic Staff Training Scheme Award
FX This work was supported by a research university grant
   (1001/PFARMASI/815080) and fundamental research grant scheme
   (203/PFARMASI/6711304) offered by Universiti Sains Malaysia (USM). The
   authors would also like to acknowledge the USM Academic Staff Training
   Scheme Award presented to the first author. Furthermore, the authors
   express their appreciation to Puan Salmiah Hasan for supplying nipa palm
   vinegar.
CR Abid S, 2014, J DIABETES, V6, P351, DOI 10.1111/1753-0407.12106
   Ali RB, 2013, BMC COMPLEM ALTERN M, V13, DOI 10.1186/1472-6882-13-39
   Amer Diabet Assoc, 2010, DIABETES CARE, V33, pS62, DOI [10.2337/dc11-S062, 10.2337/dc10-s062, 10.2337/dc10-S062]
   Andrianesis V, 2013, EXPERT REV CLIN PHAR, V6, P519, DOI 10.1586/17512433.2013.827399
   BURANT CF, 1994, J CLIN INVEST, V93, P578, DOI 10.1172/JCI117010
   Ceriello A, 2005, DIABETES, V54, P1, DOI 10.2337/diabetes.54.1.1
   Drozdowski LA, 2006, WORLD J GASTROENTERO, V12, P1657, DOI 10.3748/wjg.v12.i11.1657
   Ehrenkranz JRL, 2005, DIABETES-METAB RES, V21, P31, DOI 10.1002/dmrr.532
   Gerich JE, 2003, ARCH INTERN MED, V163, P1306, DOI 10.1001/archinte.163.11.1306
   Hanhineva K, 2010, INT J MOL SCI, V11, P1365, DOI 10.3390/ijms11041365
   Hassan Z, 2010, MOLECULES, V15, P9008, DOI 10.3390/molecules15129008
   Hassimotto NMA, 2008, NUTR RES, V28, P198, DOI 10.1016/j.nutres.2007.12.02
   HAYAKAWA T, 1985, Nagoya Journal of Medical Science, V47, P35
   Hollander P, 1997, DIABETES CARE, V20, P248, DOI 10.2337/diacare.20.3.248
   Johnston CS, 2004, DIABETES CARE, V27, P281, DOI 10.2337/diacare.27.1.281
   Jurysta C, 2013, CELL PHYSIOL BIOCHEM, V31, P37, DOI 10.1159/000343347
   Kanauchi M, 2003, METABOLISM, V52, P476, DOI 10.1053/meta.2003.50078
   Kwon YI, 2008, J FOOD BIOCHEM, V32, P15, DOI 10.1111/j.1745-4514.2007.00165.x
   Liatist S, 2010, EUR J CLIN NUTR, V64, P727, DOI 10.1038/ejcn.2010.89
   Liljeberg H, 1998, EUR J CLIN NUTR, V52, P368, DOI 10.1038/sj.ejcn.1600572
   MADARIAGA H, 1988, DIGEST DIS SCI, V33, P1020, DOI 10.1007/BF01536000
   MIYAMOTO K, 1991, BIOCHEM BIOPH RES CO, V181, P1110, DOI 10.1016/0006-291X(91)92053-M
   Nair SS, 2013, EUR J EXP BIOL, V3, P128
   Ogawa N, 2000, J NUTR, V130, P507
   Orme CM, 2009, SCIENCE, V324, P1155, DOI 10.1126/science.1174841
   PAIVOKE A, 1984, PROCESS BIOCHEM, V19, P84
   Qiu J, 2010, J SCI FOOD AGR, V90, P1951, DOI 10.1002/jsfa.4040
   Singh S. K., 2012, J ENDOCRINOL METAB, V16, pS245
   Standl E, 1999, DIABETES OBES METAB, V1, P215, DOI 10.1046/j.1463-1326.1999.00021.x
   WILSON TH, 1954, J PHYSIOL-LONDON, V123, P116, DOI 10.1113/jphysiol.1954.sp005036
   Ye F, 2002, PHYTOMEDICINE, V9, P161, DOI 10.1078/0944-7113-00065
   Yusoff NA, 2015, ASIAN PAC J TROP MED, V8, P589, DOI 10.1016/j.apjtm.2015.07.015
NR 32
TC 6
Z9 6
U1 1
U2 7
PU MDPI
PI BASEL
PA ST ALBAN-ANLAGE 66, CH-4052 BASEL, SWITZERLAND
SN 2072-6643
J9 NUTRIENTS
JI Nutrients
PD AUG
PY 2015
VL 7
IS 8
BP 7012
EP 7026
DI 10.3390/nu7085320
PG 15
WC Nutrition & Dietetics
SC Nutrition & Dietetics
GA CQ4PQ
UT WOS:000360587500052
PM 26308046
OA DOAJ Gold, Green Published
DA 2019-07-15
ER

PT J
AU Elmi, C
AF Elmi, Chiara
TI Relationship between sugar content, total acidity, and crystal
   by-products in the making of Traditional Balsamic Vinegar of Modena
SO EUROPEAN FOOD RESEARCH AND TECHNOLOGY
LA English
DT Article
DE Traditional Balsamic Vinegar of Modena; Glucose crystals; Sugar content;
   Total acidity; R ratio
ID GRAPE; BACTERIA; HEAT
AB Traditional Balsamic Vinegar of Modena (TBVM) is a product of Modena district (Emilia Romagna, Italy), well known, and largely appreciated worldwide. During the ageing of homemade TBVM, the concentration of solute produces an increase in density (mainly owing to the evaporation of water), the balance between sweet and acidic tastes, and the formation of dark brown colour. This paper considers 20 samples of homemade TBVM supplied by private owners of Modena district. Since about 20 years, undesirable effects of crystallization of homemade TBVM are becoming common during the period of settling in the wooden barrels, and after the ageing period in the bottles. Although the process to control crystallization of wine is optimized, in the case of homemade TBVM a protocol to control the crystallization during ageing has not been clearly defined yet. X-ray powder diffraction (XRPD), a common technique used in mineralogy and inorganic chemistry, provided an unambiguous identification of crystal by-products in TBVM. XRPD patterns of ABTM_extra 1, ABTM_extra 2, ABTM_extra 3, and ABTM_trad 1 show the presence of glucose crystals in the bottom of the bottles. XRDP analyses suggest that the glucose deposit can primarily related to the high concentration of the starting cooked must, which determines the imbalance of glucose/fructose ratio and the growth of glucose crystals during ageing. Refractive and titration analyses in ABTM_extra 1, ABTM_extra 2, ABTM_extra 3, and ABTM_trad 1 showed that sugar content and total acidity are > 72A degrees Brix and a parts per thousand currency sign6 g/L, respectively. These results can be ascribed to the high concentration of starting cooked grape must, evaporation of water during ageing, and ageing time. This paper describes the relationships between the sugar content, total acidity (volatile and non-volatile acidity), and crystal by-products during TBVM ageing to suggest the best practice for controlling or eliminating the crystallization. Moreover, this paper shows that the R ratio (A degrees Brix/total acidity) is a good reference parameter to control crystallization in homemade TBVM during ageing.
C1 [Elmi, Chiara] Univ Modena & Reggio Emilia, Dipartimento Sci Fis Informat & Matemat, I-41125 Modena, Italy.
RP Elmi, C (reprint author), Univ Modena & Reggio Emilia, Dipartimento Sci Fis Informat & Matemat, Via Campi 213-b, I-41125 Modena, Italy.
EM chiara.elmi@alice.it
CR Antonelli A, 2004, FOOD CHEM, V88, P63, DOI 10.1016/j.foodchem.2004.01.023
   Bortolotti PP, 1999, BALSAMICO NELLA TRAD, P195
   Bozkurt H, 1999, FOOD CHEM, V64, P89, DOI 10.1016/S0308-8146(98)00081-8
   Budak NH, 2014, J FOOD SCI, V79, pR757, DOI 10.1111/1750-3841.12434
   Cocchi M, 2007, J FOOD ENG, V79, P1438, DOI 10.1016/j.jfoodeng.2006.01.091
   Falcone PM, 2008, J FOOD ENG, V86, P433, DOI 10.1016/j.jfoodeng.2007.10.017
   Falcone PM, 2010, FOOD RES INT, V43, P2217, DOI 10.1016/j.foodres.2010.07.013
   Falcone PM, 2010, J AGR FOOD CHEM, V58, P8680, DOI 10.1021/jf101110s
   FerrariAmorotti V, 1999, BALSAMICO NELLA TRAD, P161
   Gambigliani Zoccoli GA, 1988, PERSONAL COMMUNICATI
   Giudici P., 2004, Industrie delle Bevande, V33, P426
   Giudici P, 2009, IND BEVANDE, V38, P37
   Giudici P, 2006, FERMENTAZIONI ACETO
   Gullo M, 2006, INT J FOOD MICROBIOL, V106, P209, DOI 10.1016/j.ijfoodmicro.2005.06.024
   Gullo M, 2008, INT J FOOD MICROBIOL, V125, P46, DOI 10.1016/j.ijfoodmicro.2007.11.076
   Jackson RS, 2014, WINE SCI PRINCIPLES, P535
   Lemmetti F, 2012, ACETO BALSAMICO TRAD
   Solieri L, 2008, INT J FOOD MICROBIOL, V125, P36, DOI 10.1016/j.ijfoodmicro.2007.06.022
   Solieri L, 2006, J APPL MICROBIOL, V101, P63, DOI 10.1111/j.1365-2672.2006.02906.x
   Tagliazucchi D, 2008, EUR FOOD RES TECHNOL, V227, P835, DOI 10.1007/s00217-007-0794-6
NR 20
TC 0
Z9 0
U1 2
U2 35
PU SPRINGER
PI NEW YORK
PA 233 SPRING ST, NEW YORK, NY 10013 USA
SN 1438-2377
EI 1438-2385
J9 EUR FOOD RES TECHNOL
JI Eur. Food Res. Technol.
PD SEP
PY 2015
VL 241
IS 3
BP 367
EP 376
DI 10.1007/s00217-015-2468-0
PG 10
WC Food Science & Technology
SC Food Science & Technology
GA CO4WU
UT WOS:000359162400006
DA 2019-07-15
ER

PT J
AU Lee, MY
   Kim, H
   Shin, KS
AF Lee, Min Young
   Kim, Hoon
   Shin, Kwang Soon
TI In vitro and in vivo effects of polysaccharides isolated from Korean
   persimmon vinegar on intestinal immunity
SO JOURNAL OF THE KOREAN SOCIETY FOR APPLIED BIOLOGICAL CHEMISTRY
LA English
DT Article
DE Immunoglobulin A; Intestinal immune system; Persimmon vinegar; Peyer's
   patch; Polysaccharide
ID LYMPHOID-TISSUE; B-CELLS; IL-6; IMMUNOMODULATION; POLYPHENOL; SECRETION;
   CACO-2; CSF
AB The in vitro and in vivo effects of crude polysaccharide isolated from Korean persimmon vinegar (KPV-0) on the intestinal immunostimulation were examined. KPV-0 was not cytotoxic to intestinal epithelial Caco-2 cells and could be transported through a Caco-2 cell monolayer in an in vitro coculture system. For and in vitro experiment, KPV-0 treatment significantly increased IgA production by Peyer's patch (PP) cells and triggered an increase in transforming growth factor (TGF)-beta 1 and interleukin (IL)-6 levels. To investigate the in vivo effects of KPV-0 treatment, KPV-0 was administered to mice orally at different doses for 20 days. Oral administration of KPV-0-induced IgA and cytokines (IL-6, granulocyte macrophage-colony-stimulating factor, and TGF-beta) production by PP cells and significantly increased the IgA levels in intestinal fluids and feces. These results suggested that the polysaccharides isolated from persimmon vinegar appear to modulate the intestinal immune system and could be beneficial to human health.
C1 [Lee, Min Young; Shin, Kwang Soon] Kyonggi Univ, Dept Food Sci & Biotechnol, Suwon 443760, Gyeonggi Do, South Korea.
   [Kim, Hoon] Korea Univ, Dept Integrated Biomed & Life Sci, Seoul 136701, South Korea.
RP Shin, KS (reprint author), Kyonggi Univ, Dept Food Sci & Biotechnol, San 94-6, Suwon 443760, Gyeonggi Do, South Korea.
EM ksshin@kyonggi.ac.kr
FU Kyonggi University; Globalization of Korean Foods R&D program, the
   Ministry of Agriculture, and Food and Rural Affairs
FX This study was supported by Kyonggi University's Graduate Research
   Assistantship 2014. Also, a part of this study was supported by The
   Globalization of Korean Foods R&D program, the Ministry of Agriculture,
   and Food and Rural Affairs. We express our sincere gratitude for the
   support.
CR Brandtzaeg P, 2010, IMMUNOL INVEST, V39, P303, DOI 10.3109/08820131003680369
   Cerutti A, 2008, IMMUNITY, V28, P740, DOI 10.1016/j.immuni.2008.05.001
   Courts Fraser L., 2013, PharmaNutrition, V1, P22, DOI 10.1016/j.phanu.2012.12.001
   DEFRANCE T, 1992, J EXP MED, V175, P671, DOI 10.1084/jem.175.3.671
   Fan LP, 2012, CARBOHYD POLYM, V90, P870, DOI 10.1016/j.carbpol.2012.06.013
   Fayette J, 1997, J EXP MED, V185, P1909, DOI 10.1084/jem.185.11.1909
   Giudici Paolo, 2009, P157, DOI 10.1007/978-88-470-0866-3_10
   Gonnella PA, 1998, J IMMUNOL, V160, P4708
   He B, 2007, IMMUNITY, V26, P812, DOI 10.1016/j.immuni.2007.04.014
   Kim TH, 2015, J KOREAN PHYS SOC, V67, P199, DOI 10.3938/jkps.67.199
   Kiyohara H, 2010, PHYTOCHEMISTRY, V71, P280, DOI 10.1016/j.phytochem.2009.10.001
   Liu CW, 2012, FOOD RES INT, V45, P444, DOI 10.1016/j.foodres.2011.11.007
   Macpherson AJ, 2008, MUCOSAL IMMUNOL, V1, P11, DOI 10.1038/mi.2007.6
   Mantis NJ, 2011, MUCOSAL IMMUNOL, V4, P603, DOI 10.1038/mi.2011.41
   MATSUO T, 1978, AGR BIOL CHEM TOKYO, V42, P1637, DOI 10.1080/00021369.1978.10863225
   Murooka Yoshikatsu, 2009, P121, DOI 10.1007/978-88-470-0866-3_7
   Newberry RD, 2005, IMMUNOL REV, V206, P6, DOI 10.1111/j.0105-2896.2005.00282.x
   Okahashi N, 1996, INFECT IMMUN, V64, P1516
   Osada K, 2006, LIPIDS, V41, P133, DOI 10.1007/s11745-006-5081-y
   Paulsen BS, 2005, ADV POLYM SCI, V186, P69, DOI 10.1007/b136817
   Peters M, 2001, EXP HEMATOL, V29, P146, DOI 10.1016/S0301-472X(00)00650-0
   Rainieri Sandra, 2009, P73, DOI 10.1007/978-88-470-0866-3_5
   Ramberg JE, 2010, NUTR J, V9, DOI 10.1186/1475-2891-9-54
   Ridley BL, 2001, PHYTOCHEMISTRY, V57, P929, DOI 10.1016/S0031-9422(01)00113-3
   Sakanaka S, 2005, FOOD CHEM, V89, P569, DOI 10.1016/j.foodchem.2004.03.013
   Sato A, 2003, J IMMUNOL, V171, P3684, DOI 10.4049/jimmunol.171.7.3684
   Schepetkin IA, 2006, INT IMMUNOPHARMACOL, V6, P317, DOI 10.1016/j.intimp.2005.10.005
   Shi YF, 2006, CELL RES, V16, P126, DOI 10.1038/sj.cr.7310017
   Tanoue T, 2008, BIOCHEM BIOPH RES CO, V374, P565, DOI 10.1016/j.bbrc.2008.07.063
   Vacek A, 2007, INT IMMUNOPHARMACOL, V7, P656, DOI 10.1016/j.intimp.2007.01.011
   김동수, 2014, [The Korean Journal of Food and Nutrition, 한국식품영양학회지], V27, P1033
   황용철, 2008, [Korean Journal of Food Science and Technology, 한국식품과학회지], V40, P220
NR 32
TC 3
Z9 4
U1 1
U2 32
PU KOREAN SOC  APPLIED BIOLOGICAL CHEMISTRY
PI KANGNAM-GU
PA RM 803,  KOREA SCIENCE & TECHNOLOGY CENTER, 635-4 YEOGSAM-DONG,
   KANGNAM-GU, SEOUL 135-703, SOUTH KOREA
SN 1738-2203
EI 2234-344X
J9 J KOREAN SOC APPL BI
JI J. Korean Soc. Appl. Biol. Chem.
PD DEC
PY 2015
VL 58
IS 6
BP 867
EP 876
DI 10.1007/s13765-015-0117-8
PG 10
WC Food Science & Technology
SC Food Science & Technology
GA CW7XS
UT WOS:000365213300011
DA 2019-07-15
ER

PT J
AU Moutardier, G
   Gereva, S
   Mills, SC
   Adjeroud, M
   Beldade, R
   Ham, J
   Kaku, R
   Dumas, P
AF Moutardier, Gregoire
   Gereva, Sompert
   Mills, Suzanne C.
   Adjeroud, Mehdi
   Beldade, Ricardo
   Ham, Jayven
   Kaku, Rocky
   Dumas, Pascal
TI Lime Juice and Vinegar Injections as a Cheap and Natural Alternative to
   Control COTS Outbreaks
SO PLOS ONE
LA English
DT Article
ID OF-THORNS STARFISH; GREAT-BARRIER-REEF; LYSOSOMAL MEMBRANE DAMAGE; RED
   RETENTION ASSAY; ACANTHASTER-PLANCI; CORAL-REEFS; SEA STAR;
   MYTILUS-GALLOPROVINCIALIS; POPULATION OUTBREAKS; EXTRACELLULAR PH
AB Outbreaks of the corallivorous crown-of-thorns seastar Acanthaster planci (COTS) represent one of the greatest disturbances to coral reef ecosystems in the Indo-Pacific, affecting not only coral reefs but also the coastal communities which rely on their resources. While injection approaches are increasingly used in an attempt to control COTS densities, most of them display severe drawbacks including logistical challenges, high residual environmental impacts or low cost-effectiveness. We tested a new alternative control method based upon acidic injections of cheap, 100% natural products. We investigated the lethal doses, intra- and inter-specific disease transmission and immune responses of COTS when injected with fresh lime juice (extracted from local Citrus arantifolia) and white spirit vinegar. High COTS mortality was achieved with small volumes: 10-20 ml per seastar induced death in 89%/97% of injected specimens after an average 34.3 h/29.8 h for lime juice and vinegar respectively. Highest efficiency was reached for both solutions with double shots of (2 x 10 ml) in two different areas on the body: 100% mortality occurred within 12-24 h, which is similar or faster compared with other current injection methods. Multiple immune measures suggested that death was very likely caused by pH stress from the acidic solutions rather than a bacterial infection. Contagion to either conspecifics or a variety of other reef species was not observed, even at COTS densities 15 times higher than the highest naturally reported. 10 to 20 I lime juice/vinegar could kill up to a thousand COTS at a cost of less than 0.05 USD per specimen; no permits or special handling procedures are required. We conclude that injections of lime juice and vinegar offer great advantages when compared to current best practises and constitute a cheap and natural option for all reefs affected by COTS.
C1 [Moutardier, Gregoire; Dumas, Pascal] IRD, UMR ENTROPIE 9220, Noumea, New Caledonia.
   [Moutardier, Gregoire; Gereva, Sompert; Ham, Jayven; Kaku, Rocky; Dumas, Pascal] Fisheries Dept Vanuatu, Port Vila, Vanuatu.
   [Mills, Suzanne C.; Adjeroud, Mehdi; Beldade, Ricardo; Dumas, Pascal] Lab Excellence Corail, F-66860 Perpignan, France.
   [Mills, Suzanne C.; Beldade, Ricardo] UPVD, CRIOBE, USR 3278, CNRS,EPHE, F-66860 Perpignan, France.
   [Beldade, Ricardo] Univ Lisbon, Fac Ciencias, MARE Marine & Environm Sci Ctr, P-1749016 Lisbon, Portugal.
   [Adjeroud, Mehdi] Univ Perpignan, IRD, UMR ENTROPIE 9220, F-66860 Perpignan, France.
RP Dumas, P (reprint author), IRD, UMR ENTROPIE 9220, BP A5, Noumea, New Caledonia.
EM pascal-paul.dumas@ird.fr
RI Mills, Suzanne/K-5538-2012; Beldade, Ricardo/B-3724-2012; Adjeroud,
   Mehdi/J-6411-2016
OI Mills, Suzanne/0000-0001-8948-3384; Beldade,
   Ricardo/0000-0003-1911-0122; Adjeroud, Mehdi/0000-0002-6825-8759; Dumas,
   Pascal/0000-0001-7369-8989
FU Fisheries Department of Vanuatu [COT012]; Government of New Caledonia;
   LabEx Corail; Agence Nationale de la Recherche [ANR-11-JSV7-012-01];
   Fundacao para a Ciencia e Tecnologia [SFRH/BPD/26901/2006]
FX This project was funded by grants from the Fisheries Department of
   Vanuatu (www.fisheries.gov.vu), grant #COT012. This was the main grant
   for this work, which covered fieldwork (Vanuatu) and functioning costs
   (hatchery and aquaculture facilities, technical staff, laboratory
   materials) of the study. Support was also provided by grants from the
   Government of New Caledonia (www.gouv.nc/portal/page/portal/gouv/),
   grant for project MANAO_2015, covered the hosting of Gregoire Moutardier
   at the Fisheries Department of Vanuatu during his MSc. The funder had no
   role in study design, data collection and analysis, decision to publish,
   or preparation of the manuscript. Support was also provided by grants
   from the LabEx Corail (www.labex-corail.fr/), grant for project
   DYNACANTH-2015, covered the field trip of Dr. Suzanne Mills in Vanuatu
   during the project. The funder had no role in study design, data
   collection and analysis, decision to publish, or preparation of the
   manuscript. Support was also provided by grants from the Agence
   Nationale de la Recherche (ANR-11-JSV7-012-01 "Live and Let Die",
   Suzanne C. Mills) and the Fundacao para a Ciencia e Tecnologia
   (SFRH/BPD/26901/2006, Ricardo Beldade) provided additional support. The
   funder had no role in study design, data collection and analysis,
   decision to publish, or preparation of the manuscript.
CR Adjeroud M, 2009, CORAL REEFS, V28, P775, DOI 10.1007/s00338-009-0515-7
   Antonova OA, 2009, BIOCHEMISTRY-MOSCOW+, V74, P605, DOI 10.1134/S0006297909060030
   BAINTON DF, 1973, J CELL BIOL, V58, P249, DOI 10.1083/jcb.58.2.249
   BARHAM EG, 1973, FISH B-NOAA, V71, P927
   Bekri K, 2004, AQUAT TOXICOL, V66, P39, DOI 10.1016/j.aquatox.2003.07.001
   Bellwood DR, 2004, NATURE, V429, P827, DOI 10.1038/nature02691
   Birkeland C., 1990, ACANTHASTER PLANCI M
   Bos AR, 2013, OCEAN COAST MANAGE, V71, P116, DOI 10.1016/j.ocecoaman.2012.09.011
   BRANHAM JM, 1971, SCIENCE, V172, P1155, DOI 10.1126/science.172.3988.1155
   Brodie J, 2005, MAR POLLUT BULL, V51, P266, DOI 10.1016/j.marpolbul.2004.10.035
   Bruno JF, 2007, PLOS ONE, V2, DOI 10.1371/journal.pone.0000711
   CAMERON AM, 1991, MAR ECOL PROG SER, V75, P251, DOI 10.3354/meps075251
   Celliers Louis, 2006, Western Indian Ocean Journal of Marine Science, V5, P105
   CHENEY D P, 1973, Micronesica, V9, P171
   Chesher R. H., 1969, ACANTHASTER PLANCI I
   Ciacci C, 2009, COMP BIOCHEM PHYS B, V153, P365, DOI 10.1016/j.cbpb.2009.04.007
   Coteur G, 2002, FISH SHELLFISH IMMUN, V12, P187, DOI 10.1006/fsim.2001.0366
   De Dios Homer Hermes Y., 2015, Galaxea - Tokyo, V17, P23
   De'ath G, 2012, P NATL ACAD SCI USA, V109, P17995, DOI 10.1073/pnas.1208909109
   Dumas P, 2015, SPC FISHERIES NEWSLE, V146, P47
   Dumas P., 2014, COMMUNITY BASED MANA
   Fabricius KE, 2010, CORAL REEFS, V29, P593, DOI 10.1007/s00338-010-0628-z
   Fraser N., 2000, BEST PRACTICES GUIDE
   Friedman K, 2008, VANUATU COUNTRY REPO
   GLYNN PW, 1984, B MAR SCI, V35, P54
   Glynn PW., 1981, INT COR REEF S MAN P
   Great Barrier Reef Marine Park Authority, 2004, CROWN OF THORNS STAR
   GREENBERG SS, 1989, IMMUNITY SURVIVAL
   Hauton C, 1998, COMP BIOCHEM PHYS B, V119, P619, DOI 10.1016/S0305-0491(98)00036-4
   Hoey J., 2004, STATE GREAT BARRIER
   Johansson AC, 2010, APOPTOSIS, V15, P527, DOI 10.1007/s10495-009-0452-5
   JOHNSON DB, 1990, CORAL REEFS, V9, P167, DOI 10.1007/BF00258231
   Kanayama RK, 1970, ALOHA AINA DEP LAND, V1, P16
   Kayal M, 2012, PLOS ONE, V7, DOI 10.1371/journal.pone.0047363
   Kayal M, 2011, CORAL REEFS, V30, P827, DOI 10.1007/s00338-011-0763-1
   KOBAYASHI TOSHIKAZU, 1963, JAPAN JOUR BACTERIOL, V18, P387
   Koonjul MS, 2003, MAUR ANN M AGR SCI, P333
   Kuroshio Biological Research Foundation, 2012, CROWN OF THORNS SEAS
   Leray M, 2012, PLOS ONE, V7, DOI 10.1371/journal.pone.0035456
   LOWE DM, 1994, AQUAT TOXICOL, V30, P357, DOI 10.1016/0166-445X(94)00045-X
   LOWE DM, 1992, MAR ECOL PROG SER, V91, P135, DOI 10.3354/meps091135
   LOWE DM, 1995, AQUAT TOXICOL, V33, P105, DOI 10.1016/0166-445X(95)00015-V
   Lowe DM, 1995, MAR ECOL PROG SER, V129, P189, DOI 10.3354/meps129189
   MCCALL CE, 1969, J EXP MED, V129, P267, DOI 10.1084/jem.129.2.267
   Mendonca VM, 2010, ZOOL STUD, V49, P108
   Mills S, 2012, CORAL REEFS, V31, P603, DOI 10.1007/s00338-012-0883-2
   Naviti W, 2000, REG S COR REEF PAC S
   OHKUMA S, 1982, P NATL ACAD SCI-BIOL, V79, P2758, DOI 10.1073/pnas.79.9.2758
   Ormond R.F.G., 1974, Proceedings int Coral Reef Symp, V2, P595
   PEARSON RG, 1981, MAR ECOL PROG SER, V4, P105, DOI 10.3354/meps004105
   Phillips RM, 2001, ANTICANCER RES, V21, P1795
   Pratchett MS, 2014, OCEANOGR MAR BIOL, V52, P133
   Pratchett MS, 1999, CORAL REEFS, V18, P272, DOI 10.1007/s003380050192
   Rivera-Posada JA, 2011, DIS AQUAT ORGAN, V97, P85, DOI 10.3354/dao02401
   Rivera-Posada J, 2013, MAR POLLUT BULL, V75, P133, DOI 10.1016/j.marpolbul.2013.07.053
   Rivera-Posada J, 2012, J EXP MAR BIOL ECOL, V429, P1, DOI 10.1016/j.jembe.2012.06.008
   ROMAN MR, 1993, LIMNOL OCEANOGR, V38, P1603, DOI 10.4319/lo.1993.38.8.1603
   Sano M, 2000, MAR ECOL PROG SER, V198, P121, DOI 10.3354/meps198121
   Schleyer M.H., 2003, Zoologische Verhandelingen (Leiden), V345, P387
   Song L, 2007, J SHELLFISH RES, V26, P493, DOI 10.2983/0730-8000(2007)26[493:TAONRR]2.0.CO;2
   SONG YL, 1994, DEV COMP IMMUNOL, V18, P201, DOI 10.1016/0145-305X(94)90012-4
   Wang WN, 2009, COMP BIOCHEM PHYS C, V150, P428, DOI 10.1016/j.cbpc.2009.06.010
   Wang WN, 2002, AQUAT TOXICOL, V60, P75, DOI 10.1016/S0166-445X(01)00271-5
   Wilson SK, 2006, GLOBAL CHANGE BIOL, V12, P2220, DOI 10.1111/j.1365-2486.2006.01252.x
   Yamamoto T., 2013, NATURALISTAE, V17, P63
   Yanong RP, 2010, USE COPPER MARINE AQ
   Zhou J, 2008, AQUACULTURE, V275, P356, DOI 10.1016/j.aquaculture.2007.12.005
NR 67
TC 9
Z9 9
U1 0
U2 51
PU PUBLIC LIBRARY SCIENCE
PI SAN FRANCISCO
PA 1160 BATTERY STREET, STE 100, SAN FRANCISCO, CA 94111 USA
SN 1932-6203
J9 PLOS ONE
JI PLoS One
PD SEP 10
PY 2015
VL 10
IS 9
AR e0137605
DI 10.1371/journal.pone.0137605
PG 16
WC Multidisciplinary Sciences
SC Science & Technology - Other Topics
GA CQ9WL
UT WOS:000360965800069
PM 26356840
OA DOAJ Gold, Green Published
DA 2019-07-15
ER
