# Supplementary material for: Knowledge Domain and Emerging Trends in Vinegar Research: A Bibliometric Review of the Literature from WoSCC
Source: Foods. 2020 Feb 10;9(2):166. doi: 10.3390/foods9020166 (PMC7074530; doi:10.3390/foods9020166)
Supplement: Supplementary file 1 [file foods-09-00166-s001.zip › Supplementary files/Supplementary Material/WoSCC dataset for CiteSpace/data/download2015_9x5unique.txt]

PT J
AU Krusong, W
   Teerarak, M
   Laosinwattana, C
AF Krusong, Warawut
   Teerarak, Montinee
   Laosinwattana, Chamroon
TI Liquid and vapor-phase vinegar reduces Klebsiella pneumoniae on fresh
   coriander
SO FOOD CONTROL
LA English
DT Article
DE Upland rice vinegar; Vinegar vapor; Klebsiella pneumoniae; Fresh
   coriander
ID ESCHERICHIA-COLI O157-H7; ACETIC-ACID; POSTHARVEST DECAY; ANTIBACTERIAL
   ACTIVITY; RETAIL PREMISES; ESSENTIAL OILS; RISK-FACTORS; TYPHIMURIUM;
   FUMIGATION; SPICES
AB Samples of fresh coriander were sourced from several markets in the Ladkrabang and Minburi areas of Bangkok, Thailand. These were examined in the laboratory for fecal coliform contamination. The bacterium Klebsiella pneumoniae was the predominant contaminant in 48.5-84.0% of the 30 samples tested. Inhibition of surface contaminations of K. pneumoniae by vinegar was measured in vitro for either liquid-or vapor-phase exposures. For liquid-phase exposure, levels above 2.4% (v/v) acetic acid (AA) completely inhibited K. pneumoniae. After 50 min of vapor-phase exposure, 8% AA completely inhibited K. pneumoniae spread on Mueller Hilton agar (4.10 +/- 0.04 log CFU/ml, 30 +/- 2 degrees C, 80 +/- 2% RH). Reduction of K. pneumoniae contamination on fresh coriander leaves using vinegar vapor was also examined. The effectiveness of inhibition was related to the level of K. pneumoniae inoculation, with vinegar vapor being shown to be an effective control agent for surface contaminations on fresh coriander so reducing the potential health risks to consumers. (C) 2014 Elsevier Ltd. All rights reserved.
C1 [Krusong, Warawut] King Mongkuts Inst Technol Ladkrabang, Div Fermentat Technol, Fac Agroind, Bangkok 10520, Thailand.
   [Teerarak, Montinee; Laosinwattana, Chamroon] King Mongkuts Inst Technol Ladkrabang, Dept Plant Prod Technol, Fac Agr Technol, Bangkok 10520, Thailand.
RP Krusong, W (reprint author), King Mongkuts Inst Technol Ladkrabang, Div Fermentat Technol, Fac Agroind, Bangkok 10520, Thailand.
EM wkrusong@hotmail.com
FU King Mongkut's Institute of Technology Ladkrabang Research Fund,
   Thailand [KREF 025604]
FX The authors gratefully acknowledge funding of this research by King
   Mongkut's Institute of Technology Ladkrabang Research Fund, (KREF
   025604) Thailand. The authors are especially grateful to Ms. Thitinan
   Chayawatcharakul for her skilled laboratory assistance.
CR Beuchat LR, 2002, MICROBES INFECT, V4, P413, DOI 10.1016/S1286-4579(02)01555-1
   Bjomsdottir K., 2006, APPL ENVIRON MICROB, V72, P660
   Blackburn C. d. W., 2002, FOODBORNE PATHOGENS
   Brul S, 1999, INT J FOOD MICROBIOL, V50, P1, DOI 10.1016/S0168-1605(99)00072-0
   Buchanan RL, 2004, FOOD MICROBIOL, V21, P51, DOI 10.1016/S0740-0020(03)00039-X
   Chang JM, 2007, FOOD MICROBIOL, V24, P745, DOI 10.1016/j.fm.2007.03.005
   Chaudhry Nazia Masood Ahmed, 2006, Pak J Pharm Sci, V19, P214
   Chu CL, 1999, CAN J PLANT SCI, V79, P685, DOI 10.4141/P98-108
   Davidson P. M., 1990, Food additives., P83
   Delaquis PJ, 2002, INT J FOOD MICROBIOL, V74, P101, DOI 10.1016/S0168-1605(01)00734-6
   Elviss NC, 2009, INT J FOOD MICROBIOL, V134, P83, DOI 10.1016/j.ijfoodmicro.2009.01.015
   Estrada-Garcia T, 2004, EPIDEMIOL INFECT, V132, P1181, DOI 10.1017/S0950268804003036
   FUENTES FA, 1985, APPL ENVIRON MICROB, V49, P1527
   Gauthier F, 2001, WATER RES, V35, P2207, DOI 10.1016/S0043-1354(00)00506-6
   Ghenghesh K. S., 2004, FOOD CONTROL, V16, P855
   Haiyani Y., 2007, FOOD CONTROL, V18, P847
   Kaneko K, 1999, J FOOD PROTECT, V62, P644, DOI 10.4315/0362-028X-62.6.644
   Kilonzo-Nthenge A, 2006, J FOOD PROTECT, V69, P330, DOI 10.4315/0362-028X-69.2.330
   Krusong W., 2012, KMITL SCI TECHNOLOGY, V12, P77
   Lee MJ, 2007, FOOD CONTROL, V18, P1093, DOI 10.1016/j.foodcont.2006.07.008
   Liu WT, 2002, HORTSCIENCE, V37, P151
   Meatherall BL, 2009, AM J MED, V122, P866, DOI 10.1016/j.amjmed.2009.03.034
   Morris CE, 1997, APPL ENVIRON MICROB, V63, P1570
   Moyls AL, 1996, HORTSCIENCE, V31, P414
   Mpuchane SF, 1996, FOOD CONTROL, V7, P169, DOI 10.1016/0956-7135(96)00026-6
   Pawar M, 2003, J CARDIOTHOR VASC AN, V17, P22, DOI 10.1053/jcan.2003.4
   Rhee MS, 2003, APPL ENVIRON MICROB, V69, P2959, DOI 10.1128/AEM.69.5.2959-2963.2003
   Sabota JM, 1998, AM J GASTROENTEROL, V93, P118
   Sagoo SK, 2009, FOOD MICROBIOL, V26, P39, DOI 10.1016/j.fm.2008.07.005
   SATCHELL FB, 1989, J ASSOC OFF ANA CHEM, V72, P632
   Sengun IY, 2004, INT J FOOD MICROBIOL, V96, P301, DOI 10.1016/j.ijfoodmicro.2004.04.010
   Shan B, 2007, INT J FOOD MICROBIOL, V117, P112, DOI 10.1016/j.ijfoodmicro.2007.03.003
   Sholberg P, 2000, HORTSCIENCE, V35, P898
   Sholberg PL, 1996, CROP PROT, V15, P681, DOI 10.1016/S0261-2194(96)00039-7
   SHOLBERG PL, 1995, HORTSCIENCE, V30, P1271
   Sholberg R. L., 1996, PLANT DIS, V80, P1425
   Singh G, 2002, PHYTOTHER RES, V16, P680, DOI 10.1002/ptr.951
   Soriano JM, 2001, FOOD MICROBIOL, V18, P159, DOI 10.1006/fmic.2000.0386
   TOMAS JM, 1986, APPL ENVIRON MICROB, V51, P1361
   Tzortzakis NG, 2010, INT J FOOD MICROBIOL, V142, P14, DOI 10.1016/j.ijfoodmicro.2010.05.005
   Venditti T, 2009, POSTHARVEST BIOL TEC, V54, P111, DOI 10.1016/j.postharvbio.2009.06.002
   WONG SH, 1985, APPL ENVIRON MICROB, V49, P1022
   Wu FM, 2000, J FOOD PROTECT, V63, P568, DOI 10.4315/0362-028X-63.5.568
   Yang Y. L, 2004, INFECT DISORDERS, V4, P295
   Yeesibsan J., 2009, Asian Journal of Food and Agro-Industry, V2, P882
   YU EKC, 1982, APPL ENVIRON MICROB, V44, P777
   Zhao T, 1997, J FOOD PROTECT, V60, P215, DOI 10.4315/0362-028X-60.3.215
NR 47
TC 8
Z9 9
U1 1
U2 23
PU ELSEVIER SCI LTD
PI OXFORD
PA THE BOULEVARD, LANGFORD LANE, KIDLINGTON, OXFORD OX5 1GB, OXON, ENGLAND
SN 0956-7135
EI 1873-7129
J9 FOOD CONTROL
JI Food Control
PD APR
PY 2015
VL 50
BP 502
EP 508
DI 10.1016/j.foodcont.2014.09.051
PG 7
WC Food Science & Technology
SC Food Science & Technology
GA AY4YO
UT WOS:000347581100070
DA 2019-07-15
ER

PT J
AU Uyangaa, E
   Choi, JY
   Ryu, HW
   Oh, SR
   Eo, SK
AF Uyangaa, Erdenebileg
   Choi, Jin Young
   Ryu, Hyung Won
   Oh, Sei-Ryang
   Eo, Seong Kug
TI Anti-herpes Activity of Vinegar-processed Daphne genkwa Flos Via
   Enhancement of Natural Killer Cell Activity
SO IMMUNE NETWORK
LA English
DT Article
DE Daphne genkwa; Vinegar-processed flos; Herpes simplex virus; Genital
   infection; NK cells
ID SIMPLEX-VIRUS TYPE-2; GENITAL HERPES; NK-CELLS; VAGINAL INFECTION;
   GAMMA-INTERFERON; T-CELLS; INNATE; RESISTANCE; ACTIVATION; RESPONSES
AB Herpes simplex virus (HSV) is a common causative agent of genital ulceration and can lead to subsequent neurological disease in some cases. Here, using a genital infection model, we tested the efficacy of vinegar-processed flos of Daphne genkwa (vp-genkwa) to modulate vaginal inflammation caused by HSV-1 infection. Our data revealed that treatment with optimal doses of vp-genkwa after, but not before, HSV-1 infection provided enhanced resistance against HSV-1 infection, as corroborated by reduced mortality and clinical signs. Consistent with these results, treatment with vp-genkwa after HSV-1 infection reduced viral replication in the vaginal tract. Furthermore, somewhat intriguingly, treatment of vp-genkwa after HSV-1 infection increased the frequency and absolute number of CD3-NK1.1(+) NKp46(+) natural killer (NK) cells producing interferon (IFN)-gamma and granyzme B, which indicates that vp-genkwa treatment induces the activation of NK cells. Supportively, secreted IFN-gamma was detected at an increased level in vaginal lavages of mice treated with vp-genkwa after HSV-1 infection. These results indicate that enhanced resistance to HSV-1 infection by treatment with vp-genkwa is associated with NK cell activation. Therefore, our data provide a valuable insight into the use of vp-genkwa to control clinical severity in HSV infection through NK cell activation.
C1 [Uyangaa, Erdenebileg; Choi, Jin Young; Eo, Seong Kug] Chonbuk Natl Univ, Coll Vet Med & Biosafety Res Inst, Specialized Campus,Gobong Ro 79, Iksan 570752, South Korea.
   [Ryu, Hyung Won; Oh, Sei-Ryang] KRIBB, Nat Med Res Ctr, Chungbuk 363883, South Korea.
   [Eo, Seong Kug] Chonbuk Natl Univ, Grad Sch, Dept Bioact Mat Sci, Jeonju 561756, South Korea.
RP Eo, SK (reprint author), Chonbuk Natl Univ, Coll Vet Med & Biosafety Res Inst, Specialized Campus,Gobong Ro 79, Iksan 570752, South Korea.
EM vetvirus@chonbuk.ac.kr
FU National Research Foundation of Korea (NRF) - Korea Government (MISP)
   [2012R1A2A1A03670284]
FX This study was supported by a National Research Foundation of Korea
   (NRF) grant, funded by the Korea Government (MISP)
   (2012R1A2A1A03670284). The funder had no role in study design, data
   collection and analysis, decision to publish, or preparation of
   manuscript.
CR Adib-Conquy M, 2014, IMMUNOL CELL BIOL, V92, P256, DOI 10.1038/icb.2013.99
   Auvert B, 2001, AIDS, V15, P885, DOI 10.1097/00002030-200105040-00009
   Baranek T, 2012, CELL HOST MICROBE, V12, P571, DOI 10.1016/j.chom.2012.09.002
   Beuneu H, 2011, J IMMUNOL, V187, P2084, DOI 10.4049/jimmunol.1004210
   Chen S, 2013, INFLAMMATION, V36, P968, DOI 10.1007/s10753-013-9628-9
   Chentoufi AA, 2012, CLIN DEV IMMUNOL, DOI 10.1155/2012/149135
   Conrady CD, 2013, MUCOSAL IMMUNOL, V6, P45, DOI 10.1038/mi.2012.46
   Conrady CD, 2011, J BIOMED RES, V25, P111, DOI 10.1016/S1674-8301(11)60014-6
   Daniels D, 2008, BRIT J BIOMED SCI, V65, P203
   Ferlazzo G, 2004, J IMMUNOL, V172, P1333, DOI 10.4049/jimmunol.172.3.1333
   Freeman EE, 2006, AIDS, V20, P73, DOI 10.1097/01.aids.0000198081.09337.a7
   Geng LL, 2013, FITOTERAPIA, V84, P286, DOI 10.1016/j.fitote.2012.12.003
   Gill N, 2005, J VIROL, V79, P4470, DOI 10.1128/JVI.79.7.4470-4478.2005
   Grinde B, 2013, J ORAL MICROBIOL, V5, DOI 10.3402/jom.v5i0.22766
   Hansen ML, 2011, MOL IMMUNOL, V48, P2087, DOI 10.1016/j.molimm.2011.07.008
   Harandi AM, 2001, J VIROL, V75, P6705, DOI 10.1128/JVI.75.14.6705-6709.2001
   Harandi AM, 2001, J GEN VIROL, V82, P845, DOI 10.1099/0022-1317-82-4-845
   Jiangsu New Medical College, 1985, ENC TRAD CHIN MED, P2573
   Kang HB, 2014, PLOS ONE, V9, DOI 10.1371/journal.pone.0115146
   Kovalova A, 2010, J MED CHEM, V53, P4050, DOI 10.1021/jm100055b
   Langers I, 2014, EUR J IMMUNOL, V44, P3585, DOI 10.1002/eji.201444594
   Lanier LL, 2008, NAT REV IMMUNOL, V8, P259, DOI 10.1038/nri2276
   Lee AJ, 2012, CURR OPIN INFECT DIS, V25, P92, DOI 10.1097/QCO.0b013e32834e9a56
   Li HS, 2012, RES INTEGR TRADIT CH, V4, P93
   Millard AL, 2010, MOL IMMUNOL, V47, P2349, DOI 10.1016/j.molimm.2010.05.284
   Milligan GN, 1997, VIROLOGY, V229, P259, DOI 10.1006/viro.1997.8441
   Mugo N, 2011, SEX TRANSM DIS, V38, P1059, DOI 10.1097/OLQ.0b013e31822e60b6
   Nielsen CH, 2010, PLANTA MED, V76, P1802, DOI 10.1055/s-0030-1250043
   Park BY, 2006, PHYTOTHER RES, V20, P610, DOI 10.1002/ptr.1915
   Parr MB, 1999, VIROLOGY, V258, P282, DOI 10.1006/viro.1999.9739
   PARR MB, 1994, LAB INVEST, V70, P369
   Pereira VSS, 2012, EUR J OBSTET GYN R B, V161, P190, DOI 10.1016/j.ejogrb.2011.12.006
   Shahin V, 2006, J CELL SCI, V119, P23, DOI 10.1242/jcs.02705
   Uyangaa E, 2015, COMP IMMUNOL MICROB, V39, P25, DOI 10.1016/j.cimid.2015.02.001
   Uyangaa Erdenebileg, 2014, Immune Netw, V14, P187, DOI 10.4110/in.2014.14.4.187
   Uyangaa Erdenebileg, 2012, Immune Netw, V12, P196, DOI 10.4110/in.2012.12.5.196
   Zhan ZJ, 2005, BIOORGAN MED CHEM, V13, P645, DOI 10.1016/j.bmc.2004.10.054
   Zhang Y, 2014, ADV EXP MED BIOL, V841, P15, DOI 10.1007/978-94-017-9487-9_2
   Zheng WF, 2007, INT IMMUNOPHARMACOL, V7, P128, DOI 10.1016/j.intimp.2006.07.011
NR 39
TC 2
Z9 3
U1 0
U2 3
PU KOREA ASSOC IMMUNOLOGISTS
PI SEOUL
PA KOREA SCIENCE & TECHNOLOGY CENTER, RM 701, 7 GIL 22, TEHERAN-RO, (635-4
   YEOKSAM-DONG) GANGMAN-GU, SEOUL, 06130, SOUTH KOREA
SN 1598-2629
EI 2092-6685
J9 IMMUNE NETW
PD APR
PY 2015
VL 15
IS 2
BP 91
EP 99
DI 10.4110/in.2015.15.2.91
PG 9
WC Immunology
SC Immunology
GA V7T5Z
UT WOS:000421279000006
PM 25922598
OA Green Published, Other Gold
DA 2019-07-15
ER

PT J
AU Papotti, G
   Bertelli, D
   Graziosi, R
   Maietti, A
   Tedeschi, P
   Marchetti, A
   Plessi, M
AF Papotti, Giulia
   Bertelli, Davide
   Graziosi, Riccardo
   Maietti, Annalisa
   Tedeschi, Paola
   Marchetti, Andrea
   Plessi, Maria
TI Traditional balsamic vinegar and balsamic vinegar of Modena analyzed by
   nuclear magnetic resonance spectroscopy coupled with multivariate data
   analysis
SO LWT-FOOD SCIENCE AND TECHNOLOGY
LA English
DT Article
DE Balsamic vinegar of Modena; Traditional balsamic vinegar of Modena; H-1
   NMR spectroscopy; PCA; GDA
ID H-1-NMR SPECTROSCOPY; NMR; CLASSIFICATION; QUALITY; ACIDS;
   IDENTIFICATION; TRADIZIONALE; SPECTRA; WINES; SUGAR
AB Balsamic vinegar of Modena (BVM) and traditional balsamic vinegar of Modena (TBVM) are highly appreciated typical Italian products. The quality control and authentication assurance of both these balsamic vinegars are very important topics. In the recent years, the interest to develop new and standardized analytical procedures, able to further enhance the quality and commercial value of these typical and unique products and to preserve them from possible sophistications and adulterations, is increased. In this work, 76 samples of both BVM and TBVM were analyzed by H-1 NMR spectroscopy coupled with multivariate data analysis. The spectral data were analyzed by principal component analysis (PCA), general discriminant analysis (GDA) and classification tree analysis (CTA). The best and very promising model was obtained by a GDA which shows 98.6% of total variance explained by the first canonical function and a predictive capacity of 98.4% with a good separation between clusters. The signals of 5-HMF, alpha-glucopyranose, malic acid, succinic and acetic acids and the signal at 3.3 ppm were found to be the most statistically significant variables. (C) 2014 Elsevier Ltd. All rights reserved.
C1 [Papotti, Giulia; Bertelli, Davide; Graziosi, Riccardo; Plessi, Maria] Univ Modena & Reggio Emilia, Dipartimento Sci Vita, I-41125 Modena, Italy.
   [Maietti, Annalisa; Tedeschi, Paola] Univ Ferrara, Dipartimento Sci Chim & Farmaceut, I-44100 Ferrara, Italy.
   [Marchetti, Andrea] Univ Modena & Reggio Emilia, Dipartimento Sci Chim & Geol, I-41125 Modena, Italy.
RP Bertelli, D (reprint author), Univ Modena & Reggio Emilia, Dipartimento Sci Vita, Via Campi 183, I-41125 Modena, Italy.
EM davide.bertelli@unimore.it
RI Plessi, Maria/D-8576-2015; Bertelli, Davide/D-3475-2015
OI Plessi, Maria/0000-0003-2780-4781; Bertelli, Davide/0000-0002-6227-7369
FU "Assessore all'Agricoltura e alla Quanta del Territorio rurale" of the
   province of Modena; Fondazione Cassa di Risparmio di Modena
FX The authors express their gratitude towards the "Assessore
   all'Agricoltura e alla Quanta del Territorio rurale" of the province of
   Modena for the financial efforts provided for our research. We also
   express our thanks to the staff of C.I.G.S. (Centro Inter-dipartimentale
   Grandi Strumenti, Modena, Italy) for assistance during the experimental
   work and the Fondazione Cassa di Risparmio di Modena, for financial
   support given towards the purchase of the Bruker Avance 400
   spectrometer.
CR Antonelli A, 2004, FOOD CHEM, V88, P63, DOI 10.1016/j.foodchem.2004.01.023
   Bertelli D, 2007, FOOD CHEM, V101, P1565, DOI 10.1016/j.foodchem.2006.04.010
   Bertelli D, 2012, PHYTOCHEM ANALYSIS, V23, P260, DOI 10.1002/pca.1352
   Bertelli D, 2010, J AGR FOOD CHEM, V58, P8495, DOI 10.1021/jf101460t
   Boffo EF, 2009, LWT-FOOD SCI TECHNOL, V42, P1455, DOI 10.1016/j.lwt.2009.05.008
   Burt C, 1950, B J PSYCHOL-STAT SEC, V3, P166, DOI 10.1111/j.2044-8317.1950.tb00296.x
   Caligiani A, 2007, ANAL CHIM ACTA, V585, P110, DOI 10.1016/j.aca.2006.12.016
   Chiavaro E, 1998, ITAL J FOOD SCI, V10, P329
   Cirlini M., 2010, FOOD CHEM, V124, P1678
   Cirlini M, 2009, FOOD CHEM, V112, P51, DOI 10.1016/j.foodchem.2008.05.037
   Clausen MR, 2011, J AGR FOOD CHEM, V59, P12124, DOI 10.1021/jf202813r
   Cocchi M, 2006, TALANTA, V69, P1166, DOI 10.1016/j.talanta.2005.12.032
   Cocchi M, 2002, J AGR FOOD CHEM, V50, P5255, DOI 10.1021/jf020155l
   Consonni R, 2008, ANAL CHIM ACTA, V611, P31, DOI 10.1016/j.aca.2008.01.065
   Consonni R, 2007, TALANTA, V73, P332, DOI 10.1016/j.talanta.2007.03.045
   Consonni R, 2004, J AGR FOOD CHEM, V52, P3446, DOI 10.1021/jf0355147
   Consonni R, 2008, TALANTA, V75, P765, DOI 10.1016/j.talanta.2007.12.005
   Del Signore A, 2000, ITAL J FOOD SCI, V12, P317
   Dell'Oro V, 2012, ITAL J FOOD SCI, V24, P182
   Gullo C., 2006, INT J FOOD MICROBIOL, V106, P209
   Gullo M., 2004, RICERCHE FINALIZZATE
   Harper P. R., 2004, EUR J OPER RES, V169, P146
   Harper PR, 2002, J OPER RES SOC, V53, P11, DOI 10.1057/palgrave/jors/2601278
   Henrion R., 1994, MULTIVARIATE DATENAN, P71
   Koda M, 2012, J AGR FOOD CHEM, V60, P4818, DOI 10.1021/jf3008647
   Krishnan P, 2005, J EXP BOT, V56, P255, DOI 10.1093/jxb/eri010
   Lachenmeier DW, 2005, EUR FOOD RES TECHNOL, V220, P215, DOI 10.1007/s00217-004-1070-7
   LOH WY, 1988, J AM STAT ASSOC, V83, P715, DOI 10.2307/2289295
   Lopez-Rituerto E, 2012, J AGR FOOD CHEM, V60, P3452, DOI 10.1021/jf204361d
   Maes P, 2012, J AGR FOOD CHEM, V60, P2778, DOI 10.1021/jf204777m
   Mannina L, 2012, FLAVOUR FRAG J, V27, P250, DOI 10.1002/ffj.3094
   Masino F, 2005, FOOD CHEM, V92, P673, DOI 10.1016/j.foodchem.2004.08.029
   McLachlan G. J., 1992, DISCRIMINANT ANAL ST
   Papotti G, 2013, J AGR FOOD CHEM, V61, P1741, DOI 10.1021/jf302728b
   Plessi M, 2006, J FOOD COMPOS ANAL, V19, P49, DOI 10.1016/J.JFCA.2004.10.008
   PLESSI M, 1989, SCI ALIMENT, V9, P179
   Ridley S, 1998, ANAESTHESIA, V53, P833, DOI 10.1046/j.1365-2044.1998.t01-1-00564.x
   Satrioni F., 2010, NOTIZIARIO CONSORTER
   Savorani F., 2009, J MAGN RESON, V202, P190
   Theobald A, 1998, J AGR FOOD CHEM, V46, P1850, DOI 10.1021/jf970912t
   Thomas F, 2009, ANAL CHIM ACTA, V649, P98, DOI 10.1016/j.aca.2009.07.014
   Van-Diep L, 2011, J I BREWING, V117, P516, DOI 10.1002/j.2050-0416.2011.tb00499.x
   Winning H, 2009, ANALYST, V134, P2344, DOI 10.1039/b918259d
NR 43
TC 11
Z9 13
U1 2
U2 46
PU ELSEVIER SCIENCE BV
PI AMSTERDAM
PA PO BOX 211, 1000 AE AMSTERDAM, NETHERLANDS
SN 0023-6438
EI 1096-1127
J9 LWT-FOOD SCI TECHNOL
JI LWT-Food Sci. Technol.
PD MAR
PY 2015
VL 60
IS 2
BP 1017
EP 1024
DI 10.1016/j.lwt.2014.10.042
PN 1
PG 8
WC Food Science & Technology
SC Food Science & Technology
GA AY7LC
UT WOS:000347740700052
DA 2019-07-15
ER

PT J
AU Yetiman, AE
   Kesmen, Z
AF Yetiman, Ahmet E.
   Kesmen, Zulal
TI Identification of acetic acid bacteria in traditionally produced vinegar
   and mother of vinegar by using different molecular techniques
SO INTERNATIONAL JOURNAL OF FOOD MICROBIOLOGY
LA English
DT Article
DE Acetic acid bacteria; Vinegar; PCR-DGGE; Rep-PCR; Intercalating dye
   assays
ID 16S RIBOSOMAL-RNA; GRADIENT GEL-ELECTROPHORESIS; REAL-TIME PCR;
   UNPOLISHED RICE VINEGAR; ELONGATION-FACTOR TU; SP-NOV.;
   SEQUENCE-ANALYSIS; BALSAMIC VINEGAR; WINE VINEGAR; RED WINE
AB Culture-dependent and culture-independent methods were combined for the investigation of acetic acid bacteria (AAB) populations in traditionally produced vinegars and mother of vinegar samples obtained from apple and grape. The culture-independent denaturing gradient gel electrophoresis (DGGE) analysis, which targeted the V7-V8 regions of the 16S rRNA gene, showed that Komagataeibacter hansenii and Komagataeibacter europaeus/Komagataeibacter xylinus were the most dominant species in almost all of the samples analyzed directly. The culture-independent GTG(5)-rep PCR fingerprinting was used in the preliminary characterization of AAB isolates and species-level identification was carried out by sequencing of the 16S rRNA gene, 16S-23S rDNA internally transcribed to the spacer (ITS) region and tufgene. Acetobacter okinawensis was frequently isolated from samples obtained from apple while K. europaeus was identified as the dominant species, followed by Acetobacter indonesiensis in the samples originating from grape. In addition to common molecular techniques, real-time PCR intercalating dye assays, including DNA melting temperature (Tm) and high resolution melting analysis (HEM), were applied to acetic acid bacterial isolates for the first time. The target sequence of ITS region generated species-specific HEM profiles and Tm values allowed discrimination at species level. (C) 2015 Elsevier B.V. All rights reserved.
C1 [Yetiman, Ahmet E.; Kesmen, Zulal] Erciyes Univ, Fac Engn, Dept Food Engn, Kayseri, Turkey.
RP Kesmen, Z (reprint author), Erciyes Univ, Fac Engn, Dept Food Engn, Kayseri, Turkey.
EM zkesmen@erciyes.edu.tr
OI Yetiman, Ahmet E./0000-0001-8406-7226
FU Research Fund of the Erciyes University, Turkey [FBY-10-3229]
FX This work was supported by a Research Fund of the Erciyes University,
   Turkey (Project Nr: FBY-10-3229).
CR Andorra I, 2008, FOOD MICROBIOL, V25, P849, DOI 10.1016/j.fm.2008.05.005
   Bartowsky EJ, 2003, LETT APPL MICROBIOL, V36, P307, DOI 10.1046/j.1472-765X.2003.01314.x
   Boesch C, 1998, SYST APPL MICROBIOL, V21, P220, DOI 10.1016/S0723-2020(98)80026-X
   Case RJ, 2007, APPL ENVIRON MICROB, V73, P278, DOI 10.1128/AEM.01177-06
   Castro C, 2013, INT J SYST EVOL MICR, V63, P1119, DOI 10.1099/ijs.0.043414-0
   Cleenwerck I, 2008, INT J FOOD MICROBIOL, V125, P2, DOI 10.1016/j.ijfoodmicro.2007.04.017
   Cocolin L, 2001, APPL ENVIRON MICROB, V67, P5113, DOI 10.1128/AEM.67.11.5113-5121.2001
   Cocolin L, 2011, MEAT SCI, V89, P296, DOI 10.1016/j.meatsci.2011.04.011
   Dahllof I, 2000, APPL ENVIRON MICROB, V66, P3376, DOI 10.1128/AEM.66.8.3376-3380.2000
   De Vero L, 2008, INT J FOOD MICROBIOL, V125, P96, DOI 10.1016/j.ijfoodmicro.2007.02.029
   De Vero L, 2006, FOOD MICROBIOL, V23, P809, DOI 10.1016/j.fm.2006.01.006
   De Vuyst L, 2008, INT J FOOD MICROBIOL, V125, P79, DOI 10.1016/j.ijfoodmicro.2007.02.030
   Ercolini D, 2004, J MICROBIOL METH, V56, P297, DOI 10.1016/j.mimet.2003.11.006
   Garcia-Armisen T, 2010, APPL MICROBIOL BIOT, V87, P2281, DOI 10.1007/s00253-010-2698-9
   Gevers D, 2001, FEMS MICROBIOL LETT, V205, P31, DOI 10.1016/S0378-1097(01)00439-6
   Gonzalez A, 2004, J APPL MICROBIOL, V96, P853, DOI 10.1111/j.1365-2672.2004.02220.x
   Gonzalez A., 2005, THESIS U ROVIRA I VI
   Gonzalez A, 2011, INT J FOOD MICROBIOL, V147, P217, DOI 10.1016/j.ijfoodmicro.2011.04.005
   Gullo M, 2006, INT J FOOD MICROBIOL, V106, P209, DOI 10.1016/j.ijfoodmicro.2005.06.024
   Gullo M, 2009, APPL ENVIRON MICROB, V75, P2585, DOI 10.1128/AEM.02249-08
   Haruta S, 2006, INT J FOOD MICROBIOL, V109, P79, DOI 10.1016/j.ijfoodmicro.2006.01.015
   Hidalgo C, 2010, INT J FOOD MICROBIOL, V141, P56, DOI 10.1016/j.ijfoodmicro.2010.04.018
   Holzapfel WH, 2002, INT J FOOD MICROBIOL, V75, P197, DOI 10.1016/S0168-1605(01)00707-3
   Huang CH, 2014, MOL CELL PROBE, V28, P31, DOI 10.1016/j.mcp.2013.07.004
   Hwang SM, 2011, J CLIN MICROBIOL, V49, P4142, DOI 10.1128/JCM.05213-11
   Ilabaca C, 2008, INT J FOOD MICROBIOL, V126, P245, DOI 10.1016/j.ijfoodmicro.2008.05.001
   Valera MJ, 2013, FOOD MICROBIOL, V36, P30, DOI 10.1016/j.fm.2013.03.008
   Juvonen R, 2008, INT J FOOD MICROBIOL, V125, P162, DOI 10.1016/j.ijfoodmicro.2008.03.042
   Kao YT, 2007, FOOD RES INT, V40, P71, DOI 10.1016/j.foodres.2006.07.018
   Kato S, 2011, J BIOSCI BIOENG, V111, P104, DOI 10.1016/j.jbiosc.2010.08.019
   Kesmen Z, 2012, INT J FOOD MICROBIOL, V153, P428, DOI 10.1016/j.ijfoodmicro.2011.12.008
   Kesmen Z, 2014, J FOOD SCI, V79, pM222, DOI 10.1111/1750-3841.12328
   lino T., 2012, Journal of General and Applied Microbiology, V58, P235, DOI 10.2323/jgam.58.235
   Lisdiyanti P, 2000, J GEN APPL MICROBIOL, V46, P147, DOI 10.2323/jgam.46.147
   Lopez I, 2003, APPL ENVIRON MICROB, V69, P6801, DOI 10.1128/AEM.69.11.6801-6807.2003
   Mamlouk D, 2011, FOOD MICROBIOL, V28, P1374, DOI 10.1016/j.fm.2011.06.009
   Nanda K, 2001, APPL ENVIRON MICROB, V67, P986, DOI 10.1128/AEM.67.2.986-990.2001
   Papalexandratou Z, 2011, FOOD MICROBIOL, V28, P964, DOI 10.1016/j.fm.2011.01.010
   Papalexandratou Z, 2009, FEMS MICROBIOL LETT, V301, P44, DOI 10.1111/j.1574-6968.2009.01792.x
   Paradis S, 2005, INT J SYST EVOL MICR, V55, P2013, DOI 10.1099/ijs.0.63539-0
   Perez-Martin F, 2014, INT J FOOD MICROBIOL, V190, P44, DOI 10.1016/j.ijfoodmicro.2014.08.020
   Ruiz A, 2000, INT J SYST EVOL MICR, V50, P1981, DOI 10.1099/00207713-50-6-1981
   Sanchez JA, 2008, P 11 INT COR REEF S, P1383
   Schuller G, 2000, INT J SYST EVOL MICR, V50, P2013, DOI 10.1099/00207713-50-6-2013
   Sengun IY, 2011, FOOD CONTROL, V22, P647, DOI 10.1016/foodcont.2010.11.008
   Sengun IY, 2004, INT J FOOD MICROBIOL, V96, P301, DOI 10.1016/j.ijfoodmicro.2004.04.010
   Shimoji Y, 2002, J AGR FOOD CHEM, V50, P6501, DOI 10.1021/jf020458f
   SIEVERS M, 1992, SYST APPL MICROBIOL, V15, P386, DOI 10.1078/072320202320771453
   Sievers M, 1995, J APPL BACTERIOL S, V79, P84
   Slapsak N, 2013, SYST APPL MICROBIOL, V36, P17, DOI 10.1016/j.syapm.2012.11.001
   Sokollek SJ, 1998, INT J SYST BACTERIOL, V48, P935, DOI 10.1099/00207713-48-3-935
   Stasiak Lidia, 2009, Polish Journal of Food and Nutrition Sciences, V59, P17
   Steinkraus K. H., 2002, Comprehensive Reviews in Food Science and Food Safety, V1, P23, DOI 10.1111/j.1541-4337.2002.tb00004.x
   Tesfaye W, 2002, TRENDS FOOD SCI TECH, V13, P12, DOI 10.1016/S0924-2244(02)00023-7
   Torija C., 2010, FOOD MICROBIOL, V27, P257
   Trcek J, 2006, APPL MICROBIOL BIOT, V70, P366, DOI 10.1007/s00253-005-0073-z
   Trcek J, 2005, SYST APPL MICROBIOL, V28, P735, DOI 10.1016/j.syapm.2005.05.001
   Trcek J, 2002, FEMS MICROBIOL LETT, V208, P69, DOI 10.1016/S0378-1097(01)00593-6
   Trcek J, 2000, APPL MICROBIOL BIOT, V53, P289, DOI 10.1007/s002530050023
   Trcek J, 1997, FOOD TECHNOL BIOTECH, V35, P63
   Vegas C, 2010, INT J FOOD MICROBIOL, V138, P130, DOI 10.1016/j.ijfoodmicro.2010.01.006
   Ventura M, 2003, APPL ENVIRON MICROB, V69, P6908, DOI 10.1128/AEM.69.11.6908-6922.2003
   Wilson IG, 1997, APPL ENVIRON MICROB, V63, P3741
   Yamada Y, 1997, BIOSCI BIOTECH BIOCH, V61, P1244, DOI 10.1271/bbb.61.1244
   Yamada Y, 2012, J GEN APPL MICROBIOL, V58, P397, DOI 10.2323/jgam.58.397
NR 65
TC 13
Z9 13
U1 4
U2 64
PU ELSEVIER SCIENCE BV
PI AMSTERDAM
PA PO BOX 211, 1000 AE AMSTERDAM, NETHERLANDS
SN 0168-1605
EI 1879-3460
J9 INT J FOOD MICROBIOL
JI Int. J. Food Microbiol.
PD JUL 2
PY 2015
VL 204
BP 9
EP 16
DI 10.1016/j.ijfoodmicro.2015.03.013
PG 8
WC Food Science & Technology; Microbiology
SC Food Science & Technology; Microbiology
GA CI8LV
UT WOS:000355024700002
PM 25828705
DA 2019-07-15
ER

PT J
AU Xing, J
   Sun, HM
   Li, ZY
   Qin, XM
AF Xing, Jie
   Sun, Hui-Min
   Li, Zhen-Yu
   Qin, Xue-Mei
TI Comparison of Volatile Components between Raw and Vinegar Baked Radix
   Bupleuri by GC-MS Based Metabolic Fingerprinting Approach
SO EVIDENCE-BASED COMPLEMENTARY AND ALTERNATIVE MEDICINE
LA English
DT Article
ID MULTIVARIATE DATA-ANALYSIS; GAS-CHROMATOGRAPHY; MASS-SPECTROMETRY;
   ESSENTIAL OILS; RATS; SAIKOSAPONINS; CRUDE
AB Radix Bupleuri (RB), also named Chaihu in Chinese, is a commonly used herbal drug in traditional Chinese medicine (TCM), and the processing of RB with vinegar to prepare vinegar-baked Radix Bupleuri (VBRB) has a long history in the clinic of TCM. In the present study, GC-MS coupled with multivariate data analysis was applied to compare the volatile components between crude and two vinegar processed RBs. After vinegar baking, the oil yields were decreased significantly, and the chemical compositions were also changed greatly. The chemical changes included the disappearance or appearance, as well as the content increase or decrease of some volatile compounds. The oil yields of two different VBRBs showed no significant difference but differed markedly in their chemical compositions, suggesting that the type of vinegar exerted great impacts on the vinegar-baking process. Thus, the effect of different vinegars on processing should be further investigated to ensure the therapeutic effect and safety of VBRB in clinic.
C1 [Xing, Jie; Sun, Hui-Min; Li, Zhen-Yu; Qin, Xue-Mei] Shanxi Univ, Modern Res Ctr Tradit Chinese Med, Taiyuan 030006, Shanxi, Peoples R China.
   [Xing, Jie; Sun, Hui-Min] Shanxi Univ, Coll Chem & Chem Engn, Taiyuan 030006, Shanxi, Peoples R China.
RP Li, ZY (reprint author), Shanxi Univ, Modern Res Ctr Tradit Chinese Med, 92 Wucheng Rd, Taiyuan 030006, Shanxi, Peoples R China.
EM lizhenyu@sxu.edu.cn; qinxm@sxu.edu.cn
FU Program for the Outstanding Innovative Teams of Higher Learning
   Institutions of Shanxi (OIT); Program of Science and Technology of
   Shanxi Province [20140311023-4]; Science and Technology Innovation Team
   of Shanxi Province [2013131015]
FX This study was financially supported by the Program for the Outstanding
   Innovative Teams of Higher Learning Institutions of Shanxi (OIT),
   Program of Science and Technology of Shanxi Province (no.
   20140311023-4), and Science and Technology Innovation Team of Shanxi
   Province (no. 2013131015).
CR Cao G, 2014, J SEP SCI, V37, P1194, DOI 10.1002/jssc.201301376
   Chen XZ, 2014, XENOBIOTICA, V44, P785, DOI 10.3109/00498254.2014.898809
   Cheng XQ, 2012, INFLAMMATION, V35, P1715, DOI 10.1007/s10753-012-9489-7
   Cheng Y, 2013, CHIN J NAT MEDICINES, V11, P302, DOI [10.1016/S1875-5364(13)60033-3, 10.3724/SP.J.1009.2013.00302]
   Chinese Pharmacopoeia Commission, 2010, PHARM PEOPL REP CHIN, V1
   Cho IH, 2012, J AGR FOOD CHEM, V60, P7616, DOI 10.1021/jf301835v
   Deng XJ, 2014, FOOD ANAL METHOD, V7, P1840, DOI 10.1007/s12161-014-9821-y
   Gao XX, 2014, J CHROMATOGR B, V967, P264, DOI 10.1016/j.jchromb.2014.07.039
   Huang HQ, 2011, J CHROMATOGR A, V1218, P1131, DOI 10.1016/j.chroma.2010.12.007
   [姜华 JIANG Hua], 2009, [中国药学杂志, Chinese Pharmaceutical Journal], V44, P1618
   Lee J, 2011, J CHROMATOGR B, V879, P3887, DOI 10.1016/j.jchromb.2011.10.040
   Li X. D., 2000, CHINESE TRADITIONAL, V22, P483
   Li XQ, 2005, YAKUGAKU ZASSHI, V125, P815, DOI 10.1248/yakushi.125.815
   Lisec J, 2006, NAT PROTOC, V1, P387, DOI 10.1038/nprot.2006.59
   Liu SH, 2011, CHROMATOGRAPHIA, V74, P497, DOI 10.1007/s10337-011-2082-7
   Maree J, 2014, CHEMOMETR INTELL LAB, V130, P172, DOI 10.1016/j.chemolab.2013.11.004
   Seneviratne CJ, 2008, MYCOSES, V51, P30, DOI 10.1111/j.1439-0507.2007.01431.x
   Seo MK, 2013, PSYCHIAT INVEST, V10, P81, DOI 10.4306/pi.2013.10.1.81
   Tang BW, 2014, J ETHNOPHARMACOL, V153, P511, DOI 10.1016/j.jep.2014.03.022
   Wang DongMei, 2013, Journal of China Pharmaceutical University, V44, P44
   Wang Z. L., 2014, CHINA J CHINESE MED, V29, P86
   Xie D., 2007, PHARM CLIN RES, V15, P108
   Xu Lei, 2012, Journal of China Pharmaceutical University, V43, P334
   Yin C. M., 2001, LIAONING PHARM CLIN, V4, P176
   Zhao RZ, 2010, J ETHNOPHARMACOL, V132, P421, DOI 10.1016/j.jep.2010.08.021
   白宗利, 2009, [中成药, Chinese Traditional Patent Medicine], V31, P1397
   薛燕, 2003, [中药药理与临床, Pharmacology and Clinics of Chinese Materia Medica], V19, P11
NR 27
TC 6
Z9 7
U1 3
U2 27
PU HINDAWI PUBLISHING CORPORATION
PI NEW YORK
PA 410 PARK AVENUE, 15TH FLOOR, #287 PMB, NEW YORK, NY 10022 USA
SN 1741-427X
EI 1741-4288
J9 EVID-BASED COMPL ALT
JI Evid.-based Complement Altern. Med.
PY 2015
AR 653791
DI 10.1155/2015/653791
PG 7
WC Integrative & Complementary Medicine
SC Integrative & Complementary Medicine
GA CO1AN
UT WOS:000358885400001
PM 26265925
OA DOAJ Gold, Green Published
DA 2019-07-15
ER
