# Supplementary material for: Knowledge Domain and Emerging Trends in Vinegar Research: A Bibliometric Review of the Literature from WoSCC
Source: Foods. 2020 Feb 10;9(2):166. doi: 10.3390/foods9020166 (PMC7074530; doi:10.3390/foods9020166)
Supplement: Supplementary file 1 [file foods-09-00166-s001.zip › Supplementary files/Supplementary Material/WoSCC dataset for CiteSpace/data/download2016_0x5unique.txt]

PT J
AU Shi, L
   Du, NS
   Yuan, YH
   Shu, S
   Sun, J
   Guo, SR
AF Shi, Lu
   Du, Nanshan
   Yuan, Yinghui
   Shu, Sheng
   Sun, Jin
   Guo, Shirong
TI Vinegar residue compost as a growth substrate enhances cucumber
   resistance against the Fusarium wilt pathogen Fusarium oxysporum by
   regulating physiological and biochemical responses
SO ENVIRONMENTAL SCIENCE AND POLLUTION RESEARCH
LA English
DT Article
DE Vinegar residue substrate; Cucumber; Fusarium wilt; Growth suppressive
   effect; Defense-related enzyme; Gene expression
ID PHENYLALANINE AMMONIA-LYASE; PROMOTING RHIZOBACTERIA;
   TRICHODERMA-HARZIANUM; BIOLOGICAL-CONTROL; PLANT-DISEASES;
   SEWAGE-SLUDGE; SUPPRESSION; BIOCONTROL; PEROXIDASE; EXPRESSION
AB Fusarium wilt caused by the fungus Fusarium oxysporum f. sp. cucumerinum (FOC) is the most severe soil-borne disease attacking cucumber. To assess the positive effects of vinegar residue substrate (VRS) on the growth and incidence of Fusarium wilt on cucumber, we determined the cucumber growth parameters, disease severity, defense-related enzyme and pathogenesis-related (PR) protein activities, and stress-related gene expression levels. In in vitro and pot experiments, we demonstrated the following results: (i) the VRS extract exhibited a higher biocontrol activity than that of peat against FOC, and significantly improved the growth inhibition of FOC, with values of 48.3 %; (ii) in response to a FOC challenge, antioxidant enzymes and the key enzymes of phenylpropanoid metabolic activities, as well as the PR protein activities in the roots of cucumber, were significantly increased. Moreover, the activities of these proteins were higher in VRS than in peat; (iii) the expression levels of stress-related genes (including glu, pal, and ethylene receptor) elicited responses to the pathogens inoculated in cucumber leaves; and (iv) the FOC treatment significantly inhibited the growth of cucumber seedlings. Moreover, all of the growth indices of plants grown in VRS were significantly higher than those grown in peat. These results offer a new strategy to control cucumber Fusarium wilt, by upregulating the activity levels of defense-related enzymes and PR proteins and adjusting gene expression levels. They also provide a theoretical basis for VRS applications.
C1 [Shi, Lu; Du, Nanshan; Yuan, Yinghui; Shu, Sheng; Sun, Jin; Guo, Shirong] Nanjing Agr Univ, Minist Agr, Key Lab Southern Vegetable Crop Genet Improvement, Coll Hort, 6 Tongwei Rd, Nanjing 210095, Jiangsu, Peoples R China.
   [Shu, Sheng; Sun, Jin; Guo, Shirong] Nanjing Agr Univ, Facil Hort Inst, Suqian 223800, Jiangsu, Peoples R China.
RP Guo, SR (reprint author), Nanjing Agr Univ, Minist Agr, Key Lab Southern Vegetable Crop Genet Improvement, Coll Hort, 6 Tongwei Rd, Nanjing 210095, Jiangsu, Peoples R China.; Guo, SR (reprint author), Nanjing Agr Univ, Facil Hort Inst, Suqian 223800, Jiangsu, Peoples R China.
EM srguo@njau.edu.cn
FU National Natural Science Foundation of China [31401919, 31471869,
   31272209]; China Earmarked Fund for Modern Agro-industry Technology
   Research System [CARS-25-C-03]; Priority Academic Program Development of
   Jiangsu Higher Education Institutions (PAPD); Research Fund for the
   Doctoral Program of Higher Education [20130097120015]
FX This work was financially supported by the National Natural Science
   Foundation of China (Grant Nos. 31401919, 31471869, and 31272209), the
   China Earmarked Fund for Modern Agro-industry Technology Research System
   (CARS-25-C-03), and the Priority Academic Program Development of Jiangsu
   Higher Education Institutions (PAPD). This study was also sponsored by
   the Research Fund for the Doctoral Program of Higher Education
   (20130097120015).
CR Alabouvette C, 2006, EUR J PLANT PATHOL, V114, P329, DOI 10.1007/s10658-005-0233-0
   BEAUDOINEAGAN LD, 1985, PLANT PHYSIOL, V78, P438, DOI 10.1104/pp.78.3.438
   Bernal-Vicente A, 2008, BIORESOURCE TECHNOL, V99, P8722, DOI 10.1016/j.biortech.2008.04.019
   Blaya J, 2013, PESTIC BIOCHEM PHYS, V107, P112, DOI 10.1016/j.pestbp.2013.06.001
   BOLLER T, 1983, PLANTA, V157, P22, DOI 10.1007/BF00394536
   Borrero C, 2005, ACTA HORTIC, P425, DOI 10.17660/ActaHortic.2005.697.54
   Borrero C, 2004, PHYTOPATHOLOGY, V94, P1094, DOI 10.1094/PHYTO.2004.94.10.1094
   Borrero C, 2009, EUR J PLANT PATHOL, V123, P425, DOI 10.1007/s10658-008-9380-4
   Cakir B, 2014, EUR J PLANT PATHOL, V139, P373, DOI 10.1007/s10658-014-0394-9
   CHANCE B, 1955, METHOD ENZYMOL, V2, P764, DOI 10.1016/S0076-6879(55)02300-8
   Cheng Fei, 2001, Journal of Nanjing Agricultural University, V24, P19
   Conrath U, 2002, TRENDS PLANT SCI, V7, P210, DOI 10.1016/S1360-1385(02)02244-6
   Craft CM, 1996, APPL ENVIRON MICROB, V62, P1550
   DeCal A, 1995, PLANT PATHOL, V44, P909
   Du NS, 2015, ENVIRON SCI POLLUT R, V22, P19133, DOI 10.1007/s11356-015-4816-9
   GIANNOPOLITIS CN, 1977, PLANT PHYSIOL, V59, P309, DOI 10.1104/pp.59.2.309
   Graham MY, 2003, PHYSIOL MOL PLANT P, V63, P141, DOI 10.1016/j.pmpp.2003.11.002
   Guo  S., 2003, SOILLESS CULTURE
   Gupta KJ, 2014, MOL PLANT MICROBE IN, V27, P307, DOI 10.1094/MPMI-06-13-0160-R
   Hadar Y, 2011, PHYTOPARASITICA, V39, P311, DOI 10.1007/s12600-011-0177-1
   HAM KS, 1991, MOL PLANT MICROBE IN, V4, P545, DOI 10.1094/MPMI-4-545
   Hoitink HAJ, 1999, ANNU REV PHYTOPATHOL, V37, P427, DOI 10.1146/annurev.phyto.37.1.427
   Hoitink HAJ, 1975, COMPOSTED BARK CONTR
   Huang SW, 2009, NAT GENET, V41, P1275, DOI 10.1038/ng.475
   Huang X, 2012, ENVIRON SCI POLLUT R, V19, P3895, DOI 10.1007/s11356-012-1025-7
   Khan W, 2003, J PLANT PHYSIOL, V160, P859, DOI 10.1078/0176-1617-00905
   King SR, 2008, HORTSCIENCE, V43, P1673
   KOCHBA J, 1977, PLANT CELL PHYSIOL, V18, P463, DOI 10.1093/oxfordjournals.pcp.a075455
   Larkin RP, 1998, PLANT DIS, V82, P1022, DOI 10.1094/PDIS.1998.82.9.1022
   Li  H., 2000, PRINCIPLES TECHNIQUE, P195
   Li Ying-hui, 2003, Electric Power Automation Equipment, V23, P1
   Liu ChaoJie, 2010, Acta Horticulturae Sinica, V37, P559
   Livak KJ, 2001, METHODS, V25, P402, DOI 10.1006/meth.2001.1262
   LUMSDEN RD, 1983, PHYTOPATHOLOGY, V73, P1543, DOI 10.1094/Phyto-73-1543
   MEDINA E, 1990, BIOTROPICA, V22, P51, DOI 10.2307/2388719
   Nadeem SM, 2014, BIOTECHNOL ADV, V32, P429, DOI 10.1016/j.biotechadv.2013.12.005
   NAKANO Y, 1981, PLANT CELL PHYSIOL, V22, P867
   Nelson N, 1944, J BIOL CHEM, V153, P375
   Noble R, 2005, BIOCONTROL SCI TECHN, V15, P3, DOI 10.1080/09583150400015904
   Pareek SS, 2014, J PLANT INTERACT, V9, P434, DOI 10.1080/17429145.2013.849362
   Peltier AJ, 2008, PLANT DIS, V92, P1510, DOI 10.1094/PDIS-92-11-1510
   Pugliese M, 2014, ACTA HORTIC, V1044, P145
   Qiu ZB, 2014, ECOTOX ENVIRON SAFE, V104, P202, DOI 10.1016/j.ecoenv.2014.03.014
   Roe NE, 1997, J AM SOC HORTIC SCI, V122, P433
   SOMOGYI M, 1952, J BIOL CHEM, V195, P19
   SONG X X, 2013, JOURNAL, V10, P30
   STALL RE, 1984, PHYTOPATHOLOGY, V74, P373, DOI 10.1094/Phyto-74-373
   Szczeck MM, 1999, J PHYTOPATHOL, V147, P155, DOI 10.1046/j.1439-0434.1999.147003155.x
   Ting ASY, 2015, BIOCATAL AGRIC BIOTE, V4, P109, DOI 10.1016/j.bcab.2014.10.003
   Tsuge S, 2004, PHYTOPATHOLOGY, V94, P478, DOI 10.1094/PHYTO.2004.94.5.478
   Vavrina CS, 1996, 96 SW FLOR RES ED CT
   Wei G, 1991, PHYTOPATHOLOGY, V81, P1508, DOI DOI 10.1094/PHYT0-81-1508
   Xue D, 2013, CHEMOSPHERE, V93, P583, DOI 10.1016/j.chemosphere.2013.05.065
   Zhang S, 2001, PLANT DIS, V85, P879, DOI 10.1094/PDIS.2001.85.8.879
   张钰, 2012, [江苏农业科学, Jiangsu Agricultural Sciences], V40, P149
NR 55
TC 4
Z9 4
U1 5
U2 51
PU SPRINGER HEIDELBERG
PI HEIDELBERG
PA TIERGARTENSTRASSE 17, D-69121 HEIDELBERG, GERMANY
SN 0944-1344
EI 1614-7499
J9 ENVIRON SCI POLLUT R
JI Environ. Sci. Pollut. Res.
PD SEP
PY 2016
VL 23
IS 18
BP 18277
EP 18287
DI 10.1007/s11356-016-6798-7
PG 11
WC Environmental Sciences
SC Environmental Sciences & Ecology
GA DX5QH
UT WOS:000384435800037
PM 27272925
DA 2019-07-15
ER

PT J
AU Dias, DR
   Silva, MS
   de Souza, AC
   Magalhaes-Guedes, KT
   Ribeiro, FSD
   Schwan, RF
AF Dias, Disney Ribeiro
   Silva, Monique Suela
   de Souza, Angelica Cristina
   Magalhaes-Guedes, Karina Teixeira
   de Rezende Ribeiro, Fernanda Severo
   Schwan, Rosane Freitas
TI Vinegar Production from Jabuticaba (Myrciaria jaboticaba) Fruit Using
   Immobilized2 Acetic Acid Bacteria
SO FOOD TECHNOLOGY AND BIOTECHNOLOGY
LA English
DT Article
DE fruit vinegar; jabuticaba; alcoholic fermentation; acetic acid bacteria;
   immobilized cells
ID SACCHAROMYCES-CEREVISIAE; YEAST FERMENTATION; BALSAMIC VINEGAR; WINE
   PRODUCTION; SPIRIT VINEGAR; RED WINE; SP NOV.; IDENTIFICATION; AROMA;
   ACETOBACTER
AB Cell immobilization comprises the retention of metabolically active cells inside a polymeric matrix. In this study, the production of jabuticaba (Myrciaria jaboticaba) vinegar using immobilized Acetobacter aceti and Gluconobacter oxydans cells is proposed as a new method to prevent losses of jabuticaba fruit surplus. The pulp of jabuticaba was processed and Saccharomyces cerevisiae CCMA 0200 was used to ferment the must for jabuticaba wine production. Sugars, alcohols (ethanol and glycerol) and organic acids were assayed by high-performance liquid chromatography. Volatile compounds were determined by gas chromatography-flame ionization detector. The ethanol content of the produced jabuticaba wine was approx. 74.8 g/L (9.5 % by volume) after 168 h of fermentation. Acetic acid fermentation for vinegar production was performed using a mixed culture of immobilized A. aceti CCT 0190 and G. oxydans CCMA 0350 cells. The acetic acid yield was 74.4 % and productivity was 0.29 g/(L center dot h). The vinegar had particularly high concentrations of citric (6.67 g/L), malic (7.02 g/L) and succinic (5.60 g/L) acids. These organic acids give a suitable taste and flavour to the vinegar. Seventeen compounds (aldehydes, higher alcohols, terpene, acetate, diether, furans, acids, ketones and ethyl esters) were identified in the jabuticaba vinegar. In conclusion, vinegar was successfully produced from jabuticaba fruits using yeast and immobilized mixed cultures of A. aceti and G. oxydans. To the best of our knowledge, this is the first study to use mixed culture of immobilized cells for the production of jabuticaba vinegar.
C1 [Dias, Disney Ribeiro] Fed Univ Lavras UFLA, Dept Food Sci, Univ Campus, BR-37200000 Lavras, MG, Brazil.
   [Silva, Monique Suela; de Souza, Angelica Cristina; Magalhaes-Guedes, Karina Teixeira; de Rezende Ribeiro, Fernanda Severo; Schwan, Rosane Freitas] Fed Univ Lavras UFLA, Dept Biol, Univ Campus, BR-37200000 Lavras, MG, Brazil.
RP Dias, DR (reprint author), Fed Univ Lavras UFLA, Dept Food Sci, Univ Campus, BR-37200000 Lavras, MG, Brazil.
EM diasdr@dca.ufla.br
RI , Dias/M-1338-2013; Guedes, Karina Teixeira Magalhaes/N-1890-2013
OI , Dias/0000-0002-1010-1484; 
FU Coordination for the Improvement of Higher Education Personnel (CAPES -
   Coordenagdo de Aperfeicoamento de Pessoal de Nivel Superior); National
   Council for Scientific and Technological Development (CNPq - Conselho
   Nacional de Desenvolvimento Cientifico e Tecnologico); Foundation for
   Research Support of the State of Minas Gerais (FAPEMIG - Fundacao de
   Amparo a Pesquisa do Estado de Minas Gerais)
FX The authors thank the Coordination for the Improvement of Higher
   Education Personnel (CAPES - Coordenagdo de Aperfeicoamento de Pessoal
   de Nivel Superior), the National Council for Scientific and
   Technological Development (CNPq - Conselho Nacional de Desenvolvimento
   Cientifico e Tecnologico), and the Foundation for Research Support of
   the State of Minas Gerais (FAPEMIG - Fundacao de Amparo a Pesquisa do
   Estado de Minas Gerais) for financial support and scholarships.
CR Ameyapoh Y, 2010, Pak J Biol Sci, V13, P132, DOI 10.3923/pjbs.2010.132.137
   Andersen O, 1988, BRAZILIAN WILD FRUIT, P130
   [Anonymous], 1992, 96019 AOAC
   [Anonymous], 2015, COMPL POL GUID CPG
   [Anonymous], 1992, 93214C AOAC
   Asquieri ER, 2009, CIENCIA TECNOL ALIME, V29, P896, DOI 10.1590/S0101-20612009000400030
   Ayad EHE, 2009, FOOD MICROBIOL, V26, P533, DOI 10.1016/j.fm.2009.03.007
   Barros RS, 1996, SCI HORTIC-AMSTERDAM, V66, P209, DOI 10.1016/S0304-4238(96)00910-7
   Boffo EF, 2009, LWT-FOOD SCI TECHNOL, V42, P1455, DOI 10.1016/j.lwt.2009.05.008
   Callejon RM, 2009, FOOD CHEM, V113, P1252, DOI 10.1016/j.foodchem.2008.08.027
   Callejon RM, 2008, J AGR FOOD CHEM, V56, P8086, DOI 10.1021/jf800903n
   Carr J. G., 1979, IDENTIFICATION METHO, P33
   Castro C, 2013, INT J SYST EVOL MICR, V63, P1119, DOI 10.1099/ijs.0.043414-0
   Cavalcanti RN, 2011, PROC FOOD SCI, V1, P1672, DOI 10.1016/j.profoo.2011.09.247
   Chirife J, 2011, FOOD BIOPROCESS TECH, V4, P1505, DOI 10.1007/s11947-009-0235-6
   Czerny M, 2008, EUR FOOD RES TECHNOL, V228, P265, DOI 10.1007/s00217-008-0931-x
   DELEY J, 1959, J GEN MICROBIOL, V21, P352, DOI 10.1099/00221287-21-2-352
   Dias DR, 2007, INT J FOOD SCI TECH, V42, P319, DOI 10.1111/j.1365-2621.2006.01226.x
   Domizio P, 2007, INT J FOOD MICROBIOL, V115, P281, DOI 10.1016/j.ijfoodmicro.2006.10.052
   Donadio LC, 2009, TROPICAL FRUIT CROP, P239
   Duarte WF, 2010, FOOD RES INT, V43, P2303, DOI 10.1016/j.foodres.2010.08.003
   Duarte WF, 2010, LWT-FOOD SCI TECHNOL, V43, P1564, DOI 10.1016/j.lwt.2010.03.010
   Duarte WF, 2011, J FOOD SCI, V76, pC782, DOI 10.1111/j.1750-3841.2011.02169.x
   Duarte W, 2009, J IND MICROBIOL BIOT, V36, P557, DOI 10.1007/s10295-009-0526-y
   Dufours JP, 2003, YEASTS IN FOOD, P347
   FAO, 1998, FAO AGR SERVICES B, V134
   Fernandez-Perez R, 2010, FOOD MICROBIOL, V27, P973, DOI 10.1016/j.fm.2010.05.020
   Fleet GH, 2008, FEMS YEAST RES, V8, P979, DOI 10.1111/j.1567-1364.2008.00427.x
   Gullo M, 2006, INT J FOOD MICROBIOL, V106, P209, DOI 10.1016/j.ijfoodmicro.2005.06.024
   Guo XW, 2010, APPL BIOCHEM BIOTECH, V160, P532, DOI 10.1007/s12010-008-8412-z
   Hidalgo C, 2012, FOOD MICROBIOL, V30, P98, DOI 10.1016/j.fm.2011.12.017
   Hidalgo C., 2010, INT J WINE RES, V2, P55
   Hutkins R, 2006, MICROBIOLOGY TECHNOL, P301
   Jalili H, 2010, ELECTRON J BIOTECHN, V13, DOI 10.2225/vol13-issue3-fulltext-4
   Jang YK, 2015, J MICROBIOL BIOTECHN, V25, P217, DOI 10.4014/jmb.1408.08021
   Kocher GS, 2006, J I BREWING, V112, P264, DOI 10.1002/j.2050-0416.2006.tb00722.x
   Kourkoutas Y, 2001, J AGR FOOD CHEM, V49, P1417, DOI 10.1021/jf000942n
   Maal KB, 2010, WORLD ACAD SCI ENG T, V4, P162
   Magallhaes MM, 1996, SCI HORTIC-AMSTERDAM, V66, P17, DOI 10.1016/0304-4238(96)00911-9
   Mamlouk D, 2013, INDIAN J MICROBIOL, V53, P377, DOI 10.1007/s12088-013-0414-z
   Mas A, 2014, SCI WORLD J, DOI 10.1155/2014/394671
   Meilgaard MC, 1975, MBAA TECH Q, V12, P151, DOI DOI 10.1007/978-3-662-09768-7_3
   MILLER GL, 1959, ANAL CHEM, V31, P426, DOI 10.1021/ac60147a030
   MIYAKE T, 1993, J AGR FOOD CHEM, V41, P1968, DOI 10.1021/jf00035a028
   Morales ML, 2002, J AGR FOOD CHEM, V50, P3173, DOI 10.1021/jf011313w
   Natera R, 2003, J AGR FOOD CHEM, V51, P3345, DOI 10.1021/jf021180u
   Nurgel C, 2002, J IND MICROBIOL BIOT, V29, P28, DOI 10.1038/sj.jim.7000258
   Oliveira MES, 2011, FOOD RES INT, V44, P2391, DOI 10.1016/j.foodres.2011.02.028
   PARK YS, 1989, J FERMENT BIOENG, V68, P315, DOI 10.1016/0922-338X(89)90004-4
   Perestrelo R, 2006, ANAL CHIM ACTA, V563, P154, DOI 10.1016/j.aca.2005.10.023
   Plessi M, 2014, OXFORD HDB FOOD FERM, P345
   Puerari C, 2012, FOOD RES INT, V48, P634, DOI 10.1016/j.foodres.2012.06.005
   Ribereau-Gayon P., 2006, HDB ENOLOGY MICROBIO, V1, P1
   Ribereau-Gayon P., 2006, HDB ENOLOGY CHEM WIN, V2, P51, DOI DOI 10.1002/0470010398.ch2
   Romano P, 1996, APPL ENVIRON MICROB, V62, P309
   SAEKI A, 1993, J FERMENT BIOENG, V75, P232, DOI 10.1016/0922-338X(93)90124-Q
   Santos D. T., 2009, Pharmacognosy Reviews, V3, P127
   Schwan RF, 2004, CRIT REV FOOD SCI, V44, P205, DOI 10.1080/10408690490464104
   Siebert TE, 2005, ANAL BIOANAL CHEM, V381, P937, DOI 10.1007/s00216-004-2992-4
   Slapsak N, 2013, SYST APPL MICROBIOL, V36, P17, DOI 10.1016/j.syapm.2012.11.001
   Stornik A, 2016, FOOD TECHNOL BIOTECH, V54, P113, DOI 10.17113/ftb.54.01.16.4082
   Su MS, 2010, FOOD CHEM, V119, P923, DOI 10.1016/j.foodchem.2009.07.053
   Tesfaye W, 2002, TRENDS FOOD SCI TECH, V13, P12, DOI 10.1016/S0924-2244(02)00023-7
   Torija MJ, 2010, FOOD MICROBIOL, V27, P257, DOI 10.1016/j.fm.2009.10.001
   Trcek J, 1999, FOOD TECHNOL BIOTECH, V37, P113
   Trcek J, 1997, FOOD TECHNOL BIOTECH, V35, P63
   Trcek J, 2015, INT J FOOD MICROBIOL, V196, P137, DOI 10.1016/j.ijfoodmicro.2014.12.003
   Ubeda C, 2011, FOOD RES INT, V44, P259, DOI 10.1016/j.foodres.2010.10.025
   VANDENDOOL H, 1963, J CHROMATOGR, V11, P463, DOI 10.1016/S0021-9673(01)80947-X
   Yamada Y, 2012, J GEN APPL MICROBIOL, V58, P397, DOI 10.2323/jgam.58.397
   Yetiman AE, 2015, INT J FOOD MICROBIOL, V204, P9, DOI 10.1016/j.ijfoodmicro.2015.03.013
NR 71
TC 3
Z9 3
U1 0
U2 31
PU FACULTY FOOD TECHNOLOGY BIOTECHNOLOGY
PI ZAGREB
PA UNIV ZAGREB, KACIECEVA 23, 41000 ZAGREB, CROATIA
SN 1330-9862
EI 1334-2606
J9 FOOD TECHNOL BIOTECH
JI Food Technol. Biotechnol.
PD JUL-SEP
PY 2016
VL 54
IS 3
BP 351
EP 359
DI 10.17113/ftb.54.03.16.4416
PG 9
WC Biotechnology & Applied Microbiology; Food Science & Technology
SC Biotechnology & Applied Microbiology; Food Science & Technology
GA DW4TN
UT WOS:000383636000012
PM 27956867
OA DOAJ Gold, Green Published
DA 2019-07-15
ER

PT J
AU Chen, HY
   Chen, T
   Giudici, P
   Chen, FS
AF Chen, Hengye
   Chen, Tao
   Giudici, Paolo
   Chen, Fusheng
TI Vinegar Functions on Health: Constituents, Sources, and Formation
   Mechanisms
SO COMPREHENSIVE REVIEWS IN FOOD SCIENCE AND FOOD SAFETY
LA English
DT Review
DE vinegar; functional properties; functional ingredients; blood glucose
   control; lipid metabolism regulation; anticancer
ID TRADITIONAL BALSAMIC VINEGAR; APPLE CIDER VINEGAR; GREEN TEA CATECHINS;
   ACETIC-ACID; UNPOLISHED RICE; ANTIOXIDANT ACTIVITY; ESCHERICHIA-COLI;
   IN-VITRO; LIPID-PEROXIDATION; PHENOLIC-COMPOUNDS
AB Vinegars are one of only a few acidic condiments throughout the world. Vinegars can mainly be considered grain vinegars and fruit vinegars, according to the raw materials used. Both grain vinegars and fruit vinegars, which are fermented by traditional methods, possess a variety of physiological functions, such as antibacteria, anti-infection, antioxidation, blood glucose control, lipid metabolism regulation, weight loss, and anticancer activities. The antibacteria and anti-infection abilities of vinegars are mainly due to the presence of organic acids, polyphenols, and melanoidins. The polyphenols and melanoidins also provide the antioxidant abilities of vinegars, which are produced from the raw materials and fermentation processes, respectively. The blood glucose control, lipid metabolism regulation, and weight loss capabilities from vinegars are mainly due to acetic acid. Besides caffeoylsophorose (inhibits disaccharidase) and ligustrazine (improves blood circulation), other functional ingredients present in vinegars provide certain health benefits as well. Regarding anticancer activities, several grain vinegars strongly inhibit the growth of some cancer cells in vivo or in vitro, but related functional ingredients remain largely unknown, except tryptophol in Japanese black soybean vinegar. Considering the discovering of various functional ingredients and clarifying their mechanisms, some vinegars could be functional foods or even medicines, depending on a number of proofs that demonstrate these constituents can cure chronic diseases such as diabetes or cardiovascular problems.
C1 [Chen, Hengye; Chen, Tao; Chen, Fusheng] Huazhong Agr Univ, Key Lab Environm Correlat Dietol, Wuhan 430070, Hubei Province, Peoples R China.
   [Chen, Hengye; Chen, Tao; Chen, Fusheng] Huazhong Agr Univ, Coll Food Sci & Technol, Wuhan 430070, Hubei Province, Peoples R China.
   [Giudici, Paolo] Univ Modena & Reggio Emilia, Dept Life Sci, Via Amendola 2, I-42122 Reggio Emilia, Italy.
RP Chen, FS (reprint author), Huazhong Agr Univ, Key Lab Environm Correlat Dietol, Wuhan 430070, Hubei Province, Peoples R China.; Chen, FS (reprint author), Huazhong Agr Univ, Coll Food Sci & Technol, Wuhan 430070, Hubei Province, Peoples R China.
EM chenfs@mail.hzau.edu.cn
FU Programs of International S & T Cooperation, Ministry of Science and
   Technology, People's Republic of China [2014DFG32380]; Fundamental
   Research Funds for the Central Universities [2013PY006, 2014PY034,
   2662015PY167]; Wuhan Science & Technology Bureau [2015030809020368]
FX The authors have declared that no conflicting interest exists. This
   review was supported by Programs of International S & T Cooperation,
   Ministry of Science and Technology, People's Republic of China (no.
   2014DFG32380) and the Fundamental Research Funds for the Central
   Universities (nos. 2013PY006, 2014PY034, and 2662015PY167), and the
   project of Wuhan Science & Technology Bureau (no. 2015030809020368).
CR Alakomi HL, 2000, APPL ENVIRON MICROB, V66, P2001, DOI 10.1128/AEM.66.5.2001-2005.2000
   Aminifarshidmehr N, 1996, AM J OTOL, V17, P24
   Andlauer W, 2000, J AGR FOOD CHEM, V48, P3533, DOI 10.1021/jf000010j
   [Anonymous], 1977, NEW MED J, V4, P45
   AXE DD, 1995, BIOTECHNOL BIOENG, V47, P8, DOI 10.1002/bit.260470103
   Aykin E, 2015, J AM COLL NUTR, V34, P80, DOI 10.1080/07315724.2014.896230
   Baba N, 2013, NUTR CANCER, V65, P1093, DOI 10.1080/01635581.2013.815234
   Beheshti Z, 2012, LIFE SCI J, V9, P2431
   Bertelli D, 2015, FOOD ANAL METHOD, V8, P371, DOI 10.1007/s12161-014-9902-y
   BRIGHENTI F, 1995, EUR J CLIN NUTR, V49, P242
   Brogden KA, 2005, NAT REV MICROBIOL, V3, P238, DOI 10.1038/nrmicro1098
   Brul S, 1999, INT J FOOD MICROBIOL, V50, P1, DOI 10.1016/S0168-1605(99)00072-0
   Budak HN, 2010, J SCI FOOD AGR, V90, P2021, DOI 10.1002/jsfa.4047
   Budak NH, 2014, J FOOD SCI, V79, pR757, DOI 10.1111/1750-3841.12434
   CAUVIN C, 1983, ANNU REV PHARMACOL, V23, P373, DOI 10.1146/annurev.pa.23.040183.002105
   Cerezo AB, 2010, FOOD RES INT, V43, P1577, DOI 10.1016/j.foodres.2010.03.006
   Chang JM, 2007, FOOD MICROBIOL, V24, P745, DOI 10.1016/j.fm.2007.03.005
   Chen F, 2015, ACETIC ACID BACTERIA, V4, P17
   Chen HY, 2016, INT J FOOD PROP, V19, P1183, DOI 10.1080/10942912.2015.1075216
   [成冰 Cheng Bing], 2013, [食品科学, Food Science], V34, P223
   CHERRINGTON CA, 1991, ADV MICROB PHYSIOL, V32, P87, DOI 10.1016/S0065-2911(08)60006-5
   de Dios Lozano Juan, 2012, J MED PLANTS RES, V6, P4135
   Dickschat JS, 2010, EUR J ORG CHEM, P2687, DOI 10.1002/ejoc.201000155
   EBIHARA K, 1988, AGR BIOL CHEM TOKYO, V52, P1311
   Entani E, 1998, J FOOD PROTECT, V61, P953, DOI 10.4315/0362-028X-61.8.953
   Fan JF, 2009, J AGR FOOD CHEM, V57, P8683, DOI 10.1021/jf901680y
   Fushimi T, 2006, BRIT J NUTR, V95, P916, DOI 10.1079/BJN20061740
   Fushimi T, 2007, BR J NUTR, V94, P714
   Garcia-Parrilla MC, 1999, FOOD RES INT, V32, P433, DOI 10.1016/S0963-9969(99)00105-2
   Gradisar H, 2007, J MED CHEM, V50, P264, DOI 10.1021/jm060817o
   Gu XM, 2012, ACTA DIABETOL, V49, P185, DOI 10.1007/s00592-010-0184-6
   [郭燕 Guo Yan], 2012, [食品科学, Food Science], V33, P227
   Hattori M, 2010, BIOSCI BIOTECH BIOCH, V74, P2158, DOI 10.1271/bbb.100486
   He ZY, 2004, CHIN CONDIMENT, V2, P36
   Hindi NKK, 2013, AM J PHYTOMED CLIN T, V1, P42
   Hirshfield Irvin N., 2003, Science Progress, V86, P245, DOI 10.3184/003685003783238626
   Hlebowicz J, 2007, BMC GASTROENTEROL, V7, DOI 10.1186/1471-230X-7-46
   Iizuka M, 2010, J NUTR SCI VITAMINOL, V56, P421, DOI 10.3177/jnsv.56.421
   Inagaki S, 2007, BIOSCI BIOTECH BIOCH, V71, P371, DOI 10.1271/bbb.60336
   Jeong CH, 2009, FOOD SCI BIOTECHNOL, V18, P1258
   Johnston Carol S, 2009, Diabetes Res Clin Pract, V84, pe15, DOI 10.1016/j.diabres.2009.02.005
   Johnston CS, 2010, ANN NUTR METAB, V56, P74, DOI 10.1159/000272133
   Johnston CS, 2005, J AM DIET ASSOC, V105, P1939, DOI 10.1016/j.jada.2005.07.012
   Jung HH, 2002, J LARYNGOL OTOL, V116, P176, DOI 10.1258/0022215021910474
   Kadas Z, 2014, J FOOD NUTR RES, V2, P539
   Kishi M, 1999, BIOSCI BIOTECH BIOCH, V63, P905, DOI 10.1271/bbb.63.905
   Kondo T, 2009, BIOSCI BIOTECH BIOCH, V73, P1837, DOI 10.1271/bbb.90231
   Kondo T, 2009, J AGR FOOD CHEM, V57, P5982, DOI 10.1021/jf900470c
   KOSUGE T, 1971, AGR BIOL CHEM TOKYO, V35, P693, DOI 10.1080/00021369.1971.10859981
   KOSUGE T, 1962, NATURE, V193, P776, DOI 10.1038/193776a0
   Kyro C, 2015, BREAST CANCER RES TR, V154, P389, DOI 10.1007/s10549-015-3595-9
   Leeman M, 2005, EUR J CLIN NUTR, V59, P1266, DOI 10.1038/sj.ejcn.1602238
   Li Bo, 2009, Journal of Northwest A & F University - Natural Science Edition, V37, P194
   [李晓娇 Li Xiaojiao], 2013, [食品与发酵工业, Food and Fermentation Industries], V39, P186
   Liljeberg H, 1998, EUR J CLIN NUTR, V52, P368, DOI 10.1038/sj.ejcn.1600572
   LIN HC, 1990, AM J PHYSIOL, V259, pG1025
   [刘兰涛 Liu Lantao], 2015, [食品科学, Food Science], V36, P141
   [刘璐 Liu Lu], 2015, [西北农业学报, Acat Agriculturae Boreali-Occidentalis Sinica], V24, P28
   Lu PJ, 2002, CHINA CONDIMENT, V10, P8
   [马挺军 Ma Tingjun], 2010, [中国粮油学报, Journal of the Chinese Cereals and Oils Association], V25, P42
   Matsui T, 2014, BIOSCI BIOTECH BIOCH, V68, P2239
   MCLAGGAN D, 1994, J BIOL CHEM, V269, P1911
   Mimura A, 2004, BIOFACTORS, V22, P93, DOI 10.1002/biof.5520220118
   Mitrou Panayota, 2010, Diabetes Care, V33, pe27, DOI 10.2337/dc09-1354
   Moon YJ, 2008, J MED FOOD, V11, P38, DOI 10.1089/jmf.2007.071
   Nakamura K, 2010, J AGR FOOD CHEM, V58, P10124, DOI 10.1021/jf100054n
   Nanda K, 2004, J EXP CLIN CANC RES, V23, P69
   Nishidai S, 2000, BIOSCI BIOTECH BIOCH, V64, P1909, DOI 10.1271/bbb.64.1909
   Ochoa-Zarzosa A, 2009, MICROB PATHOGENESIS, V47, P1, DOI 10.1016/j.micpath.2009.04.006
   Ogawa N, 2000, J NUTR, V130, P507
   Ostman E, 2005, EUR J CLIN NUTR, V59, P983, DOI 10.1038/sj.ejcn.1602197
   Pazuch Catiussa Maiara, 2015, Cientifica (Jaboticabal), V43, P302, DOI 10.15361/1984-5529.2015v43n4p302-308
   Peng YT, 2014, CANCER RES, V74, DOI 10.1158/1538-7445.AM2014-2121
   Perron NR, 2009, CELL BIOCHEM BIOPHYS, V53, P75, DOI 10.1007/s12013-009-9043-x
   Petsiou EI, 2014, NUTR REV, V72, P651, DOI 10.1111/nure.12125
   Plessi M, 2006, J FOOD COMPOS ANAL, V19, P49, DOI 10.1016/J.JFCA.2004.10.008
   Ren ZQ, 2012, J ETHNOPHARMACOL, V144, P555, DOI 10.1016/j.jep.2012.09.037
   RiceEvans CA, 1996, FREE RADICAL BIO MED, V20, P933, DOI 10.1016/0891-5849(95)02227-9
   RIZZI GP, 1972, J AGR FOOD CHEM, V20, P1081, DOI 10.1021/jf60183a022
   RODRIGUEZ MAR, 1992, J CHROMATOGR SCI, V30, P433, DOI 10.1093/chromsci/30.11.433
   Roe AJ, 1998, J BACTERIOL, V180, P767
   Rufian-Henares JA, 2008, J AGR FOOD CHEM, V56, P2357, DOI [10.1021/jf073300, 10.1021/jf073300+]
   Rufian-Henares JA, 2009, J AGR FOOD CHEM, V57, P432, DOI 10.1021/jf8027842
   Sakakibara S, 2006, BIOCHEM BIOPH RES CO, V344, P597, DOI 10.1016/j.bbrc.2006.03.176
   Sakakibara S, 2010, BIOSCI BIOTECH BIOCH, V74, P1055, DOI 10.1271/bbb.90953
   Sang SM, 2007, FREE RADICAL BIO MED, V43, P362, DOI 10.1016/j.freeradbiomed.2007.04.008
   Schaefer S, 2006, MOL NUTR FOOD RES, V50, P24, DOI 10.1002/mnfr.200500136
   Seki T, 2004, BIOFACTORS, V22, P103, DOI 10.1002/biof.5520220120
   Sengun IY, 2004, INT J FOOD MICROBIOL, V96, P301, DOI 10.1016/j.ijfoodmicro.2004.04.010
   Setorki M, 2010, LIPIDS HEALTH DIS, V9, DOI 10.1186/1476-511X-9-10
   Shimoji Y, 2004, NUTR CANCER, V49, P170, DOI 10.1207/s15327914nc4902_8
   Shimoji Y, 2003, J EXP CLIN CANC RES, V22, P591
   Shimoji Y, 2002, J AGR FOOD CHEM, V50, P6501, DOI 10.1021/jf020458f
   Shishehbor F, 2008, Pak J Biol Sci, V11, P2634, DOI 10.3923/pjbs.2008.2634.2638
   Shukla Y, 2011, ANN NY ACAD SCI, V1215, P1, DOI 10.1111/j.1749-6632.2010.05870.x
   Sirk TW, 2008, J AGR FOOD CHEM, V56, P7750, DOI 10.1021/jf8013298
   Solieri L, 2009, VINEGARS WORLD
   Soltan SSA, 2012, LIFE SCI J, V9, P2141
   Tagliazucchi D, 2008, EUR FOOD RES TECHNOL, V227, P835, DOI 10.1007/s00217-007-0794-6
   Tagliazucchi D, 2010, J FOOD BIOCHEM, V34, P1061, DOI 10.1111/j.1745-4514.2010.00349.x
   Taguri T, 2006, BIOL PHARM BULL, V29, P2226, DOI 10.1248/bpb.29.2226
   Verzelloni E, 2007, FOOD CHEM, V105, P564, DOI 10.1016/j.foodchem.2007.04.014
   Verzelloni E, 2010, FOOD CHEM TOXICOL, V48, P2097, DOI 10.1016/j.fct.2010.05.010
   Wang HY, 2011, FOOD CHEM, V128, P573, DOI 10.1016/j.foodchem.2011.03.075
   [王利胜 WANG Li-sheng], 2009, [中草药, Chinese Traditional and Herbal Drugs], V40, P935
   Wei ZP, 2005, CHINA BREWING, V12, P5
   White AM, 2007, DIABETES CARE, V30, P2814, DOI 10.2337/dc07-1062
   Wu D, 2013, TOHOKU J EXP MED, V230, P17, DOI 10.1620/tjem.230.17
   Xibib Sun, 2003, Asian Pac J Cancer Prev, V4, P119
   Xu Q.P., 2003, CHINA CONDIMENT, V12, P11
   [徐清萍 XU Qingping], 2005, [食品科学, Food Science], V26, P205
   Xu QP, 2008, VINEGAR PRODUCTION T
   Yamashita H, 2007, BIOSCI BIOTECH BIOCH, V71, P1236, DOI 10.1271/bbb.60668
   Yamashita H, 2009, BIOSCI BIOTECH BIOCH, V73, P570, DOI 10.1271/bbb.80634
   Yang L, 2014, J AGR FOOD CHEM, V62, P8616, DOI 10.1021/jf501690e
   Yoda Yoshiyuki, 2004, Journal of Infection and Chemotherapy, V10, P55, DOI 10.1007/s10156-003-0284-0
   Yuan R, 2011, LIQUOR MAKING, V38, P42
   Zamora-Ros R, 2015, EUR J NUT, P1
   [张军 Zhang Jun], 2011, [畜牧兽医学报, Acta Veterinaria et Zootechnica Sinica], V42, P323
   Zhang Li, 2007, Journal of Northwest A & F University - Natural Science Edition, V35, P227
   Zhou X B, 1985, Yao Xue Xue Bao, V20, P334
NR 121
TC 17
Z9 18
U1 14
U2 135
PU WILEY
PI HOBOKEN
PA 111 RIVER ST, HOBOKEN 07030-5774, NJ USA
SN 1541-4337
J9 COMPR REV FOOD SCI F
JI Compr. Rev. Food. Sci. Food Saf.
PD NOV
PY 2016
VL 15
IS 6
BP 1124
EP 1138
DI 10.1111/1541-4337.12228
PG 15
WC Food Science & Technology
SC Food Science & Technology
GA DZ4SO
UT WOS:000385850300009
OA Bronze
DA 2019-07-15
ER

PT J
AU Lee, S
   Jang, JK
   Park, YS
AF Lee, Sulhee
   Jang, Jae Kweon
   Park, Young-Seo
TI Fed-batch fermentation of onion vinegar using Acetobacter tropicalis
SO FOOD SCIENCE AND BIOTECHNOLOGY
LA English
DT Article
DE onion; vinegar; fermentation; acetic acid bacteria; fed-batch
ID CORN STEEP LIQUOR; FIBRINOLYTIC-ACTIVITY
AB To produce onion vinegar with high efficiency, various fermentation conditions, such as varying initial ethanol concentrations and the addition of ethanol or onion juice were optimized. Acetobacter tropicalis KFCC 11476P consumed ethanol at a rate of 0.125-0.140 g/h when the initial ethanol concentrations were 4, 5, and 6%, and the acidity of the fermentation broth reached the maximum level when the ethanol was completely starved. In the case of fed-batch fermentation with continuous feeding, when a small amount of ethanol and onion juice was continuously supplied into the broth after 30 h of fermentation, the acidity continued to increase up to 4.5% at 45 h. All the while, the remaining ethanol content of the fermentation broth was 1.13-1.69%. The maximum acidity of onion vinegar in the pilot-scale fermenter reached 4.6% at 48 h of which fermentation speed was five times faster than the general standard.
C1 [Lee, Sulhee; Park, Young-Seo] Gachon Univ, Dept Food Sci & Biotechnol, Seongnam 13120, Gyeonggi, South Korea.
   [Jang, Jae Kweon] Chungkang Coll Cultural Ind, Sch Food, Inchon 17390, South Korea.
RP Park, YS (reprint author), Gachon Univ, Dept Food Sci & Biotechnol, Seongnam 13120, Gyeonggi, South Korea.
EM ypark@gachon.ac.kr
CR Casale M, 2006, ANAL CHIM ACTA, V557, P360, DOI 10.1016/j.aca.2005.10.063
   GUPTA NN, 1966, INDIAN J MED RES, V54, P48
   Hi Sheo, 1993, J KOREAN SOC FOOD SC, V22, P138
   Huh K, 1985, EXP MOL MED, V18, P209
   Ito T, 1991, J APPL MICROBIOL, V36, P295
   Jeong YJ, 2000, FOOD IND NUTR, V5, P53
   Kim KJ, 1997, KOREAN J PHYS ED, V36, P102
   Kim M, 2011, THESIS
   Kim S. W., 2008, J LIFE SCI, V18, P1410
   Kwak YS, 2015, THESIS
   Lee YC, 1998, MICROBIOL BIOTECHNOL, V20, P663
   Maddipati P, 2011, BIORESOURCE TECHNOL, V102, P6494, DOI 10.1016/j.biortech.2011.03.047
   Maselli JA, 1984, U.S. patent, Patent No. [06,447,047, 06447047]
   MENON IS, 1968, BRIT MED J, V3, P351, DOI 10.1136/bmj.3.5614.351
   Park J, 2007, THESIS
   Park P. S., 1991, Journal of the Korean Society of Food and Nutrition, V20, P121
   Park PS, 1992, J KOREAN SOC FOOD NU, V21, P367
   Park PS, 1994, J KOR SOC FOOD NUTR, V23, P750
   Qi ZL, 2014, PROCESS BIOCHEM, V49, P1063, DOI 10.1016/j.procbio.2014.03.018
   Qi ZL, 2013, J FOOD ENG, V116, P304, DOI 10.1016/j.jfoodeng.2012.12.029
   Shin JS, 2002, KOREAN J FOOD SCI TE, V34, P1079
   SOMOGYI M, 1952, J BIOL CHEM, V195, P19
   Wang F, 2014, BIORESOURCE TECHNOL, V166, P602, DOI 10.1016/j.biortech.2014.05.068
   Yukimichi K, 1987, NIPPON SHOKUHIN KOGY, V34, P592
NR 24
TC 0
Z9 0
U1 1
U2 14
PU KOREAN SOCIETY FOOD SCIENCE & TECHNOLOGY-KOSFOST
PI SEOUL
PA #605, KOREA SCI TECHNOL CENT, 635-4 YEOKSAM-DONG, KANGNAM-GU, SEOUL,
   135-703, SOUTH KOREA
SN 1226-7708
EI 2092-6456
J9 FOOD SCI BIOTECHNOL
JI Food Sci. Biotechnol.
PD OCT
PY 2016
VL 25
IS 5
BP 1407
EP 1411
DI 10.1007/s10068-016-0219-z
PG 5
WC Food Science & Technology
SC Food Science & Technology
GA EB6XR
UT WOS:000387529400025
PM 30263423
OA Green Published
DA 2019-07-15
ER

PT J
AU Kim, H
   Lee, H
   Shin, KS
AF Kim, Hoon
   Lee, Ho
   Shin, Kwang-Soon
TI Intestinal immunostimulatory activity of neutral polysaccharide isolated
   from traditionally fermented Korean brown rice vinegar
SO BIOSCIENCE BIOTECHNOLOGY AND BIOCHEMISTRY
LA English
DT Article
DE brown rice vinegar; polysaccharide; Peyer's patch (PP); intestinal
   immune system; immunoglobulin A
ID IN-VITRO; PERSIMMON VINEGAR; UNPOLISHED RICE; IMMUNE-SYSTEM; GUT;
   SECRETION; BACTERIA; KUROSU; MICE; VIVO
AB In this study, diverse intestinal immunostimulatory activities were demonstrated for polysaccharides (KBV-CP) isolated from Korean brown rice vinegar. Monosaccharide composition analysis indicated that KBV-CP was composed mainly of neutral sugar units, primarily glucose and mannose. In vitro, KBV-CP significantly augmented the productions of immunoglobulin A (IgA) and IgA-related cytokines such as interleukin-6 (IL-6) and transforming growth factor- (TGF-) in a dose-dependent manner. Furthermore, results of an in vitro co-culture system of intestinal Caco-2 cells and RAW 264.7 macrophage cells suggested that KBV-CP is not only cytotoxic to Caco-2 cells but also capable of being transported across the small intestinal barrier. Oral administration of KBV-CP every other day for 20days induced the IgA production by Peyer's patch cells as well as in intestinal fluid and fecal extract. In addition, the production of IgA-related cytokines such as TGF- and IL-6, and granulocyte macrophage colony-stimulating factor was triggered.
C1 [Kim, Hoon; Lee, Ho; Shin, Kwang-Soon] Kyonggi Univ, Dept Food Sci & Biotechnol, Suwon, South Korea.
   [Kim, Hoon] Korea Univ, Dept Integrated Biomed & Life Sci, Seoul, South Korea.
RP Shin, KS (reprint author), Kyonggi Univ, Dept Food Sci & Biotechnol, Suwon, South Korea.
EM ksshin@kyonggi.ac.kr
FU Globalization of Korean Foods R&D Program of the Ministry of
   Agriculture, Food, and Rural Affairs
FX This work was supported by the 2013 Globalization of Korean Foods R&D
   Program of the Ministry of Agriculture, Food, and Rural Affairs.
CR Artursson P, 2001, ADV DRUG DELIVER REV, V46, P27, DOI 10.1016/S0169-409X(00)00128-9
   Brandtzaeg P, 2010, IMMUNOL INVEST, V39, P303, DOI 10.3109/08820131003680369
   Cerutti A, 2008, NAT REV IMMUNOL, V8, P421, DOI 10.1038/nri2322
   Chan GCF, 2009, J HEMATOL ONCOL, V2, DOI 10.1186/1756-8722-2-25
   Courts Fraser L., 2013, PharmaNutrition, V1, P22, DOI 10.1016/j.phanu.2012.12.001
   de Kivit S, 2011, EUR J PHARMACOL, V668, pS124, DOI 10.1016/j.ejphar.2011.05.086
   Flint HJ, 2008, NAT REV MICROBIOL, V6, P121, DOI 10.1038/nrmicro1817
   Forchielli ML, 2005, BRIT J NUTR, V93, pS41, DOI 10.1079/BJN20041356
   He B, 2007, IMMUNITY, V26, P812, DOI 10.1016/j.immuni.2007.04.014
   Heinrich PC, 2003, BIOCHEM J, V374, P1, DOI 10.1042/BJ20020407
   Huang X, 2015, CRIT REV FO IN PRESS
   Ishikawa T, 2009, BIOSCI BIOTECH BIOCH, V73, P677, DOI 10.1271/bbb.80733
   JONES TM, 1972, PLANT PHYSIOL, V49, P926, DOI 10.1104/pp.49.6.926
   Kim H, 2016, INT J BIOL MACROMOL, V89, P319, DOI 10.1016/j.ijbiomac.2016.04.060
   Kim KM, 2015, NUTR RES PRACT, V9, P3, DOI 10.4162/nrp.2015.9.1.3
   Lai VMF, 2007, FOOD CHEM, V101, P1205, DOI 10.1016/j.foodchem.2006.03.024
   Lee MY, 2015, J KOREAN SOC APPL BI, V58, P867, DOI 10.1007/s13765-015-0117-8
   Lull C, 2005, MEDIAT INFLAMM, P63, DOI 10.1155/MI.2005.63
   Macpherson AJ, 2008, MUCOSAL IMMUNOL, V1, P11, DOI 10.1038/mi.2007.6
   Manning L ., 2015, CRIT REV FO IN PRESS
   Mantis NJ, 2011, MUCOSAL IMMUNOL, V4, P603, DOI 10.1038/mi.2011.41
   Matsushita H, 2008, INT J MOL MED, V22, P243, DOI 10.3892/ijmm_00000015
   Mohan BH, 2010, LWT-FOOD SCI TECHNOL, V43, P784, DOI 10.1016/j.lwt.2010.01.002
   Nishidai S, 2000, BIOSCI BIOTECH BIOCH, V64, P1909, DOI 10.1271/bbb.64.1909
   Pang G., 2012, FOOD SCI HUMAN WELLN, V1, P26, DOI DOI 10.1016/J.FSHW.2012.10.001
   Park KM, 2013, NUTR RES PRACT, V7, P453, DOI 10.4162/nrp.2013.7.6.453
   Paulsen BS, 2001, CURR ORG CHEM, V5, P939, DOI 10.2174/1385272013374987
   Pelley RP, 2000, CRIT REV ONCOGENESIS, V11, P189
   Peters M, 2001, EXP HEMATOL, V29, P146, DOI 10.1016/S0301-472X(00)00650-0
   Ramberg JE, 2010, NUTR J, V9, DOI 10.1186/1475-2891-9-54
   Sato A, 2003, J IMMUNOL, V171, P3684, DOI 10.4049/jimmunol.171.7.3684
   Scheller HV, 2010, ANNU REV PLANT BIOL, V61, P263, DOI 10.1146/annurev-arplant-042809-112315
   Schepetkin IA, 2006, INT IMMUNOPHARMACOL, V6, P317, DOI 10.1016/j.intimp.2005.10.005
   Shimoji Y, 2002, J AGR FOOD CHEM, V50, P6501, DOI 10.1021/jf020458f
   SONODA E, 1989, J EXP MED, V170, P1415, DOI 10.1084/jem.170.4.1415
   Vacek A, 2007, INT IMMUNOPHARMACOL, V7, P656, DOI 10.1016/j.intimp.2007.01.011
   김동수, 2014, [The Korean Journal of Food and Nutrition, 한국식품영양학회지], V27, P1033
NR 37
TC 2
Z9 2
U1 0
U2 16
PU TAYLOR & FRANCIS LTD
PI ABINGDON
PA 2-4 PARK SQUARE, MILTON PARK, ABINGDON OR14 4RN, OXON, ENGLAND
SN 0916-8451
EI 1347-6947
J9 BIOSCI BIOTECH BIOCH
JI Biosci. Biotechnol. Biochem.
PY 2016
VL 80
IS 12
BP 2383
EP 2390
DI 10.1080/09168451.2016.1217149
PG 8
WC Biochemistry & Molecular Biology; Biotechnology & Applied Microbiology;
   Chemistry, Applied; Food Science & Technology
SC Biochemistry & Molecular Biology; Biotechnology & Applied Microbiology;
   Chemistry; Food Science & Technology
GA EA1YK
UT WOS:000386387900015
PM 27684966
DA 2019-07-15
ER
