# Supplementary material for: Knowledge Domain and Emerging Trends in Vinegar Research: A Bibliometric Review of the Literature from WoSCC
Source: Foods. 2020 Feb 10;9(2):166. doi: 10.3390/foods9020166 (PMC7074530; doi:10.3390/foods9020166)
Supplement: Supplementary file 1 [file foods-09-00166-s001.zip › Supplementary files/Supplementary Material/WoSCC dataset for CiteSpace/data/download2016_10x5unique.txt]

PT J
AU Chen, Y
   Bai, Y
   Li, DS
   Wang, C
   Xu, N
   Hu, Y
AF Chen, Yang
   Bai, Ye
   Li, Dongsheng
   Wang, Chao
   Xu, Ning
   Hu, Yong
TI Screening and characterization of ethanol-tolerant and thermotolerant
   acetic acid bacteria from Chinese vinegar Pei
SO WORLD JOURNAL OF MICROBIOLOGY & BIOTECHNOLOGY
LA English
DT Article
DE Acetic acid bacteria; Vinegar Pei; Isolate; Ethanol tolerance;
   Thermotolerance
ID TRADITIONAL BALSAMIC VINEGAR; 16S RDNA; IDENTIFICATION; FERMENTATION;
   SPACER; ACETOBACTER; RESISTANCE; SEQUENCES; GENE
AB Acetic acid bacteria (AAB) are important microorganisms in the vinegar industry. However, AAB have to tolerate the presence of ethanol and high temperatures, especially in submerged fermentation (SF), which inhibits AAB growth and acid yield. In this study, seven AAB that are tolerant to temperatures above 40 degrees C and ethanol concentrations above 10 % (v/v) were isolated from Chinese vinegar Pei. All the isolated AAB belong to Acetobacter pasteurianus according to 16S rDNA analysis. Among all AAB, AAB4 produced the highest acid yield under high temperature and ethanol test conditions. At 4 % ethanol and 30-40 degrees C temperatures, AAB4 maintained an alcohol-acid transform ratio of more than 90.5 %. High alcohol-acid transform ratio was still maintained even at higher temperatures, namely, 87.2, 77.1, 14.5 and 2.9 % at 41, 42, 43 and 44 degrees C, respectively. At 30 degrees C and different initial ethanol concentrations (4-10 %), the acid yield by AAB4 increased gradually, although the alcohol-acid transform ratio decreased to some extent. However, 46.5, 8.7 and 0.9 % ratios were retained at ethanol concentrations of 11, 12 and 13 %, respectively. When compared with AS1.41 (an AAB widely used in China) using a 10 L fermentor, AAB4 produced 42.0 g/L acetic acid at 37 degrees C with 10 % ethanol, whereas AS1.41 almost stopped producing acetic acid. In conclusion, these traits suggest that AAB4 is a valuable strain for vinegar production in SF.
C1 [Chen, Yang; Bai, Ye; Li, Dongsheng; Wang, Chao; Xu, Ning; Hu, Yong] Hubei Univ Technol, Hubei Collaborat Innovat Ctr Ind Fermentat, Res Ctr Food Fermentat Engn & Technol Hubei,Minis, Sch Food & Pharmaceut Engn,Key Lab Fermentat Engn, Wuhan 430068, Peoples R China.
   [Xu, Ning] Hubei Tulaohan Flavouring & Food Co Ltd, Ctr Res & Dev, Yichang 443000, Peoples R China.
RP Hu, Y (reprint author), Hubei Univ Technol, Hubei Collaborat Innovat Ctr Ind Fermentat, Res Ctr Food Fermentat Engn & Technol Hubei,Minis, Sch Food & Pharmaceut Engn,Key Lab Fermentat Engn, Wuhan 430068, Peoples R China.
EM huyonghugong@163.com
OI xu, ning/0000-0003-1751-9610
CR Chen Fusheng, 2009, P243, DOI 10.1007/978-88-470-0866-3_15
   de Ory I, 1998, APPL MICROBIOL BIOT, V49, P189, DOI 10.1007/s002530051157
   De Vero L, 2006, FOOD MICROBIOL, V23, P809, DOI 10.1016/j.fm.2006.01.006
   Gonzalez A, 2011, INT J FOOD MICROBIOL, V147, P217, DOI 10.1016/j.ijfoodmicro.2011.04.005
   Gullo M, 2014, PROCESS BIOCHEM, V49, P1571, DOI 10.1016/j.procbio.2014.07.003
   HIRAISHI A, 1992, LETT APPL MICROBIOL, V15, P210, DOI 10.1111/j.1472-765X.1992.tb00765.x
   Huang Z, 1999, PRODUCTION TECHNOLOG, P289
   Kanchanarach W, 2010, APPL MICROBIOL BIOT, V85, P741, DOI 10.1007/s00253-009-2203-5
   Lei M, 2000, CHINESE CONDIMENT, V9, P20
   Liu DR, 2004, FOOD REV INT, V20, P407, DOI 10.1081/LFRI-200033460
   Nakano S, 2008, INT J FOOD MICROBIOL, V125, P54, DOI 10.1016/j.ijfoodmicro.2007.05.015
   Ndoye B, 2006, ENZYME MICROB TECH, V39, P916, DOI 10.1016/j.enzmictec.2006.01.020
   Perumpuli PABN, 2014, BIOSCI BIOTECH BIOCH, V78, P533, DOI 10.1080/09168451.2014.882758
   Raspor P, 2008, CRIT REV BIOTECHNOL, V28, P101, DOI [10.1080/07388550802046749, 10.1080/07388550802046749 ]
   Ruiz A, 2000, INT J SYST EVOL MICR, V50, P1981, DOI 10.1099/00207713-50-6-1981
   Sengun IY, 2011, FOOD CONTROL, V22, P647, DOI 10.1016/foodcont.2010.11.008
   Tamura K, 2011, MOL BIOL EVOL, V28, P2731, DOI 10.1093/molbev/msr121
   Trcek J, 2006, APPL MICROBIOL BIOT, V70, P366, DOI 10.1007/s00253-005-0073-z
   Trcek J, 2005, SYST APPL MICROBIOL, V28, P735, DOI 10.1016/j.syapm.2005.05.001
   Verzelloni E, 2007, FOOD CHEM, V105, P564, DOI 10.1016/j.foodchem.2007.04.014
   Wei K, 2012, INT J FOOD SCI TECH, V47, P2184, DOI 10.1111/j.1365-2621.2012.03086.x
   Wu JJ, 2012, FOOD MICROBIOL, V30, P289, DOI 10.1016/j.fm.2011.08.010
   Yuan Y, 2013, EUR FOOD RES TECHNOL, V236, P573, DOI 10.1007/s00217-012-1885-6
NR 23
TC 2
Z9 2
U1 2
U2 35
PU SPRINGER
PI NEW YORK
PA 233 SPRING ST, NEW YORK, NY 10013 USA
SN 0959-3993
EI 1573-0972
J9 WORLD J MICROB BIOT
JI World J. Microbiol. Biotechnol.
PD JAN
PY 2016
VL 32
IS 1
AR 14
DI 10.1007/s11274-015-1961-8
PG 9
WC Biotechnology & Applied Microbiology
SC Biotechnology & Applied Microbiology
GA DB2TT
UT WOS:000368363300005
PM 26712629
DA 2019-07-15
ER

PT J
AU Atik, D
   Atik, C
   Karatepe, C
AF Atik, Derya
   Atik, Cem
   Karatepe, Celalettin
TI The Effect of External Apple Vinegar Application on Varicosity Symptoms,
   Pain, and Social Appearance Anxiety: A Randomized Controlled Trial
SO EVIDENCE-BASED COMPLEMENTARY AND ALTERNATIVE MEDICINE
LA English
DT Article
ID VENOUS INSUFFICIENCY; ACETIC-ACID; CHOLESTEROL; ABSORPTION; CALCIUM;
   EXTRACT; WEIGHT; COLON; VEINS; RICE
AB Aim. We aimed to determine the effect of external apple vinegar application on the symptoms and social appearance anxiety of varicosity patients who were suggested conservative treatment. Method. The study was planned as an experimental, randomized, and controlled study. 120 patients were randomly selected and then were randomly allocated to either experimental or control group by simple blind random sampling method. In the collection of research data, a questionnaire questioning sociodemographic and clinical characteristics, the Visual Analog Scale (VAS) for pain, and the Social Appearance Anxiety Scale (SAAS) were used. The patients in the study group were suggested to apply apple vinegar to the area of the leg with varicosity alongside the treatment suggested by the doctor. The patients in the control group received no intervention during the study. Results. The sociodemographic and clinic characteristics of both groups were found to be similar (p > 0.05). The patients were evaluated with regard to cramps, pain, leg fatigue perception, edema, itching, pigmentation, and weight feelings in the leg, VAS, and SAAS averages in the second evaluation; the control group had a decrease in such symptoms (p > 0.05) although the decrease in the application group was higher and statistically meaningful (p < 0.05). Conclusion. We determined that the external application of apple vinegar on varicosity patients, which is a very easy application, increased the positive effects of conservative treatment.
C1 [Atik, Derya] Osmaniye Korkut Ata Univ, Sch Hlth, Nursing Div, Osmaniye, Turkey.
   [Atik, Cem] Private New Life Hosp, Dept Cardiovasc Surg, Osmaniye, Turkey.
   [Karatepe, Celalettin] Mustafa Kemal Univ, Dept Cardiovasc Surg, Antakya, Turkey.
RP Atik, D (reprint author), Osmaniye Korkut Ata Univ, Sch Hlth, Nursing Div, Osmaniye, Turkey.
EM deryaatik09@hotmail.com
CR Atik D., 2015, INT J HLTH SCI RES, V5, P122
   Beebe-Dimmer JL, 2005, ANN EPIDEMIOL, V15, P175, DOI 10.1016/j.annepidem.2004.05.015
   Budak HN, 2010, J SCI FOOD AGR, V90, P2021, DOI 10.1002/jsfa.4047
   Budak NH, 2014, J FOOD SCI, V79, pR757, DOI 10.1111/1750-3841.12434
   Budak NH, 2011, J AGR FOOD CHEM, V59, P6638, DOI 10.1021/jf104912h
   Chang JM, 2007, FOOD MICROBIOL, V24, P745, DOI 10.1016/j.fm.2007.03.005
   Clarke Tainya C, 2015, Natl Health Stat Report, P1
   Col C., 2000, NURS FORUM, V3, P38
   Dogan T, 2010, HACET U EGITIM FAK, P151
   Duman E., 2011, THESIS
   ERNST E, 1990, PHLEBOLOGY, V5, P157
   Fazelifar S., 2015, INT J NUTR FOOD SCI, V2, P521
   Fukami H., 2009, ANTIAGING MED, V6, P60
   Fushimi T, 2006, BRIT J NUTR, V95, P916, DOI 10.1079/BJN20061740
   Hart TA, 2008, ASSESSMENT, V15, P48, DOI 10.1177/1073191107306673
   Honsho S, 2005, BIOL PHARM BULL, V28, P1208, DOI 10.1248/bpb.28.1208
   Hu F. B., 1999, AM J CLIN NUTR, V69, P890
   Iizuka M, 2010, J NUTR SCI VITAMINOL, V56, P421, DOI 10.3177/jnsv.56.421
   Jeanneret C, 2011, VASA, V40, P344, DOI 10.1024/0301-1526/a000131
   Johnston CS, 2005, J AM COLL NUTR, V24, P158, DOI 10.1080/07315724.2005.10719460
   Kelleher D, 2012, PHLEBOLOGY, V27, P16, DOI [10.1258/phleb.2012.012s22, 10.1258/phleb.2012.012S22]
   Kishi M, 1999, BIOSCI BIOTECH BIOCH, V63, P905, DOI 10.1271/bbb.63.905
   Kondo S, 2001, BIOSCI BIOTECH BIOCH, V65, P2690, DOI 10.1271/bbb.65.2690
   Kondo T, 2009, BIOSCI BIOTECH BIOCH, V73, P1837, DOI 10.1271/bbb.90231
   Mansouri A., 2008, J ZANJAN U MED SCI H, V15, P39
   Mindell E., 2002, E MINDELLS AMAZING A
   Naziroglu M, 2012, CELL MEMBRANES FREE, V3, P209
   *NIH, 1997, ALTERN THER HEALTH M, V3, P49
   Palfreyman SJ, 2004, J CLIN NURS, V13, P332, DOI 10.1046/j.1365-2702.2003.00840.x
   Porshinsky BS, 2011, J POSTGRAD MED, V57, P65, DOI 10.4103/0022-3859.74297
   Porsti I, 2004, KIDNEY INT, V66, P2155, DOI 10.1111/j.1523-1755.2004.66006.x
   Proctor M., 2009, COCHRANE DB SYST REV, V3
   Salbe AD, 2009, NUTR RES, V29, P846, DOI 10.1016/j.nutres.2009.10.021
   Setorki M., 2010, QOM U MED SCI J, V3, P11
   Setorki M, 2011, J MED PLANTS RES, V5, P1518
   Setorki M, 2010, LIPIDS HEALTH DIS, V9, DOI 10.1186/1476-511X-9-10
   Shahidi F, 2008, ASIA PAC J CLIN NUTR, V17, P380
   SHENG TJ, 2014, APEC YOUTH SCI J, V6, P231
   Shimoji Y, 2004, NUTR CANCER, V49, P170, DOI 10.1207/s15327914nc4902_8
   Shishehbor F, 2008, Pak J Biol Sci, V11, P2634, DOI 10.3923/pjbs.2008.2634.2638
   Shishehbor F., 2007, IRANIAN J ENDOCRINOL, V8, P325
   Sugiyama K., 2009, ANTIAGING MED, V7, P1
   Suter A, 2006, ADV THER, V23, P179, DOI 10.1007/BF02850359
   Trinidad TP, 1996, AM J CLIN NUTR, V63, P574
   Verzelloni E, 2007, FOOD CHEM, V105, P564, DOI 10.1016/j.foodchem.2007.04.014
   Wolf M, 2003, FORSCH KOMP KLAS NAT, V10, P242, DOI 10.1159/000074778
   Yakisan Maden R. S., 2015, THESIS
NR 47
TC 3
Z9 3
U1 0
U2 22
PU HINDAWI LTD
PI LONDON
PA ADAM HOUSE, 3RD FLR, 1 FITZROY SQ, LONDON, W1T 5HF, ENGLAND
SN 1741-427X
EI 1741-4288
J9 EVID-BASED COMPL ALT
JI Evid.-based Complement Altern. Med.
PY 2016
AR 6473678
DI 10.1155/2016/6473678
PG 8
WC Integrative & Complementary Medicine
SC Integrative & Complementary Medicine
GA DB2GM
UT WOS:000368326300001
PM 26881006
OA DOAJ Gold, Green Published
DA 2019-07-15
ER

PT J
AU Lim, J
   Henry, CJ
   Haldar, S
AF Lim, Joseph
   Henry, Christiani Jeyakumar
   Haldar, Sumanto
TI Vinegar as a functional ingredient to improve postprandial glycemic
   control-human intervention findings and molecular mechanisms
SO MOLECULAR NUTRITION & FOOD RESEARCH
LA English
DT Review
DE Acetic acid; Dietary intervention; Glycemic control; Mechanisms; Vinegar
ID CHAIN FATTY-ACIDS; ACTIVATED PROTEIN-KINASE; GLUCAGON-LIKE PEPTIDE-1;
   REDUCES BODY-WEIGHT; ACETIC-ACID; SKELETAL-MUSCLE; GLUCOSE-UPTAKE;
   BLOOD-GLUCOSE; INSULINEMIC RESPONSES; HEALTHY-SUBJECTS
AB Type 2 diabetes prevalence worldwide is increasing and the burden is particularly high in Asian countries. Identification of functional food ingredients to curb the rise of diabetes among various Asian population groups is warranted. Vinegar is widely consumed throughout Asia, where the principle bioactive component is acetic acid. This review has collated data from human intervention trials to show that vinegar consumption seems more effective in modulating glycemic control in normal glucose-tolerant individuals than in either type 2 diabetics or in those with impaired glucose tolerance. The molecular mechanisms by which vinegar can improve glycemic control have been presented using human, animal and cell culture data. These mechanisms include (i) activation of the free fatty acid receptor 2 (FFAR2) receptors localized in the enteroendocrine L-cells of the intestinal lumen, leading to increased glucagon like peptide 1 (GLP-1) secretion, (ii) increased 5' adenosine monophosphate-activated protein kinase (AMPK) activation, leading to increased fatty acid oxidation and decreased hepatic gluconeogenesis, (iii) lowering of free fatty acid in circulation, potentially leading to improved insulin sensitivity, (iv) increased blood flow to the peripheral tissues and (v) increased satiety, leading to lower food intake. The review also discusses why these mechanisms appear more effective in nondiabetics than in diabetics.
C1 [Lim, Joseph; Henry, Christiani Jeyakumar; Haldar, Sumanto] Singapore Inst Clin Sci, Clin Nutr Res Ctr, Singapore, Singapore.
   [Henry, Christiani Jeyakumar] Natl Univ Singapore, Dept Biochem, Singapore, Singapore.
RP Haldar, S (reprint author), Singapore Inst Clin Sci, Clin Nutr Res Ctr, Singapore, Singapore.
EM Sumanto_Haldar@sics.a-star.edu.sg
RI ; Haldar, Sumanto/V-3053-2017
OI henry, jeya/0000-0002-1602-0140; Haldar, Sumanto/0000-0001-9559-5358
FU Singapore Institute for Clinical Sciences
FX The review is supported by the Singapore Institute for Clinical
   Sciences. We thank Ms. Chia Siok Ching for assisting in the artwork.
CR AKANJI AO, 1990, AM J CLIN NUTR, V51, P112
   AKANJI AO, 1989, CLIN CHIM ACTA, V185, P25, DOI 10.1016/0009-8981(89)90127-7
   Berggren AM, 1996, BRIT J NUTR, V76, P287, DOI 10.1079/BJN19960032
   Berry MK, 2003, AM J PHYSIOL-GASTR L, V284, pG655, DOI 10.1152/ajpgi.00163.2002
   Bloemen JG, 2009, CLIN NUTR, V28, P657, DOI 10.1016/j.clnu.2009.05.011
   Boll EVJ, 2016, EUR J NUTR, V55, P1661, DOI 10.1007/s00394-015-0985-z
   Brand-Miller JC, 2012, BRIT J NUTR, V108, P245, DOI 10.1017/S0007114511005447
   Brighenti F, 2006, AM J CLIN NUTR, V83, P817
   BRIGHENTI F, 1995, EUR J CLIN NUTR, V49, P242
   Brown AJ, 2003, J BIOL CHEM, V278, P11312, DOI 10.1074/jbc.M211609200
   Budak NH, 2014, J FOOD SCI, V79, pR757, DOI 10.1111/1750-3841.12434
   Byrne CS, 2015, INT J OBESITY, V39, P1331, DOI 10.1038/ijo.2015.84
   Cani PD, 2006, EUR J CLIN NUTR, V60, P567, DOI 10.1038/sj.ejcn.1602350
   CUMMINGS JH, 1987, GUT, V28, P1221, DOI 10.1136/gut.28.10.1221
   Darzi J, 2014, INT J OBESITY, V38, P675, DOI 10.1038/ijo.2013.157
   Degen L, 2005, GASTROENTEROLOGY, V129, P1430, DOI 10.1053/j.gastro.2005.09.001
   den Besten G, 2015, DIABETES, V64, P2398, DOI 10.2337/db14-1213
   den Besten G, 2014, PLOS ONE, V9, DOI 10.1371/journal.pone.0107392
   Derakhshandeh-Rishehri SM, 2014, INT J PREVENTIVE MED, V5, P1608
   Dickinson S, 2002, J NUTR, V132, P2574
   Fernandes J, 2012, EUR J CLIN NUTR, V66, P1029, DOI 10.1038/ejcn.2012.98
   Flint A, 2001, INT J OBESITY, V25, P781, DOI 10.1038/sj.ijo.0801627
   Freeland KR, 2010, BRIT J NUTR, V103, P460, DOI 10.1017/S0007114509991863
   Frost G, 2014, NAT COMMUN, V5, DOI 10.1038/ncomms4611
   Frost GS, 2003, EUR J CLIN NUTR, V57, P293, DOI 10.1038/sj.ejcn.1601520
   Fryer LGD, 2000, DIABETES, V49, P1978, DOI 10.2337/diabetes.49.12.1978
   Garcia-Parrilla MC, 1997, J AGR FOOD CHEM, V45, P3487, DOI 10.1021/jf970091s
   Granfeldt Y, 2006, EUR J CLIN NUTR, V60, P104, DOI 10.1038/sj.ejcn.1602273
   Gunnerud U, 2012, NUTR J, V11, DOI 10.1186/1475-2891-11-83
   Gupta NA, 2010, HEPATOLOGY, V51, P1584, DOI 10.1002/hep.23569
   Hardie DG, 2011, AM J CLIN NUTR, V93, p891S, DOI 10.3945/ajcn.110.001925
   Hardie DG, 2011, BIOCHEM SOC T, V39, P1, DOI 10.1042/BST0390001
   Hardie DG, 2002, BIOCHEM SOC T, V30, P1064, DOI 10.1042/BST0301064
   Hartvigsen ML, 2014, EUR J CLIN NUTR, V68, P567, DOI 10.1038/ejcn.2014.25
   Hattori M, 2010, BIOSCI BIOTECH BIOCH, V74, P2158, DOI 10.1271/bbb.100486
   Heidemann C, 2005, DIABETOLOGIA, V48, P1126, DOI 10.1007/s00125-005-1743-1
   Heimann E, 2015, ADIPOCYTE, V4, P81, DOI 10.4161/21623945.2014.960694
   Hlebowicz J, 2007, BMC GASTROENTEROL, V7, DOI 10.1186/1471-230X-7-46
   Hu GX, 2010, MED HYPOTHESES, V74, P123, DOI 10.1016/j.mehy.2009.07.022
   Ichikawa M, 2003, J NUTR SCI VITAMINOL, V49, P428
   Johnston Carol S, 2006, MedGenMed, V8, P61
   Johnston CS, 2013, J FUNCT FOODS, V5, P2007, DOI 10.1016/j.jff.2013.08.003
   Johnston Carol S, 2009, Diabetes Res Clin Pract, V84, pe15, DOI 10.1016/j.diabres.2009.02.005
   Johnston CS, 2010, ANN NUTR METAB, V56, P74, DOI 10.1159/000272133
   Johnston CS, 2005, J AM DIET ASSOC, V105, P1939, DOI 10.1016/j.jada.2005.07.012
   Johnston CS, 2004, DIABETES CARE, V27, P281, DOI 10.2337/diacare.27.1.281
   Kahramani NK, 2011, ACTA ENDOCRINOL-BUCH, V7, P577, DOI 10.4183/aeb.2011.577
   Kaji I, 2011, J MOL HISTOL, V42, P27, DOI 10.1007/s10735-010-9304-4
   Karaki SI, 2008, J MOL HISTOL, V39, P135, DOI 10.1007/s10735-007-9145-y
   Kim EK, 2011, NUTR RES, V31, P436, DOI 10.1016/j.nutres.2011.05.011
   박덕천, 2003, [Korean Journal of Food Science and Technology, 한국식품과학회지], V35, P769
   Kim YD, 2008, DIABETES, V57, P306, DOI 10.2337/db07-0381
   Kjems LL, 2003, DIABETES, V52, P380, DOI 10.2337/diabetes.52.2.380
   Kohn Jill Balla, 2015, J Acad Nutr Diet, V115, P1188, DOI 10.1016/j.jand.2015.05.010
   Koistinen HA, 2003, DIABETES, V52, P1066, DOI 10.2337/diabetes.52.5.1066
   Kondo T, 2009, BIOSCI BIOTECH BIOCH, V73, P1837, DOI 10.1271/bbb.90231
   LAURENT C, 1995, EUR J CLIN NUTR, V49, P484
   Layden BT, 2013, TRANSL RES, V161, P131, DOI 10.1016/j.trsl.2012.10.007
   Leeman M, 2005, EUR J CLIN NUTR, V59, P1266, DOI 10.1038/sj.ejcn.1602238
   Li GL, 2014, PLOS ONE, V9, DOI 10.1371/journal.pone.0097342
   Li J, 2004, AM J PHYSIOL-ENDOC M, V287, pE834, DOI 10.1152/ajpendo.00234.2004
   Li Y, 2013, AM J PHYSIOL-ENDOC M, V304, pE651, DOI 10.1152/ajpendo.00471.2012
   Liatist S, 2010, EUR J CLIN NUTR, V64, P727, DOI 10.1038/ejcn.2010.89
   Liljeberg H, 1998, EUR J CLIN NUTR, V52, P368, DOI 10.1038/sj.ejcn.1600572
   LIN HC, 1989, AM J PHYSIOL, V256, pG404
   LIN HC, 1990, AM J PHYSIOL, V259, pG1031
   Little TJ, 2006, J CLIN ENDOCR METAB, V91, P1916, DOI 10.1210/jc.2005-2220
   McNelis JC, 2015, DIABETES, V64, P3203, DOI 10.2337/db14-1938
   Mells JE, 2013, SEMIN LIVER DIS, V33, P343, DOI 10.1055/s-0033-1358527
   Mettler S, 2009, NUTR RES, V29, P723, DOI 10.1016/j.nutres.2009.10.002
   Mitrou P, 2015, EUR J CLIN NUTR, V69, P734, DOI 10.1038/ejcn.2014.289
   Mitrou P, 2015, J DIABETES RES, DOI 10.1155/2015/175204
   Mitrou Panayota, 2010, Diabetes Care, V33, pe27, DOI 10.2337/dc09-1354
   Morales ML, 1998, J CHROMATOGR A, V822, P45, DOI 10.1016/S0021-9673(98)00572-X
   Naslund E, 1999, AM J PHYSIOL-REG I, V277, pR910
   Nilsson A, 2013, PLOS ONE, V8, DOI 10.1371/journal.pone.0059985
   Nilsson AC, 2010, J NUTR, V140, P1932, DOI 10.3945/jn.110.123604
   Nohr MK, 2013, ENDOCRINOLOGY, V154, P3552, DOI 10.1210/en.2013-1142
   Ogawa N, 2000, J NUTR, V130, P507
   Ok E, 2013, LIPIDS HEALTH DIS, V12, DOI 10.1186/1476-511X-12-163
   Ostman E, 2005, EUR J CLIN NUTR, V59, P983, DOI 10.1038/sj.ejcn.1602197
   Ostman EM, 2001, AM J CLIN NUTR, V74, P96
   Panetta Carmelo J, 2013, WORLD J CARDIOVASC D, V3, P191
   Park JE, 2014, J FUNCT FOODS, V8, P274, DOI 10.1016/j.jff.2014.03.028
   Petersen N, 2014, DIABETES, V63, P410, DOI 10.2337/db13-0991
   Petsiou EI, 2014, NUTR REV, V72, P651, DOI 10.1111/nure.12125
   Prigeon RL, 2003, AM J PHYSIOL-ENDOC M, V285, pE701, DOI 10.1152/ajpendo.00024.2003
   Priyadarshini M, 2015, MOL ENDOCRINOL, V29, P1055, DOI 10.1210/me.2015-1007
   Psichas A, 2015, INT J OBESITY, V39, P424, DOI 10.1038/ijo.2014.153
   Robertson MD, 2005, AM J CLIN NUTR, V82, P559
   Saiz-Abajo MJ, 2006, FOOD CHEM, V99, P615, DOI 10.1016/j.foodchem.2005.08.006
   Sakakibara S, 2006, BIOCHEM BIOPH RES CO, V344, P597, DOI 10.1016/j.bbrc.2006.03.176
   Sakakibara S, 2010, BIOSCI BIOTECH BIOCH, V74, P1055, DOI 10.1271/bbb.90953
   Salbe AD, 2009, NUTR RES, V29, P846, DOI 10.1016/j.nutres.2009.10.021
   Salmeron J, 1997, DIABETES CARE, V20, P545, DOI 10.2337/diacare.20.4.545
   Schulze MB, 2004, AM J CLIN NUTR, V80, P348
   Srivastava RAK, 2012, J LIPID RES, V53, P2490, DOI 10.1194/jlr.R025882
   Sugiyama M, 2003, EUR J CLIN NUTR, V57, P743, DOI 10.1038/sj.ejcn.1601606
   Sugiyama S, 2010, J NUTR SCI VITAMINOL, V56, P266, DOI 10.3177/jnsv.56.266
   SUOKAS A, 1988, ALCOHOL CLIN EXP RES, V12, P52, DOI 10.1111/j.1530-0277.1988.tb00132.x
   Tan W. L., 2000, SINGAPORE FOOD FACTS
   Tesfaye W, 2002, TRENDS FOOD SCI TECH, V13, P12, DOI 10.1016/S0924-2244(02)00023-7
   THORBURN A, 1993, METABOLISM, V42, P780, DOI 10.1016/0026-0495(93)90249-N
   TODESCO T, 1993, AM J GASTROENTEROL, V88, P751
   Tolhurst G, 2012, DIABETES, V61, P364, DOI 10.2337/db11-1019
   van Dijk JW, 2012, J DIABETES COMPLICAT, V26, P460, DOI 10.1016/j.jdiacomp.2012.05.009
   Viollet B, 2009, ACTA PHYSIOL, V196, P81, DOI 10.1111/j.1748-1716.2009.01970.x
   White AM, 2007, DIABETES CARE, V30, P2814, DOI 10.2337/dc07-1062
   Witte AB, 2009, REGUL PEPTIDES, V158, P57, DOI 10.1016/j.regpep.2009.07.013
   Yamashita H, 2009, BIOSCI BIOTECH BIOCH, V73, P570, DOI 10.1271/bbb.80634
   Zhang YJ, 2006, ARTERIOSCL THROM VAS, V26, P1281, DOI 10.1161/01.ATV.0000221230.08596.98
NR 111
TC 6
Z9 6
U1 3
U2 29
PU WILEY
PI HOBOKEN
PA 111 RIVER ST, HOBOKEN 07030-5774, NJ USA
SN 1613-4125
EI 1613-4133
J9 MOL NUTR FOOD RES
JI Mol. Nutr. Food Res.
PD AUG
PY 2016
VL 60
IS 8
SI SI
BP 1837
EP 1849
DI 10.1002/mnfr.201600121
PG 13
WC Food Science & Technology
SC Food Science & Technology
GA DV5JV
UT WOS:000382964200007
PM 27213723
DA 2019-07-15
ER

PT J
AU Yun, JH
   Kim, YJ
   Koh, KH
AF Yun, Jung-Hyun
   Kim, Young-Jun
   Koh, Kyung-Hee
TI Investigation into factors influencing antioxidant capacity of vinegars
SO APPLIED BIOLOGICAL CHEMISTRY
LA English
DT Article
DE Antioxidant capacity; Lipid oxidation inhibition; Polyphenols; Radical
   scavenging capacity; Vinegar
ID TRADITIONAL BALSAMIC VINEGAR; IN-VITRO ANTIOXIDANT; AMINO-ACIDS;
   LIPID-PEROXIDATION; UNPOLISHED RICE; OXIDATION; GRAPE; TRADIZIONALE;
   MELANOIDINS; INHIBITION
AB Thirty commercial vinegars were investigated in order to study the factors influencing antioxidant capacity. Total phenols and flavonoids, 1,1-diphenyl-2-picrylhydrazyl, and 2,2'-Azino-bis(3-ethylbenzthiazoline-6-sulfonic acid) radical scavenging capacity, nitrite scavenging capacity, reducing capacity, and lipid oxidation inhibition method were used. Factor and k-means cluster analysis partitioned the vinegars into three clusters according to antioxidant capacity. Traditional balsamic vinegar (TBV), balsamic vinegar, and tomato vinegar were grouped as cluster 2, which contained the highest antioxidant capacity. Especially, TBV exhibited the highest antioxidant capacity. In high-performance liquid chromatography analysis, cluster 2 also had a high content of polyphenols and 5-hydroxymethylfurfural. These compounds presented positive correlation with the antioxidant capacity. The results suggested that polyphenols and 5-hydroxymethylfurfural were important factors influencing the antioxidant capacity of vinegars.
C1 [Yun, Jung-Hyun; Koh, Kyung-Hee] Catholic Univ Korea, Dept Food Sci & Nutr, 43 Jibong Ro, Bucheon 14662, South Korea.
   [Kim, Young-Jun] Seoul Natl Univ, Dept Agr Biotechnol, 1 Gwanak Ro, Seoul 08826, South Korea.
RP Koh, KH (reprint author), Catholic Univ Korea, Dept Food Sci & Nutr, 43 Jibong Ro, Bucheon 14662, South Korea.
EM verokoh@catholic.ac.kr
FU Catholic University of Korea, Research Fund
FX This work was supported by the Catholic University of Korea, Research
   Fund, 2016.
CR Anese M, 2013, FOOD RES INT, V51, P257, DOI 10.1016/j.foodres.2012.12.024
   Antonelli A, 2004, FOOD CHEM, V88, P63, DOI 10.1016/j.foodchem.2004.01.023
   Asl SZ, 2008, CLIN BIOCHEM, V41, P1342, DOI 10.1016/j.clinbiochem.2008.08.076
   임진아, 2004, [Korean Journal of Food Science and Technology, 한국식품과학회지], V36, P306
   Bourgeois JF, 2009, ARCH SCI, V62, P147
   Capanoglu E, 2008, J AGR FOOD CHEM, V56, P964, DOI 10.1021/jf072990e
   Capuano E, 2011, LWT-FOOD SCI TECHNOL, V44, P793, DOI 10.1016/j.lwt.2010.11.002
   Bastante MJC, 2010, J AGR FOOD CHEM, V58, P11814, DOI 10.1021/jf1029493
   Chen H, 2001, J CHROMATOGR A, V913, P387, DOI 10.1016/S0021-9673(00)01030-X
   Chen PX, 2014, J AGR FOOD CHEM, V62, P4754, DOI 10.1021/jf500518r
   Chen YH, 2011, LWT-FOOD SCI TECHNOL, V44, P1477, DOI 10.1016/j.lwt.2011.01.016
   Cirlini M, 2009, FOOD CHEM, V112, P51, DOI 10.1016/j.foodchem.2008.05.037
   Cocchi M, 2007, J FOOD ENG, V79, P1438, DOI 10.1016/j.jfoodeng.2006.01.091
   Elias RJ, 2008, CRIT REV FOOD SCI, V48, P430, DOI 10.1080/10408390701425615
   Fernandez-Mar MI, 2012, FOOD CHEM, V130, P797, DOI 10.1016/j.foodchem.2011.08.023
   Giudici P., 1993, Industrie delle Bevande, V22, P123
   Gulcin I, 2012, ARCH TOXICOL, V86, P345, DOI 10.1007/s00204-011-0774-2
   Hair Joseph Jr F, 2010, MULTIVARIATE DATA AN
   HEINRIKSON RL, 1984, ANAL BIOCHEM, V136, P65, DOI 10.1016/0003-2697(84)90307-5
   Herbert P, 2000, J FOOD SCI, V65, P1130, DOI 10.1111/j.1365-2621.2000.tb10251.x
   Hernandez JL, 1998, J CHROMATOGR SCI, V36, P293, DOI 10.1093/chromsci/36.6.293
   Huang DJ, 2005, J AGR FOOD CHEM, V53, P1841, DOI 10.1021/jf030723c
   Hyun Lee Sang, 2009, [Journal of the Korean Society of Food Science and Nutrition, 한국식품영양과학회지], V38, P372
   Jeong CH, 2009, FOOD SCI BIOTECHNOL, V18, P1258
   Kang Y, 1996, FOOD SCI BIOTECHNOL, V28, P232
   Kim JG, 2004, J FOOD HYG SAF, V19, P31
   Lee SM, 1997, J KOREAN SOC FOOD SC, V26, P582
   Liatist S, 2010, EUR J CLIN NUTR, V64, P727, DOI 10.1038/ejcn.2010.89
   Liu FX, 2010, POWDER TECHNOL, V204, P159, DOI 10.1016/j.powtec.2010.08.002
   LIU RH, 1995, MUTAT RES-REV GENET, V339, P73, DOI 10.1016/0165-1110(95)90004-7
   LLAMES CR, 1994, J AOAC INT, V77, P1362
   Masino F, 2005, FOOD CHEM, V92, P673, DOI 10.1016/j.foodchem.2004.08.029
   Moreno MIN, 2000, J ETHNOPHARMACOL, V71, P109, DOI 10.1016/S0378-8741(99)00189-0
   Nakao C, 2001, SCAND J MED SCI SPOR, V11, P33, DOI 10.1034/j.1600-0838.2001.011001033.x
   Nishidai S, 2000, BIOSCI BIOTECH BIOCH, V64, P1909, DOI 10.1271/bbb.64.1909
   Parcell Stephen, 2002, Altern Med Rev, V7, P22
   Pharmaceutical Society of Japan, 2000, STAND METH AN HYG CH
   RiceEvans CA, 1996, FREE RADICAL BIO MED, V20, P933, DOI 10.1016/0891-5849(95)02227-9
   Sakakibara S, 2010, BIOSCI BIOTECH BIOCH, V74, P1055, DOI 10.1271/bbb.90953
   Sakanaka S, 2008, FOOD CHEM, V107, P739, DOI 10.1016/j.foodchem.2007.08.080
   Sanchez-Moreno C, 1999, FOOD RES INT, V32, P407, DOI 10.1016/S0963-9969(99)00097-6
   Sellmer-Wilsberg Sylvia, 2009, P145, DOI 10.1007/978-88-470-0866-3_9
   Sengun IY, 2011, FOOD CONTROL, V22, P647, DOI 10.1016/foodcont.2010.11.008
   Shimoji Y, 2002, J AGR FOOD CHEM, V50, P6501, DOI 10.1021/jf020458f
   SIES H, 1993, EUR J BIOCHEM, V215, P213, DOI 10.1111/j.1432-1033.1993.tb18025.x
   Solieri L, 2008, INT J FOOD MICROBIOL, V125, P36, DOI 10.1016/j.ijfoodmicro.2007.06.022
   Stadtman ER, 2003, AMINO ACIDS, V25, P207, DOI 10.1007/s00726-003-0011-2
   Tagliazucchi D, 2010, J FOOD BIOCHEM, V34, P1061, DOI 10.1111/j.1745-4514.2010.00349.x
   TANNENBAUM SR, 1991, AM J CLIN NUTR, V53, pS247, DOI 10.1093/ajcn/53.1.247S
   Tsikas D, 2007, J CHROMATOGR B, V851, P51, DOI 10.1016/j.jchromb.2006.07.054
   Verzelloni E, 2007, FOOD CHEM, V105, P564, DOI 10.1016/j.foodchem.2007.04.014
   Verzelloni E, 2010, FOOD CHEM TOXICOL, V48, P2097, DOI 10.1016/j.fct.2010.05.010
   Verzelloni E, 2010, J FOOD BIOCHEM, V34, P152, DOI 10.1111/j.1745-4514.2009.00271.x
   Xu QP, 2007, FOOD CHEM, V102, P841, DOI 10.1016/j.foodchem.2006.06.013
   Yang SY, 2010, NEUROSCI LETT, V469, P127, DOI 10.1016/j.neulet.2009.11.058
   Zhao L, 2013, J AGR FOOD CHEM, V61, P10604, DOI 10.1021/jf403098y
   Zin ZM, 2002, FOOD CHEM, V78, P227, DOI 10.1016/S0308-8146(01)00402-2
   Zoecklein B. W., 1990, PRODUCTION WINE ANAL
   임은지, 2010, [Journal of The Korean Society of Dietary Culture, 한국식생활문화학회지], V25, P680
   배화수, 2005, Communications for Statistical Applications and Methods, V12, P497
NR 60
TC 5
Z9 5
U1 0
U2 26
PU SPRINGER SINGAPORE PTE LTD
PI SINGAPORE
PA #04-01 CENCON I, 1 TANNERY RD, SINGAPORE 347719, SINGAPORE
SN 2468-0834
EI 2468-0842
J9 APPL BIOL CHEM
JI Appl. Biol. Chem.
PD AUG
PY 2016
VL 59
IS 4
BP 495
EP 509
DI 10.1007/s13765-016-0185-4
PG 15
WC Food Science & Technology
SC Food Science & Technology
GA DQ6HH
UT WOS:000379304700001
OA DOAJ Gold
DA 2019-07-15
ER

PT J
AU Bakir, S
   Toydemir, G
   Boyacioglu, D
   Beekwilder, J
   Capanoglu, E
AF Bakir, Sena
   Toydemir, Gamze
   Boyacioglu, Dilek
   Beekwilder, Jules
   Capanoglu, Esra
TI Fruit Antioxidants during Vinegar Processing: Changes in Content and in
   Vitro Bio-Accessibility
SO INTERNATIONAL JOURNAL OF MOLECULAR SCIENCES
LA English
DT Article
DE vinegar; apple; grape; antioxidant; polyphenol
ID PRUNUS-CERASUS L.; BIOACTIVE COMPOUNDS; PHENOLIC-COMPOUNDS; POLYPHENOLS;
   WINES; ANTHOCYANINS; CAPACITY; JUICE; POWER
AB Background: Vinegars based on fruit juices could conserve part of the health-associated compounds present in the fruits. However, in general very limited knowledge exists on the consequences of vinegar-making on different antioxidant compounds from fruit. In this study vinegars derived from apple and grape are studied. Methods: A number of steps, starting from the fermentation of the fruit juices to the formation of the final vinegars, were studied from an industrial vinegar process. The effect of each of the vinegar processing steps on content of antioxidants, phenolic compounds and flavonoids was studied, by spectroscopic methods and by high-performance liquid chromatography (HPLC). Results: The major observation was that spectrophotometric methods indicate a strong loss of antioxidant phenolic compounds during the transition from fruit wine to fruit vinegar. A targeted HPLC analysis indicates that metabolites such as gallic acid are lost in later stages of the vinegar process. Conclusion: The major conclusion of this work is that major changes occur in phenolic compounds during vinegar making. An untargeted metabolite analysis should be used to reveal these changes in more detail. In addition, the effect of vinegar processing on bio-accessibility of phenolic compounds was investigated by mimicking the digestive tract in an in vitro set up. This study is meant to provide insight into the potential of vinegar as a source of health-related compounds from fruit.
C1 [Bakir, Sena; Boyacioglu, Dilek; Capanoglu, Esra] Istanbul Tech Univ, Dept Food Engn, Fac Chem & Met Engn, TR-34469 Istanbul, Turkey.
   [Bakir, Sena] Recep Tayyip Erdogan Univ, Fac Engn, Dept Food Engn, TR-53100 Merkez, Rize, Turkey.
   [Toydemir, Gamze] Okan Univ, Fac Engn & Architecture, Dept Food Engn, TR-34959 Istanbul, Turkey.
   [Beekwilder, Jules] Wageningen UR, Plant Res Int, NL-6700 AA Wageningen, Netherlands.
RP Capanoglu, E (reprint author), Istanbul Tech Univ, Dept Food Engn, Fac Chem & Met Engn, TR-34469 Istanbul, Turkey.
EM senabakir@gmail.com; toydemir.gamze@gmail.com; boyaci@itu.edu.tr;
   jules.beekwilder@wur.nl; capanogl@itu.edu.tr
RI Beekwilder, Jules/A-6802-2011
OI Beekwilder, Jules/0000-0003-3238-4427; BAKIR, SENA/0000-0002-6258-1969;
   Capanoglu, Esra/0000-0003-0335-9433
FU Istanbul Technical University; Scientific Research Projects (BAP) Unit;
   EU 7th Frame ATHENA Project [FP7-KBBE-2009-3-245121-ATHENA]
FX This study was financially supported by the Istanbul Technical
   University, Scientific Research Projects (BAP) Unit, and EU 7th Frame
   ATHENA Project (FP7-KBBE-2009-3-245121-ATHENA). We also thank to Mehmet
   Basri Celiker and Kuhne Co. (Kemalpasa, Izmir, Turkey) for producing and
   supplying the samples.
CR Alonso AM, 2004, FOOD RES INT, V37, P715, DOI 10.1016/j.foodres.2004.03.007
   Apak R, 2004, J AGR FOOD CHEM, V52, P7970, DOI 10.1021/jf048741x
   Benzie IFF, 1996, ANAL BIOCHEM, V239, P70, DOI 10.1006/abio.1996.0292
   Capanoglu E, 2008, J AGR FOOD CHEM, V56, P964, DOI 10.1021/jf072990e
   Capanoglu E, 2013, FOOD CHEM, V139, P521, DOI 10.1016/j.foodchem.2013.01.023
   Bastante MJC, 2010, J AGR FOOD CHEM, V58, P11814, DOI 10.1021/jf1029493
   Cerezo AB, 2010, J FOOD COMPOS ANAL, V23, P175, DOI 10.1016/j.jfca.2009.08.008
   Chiva-Blanch G, 2012, J BERRY RES, V2, P63, DOI 10.3233/JBR-2012-028
   Davalos A, 2005, FOOD CHEM, V93, P325, DOI 10.1016/j.foodchem.2004.09.030
   Devasagayam T P A, 2004, J Assoc Physicians India, V52, P794
   Dewanto V, 2002, J AGR FOOD CHEM, V50, P3010, DOI 10.1021/jf0115589
   Edirisinghe I, 2016, J BERRY RES, V6, P237, DOI 10.3233/JBR-160137
   Forbes-Hernandez TY, 2016, CRIT REV FOOD SCI, V56, pS46, DOI 10.1080/10408398.2015.1051919
   Forbes-Hernandez TY, 2014, FOOD CHEM TOXICOL, V68, P154, DOI 10.1016/j.fct.2014.03.017
   Frankel EN, 2000, J SCI FOOD AGR, V80, P1925, DOI 10.1002/1097-0010(200010)80:13<1925::AID-JSFA714>3.0.CO;2-4
   Fushimi T, 2001, J NUTR, V131, P1973
   Giampieri F, 2016, FOOD CHEM TOXICOL, V94, P128, DOI 10.1016/j.fct.2016.06.003
   Giampieri F, 2014, FOOD FUNCT, V5, P1939, DOI [10.1039/c4fo00048j, 10.1039/C4FO00048J]
   Giampieri F, 2012, NUTRITION, V28, P9, DOI 10.1016/j.nut.2011.08.009
   Kamiloglu S, 2014, INT J FOOD SCI TECH, V49, P1027, DOI 10.1111/ijfs.12396
   Kamiloglu S, 2013, J BERRY RES, V3, P65, DOI 10.3233/JBR-130051
   Kumaran A, 2006, FOOD CHEM, V97, P109, DOI 10.1016/j.foodchem.2005.03.032
   Lau FC, 2006, J SCI FOOD AGR, V86, P2251, DOI 10.1002/jsfa.2671
   Marnett LJ, 2000, CARCINOGENESIS, V21, P361, DOI 10.1093/carcin/21.3.361
   Masino F, 2008, FOOD CHEM, V106, P90, DOI 10.1016/j.foodchem.2007.05.069
   Matejicek D, 2005, FOOD CHEM, V90, P791, DOI 10.1016/j.foodchem.2004.05.057
   McDougall GJ, 2005, J AGR FOOD CHEM, V53, P5896, DOI 10.1021/jf050131p
   Miller NJ, 1997, FREE RADICAL RES, V26, P195, DOI 10.3109/10715769709097799
   Natera R, 2003, J AGR FOOD CHEM, V51, P3345, DOI 10.1021/jf021180u
   Niki E, 2011, J BERRY RES, V1, P169, DOI 10.3233/BR-2011-018
   Perez-Jimenez J, 2008, FOOD RES INT, V41, P274, DOI 10.1016/j.foodres.2007.12.004
   Pistollato F, 2015, FOOD CHEM TOXICOL, V75, P58, DOI 10.1016/j.fct.2014.11.004
   Qiu J, 2010, J SCI FOOD AGR, V90, P1951, DOI 10.1002/jsfa.4040
   Que F, 2006, FOOD RES INT, V39, P581, DOI 10.1016/j.foodres.2005.12.001
   Sagdic O, 2011, FOOD CHEM, V126, P1749, DOI 10.1016/j.foodchem.2010.12.075
   Samanidou VF, 2001, J LIQ CHROMATOGR R T, V24, P2161, DOI 10.1081/JLC-100104899
   Scalbert A, 2000, J NUTR, V130, p2073S, DOI 10.1093/jn/130.8.2073S
   Shahidi F., 1995, FOOD PHENOLICS SOURC
   Slaga T J, 1986, Symp Fundam Cancer Res, V39, P31
   SPANOS GA, 1990, J AGR FOOD CHEM, V38, P1565, DOI 10.1021/jf00097a030
   Toydemir G, 2013, J AGR FOOD CHEM, V61, P11434, DOI 10.1021/jf4032519
   Toydemir G, 2013, J FUNCT FOODS, V5, P1402, DOI 10.1016/j.jff.2013.05.008
   Toydemir G, 2013, FOOD RES INT, V53, P218, DOI 10.1016/j.foodres.2013.04.009
   Ubeda C, 2011, LWT-FOOD SCI TECHNOL, V44, P1591, DOI 10.1016/j.lwt.2011.03.001
   Verhoef S, 2007, J BIOTECHNOL, V132, P49, DOI 10.1016/j.jbiotec.2007.08.031
   Williamson G, 2005, AM J CLIN NUTR, V81, p243S, DOI [10.1093/ajcn/81.1.230S, 10.1093/ajcn/81.1.243S]
NR 46
TC 6
Z9 6
U1 3
U2 26
PU MDPI
PI BASEL
PA ST ALBAN-ANLAGE 66, CH-4052 BASEL, SWITZERLAND
SN 1422-0067
J9 INT J MOL SCI
JI Int. J. Mol. Sci.
PD OCT
PY 2016
VL 17
IS 10
AR 1658
DI 10.3390/ijms17101658
PG 12
WC Biochemistry & Molecular Biology; Chemistry, Multidisciplinary
SC Biochemistry & Molecular Biology; Chemistry
GA EC0DO
UT WOS:000387768300132
OA DOAJ Gold, Green Published
DA 2019-07-15
ER
