# Supplementary material for: Knowledge Domain and Emerging Trends in Vinegar Research: A Bibliometric Review of the Literature from WoSCC
Source: Foods. 2020 Feb 10;9(2):166. doi: 10.3390/foods9020166 (PMC7074530; doi:10.3390/foods9020166)
Supplement: Supplementary file 1 [file foods-09-00166-s001.zip › Supplementary files/Supplementary Material/WoSCC dataset for CiteSpace/data/download2016_11x5unique.txt]

PT J
AU Beh, BK
   Mohamad, NE
   Yeap, SK
   Lim, KL
   Ho, WY
   Yusof, HM
   Sharifuddin, SA
   Jamaluddin, A
   Long, K
   Alitheen, NB
AF Beh, Boon Kee
   Mohamad, Nurul Elyani
   Yeap, Swee Keong
   Lim, Kian Lam
   Ho, Wan Yong
   Yusof, Hamidah Mohd
   Sharifuddin, Shaiful Adzni
   Jamaluddin, Anisah
   Long, Kamariah
   Alitheen, Noorjahan Banu
TI Polyphenolic profiles and the in vivo antioxidant effect of nipa vinegar
   on paracetamol induced liver damage
SO RSC ADVANCES
LA English
DT Article
ID BENZOQUINONE IMINE; GALLIC ACID; ACETAMINOPHEN; ACTIVATION; QUERCETIN
AB Plant-based vinegar is proclaimed to have multiple health benefits due to the presence of polyphenol. However, not all vinegars have similar antioxidant activities. Nipa (Nypa fruticans) vinegar is one type of vinegar that has been widely consumed in Philippines and Malaysia. In this study, the antioxidant activity, polyphenolic acid profiles and antioxidant benefits to revert paracetamol-induced liver damage in mice in vivo have been evaluated. Nipa vinegar was found to contain antioxidant activity attributed to the presence of gallic acid, protocatechuic acid and 4-hydroxybenzoic acid. Continuous consumption of nipa vinegar for 14 days was able to recover the liver damage induced by paracetamol in a dosage dependent manner as indicated by the liver H&E histopathology, recovery serum liver profile (AST, ALT and ALP) and suppression of liver cytochrome P450 2E1 expression. These effects contributed to the antioxidant and anti-inflammatory effects of nipa vinegar. Similar to other types of vinegars, nipa vinegar, which is rich in polyphenolic acids, can contribute to in vivo anti-oxidation, anti-inflammation and liver protection effects in paracetamol treated mice.
C1 [Beh, Boon Kee; Yeap, Swee Keong; Yusof, Hamidah Mohd; Alitheen, Noorjahan Banu] Univ Putra Malaysia, Inst Biosci, Serdang 43400, Selangor, Malaysia.
   [Beh, Boon Kee; Sharifuddin, Shaiful Adzni; Jamaluddin, Anisah; Long, Kamariah] Malaysian Agr Res & Dev Inst, Biotechnol Res Ctr, Serdang 43400, Selangor, Malaysia.
   [Mohamad, Nurul Elyani; Alitheen, Noorjahan Banu] Univ Putra Malaysia, Fac Biotechnol & Biomol Sci, Dept Cell & Mol Biol, Serdang 43400, Selangor, Malaysia.
   [Lim, Kian Lam] Univ Tunku Abdul Rahman, Fac Med & Hlth Sci, Sungai Long Campus,Jalan Sungai Long, Kajang 43000, Selangor, Malaysia.
   [Ho, Wan Yong] Univ Nottingham, Sch Biomed Sci, Malaysia Campus,Jalan Broga, Semenyih 43500, Selangor, Malaysia.
RP Long, K (reprint author), Malaysian Agr Res & Dev Inst, Biotechnol Res Ctr, Serdang 43400, Selangor, Malaysia.
EM amai@mardi.gov.my
RI Ho, Wan Yong/I-1050-2016
OI Ho, Wan Yong/0000-0001-5768-0738; Long, Kamariah/0000-0003-1624-5101;
   Yeap, Swee Keong/0000-0002-4736-0674
FU Pembangunan, MARDI, Malaysia [RMK10]
FX This project was funded by a grant from Pembangunan RMK10, MARDI,
   Malaysia. Authors would like to thank Prof. Tan Soon Guan for
   proofreading and commenting on the manuscript.
CR Aziz A., 2015, Journal of Sustainability Science and Management, V10, P87
   Chaudhuri P., 2014, INT J PHARM BIOL SCI, V5, P294
   Chou CH, 2015, FOOD CHEM, V168, P63, DOI 10.1016/j.foodchem.2014.07.035
   Kong C, 2014, BMC COMPLEM ALTERN M, V14, DOI 10.1186/1472-6882-14-4
   DAHLIN DC, 1984, P NATL ACAD SCI-BIOL, V81, P1327, DOI 10.1073/pnas.81.5.1327
   Das J, 2010, FREE RADICAL RES, V44, P340, DOI 10.3109/10715760903513017
   Guerrero ED, 2010, J SCI FOOD AGR, V90, P712, DOI 10.1002/jsfa.3873
   Gunnell D, 2000, SUICIDE LIFE-THREAT, V30, P313
   He CY, 2012, ACTA PHARMACOL SIN, V33, P1004, DOI 10.1038/aps.2012.47
   Hinson JA, 2011, HDB EXP PHARM, V196, P369
   Karunaweera N, 2015, FRONT MOL NEUROSCI, V8, DOI 10.3389/fnmol.2015.00024
   Klopcic I, 2015, CHEM-BIOL INTERACT, V242, P407, DOI 10.1016/j.cbi.2015.11.002
   Kongkiattikajorn J., 2014, Kasetsart Journal, Natural Science, V48, P980
   Liu CL, 2002, FOOD CHEM TOXICOL, V40, P635, DOI 10.1016/S0278-6915(02)00002-9
   Mandery K, 2010, BIOCHEM PHARMACOL, V80, P1746, DOI 10.1016/j.bcp.2010.08.008
   Marino T, 2014, J PHYS CHEM B, V118, P10380, DOI 10.1021/jp505589b
   Mohamad NE, 2015, CHIN MED-UK, V10, DOI 10.1186/s13020-015-0030-4
   Nishidai S, 2000, BIOSCI BIOTECH BIOCH, V64, P1909, DOI 10.1271/bbb.64.1909
   Nur Aimi R, 2013, INT FOOD RES J, V20, P369
   Ozer J, 2008, TOXICOLOGY, V245, P194, DOI 10.1016/j.tox.2007.11.021
   Pavlin M, 2016, MOL NEUROBIOL, V53, P3400, DOI 10.1007/s12035-015-9284-1
   Perez-Gonzalez A, 2014, NEW J CHEM, V38, P2639, DOI 10.1039/c4nj00071d
   Prasad N, 2013, EVID-BASED COMPL ALT, DOI 10.1155/2013/154606
   Priyadarsini RV, 2012, FREE RADICAL RES, V46, P41, DOI 10.3109/10715762.2011.637204
   Rasool MK, 2010, J PHARM PHARMACOL, V62, P638, DOI 10.1211/jpp.62.05.0012
   Satar M. Z. M., 2011, MALAYSIAN J ANAL SCI, V15, P258
   Shamsuddin A. A., 2013, World Applied Sciences Journal, V25, P333
   Singh B., 2001, Indian Journal of Physiology and Pharmacology, V45, P435
   Tsuji K, 2011, SAINS MALAYS, V40, P1407
   Wang XD, 2005, HEPATOLOGY, V42, P400, DOI 10.1002/hep.20792
   Zamora R, 2000, MOL MED, V6, P347, DOI 10.1007/BF03401781
NR 31
TC 7
Z9 7
U1 0
U2 12
PU ROYAL SOC CHEMISTRY
PI CAMBRIDGE
PA THOMAS GRAHAM HOUSE, SCIENCE PARK, MILTON RD, CAMBRIDGE CB4 0WF, CAMBS,
   ENGLAND
SN 2046-2069
J9 RSC ADV
JI RSC Adv.
PY 2016
VL 6
IS 68
BP 63304
EP 63313
DI 10.1039/c6ra13409b
PG 10
WC Chemistry, Multidisciplinary
SC Chemistry
GA DQ8XB
UT WOS:000379493900024
DA 2019-07-15
ER

PT J
AU Li, P
   Lin, WF
   Liu, X
   Li, S
   Luo, LX
   Lin, WT
AF Li, Pan
   Lin, Weifeng
   Liu, Xiong
   Li, Sha
   Luo, Lixin
   Lin, Wei-Tie
TI Paenibacillus aceti sp nov., isolated from the traditional solid-state
   acetic acid fermentation culture of Chinese cereal vinegar
SO INTERNATIONAL JOURNAL OF SYSTEMATIC AND EVOLUTIONARY MICROBIOLOGY
LA English
DT Article
ID GENUS PAENIBACILLUS; SPECIES DEFINITION; BACTERIUM; SOIL;
   IDENTIFICATION; SEQUENCE
AB A Gram-stain-negative, rod-shaped, motile, endospore-forming, facultatively anaerobic bacterium, designated strain L14(T), was isolated from the traditional acetic acid fermentation culture of Chinese cereal vinegars. Phylogenetic analysis based on 16S rRNA gene sequences showed that strain L14(T) was affiliated to the genus Paenibacillus, most closely related to Paenibacillus motobuensis MC10(T) with 97.8% similarity. Chemotaxonomic characterization supported the allocation of the strain to the genus Paenibacillus. The polar lipid profile of strain L14(T) contained the major compounds diphosphatidylglycerol, phosphatidylethanolamine and phosphatidylglycerol. The predominant menaquinone was MK-7, and the major fatty acid components were anteiso-C-15 : 0, iso-C-15 : 0 and C-16 : 0. The DNA G+C content of strain L14(T) was 49.9 mol%. The DNA-DNA relatedness value between strain L14(T) and P. motobuensis MC10(T) was 51.2 %. The results of physiological and biochemical tests allowed phenotypic differentiation of strain L14(T) from closely related species. On the basis of phenotypic and chemotaxonomic analyses, phylogenetic analysis and DNA-DNA relatedness values, strain L14(T) is considered to represent a novel species of the genus Paenibacillus, for which the name Paenibacillus aceti sp. nov. is proposed. The type strain is L14(T) (=CGMCC 1.15420(T) =JCM 31170(T)).
C1 [Li, Pan; Liu, Xiong; Li, Sha; Luo, Lixin; Lin, Wei-Tie] South China Univ Technol, Sch Biosci & Bioengn, Guangdong Key Lab Fermentat & Enzyme Engn, Guangzhou 510006, Guangdong, Peoples R China.
   [Lin, Weifeng; Lin, Wei-Tie] South China Univ Technol, Coll Light Ind & Food Sci, Guangzhou, Guangdong, Peoples R China.
RP Luo, LX; Lin, WT (reprint author), South China Univ Technol, Sch Biosci & Bioengn, Guangdong Key Lab Fermentat & Enzyme Engn, Guangzhou 510006, Guangdong, Peoples R China.
EM btlxluo@scut.edu.cn; weitie@21cn.com
FU National Natural Foundation of China [31271924]
FX We are most grateful to Professor Ken-ichiro Iida of Kyushu University
   for the gift of P. motobuensis. This research was supported by the
   National Natural Foundation of China (grant 31271924).
CR Adekambi T, 2008, INT J SYST EVOL MICR, V58, P1807, DOI 10.1099/ijs.0.65440-0
   Akaracharanya A, 2009, INT J SYST EVOL MICR, V59, P2680, DOI 10.1099/ijs.0.010298-0
   ASH C, 1993, ANTON LEEUW INT J G, V64, P253
   Collins M. D., 1985, CHEM METHODS BACTERI, P267
   Dahllof I, 2000, APPL ENVIRON MICROB, V66, P3376, DOI 10.1128/AEM.66.8.3376-3380.2000
   Gordon R. E., 1989, AGR HDB AGR RES SERV, V427
   Iida KI, 2005, INT J SYST EVOL MICR, V55, P1811, DOI 10.1099/ijs.0.63636-0
   Jiang BH, 2015, INT J SYST EVOL MICR, V65, P220, DOI 10.1099/ijs.0.060483-0
   KOMAGATA K, 1987, METHOD MICROBIOL, V19, P161
   Lane DJ, 1991, NUCL ACID TECHNIQUES, P115
   Li JB, 2014, INT J SYST EVOL MICR, V64, P3891, DOI 10.1099/ijs.0.067173-0
   Logan NA, 2004, INT J SYST EVOL MICR, V54, P1071, DOI 10.1099/ijs.0.02967-0
   Meehan C, 2001, INT J SYST EVOL MICR, V51, P1681, DOI 10.1099/00207713-51-5-1681
   Rhodes-Roberts M, 1981, AEROBIC ENDOSPORE FO, P315
   Rivas R, 2005, INT J SYST EVOL MICR, V55, P1305, DOI 10.1099/ijs.0.63513-0
   Shida O, 1997, INT J SYST BACTERIOL, V47, P289, DOI 10.1099/00207713-47-2-289
   Smibert Robert M., 1994, P607
   STACKEBRANDT E, 1994, INT J SYST BACTERIOL, V44, P846, DOI 10.1099/00207713-44-4-846
   Stackebrandt E, 2002, INT J SYST EVOL MICR, V52, P1043, DOI 10.1099/ijs.0.02360-0
   TAMAOKA J, 1984, FEMS MICROBIOL LETT, V25, P125, DOI 10.1111/j.1574-6968.1984.tb01388.x
   Tamura K, 2013, MOL BIOL EVOL, V30, P2725, DOI 10.1093/molbev/mst197
   Tiago I, 2006, INT J SYST EVOL MICR, V56, P2571, DOI 10.1099/ijs.0.64281-0
   Traiwan J, 2011, INT J SYST EVOL MICR, V61, P670, DOI 10.1099/ijs.0.022202-0
   Velaquez E, 2004, INT J SYST EVOL MICR, V54, P59, DOI 10.1099/ijs.0.02709-0
   Wu JJ, 2012, FOOD MICROBIOL, V30, P289, DOI 10.1016/j.fm.2011.08.010
   Xie CH, 2003, J GEN APPL MICROBIOL, V49, P345, DOI 10.2323/jgam.49.345
   Yoon JH, 1996, INT J SYST BACTERIOL, V46, P502, DOI 10.1099/00207713-46-2-502
NR 27
TC 4
Z9 4
U1 0
U2 8
PU MICROBIOLOGY SOC
PI LONDON
PA CHARLES DARWIN HOUSE, 12 ROGER ST, LONDON WC1N 2JU, ERKS, ENGLAND
SN 1466-5026
EI 1466-5034
J9 INT J SYST EVOL MICR
JI Int. J. Syst. Evol. Microbiol.
PD SEP
PY 2016
VL 66
BP 3426
EP 3431
DI 10.1099/ijsem.0.001214
PN 9
PG 6
WC Microbiology
SC Microbiology
GA EA8FR
UT WOS:000386871200029
PM 27265263
OA Bronze
DA 2019-07-15
ER

PT J
AU Samad, A
   Azlan, A
   Ismail, A
AF Samad, Anuar
   Azlan, Azrina
   Ismail, Amin
TI Therapeutic effects of vinegar: a review
SO CURRENT OPINION IN FOOD SCIENCE
LA English
DT Article
ID SQUAMOUS-CELL CARCINOMA; HIGH-FAT DIET; ACETIC-ACID; BODY-WEIGHT;
   SKELETAL-MUSCLE; HEALTHY-ADULTS; BLACK VINEGAR; RAT MODEL; IN-VIVO;
   GLUCOSE
AB Vinegar is a natural product derived from a process of fermentation. Carbohydrates-rich foods are excellent sources of substrate to produce vinegar. Vinegar is mainly used as an ingredient in food preparation due to its taste and aroma. It is one of the most famous folk medicines used to fight infections. Several studies have showed vinegar has a potential to ameliorate obesity, diabetes, cardiovascular disorders, cancer and microbial infections. Daily intake of a drink containing 15 mL vinegar (750 mg of acetic acid) was reported to improve lifestyle-related diseases, such as hypertension, hyperlipidemia, and obesity. The presence of acetic acid and other components in vinegar could be responsible for its therapeutic effect. This paper reviews recent studies on therapeutic values of vinegar derived from different food sources. Possible mechanisms of therapeutic action of vinegar are also discussed.
C1 [Samad, Anuar; Azlan, Azrina; Ismail, Amin] Univ Putra Malaysia, Dept Nutr & Dietet, Fac Med & Hlth Sci, Upm Serdang 43400, Selangor, Malaysia.
RP Ismail, A (reprint author), Univ Putra Malaysia, Dept Nutr & Dietet, Fac Med & Hlth Sci, Upm Serdang 43400, Selangor, Malaysia.
EM aminis@upm.edu.my
RI Ismail, Amin/J-8725-2015
OI Ismail, Amin/0000-0002-9427-2028
CR Baba N, 2013, NUTR CANCER, V65, P1093, DOI 10.1080/01635581.2013.815234
   Bhalang K, 2008, ORAL SURG ORAL MED O, V106, P371, DOI 10.1016/j.tripleo.2008.01.017
   Bray GA, 2014, BEST PRACT RES CL GA, V28, P665, DOI 10.1016/j.bpg.2014.07.015
   Budak NH, 2014, J FOOD SCI, V79, pR757, DOI 10.1111/1750-3841.12434
   Cho AS, 2010, MOL BIOL EVOL, V48, P1
   Chou CH, 2015, FOOD CHEM, V168, P63, DOI 10.1016/j.foodchem.2014.07.035
   Cortesia C, 2014, MBIO, V5, DOI 10.1128/mBio.00013-14
   Darzi J, 2014, INT J OBESITY, V38, P675, DOI 10.1038/ijo.2013.157
   Derakhshandeh-Rishehri SM, 2014, INT J PREVENTIVE MED, V5, P1608
   Estruch R, 2013, NEW ENGL J MED, V368, P1279, DOI 10.1056/NEJMoa1200303
   Fushimi T, 2006, BRIT J NUTR, V95, P916, DOI 10.1079/BJN20061740
   Fushimi T, 2005, BRIT J NUTR, V94, P714, DOI 10.1079/BJN20051545
   Hieda K., 2015, WORLD J HYPERTENS, V5, P53
   Hlebowicz J, 2007, BMC GASTROENTEROL, V7, DOI 10.1186/1471-230X-7-46
   Johnston CS, 2013, J FUNCT FOODS, V5, P2007, DOI 10.1016/j.jff.2013.08.003
   Johnston CS, 2009, COMPLEMENTARY AND ALTERNATIVE THERAPIES IN THE AGING POPULATION: AN EVIDENCE-BASED APPROACH, P433, DOI 10.1016/B978-0-12-374228-5.00022-6
   Johnston CS, 2010, ANN NUTR METAB, V56, P74, DOI 10.1159/000272133
   Johnston CS, 2005, J AM DIET ASSOC, V105, P1939, DOI 10.1016/j.jada.2005.07.012
   Johnston CS, 2004, DIABETES CARE, V27, P281, DOI 10.2337/diacare.27.1.281
   Kim JY, 2013, NUTR RES PRACT, V7, P153, DOI 10.4162/nrp.2013.7.3.153
   Kohn Jill Balla, 2015, J Acad Nutr Diet, V115, P1188, DOI 10.1016/j.jand.2015.05.010
   Kondo T, 2009, BIOSCI BIOTECH BIOCH, V73, P1837, DOI 10.1271/bbb.90231
   Kondo T, 2009, J AGR FOOD CHEM, V57, P5982, DOI 10.1021/jf900470c
   Krusong W, 2015, FOOD CONTROL, V50, P502, DOI 10.1016/j.foodcont.2014.09.051
   Lee JH, 2013, FOOD CHEM, V141, P3241, DOI 10.1016/j.foodchem.2013.05.126
   Liatist S, 2010, EUR J CLIN NUTR, V64, P727, DOI 10.1038/ejcn.2010.89
   Lim S, 2009, METABOLISM, V58, P8, DOI 10.1016/j.metabol.2008.07.027
   Limpaphayom KK, 2014, J CLIN ONCOL, V32, P2318
   Mota ACLG, 2015, J PROSTHODONT, V24, P296, DOI 10.1111/jopr.12207
   Mimura A, 2004, BIOFACTORS, V22, P93, DOI 10.1002/biof.5520220118
   Mitrou P, 2015, EUR J CLIN NUTR, V69, P734, DOI 10.1038/ejcn.2014.289
   Moon YJ, 2010, FOOD SCI BIOTECHNOL, V19, P343, DOI 10.1007/s10068-010-0049-3
   Nakamura K, 2010, J AGR FOOD CHEM, V58, P10124, DOI 10.1021/jf100054n
   Nanda K, 2004, J EXP CLIN CANC RES, V23, P69
   Nandasiri R., 2013, J FOOD PROCESS BEVER, V1, P1
   Ok E, 2013, LIPIDS HEALTH DIS, V12, DOI 10.1186/1476-511X-12-163
   Oramahi HA, 2013, J WOOD SCI, V59, P344, DOI 10.1007/s10086-013-1340-8
   Ostman E, 2005, EUR J CLIN NUTR, V59, P983, DOI 10.1038/sj.ejcn.1602197
   Park JE, 2014, J FUNCT FOODS, V8, P274, DOI 10.1016/j.jff.2014.03.028
   Park KM, 2013, NUTR RES PRACT, V7, P453, DOI 10.4162/nrp.2013.7.6.453
   Pazuch Catiussa Maiara, 2015, Cientifica (Jaboticabal), V43, P302, DOI 10.15361/1984-5529.2015v43n4p302-308
   Petsiou EI, 2014, NUTR REV, V72, P651, DOI 10.1111/nure.12125
   Ramos B, 2014, FOOD CONTROL, V42, P38, DOI 10.1016/j.foodcont.2014.01.029
   Russell W.R., 2013, CRIT REV FOOD SCI NU
   Seo Hyobin, 2015, J Exerc Nutrition Biochem, V19, P1, DOI 10.5717/jenb.2015.19.1.1
   Seo KI, 2014, FOOD FUNCT, V5, P1579, DOI 10.1039/c4fo00135d
   Shen FG, 2016, J AGR FOOD CHEM, V64, P1111, DOI 10.1021/acs.jafc.5b05415
   Sholberg P, 2000, HORTSCIENCE, V35, P898
   Pinto TMS, 2008, J APPL ORAL SCI, V16, P385, DOI 10.1590/S1678-77572008000600006
   Sugiyama A, 2003, NUTR RES, V23, P1291, DOI 10.1016/S0271-5317(03)00116-7
   Tzortzakis N. G., 2011, Food and Nutrition Sciences, V2, P974, DOI 10.4236/fns.2011.29132
   Yamashita H, 2015, CRIT REV FOOD SCI NU, P8398
   Yun SN, 2007, ARCH PHARM RES, V30, P587, DOI 10.1007/BF02977653
   Yusoff NA, 2015, ASIAN PAC J TROP BIO, V5, P462
NR 54
TC 10
Z9 11
U1 6
U2 17
PU ELSEVIER SCI LTD
PI OXFORD
PA THE BOULEVARD, LANGFORD LANE, KIDLINGTON, OXFORD OX5 1GB, OXON, ENGLAND
SN 2214-7993
EI 2214-8000
J9 CURR OPIN FOOD SCI
JI Curr. Opin. Food Sci.
PD APR
PY 2016
VL 8
BP 56
EP 61
DI 10.1016/j.cofs.2016.03.001
PG 6
WC Food Science & Technology
SC Food Science & Technology
GA EL5JE
UT WOS:000394656600011
DA 2019-07-15
ER

PT J
AU Li, D
   Wang, X
   Han, CQ
AF Li, Dan
   Wang, Xuan
   Han, Caiqin
TI Study on the Fluorescence Spectra Characteristics of Vinegar-Water
   Solutions
SO JOURNAL OF SPECTROSCOPY
LA English
DT Article
ID SPECTROSCOPY
AB Fluorescence spectra and polarization spectra of vinegar-water solutions with different concentration of CH 3 COOH have been studied. The characteristics and mechanism of fluorescence spectra are discussed, and polarization degree is calculated. Vinegar-water solutions are excited by ultraviolet (UV) light at 380 nm. The characteristic fluorescence peaks of the solution were identified at 445 nm and 470 nm. The type of emission fluorescence is pi* > n. With the increasing concentration of CH3COOH/pH value, the peak intensity is enhanced first, and then fluorescence quenching occurs. The polarization degree confirms the molecular orientation of different sample solutions. This research provides theoretical and experimental basis for the physical/chemical properties and quality of vinegar detection by florescence spectroscopy.
C1 [Li, Dan; Wang, Xuan; Han, Caiqin] Jiangsu Normal Univ, Sch Phys & Elect Engn, Xuzhou 221116, Peoples R China.
   [Li, Dan; Wang, Xuan; Han, Caiqin] Jiangsu Normal Univ, Jiangsu Key Lab Adv Laser Mat & Devices, Xuzhou 221116, Peoples R China.
RP Han, CQ (reprint author), Jiangsu Normal Univ, Sch Phys & Elect Engn, Xuzhou 221116, Peoples R China.; Han, CQ (reprint author), Jiangsu Normal Univ, Jiangsu Key Lab Adv Laser Mat & Devices, Xuzhou 221116, Peoples R China.
EM hancqin@163.com
FU National Natural Science Foundation of China [61575087]; Natural Science
   Foundation of Jiangsu Province [BK20151164]; Natural Science Foundation
   Project for Ph.D. Teachers of Jiangsu Normal University [9212214101];
   Priority Academic Program Development of Jiangsu Higher Education
   Institutions (PAPD); Jiangsu Collaborative Innovation Center of Advanced
   Laser Technology and Emerging Industry
FX This research was founded by the National Natural Science Foundation of
   China (Grant no. 61575087), the Natural Science Foundation of Jiangsu
   Province (Grant no. BK20151164), and the Natural Science Foundation
   Project for Ph.D. Teachers of Jiangsu Normal University (Grant no.
   9212214101). The authors would like to thank the project funded by the
   Priority Academic Program Development of Jiangsu Higher Education
   Institutions (PAPD) and Jiangsu Collaborative Innovation Center of
   Advanced Laser Technology and Emerging Industry for their generous
   financial support. The authors thank Lu Zhu and Whitney Ingram for
   proofreading the paper.
CR Callejon RM, 2012, TALANTA, V88, P456, DOI 10.1016/j.talanta.2011.11.014
   Chen D, 2006, SPECTROSC SPECT ANAL, V26, P2283
   Gillies R, 2000, J INVEST DERMATOL, V115, P704, DOI 10.1046/j.1523-1747.2000.00091.x
   Guzman E, 2015, FOOD CHEM, V173, P927, DOI 10.1016/j.foodchem.2014.10.041
   [韩彩芹 Han Caiqin], 2010, [激光杂志, Laser Journal], V31, P38
   Huber KP, 1979, MOL SPECTRA MOL STRU
   Iizuka H., 2007, INT C SERIES, V1304, P409
   Ito K., 1993, ENCY DICT MATH
   Joint FAO/WHO Expert Committee on Food Additives, 1992, COMP FOOD ADD SPEC C
   Kulmyrzaev A, 2002, LAIT, V82, P725, DOI 10.1051/lait:2002045
   LAJUNEN L. H, 2004, SPECTROCHEMICAL ANAL
   Lakowicz J. R., 2006, PRINCIPLES FLUORESCE
   Maki T, 2011, TALANTA, V85, P1730, DOI 10.1016/j.talanta.2011.06.054
   Silverstein R. M., 2005, SPECTROMETRIC IDENTI
   Wang P, 2016, SENSOR ACTUAT B-CHEM, V224, P885, DOI 10.1016/j.snb.2015.10.098
   Wang R. L. Zhijun, 2012, CHEM RES, V23, P64
   Wang Z., 2009, P WRI WORLD C COMP S, P201
   Wu JJ, 2012, FOOD MICROBIOL, V30, P289, DOI 10.1016/j.fm.2011.08.010
   Wu JX, 2016, CARBON, V98, P582, DOI 10.1016/j.carbon.2015.11.048
   Yuan Y, 2013, EUR FOOD RES TECHNOL, V236, P573, DOI 10.1007/s00217-012-1885-6
   Zhang PF, 2014, OPTIK, V125, P2661, DOI 10.1016/j.ijleo.2013.11.020
   Zhao YY, 2015, SENSOR ACTUAT B-CHEM, V209, P258, DOI 10.1016/j.snb.2014.11.122
NR 22
TC 1
Z9 1
U1 0
U2 0
PU HINDAWI PUBLISHING CORP
PI NEW YORK
PA 410 PARK AVENUE, 15TH FLOOR, #287 PMB, NEW YORK, NY 10022 USA
SN 2314-4920
EI 2314-4939
J9 J SPECTROSC
JI J. Spectrosc.
PY 2016
AR 8416869
DI 10.1155/2016/8416869
PG 6
WC Biochemical Research Methods; Spectroscopy
SC Biochemistry & Molecular Biology; Spectroscopy
GA DL0DQ
UT WOS:000375302600001
OA DOAJ Gold
DA 2019-07-15
ER

PT J
AU Shen, FG
   Feng, JX
   Wang, XH
   Qi, ZM
   Shi, XC
   An, YN
   Zhang, QL
   Wang, C
   Liu, MY
   Liu, B
   Yu, L
AF Shen, Fengge
   Feng, Jiaxuan
   Wang, Xinhui
   Qi, Zhimin
   Shi, Xiaochen
   An, Yanan
   Zhang, Qiaoli
   Wang, Chao
   Liu, Mingyuan
   Liu, Bo
   Yu, Lu
TI Vinegar Treatment Prevents the Development of Murine Experimental
   Colitis via Inhibition of Inflammation and Apoptosis
SO JOURNAL OF AGRICULTURAL AND FOOD CHEMISTRY
LA English
DT Article
DE vinegar; colitis; inflammation; apoptosis; intestinal microbiota
ID ENDOPLASMIC-RETICULUM STRESS; UNFOLDED PROTEIN RESPONSE; SULFATE SODIUM
   DSS; BOWEL-DISEASE; INTESTINAL INFLAMMATION; CELLS; RATS; MICE;
   PROBIOTICS; BUTYRATE
AB This study investigated the preventive effects of vinegar and acetic acid (the active component of vinegar) on ulcerative colitis (UC) in mice. Vinegar (5% v/v) or acetic acid (0.3% w/v) treatment significantly reduced the disease activity index and histopathological scores, attenuated body weight loss, and shortened the colon length in a murine experimental colitis model induced by dextran sulfate sodium (DSS). Further mechanistic analysis, showed that vinegar inhibited inflammation through suppressing Th1 and Th17 responses, the NLRP3 inflammasome, and MAPK signaling activation. Vinegar also inhibited endoplasmic reticulum (ER) stress-mediated apoptosis in the colitis mouse model. Surprisingly, pretreatment with vinegar for 28 days before DSS induction increased levels of the commensal lactic acid-producing or acetic acid-producing bacteria, including Lactobacillus, Bifidobacteria, and Enterococcus faecalis, whereas decreased Escherichia coli levels were found in the feces of mice. These results suggest that vinegar supplementation might provide a new dietary strategy for the prevention of UC.
C1 [Shen, Fengge; Wang, Xinhui; Qi, Zhimin; Shi, Xiaochen; An, Yanan; Zhang, Qiaoli; Wang, Chao; Liu, Mingyuan; Liu, Bo; Yu, Lu] Jilin Univ, Coll Vet Med, Hosp 1, Key Lab Zoonosis Res,Minist Educ,Inst Zoonosis, Changchun 130062, Peoples R China.
   [Shen, Fengge; Wang, Xinhui; Qi, Zhimin; Shi, Xiaochen; An, Yanan; Zhang, Qiaoli; Wang, Chao; Liu, Mingyuan; Liu, Bo; Yu, Lu] Jilin Univ, Coll Anim Sci, Changchun 130062, Peoples R China.
   [Feng, Jiaxuan] Yanbian Univ, Coll Med, Yanji 133000, Peoples R China.
   [Liu, Mingyuan] Jiangsu Coinnovat Ctr Prevent & Control Important, Yangzhou 225009, Jiangsu, Peoples R China.
RP Liu, B; Yu, L (reprint author), Jilin Univ, Coll Vet Med, Hosp 1, Key Lab Zoonosis Res,Minist Educ,Inst Zoonosis, Changchun 130062, Peoples R China.; Liu, B; Yu, L (reprint author), Jilin Univ, Coll Anim Sci, Changchun 130062, Peoples R China.
EM liuboy@hotmail.com; yu_lu@jlu.edu.cn
OI shen, fengge/0000-0001-8814-513X
FU National Nature Science Foundation of China [31172364, 31271951]; Fund
   for Science & Technology Development of Jilin Province [20150101108JC];
   Important National Science and Technology Specific Projects
   [2012ZX10003002]; Program for New Century Excellent Talents in
   University [NCET-09-0434, NCET-13-0245]; China Postdoctoral Science
   Foundation [2013M530142]; Fundamental Research Program of Shenzhen
   [JCYJ20130401172016183, ZDSY20120616141302982]; Shenzhen Science and
   Technology Research and Development Funds [JCYJ20130401173155808]
FX This work was funded by the National Nature Science Foundation of China
   (No. 31172364 and 31271951), Fund for Science & Technology Development
   of Jilin Province (20150101108JC), the Important National Science and
   Technology Specific Projects (2012ZX10003002), the Program for New
   Century Excellent Talents in University (NCET-09-0434; NCET-13-0245),
   China Postdoctoral Science Foundation (2013M530142), Fundamental
   Research Program of Shenzhen (No. JCYJ20130401172016183 and
   ZDSY20120616141302982), and Shenzhen Science and Technology Research and
   Development Funds (No. JCYJ20130401173155808).
CR Alex P, 2009, INFLAMM BOWEL DIS, V15, P341, DOI 10.1002/ibd.20753
   Bauer C, 2010, GUT, V59, P1192, DOI 10.1136/gut.2009.197822
   Binder HJ, 2010, ANNU REV PHYSIOL, V72, P297, DOI 10.1146/annurev-physiol-021909-135817
   Blouin JM, 2011, INT J CANCER, V128, P2591, DOI 10.1002/ijc.25599
   Chen LL, 2009, WORLD J GASTROENTERO, V15, P321, DOI 10.3748/wjg.15.321
   Chen S. J., 2009, INNOVATION EDITION F, V12, P45
   Choi JY, 2009, ASIAN AUSTRAL J ANIM, V22, P267, DOI 10.5713/ajas.2009.80355
   Conforti-Andreoni C, 2011, J IMMUNOL, V187, P5842, DOI 10.4049/jimmunol.1101408
   Cook SI, 1998, ALIMENT PHARM THER, V12, P499
   Csala M, 2010, ANTIOXID REDOX SIGN, V13, P77, DOI 10.1089/ars.2009.2529
   Di Sabatino A, 2005, ALIMENT PHARM THER, V22, P789, DOI 10.1111/j.1365-2036.2005.02639.x
   Dieleman LA, 2004, CLIN EXP IMMUNOL, V136, P30, DOI 10.1111/j.1365-2249.2004.02410.x
   Dieleman LA, 1998, CLIN EXP IMMUNOL, V114, P385
   FUSHIMI T, 2005, J NUTR FOOD, V8, P13
   Gardner BM, 2011, SCIENCE, V333, P1891, DOI 10.1126/science.1209126
   Geremia A, 2011, J EXP MED, V208, P1127, DOI 10.1084/jem.20101712
   Gill HS, 2003, BEST PRACT RES CL GA, V17, P755, DOI 10.1016/S1521-6918(03)00074-X
   Hu GX, 2010, MED HYPOTHESES, V74, P123, DOI 10.1016/j.mehy.2009.07.022
   Ivanov II, 2006, CELL, V126, P1121, DOI 10.1016/j.cell.2006.07.035
   Johnston Carol S, 2006, MedGenMed, V8, P61
   KAJIMOTO O, 2001, J NUTR FOOD, V4, P47
   Kaminska B, 2005, BBA-PROTEINS PROTEOM, V1754, P253, DOI 10.1016/j.bbapap.2005.08.017
   Kaser A, 2011, GASTROENTEROLOGY, V140, P1738, DOI 10.1053/j.gastro.2011.02.048
   Kishi S, 2010, NEUROSCI RES, V66, P14, DOI 10.1016/j.neures.2009.09.003
   Kondo T, 2009, BIOSCI BIOTECH BIOCH, V73, P1837, DOI 10.1271/bbb.90231
   Maloy KJ, 2011, NATURE, V474, P298, DOI 10.1038/nature10208
   Martin AR, 2004, BIOCHEM PHARMACOL, V67, P1399, DOI 10.1016/j.bcp.2003.12.024
   Maynard CL, 2009, IMMUNITY, V31, P389, DOI 10.1016/j.immuni.2009.08.012
   Namba T, 2009, AM J PATHOL, V174, P1786, DOI 10.2353/ajpath.2009.080864
   Piche T, 2009, GUT, V58, P196, DOI 10.1136/gut.2007.140806
   Ron D, 2007, NAT REV MOL CELL BIO, V8, P519, DOI 10.1038/nrm2199
   Sakakibara S, 2006, BIOCHEM BIOPH RES CO, V344, P597, DOI 10.1016/j.bbrc.2006.03.176
   Sartor RB, 2005, CURR OPIN GASTROEN, V21, P44
   Scheppach W, 1996, DIGEST DIS SCI, V41, P2254, DOI 10.1007/BF02071409
   [沈志远 Shen Zhiyuan], 2005, [食品科学, Food Science], V26, P483
   Shizuma T, 2011, DIGEST DIS SCI, V56, P1387, DOI 10.1007/s10620-010-1432-x
   Siegmund B, 2010, IMMUNITY, V32, P300, DOI 10.1016/j.immuni.2010.03.010
   Sugiyama S, 2010, J NUTR SCI VITAMINOL, V56, P266, DOI 10.3177/jnsv.56.266
   Tanizawa H., 1983, NIPPON EIYO SHOKURYO, V36, P283
   Wang W. G., 2013, FOOD FERMENT TECHNOL, V49, P81
   Wei J, 2010, RECENT PATENTS INFLA, V4, P105, DOI 10.2174/187221310791163071
   Xavier RJ, 2007, NATURE, V448, P427, DOI 10.1038/nature06005
   Xu Q.P., 2003, CHINA CONDIMENT, V12, P11
   Yamashita H, 2007, BIOSCI BIOTECH BIOCH, V71, P1236, DOI 10.1271/bbb.60668
   Zhang KZ, 2008, NATURE, V454, P455, DOI 10.1038/nature07203
   Zhang SW, 2014, J PEDIATR SURG, V49, P606, DOI 10.1016/j.jpedsurg.2013.12.012
   Zhang Y, 2014, J PHARMACOL EXP THER, V349, P417, DOI 10.1124/jpet.114.212795
   Zingarelli B, 2004, IMMUNOLOGY, V113, P509, DOI 10.1111/j.1365-2567.2004.01991.x
NR 48
TC 7
Z9 7
U1 4
U2 29
PU AMER CHEMICAL SOC
PI WASHINGTON
PA 1155 16TH ST, NW, WASHINGTON, DC 20036 USA
SN 0021-8561
EI 1520-5118
J9 J AGR FOOD CHEM
JI J. Agric. Food Chem.
PD FEB 10
PY 2016
VL 64
IS 5
BP 1111
EP 1121
DI 10.1021/acs.jafc.5b05415
PG 11
WC Agriculture, Multidisciplinary; Chemistry, Applied; Food Science &
   Technology
SC Agriculture; Chemistry; Food Science & Technology
GA DD8ZO
UT WOS:000370215600009
PM 26795553
DA 2019-07-15
ER
