# Supplementary material for: Knowledge Domain and Emerging Trends in Vinegar Research: A Bibliometric Review of the Literature from WoSCC
Source: Foods. 2020 Feb 10;9(2):166. doi: 10.3390/foods9020166 (PMC7074530; doi:10.3390/foods9020166)
Supplement: Supplementary file 1 [file foods-09-00166-s001.zip › Supplementary files/Supplementary Material/WoSCC dataset for CiteSpace/data/download2016_12x5unique.txt]

PT J
AU Tzortzakis, N
   Chrysargyris, A
   Sivakumar, D
   Loulakakis, K
AF Tzortzakis, Nikos
   Chrysargyris, Antonios
   Sivakumar, Dharini
   Loulakakis, Kostas
TI Vapour or dipping applications of methyl jasmonate, vinegar and sage oil
   for pepper fruit sanitation towards grey mould
SO POSTHARVEST BIOLOGY AND TECHNOLOGY
LA English
DT Article
DE Botrytis cinerea; Essential oil; Decay; Capsicum annuum; Signalling
   compounds; Sanitation
ID MAINTAINING POSTHARVEST QUALITY; TOMATO FRUIT; ANTIFUNGAL ACTIVITY;
   VOLATILE COMPOUNDS; ANTHRACNOSE ROT; SWEET CHERRY; ACETIC-ACID;
   BROWN-ROT; ATMOSPHERE; STORAGE
AB Grey mould (Botrytis cinerea) development in vitro or on pepper (Capsicum annuum) fruit was evaluated after treatment with chlorine (CHL), methyl jasmonate (MJ), vinegar (VIN), or sage oil (SAG) and storage at 11 degrees C and 95% relative humidity following sanitary exposure (volatiles or dipping). Fruit treated (up to 12 days) with MJ and SAG vapours reduced lesion development and spore production while no differences were found for spore germination. The benefits associated with volatile enrichment was maintained in fruit pre-exposed to MJ and SAG oil vapours, resulting in suppression of lesion growth, while fungal reproduction decreased only in SAG pre-exposed fruit. Studies performed on fungi grown on Potato Dextrose Agar (PDA) revealed colony growth suppression and spore production for direct SAG vapour application or PDA pre-exposed to SAG following B. cinerea inoculation, implying that suppression of pathogen development was mainly due to the impact of volatiles on fruit-pathogen interactions and/or residual effects on fruit tissue and/or medium culture. In vitro, fungal biomass was examined under different concentrations (10-50-100-500-5000 mu L L (1)) and was accelerated in high SAG concentrations, while spore production decreased (including MJ and VIN) on fungi grown in Potato Dextrose Broth (PDB), implying the effects to be concentration dependent. Moreover, sanitary dips proved to be less effective in fruit sanitation compared to vapour application. The results of this study indicate that SAG-, followed by MJ volatiles may be considered as alternatives to the traditional postharvest sanitising techniques. Each commodity needs to be individually assessed, and the volatile concentration and sanitising technique optimised, before commercialisation. (C) 2016 Elsevier B.V. All rights reserved.
C1 [Tzortzakis, Nikos; Chrysargyris, Antonios] Cyprus Univ Technol, Dept Agr Sci Biotechnol & Food Sci, CY-3036 Limassol, Cyprus.
   [Sivakumar, Dharini] Tshwane Univ Technol, Dept Crop Sci, Pretoria Campus, Pretoria, South Africa.
   [Loulakakis, Kostas] Technol Educ Inst Crete, Sch Agr Food & Nutr, Dept Agr, Iraklion 71004, Greece.
RP Tzortzakis, N (reprint author), Cyprus Univ Technol, Dept Agr Sci Biotechnol & Food Sci, CY-3036 Limassol, Cyprus.
EM nikolaos.tzortzakis@cut.ac.cy
OI Tzortzakis, Nikolaos/0000-0002-2719-6627
FU Cyprus University of Technology; National Research Foundation of Greece
   (IKY)
FX This study was supported partly by the Cyprus University of Technology
   and by the National Research Foundation of Greece (IKY) via the award of
   a scholarship to NT. We are grateful to Catharina Zeeman for editing the
   manuscript.
CR Adams R. P., 2012, IDENTIFICATION ESSEN
   Anthony S, 2003, J HORTIC SCI BIOTECH, V78, P780, DOI 10.1080/14620316.2003.11511699
   Buta JG, 1998, J AGR FOOD CHEM, V46, P1253, DOI 10.1021/jf9707492
   Chu ChunLung, 2001, Fruits (Paris), V56, P123, DOI 10.1051/fruits:2001113
   Chu CL, 1999, CAN J PLANT SCI, V79, P685, DOI 10.4141/P98-108
   Conrath U, 2002, TRENDS PLANT SCI, V7, P210, DOI 10.1016/S1360-1385(02)02244-6
   Delespaul Q, 2000, J ESSENT OIL RES, V12, P256, DOI 10.1080/10412905.2000.9699510
   Ding CK, 2001, PLANT SCI, V161, P1153, DOI 10.1016/S0168-9452(01)00521-0
   Droby S, 1999, J AM SOC HORTIC SCI, V124, P184
   ECKERT JW, 1988, ANNU REV PHYTOPATHOL, V26, P433, DOI 10.1146/annurev.py.26.090188.002245
   Aguilar-Gonzalez AE, 2015, INNOV FOOD SCI EMERG, V32, P181, DOI 10.1016/j.ifset.2015.09.003
   FARMER EE, 1994, PLANT MOL BIOL, V26, P1423, DOI 10.1007/BF00016483
   Gonzalez-Aguilar GA, 2003, POSTHARVEST BIOL TEC, V28, P361, DOI 10.1016/S0925-5214(02)00200-4
   GOODRICHTANRIKULU M, 1995, MICROBIOL-UK, V141, P2831, DOI 10.1099/13500872-141-11-2831
   Ju ZQ, 2000, POSTHARVEST BIOL TEC, V20, P243, DOI 10.1016/S0925-5214(00)00120-4
   Li L, 2001, PLANT PHYSIOL, V127, P1414, DOI 10.1104/pp.127.4.1414
   Liu WT, 2002, HORTSCIENCE, V37, P151
   Lopez-Reyes JG, 2013, J FOOD PROTECT, V76, P631, DOI 10.4315/0362-028X.JFP-12-342
   Meir S, 1998, POSTHARVEST BIOL TEC, V13, P235, DOI 10.1016/S0925-5214(98)00017-9
   Moline H. E., 1997, ADV STRAWBERRY RES, V16, P43
   Pesis E, 1998, POSTHARVEST BIOL TEC, V13, P245, DOI 10.1016/S0925-5214(98)00008-8
   Pickersgill B, 1997, EUPHYTICA, V96, P129, DOI 10.1023/A:1002913228101
   Sanogo S, 2003, PLANT DIS, V87, P336, DOI 10.1094/PDIS.2003.87.4.336
   SCARDAVI A, 1966, ANNU REV PHYTOPATHOL, V14, P335
   Serrano M, 2005, INNOV FOOD SCI EMERG, V6, P115, DOI 10.1016/j.ifset.2004.09.001
   Shahi SK, 2003, BIOCONTROL, V48, P223, DOI 10.1023/A:1022662130614
   Sholberg P, 2000, HORTSCIENCE, V35, P898
   SPOTTS R A, 1980, Plant Disease, V64, P1095
   Stavropoulou A, 2014, BIOMED RES INT, DOI 10.1155/2014/562679
   Thanassoulopoulos C. C., 1997, ACTA HORTIC, V444, P757
   Tornuk F, 2011, INT J FOOD MICROBIOL, V148, P30, DOI 10.1016/j.ijfoodmicro.2011.04.022
   Tripathi P, 2004, POSTHARVEST BIOL TEC, V32, P235, DOI 10.1016/j.postharvbio.2003.11.005
   Tsao R, 2000, HORTSCIENCE, V35, P1304
   Turner JG, 2002, PLANT CELL, V14, pS153, DOI 10.1105/tpc.000679
   Tzortzakis NG, 2007, J FOOD QUALITY, V30, P567, DOI 10.1111/j.1745-4557.2007.00143.x
   Tzortzakis NG, 2007, CROP PROT, V26, P1507, DOI 10.1016/j.cropro.2006.12.014
   Tzortzakis NG, 2007, INNOV FOOD SCI EMERG, V8, P111, DOI 10.1016/j.ifset.2006.08.001
   Tzortzakis NG, 2010, INT J FOOD MICROBIOL, V142, P14, DOI 10.1016/j.ijfoodmicro.2010.05.005
   Wang CY, 1998, POSTHARVEST BIOL TEC, V14, P179, DOI 10.1016/S0925-5214(98)00047-7
   Wang CY, 2003, INT J FOOD SCI TECH, V38, P869, DOI 10.1046/j.0950-5423.2003.00758.x
   Wang LB, 2015, POSTHARVEST BIOL TEC, V108, P28, DOI 10.1016/j.postharvbio.2015.05.005
NR 41
TC 6
Z9 6
U1 0
U2 37
PU ELSEVIER SCIENCE BV
PI AMSTERDAM
PA PO BOX 211, 1000 AE AMSTERDAM, NETHERLANDS
SN 0925-5214
EI 1873-2356
J9 POSTHARVEST BIOL TEC
JI Postharvest Biol. Technol.
PD AUG
PY 2016
VL 118
BP 120
EP 127
DI 10.1016/j.postharvbio.2016.04.004
PG 8
WC Agronomy; Food Science & Technology; Horticulture
SC Agriculture; Food Science & Technology
GA DN8UY
UT WOS:000377356500016
DA 2019-07-15
ER

PT J
AU Halima, B
   Sarra, K
   Houda, B
   Sonia, G
   Abdallah, A
AF Halima, Ben Hmad
   Sarra, Khlifi
   Houda, Ben Jemaa
   Sonia, Gara
   Abdallah, Aouidet
TI Antihyperglycemic, Antihyperlipidemic and Modulatory Effects of Apple
   Cider Vinegar on Digestive Enzymes in Experimental Diabetic Rats
SO INTERNATIONAL JOURNAL OF PHARMACOLOGY
LA English
DT Article
DE Cider vinegar; disaccharidases; streptozotocin; glucokinase; lipase
ID DENSITY-LIPOPROTEIN CHOLESTEROL; ALPHA-GLUCOSIDASE INHIBITORS;
   ACETIC-ACID; GLYCEMIC INDEX; INSULIN RESPONSES; GLYCOGEN; EXTRACT;
   PLASMA; MEAL; LIVER
AB Background: Apple Cider Vinegar (ACV) is an ancient folk remedy and it is common for patients with diabetes daily because of its positive effect on blood glucose and insulin sensitivity. The present study was undertaken to investigate the possible antihyperglycemic and antihyperlipidemic effects of ACV, particularly in terme of its inhibitory effects on some carbohydrate metabolising enzymes in the intestine and the livers in normal and diabetic rats. Materials and Methods: The assays of the present study were conducted on adult male Wistar rats. The animals were fasted overnight and diabetes mellitus was induced by an intraperitoneal injection of freshly prepared streptozotocin (STZ). Control rats were injected with citrate buffer only. The ACV was administrated orally during 4 weeks. Results: Our findings indicated that the admnistration of ACV significantly decreased intestinal maltase, sucrase and lactase and hepatic glucokinase (GK) activities which led to a significant decrease in blood glucose rate and an increase in hepatic glycogen levels. In addition to that, significant increase in hepatic phosphofructokinase (PFK) and glucose 6 dehydrogenase (G6PDH) was observed. Moreover, the treatment with ACV potentially inhibited key enzymes of lipid metabolism and absorption such as lipase activity in small intestine which led to a notable decrease in serum Total Cholesterol (TC), Low Density Lipoprotein-cholesterol (LDL-c) and triglyceride (TG) rates and an increase in High Density Lipoprotein-cholesterol (HDL-c) levels. The ACV was also observed to protect the liver-kidney functions efficiently, which were evidenced by the significant decrease in the serum aspartate and lactate transaminases (AST and ALT) activities and the level of total and direct bilirubin, creatinine and urea. Conclusion: The present findings showed that ACV significant improves glucose and lipid homeostatis in diabetes by delaying carbohydrate and lipid digestion and absorption.
C1 [Halima, Ben Hmad; Sarra, Khlifi; Houda, Ben Jemaa; Abdallah, Aouidet] Univ Tunis El Manar, High Sch Hlth Sci, Res Unit Nutr, Regulat Metab Syst & Atherosclerosis, Tunis 1007, Tunisia.
   [Sonia, Gara] Inst Salah Azaiz, Lab Clin Biochem, Tunis, Tunisia.
RP Halima, B (reprint author), ESSTT, UR Nutr, Regulat Metab Syst & Atherosclerosis, BP 176, Tunis 1007, Tunisia.
CR Aminifarshidmehr N, 1996, AM J OTOL, V17, P24
   Apostolidis E, 2007, INNOV FOOD SCI EMERG, V8, P46, DOI 10.1016/j.ifset.2006.06.001
   BENDER B, 2002, P 7 INT WORLD C BIOM
   Bergmeyer H. U., 1984, METHOD ENZYMAT AN, V2, P222
   BRADFORD MM, 1976, ANAL BIOCHEM, V72, P248, DOI 10.1016/0003-2697(76)90527-3
   Budak NH, 2011, J AGR FOOD CHEM, V59, P6638, DOI 10.1021/jf104912h
   CASTANO JG, 1979, BIOL CHEM, V13, P5576
   Cocchi M, 2006, TALANTA, V69, P1166, DOI 10.1016/j.talanta.2005.12.032
   DAHLQVIST A, 1968, ANAL BIOCHEM, V22, P99, DOI 10.1016/0003-2697(68)90263-7
   Denis MC, 2013, PLOS ONE, V8, DOI 10.1371/journal.pone.0053725
   EBIHARA K, 1988, AGR BIOL CHEM TOKYO, V52, P1311
   Elahi-Moghaddam Z, 2013, J DIABETES METAB DIS, V12, DOI 10.1186/2251-6581-12-9
   Ford ES, 2001, ARCH INTERN MED, V161, P572, DOI 10.1001/archinte.161.4.572
   FRIEDEWALD WT, 1972, CLIN CHEM, V18, P499
   Fushimi T, 2006, BRIT J NUTR, V95, P916, DOI 10.1079/BJN20061740
   Fushimi T, 2001, J NUTR, V131, P1973
   Hamden K, 2008, BIOFACTORS, V33, P165, DOI 10.1002/biof.5520330302
   Hamden K, 2009, J NUTR SCI VITAMINOL, V55, P215, DOI 10.3177/jnsv.55.215
   Hamden K, 2009, CHEM-BIOL INTERACT, V180, P421, DOI 10.1016/j.cbi.2009.04.002
   Jarvi AE, 1999, DIABETES CARE, V22, P10, DOI 10.2337/diacare.22.1.10
   Johnston CS, 2004, DIABETES CARE, V27, P281, DOI 10.2337/diacare.27.1.281
   Jung HH, 2002, J LARYNGOL OTOL, V116, P176, DOI 10.1258/0022215021910474
   Kaleem M, 2008, SINGAP MED J, V49, P800
   Kim KY, 2008, PHYTOCHEMISTRY, V69, P2820, DOI 10.1016/j.phytochem.2008.09.007
   Kishi M, 1999, BIOSCI BIOTECH BIOCH, V63, P905, DOI 10.1271/bbb.63.905
   Kondo T, 2009, BIOSCI BIOTECH BIOCH, V73, P1837, DOI 10.1271/bbb.90231
   Ku S, 2009, FOOD SCI BIOTECHNOL, V18, P749
   Kwon YI, 2008, BIORESOURCE TECHNOL, V99, P2981, DOI 10.1016/j.biortech.2007.06.035
   Lam CK, 2008, MOL NUTR FOOD RES, V52, P950, DOI 10.1002/mnfr.200700319
   Leeds AR, 2002, AM J CLIN NUTR, V76, p286S
   Liljeberg H, 1998, EUR J CLIN NUTR, V52, P368, DOI 10.1038/sj.ejcn.1600572
   Morales ML, 2002, J AGR FOOD CHEM, V50, P3173, DOI 10.1021/jf011313w
   Murooka Y, 2008, J IND MICROBIOL BIOT, V35, P791, DOI 10.1007/s10295-008-0362-5
   Nagasako-Akazome Yoko, 2007, J Oleo Sci, V56, P417
   Natera R, 2003, J AGR FOOD CHEM, V51, P3345, DOI 10.1021/jf021180u
   NEWGARD CB, 1983, J BIOL CHEM, V258, P8046
   Ogawa N, 2000, J NUTR, V130, P507
   Ong KC, 2000, LIFE SCI, V67, P1695, DOI 10.1016/S0024-3205(00)00758-X
   Osada K, 2006, LIPIDS, V41, P133, DOI 10.1007/s11745-006-5081-y
   Ostman E, 2005, EUR J CLIN NUTR, V59, P983, DOI 10.1038/sj.ejcn.1602197
   Park G, 2008, BIOTECHNOL BIOPROC E, V13, P262, DOI 10.1007/s12257-008-0039-y
   Pitchai D, 2012, MED CHEM RES, V21, P4535, DOI 10.1007/s00044-012-9989-x
   Ravi K, 2004, BIOL PHARM BULL, V27, P1212, DOI 10.1248/bpb.27.1212
   Sakakibara S, 2006, BIOCHEM BIOPH RES CO, V344, P597, DOI 10.1016/j.bbrc.2006.03.176
   Satouchi K, 1998, BIOSCI BIOTECH BIOCH, V62, P1498, DOI 10.1271/bbb.62.1498
   Sengun MY, 2005, INT J FOOD MICROBIOL, V98, P319, DOI 10.1016/j.ijfoodchem.2004.07.011
   Shirpoor A, 2006, J PHYSIOL BIOCHEM, V62, P171, DOI 10.1007/BF03168466
   Shishehbor F, 2008, Pak J Biol Sci, V11, P2634, DOI 10.3923/pjbs.2008.2634.2638
   SHISHEHBOR F, 2006, IRAN J ENDOCRINOL ME, V8, P325
   Slyper A, 2005, AM J CLIN NUTR, V81, P376
   Soltan SSA, 2012, LIFE SCI J, V9, P2141
   Sugiyama M, 2003, EUR J CLIN NUTR, V57, P743, DOI 10.1038/sj.ejcn.1601606
   TAKANOLEE M, 2016, J PEDIAT NURS, V19, P393
   Vats V, 2004, J ETHNOPHARMACOL, V90, P155, DOI 10.1016/j.jep.2003.09.034
   Vidal R, 2005, J LIPID RES, V46, P258, DOI 10.1194/jlr.M400209-JLR200
   VIJAYAKUMAR C, 2002, J FOOD PROTECT, V65, P1527
   Wild S, 2004, DIABETES CARE, V27, P1047, DOI 10.2337/diacare.27.5.1047
   Yoshida K, 2008, J AGR FOOD CHEM, V56, P4367, DOI 10.1021/jf8007579
NR 58
TC 1
Z9 1
U1 0
U2 28
PU ASIAN NETWORK SCIENTIFIC INFORMATION-ANSINET
PI FAISALABAD
PA 308-LASANI TOWN, SARGODHA RD, FAISALABAD, 38090, PAKISTAN
SN 1811-7775
EI 1812-5700
J9 INT J PHARMACOL
JI Int. J. Pharmacol.
PY 2016
VL 12
IS 5
BP 505
EP 513
DI 10.3923/ijp.2016.505.513
PG 9
WC Pharmacology & Pharmacy
SC Pharmacology & Pharmacy
GA DS2MU
UT WOS:000380604500005
OA Bronze
DA 2019-07-15
ER

PT J
AU Jamaludin, MA
   Hashim, DM
   Rahman, RA
   Ramli, MA
   Majid, MZA
   Othman, R
   Amin, A
AF Jamaludin, M. A.
   Hashim, D. M.
   Rahman, R. A.
   Ramli, M. A.
   Majid, M. Z. A.
   Othman, R.
   Amin, A.
TI Determination of permissible alcohol and vinegar in Shariah and
   scientific perspectives
SO INTERNATIONAL FOOD RESEARCH JOURNAL
LA English
DT Article
DE Alcoholic products; Halal and haram; Food; Islamic law; Takhammur;
   Takhallul
ID BEVERAGES
AB The halal food production industry is gaining greater attention among Muslim and non-Muslim majority countries, particularly due to the increase of global market demand. One of the critical areas in issuing halal certified food is the determination of allowable alcohol content in food and drinks. The level of alcohol content has not standardized in several standards and fatwa of Islamic scholars. In Islam, the alcohol in several fruit products is produced through fermentation process such as takhammur (wine making) and takhallul (vinegar making). The fermentation process gives an impact to the status of the food products either permissible or prohibited. Therefore, the purpose of this paper is to discuss on the determination of permissible alcohol and vinegar by fermentation process content in selected food products from Shariah and science perspectives. In doing so, the views of authentic of Islamic Law in this issue are supported by lab work approached. As a result, in the first phase there are three types of by products from takhammur, while two types of takhallul. All the products can be determine of the alcohol content and give an implication of the status either permissible (halal) or prohibited (haram). Hence, in juice considered as halal due to lower of alcohol content. While cider or alcoholic beverage is haram due to above alcohol level permitted which is above of the 1%. Besides, cider vinegar or vinegar is halal by the interpretation of hadith of permissible conversion from alcoholic to vinegar itself. (C) All Rights Reserved
C1 [Jamaludin, M. A.; Othman, R.; Amin, A.] IIUM, Int Inst Halal Res & Training INHART, Jalan Gombak, Kuala Lumpur 53100, Malaysia.
   [Hashim, D. M.; Rahman, R. A.] Univ Putra Malaysia, Fac Food Sci & Technol, Upm Serdang 43400, Selangor, Malaysia.
   [Ramli, M. A.] Univ Malaya, Acad Islamic Studies, Dept Fiqh & Jurisprudence, Kuala Lumpur 50603, Malaysia.
   [Majid, M. Z. A.] Int Islamic Univ Malaysia, KIRKHS, Jalan Gombak, Kuala Lumpur 53100, Malaysia.
RP Jamaludin, MA (reprint author), IIUM, Int Inst Halal Res & Training INHART, Jalan Gombak, Kuala Lumpur 53100, Malaysia.
EM eizuhdi08@gmail.com
RI OTHMAN, RASHIDI/I-6520-2013; Ramli, Mohd Anuar/D-1402-2011
OI Ramli, Mohd Anuar/0000-0001-5800-6876
CR Ahmad Anis Najiha, 2010, MIDDLE E J SCI RES, V6, P45
   Ameyapoh Y, 2010, Pak J Biol Sci, V13, P132, DOI 10.3923/pjbs.2010.132.137
   Auda J., 2010, MAQASID ALSHARIAH PH
   Azahari F., 2010, GREY AREAS HALAL ALC
   FAO, 2000, PLAN CONT ERR PEST P, P1
   Farhan I., 1989, AM J ISLAMIC SOCIAL, V6, P307
   Fleet G. H., 1993, WINE MICROBIOLOGY BI
   Fleet GH, 2003, INT J FOOD MICROBIOL, V86, P11, DOI 10.1016/S0168-1605(03)00245-9
   Girard B, 2000, CRIT REV BIOTECHNOL, V20, P109, DOI 10.1080/07388550008984168
   Hamidah A. A. Q., 2009, ALATIMAH ALISLAM WA
   Hilal H. J., 2005, ALATIMAH WA ALASYRIB
   Internet: E-fatwa, 2011, ALK DAL MAK MIN PEW
   Jamaludin M.A., 2009, REVELATION SCI, V17, P169
   Law S. V., 2011, INT FOOD RES J, V18, P475
   Loesecke V., 1972, GRAPEFRUIT ITS COMPO, P534
   Maal K. B., 2010, INT J BIOL LIFE SCI, V6, P230
   Manzur I., 1997, LISAN AL ARAB
   McGovern PE, 2004, P NATL ACAD SCI USA, V101, P17593, DOI 10.1073/pnas.0407921102
   MDC, 2007, UND UND MAL AKT MAK, P403
   MEHAIA MA, 1991, ENZYME MICROB TECH, V13, P257, DOI 10.1016/0141-0229(91)90138-Z
   Okafor N, 2007, MODERN IND MICROBIOL
   Qaradhawi Y., 2001, LAWFUL PROHIBITED IS
   Riaz M. N., 1997, HDB HALAAL HARAAM PR, V2, P16
   Riaz M. N., 2004, HALAL FOOD PRODUCTIO
   Saliba AJ, 2009, FOOD QUAL PREFER, V20, P572, DOI 10.1016/j.foodqual.2009.05.009
   Siddiqui A. H., 2013, THE BOOK OF DRINKS
   SOFOS JN, 1993, INT J FOOD MICROBIOL, V19, P87, DOI 10.1016/0168-1605(93)90176-H
   Sopyan Y., 2007, AHKAM JURNAL ILMU IL, V9, P76
   Tan S. C., 2003, THESIS
   Vern L. S., 2009, 3 IMT DT INT S HAL S, P92
   WHO, 2001, COMPL FEED REP GLOB, P2
   Wikipedia, 2013, CIDER INTERNET DOCUM
   Zoecklein B. W., 1998, Journal of Food Composition and Analysis, V11, P240, DOI 10.1006/jfca.1998.0585
   Zohri Abdel-Naser A., 2000, Mycobiology, V28, P76
NR 34
TC 3
Z9 3
U1 0
U2 4
PU UNIV PUTRA MALAYSIA PRESS
PI SELANGOR
PA SERDANG, SELANGOR, 00000, MALAYSIA
SN 1985-4668
EI 2231-7546
J9 INT FOOD RES J
JI Int. Food Res. J.
PD DEC
PY 2016
VL 23
IS 6
BP 2737
EP 2743
PG 7
WC Food Science & Technology
SC Food Science & Technology
GA VC0RT
UT WOS:000427099300061
DA 2019-07-15
ER

PT J
AU Liu, JY
   Gan, J
   Yu, YJ
   Zhu, SH
   Yin, LJ
   Cheng, YQ
AF Liu, Jiyuan
   Gan, Jing
   Yu, Yongjian
   Zhu, Shenghu
   Yin, Lijun
   Cheng, Yongqiang
TI Effect of laboratory-scale decoction on the antioxidative activity of
   Zhenjiang Aromatic Vinegar: The contribution of melanoidins
SO JOURNAL OF FUNCTIONAL FOODS
LA English
DT Article
DE Zhenjiang Aromatic Vinegar; Antioxidative activity; Phenolic compounds;
   Melanoidins
ID TRADITIONAL BALSAMIC VINEGAR; MOLECULAR-WEIGHT MELANOIDINS; SIMULATED
   GASTRIC DIGESTION; COFFEE BREW MELANOIDINS; IN-VITRO DIGESTION;
   PHENOLIC-COMPOUNDS; LIPID-PEROXIDATION; DRYING TEMPERATURE; ROASTING
   PROCESS; CAPACITY
AB Decoction, the characteristic heat-treatment procedure in Zhenjiang Aromatic Vinegar (ZAV) processing, was performed in laboratory to investigate its effect on the antioxidative activity (AA) of ZAV. Owing to the laboratory-scale decoction, DPPH radical scavenging activity, ORAC value and cellular antioxidant activity (CAA) of ZAV increased by 63, 24 and 54% of that of undecocted vinegar, respectively. Enzymatic assay and HPLC determination proved that phenolic content decreased after the decoction, while melanoidins, also with antioxidative activity and recently found in ZAV, were generated. Regardless of the fluctuation in AA of melanoidins during decoction, increased melanoidin content was responsible for the increase in AA of ZAV. At the end of the decoction, melanoidins accounted for 57.1 and 44.1% of the total AA of ZAV, according to DPPH and ORAC assays, respectively. Incorporation of phenolic compounds into melanoidins and degradation of melanoidins might both occur during decoction. (C) 2015 Elsevier Ltd. All rights reserved.
C1 [Liu, Jiyuan; Gan, Jing; Yin, Lijun; Cheng, Yongqiang] China Agr Univ, Beijing Key Lab Funct Food Plant Resources, Coll Food Sci & Nutr Engn, Beijing 100083, Peoples R China.
   [Yu, Yongjian; Zhu, Shenghu] Jiangsu Hengshun Vinegar Ind Co Ltd, Zhenjiang 214043, Peoples R China.
RP Cheng, YQ (reprint author), China Agr Univ, Beijing Key Lab Funct Food Plant Resources, Coll Food Sci & Nutr Engn, Beijing 100083, Peoples R China.
EM chengyq@cau.edu.cn
FU National Science Foundation of China [31171739, 31171738]; National Key
   technologies R&D Project during the 12th 5-year Plan of the People's
   Republic of China [2014BAD04B06]; Fund Project for Transformation of
   Scientific and Technological Achievements from the Ministry of Science
   and Technology [2004GB2C100308]; Key-technologies R&D Project from
   Jiangsu Province, PRC
FX This work was supported by grants from the National Science Foundation
   of China (31171739 & 31171738), National Key technologies R&D Project
   (2014BAD04B06) during the 12th 5-year Plan of the People's Republic of
   China and the Fund Project for Transformation of Scientific and
   Technological Achievements from the Ministry of Science and Technology
   (2004GB2C100308) as well as a Key-technologies R&D Project from Jiangsu
   Province, PRC. The authors gratefully acknowledge Jiangsu Hengshun
   Vinegar Industrial Co., Ltd for the provision of samples.
CR Adams A, 2005, J AGR FOOD CHEM, V53, P4136, DOI 10.1021/jf047903m
   Adriana F., 2005, J AGR FOOD CHEM, V53, P1505
   Andueza S, 2004, LEBENSM-WISS TECHNOL, V37, P893, DOI 10.1016/j.lwt.2004.04.004
   Anese M, 2003, J AGR FOOD CHEM, V51, P942, DOI 10.1021/jf025859+
   Bekedam EK, 2008, J AGR FOOD CHEM, V56, P7138, DOI 10.1021/jf800999a
   Bekedam EK, 2008, J AGR FOOD CHEM, V56, P2055, DOI 10.1021/jf073157k
   Bekedam EK, 2006, J AGR FOOD CHEM, V54, P7658, DOI 10.1021/jf0615449
   Brudzynski K, 2011, FOOD CHEM, V125, P570, DOI 10.1016/j.foodchem.2010.09.049
   Budak NH, 2014, J FOOD SCI, V79, pR757, DOI 10.1111/1750-3841.12434
   Chen T., 2013, ACETIC ACID BACT, V2, pe6
   Chou CH, 2015, FOOD CHEM, V168, P63, DOI 10.1016/j.foodchem.2014.07.035
   CLARK AV, 1970, J AGR FOOD CHEM, V18, P891, DOI 10.1021/jf60171a040
   Coelho C, 2014, J AGR FOOD CHEM, V62, P7843, DOI 10.1021/jf501510d
   Cristina D. A., 2005, J AGR FOOD CHEM, V53, P7832
   Daglia M, 2000, J AGR FOOD CHEM, V48, P1449, DOI 10.1021/jf990510g
   Daglia M, 2004, J AGR FOOD CHEM, V52, P1700, DOI 10.1021/jf030298n
   Davalos A, 2005, FOOD CHEM, V93, P325, DOI 10.1016/j.foodchem.2004.09.030
   Davalos A, 2004, J AGR FOOD CHEM, V52, P48, DOI 10.1021/jf0305231
   Del Pino-Garcia R, 2012, J AGR FOOD CHEM, V60, P10530, DOI 10.1021/jf302747v
   Delgado-Andrade C, 2005, J AGR FOOD CHEM, V53, P1403, DOI 10.1021/jf048500p
   Dengru Liu, 2004, Food Reviews International, V20, P407, DOI 10.1081/FRI-200033460
   Falcone PM, 2008, J AGR FOOD CHEM, V56, P7057, DOI 10.1021/jf800706g
   Felice DL, 2009, J FUNCT FOODS, V1, P109, DOI 10.1016/j.jff.2008.09.014
   Fushimi T, 2001, J NUTR, V131, P1973
   Heeimovie I., 2011, FOOD CHEM, V129, P991
   Hofmann T, 1998, Z LEBENSM UNTERS F A, V206, P251, DOI 10.1007/s002170050253
   Huang HZ, 2014, FOOD CHEM, V146, P363, DOI 10.1016/j.foodchem.2013.09.071
   Johnston CS, 2013, J FUNCT FOODS, V5, P2007, DOI 10.1016/j.jff.2013.08.003
   Katsube T, 2009, FOOD CHEM, V113, P964, DOI 10.1016/j.foodchem.2008.08.041
   Kim DO, 2002, J AGR FOOD CHEM, V50, P3713, DOI 10.1021/jf020071c
   Faller ALK, 2012, J AGR FOOD CHEM, V60, P4826, DOI 10.1021/jf300602w
   KROH LW, 1994, FOOD CHEM, V51, P373, DOI 10.1016/0308-8146(94)90188-0
   Larrauri JA, 1997, J AGR FOOD CHEM, V45, P1390, DOI 10.1021/jf960282f
   Lei Yang, 2014, Journal of Agricultural and Food Chemistry, V62, P8616
   Lim YY, 2007, FOOD CHEM, V103, P1003, DOI 10.1016/j.foodchem.2006.08.038
   Liu YZ, 2011, FOOD RES INT, V44, P2418, DOI 10.1016/j.foodres.2010.12.037
   Lopez-Alarcon C, 2013, ANAL CHIM ACTA, V763, P1, DOI 10.1016/j.aca.2012.11.051
   Ludwig IA, 2013, LWT-FOOD SCI TECHNOL, V51, P553, DOI 10.1016/j.lwt.2012.12.010
   Ma YT, 2007, J AGR FOOD CHEM, V55, P4222, DOI 10.1021/jf070084w
   Magalhaes LM, 2008, ANAL CHIM ACTA, V613, P1, DOI 10.1016/j.aca.2008.02.047
   Manzocco L, 2000, TRENDS FOOD SCI TECH, V11, P340, DOI 10.1016/S0924-2244(01)00014-0
   Morales FJ, 2012, AMINO ACIDS, V42, P1097, DOI 10.1007/s00726-010-0774-1
   Ohnami K., 1985, KISO TO RINSHO, V19, P237
   Pastoriza S, 2014, FOOD CHEM, V164, P438, DOI 10.1016/j.foodchem.2014.04.118
   Perrone D, 2012, J AGR FOOD CHEM, V60, P4265, DOI 10.1021/jf205388x
   Piva A, 2008, FOOD CHEM, V106, P1057, DOI 10.1016/j.foodchem.2007.07.026
   Qiu J, 2010, J SCI FOOD AGR, V90, P1951, DOI 10.1002/jsfa.4040
   Rufian-Henares JA, 2007, J AGR FOOD CHEM, V55, P10016, DOI 10.1021/jf0718291
   Sanchez-Gonzalez I, 2005, FOOD CHEM, V90, P133, DOI 10.1016/j.foodchem.2004.03.037
   Seki T, 2008, J AGR FOOD CHEM, V56, P3785, DOI 10.1021/jf073040w
   Shimoji Y, 2002, J AGR FOOD CHEM, V50, P6501, DOI 10.1021/jf020458f
   Smrke S, 2013, FOOD FUNCT, V4, P1082, DOI 10.1039/c3fo30377b
   Song W, 2010, J AGR FOOD CHEM, V58, P6621, DOI 10.1021/jf9035832
   Stasko A, 2007, FREE RADICAL RES, V41, P379, DOI 10.1080/10715760600930014
   Stevanato R, 2004, J AGR FOOD CHEM, V52, P6287, DOI 10.1021/jf04989s
   Tagliazucchi D, 2008, EUR FOOD RES TECHNOL, V227, P835, DOI 10.1007/s00217-007-0794-6
   Tagliazucchi D, 2010, J AGR FOOD CHEM, V58, P2513, DOI 10.1021/jf903701h
   Tsujihata S, 1998, INT J FOOD MICROBIOL, V43, P135, DOI 10.1016/S0168-1605(98)00093-2
   Verzelloni E, 2007, FOOD CHEM, V105, P564, DOI 10.1016/j.foodchem.2007.04.014
   Verzelloni E, 2010, FOOD CHEM TOXICOL, V48, P2097, DOI 10.1016/j.fct.2010.05.010
   Vignoli JA, 2011, FOOD CHEM, V124, P863, DOI 10.1016/j.foodchem.2010.07.008
   Vignoli JA, 2014, FOOD RES INT, V61, P279, DOI 10.1016/j.foodres.2013.06.006
   Wang AL, 2012, FOOD RES INT, V49, P65, DOI 10.1016/j.foodres.2012.07.020
   Wolfe KL, 2008, J AGR FOOD CHEM, V56, P8418, DOI 10.1021/jf801381y
   Wolfe KL, 2007, J AGR FOOD CHEM, V55, P8896, DOI 10.1021/jf0715166
   [徐清萍 Xu Qingping], 2005, [食品与发酵工业, Food and Fermentation Industries], V31, P33
   Xu QP, 2007, FOOD CHEM, V102, P841, DOI 10.1016/j.foodchem.2006.06.013
   Yang DJ, 2010, J AGR FOOD CHEM, V58, P2020, DOI 10.1021/jf903355q
NR 68
TC 11
Z9 12
U1 5
U2 45
PU ELSEVIER SCIENCE BV
PI AMSTERDAM
PA PO BOX 211, 1000 AE AMSTERDAM, NETHERLANDS
SN 1756-4646
J9 J FUNCT FOODS
JI J. Funct. Food.
PD MAR
PY 2016
VL 21
BP 75
EP 86
DI 10.1016/j.jff.2015.11.041
PG 12
WC Food Science & Technology; Nutrition & Dietetics
SC Food Science & Technology; Nutrition & Dietetics
GA DF3XO
UT WOS:000371281900008
DA 2019-07-15
ER

PT J
AU Cejudo-Bastante, C
   Castro-Mejias, R
   Natera-Marin, R
   Garcia-Barroso, C
   Duran-Guerrero, E
AF Cejudo-Bastante, Cristina
   Castro-Mejias, Remedios
   Natera-Marin, Ramon
   Garcia-Barroso, Carmelo
   Duran-Guerrero, Enrique
TI Chemical and sensory characteristics of orange based vinegar
SO JOURNAL OF FOOD SCIENCE AND TECHNOLOGY-MYSORE
LA English
DT Article
DE Orange vinegar; Polyphenols; Volatile compounds; Sensory analysis;
   Characterization
ID ANTIOXIDANT ACTIVITY; STRAWBERRY VINEGARS; BIOLOGICAL-ACTIVITY; VOLATILE
   COMPOUNDS; PHENOLIC-COMPOUNDS; CITRUS; FLAVONOIDS; JUICE; FERMENTATION;
   FRUIT
AB Several experiments were conducted to developed orange based vinegar by surface culture. The addition of sugar (sucrose and concentrated must) and the presence/absence of peel in the raw material (squeezed juice, peeled orange, non-peeled orange plus squeezed juice) have been studied during the development of the final product. Polyphenolic and volatile characterization and sensory analysis have also been carried out. The polyphenolic and volatile content of the resulting wines and vinegars showed significant differences depending upon the raw material used. In general, the complexity of the polyphenolic and volatile profiles increased for experiments in which orange peel was included in the raw material. Sensory analysis revealed significant differences between the samples in respect of both sugar addition and raw material. The vinegars using sugar, peeled orange and non-peeled orange plus squeezed juice raw materials, had more preference and keeping in view relative efficiency of the process, vinegar made from the peeled orange material was considered to be best.
C1 [Cejudo-Bastante, Cristina; Castro-Mejias, Remedios; Natera-Marin, Ramon; Garcia-Barroso, Carmelo; Duran-Guerrero, Enrique] Univ Cadiz, Fac Sci CAIV, Dept Analyt Chem, Agrifood Campus Int Excellence,POB 40, Cadiz 11510, Spain.
RP Duran-Guerrero, E (reprint author), Univ Cadiz, Fac Sci CAIV, Dept Analyt Chem, Agrifood Campus Int Excellence,POB 40, Cadiz 11510, Spain.
EM enrique.duranguerrero@uca.es
RI Guerrero, Enrique Duran/J-8069-2018
OI Guerrero, Enrique Duran/0000-0003-2073-3394; Cejudo Bastante,
   Cristina/0000-0002-9793-1818
CR Budak NH, 2011, J AGR FOOD CHEM, V59, P6638, DOI 10.1021/jf104912h
   Bastante MJC, 2010, J AGR FOOD CHEM, V58, P11814, DOI 10.1021/jf1029493
   Chang RC, 2005, J FOOD DRUG ANAL, V13, P348
   Destani F, 2013, J FOOD ENG, V117, P263, DOI 10.1016/j.jfoodeng.2013.03.001
   Donato P, 2014, FLAVOUR FRAG J, V29, P131, DOI 10.1002/ffj.3188
   Fan G, 2009, FLAVOUR FRAG J, V24, P219, DOI 10.1002/ffj.1931
   Fernandez-Pachon MS, 2014, J PINEAL RES, V56, P31, DOI 10.1111/jpi.12093
   Guerrero ED, 2006, J CHROMATOGR A, V1104, P47, DOI 10.1016/j.chroma.2005.12.006
   Hidalgo C, 2013, LETT APPL MICROBIOL, V57, P227, DOI 10.1111/lam.12104
   Hidalgo C, 2013, FOOD MICROBIOL, V34, P88, DOI 10.1016/j.fm.2012.11.019
   Hidalgo C., 2010, INT J WINE RES, V2, P55
   Cejudo-Bastante MJ, 2013, J SCI FOOD AGR, V93, P741, DOI 10.1002/jsfa.5785
   Cejudo-Bastante MJ, 2013, LWT-FOOD SCI TECHNOL, V50, P469, DOI 10.1016/j.lwt.2012.08.022
   Kelebek H, 2009, MICROCHEM J, V91, P187, DOI 10.1016/j.microc.2008.10.008
   Keli SO, 1996, ARCH INTERN MED, V156, P637, DOI 10.1001/archinte.156.6.637
   Kim D-H, 2000, HANGUK SIKPUM YONGYA, V29, P68
   Li SM, 2006, J AGR FOOD CHEM, V54, P4176, DOI 10.1021/jf060234n
   Liu Z, 2008, ZHONGGUO TIAOWEIPIN, V9, P76
   Liu Z, 2008, ZHONGGUO TIAOWEIPIN, V76, P72
   Ma C, 2007, SHIPIN KEXUE, V28, P178
   Noda H, 1991, KAGAWA KEN NOGYO SHI, V42, P27
   Franke SIR, 2013, NUTR CANCER, V65, P943, DOI 10.1080/01635581.2013.817594
   Schwarz M, 2009, J SEP SCI, V32, P1782, DOI 10.1002/jssc.200800706
   Solieri L, 2008, VINEGARS WORLD
   Steinmetz KA, 1996, J AM DIET ASSOC, V96, P1027, DOI 10.1016/S0002-8223(96)00273-8
   Tajiri T, 1999, KINKI DAIGAKU NOGAKU, V7, P119
   Tessaro D, 2010, ACTA SCI-TECHNOL, V32, P201, DOI 10.4025/actascitechnol.v32i2.4275
   Tripoli E, 2007, FOOD CHEM, V104, P466, DOI 10.1016/j.foodchem.2006.11.054
   Ubeda C, 2013, LWT-FOOD SCI TECHNOL, V52, P139, DOI 10.1016/j.lwt.2012.04.021
   Ubeda C, 2012, FLAVOUR FRAG J, V27, P313, DOI 10.1002/ffj.3103
   Ubeda C, 2011, LWT-FOOD SCI TECHNOL, V44, P1591, DOI 10.1016/j.lwt.2011.03.001
   Ubeda C, 2011, FOOD RES INT, V44, P259, DOI 10.1016/j.foodres.2010.10.025
   Wang R, 2004, ZHONGGUO NIANGZAO, V8, P35
   Yu EA, 2014, J FUNCT FOODS, V6, P637, DOI 10.1016/j.jff.2013.12.007
   Zhang H, 2013, J FOOD AGRIC ENVIRON, V11, P237
   Zhou J, 2004, ZHONGGUO TIAOWEIPIN, V11, P20
NR 36
TC 7
Z9 7
U1 4
U2 29
PU SPRINGER INDIA
PI NEW DELHI
PA 7TH FLOOR, VIJAYA BUILDING, 17, BARAKHAMBA ROAD, NEW DELHI, 110 001,
   INDIA
SN 0022-1155
EI 0975-8402
J9 J FOOD SCI TECH MYS
JI J. Food Sci. Technol.-Mysore
PD AUG
PY 2016
VL 53
IS 8
BP 3147
EP 3156
DI 10.1007/s13197-016-2288-7
PG 10
WC Food Science & Technology
SC Food Science & Technology
GA DY5ZL
UT WOS:000385184300002
PM 27784909
OA Green Published
DA 2019-07-15
ER
