# Supplementary material for: Knowledge Domain and Emerging Trends in Vinegar Research: A Bibliometric Review of the Literature from WoSCC
Source: Foods. 2020 Feb 10;9(2):166. doi: 10.3390/foods9020166 (PMC7074530; doi:10.3390/foods9020166)
Supplement: Supplementary file 1 [file foods-09-00166-s001.zip › Supplementary files/Supplementary Material/WoSCC dataset for CiteSpace/data/download2016_13x5unique.txt]

PT J
AU Chinnici, F
   Duran-Guerrero, E
   Riponi, C
AF Chinnici, Fabio
   Duran-Guerrero, Enrique
   Riponi, Claudio
TI Discrimination of some European vinegars with protected denomination of
   origin as a function of their amino acid and biogenic amine content
SO JOURNAL OF THE SCIENCE OF FOOD AND AGRICULTURE
LA English
DT Article
DE vinegars; amino acids; biogenic amines; protected designation of origin;
   authentication
ID SACCHAROMYCES-CEREVISIAE STRAINS; BALSAMIC VINEGARS; WINE; AMMONIUM;
   DERIVATIZATION; FERMENTATION; VARIETY; ION
AB BACKGROUNDTwenty-three amino acids and 11 amines were quantified in 37 premium quality European vinegars (traditional balsamic vinegar of Modena, balsamic vinegars of Modena and vinegars of Jerez) by an HPLC-DAD method after derivatisation with diethyl ethoxymethylenmalonate. Data were assessed in the light of the differences in technology and raw materials.
   RESULTSThe total amount of amino acids ranged from 136 mg kg(-1) to 1450 mg kg(-1) in traditional balsamic vinegar of Modena and balsamic vinegar of Modena, respectively. Jerez vinegars had a mean content from 351 mg kg(-1) to 921 mg kg(-1). Proline, glycine and -aminobutyric acid were the main amino acids while isoleucine was only found in balsamic vinegar of Modena at a concentration of <1 mg kg(-1). Traditional balsamic vinegar of Modena had the lowest amount of biogenic amines. However, for all the vinegars, their concentration did not raise health issues. Based on the entire dataset, samples were successfully segregated and classified by means of principal component and cluster analysis.
   CONCLUSIONThe amino acid and amine content in vinegars is influenced by the production process and raw materials. They may potentially contribute in characterising the European premium quality vinegars also for authentication or anti-fraud purposes. (c) 2015 Society of Chemical Industry
C1 [Chinnici, Fabio; Riponi, Claudio] Univ Bologna, Agr & Food Sci Dept, Piazza Goidanich 60, I-47521 Cesena, FC, Italy.
   [Duran-Guerrero, Enrique] Univ Cadiz, Fac Sci CAIV, Dept Analyt Chem, Cadiz 11510, Spain.
RP Chinnici, F (reprint author), Univ Bologna, Agr & Food Sci Dept, Piazza Goidanich 60, I-47521 Cesena, FC, Italy.
EM fabio.chinnici@unibo.it
RI Guerrero, Enrique Duran/J-8069-2018
OI Guerrero, Enrique Duran/0000-0003-2073-3394
CR alvarez-Caliz C, 2012, ACETIC ACID BACT, V1, P1
   Alvarez-Caliz C, 2014, FOOD BIOPROD PROCESS, V92, P291, DOI 10.1016/j.fbp.2013.07.005
   Ancin-Azpilicueta C, 2008, CRIT REV FOOD SCI, V48, P257, DOI 10.1080/10408390701289441
   [Anonymous], 2015, OFFICIAL J EUROPEAN, V2015, p[11, L9]
   [Anonymous], 2009, OFF J EUR UNION L, V175, P7
   Bauza T., 1995, B OIV, V767, P42
   Callejon RM, 2008, EUR FOOD RES TECHNOL, V227, P93, DOI 10.1007/s00217-007-0697-6
   Callejon RM, 2010, TALANTA, V81, P1143, DOI 10.1016/j.talanta.2010.02.040
   Carlavilla D, 2006, ELECTROPHORESIS, V27, P2551, DOI 10.1002/elps.200500909
   Cejudo-Bastante MJ, 2010, LWT-FOOD SCI TECHNOL, V43, P1501, DOI 10.1016/j.lwt.2010.02.011
   Chiavaro E, 1998, ITAL J FOOD SCI, V10, P329
   Collins JD, 2011, EFSA J, V9, DOI [10.2903/j.efsa.2011.2393, 10.2903/j.efsa.2011.2481, 10.2903/j.efsa.2011.2105]
   Csomos E, 2002, J AGR FOOD CHEM, V50, P3768, DOI 10.1021/jf011699a
   Del Prete V, 2009, FOOD CHEM, V112, P474, DOI 10.1016/j.foodchem.2008.05.102
   Del Signore A, 2000, ITAL J FOOD SCI, V12, P317
   Erbe T, 1998, Z LEBENSM UNTERS F A, V207, P400, DOI 10.1007/s002170050352
   Giudici P, 2009, ADV FOOD NUTR RES, V58, P137, DOI 10.1016/S1043-4526(09)58004-7
   Gomez-Alonso S, 2007, J AGR FOOD CHEM, V55, P608, DOI 10.1021/jf062820m
   GOSSELE F, 1981, A VAN LEEUW J MICROB, V47, P289, DOI 10.1007/BF02350779
   Hernandez-Orte P, 2006, AUST J GRAPE WINE R, V12, P150, DOI 10.1111/j.1755-0238.2006.tb00055.x
   Hernandez-Orte P, 2005, FOOD CHEM, V89, P163, DOI 10.1016/j.foodchem.2004.02.021
   Kirschbaum J, 1999, CHROMATOGRAPHIA, V49, P117, DOI 10.1007/BF02575272
   Landete JM, 2007, FOOD CONTROL, V18, P1569, DOI 10.1016/j.foodcont.2006.12.008
   Ljungdahl PO, 2012, GENETICS, V190, P885, DOI 10.1534/genetics.111.133306
   Maestre O, 2008, PROCESS BIOCHEM, V43, P803, DOI 10.1016/j.procbio.2008.03.007
   Mas A, 2014, BIOMED RES INT, DOI 10.1155/2014/898045
   Ordonez JL, 2013, FOOD CHEM, V141, P2713, DOI 10.1016/j.foodchem.2013.05.087
   Palacios V, 2002, J AGR FOOD CHEM, V50, P4221, DOI 10.1021/jf020093z
   Piva A, 2008, FOOD CHEM, V106, P1057, DOI 10.1016/j.foodchem.2007.07.026
   Solieri L., 2012, HDB PLANT BASED FERM, P609
   Solieri L, 2009, VINEGARS WORLD
   Soufleros EH, 2003, FOOD CHEM, V80, P261, DOI 10.1016/S0308-8146(02)00271-6
   tensBrink B, 1990, INT J FOOD MICROBIOL, V11, P73
   Valero E, 2005, J SCI FOOD AGR, V85, P603, DOI 10.1002/jsfa.2016
   Valero E, 2003, J SCI FOOD AGR, V83, P830, DOI 10.1002/jsfa.1417
NR 35
TC 5
Z9 5
U1 1
U2 18
PU WILEY
PI HOBOKEN
PA 111 RIVER ST, HOBOKEN 07030-5774, NJ USA
SN 0022-5142
EI 1097-0010
J9 J SCI FOOD AGR
JI J. Sci. Food Agric.
PD AUG 30
PY 2016
VL 96
IS 11
BP 3762
EP 3771
DI 10.1002/jsfa.7566
PG 10
WC Agriculture, Multidisciplinary; Chemistry, Applied; Food Science &
   Technology
SC Agriculture; Chemistry; Food Science & Technology
GA DR1QU
UT WOS:000379680800018
PM 26676828
DA 2019-07-15
ER

PT J
AU Song, NE
   Cho, HS
   Baik, SH
AF Song, Nho-Eul
   Cho, Hyoun-Suk
   Baik, Sang-Ho
TI Bacteria isolated from Korean black raspberry vinegar with low biogenic
   amine production in wine
SO BRAZILIAN JOURNAL OF MICROBIOLOGY
LA English
DT Article
DE Biogenic amines; Histamine; Acetic acid bacteria; Vinegar; Wine
ID LACTIC-ACID BACTERIA; HISTAMINE PRODUCTION; ACETIC BACTERIA; YEAST;
   IDENTIFICATION; ACETIFICATION; FERMENTATION; SELECTION; STRAINS
AB A high concentration of histamine, one of the biogenic amines (BAs) usually found in fermented foods, can cause undesirable physiological side effects in sensitive humans. The objective of this study is to isolate indigenous Acetobacter strains from naturally fermented Bokbunja vinegar in Korea with reduced histamine production during starter fermentation. Further, we examined its physiological and biochemical properties, including BA synthesis. The obtained strain MBA-77, identified as Acetobacter aceti by 16S rDNA homology and biochemical analysis and named A. aceti MBA-77. A. aceti MBA-77 showed optimal acidity % production at pH 5; the optimal temperature was 25 degrees C. When we prepared and examined the BAs synthesis spectrum during the fermentation process, Bokbunja wine fermented with Saccharomyces cereoisiae showed that the histamine concentration increased from 2.72 of Bokbunja extract to 5.29 mg/L and cadaverine and dopamine was decreased to 2.6 and 10.12 mg/L, respectively. Bokbunja vinegar prepared by A. aceti MBA-77 as the starter, the histamine concentration of the vinegar preparation step was decreased up to 3.66 mg/L from 5.29 mg/L in the wine preparation step. To our knowledge, this is the first report to demonstrate acetic acid bacteria isolated from Bokbunja seed vinegar with low spectrum BA and would be useful for wellbeing vinegar preparation. (C) 2016 Sociedade Brasileira de Microbiologia. Published by Elsevier Editora Ltda.
C1 [Song, Nho-Eul; Baik, Sang-Ho] Chonbuk Natl Univ, Dept Food Sci & Human Nutr, Jeonju 561756, Jeonbuk, South Korea.
   [Song, Nho-Eul; Baik, Sang-Ho] Chonbuk Natl Univ, Fermented Food Res Ctr, Jeonju 561756, Jeonbuk, South Korea.
   [Cho, Hyoun-Suk] Gucheondong Bokbunja Co, Muju, Jeonbuk, South Korea.
RP Baik, SH (reprint author), Chonbuk Natl Univ, Dept Food Sci & Human Nutr, Jeonju 561756, Jeonbuk, South Korea.; Baik, SH (reprint author), Chonbuk Natl Univ, Fermented Food Res Ctr, Jeonju 561756, Jeonbuk, South Korea.
EM baiksh@jbnu.ac.kr
FU High value-added Food Technology Development Program, of the Korea
   Institute of Planning and Evaluation for Technology in Food,
   Agriculture, Forestry and Fisheries (IPET); Ministry for Food,
   Agriculture, Forestry, and Fisheries of Republic of Korea [313037-03]
FX This research was supported by High value-added Food Technology
   Development Program, of the Korea Institute of Planning and Evaluation
   for Technology in Food, Agriculture, Forestry and Fisheries (IPET), and
   the Ministry for Food, Agriculture, Forestry, and Fisheries of Republic
   of Korea (313037-03).
CR Alvarez MA, 2014, TRENDS FOOD SCI TECH, V39, P146, DOI 10.1016/j.tifs.2014.07.007
   Callejon S, 2014, APPL MICROBIOL BIOT, V98, P185, DOI 10.1007/s00253-013-4829-6
   Capozzi V, 2012, FRONT MICROBIOL, V3, DOI 10.3389/fmicb.2012.00122
   Caruso M, 2002, WORLD J MICROB BIOT, V18, P159, DOI 10.1023/A:1014451728868
   Chang SC, 2009, LWT-FOOD SCI TECHNOL, V42, P280, DOI 10.1016/j.lwt.2008.04.011
   de Ory I, 1998, APPL MICROBIOL BIOT, V49, P189, DOI 10.1007/s002530051157
   Dugo G, 2006, FOOD CHEM, V95, P672, DOI 10.1016/j.foodchem.2005.07.001
   Garcia-Marino M, 2010, J FOOD COMPOS ANAL, V23, P455, DOI 10.1016/j.jfca.2010.02.003
   Gullo M, 2008, INT J FOOD MICROBIOL, V125, P46, DOI 10.1016/j.ijfoodmicro.2007.11.076
   Hajos G, 2000, J FOOD SCI, V65, P1142, DOI 10.1111/j.1365-2621.2000.tb10254.x
   Hidalgo C, 2013, LETT APPL MICROBIOL, V57, P227, DOI 10.1111/lam.12104
   Hidalgo C, 2013, FOOD MICROBIOL, V34, P88, DOI 10.1016/j.fm.2012.11.019
   Hidalgo C, 2010, INT J FOOD MICROBIOL, V141, P56, DOI 10.1016/j.ijfoodmicro.2010.04.018
   Hidalgo C., 2010, INT J WINE RES, V2, P55
   Jia S, 2012, FOOD CHEM, V132, P1185, DOI 10.1016/j.foodchem.2011.11.069
   JOYEUX A, 1984, APPL ENVIRON MICROB, V48, P153
   Kim EJ, 2005, NUTRITION, V21, P1141, DOI 10.1016/j.nut.2005.02.012
   Kim T. J., 1996, KOREAN RESOURCES PLA
   Kopermsub P, 2010, INT J FOOD MICROBIOL, V138, P200, DOI 10.1016/j.ijfoodmicro.2010.01.024
   Kung HF, 2006, FOOD CHEM, V99, P579, DOI 10.1016/j.foodchem.2005.08.025
   Landete JM, 2007, FOOD CONTROL, V18, P1569, DOI 10.1016/j.foodcont.2006.12.008
   Landete JM, 2005, J APPL MICROBIOL, V99, P580, DOI 10.1111/j.1365-2672.2005.02633.x
   Landete JM, 2005, J AGR FOOD CHEM, V53, P1119, DOI 10.1021/jf049340k
   Lehane L, 2000, INT J FOOD MICROBIOL, V58, P1, DOI 10.1016/S0168-1605(00)00296-8
   Lonvaud-Funel A, 2001, FEMS MICROBIOL LETT, V199, P9, DOI 10.1016/S0378-1097(01)00157-4
   LONVAUDFUNEL A, 1994, J APPL BACTERIOL, V77, P401, DOI 10.1111/j.1365-2672.1994.tb03441.x
   Moreno-Arribas MV, 2008, FOOD MICROBIOL, V25, P875, DOI 10.1016/j.fm.2008.05.004
   Navarro RR, 1999, J GEN APPL MICROBIOL, V45, P7, DOI 10.2323/jgam.45.7
   Ordonez JL, 2013, FOOD CHEM, V141, P2713, DOI 10.1016/j.foodchem.2013.05.087
   Sievers M, 2005, BERGEYS MANUAL SYSTE, V2, P41
   Soufleros E, 1998, AM J ENOL VITICULT, V49, P266
   TAYLOR SL, 1986, CRC CR REV TOXICOL, V17, P91, DOI 10.3109/10408448609023767
   Torrea D, 2002, J AGR FOOD CHEM, V50, P4895, DOI 10.1021/jf011653h
   Wu JJ, 2010, CURR MICROBIOL, V60, P280, DOI 10.1007/s00284-009-9538-0
NR 34
TC 6
Z9 6
U1 0
U2 25
PU SOC BRASILEIRA MICROBIOLOGIA
PI SAO PAULO
PA AV PROF LINEU PRESTES,1374, 05508 SAO PAULO, BRAZIL
SN 1517-8382
EI 1678-4405
J9 BRAZ J MICROBIOL
JI Braz. J. Microbiol.
PD APR-JUN
PY 2016
VL 47
IS 2
BP 452
EP 460
DI 10.1016/j.bjm.2016.01.016
PG 9
WC Microbiology
SC Microbiology
GA DM0EV
UT WOS:000376016600026
PM 26991285
OA DOAJ Gold, Green Published
DA 2019-07-15
ER

PT J
AU Zhu, H
   Zhu, J
   Wang, LL
   Li, ZG
AF Zhu, Hong
   Zhu, Jie
   Wang, Lili
   Li, Zaigui
TI Development of a SPME-GC-MS method for the determination of volatile
   compounds in Shanxi aged vinegar and its analytical characterization by
   aroma wheel
SO JOURNAL OF FOOD SCIENCE AND TECHNOLOGY-MYSORE
LA English
DT Article
DE Shanxi aged vinegar, volatile compounds, SPME-GC-MS; Odor activity
   value; Aroma wheel
ID SOLID-PHASE MICROEXTRACTION; CHROMATOGRAPHY-MASS-SPECTROMETRY; TARTARY
   BUCKWHEAT VINEGAR; SHERRY VINEGAR; RED WINE; HS-SPME; VALIDATION;
   DISCRIMINATION; PROFILES; RELEASE
AB A solid-phase microextraction followed by gas chromatography-mass spectrometry method was developed to determine the volatile compounds in Shanxi aged vinegar. The optimal extraction conditions were: 50 A degrees C for 20 min with a PDMS/DVB fiber. This analytical method was validated and showed satisfactory repeatability (0.5 %< RSD < 12 %), reproducibility (2.5 %< RSD < 15.6 %), accuracy and linearity in analysis of volatile compounds. According to the calculation of odor activity value, 19 volatile compounds were identified as aroma-active compounds. Among them, propanoic acid, acetic acid, trimethyl-oxazole, butanoic acid, acetoin, 3-methylbutanoic acid and furfural were the most powerful odorants. The aroma wheel of Shanxi aged vinegar showed that the classes of sensory descriptors are first fatty and roasty, next woody and nutty and minor fruity and floral. Principal component analysis enabled us to investigate dissimilarity/similarity of Shanxi aged vinegar sample of different raw material and ageing time.
C1 [Zhu, Hong; Li, Zaigui] China Agr Univ, Coll Food Sci & Nutr Engn, Beijing Key Lab Funct Food Plant Resources, Beijing 100083, Peoples R China.
   [Zhu, Jie; Wang, Lili] Minist Agr, Chinese Acad Agr Sci, Key Lab Agroprod Proc, Inst Agroprod Proc Sci & Technol, Beijing 100094, Peoples R China.
   [Li, Zaigui] China Agr Univ, Beijing 100083, Peoples R China.
RP Li, ZG (reprint author), China Agr Univ, Coll Food Sci & Nutr Engn, Beijing Key Lab Funct Food Plant Resources, 17 Qinghua Dong Lu, Beijing 100083, Peoples R China.
EM lizg@cau.edu.cn
FU Chinese Agricultural Research System [CARS-08-D-3]
FX This research was funded by the Chinese Agricultural Research System
   (grant number: CARS-08-D-3).
CR Andujar-Ortiz I, 2009, J CHROMATOGR A, V1216, P7351, DOI 10.1016/j.chroma.2009.08.055
   Antalick G, 2010, FOOD CHEM, V121, P1236, DOI 10.1016/j.foodchem.2010.01.011
   Barros EP, 2012, TALANTA, V101, P177, DOI 10.1016/j.talanta.2012.08.028
   Burdock G. A., 2004, FENAROLIS HDB FLAVOR
   Burin VM, 2013, TALANTA, V117, P87, DOI 10.1016/j.talanta.2013.08.037
   Callejon RM, 2008, J AGR FOOD CHEM, V56, P8086, DOI 10.1021/jf800903n
   Capone S, 2013, FOOD CHEM, V141, P2906, DOI 10.1016/j.foodchem.2013.05.105
   Charles M, 2000, J AGR FOOD CHEM, V48, P70, DOI 10.1021/jf9905424
   Guerrero ED, 2007, J CHROMATOGR A, V1167, P18, DOI 10.1016/j.chroma.2007.08.039
   Francis IL, 2005, AUST J GRAPE WINE R, V11, P114, DOI 10.1111/j.1755-0238.2005.tb00283.x
   Gomez-Miguez MJ, 2007, J FOOD ENG, V79, P758, DOI 10.1016/j.jfoodeng.2006.02.038
   Heaven MW, 2012, FOOD CONTROL, V27, P214, DOI 10.1016/j.foodcont.2012.03.018
   Lan-Phi NT, 2009, FOOD CHEM, V115, P1042, DOI 10.1016/j.foodchem.2008.12.024
   Lattey KA, 2010, AUST J GRAPE WINE R, V16, P189, DOI 10.1111/j.1755-0238.2009.00069.x
   Lu ZM, 2011, INT J FOOD SCI TECH, V46, P1508, DOI 10.1111/j.1365-2621.2011.02649.x
   Mahattanatawee K, 2014, FOOD CHEM, V154, P1, DOI 10.1016/j.foodchem.2013.12.105
   Marchand S, 2000, J AGR FOOD CHEM, V48, P4890, DOI 10.1021/jf000149u
   Marin RN, 2002, J CHROMATOGR A, V967, P261, DOI 10.1016/S0021-9673(02)00786-0
   Metafa M, 2013, J CHROMATOGR A, V1305, P244, DOI 10.1016/j.chroma.2013.07.005
   Mitropoulou A, 2011, FOOD RES INT, V44, P1561, DOI 10.1016/j.foodres.2011.04.023
   Munoz D, 2007, FOOD CHEM, V100, P1188, DOI 10.1016/j.foodchem.2005.10.065
   Murray JM, 2001, FOOD RES INT, V34, P461, DOI 10.1016/S0963-9969(01)00070-9
   Palacios V, 2002, J AGR FOOD CHEM, V50, P4221, DOI 10.1021/jf020093z
   Pang XL, 2012, J AGR FOOD CHEM, V60, P4179, DOI 10.1021/jf300149m
   Peinado RA, 2004, FOOD CHEM, V84, P585, DOI 10.1016/S0308-8146(03)00282-6
   Piccino S, 2014, FOOD RES INT, V61, P264, DOI 10.1016/j.foodres.2013.07.034
   Rothe M., 1963, Z LEBENSM UNTERS FOR, V119, P302
   Taylor K, 2013, J FOOD SCI, V78, pC1509, DOI 10.1111/1750-3841.12249
   Ubeda C, 2011, FOOD RES INT, V44, P259, DOI 10.1016/j.foodres.2010.10.025
   Vilanova M, 2007, EUR FOOD RES TECHNOL, V224, P431, DOI 10.1007/s00217-006-0322-0
   Wang AL, 2012, FOOD RES INT, V49, P65, DOI 10.1016/j.foodres.2012.07.020
   Wang AL, 2012, FLAVOUR FRAG J, V27, P47, DOI 10.1002/ffj.2079
   Xiao ZB, 2011, J FOOD SCI, V76, pC1125, DOI 10.1111/j.1750-3841.2011.02356.x
NR 33
TC 13
Z9 15
U1 6
U2 67
PU SPRINGER INDIA
PI NEW DELHI
PA 7TH FLOOR, VIJAYA BUILDING, 17, BARAKHAMBA ROAD, NEW DELHI, 110 001,
   INDIA
SN 0022-1155
EI 0975-8402
J9 J FOOD SCI TECH MYS
JI J. Food Sci. Technol.-Mysore
PD JAN
PY 2016
VL 53
IS 1
BP 171
EP 183
DI 10.1007/s13197-015-2035-5
PG 13
WC Food Science & Technology
SC Food Science & Technology
GA DA8FD
UT WOS:000368039600013
PM 26787940
OA Green Published
DA 2019-07-15
ER

PT J
AU Liang, JJ
   Xie, JC
   Hou, L
   Zhao, MY
   Zhao, J
   Cheng, J
   Wang, S
   Sun, BG
AF Liang, Jingjing
   Xie, Jianchun
   Hou, Li
   Zhao, Mengyao
   Zhao, Jian
   Cheng, Jie
   Wang, Shi
   Sun, Bao-Guo
TI Aroma Constituents in Shanxi Aged Vinegar before and after Aging
SO JOURNAL OF AGRICULTURAL AND FOOD CHEMISTRY
LA English
DT Article
DE Shanxi aged vinegar; solvent-assisted flavor evaporation; GC-O;
   quantitation; aroma extract dilution analysis; selected reaction
   monitoring
ID SOLID-PHASE MICROEXTRACTION; CHROMATOGRAPHY-MASS-SPECTROMETRY;
   ODOR-ACTIVE COMPOUNDS; HS-SPME/GC-MS; VOLATILE COMPOUNDS; SHERRY
   VINEGAR; TYPICAL AROMA; FERMENTATION; CHEMOMETRICS; EXTRACTION
AB Shanxi aged vinegar is one of the most famous Chinese traditional cereal vinegars produced by spontaneous solidstate fermentation. However, the aroma composition of Shanxi aged vinegar is still ambiguous. The Shanxi vinegars before and after aging were both analyzed by solvent-assisted flavor evaporation combined with gas chromatography-mass spectrometry (GC-MS) as well as gas chromatography-olfactometry (GC-O) in aroma extract dilution analysis. A total of 87 odor-active regions were found by GC-O, and 80 odor-active compounds were identified. By GC-MS/MS, in selected reaction monitoring mode, 30 important identificationS were quantitated using authentic standards. In comparison, the aroma molecules for the vinegars before and after aging were almost the same; only their levels were altered, with mostly the esters and some compounds that produce pungent smells being lost and the levels of those from the Maillard reaction, especially the pyrazines (e.g., tetramethylpyrazine), being greatly increased. As for the aged vinegar, the compounds found to have high flavor dilution factors (>128) were 3-(methylthio)propanal, vanillin, 2,3-butanedione, tetramethylpyrazine, 3-methylbutanoic acid, gamma-nonalactone, guaiacol, 3-(methylthio)propyl acetate, dimethyl trisulfide, phenylacetaldehyde, 2-ethyl-6-methylpyrazine, 2-acetylpyrazine, 2,3-dimethylpyrazine, furfural, and 3-hydroxy-2-butanone. However, the aroma compounds found at high concentrations (>25 mu g/L) in the aged vinegar were acetic acid, followed by 2,3-butanedione, furfural, 3-hydroxy-2-butanone, tetramethylpyrazine, furfuryl alcohol, and 3-methylbutanoic acid.
C1 [Liang, Jingjing; Xie, Jianchun; Hou, Li; Zhao, Mengyao; Zhao, Jian; Sun, Bao-Guo] BTBU, Beijing Adv Innovat Ctr Food Nutr & Human Hlth, Beijing Key Lab Flavor Chem, Beijing 100048, Peoples R China.
   [Cheng, Jie; Wang, Shi] CAAS, Inst Qual Stand & Testing Technol Agroprod, Beijing 100081, Peoples R China.
RP Xie, JC (reprint author), Beijing Technol & Business Univ, Sch Food Sci & Chem Engn, 33 Fucheng Rd, Beijing 100048, Peoples R China.
EM xjchun@th.btbu.edu.cn
FU National Natural Science Foundation of China [31371838, 31671895]
FX This work was supported by the National Natural Science Foundation of
   China (31371838 and 31671895).
CR Acena L, 2011, J AGR FOOD CHEM, V59, P4062, DOI 10.1021/jf104763u
   Callejon RM, 2008, J AGR FOOD CHEM, V56, P8086, DOI 10.1021/jf800903n
   Callejon RM, 2008, J AGR FOOD CHEM, V56, P6631, DOI 10.1021/jf703636e
   Charles M, 2000, J AGR FOOD CHEM, V48, P70, DOI 10.1021/jf9905424
   Chen HY, 2016, INT J FOOD PROP, V19, P1183, DOI 10.1080/10942912.2015.1075216
   Chen T., 2013, ACETIC ACID BACT, V2, P31
   Cirlini M, 2011, FOOD CHEM, V124, P1678, DOI 10.1016/j.foodchem.2010.07.065
   De Souza MDCA, 2006, J AGR FOOD CHEM, V54, P485, DOI 10.1021/jf0511190
   Ferreira V, 2000, J SCI FOOD AGR, V80, P1659, DOI 10.1002/1097-0010(20000901)80:11<1659::AID-JSFA693>3.0.CO;2-6
   Giordano L, 2003, J CHROMATOGR A, V1017, P141, DOI 10.1016/j.chroma.2003.08.029
   Landaud S, 2008, APPL MICROBIOL BIOT, V77, P1191, DOI 10.1007/s00253-007-1288-y
   Lee SW, 2012, FOOD SCI BIOTECHNOL, V21, P453, DOI 10.1007/s10068-012-0057-6
   [李弘文 Li Hongwen], 2015, [食品科学, Food Science], V36, P90
   Lu ZM, 2011, INT J FOOD SCI TECH, V46, P1508, DOI 10.1111/j.1365-2621.2011.02649.x
   Marcq P, 2015, J AGR FOOD CHEM, V63, P4761, DOI 10.1021/acs.jafc.5b01418
   Pino JA, 2012, FOOD CHEM, V132, P1436, DOI 10.1016/j.foodchem.2011.11.133
   Su MS, 2010, FOOD CHEM, V119, P923, DOI 10.1016/j.foodchem.2009.07.053
   Ubeda C, 2012, FLAVOUR FRAG J, V27, P313, DOI 10.1002/ffj.3103
   Wang AL, 2012, FLAVOUR FRAG J, V27, P47, DOI 10.1002/ffj.2079
   Wang JM, 2016, J AGR FOOD CHEM, V64, P3838, DOI 10.1021/acs.jafc.6b01030
   Wu JJ, 2012, FOOD MICROBIOL, V30, P289, DOI 10.1016/j.fm.2011.08.010
   Xiao ZB, 2011, J FOOD SCI, V76, pC1125, DOI 10.1111/j.1750-3841.2011.02356.x
   Xie JC, 2008, FOOD CHEM, V109, P506, DOI 10.1016/j.foodchem.2007.12.074
   Yu YJ, 2012, J I BREWING, V118, P133, DOI 10.1002/jib.20
   [周钰欣 Zhou Yuxin], 2014, [西北农业学报, Acat Agriculturae Boreali-Occidentalis Sinica], V23, P143
   Zhu Hong, 2016, Journal of Chinese Institute of Food Science and Technology, V16, P264, DOI 10.16429/j.1009-7848.2016.01.035
   Zhu H, 2016, J FOOD SCI TECH MYS, V53, P171, DOI 10.1007/s13197-015-2035-5
NR 27
TC 7
Z9 11
U1 10
U2 92
PU AMER CHEMICAL SOC
PI WASHINGTON
PA 1155 16TH ST, NW, WASHINGTON, DC 20036 USA
SN 0021-8561
EI 1520-5118
J9 J AGR FOOD CHEM
JI J. Agric. Food Chem.
PD OCT 12
PY 2016
VL 64
IS 40
BP 7597
EP 7605
DI 10.1021/acs.jafc.6b03019
PG 9
WC Agriculture, Multidisciplinary; Chemistry, Applied; Food Science &
   Technology
SC Agriculture; Chemistry; Food Science & Technology
GA DY9QJ
UT WOS:000385469900022
PM 27641774
DA 2019-07-15
ER

PT J
AU Song, NE
   Cho, SH
   Baik, SH
AF Song, Nho-Eul
   Cho, Sung-Ho
   Baik, Sang-Ho
TI Microbial community, and biochemical and physiological properties of
   Korean traditional black raspberry (Robus coreanus Miquel) vinegar
SO JOURNAL OF THE SCIENCE OF FOOD AND AGRICULTURE
LA English
DT Article
DE vinegar; fermentation; yeast; microorganisms
ID ACETIC-ACID BACTERIA; GRADIENT GEL-ELECTROPHORESIS; BALSAMIC VINEGAR;
   WINE FERMENTATIONS; CHINESE VINEGAR; FED RATS; YEAST; IDENTIFICATION;
   DYNAMICS; ACETIFICATION
AB BACKGROUNDThe aim of this study was to elucidate the changes in microbial community and biochemical and physiological properties of traditional Muju black raspberry (Robus coreanus Miquel) vinegar (TMBV) during fermentation by culture-independent methods.
   RESULTSDuring vinegar fermentation, ethanol produced up to 120gL(-1) until day 35, with continuously increasing yeast concentration to a total of log 7.6 CFU mL(-1). After day 35, acetic acid bacteria (AAB) concentrations rose to log 5.8 CFU mL(-1) until day 144. Denaturing gradient gel electrophoresis analysis showed that Saccharomyces cerevisiae was detected until day 87 of the fermentation, at which point Acetobacter pasteurianus gradually took over as the dominant species. Total sugar was reduced to 6.6 degrees Brix and total acidity produced up to 44gL(-1).
   CONCLUSIONIn this study, we established the physicochemical analysis and growth dynamics of yeast and AAB during alcoholic and acetic acid fermentation of black raspberry by a traditional method. Overall, S. cerevisiae and A. pasteurianus species appeared to dominate the TMBV fermentation. In conclusion, this study demonstrated a suitable fermentation system for TMBV by the static surface method. (c) 2015 Society of Chemical Industry
C1 [Song, Nho-Eul; Baik, Sang-Ho] Chonbuk Natl Univ, Dept Food Sci & Human Nutr, Jeonju 561756, South Korea.
   [Song, Nho-Eul; Baik, Sang-Ho] Chonbuk Natl Univ, Fermented Food Res Ctr, Jeonju 561756, South Korea.
   [Cho, Sung-Ho] Microbial Inst Fermentat Ind, Sunchang 595804, South Korea.
RP Baik, SH (reprint author), Chonbuk Natl Univ, Dept Food Sci & Human Nutr, 567 Baekje Daero, Jeonju Si 561756, Jeollabuk Do, South Korea.
EM baiksh@jbnu.ac.kr
FU High Value-Added Food Technology Development Program of the Korea
   Institute of Planning and Evaluation for Technology in Food,
   Agriculture, Forestry and Fisheries (IPET); Ministry for Food,
   Agriculture, Forestry and Fisheries of the Republic of Korea [313037-03]
FX This research was supported by the High Value-Added Food Technology
   Development Program of the Korea Institute of Planning and Evaluation
   for Technology in Food, Agriculture, Forestry and Fisheries (IPET), and
   the Ministry for Food, Agriculture, Forestry and Fisheries of the
   Republic of Korea (313037-03).
CR Abe K, 2007, BIOSCI BIOTECH BIOCH, V71, P2124, DOI 10.1271/bbh.60670
   Association of Official Analytical Chemists, 1984, OFFICIAL METHODS ANA
   Association of Official Analytical Chemists, 1995, OFFICIAL METHODS ANA
   Bouazza A, 2016, PHARM BIOL, V54, P260, DOI 10.3109/13880209.2015.1031910
   Budak NH, 2014, J FOOD SCI, V79, pR757, DOI 10.1111/1750-3841.12434
   Budak NH, 2011, J AGR FOOD CHEM, V59, P6638, DOI 10.1021/jf104912h
   CHA HS, 2001, J KOREAN SOC FOOD SC, V30, P1021
   Chang CC, 2002, J FOOD DRUG ANAL, V10, P178
   Cocolin L, 2000, FEMS MICROBIOL LETT, V189, P81, DOI 10.1016/S0378-1097(00)00257-3
   Combina M, 2005, INT J FOOD MICROBIOL, V99, P237, DOI 10.1016/j.iifoodmicro.2004.08.017
   DASARI G, 1983, BIOTECHNOL LETT, V5, P715, DOI 10.1007/BF01386368
   De Vero L, 2006, FOOD MICROBIOL, V23, P809, DOI 10.1016/j.fm.2006.01.006
   Ercolini D, 2004, J MICROBIOL METH, V56, P297, DOI 10.1016/j.mimet.2003.11.006
   Folin O, 1912, J BIOL CHEM, V12, P239
   Gonzalez A, 2005, INT J FOOD MICROBIOL, V102, P295, DOI 10.1016/j.ijfoodmicro.2004.11.020
   Gullo M, 2008, INT J FOOD MICROBIOL, V125, P46, DOI 10.1016/j.ijfoodmicro.2007.11.076
   Gullo M, 2009, APPL ENVIRON MICROB, V75, P2585, DOI 10.1128/AEM.02249-08
   Haruta S, 2006, INT J FOOD MICROBIOL, V109, P79, DOI 10.1016/j.ijfoodmicro.2006.01.015
   He ZY, 2004, CHINA CONDIMENT, V300, P36
   Hidalgo C, 2013, FOOD MICROBIOL, V34, P88, DOI 10.1016/j.fm.2012.11.019
   Hidalgo C, 2012, FOOD MICROBIOL, V30, P98, DOI 10.1016/j.fm.2011.12.017
   Hidalgo C., 2010, INT J WINE RES, V2, P55
   Hong SM, 2012, KOREAN J FOOD PRESER, V19, P594
   Ilabaca C, 2008, INT J FOOD MICROBIOL, V126, P245, DOI 10.1016/j.ijfoodmicro.2008.05.001
   Kopermsub P, 2010, INT J FOOD MICROBIOL, V138, P200, DOI 10.1016/j.ijfoodmicro.2010.01.024
   Ku CS, 2008, BIORESOURCE TECHNOL, V99, P2852, DOI 10.1016/j.biortech.2007.06.005
   Kurtzman CP, 1997, J CLIN MICROBIOL, V35, P1216
   Liu DR, 2004, FOOD REV INT, V20, P407, DOI 10.1081/LFRI-200033460
   Mamlouk D, 2013, INDIAN J MICROBIOL, V53, P377, DOI 10.1007/s12088-013-0414-z
   Mills DA, 2002, APPL ENVIRON MICROB, V68, P4884, DOI 10.1128/AEM.68.10.4884-4893.2002
   MUYZER G, 1993, APPL ENVIRON MICROB, V59, P695
   Nanda K, 2001, APPL ENVIRON MICROB, V67, P986, DOI 10.1128/AEM.67.2.986-990.2001
   Okazaki S, 2010, J GEN APPL MICROBIOL, V56, P205, DOI 10.2323/jgam.56.205
   Park SY, 2012, FOOD ENG PROGR, V16, P340
   Prakitchaiwattana CJ, 2004, FEMS YEAST RES, V4, P865, DOI 10.1016/j.femsyr.2004.05.004
   Song YR, 2014, INT J FOOD SCI TECH, V49, P2491, DOI 10.1111/ijfs.12573
   Vegas C, 2010, INT J FOOD MICROBIOL, V138, P130, DOI 10.1016/j.ijfoodmicro.2010.01.006
   Wu JJ, 2012, FOOD MICROBIOL, V30, P289, DOI 10.1016/j.fm.2011.08.010
   Xu W, 2011, FOOD MICROBIOL, V28, P1175, DOI 10.1016/j.fm.2011.03.011
   Yamada Y, 2012, J GEN APPL MICROBIOL, V58, P397, DOI 10.2323/jgam.58.397
NR 40
TC 3
Z9 3
U1 4
U2 26
PU WILEY-BLACKWELL
PI HOBOKEN
PA 111 RIVER ST, HOBOKEN 07030-5774, NJ USA
SN 0022-5142
EI 1097-0010
J9 J SCI FOOD AGR
JI J. Sci. Food Agric.
PD AUG 30
PY 2016
VL 96
IS 11
BP 3723
EP 3730
DI 10.1002/jsfa.7560
PG 8
WC Agriculture, Multidisciplinary; Chemistry, Applied; Food Science &
   Technology
SC Agriculture; Chemistry; Food Science & Technology
GA DR1QU
UT WOS:000379680800013
PM 26676481
DA 2019-07-15
ER
