# Supplementary material for: Knowledge Domain and Emerging Trends in Vinegar Research: A Bibliometric Review of the Literature from WoSCC
Source: Foods. 2020 Feb 10;9(2):166. doi: 10.3390/foods9020166 (PMC7074530; doi:10.3390/foods9020166)
Supplement: Supplementary file 1 [file foods-09-00166-s001.zip › Supplementary files/Supplementary Material/WoSCC dataset for CiteSpace/data/download2016_14x5unique.txt]

PT J
AU Lalou, S
   Capece, A
   Mantzouridou, FT
   Romano, P
   Tsimidou, MZ
AF Lalou, Sofia
   Capece, Angela
   Mantzouridou, Fani Th.
   Romano, Patrizia
   Tsimidou, Maria Z.
TI Implementing principles of traditional concentrated grape must
   fermentation to the production of new generation balsamic vinegars.
   Starter selection and effectiveness
SO JOURNAL OF FOOD SCIENCE AND TECHNOLOGY-MYSORE
LA English
DT Article
DE Balsamic vinegar; Yeast starter selection; 5-Hydroxy-methyl-furfural
   tolerance; Osmophilicity; Glucophilicity; Concentrated grape must
   fermentation
ID WINE YEAST STRAINS; SACCHAROMYCES-CEREVISIAE; CANDIDA-ZEMPLININA; RFLP
   ANALYSIS; IDENTIFICATION; EVOLUTION; QUANTIFICATION; FLOCCULATION;
   TOLERANCE; DIVERSITY
AB In an effort to implement principles of traditional concentrated grape must fermentation to the production of new generation balsamic vinegars (BVs), the specific goals of the study were the isolation and molecular identification of the predominant yeasts in concentrated grape must (cv. Xinomavro), their technological characterization and the evaluation of the fermentative aptitude of the selected strains. Tolerance against 5-hydroxymethyl-furfural (HMF) and furfural, acetic acid and glucose concentration was examined by appropriate methods and tests. The enological characteristics studied were acetic acid and H2S production, foaming and flocculation ability and key enzymatic activity. PCR-RFLP analysis revealed only the presence of Saccharomyces cerevisiae and Hanseniaspora uvarum among the 14 predominant osmophilic yeast isolates. Tolerance to both HMF and furfural was found strain- and dose-dependent and was suggested as a critical factor in the pre-selection of yeast starters. The most tolerant yeasts to these stress factors, a S. cerevisiae and a non-Saccharomyces strains, showed satisfactory growth in the presence of high glucose and acetic acid content (up to 600 g/L and 2 % w/w, respectively) and desirable enological characteristics. Results from the comparative evaluation of the fermentative aptitude of these strains with a commercial wine strain highlighted that the isolates had glucophilic behaviour and ability to produce desirable amounts of ethanol (100-120 g/kg) in short time (similar to 20 d). The key volatiles useful for varietal discrimination and differentiation between the BVs and the traditional ones were also evaluated.
C1 [Lalou, Sofia; Mantzouridou, Fani Th.; Tsimidou, Maria Z.] Aristotle Univ Thessaloniki, Sch Chem, Lab Food Chem & Technol, Thessaloniki 54124, Greece.
   [Capece, Angela; Romano, Patrizia] Univ Basilicata, Scuola Sci Agr Forestali Alimentari & Ambientali, Potenza, Italy.
RP Mantzouridou, FT (reprint author), Aristotle Univ Thessaloniki, Sch Chem, Lab Food Chem & Technol, Thessaloniki 54124, Greece.
EM fmantz@chem.auth.gr
OI MANTZOURIDOU, FANI/0000-0002-9714-6174; TSIMIDOU,
   MARIA/0000-0003-1677-8290
CR Berthels NJ, 2004, FEMS YEAST RES, V4, P683, DOI 10.1016/j.femsyr.2004.02.005
   Caligiani A, 2007, ANAL CHIM ACTA, V585, P110, DOI 10.1016/j.aca.2006.12.016
   Capece A, 2005, J APPL MICROBIOL, V98, P136, DOI 10.1111/j.1365-2672.2004.02434.x
   Capece A, 2012, FOOD MICROBIOL, V31, P159, DOI 10.1016/j.fm.2012.03.010
   Cocchi M, 2007, J FOOD ENG, V79, P1438, DOI 10.1016/j.jfoodeng.2006.01.091
   Combina M, 2008, LETT APPL MICROBIOL, V46, P192, DOI 10.1111/j.1472-765X.2007.02291.x
   Comitini F, 2011, FOOD MICROBIOL, V28, P873, DOI 10.1016/j.fm.2010.12.001
   Dourtoglou V, 2014, FOOD CHEM, V159, P181, DOI 10.1016/j.foodchem.2014.03.032
   Esteve-Zarzoso B, 1999, INT J SYST BACTERIOL, V49, P329, DOI 10.1099/00207713-49-1-329
   Field SJ, 2015, BIOTECHNOL BIOFUELS, V8, DOI 10.1186/s13068-015-0217-z
   Garcia-Martinez T, 2013, J FOOD SCI, V78, pM874, DOI 10.1111/1750-3841.12124
   Giudici P, 2015, BALSAMIC VINEGARS
   Giudici P, 2009, ADV FOOD NUTR RES, V58, P137, DOI 10.1016/S1043-4526(09)58004-7
   Gobbi M, 2014, EUR FOOD RES TECHNOL, V239, P41, DOI 10.1007/s00217-014-2187-y
   Granchi L, 1999, J APPL MICROBIOL, V87, P949, DOI 10.1046/j.1365-2672.1999.00600.x
   Gump BH, 2001, METHODS BIOTECHNOLOG, V14, P1
   Hatzidimitriou E, 2015, ACETIC ACID BACT, V4, P5070
   Lalou S, 2015, J FOOD COMPOS ANAL, V43, P175, DOI 10.1016/j.jfca.2015.07.001
   Lalou S, 2013, APPL MICROBIOL BIOT, V97, P9397, DOI 10.1007/s00253-013-5181-6
   Le Jeune C, 2006, FOOD MICROBIOL, V23, P709, DOI 10.1016/j.fm.2006.02.007
   Legras JL, 2003, FEMS MICROBIOL LETT, V221, P249, DOI 10.1016/S0378-1097(03)00205-2
   Lewis Liu Z, 2008, APPL MICROBIOL BIOT, V81, P743
   Ma C, 2015, APPL MICROBIOL BIOT, V99, P2441, DOI 10.1007/s00253-014-6343-x
   Magyar I, 2011, FOOD MICROBIOL, V28, P94, DOI 10.1016/j.fm.2010.08.011
   Marrufo-Curtido A, 2015, J FOOD SCI TECH MYS, V52, P7608, DOI 10.1007/s13197-015-1908-y
   Mattia G., 2004, British Food Journal, V106, P722, DOI 10.1108/00070700410561351
   Mencarelli F., 2013, SWEET REINFORCED FOR
   Modha HM, 2015, J FOOD SCI TECH MYS, V52, P3283, DOI 10.1007/s13197-014-1391-x
   Montevecchi G, 2010, FOOD CHEM, V121, P69, DOI 10.1016/j.foodchem.2009.12.005
   NESS F, 1993, J SCI FOOD AGR, V62, P89, DOI 10.1002/jsfa.2740620113
   RANKINE BC, 1963, J SCI FOOD AGR, V14, P79, DOI 10.1002/jsfa.2740140204
   Regodon JA, 1997, FOOD MICROBIOL, V14, P247, DOI 10.1006/fmic.1996.0091
   Saerens SMG, 2010, MICROB BIOTECHNOL, V3, P165, DOI 10.1111/j.1751-7915.2009.00106.x
   Solieri L, 2008, INT J FOOD MICROBIOL, V125, P36, DOI 10.1016/j.ijfoodmicro.2007.06.022
   Solieri L., 2005, Industrie delle Bevande, V34, P526
   Solieri L, 2013, ANN MICROBIOL, V63, P21, DOI 10.1007/s13213-012-0478-8
   Sosa OA, 2012, FOOD TECHNOL BIOTECH, V50, P66
   Valles BS, 2008, FOOD MICROBIOL, V25, P690, DOI 10.1016/j.fm.2008.03.004
   Tagliazucchi D, 2013, INT J FOOD SCI TECH, V48, P808, DOI 10.1111/ijfs.12031
   Tian S, 2011, APPL ENERG, V88, P1792, DOI 10.1016/j.apenergy.2010.11.037
   Tofalo R, 2012, FOOD MICROBIOL, V29, P18, DOI 10.1016/j.fm.2011.08.014
   Tofalo R, 2009, INT J FOOD MICROBIOL, V130, P179, DOI 10.1016/j.ijfoodmicro.2009.01.024
   Viana F, 2008, FOOD MICROBIOL, V25, P778, DOI 10.1016/j.fm.2008.04.015
   Westman JO, 2014, APPL ENVIRON MICROB, V80, P6908, DOI 10.1128/AEM.01906-14
   White T. J., 1990, PCR PROTOCOLS GUIDE, P315, DOI DOI 10.1016/B978-0-12-372180-8.50042-1
   Wine Producers Association of the Northern Greece Vineyard, 2005, RED ZON OPAP NAOUSS
NR 46
TC 1
Z9 1
U1 2
U2 23
PU SPRINGER INDIA
PI NEW DELHI
PA 7TH FLOOR, VIJAYA BUILDING, 17, BARAKHAMBA ROAD, NEW DELHI, 110 001,
   INDIA
SN 0022-1155
EI 0975-8402
J9 J FOOD SCI TECH MYS
JI J. Food Sci. Technol.-Mysore
PD SEP
PY 2016
VL 53
IS 9
BP 3424
EP 3436
DI 10.1007/s13197-016-2306-9
PG 13
WC Food Science & Technology
SC Food Science & Technology
GA EA4PT
UT WOS:000386596300004
PM 27777448
OA Green Published
DA 2019-07-15
ER

PT J
AU Halladj, F
   Boukhiar, A
   Amellal, H
   Benamara, S
AF Halladj, Fatima
   Boukhiar, Aissa
   Amellal, Hayat
   Benamara, Salem
TI Optimization of Traditional Date Vinegar Preparation Using Full
   Factorial Design
SO JOURNAL OF THE AMERICAN SOCIETY OF BREWING CHEMISTS
LA English
DT Article
DE Date (Phoenix dactylifera L.) fruit; Fermentation; Full factorial
   design; Geometric characteristics; Traditional vinegar
ID RESPONSE-SURFACE METHODOLOGY; BALSAMIC VINEGAR; BUTYLATED
   HYDROXYTOLUENE; FERMENTATION PROCESS; ACETIC FERMENTATION; YEAST; WINE;
   INOCULATION; ANTIOXIDANT; BACTERIA
AB In the Algerian Sahara, traditional date vinegar (TDV) is still homemade and consumed at family scale. For this, the spontaneous alcoholic and acetic fermentations are conducted simultaneously in one step. In the present study, an attempt was made to improve this traditional procedure at laboratory scale, using full factorial design. Three dependent variables, namely, total soluble solids (degrees Brix), total acidity (TA), and residual alcohol (RA) of obtained TDV sample were considered, the independent variables (factors) being the perforation diameter (D) of the container lid and the ratio of container headspace height (H) to liquid-air interface area (S). The results showed that first-order polynomial equations (F value > 13, R-2 > 0.80, and adjusted R-2 > 0.74) describe correctly the relationship between responses and factors. The three-dimensional surface plots indicated that the TA value increased with D increasing and H/S decreasing, with the maximal value reached being about 6% (w/v) acetic acid. In addition, the GC-MS analysis of distillate from elaborated TDV with the highest TA revealed that acetic acid was predominant, accounting for about 81% of total volatiles. FT-IR and antibacterial activity of the TDV were also carried out.
C1 [Halladj, Fatima; Boukhiar, Aissa; Benamara, Salem] MHamed Bougara Univ, Fac Engn Sci, Res Lab Food Technol, Boumerdes 35000, Algeria.
   [Amellal, Hayat] MHamed Bougara Univ, Lab Sweets Technol Valorizat Phys Chem Biol Mat, Boumerdes 35000, Algeria.
   [Amellal, Hayat] MHamed Bougara Univ, Fac Sci, Dept Biol, Biodivers, Boumerdes 35000, Algeria.
RP Benamara, S (reprint author), MHamed Bougara Univ, Fac Engn Sci, Res Lab Food Technol, Boumerdes 35000, Algeria.
EM sbenamara2001@yahoo.fr
CR Abd-Rahim SN, 2014, BIORESOURCES, V9, P3361
   Alvarez-Caliz C, 2014, FOOD BIOPROD PROCESS, V92, P291, DOI 10.1016/j.fbp.2013.07.005
   [Anonymous], 2012, OFFICIAL J EUROPEA L, pL80/4
   Babu B, 2008, J PHYCOL, V44, P1447, DOI 10.1111/j.1529-8817.2008.00596.x
   BAUER AW, 1966, AM J CLIN PATHOL, V45, P493
   Beheshti Z, 2012, LIFE SCI J, V9, P2431
   Blakebrough N., 1973, PURE APPL CHEM, V36, P305
   Chen CX, 2009, FOOD BIOPROD PROCESS, V87, P334, DOI 10.1016/j.fbp.2009.03.003
   Chen T., 2013, ACETIC ACID BACT, V2, pe6
   Codex Alimentarius Commission, 2000, AG IT 5 CX EURO 00 5
   Conner H. A., 1976, Advances in Applied Microbiology, V20, P81, DOI 10.1016/S0065-2164(08)70110-2
   de Ory I, 2004, PROCESS BIOCHEM, V39, P547, DOI 10.1016/S0032-9592(03)00136-5
   De Wilde D., 2014, BIOPROCESS INT, V12, P1
   Duran E, 2010, FOOD CHEM, V121, P575, DOI 10.1016/j.foodchem.2009.12.050
   Falcone PM, 2008, J AGR FOOD CHEM, V56, P7057, DOI 10.1021/jf800706g
   Fasinu EG, 2015, J FOOD SCI TECH MYS, V52, P7048, DOI 10.1007/s13197-015-1818-z
   Gao H, 2011, ADV MATER RES-SWITZ, V201-203, P2513, DOI 10.4028/www.scientific.net/AMR.201-203.2513
   Ghosh S, 2012, BRAZ J CHEM ENG, V29, P461, DOI 10.1590/S0104-66322012000300003
   Ghosh S, 2014, J I BREWING, V120, P550, DOI 10.1002/jib.153
   Giudici Paolo, 2009, P157, DOI 10.1007/978-88-470-0866-3_10
   Gonzalez Angel, 2009, P209, DOI 10.1007/978-88-470-0866-3_13
   Haji S., 2005, CHEM ENG EDUC, V39, P56
   Hidalgo C, 2010, INT J FOOD MICROBIOL, V141, P56, DOI 10.1016/j.ijfoodmicro.2010.04.018
   Ibrahim M, 2005, INDIAN J PURE AP PHY, V43, P911
   Jeong Y.-J., 1998, KOREAN J FOOD SCI TE, V30, P1203
   Jiang Y., 2013, ADV MICROBIOL, V3, P297
   Jiang ZM, 2013, J AM SOC BREW CHEM, V71, P138, DOI 10.1094/ASBCJ-2013-0528-01
   Jing L, 2013, EUR J PHARMACOL, V715, P46, DOI 10.1016/j.ejphar.2013.06.022
   Jussier D, 2006, APPL ENVIRON MICROB, V72, P221, DOI 10.1128/AEM.72.1.221-227.2006
   Kadirgama K., 2008, INT J MODELLING SIMU, V28, P1
   Kaur P, 2011, J FOOD SCI TECH MYS, V48, P755, DOI 10.1007/s13197-010-0143-9
   Khidhir B. A., 2015, AM J MODEL OPTIMIZ, V3, P1
   Lee Y.K., 2006, MICROBIAL BIOTECHNOL
   Lingham T., 2012, J FOOD PROCESS TECHN
   Matloob M. H., 2014, American Journal of Food Technology, V9, P231
   Ould El Hadj M. D., 2001, REV ENERG REN PRODUC, P87
   Priyadarshini S., 2014, EUR J BIOTECHNOL BIO, V2, P42
   Rutala WA, 2000, INFECT CONT HOSP EP, V21, P33, DOI 10.1086/501694
   Saha P., 2013, INT J RES ENG TECHNO, V2, P501
   Schleputz T, 2013, PROCESS BIOCHEM, V48, P398, DOI 10.1016/j.procbio.2013.01.009
   Sengun I. Y., 2013, African Journal of Microbiology Research, V7, P2332
   Shizuma T., 2013, RICE RES, V1, P1, DOI [10.4172/jrr.1000113, DOI 10.4172/JRR.1000113]
   Silva ME, 2007, BRAZ J CHEM ENG, V24, P163, DOI 10.1590/S0104-66322007000200001
   Solieri L, 2006, J APPL MICROBIOL, V101, P63, DOI 10.1111/j.1365-2672.2006.02906.x
   Solieri L, 2013, INT J SYST EVOL MICR, V63, P364, DOI 10.1099/ijs.0.043323-0
   Sonarico D., 2003, J LIQ CHROMATOGR R T, V26, P2177
   Testfaye M. J., 2002, TRENDS FOOD SCI TECH, V13, P12
   Thepkaew N., 2013, Asian Journal of Food and Agro-Industry, V6, P1
   Xiao-Wei H., 2013, J FOOD PROCESS BEV, V1, P1
   Yehye WA, 2015, EUR J MED CHEM, V101, P295, DOI 10.1016/j.ejmech.2015.06.026
NR 50
TC 0
Z9 0
U1 2
U2 9
PU AMER SOC BREWING CHEMISTS INC
PI ST PAUL
PA 3340 PILOT KNOB RD, ST PAUL, MN 55121-2097 USA
SN 0361-0470
EI 1943-7854
J9 J AM SOC BREW CHEM
JI J. Am. Soc. Brew. Chem.
PY 2016
VL 74
IS 2
BP 137
EP 144
DI 10.1094/ASBCJ-2016-2188-01
PG 8
WC Biotechnology & Applied Microbiology; Food Science & Technology
SC Biotechnology & Applied Microbiology; Food Science & Technology
GA EI8ZU
UT WOS:000392797600007
DA 2019-07-15
ER
