# Supplementary material for: Knowledge Domain and Emerging Trends in Vinegar Research: A Bibliometric Review of the Literature from WoSCC
Source: Foods. 2020 Feb 10;9(2):166. doi: 10.3390/foods9020166 (PMC7074530; doi:10.3390/foods9020166)
Supplement: Supplementary file 1 [file foods-09-00166-s001.zip › Supplementary files/Supplementary Material/WoSCC dataset for CiteSpace/data/download2016_1x5unique.txt]

PT J
AU Xiong, C
   Zheng, YJ
   Xing, YN
   Chen, SJ
   Zeng, YT
   Ruan, GH
AF Xiong, Cen
   Zheng, Yanjie
   Xing, Yuanna
   Chen, Sujuan
   Zeng, Yongting
   Ruan, Guihua
TI Discrimination of Two Kinds of Geographical Origin Protected Chinese
   Vinegars Using the Characteristics of Aroma Compounds and Multivariate
   Statistical Analysis
SO FOOD ANALYTICAL METHODS
LA English
DT Article
DE Headspace solid phase microextraction; Gas chromatography mass
   spectrometry; Chinese vinegar; Geographical origin; Principal component
   analysis
ID SOLID-PHASE MICROEXTRACTION; VOLATILE COMPOUNDS; FEATURE-EXTRACTION;
   MASS-SPECTROMETRY; SHERRY VINEGAR; PATTERN-RECOGNITION; TYPICAL AROMA;
   CLASSIFICATION; VALIDATION; SUBSTANCES
AB The aroma compounds in the Chinese vinegar has been profiling by the technology of Headspace solid phase microextraction (HS-SPME) hybrid with gas chromatography mass spectrometry (GC-MS). Thirteen compounds were selected as the key aroma compounds to discriminate two protected geographical origin (PGI) Chinese vinegars named Shanxi extra-aged vinegar and Zhenjiang vinegar by using principal component analysis. The results demonstrate that volatile organic components as the markers combined with the appropriate chemometrics method can be used for PGI Chinese vinegar discrimination with good reliability.
C1 [Xiong, Cen; Zheng, Yanjie; Xing, Yuanna; Chen, Sujuan; Zeng, Yongting] Shenzhen Acad Metrol & Qual Inspect, Food Testing Inst, Shenzhen 518131, Guangdong, Peoples R China.
   [Ruan, Guihua] Guilin Univ Technol, Coll Chem & Bioengn, Guilin 541004, Guangxi, Peoples R China.
RP Zheng, YJ (reprint author), Shenzhen Acad Metrol & Qual Inspect, Food Testing Inst, Shenzhen 518131, Guangdong, Peoples R China.
EM zhengyj@smq.com.cn
FU Special Fund for Quality Inspection Research in the Public Interest
   [2012104019, 10-85]
FX This work was founded by Special Fund for Quality Inspection Research in
   the Public Interest (No. 2012104019 and No. 10-85).
CR Acena L, 2011, J AGR FOOD CHEM, V59, P4062, DOI 10.1021/jf104763u
   Callejon RM, 2008, J AGR FOOD CHEM, V56, P8086, DOI 10.1021/jf800903n
   Callejon RM, 2008, J AGR FOOD CHEM, V56, P6631, DOI 10.1021/jf703636e
   Casale M, 2006, ANAL CHIM ACTA, V557, P360, DOI 10.1016/j.aca.2005.10.063
   Casale M, 2006, FOOD SCI TECHNOL RES, V12, P223, DOI 10.3136/fstr.12.223
   Chen JC, 2010, FOOD CHEM, V122, P1247, DOI 10.1016/j.foodchem.2010.03.072
   Cocchi M, 2007, ANAL CHIM ACTA, V589, P96, DOI 10.1016/j.aca.2007.02.036
   Damascelli A, 2013, FOOD ANAL METHOD, V6, P900, DOI 10.1007/s12161-012-9500-9
   Del Signore A, 2001, J FOOD ENG, V50, P77, DOI 10.1016/S0260-8774(00)00195-3
   Duran GE, 2008, J SEP SCI, V31, P3030
   Herrmann M, 2010, J I BREWING, V116, P41, DOI 10.1002/j.2050-0416.2010.tb00396.x
   Lu ZM, 2011, INT J FOOD SCI TECH, V46, P1508, DOI 10.1111/j.1365-2621.2011.02649.x
   Luo MZ, 2013, J AOAC INT, V96, P1048, DOI 10.5740/jaoacint.12-355
   Marin RN, 2002, J CHROMATOGR A, V967, P261, DOI 10.1016/S0021-9673(02)00786-0
   Mejias RC, 2002, J CHROMATOGR A, V953, P7, DOI 10.1016/S0021-9673(02)00122-X
   Pizarro C, 2008, ANAL CHIM ACTA, V608, P38, DOI 10.1016/j.aca.2007.12.006
   Wang AL, 2012, FLAVOUR FRAG J, V27, P47, DOI 10.1002/ffj.2079
   Xiao ZB, 2011, J FOOD SCI, V76, pC1125, DOI 10.1111/j.1750-3841.2011.02356.x
   Ye NS, 2012, FOOD ANAL METHOD, V5, P856, DOI 10.1007/s12161-011-9319-9
   Yin Y, 2008, SENSOR ACTUAT B-CHEM, V134, P1005, DOI 10.1016/j.snb.2008.07.018
   Zheng YJ, 2014, EUR FOOD RES TECHNOL, V238, P337, DOI 10.1007/s00217-013-2135-2
   Zou XB, 2003, SENSORS-BASEL, V3, P101
NR 22
TC 7
Z9 7
U1 1
U2 40
PU SPRINGER
PI NEW YORK
PA 233 SPRING ST, NEW YORK, NY 10013 USA
SN 1936-9751
EI 1936-976X
J9 FOOD ANAL METHOD
JI Food Anal. Meth.
PD MAR
PY 2016
VL 9
IS 3
BP 768
EP 776
DI 10.1007/s12161-015-0243-2
PG 9
WC Food Science & Technology
SC Food Science & Technology
GA DC1UB
UT WOS:000369001300026
DA 2019-07-15
ER

PT J
AU Feng, JY
   Zhang, JY
   Zhang, JF
   He, YF
   Zhang, RH
   Liu, GQ
   Chen, C
AF Feng, Jiayu
   Zhang, Jiyu
   Zhang, Jiafu
   He, Yanfeng
   Zhang, Ruihong
   Liu, Guangqing
   Chen, Chang
TI Influence of steam explosion pretreatment on the anaerobic digestion of
   vinegar residue
SO WASTE MANAGEMENT & RESEARCH
LA English
DT Article
DE Vinegar residue; steam explosion; pretreatment; anaerobic digestion;
   methane production
ID BIOGAS PRODUCTION; METHANE PRODUCTION; CORN STOVER; POTASSIUM HYDROXIDE;
   CHICKEN MANURE; WASTE; HYDROLYSIS; PERFORMANCE; ETHANOL
AB Vinegar residue is the by-product in the vinegar production process. The large amount of vinegar residue has caused a serious environmental problem owing to its acidity and corrosiveness. Anaerobic digestion is an effective way to convert agricultural waste into bioenergy, and a previous study showed that vinegar residue could be treated by anaerobic digestion but still had room to improve digestion efficiency. In this study, steam explosion at pressure of 0.8, 1.2, and 1.5MPa and residence time of 5, 10, 15, and 20min were used to pretreat vinegar residue to improve methane production, respectively. Scanning electron microscopy and X-ray diffraction analyses were applied to validate structural changes of vinegar residue after steam explosion. Results showed that steam explosion pretreatment could destroy the structure of lignocellulose by removing the hemicellulose and lignin, and improve the methane yield effectively. Steam explosion-treated vinegar residue at 0.8MPa for 5min produced the highest methane yield of 153.58mLg(VS)(-1), which was 27.65% (significant, <0.05) more than untreated vinegar residue (120.31mLg(VS)(-1)). The analyses of pH, total ammonia-nitrogen, total alkalinity, and volatile fatty acids showed that steam explosion did not influence the stability of anaerobic digestion. This study suggested that steam explosion pretreatment on vinegar residue might be a promising approach and it is worth further study to improve the efficiency of vinegar residue waste utilisation.
C1 [Feng, Jiayu; Zhang, Jiyu; Zhang, Jiafu; He, Yanfeng; Liu, Guangqing; Chen, Chang] Beijing Univ Chem Technol, Coll Chem Engn, Biomass Energy & Environm Engn Res Ctr, Beijing, Peoples R China.
   [Chen, Chang] Beijing Univ Chem Technol, Coll Life Sci & Technol, Beijing, Peoples R China.
   [Zhang, Ruihong] Univ Calif Davis, Dept Biol & Agr Engn, Davis, CA 95616 USA.
RP Chen, C (reprint author), Beijing Univ Chem Technol, 505 Zonghe Bldg A,15 North 3rd Ring East Rd, Beijing 100029, Peoples R China.
EM chenchang@mail.buct.edu.cn
FU National Key Technology Support Program of China [2012BAC25B06,
   2012BAC25B05]; Fundamental Research Funds for the Central Universities
   [YS1407]; Teaching Reform Project for Higher Education in Beijing
   [2015-ms035]; Teaching Reform Program in Undergraduate Education at
   Beijing University of Chemical Technology, China [B201418]
FX The authors disclosed receipt of the following financial support for the
   research, authorship, and/or publication of this article: The authors
   would like to thank financial supports from the National Key Technology
   Support Program of China [2012BAC25B06, 2012BAC25B05] and the
   Fundamental Research Funds for the Central Universities [YS1407]. We are
   also thankful for the supports from the Teaching Reform Project for
   Higher Education in Beijing [2015-ms035] and the Teaching Reform Program
   in Undergraduate Education at Beijing University of Chemical Technology,
   China [B201418].
CR APHA, 1998, STANDARD METHODS EXA
   Bauer A, 2014, BIORESOURCE TECHNOL, V166, P403, DOI 10.1016/j.biortech.2014.05.025
   Chen XY, 2010, CHINA BREWING, V10, P1
   El-Mashad HM, 2010, BIORESOURCE TECHNOL, V101, P4021, DOI 10.1016/j.biortech.2010.01.027
   Feng L, 2013, BIORESOURCES, V8, P2487
   Hou Y, 2011, RENEWABLE ENERGY RES, V2, P85
   Li C, 2015, RENEW ENERG, V83, P474, DOI 10.1016/j.renene.2015.04.055
   Li JH, 2015, BIORESOURCE TECHNOL, V181, P345, DOI 10.1016/j.biortech.2015.01.050
   Li L, 2015, ENERG FUEL, V29, P5841, DOI 10.1021/acs.energyfuels.5b01170
   Li L, 2015, BIORESOURCE TECHNOL, V186, P338, DOI 10.1016/j.biortech.2015.03.086
   Li YB, 2011, RENEW SUST ENERG REV, V15, P821, DOI 10.1016/j.rser.2010.07.042
   Li YQ, 2014, ENERG FUEL, V28, P3759, DOI 10.1021/ef5005495
   Li YQ, 2013, BIORESOURCE TECHNOL, V149, P565, DOI 10.1016/j.biortech.2013.09.063
   Li YQ, 2013, BIORESOURCE TECHNOL, V149, P406, DOI 10.1016/j.biortech.2013.09.091
   Li YQ, 2013, ENERG FUEL, V27, P2085, DOI 10.1021/ef400117f
   Liu T, 2002, WATER SCI TECHNOL, V45, P113
   Pan YQ, 2014, CHINESE J PROCESS EN, V4, P643
   Rincon B, 2012, ENERG FUEL, V26, P2357, DOI 10.1021/ef201985x
   Scholl AL, 2015, IND CROP PROD, V70, P280, DOI 10.1016/j.indcrop.2015.03.056
   Sui WJ, 2015, IND CROP PROD, V76, P977, DOI 10.1016/j.indcrop.2015.08.001
   Sun Y, 2002, BIORESOURCE TECHNOL, V83, P1, DOI 10.1016/S0960-8524(01)00212-7
   Sun Y, 2007, ENERG FUEL, V21, P2386, DOI 10.1021/ef070134z
   Taherzadeh MJ, 2008, INT J MOL SCI, V9, P1621, DOI 10.3390/ijms9091621
   Vivekanand V, 2013, BIORESOURCE TECHNOL, V127, P343, DOI 10.1016/j.biortech.2012.09.118
   Yang LL, 2015, INT BIODETER BIODEGR, V105, P153, DOI 10.1016/j.ibiod.2015.09.005
   Zhang HJ, 2014, BIOPROC BIOSYST ENG, V37, P2425, DOI 10.1007/s00449-014-1219-0
   Zhu MQ, 2015, APPL ENERG, V158, P233, DOI 10.1016/j.apenergy.2015.08.085
NR 27
TC 7
Z9 7
U1 6
U2 57
PU SAGE PUBLICATIONS LTD
PI LONDON
PA 1 OLIVERS YARD, 55 CITY ROAD, LONDON EC1Y 1SP, ENGLAND
SN 0734-242X
EI 1096-3669
J9 WASTE MANAGE RES
JI Waste Manage. Res.
PD JUL
PY 2016
VL 34
IS 7
BP 630
EP 637
DI 10.1177/0734242X16644681
PG 8
WC Engineering, Environmental; Environmental Sciences
SC Engineering; Environmental Sciences & Ecology
GA DR7SH
UT WOS:000380099500005
PM 27154975
DA 2019-07-15
ER

PT J
AU da Cunha, MAA
   de Lima, KP
   Santos, VAQ
   Heinz, OL
   Schmidt, CAP
AF Alves da Cunha, Mario Antnio
   de Lima, Kely Priscila
   Queiroz Santos, Vidiany Aparecida
   Heinz, Otto Lucas
   Pizarro Schmidt, Carla Adriana
TI Blackberry Vinegar Produced By Successive Acetification Cycles:
   Production, Characterization And Bioactivity Parameters
SO BRAZILIAN ARCHIVES OF BIOLOGY AND TECHNOLOGY
LA English
DT Article
DE Berries; Acetic Acid Bacteria; Bioactives; Wine; Fermentation
ID ANTIOXIDANT ACTIVITY; PHENOLIC CONTENT; ANTHOCYANINS; FERMENTATION;
   OPTIMIZATION; WINES; INHIBITION; RASPBERRY; CAPACITY; EXTRACT
AB Blackberry vinegar was produced in successive acetification cycles and content of total phenolics, anthocyanins and antioxidant activity were evaluated along the production. Firstly, blackberry wine was obtained in bench-scale bioreactor, being verified 0.39 g/g ethanol yield, 1.78 g/L. h volumetric productivity and 76% efficiency. After, three successive acetification cycles were conducted efficiently in grapia barrel with average acetic acid production of 51.6 g/L, 72.2 % acetic acid yield and 0.4 g/L. h volumetric productivity. Appreciable contents of polyphenolic compounds, anthocyanins and high antioxidant activity were observed in the raw material, wine and vinegar obtained in each cycle of acetic acid transformation. Acetic acid transformation led the small reduction of antioxidant activity compared to alcoholic fermentation, but the antioxidant potential was maintained along the cycles. The content of total phenolics and anthocyanins also suffered a reduction in step of acetification.
C1 [Alves da Cunha, Mario Antnio; de Lima, Kely Priscila; Queiroz Santos, Vidiany Aparecida; Heinz, Otto Lucas] Univ Tecnol Fed Parana, Dept Quim, Pato Branco, Parana, Brazil.
   [Pizarro Schmidt, Carla Adriana] Univ Tecnol Fed Parana, Dept Engn Prod, Medianeira, Parana, Brazil.
RP da Cunha, MAA (reprint author), Univ Tecnol Fed Parana, Dept Quim, Pato Branco, Parana, Brazil.
EM mcunha@utfpr.edu.br
RI Schmidt, Carla Adriana Pizarro/C-1527-2009
OI Schmidt, Carla Adriana Pizarro/0000-0003-4098-5759
FU CAPES; CNPq; Araucaria Foundation
FX The authors thanks to CAPES, CNPq and Araucaria Foundation for financial
   support.
CR Azofeifa G, 2015, J FOOD COMPOS ANAL, V42, P56, DOI 10.1016/j.jfca.2015.01.015
   BRAND-WILLIAMS W, 1995, FOOD SCI TECHNOL-LEB, V28, P25
   Brasil. Ministerio da Agricultura Pecuaria e Abastecimento, 2012, INSTR NORM, P201
   Budak HN, 2010, J SCI FOOD AGR, V90, P2021, DOI 10.1002/jsfa.4047
   Coelho E, 2015, LWT-FOOD SCI TECHNOL, V62, P1043, DOI 10.1016/j.lwt.2015.02.020
   de Souza VR, 2014, FOOD CHEM, V156, P362, DOI 10.1016/j.foodchem.2014.01.125
   Flores FP, 2014, FOOD CHEM, V153, P272, DOI 10.1016/j.foodchem.2013.12.063
   Fredes C, 2014, J SCI FOOD AGR, V94, P2639, DOI 10.1002/jsfa.6602
   Gancel AL, 2011, FOOD RES INT, V44, P2243, DOI 10.1016/j.foodres.2010.06.013
   Hirsch GE, 2012, CIENC RURAL, V42, P942, DOI 10.1590/S0103-84782012005000021
   Horwitz W., 2007, OFFICIAL METHODS ANA
   Isik E, 2011, J FOOD COMPOS ANAL, V24, P944, DOI 10.1016/j.jfca.2011.01.016
   Ivanovic J, 2014, IND CROP PROD, V53, P274, DOI 10.1016/j.indcrop.2013.12.048
   Jagtap UB, 2011, IND CROP PROD, V34, P1595, DOI 10.1016/j.indcrop.2011.05.025
   Jeong JH, 2010, FOOD CHEM, V123, P338, DOI 10.1016/j.foodchem.2010.04.040
   Joo M, 2011, FOOD CHEM, V126, P1734, DOI 10.1016/j.foodchem.2010.12.071
   Kaume L, 2012, J AGR FOOD CHEM, V60, P5716, DOI 10.1021/jf203318p
   Kumar BV, 2015, J FOOD SCI TECH MYS, V52, P6112, DOI 10.1007/s13197-015-1795-2
   Lee J, 2005, J AOAC INT, V88, P1269
   Mena P, 2012, FOOD CHEM, V133, P108, DOI 10.1016/j.foodchem.2011.12.079
   MILLER GL, 1959, ANAL CHEM, V31, P426, DOI 10.1021/ac60147a030
   Mulero J, 2010, J FOOD COMPOS ANAL, V23, P569, DOI 10.1016/j.jfca.2010.05.001
   Oliveira MES, 2011, FOOD RES INT, V44, P2391, DOI 10.1016/j.foodres.2011.02.028
   Ory I. de, 2002, Journal of Food Engineering, V52, P31, DOI 10.1016/S0260-8774(01)00082-6
   Pergola C, 2006, NITRIC OXIDE-BIOL CH, V15, P30, DOI 10.1016/j.niox.2005.10.003
   Qi ZL, 2013, J FOOD ENG, V116, P304, DOI 10.1016/j.jfoodeng.2012.12.029
   Singleton VL, 1999, METHOD ENZYMOL, V299, P152
   Siriwoharn T, 2004, J FOOD SCI, V69, pC233
   Su MS, 2007, FOOD CHEM, V104, P182, DOI 10.1016/j.foodchem.2006.11.021
   Sun SY, 2011, FOOD CHEM, V127, P547, DOI 10.1016/j.foodchem.2011.01.039
   Ubeda C, 2013, LWT-FOOD SCI TECHNOL, V52, P139, DOI 10.1016/j.lwt.2012.04.021
   Vizzotto M, 2011, REV BRAS FRUTIC, V33, P1209, DOI 10.1590/S0100-29452011000400020
   Wu RY, 2010, LWT-FOOD SCI TECHNOL, V43, P1253, DOI 10.1016/j.lwt.2010.04.002
   Yan H. G., 2012, AFRICAN J BIOTECHNOL, V11, P3623, DOI DOI 10.5897/AJB11.3635
NR 34
TC 1
Z9 1
U1 0
U2 13
PU INST TECNOLOGIA PARANA
PI CURITIBA-PARANA
PA RUA PROF ALGACYR MUNHOZ MADER 3775-CIC, 81350-010 CURITIBA-PARANA,
   BRAZIL
SN 1516-8913
EI 1678-4324
J9 BRAZ ARCH BIOL TECHN
JI Braz. Arch. Biol. Technol.
PY 2016
VL 59
AR e16150136
DI 10.1590/1678-4324-2016150136
PG 10
WC Biology
SC Life Sciences & Biomedicine - Other Topics
GA DS6NY
UT WOS:000380900000039
OA DOAJ Gold
DA 2019-07-15
ER

PT J
AU Wang, ZM
   Lu, ZM
   Shi, JS
   Xu, ZH
AF Wang, Zong-Min
   Lu, Zhen-Ming
   Shi, Jin-Song
   Xu, Zheng-Hong
TI Exploring flavour-producing core microbiota in multispecies solid-state
   fermentation of traditional Chinese vinegar
SO SCIENTIFIC REPORTS
LA English
DT Article
ID ACETIC-ACID BACTERIA; GRADIENT GEL-ELECTROPHORESIS; ZHENJIANG AROMATIC
   VINEGAR; SHANXI AGED VINEGAR; BALSAMIC VINEGAR; COMMUNITY SUCCESSION;
   POTENTIAL IMPACT; YEAST AUTOLYSIS; PCR; DIVERSITY
AB Multispecies solid-state fermentation (MSSF), a natural fermentation process driven by reproducible microbiota, is an important technique to produce traditional fermented foods. Flavours, skeleton of fermented foods, was mostly produced by microbiota in food ecosystem. However, the association between microbiota and flavours and flavour-producing core microbiota are still poorly understood. Here, acetic acid fermentation (AAF) of Zhenjiang aromatic vinegar was taken as a typical case of MSSF. The structural and functional dynamics of microbiota during AAF process was determined by metagenomics and favour analyses. The dominant bacteria and fungi were identified as Acetobacter, Lactobacillus, Aspergillus, and Alternaria, respectively. Total 88 flavours including 2 sugars, 9 organic acids, 18 amino acids, and 59 volatile flavours were detected during AAF process. O2PLS-based correlation analysis between microbiota succession and flavours dynamics showed bacteria made more contribution to flavour formation than fungi. Seven genera including Acetobacter, Lactobacillus, Enhydrobacter, Lactococcus, Gluconacetobacer, Bacillus and Staphylococcus were determined as functional core microbiota for production of flavours in Zhenjiang aromatic vinegar, based on their dominance and functionality in microbial community. This study provides a perspective for bridging the gap between the phenotype and genotype of ecological system, and advances our understanding of MSSF mechanisms in Zhenjiang aromatic vinegar.
C1 [Wang, Zong-Min; Lu, Zhen-Ming; Shi, Jin-Song; Xu, Zheng-Hong] Jiangnan Univ, Sch Pharmaceut Sci, Key Lab Ind Biotechnol, Minist Educ, Wuxi 214122, Peoples R China.
   [Lu, Zhen-Ming; Xu, Zheng-Hong] Chinese Acad Sci, Tianjin Inst Ind Biotechnol, Tianjin Key Lab Ind Biol Syst & Bioproc Engn, Tianjin 300308, Peoples R China.
   [Shi, Jin-Song; Xu, Zheng-Hong] Natl Engn Res Ctr Solid State Brewing, Luzhou 646000, Peoples R China.
RP Xu, ZH (reprint author), Jiangnan Univ, Sch Pharmaceut Sci, Key Lab Ind Biotechnol, Minist Educ, Wuxi 214122, Peoples R China.; Xu, ZH (reprint author), Chinese Acad Sci, Tianjin Inst Ind Biotechnol, Tianjin Key Lab Ind Biol Syst & Bioproc Engn, Tianjin 300308, Peoples R China.; Xu, ZH (reprint author), Natl Engn Res Ctr Solid State Brewing, Luzhou 646000, Peoples R China.
EM zhenghxu@jiangnan.edu.cn
FU National Nature Science Foundation of China [31271922, 31530055]; High
   Tech Development Program of China (863 Project) [2012AA021301,
   2013AA102106, 2014AA021501]; National Engineering Research Centre of
   Solid-State Brewing [2011B2211, GCKF201109]
FX This work was supported by two grants from the National Nature Science
   Foundation of China (No. 31271922 and No. 31530055), three grants from
   the High Tech Development Program of China (863 Project) (No.
   2012AA021301, No. 2013AA102106, and No. 2014AA021501) and two grants
   from the National Engineering Research Centre of Solid-State Brewing
   (No. 2011B2211 and No. GCKF201109).
CR Abarenkov K, 2010, NEW PHYTOL, V186, P281, DOI 10.1111/j.1469-8137.2009.03160.x
   Alexandre H, 2006, AUST J GRAPE WINE R, V12, P119, DOI 10.1111/j.1755-0238.2006.tb00051.x
   Anupam G., 2012, INT J NUTR FOOD SCI, V1, P1
   Bellemain E, 2010, BMC MICROBIOL, V10, DOI 10.1186/1471-2180-10-189
   Bisanz JE, 2014, INT DAIRY J, V39, P284, DOI 10.1016/j.idairyj.2014.07.010
   Blandino A, 2003, FOOD RES INT, V36, P527, DOI 10.1016/S0963-9969(03)00009-7
   Bylesjo M, 2007, PLANT J, V52, P1181, DOI 10.1111/j.1365-313X.2007.03293.x
   Caporaso JG, 2010, NAT METHODS, V7, P335, DOI 10.1038/nmeth.f.303
   Charpentier C, 2005, J AGR FOOD CHEM, V53, P3000, DOI 10.1021/jf040334y
   De Vero L, 2006, FOOD MICROBIOL, V23, P809, DOI 10.1016/j.fm.2006.01.006
   Delmont TO, 2011, ISME J, V5, P1837, DOI 10.1038/ismej.2011.61
   Feng YZ, 2014, FOOD CHEM, V158, P438, DOI 10.1016/j.foodchem.2014.02.147
   Gullo M, 2006, INT J FOOD MICROBIOL, V106, P209, DOI 10.1016/j.ijfoodmicro.2005.06.024
   Gullo M, 2008, INT J FOOD MICROBIOL, V125, P46, DOI 10.1016/j.ijfoodmicro.2007.11.076
   Gullo M, 2009, APPL ENVIRON MICROB, V75, P2585, DOI 10.1128/AEM.02249-08
   Haruta S, 2006, INT J FOOD MICROBIOL, V109, P79, DOI 10.1016/j.ijfoodmicro.2006.01.015
   Hugenholtz J, 2013, CURR OPIN BIOTECH, V24, P155, DOI 10.1016/j.copbio.2013.01.001
   Jo Y, 2015, FOOD SCI BIOTECHNOL, V24, P445, DOI 10.1007/s10068-015-0059-2
   Juck D, 2000, FEMS MICROBIOL ECOL, V33, P241, DOI 10.1016/S0168-6496(00)00067-2
   Jung JY, 2013, INT J FOOD MICROBIOL, V163, P171, DOI 10.1016/j.ijfoodmicro.2013.02.022
   Jung JY, 2013, FOOD MICROBIOL, V34, P360, DOI 10.1016/j.fm.2013.01.009
   Jung JY, 2011, APPL ENVIRON MICROB, V77, P2264, DOI 10.1128/AEM.02157-10
   Langille MGI, 2013, NAT BIOTECHNOL, V31, P814, DOI 10.1038/nbt.2676
   Li M, 2008, P NATL ACAD SCI USA, V105, P2117, DOI 10.1073/pnas.0712038105
   Meirmans PG, 2006, EVOLUTION, V60, P2399, DOI 10.1111/j.0014-3820.2006.tb01874.x
   Nanda K, 2001, APPL ENVIRON MICROB, V67, P986, DOI 10.1128/AEM.67.2.986-990.2001
   Nie ZQ, 2015, FOOD MICROBIOL, V47, P62, DOI 10.1016/j.fm.2014.11.006
   Nie ZQ, 2013, BIORESOURCE TECHNOL, V148, P325, DOI 10.1016/j.biortech.2013.08.152
   Papotti G, 2015, LWT-FOOD SCI TECHNOL, V60, P1017, DOI 10.1016/j.lwt.2014.10.042
   Park EJ, 2009, J MICROBIOL, V47, P682, DOI 10.1007/s12275-009-0297-1
   Randazzo CL, 2005, J APPL MICROBIOL, V99, P251, DOI 10.1111/j.1365-2672.2005.02624.x
   Rantalainen M, 2006, J PROTEOME RES, V5, P2642, DOI 10.1021/pr060124w
   Solieri L, 2006, J APPL MICROBIOL, V101, P63, DOI 10.1111/j.1365-2672.2006.02906.x
   Solieri L, 2013, ANN MICROBIOL, V63, P21, DOI 10.1007/s13213-012-0478-8
   Trygg J, 2002, J CHEMOMETR, V16, P283, DOI 10.1002/cem.724
   Uysal RS, 2013, FOOD CHEM, V141, P4333, DOI 10.1016/j.foodchem.2013.06.122
   Wang HY, 2011, LETT APPL MICROBIOL, V53, P134, DOI 10.1111/j.1472-765X.2011.03076.x
   Wang Q, 2007, APPL ENVIRON MICROB, V73, P5261, DOI 10.1128/AEM.00062-07
   Wang Y, 2012, APPL ENVIRON MICROB, V78, P8264, DOI 10.1128/AEM.01821-12
   Wang ZM, 2015, FOOD MICROBIOL, V50, P64, DOI 10.1016/j.fm.2015.03.012
   Weckx S, 2011, APPL ENVIRON MICROB, V77, P618, DOI 10.1128/AEM.02028-10
   White JR, 2009, PLOS COMPUT BIOL, V5, DOI 10.1371/journal.pcbi.1000352
   Wu JJ, 2012, FOOD MICROBIOL, V30, P289, DOI 10.1016/j.fm.2011.08.010
   Wu JJ, 2010, CURR MICROBIOL, V60, P280, DOI 10.1007/s00284-009-9538-0
   Xiong JB, 2012, ENVIRON MICROBIOL, V14, P2457, DOI 10.1111/j.1462-2920.2012.02799.x
   Xu W, 2011, FOOD MICROBIOL, V28, P1175, DOI 10.1016/j.fm.2011.03.011
   Yoshimura M, 2010, J AGR FOOD CHEM, V58, P615, DOI 10.1021/jf903008t
   Zhou JZ, 1996, APPL ENVIRON MICROB, V62, P316
NR 48
TC 16
Z9 23
U1 4
U2 102
PU NATURE PUBLISHING GROUP
PI LONDON
PA MACMILLAN BUILDING, 4 CRINAN ST, LONDON N1 9XW, ENGLAND
SN 2045-2322
J9 SCI REP-UK
JI Sci Rep
PD MAY 31
PY 2016
VL 6
AR 26818
DI 10.1038/srep26818
PG 10
WC Multidisciplinary Sciences
SC Science & Technology - Other Topics
GA DN2EN
UT WOS:000376877000001
PM 27241188
OA DOAJ Gold, Green Published
DA 2019-07-15
ER

PT J
AU Trcek, J
   Lipoglavsek, L
   Avgustin, G
AF Trcek, Janja
   Lipoglavsek, Luka
   Avgustin, Gorazd
TI 16S rRNA in situ Hybridization Followed by Flow Cytometry for Rapid
   Identification of Acetic Acid Bacteria Involved in Submerged Industrial
   Vinegar Production
SO FOOD TECHNOLOGY AND BIOTECHNOLOGY
LA English
DT Article
DE microbiota; vinegar; acetic acid bacteria; Acetobacter; Gluconobacter;
   Gluconacetobacter; Komagataeibacter; 16S rRNA probe; in situ
   hybridization; flow cytometry
ID INTERNAL TRANSCRIBED SPACER; OLIGONUCLEOTIDE PROBES; QUICK
   IDENTIFICATION; GEN. NOV.; FERMENTATION; POPULATIONS; SEQUENCES; PCR
AB Acetic acid bacteria are involved in many biotechnological processes such as vitamin C, gluconic acid, miglitol or acetic acid production, and others. For a technologist trying to control the industrial process, the ability to follow the microbiological development of the process is thus of importance. During the past few years hybridization in a combination with flow cytometry has often been used for this purpose. Since vinegar is a liquid, it is an ideal matrix for flow cytometry analysis. In this work we have constructed a specific probe for highly acetic acid-resistant species of the acetic acid bacteria and a protocol for in situ hybridization, which in combination with flow cytometry enables direct monitoring of bacteria producing vinegar with >10 % of acetic acid. The approach was successfully applied for monitoring microbiota during industrial vinegar production.
C1 [Trcek, Janja] Univ Maribor, Fac Nat Sci & Math, Dept Biol, Koroska Cesta 160, SI-2000 Maribor, Slovenia.
   [Trcek, Janja] Univ Maribor, Fac Chem & Chem Engn, Smetanova Ulica 17, SI-2000 Maribor, Slovenia.
   [Lipoglavsek, Luka; Avgustin, Gorazd] Univ Ljubljana, Biotech Fac, Dept Anim Sci, Groblje 3, SI-1230 Domzale, Slovenia.
RP Trcek, J (reprint author), Univ Maribor, Fac Nat Sci & Math, Dept Biol, Koroska Cesta 160, SI-2000 Maribor, Slovenia.; Trcek, J (reprint author), Univ Maribor, Fac Chem & Chem Engn, Smetanova Ulica 17, SI-2000 Maribor, Slovenia.
EM janja.trcek@um.si
FU Slovenian Research Agency of Science; Food Industry Droga Kolinska
   (Atlantic Grupa d.d.), Ljubljana, Slovenia
FX This work was supported by the Slovenian Research Agency of Science, and
   Food Industry Droga Kolinska (Atlantic Grupa d.d.), Ljubljana, Slovenia.
   We acknowledge the valuable advice of Mrs. Dunja Trebar.
CR AMANN RI, 1990, APPL ENVIRON MICROB, V56, P1919
   Baena-Ruano S, 2006, PROCESS BIOCHEM, V41, P1160, DOI 10.1016/j.procbio.2005.12.016
   Baptista JDC, 2014, APPL ENVIRON MICROB, V80, P5901, DOI 10.1128/AEM.01383-14
   Boesch C, 1998, SYST APPL MICROBIOL, V21, P220, DOI 10.1016/S0723-2020(98)80026-X
   Ebner H., 1982, PRESCOTT DUNNS IND M, P802
   ENTANI E, 1985, J GEN APPL MICROBIOL, V31, P475, DOI 10.2323/jgam.31.475
   Fredriksson NJ, 2013, PLOS ONE, V8, DOI 10.1371/journal.pone.0076431
   Fuchs BM, 2000, APPL ENVIRON MICROB, V66, P3603, DOI 10.1128/AEM.66.8.3603-3607.2000
   Ivey ML, 2011, J IND MICROBIOL BIOT, V38, P1619, DOI 10.1007/s10295-011-1020-x
   Jojima Y, 2004, INT J SYST EVOL MICR, V54, P2263, DOI 10.1099/ijs.0.02911-0
   Lipoglavsek L, 2001, FOLIA MICROBIOL, V46, P53, DOI 10.1159/000050759
   Nettmann E, 2013, BMC MICROBIOL, V13, DOI 10.1186/1471-2180-13-278
   Raspor P, 2008, CRIT REV BIOTECHNOL, V28, P101, DOI [10.1080/07388550802046749, 10.1080/07388550802046749 ]
   SIEVERS M, 1992, SYST APPL MICROBIOL, V15, P386, DOI 10.1078/072320202320771453
   Sievers M, 2005, BERGEYS MANUAL SYSTE, V2, P41
   Sokollek SJ, 1998, J BIOTECHNOL, V60, P195, DOI 10.1016/S0168-1656(98)00014-5
   Stahl D. A., 1989, RECENT ADV MICROBIAL, P669
   Trcek J, 2006, APPL MICROBIOL BIOT, V70, P366, DOI 10.1007/s00253-005-0073-z
   Trcek J, 2005, SYST APPL MICROBIOL, V28, P735, DOI 10.1016/j.syapm.2005.05.001
   Trcek J, 2000, APPL MICROBIOL BIOT, V53, P289, DOI 10.1007/s002530050023
   Trcek J, 1997, FOOD TECHNOL BIOTECH, V35, P63
   Trcek J, 2015, INT J FOOD MICROBIOL, V196, P137, DOI 10.1016/j.ijfoodmicro.2014.12.003
   Wang CX, 2014, INT J FOOD MICROBIOL, V191, P1, DOI 10.1016/j.ijfoodmicro.2014.08.014
   Wang Q, 2007, APPL ENVIRON MICROB, V73, P5261, DOI 10.1128/AEM.00062-07
   Wright ES, 2014, APPL ENVIRON MICROB, V80, P5124, DOI 10.1128/AEM.01685-14
   Yamada Y, 2012, J GEN APPL MICROBIOL, V58, P397, DOI 10.2323/jgam.58.397
NR 26
TC 1
Z9 1
U1 0
U2 12
PU FACULTY FOOD TECHNOLOGY BIOTECHNOLOGY
PI ZAGREB
PA UNIV ZAGREB, KACIECEVA 23, 41000 ZAGREB, CROATIA
SN 1330-9862
EI 1334-2606
J9 FOOD TECHNOL BIOTECH
JI Food Technol. Biotechnol.
PD JAN-MAR
PY 2016
VL 54
IS 1
BP 108
EP 112
PG 5
WC Biotechnology & Applied Microbiology; Food Science & Technology
SC Biotechnology & Applied Microbiology; Food Science & Technology
GA DJ5UL
UT WOS:000374275500015
PM 27904400
OA DOAJ Gold, Green Published
DA 2019-07-15
ER
