# Supplementary material for: Knowledge Domain and Emerging Trends in Vinegar Research: A Bibliometric Review of the Literature from WoSCC
Source: Foods. 2020 Feb 10;9(2):166. doi: 10.3390/foods9020166 (PMC7074530; doi:10.3390/foods9020166)
Supplement: Supplementary file 1 [file foods-09-00166-s001.zip › Supplementary files/Supplementary Material/WoSCC dataset for CiteSpace/data/download2016_2x5unique.txt]

PT J
AU Nasu, R
   Matsukawa, M
   Ooizumi, T
   Kano, R
   Oota, S
AF Nasu, Ryoya
   Matsukawa, Masahito
   Ooizumi, Tooru
   Kano, Ryuiti
   Oota, Sinji
TI Prevention of drip exudation by pre-salting during ice storage of
   yellowback seabream meat slices pickled in vinegar associated with
   biochemical changes in myofibrillar proteins of sliced meat caused
SO NIPPON SUISAN GAKKAISHI
LA Japanese
DT Article
AB The effect of pre-salting on preventing drip exudation during ice storage of yellowback seabream meat slices pickled in vinegar was investigated in connection with biochemical changes in myofibrillar proteins (Mf). The decrease in the yield of vinegared meat slices during ice storage for 5 days was suppressed by salting prior to pickling in vinegar, suggesting that drip exudation was prevented by pre-salting. This preventive effect developed with higher NaCl concentration in the range from 0.5% to 6.0% as well as longer salting time for up to 24 h. Salting of meat slices did not cause significant changes in the protein composition of Mf analyzed by SDS-PAGE. Furthermore, the recovery of Mf from meat slices and its Ca-ATPase activity were not affected by salting. On the other hand, NaCl solubility of Mf dropped by salting with insolubilization of myosin and actin in the same degree. These results suggested that the prevention of drip exudation from vinegared meat slices by pre-salting due to the increase of water-holding capacity of Mf was accompanied by structural changes ofMf with insolubilization of myosin and actin.
C1 [Nasu, Ryoya; Matsukawa, Masahito; Ooizumi, Tooru; Kano, Ryuiti; Oota, Sinji] Fukui Prefectural Univ, Obama, Fukui 9170003, Japan.
RP Matsukawa, M (reprint author), Fukui Prefectural Univ, Obama, Fukui 9170003, Japan.
EM mmatsuka@fpu.ac.jp
CR Gomori G, 1942, J LAB CLIN MED, V27, P955
   GORNALL AG, 1949, J BIOL CHEM, V177, P751
   LAEMMLI UK, 1970, NATURE, V227, P680, DOI 10.1038/227680a0
   Noguchi S, 1970, NIPPON SUISAN GAKK, V36, P1078
   Ooizumi T, 2003, FISHERIES SCI, V69, P830, DOI 10.1046/j.1444-2906.2003.00694.x
NR 5
TC 1
Z9 1
U1 1
U2 7
PU JAPANESE SOC FISHERIES SCIENCE
PI TOKYO
PA C/O TOKYO UNIV FISHERIES, KONAN 4, MINATO, TOKYO, 108-8477, JAPAN
SN 0021-5392
EI 1349-998X
J9 NIPPON SUISAN GAKK
JI Nippon Suisan Gakkaishi
PY 2016
VL 82
IS 3
BP 349
EP 357
DI 10.2331/suisan.15-00054
PG 9
WC Fisheries
SC Fisheries
GA DP9BG
UT WOS:000378791100016
OA Bronze
DA 2019-07-15
ER

PT J
AU Zhao, HY
   Yun, JM
AF Zhao, Hongyuan
   Yun, Jianmin
TI Isolation, identification and fermentation conditions of highly
   acetoin-producing acetic acid bacterium from Liangzhou fumigated vinegar
   in China
SO ANNALS OF MICROBIOLOGY
LA English
DT Article
DE Chinese Liangzhou fumigated vinegar; Acetoin; Acetobacter pasteurianus;
   Optimization of fermentation conditions
ID RESPONSE-SURFACE METHODOLOGY; TRADITIONAL BALSAMIC VINEGAR;
   BACILLUS-SUBTILIS; ACETOBACTER-PASTEURIANUS; PYRAZINE PRODUCTION;
   CONTROL STRATEGY; BATCH CULTURE; OPTIMIZATION; TETRAMETHYLPYRAZINE;
   IMMOBILIZATION
AB Liangzhou fumigated vinegar is famous in China for its distinct flavor. How to enhance flavor in traditional fermented foods, such as vinegar, has attracted a large interest in recent years. Acetoin (ACT) is a precursor of tetramethylpyrazine (TTMP), a popular food flavor found in different traditional fermented foods. We obtained 200 acid-producing isolates from the solid fermentative substrate of Liangzhou fumigated vinegar by the method of forming transparent zones on GYC agar, and 28 bacteria producing ACT by Voges-Proskauer colorimetric assay and gas chromatography analysis, including 15 strains of Acetobacter, eight strains of Lactobacillus and five strains of Staphylococcus. Based on ACT level, the isolate C92 with the highest yield was selected for further analysis. It was identified as Acetobacter pasteurianus by physiological and biochemical characteristics, as well as 16S rRNA gene sequence similarities. We examined the ACT level of strain C92 under different conditions, and found that a temperature of 31.31 A degrees C, pH of 6.67, shaking speed of 209 rpm, and inoculation volume of 8.27 % were the best conditions for strain C92 to produce a yield of 19.04 g/L at 40 h post-culture. In a time-ACT curve, ACT reached the maximum value at 40 h and then decreased afterward, suggesting that ACT produced by C92 is a growth-associated primary metabolite from sugar. Therefore, the C92 isolate is regarded as a strain with promising ACT-production ability in vinegar. More studies are needed before C92 is applied in the industrial production of vinegar.
C1 [Zhao, Hongyuan; Yun, Jianmin] Gansu Agr Univ, Coll Food Sci & Engn, 1 Yingmen Village, Lanzhou 730070, Gansu, Peoples R China.
RP Yun, JM (reprint author), Gansu Agr Univ, Coll Food Sci & Engn, 1 Yingmen Village, Lanzhou 730070, Gansu, Peoples R China.
EM Yunjianmin@gsau.edu.cn
FU Ministry of Science and Technology, P. R. China under the Nature Science
   Foundation of China (NSFC) [31360405]; Gansu Province Key Laboratory of
   Food Science and Technology, Gansu Agriculture University
FX Financial support from the Ministry of Science and Technology, P. R.
   China under the Nature Science Foundation of China (NSFC) (NO.
   31360405), and the Gansu Province Key Laboratory of Food Science and
   Technology, Gansu Agriculture University, is gratefully acknowledged.
CR Altschul SF, 1997, NUCLEIC ACIDS RES, V25, P3389, DOI 10.1093/nar/25.17.3389
   Azaman SNA, 2010, BIOTECHNOL APPL BIOC, V56, P141, DOI 10.1042/BA20100104
   Besson I, 1997, APPL MICROBIOL BIOT, V47, P489, DOI 10.1007/s002530050961
   Bezerra MA, 2008, TALANTA, V76, P965, DOI 10.1016/j.talanta.2008.05.019
   Buchanan RE, 1984, BERGEYS MANUAL DETER, P276
   Chen Fusheng, 2009, P243, DOI 10.1007/978-88-470-0866-3_15
   Chen JC, 2010, FOOD CHEM, V122, P1247, DOI 10.1016/j.foodchem.2010.03.072
   Chen QA, 2001, CHIN CONDIMENT, V9, P25
   Dong XZ, 2001, MANUAL SYSTEMATIC DE, P133
   Duran E, 2010, FOOD CHEM, V121, P575, DOI 10.1016/j.foodchem.2009.12.050
   Fan WL, 2007, J AGR FOOD CHEM, V55, P9956, DOI 10.1021/jf071357q
   Farliahati MR, 2010, ANN MICROBIOL, V60, P279, DOI 10.1007/s13213-010-0038-z
   Faveri DD, 2001, ENZYM MICROB TECHNOL, V33, P708
   GRUNDY FJ, 1994, J BACTERIOL, V176, P4527
   Gullo M, 2006, INT J FOOD MICROBIOL, V106, P209, DOI 10.1016/j.ijfoodmicro.2005.06.024
   Gullo M, 2009, APPL ENVIRON MICROB, V75, P2585, DOI 10.1128/AEM.02249-08
   Hall T.A., 1999, NUCL ACIDS S SER, V41, P95, DOI DOI 10.1021/BK-1999-0734.CH008
   Han QH, 2012, SCI TECHNOL FOOD IND, V22, P146
   Huang M, 1999, J BACTERIOL, V181, P3837
   Ji XJ, 2009, BIORESOURCE TECHNOL, V100, P3410, DOI 10.1016/j.biortech.2009.02.031
   JOHANSEN L, 1975, J BACTERIOL, V123, P1124
   KIM KS, 1994, J MICROBIOL BIOTECHN, V4, P327
   Kishore D, 2012, FOOD CHEM, V134, P1650, DOI 10.1016/j.foodchem.2012.03.055
   Lane DJ, 1991, NUCL ACID TECHNIQUES, P115
   Larroche C, 1999, PROCESS BIOCHEM, V34, P667, DOI 10.1016/S0032-9592(98)00141-1
   Liu SJ, 2000, EXPT TECHNOLOGY FOOD, P12
   Meara RAQO, 1931, J PATHOL BACTERIOL, V34, P401
   MILLER GL, 1959, ANAL CHEM, V31, P426, DOI 10.1021/ac60147a030
   Moens F, 2014, APPL ENVIRON MICROB, V80, P1848, DOI 10.1128/AEM.03344-13
   MOES J, 1985, BIOTECHNOL BIOENG, V27, P482, DOI 10.1002/bit.260270413
   Nakashimada Y, 1998, BIOTECHNOL LETT, V20, P1133, DOI 10.1023/A:1005324403186
   Prat C, 2009, APPL ENVIRON MICROB, V75, P1922, DOI 10.1128/AEM.02758-08
   Romano A, 2002, J MOL CATAL B-ENZYM, V17, P235, DOI 10.1016/S1381-1177(02)00013-9
   Schrader J, 2007, FLAVOURS FRAGRANCES, P507
   Sengun IY, 2011, FOOD CONTROL, V22, P647, DOI 10.1016/foodcont.2010.11.008
   Wu JJ, 2012, FOOD MICROBIOL, V30, P289, DOI 10.1016/j.fm.2011.08.010
   Wu JA, 2010, BIORESOURCE TECHNOL, V101, P8936, DOI 10.1016/j.biortech.2010.07.019
   Xiao ZJ, 2007, CRIT REV MICROBIOL, V33, P127, DOI 10.1080/10408410701364604
   Xu W, 2011, FOOD MICROBIOL, V28, P1175, DOI 10.1016/j.fm.2011.03.011
   Zhao LQ, 2005, CHIN CONDIMENT, V2, P15
   Zhu BF, 2010, BIOPROC BIOSYST ENG, V33, P953, DOI 10.1007/s00449-010-0419-5
   Zhu BF, 2010, J IND MICROBIOL BIOT, V37, P815, DOI 10.1007/s10295-010-0726-5
   Zhu BF, 2010, J IND MICROBIOL BIOT, V37, P179, DOI 10.1007/s10295-009-0661-5
NR 43
TC 3
Z9 3
U1 2
U2 63
PU SPRINGER
PI NEW YORK
PA 233 SPRING ST, NEW YORK, NY 10013 USA
SN 1590-4261
EI 1869-2044
J9 ANN MICROBIOL
JI Ann. Microbiol.
PD MAR
PY 2016
VL 66
IS 1
BP 279
EP 288
DI 10.1007/s13213-015-1106-1
PG 10
WC Biotechnology & Applied Microbiology; Microbiology
SC Biotechnology & Applied Microbiology; Microbiology
GA DD7BM
UT WOS:000370078700026
DA 2019-07-15
ER

PT J
AU Park, SY
   Kang, S
   Ha, SD
AF Park, Shin Young
   Kang, Sujin
   Ha, Sang-Do
TI Antimicrobial effects of vinegar against norovirus and Escherichia coli
   in the traditional Korean vinegared green laver (Enteromorpha
   intestinalis) salad during refrigerated storage
SO INTERNATIONAL JOURNAL OF FOOD MICROBIOLOGY
LA English
DT Article
DE Murine norovirus-1; E. coli; Fresh green laver; Vinegar; Storage
ID HEPATITIS-A VIRUS; FELINE CALICIVIRUS; MURINE NOROVIRUS; INACTIVATION
   KINETICS; FOODBORNE DISEASE; SEED EXTRACT; SURVIVAL; TEMPERATURE;
   SURROGATES; ACID
AB In Korea, edible seaweeds are potentially regarded as high-risk foods with respect to enteric norovirus (NoV) and non-pathogenic generic Escherichia coli. This study investigated the antimicrobial effects of 5%, 10%, and 15% vinegar (6% acetic acid) on the survival of murine norovirus-1 (MNV-1), a human NoV surrogate, and E. coli, a fecal indicator in experimentally contaminated raw fresh green lavers (Enteromorpha intestinalis) during a 7-d storage period at 4 degrees C. Both MNV-1 titers and E. coli counts significantly (p < 0.05) decreased with stepwise increase in vinegar concentration and storage time, except in E. coli of the 0% vinegar-containing lavers; however, MNV-1 Was more resistant to vinegar than E. coli. The overall average MNV-1 titers were significantly (p < 0.05) higher in 0% vinegar-containing lavers (3.6 log(10) PFU/ml) than in 5-15% vinegar-containing lavers (3.3-3.1 log(10) PFU/ml) throughout the 7 days of storage. A 1-log reduction in the MNV-1 titer was observed in 0% vinegar-containing laver samples after 5 days of storage and 5-15% vinegar-containing laver samples after 3 days of storage. The overall E. coli count was also significantly (p < 0.05) decreased in the 15% (6.8 log(10) CFU/g) vinegar-containing lavers than in the 10% (7.3 log(10) CFU/g) and 5% (7.6 log(10) CFU/g) vinegar-containing lavers. A >1-log reduction in the E. coli count was observed in 10-15% vinegar-containing laver samples just after 1 day of storage. A 2-log reduction in the E. coli count was also observed in 10-15% vinegar-containing laver samples after 5 days of storage. Using the non-linear Weibull model, this study showed that the dR-values (1-log reduction) of MNV-1 were 4.90 days for 0%, 4.28 days for 5%, 3.79 days for 10%, and 2.88 days for 15% vinegar-containing lavers, whereas those for E. coli were 1.12 day for 5%, 1.03 day for 10%, and 0.90 day for 15% vinegar-containing lavers stored at 4 degrees C. Vinegar with over the storage time can be used as an antimicrobial ingredient against NoV and E. coli in Korean conventional foods. Specifically, this study suggests that similar to 1 day of storage is required for 1-log reduction in the E. coli count in the vinegar-containing (5-15%) lavers, whereas 3-5 days of storage at 4 degrees C is adequate for 1 log reduction in the MNV-1 count in the vinegar-containing and non-vinegar-containing lavers. (C) 2016 Elsevier B.V. All rights reserved.
C1 [Park, Shin Young; Kang, Sujin; Ha, Sang-Do] Chung Ang Univ, Sch Food Sci & Technol, 72-1 Nae Ri, Ansung 456756, Kyunggido, South Korea.
RP Ha, SD (reprint author), Chung Ang Univ, Dept Food Sci & Technol, 72-1 Nae Ri, Ansung 456756, Gyunggido, South Korea.
EM sangdoha@cau.ac.kr
FU Basic Science Research Program through the National Research Foundation
   of Korea (NRF) - Ministry of Education [2015R1D1A4A01]
FX This research was supported by the Basic Science Research Program
   through the National Research Foundation of Korea (NRF) funded by the
   Ministry of Education (2015R1D1A4A01).
CR AOAC, 2000, OFFICIAL METHODS ANA
   Baek S.H., 1996, KOREAN J FOOD NUTR, V9, P529
   Bidawid S, 2000, J FOOD PROTECT, V63, P522, DOI 10.4315/0362-028X-63.4.522
   Breidt F, 2004, J FOOD PROTECT, V67, P12, DOI 10.4315/0362-028X-67.1.12
   Butt AA, 2004, LANCET INFECT DIS, V4, P201, DOI 10.1016/S1473-3099(04)00969-7
   Buzrul S, 2007, LWT-FOOD SCI TECHNOL, V40, P632, DOI 10.1016/j.lwt.2006.02.019
   Campos CJA, 2014, APPL ENVIRON MICROB, V80, P3552, DOI 10.1128/AEM.04188-13
   Cannon JL, 2006, J FOOD PROTECT, V69, P2761, DOI 10.4315/0362-028X-69.11.2761
   Cromeans T, 2014, APPL ENVIRON MICROB, V80, P5743, DOI 10.1128/AEM.01532-14
   Dawson DJ, 2005, J APPL MICROBIOL, V98, P203, DOI 10.1111/j.1365-2672.2004.02439.x
   Donnan EJ, 2012, CLIN INFECT DIS, V54, P775, DOI 10.1093/cid/cir949
   Duffy LL, 2000, INT J FOOD MICROBIOL, V60, P83, DOI 10.1016/S0168-1605(00)00353-6
   Duizer E, 2004, J GEN VIROL, V85, P79, DOI 10.1099/vir.0.19478-0
   Entani E, 1998, J FOOD PROTECT, V61, P953, DOI 10.4315/0362-028X-61.8.953
   Esseili MA, 2015, APPL ENVIRON MICROB, V81, P5085, DOI 10.1128/AEM.00558-15
   Heaton JC, 2008, J APPL MICROBIOL, V104, P613, DOI 10.1111/j.1365-2672.2007.03587.x
   Horm KM, 2012, FOODBORNE PATHOG DIS, V9, P974, DOI 10.1089/fpd.2012.1171
   Jaykus L, 2000, IRISH J AGR FOOD RES, V39, P245
   Jeong Y.J., 1998, KOREAN J FOOD PRESER, V5, P374
   Karst SM, 2003, SCIENCE, V299, P1575, DOI 10.1126/science.1077905
   이미숙, 2005, [Journal of the Korean Society of Food Science and Nutrition, 한국식품영양과학회지], V34, P1143
   Kingsley DH, 2007, APPL ENVIRON MICROB, V73, P581, DOI 10.1128/AEM.02117-06
   Kirkwood CD, 2001, J CLIN MICROBIOL, V39, P2722, DOI 10.1128/JCM.39.7.2722-2724.2001
   Korea MFDS (Ministry of Food and Drug Safety), 2014, REP STUD HAZ MICR SA
   Lee JH, 2016, BIOSCI BIOTECH BIOCH, V80, P1196, DOI 10.1080/09168451.2016.1151337
   Lee MH, 2012, FOOD MICROBIOL, V31, P210, DOI 10.1016/j.fm.2012.04.002
   Lee SJ, 2015, APPL ENVIRON MICROB, V81, P2075, DOI 10.1128/AEM.04093-14
   Lees D, 2000, INT J FOOD MICROBIOL, V59, P81, DOI 10.1016/S0168-1605(00)00248-8
   Malek Mark, 2009, Clin Infect Dis, V48, P31, DOI 10.1086/594118
   Mattison K, 2007, J FOOD PROTECT, V70, P500, DOI 10.4315/0362-028X-70.2.500
   Natl Advisory Comm Microbiological, 2008, J FOOD PROTECT, V71, P1287
   Noda M, 2008, INT J FOOD MICROBIOL, V122, P216, DOI 10.1016/j.ijfoodmicro.2007.11.073
   Norazah A., 1998, Southeast Asian Journal of Tropical Medicine and Public Health, V29, P91
   Nordgren J, 2009, WATER RES, V43, P1117, DOI 10.1016/j.watres.2008.11.053
   Oh M, 2013, J KOREAN SOC APPL BI, V56, P655, DOI 10.1007/s13765-013-3266-7
   Park JH, 2015, EPIDEMIOL INFECT, V143, P515, DOI 10.1017/S0950268814001332
   Park SY, 2015, FOOD CONTROL, V51, P293, DOI 10.1016/j.foodcont.2014.11.046
   Park SY, 2014, FOOD RES INT, V62, P382, DOI 10.1016/j.foodres.2014.03.039
   Richards GP, 1999, J FOOD PROTECT, V62, P691, DOI 10.4315/0362-028X-62.6.691
   Ryu S, 2015, MOL NUTR FOOD RES, V59, P65, DOI 10.1002/mnfr.201400549
   Sair A. I., 2002, Comprehensive Reviews in Food Science and Food Safety, V1, P73, DOI 10.1111/j.1541-4337.2002.tb00008.x
   SALO RJ, 1976, ARCH VIROL, V52, P269, DOI 10.1007/BF01315616
   Scallan E, 2007, CLIN INFECT DIS, V44, P718, DOI 10.1086/511648
   Schmid D, 2007, INFECTION, V35, P232, DOI 10.1007/s15010-007-6327-1
   Seo K, 2012, J FOOD PROTECT, V75, P533, DOI 10.4315/0362-028X.JFP-11-199
   Shieh YC, 2009, J FOOD PROTECT, V72, P2390, DOI 10.4315/0362-028X-72.11.2390
   Shin S. B., 2010, KOREAN J FISHERS AQU, V43, P415
   Son NR, 2014, J VIROL METHODS, V206, P99, DOI 10.1016/j.jviromet.2014.05.026
   Sun Y, 2012, APPL ENVIRON MICROB, V78, P4976, DOI 10.1128/AEM.00402-12
   van Boekel MAJS, 2002, INT J FOOD MICROBIOL, V74, P139, DOI 10.1016/S0168-1605(01)00742-5
   Wobus CE, 2004, PLOS BIOL, V2, P2076, DOI 10.1371/journal.pbio.0020432
   Woods JW, 2010, FOOD ENVIRON VIROL, V2, P176, DOI 10.1007/s12560-010-9040-7
   Wright AC, 2009, CURR OPIN BIOTECH, V20, P172, DOI 10.1016/j.copbio.2009.03.006
NR 53
TC 4
Z9 5
U1 1
U2 21
PU ELSEVIER SCIENCE BV
PI AMSTERDAM
PA PO BOX 211, 1000 AE AMSTERDAM, NETHERLANDS
SN 0168-1605
EI 1879-3460
J9 INT J FOOD MICROBIOL
JI Int. J. Food Microbiol.
PD DEC 5
PY 2016
VL 238
BP 208
EP 214
DI 10.1016/j.ijfoodmicro.2016.09.002
PG 7
WC Food Science & Technology; Microbiology
SC Food Science & Technology; Microbiology
GA EB8HG
UT WOS:000387631500027
PM 27665528
DA 2019-07-15
ER

PT J
AU Chen, HY
   Zhou, YX
   Shao, YC
   Chen, FS
AF Chen, Hengye
   Zhou, Youxiang
   Shao, Yanchun
   Chen, Fusheng
TI Free Phenolic Acids in Shanxi Aged Vinegar: Changes During Aging and
   Synergistic Antioxidant Activities
SO INTERNATIONAL JOURNAL OF FOOD PROPERTIES
LA English
DT Article
DE Shanxi aged vinegar; UPLC-MS; Phenolic acids; Identification;
   Synergistic antioxidant activities
ID TRADITIONAL BALSAMIC VINEGAR; CHINESE VINEGAR; RP-HPLC; IDENTIFICATION;
   EXTRACTION; SORGHUM; FOOD; FERMENTATION; FLAVONOIDS; MICELLES
AB Shanxi aged vinegar (SAV) is the most famous one among the four typical famous vinegars in China, which is produced by spontaneous solid-state fermentation using sorghum, bran, and millet chaff and Daqu. In this study, free phenolic acids (FPAs) species and changes during SAV aging, and the synergistic antioxidant activities between FPAs was investigated. The results revealed that eight FPAs, including protocatechuic acid, p-hydroxybenzoic acid, salicylic acid, dihydro sinapic acid, p-coumaric acid, sinapic acid, dihydro ferulic acid, and ferulic acid, stably existed during SAV 0-5 year aging periods, whereas during the aging time evaporation of water and FPAs combining with melanoidins made prediction of precise FPAs contents difficult. With regard to FPAs synergistic antioxidant activities, it was observed that the FPAs antioxidative interrelations were antagonism in antiradical activity experiments. And, only a few groups of FPAs mixtures showed antagonism in reduction experiments.
C1 [Chen, Hengye; Shao, Yanchun; Chen, Fusheng] Huazhong Agr Univ, Key Lab Environm Correlat Dietol, Wuhan 430070, Hubei Province, Peoples R China.
   [Chen, Hengye; Shao, Yanchun; Chen, Fusheng] Huazhong Agr Univ, Coll Food Sci & Technol, Wuhan 430070, Hubei Province, Peoples R China.
   [Zhou, Youxiang] Hubei Acad Agr Sci, Inst Agr Qual Stand & Testing Technol Res, Wuhan, Hubei Province, Peoples R China.
RP Chen, FS (reprint author), Huazhong Agr Univ, Key Lab Environm Correlat Dietol, Wuhan 430070, Hubei Province, Peoples R China.
EM chenfs@mail.hzau.edu.cn
FU Programs of International S & T Cooperation, Ministry of Science and
   Technology, P. R. China [2014DFG32380]; Fundamental Research Funds for
   the Central Universities [2014PY034, 2662015PY167, 2013PY006]; Wuhan
   Science & Technology Bureau [2015030809020368]
FX This study was supported by Programs of International S & T Cooperation,
   Ministry of Science and Technology, P. R. China (No. 2014DFG32380), the
   Fundamental Research Funds for the Central Universities (No. 2014PY034,
   No. 2662015PY167, No. 2013PY006), and the project of Wuhan Science &
   Technology Bureau (No. 2015030809020368).
CR Boeing H, 2012, EUR J NUTR, V51, P637, DOI 10.1007/s00394-012-0380-y
   Cerezo AB, 2014, J AGR FOOD CHEM, V62, P4369, DOI 10.1021/jf500654d
   Chen Fusheng, 2009, P243, DOI 10.1007/978-88-470-0866-3_15
   Chen S, 2012, COMPUT MATH METHOD M, V2012, P1, DOI DOI 10.1016/J.CARBP0L.2012.01.055
   Chen T., 2013, ACETIC ACID BACT, V2, pe6
   Chou CH, 2015, FOOD CHEM, V168, P63, DOI 10.1016/j.foodchem.2014.07.035
   Dai F, 2008, BIOCHIMIE, V90, P1499, DOI 10.1016/j.biochi.2008.05.007
   Dykes L, 2007, CEREAL FOOD WORLD, V52, P105, DOI 10.1094/CFW-52-3-0105
   Dykes L, 2006, J CEREAL SCI, V44, P236, DOI 10.1016/j.jcs.2006.06.007
   Dykes L, 2009, FOOD CHEM, V116, P313, DOI 10.1016/j.foodchem.2009.02.052
   Gonzalez-Rompinelli EM, 2013, FOOD CONTROL, V33, P440, DOI 10.1016/j.foodcont.2013.03.026
   Greco E, 2013, INT J FOOD SCI TECH, V48, P114, DOI 10.1111/j.1365-2621.2012.03166.x
   Gulcin I, 2012, ARCH TOXICOL, V86, P345, DOI 10.1007/s00204-011-0774-2
   Henning SM, 2013, MOL NUTR FOOD RES, V57, P483, DOI 10.1002/mnfr.201200646
   Kenny O, 2013, FOOD CHEM, V141, P4295, DOI 10.1016/j.foodchem.2013.07.016
   KY I, 2014, NUTR AGING, V2, P165
   Liu DR, 2004, FOOD REV INT, V20, P407, DOI 10.1081/LFRI-200033460
   Liu R.H., 2004, J NUTR, V134, p3479S
   Martins S, 2011, BIOTECHNOL ADV, V29, P365, DOI 10.1016/j.biotechadv.2011.01.008
   Naczk M, 2004, J CHROMATOGR A, V1054, P95, DOI 10.1016/j.chroma.2004.08.059
   Natella F, 1999, J AGR FOOD CHEM, V47, P1453, DOI 10.1021/jf980737w
   Nicoletti I, 2013, J AGR FOOD CHEM, V61, P11800, DOI 10.1021/jf403568c
   Parrilla M. C. Garcia, 1999, Food Research International, V32, P433
   Plessi M, 2006, J FOOD COMPOS ANAL, V19, P49, DOI 10.1016/J.JFCA.2004.10.008
   Qiu J, 2010, J SCI FOOD AGR, V90, P1951, DOI 10.1002/jsfa.4040
   RiceEvans CA, 1996, FREE RADICAL BIO MED, V20, P933, DOI 10.1016/0891-5849(95)02227-9
   Robbins RJ, 2003, J AGR FOOD CHEM, V51, P2866, DOI 10.1021/jf026182t
   Rossetto M, 2002, ARCH BIOCHEM BIOPHYS, V408, P239, DOI 10.1016/S0003-9861(02)00561-1
   Samanidou VF, 2001, J LIQ CHROMATOGR R T, V24, P2161, DOI 10.1081/JLC-100104899
   Schmidt CG, 2014, FOOD CHEM, V146, P371, DOI 10.1016/j.foodchem.2013.09.101
   Shao YF, 2014, FOOD CHEM, V143, P90, DOI 10.1016/j.foodchem.2013.07.042
   Shimoji Y, 2002, J AGR FOOD CHEM, V50, P6501, DOI 10.1021/jf020458f
   Solieri Lisa, 2009, P1, DOI 10.1007/978-88-470-0866-3_1
   Svensson L, 2010, J AGR FOOD CHEM, V58, P9214, DOI 10.1021/jf101504v
   Szwajgier D, 2009, J I BREWING, V115, P243, DOI 10.1002/j.2050-0416.2009.tb00376.x
   Tagliazucchi D, 2010, J FOOD BIOCHEM, V34, P1061, DOI 10.1111/j.1745-4514.2010.00349.x
   Troszynska A., 2002, Czech Journal of Food Sciences, V20, P15
   Wang AL, 2012, FLAVOUR FRAG J, V27, P47, DOI 10.1002/ffj.2079
   Wu JJ, 2012, FOOD MICROBIOL, V30, P289, DOI 10.1016/j.fm.2011.08.010
   Zamora-Ros R, 2013, BRIT J NUTR, V110, P1500, DOI 10.1017/S0007114513000688
NR 40
TC 9
Z9 11
U1 4
U2 55
PU TAYLOR & FRANCIS INC
PI PHILADELPHIA
PA 530 WALNUT STREET, STE 850, PHILADELPHIA, PA 19106 USA
SN 1094-2912
EI 1532-2386
J9 INT J FOOD PROP
JI Int. J. Food Prop.
PD JUN 2
PY 2016
VL 19
IS 6
BP 1183
EP 1193
DI 10.1080/10942912.2015.1075216
PG 11
WC Food Science & Technology
SC Food Science & Technology
GA DE1PE
UT WOS:000370398100001
DA 2019-07-15
ER

PT J
AU Ozbek, N
   Koca, M
   Akman, S
AF Ozbek, Nil
   Koca, Merve
   Akman, Suleyman
TI A Practical Method for the Determination of Al, B, Co, Cr, Cu, Fe, Mg,
   Mn, Pb, and Zn in Different Types of Vinegars by Microwave Induced
   Plasma Optical Emission Spectrometry
SO FOOD ANALYTICAL METHODS
LA English
DT Article
DE Microwave-induced plasma optical emission spectrometry; Vinegar; Al; B;
   Co; Cr; Cu; Fe; Mg; Mn; Pb; Zn
ID LEAD
AB A practical method was described for determining Al, B, Co, Cr, Cu, Fe, Mg, Mn, Pb, and Zn in various vinegar samples using microwave induced plasma optical emission spectrometry (MIP OES). Prior to analysis, vinegar samples were diluted to appropriate volumes and then directly aspirated to the plasma. All determinations were performed using aqueous standards for calibration. The analytes added to the vinegar samples were recovered quantitatively (between 93 and 104 %). The LOD values for Al, B, Co, Cr, Cu, Fe, Mg, Mn, Pb, and Zn were 0.62, 7.67, 4.55, 0.52, 1.22, 5.72, 1.32, 0.35, 2.42, and 26.0 mu g L-1, respectively. Finally, the analyte concentrations in various types of vinegar samples produced in Turkey were determined and found below maximum allowable values stated by the Turkish Food Codex.
C1 [Ozbek, Nil; Koca, Merve; Akman, Suleyman] Istanbul Tech Univ, Fac Arts & Sci, Dept Chem, TR-34469 Istanbul, Turkey.
RP Ozbek, N (reprint author), Istanbul Tech Univ, Fac Arts & Sci, Dept Chem, TR-34469 Istanbul, Turkey.
EM nil.ozbek@itu.edu.tr
RI Ozbek, Nil/C-7518-2013; Akman, Suleyman/C-1418-2014
OI Ozbek, Nil/0000-0002-2814-5442; Akman, Suleyman/0000-0002-8625-783X
CR Amais RS, 2013, MICROCHEM J, V106, P318, DOI 10.1016/j.microc.2012.09.001
   DiSilvestro RA, 2005, CRC SERIES MODERN NU, V1
   Donati GL, 2013, J ANAL ATOM SPECTROM, V28, P755, DOI 10.1039/c3ja30344f
   Guerrero MI, 1997, TALANTA, V45, P379, DOI 10.1016/S0039-9140(97)00139-2
   Hettipathirana TD, 2013, J ANAL ATOM SPECTROM, V28, P1242, DOI 10.1039/c3ja50103e
   Jankowski KJ, 2010, ROYAL SOC CHEM
   Junior MMS, 2014, FOOD CHEM, V160, P209, DOI 10.1016/j.foodchem.2014.03.090
   Li W, 2013, TALANTA, V112, P43, DOI 10.1016/j.talanta.2013.03.029
   Ndung'u K, 2004, TALANTA, V64, P258, DOI 10.1016/j.talanta.2004.02.017
   Ozbek N, 2016, FOOD CHEM, V192, P295, DOI 10.1016/j.foodchem.2015.07.011
   Ozbek N, 2015, LWT-FOOD SCI TECHNOL, V61, P532, DOI 10.1016/j.lwt.2014.11.047
   Ozturk I, 2015, LWT-FOOD SCI TECHNOL, V63, P144, DOI 10.1016/j.lwt.2015.03.003
   Roberts S, 2011, WHAT IS DIFFERENCE M
   Romito K, 2013, MINERALS THEIR FUNCT
   Suturovic ZJ, 1997, NAHRUNG, V41, P111, DOI 10.1002/food.19970410212
   Tan S., 2005, VINEGAR FERMENTATION
   Turkish Food Codex, 2002, COMM MAX LEV CERT CO
   Welz B., 2008, ATOMIC ABSORPTION SP
NR 18
TC 7
Z9 7
U1 4
U2 30
PU SPRINGER
PI NEW YORK
PA 233 SPRING ST, NEW YORK, NY 10013 USA
SN 1936-9751
EI 1936-976X
J9 FOOD ANAL METHOD
JI Food Anal. Meth.
PD AUG
PY 2016
VL 9
IS 8
BP 2246
EP 2250
DI 10.1007/s12161-016-0421-x
PG 5
WC Food Science & Technology
SC Food Science & Technology
GA DQ0PM
UT WOS:000378902200013
DA 2019-07-15
ER
