# Supplementary material for: Knowledge Domain and Emerging Trends in Vinegar Research: A Bibliometric Review of the Literature from WoSCC
Source: Foods. 2020 Feb 10;9(2):166. doi: 10.3390/foods9020166 (PMC7074530; doi:10.3390/foods9020166)
Supplement: Supplementary file 1 [file foods-09-00166-s001.zip › Supplementary files/Supplementary Material/WoSCC dataset for CiteSpace/data/download2016_3x5unique.txt]

PT J
AU Hajimahmoodi, M
   Khanavi, M
   Sadeghpour, O
   Ardekani, MRS
   Mazde, FZ
   Khoddami, MS
   Afzalifard, S
   Ranjbar, AM
AF Hajimahmoodi, Mannan
   Khanavi, Mahnaz
   Sadeghpour, Omid
   Ardekani, Mohammad Reza Shams
   Mazde, Fatemeh Zamani
   Khoddami, Mina Sadat
   Afzalifard, Sheida
   Ranjbar, Ali Mohammad
TI Application of Organic Acid Based Artificial Neural Network Modeling for
   Assessment of Commercial Vinegar Authenticity
SO FOOD ANALYTICAL METHODS
LA English
DT Article
DE Vinegar; HPLC; Organic acid; ANN modeling
ID ANTIOXIDANT PROPERTIES; MULTIVARIATE-ANALYSIS; GEOGRAPHIC ORIGIN;
   CLASSIFICATION; CHROMATOGRAPHY; OPTIMIZATION; POTATOES; INHIBIT
AB Vinegar as a nutraceutical substance is classified to various types related to the different substances applied in production process. Therefore, identity of the source and authenticity of the samples would be inevitable. The present study addresses determination of organic acid composition of 47 vinegar samples categorized to four types including distilled, apple, grape, and pomegranate and uncategorized vinegars (5, 12, 15, 3, and 12 samples, respectively). High-performance liquid chromatography (HPLC) method was performed according to ICH guidelines using simple sample preparation for determination of eight organic acids including oxalic, formic, ascorbic, lactic, acetic, malic, citric, and propionic acids. Findings were treated by a nonlinear computational analysis called artificial neural network (ANN) utilizing a back propagation method for training the multilayer feed-forward neural network to determine vinegar type. HPLC method resulted in suitable separation where limit of detection (LOD) and limit of quantification (LOQ) were ranged from 0.11 to 0.89 ppm and 0.34 to 2.69 in malic acid and oxalic acid, respectively. The recovery process was also ranged from 97.1 to 106.4 for oxalic acid in apple vinegar and lactic acid in grape vinegar, respectively. ANN modeling indicated a comparative model to recognize sample origin where accuracy estimation was 88.6 %. The obtained model was applied to determine the probable origin of some uncategorized commercial vinegars. It was concluded that ANN model along with analytical methods such as HPLC could be established for evaluation of commercial samples in food control laboratories.
C1 [Hajimahmoodi, Mannan] Univ Tehran Med Sci, Dept Drug & Food Control, Fac Pharm, Tehran, Iran.
   [Hajimahmoodi, Mannan; Mazde, Fatemeh Zamani] Univ Tehran Med Sci, Food & Drug Adm, Tehran, Iran.
   [Khanavi, Mahnaz; Ardekani, Mohammad Reza Shams] Univ Tehran Med Sci, Dept Pharmacognosy, Fac Pharm, Tehran, Iran.
   [Sadeghpour, Omid; Ranjbar, Ali Mohammad] Iran Univ Med Sci, Res Inst Islamic & Complementary Med, Herbal Med Dept, Tehran, Iran.
   [Khoddami, Mina Sadat; Ranjbar, Ali Mohammad] Shahid Sadoughi Univ Med Sci, Dept Pharmacognosy, Fac Pharm, Yazd, Iran.
   [Afzalifard, Sheida] Yazd Univ, Dept Elect & Comp Engn, Yazd, Iran.
RP Ranjbar, AM (reprint author), Iran Univ Med Sci, Res Inst Islamic & Complementary Med, Herbal Med Dept, Tehran, Iran.; Ranjbar, AM (reprint author), Shahid Sadoughi Univ Med Sci, Dept Pharmacognosy, Fac Pharm, Yazd, Iran.
EM amranjbar@alumnus.tums.ac.ir
RI Khanavi, Mahnaz/G-3121-2017
OI Khanavi, Mahnaz/0000-0002-4053-6331; khoddami,
   minasadat/0000-0002-9260-800X
FU Tehran University of Medical Sciences (TUMS) [91-01-86-13394]
FX This study is a part of a Ph.D. thesis, and a project has been funded
   and supported by Tehran University of Medical Sciences (TUMS), Grant No:
   91-01-86-13394.
CR Ampuero S, 2003, SENSOR ACTUAT B-CHEM, V94, P1, DOI 10.1016/S0925-4005(03)00321-6
   Anderson KA, 1999, J AGR FOOD CHEM, V47, P1568, DOI 10.1021/jf980677u
   Aqili Khorassani M, 1991, MAKHZAN ADVIAH, P361
   Arvanitoyannis IS, 1999, TRENDS FOOD SCI TECH, V10, P321, DOI 10.1016/S0924-2244(99)00053-9
   Castro R, 2002, CHROMATOGRAPHIA, V56, P57, DOI 10.1007/BF02490247
   Cheng H, 2013, FOOD RES INT, V51, P813, DOI 10.1016/j.foodres.2013.01.053
   Cordella C, 2002, J AGR FOOD CHEM, V50, P1751, DOI 10.1021/jf011096z
   da Cruz AG, 2009, J DAIRY SCI, V92, P4797, DOI 10.3168/jds.2009-2227
   Darzi J, 2010, P NUTR SOC, V69, pE92, DOI 10.1017/S0029665109992801
   Davalos A, 2005, FOOD CHEM, V93, P325, DOI 10.1016/j.foodchem.2004.09.030
   Diaz C, 2003, J AGR FOOD CHEM, V51, P4303, DOI 10.1021/jf0343581
   Ha Y, 2000, FOOD IND NUTR, V5, P1
   Hasib A., 2002, Ciencia y Tecnologia Alimentaria, V3, P207
   Honsho S, 2005, BIOL PHARM BULL, V28, P1208, DOI 10.1248/bpb.28.1208
   Hussain MA, 2002, J FOOD ENG, V51, P239, DOI 10.1016/S0260-8774(01)00063-2
   Institute of standards and industrial research of Iran, VIN SPEC
   Johnston Carol S, 2006, MedGenMed, V8, P61
   Kalyan Karthik, 2014, Advances in Bioinformatics, P708279, DOI 10.1155/2014/708279
   Kim SH, 2012, FOOD SCI BIOTECHNOL, V21, P1729, DOI 10.1007/s10068-012-0230-y
   Kondo T, 2009, BIOSCI BIOTECH BIOCH, V73, P1837, DOI 10.1271/bbb.90231
   Latimer G.W., 2012, OFFICIAL METHODS ANA
   Lee CS, 2011, J ETHNOPHARMACOL, V135, P747, DOI 10.1016/j.jep.2011.04.009
   Leeman M, 2005, EUR J CLIN NUTR, V59, P1266, DOI 10.1038/sj.ejcn.1602238
   MEISTRELL ML, 1990, COMPUT METH PROG BIO, V32, P73, DOI 10.1016/0169-2607(90)90087-P
   Movagharnejad K, 2007, COMPUT ELECTRON AGR, V59, P78, DOI 10.1016/j.compag.2007.05.003
   O'Keefe JH, 2008, J AM COLL CARDIOL, V51, P249, DOI 10.1016/j.jacc.2007.10.016
   Oguntoyinbo SI, 2011, J AGR VET SCI, V3, P51
   Oliveira AP, 2008, FOOD CHEM, V111, P393, DOI 10.1016/j.foodchem.2008.04.004
   Pillonel L, 2005, INT DAIRY J, V15, P557, DOI 10.1016/j.idairyj.2004.10.010
   Prieto N, 2012, ANAL CHIM ACTA, V719, P43, DOI 10.1016/j.aca.2012.01.009
   Ranjbar AM, 2015, IRAN J PHARM RES, V14, P657
   Rock F, 2008, CHEM REV, V108, P705, DOI 10.1021/cr068121q
   Saiz-Abajo MJ, 2005, ANAL CHIM ACTA, V528, P63, DOI 10.1016/j.aca.2004.06.027
   Sakanaka S, 2008, FOOD CHEM, V107, P739, DOI 10.1016/j.foodchem.2007.08.080
   Satish S, 2005, INT COMMUN HEAT MASS, V32, P539, DOI 10.1016/j.icheatmasstransfer.2004.06.005
   Sina I, 1978, GHANOON DAR TEB
   Soyer Y, 2003, J FOOD COMPOS ANAL, V16, P629, DOI 10.1016/S0889-1575(03)00065-6
   Tanaka H, 2009, J CLIN BIOCHEM NUTR, V45, P93, DOI 10.3164/jcbn.09-04
   Valentao P, 2005, J AGR FOOD CHEM, V53, P4925, DOI 10.1021/jf0580263
   Verzelloni E, 2007, FOOD CHEM, V105, P564, DOI 10.1016/j.foodchem.2007.04.014
   Verzelloni E, 2010, FOOD CHEM TOXICOL, V48, P2097, DOI 10.1016/j.fct.2010.05.010
   Vinegar AM, 1997, MICROBIOLOGY FERMENT, P1
   Walfish S., 2006, BIOPHARM INT, V19
   Wilson AD, 2009, SENSORS-BASEL, V9, P5099, DOI 10.3390/s90705099
   Yang MH, 2001, FOOD CHEM, V75, P101, DOI 10.1016/S0308-8146(01)00211-4
   Zhang GQP, 2000, IEEE T SYST MAN CY C, V30, P451, DOI 10.1109/5326.897072
   Zong YY, 2015, J AOAC INT, V98, P422, DOI 10.5740/jaoacint.14-164
NR 47
TC 3
Z9 3
U1 2
U2 26
PU SPRINGER
PI NEW YORK
PA 233 SPRING ST, NEW YORK, NY 10013 USA
SN 1936-9751
EI 1936-976X
J9 FOOD ANAL METHOD
JI Food Anal. Meth.
PD DEC
PY 2016
VL 9
IS 12
BP 3451
EP 3459
DI 10.1007/s12161-016-0510-x
PG 9
WC Food Science & Technology
SC Food Science & Technology
GA EA5NY
UT WOS:000386668900023
DA 2019-07-15
ER

PT J
AU Dong, D
   Zheng, W
   Jiao, L
   Lang, Y
   Zhao, X
AF Dong, D.
   Zheng, W.
   Jiao, L.
   Lang, Y.
   Zhao, X.
TI Chinese vinegar classification via volatiles using long-optical-path
   infrared spectroscopy and chemometrics
SO FOOD CHEMISTRY
LA English
DT Article
DE Volatiles; Infrared spectroscopy; Chinese vinegar; Chemometrics
ID FEATURE-EXTRACTION; GREENHOUSE GASES; ELECTRONIC NOSE; DIFFERENTIATION;
   SPOILAGE; SENSOR; SELECTION
AB Different brands of Chinese vinegar are similar in appearance, color and aroma, making their discrimination difficult. The compositions and concentrations of the volatiles released from different vinegars vary by raw material and brewing process and thus offer a means to discriminate vinegars. In this study, we enhanced the detection sensitivity of the infrared spectrometer by extending its optical path. We measured the infrared spectra of the volatiles from 5 brands of Chinese vinegar and observed the spectral characteristics corresponding to alcohols, esters, acids, furfural, etc. Different brands of Chinese vinegar had obviously different infrared spectra and could be classified through chemometrics analysis. Furthermore, we established classification models and demonstrated their effectiveness for classifying different brands of vinegar. This study demonstrates that long-optical-path infrared spectroscopy has the ability to discriminate Chinese vinegars with the advantages that it is fast and non-destructive and eliminates the need for sampling. (C) 2015 Elsevier Ltd. All rights reserved.
C1 [Dong, D.; Zheng, W.; Jiao, L.; Lang, Y.; Zhao, X.] Beijing Acad Agr & Forestry Sci, Natl Engn Res Ctr Informat Technol Agr, Beijing 100097, Peoples R China.
RP Dong, D (reprint author), Beijing Acad Agr & Forestry Sci, Natl Engn Res Ctr Informat Technol Agr, Beijing 100097, Peoples R China.
EM damingdong@hotmail.com
FU National Key Technologies R&D Program of China [2013BAD19B02]; National
   Natural Science Foundation of China [31271614, 61134011]
FX This work was supported by National Key Technologies R&D Program of
   China (No. 2013BAD19B02) and National Natural Science Foundation of
   China (No. 31271614 & 61134011).
CR Acree T. E., 1993, FLAVOR SCI SENSIBLE
   Bacsik Z, 2006, APPL SPECTROSC REV, V41, P77, DOI 10.1080/05704920500385494
   Cirlini M, 2011, FOOD CHEM, V124, P1678, DOI 10.1016/j.foodchem.2010.07.065
   Dong D, 2014, ANALYST, V139, P5028, DOI [10.1039/c4an00586d, 10.1039/C4AN00586D]
   Dong D, 2014, FOOD CHEM, V155, P45, DOI 10.1016/j.foodchem.2014.01.025
   Dong DM, 2013, SCI REP-UK, V3, DOI 10.1038/srep02585
   Gardiner T, 2008, ATMOS CHEM PHYS, V8, P6719, DOI 10.5194/acp-8-6719-2008
   Geibel MC, 2010, ATMOS MEAS TECH, V3, P1363, DOI 10.5194/amt-3-1363-2010
   Griffiths PR, 2007, FOURIER TRANSFORM IN
   Hang R., 2007, INFRARED REMOTE SENS
   Hang R., 2005, REMOTE MEASUREMENT H
   Hui Y. H., 2010, HDB FRUIT VEGETABLE
   Keshri G, 1998, LETT APPL MICROBIOL, V27, P261, DOI 10.1046/j.1472-765X.1998.00438.x
   Li L, 2005, J SHANXI U, V2, P026
   Magan N, 2000, J STORED PROD RES, V36, P319, DOI 10.1016/S0022-474X(99)00057-0
   MARSHALL TL, 1994, ENVIRON SCI TECHNOL, V28, pA224, DOI 10.1021/es00054a715
   Miao Z., 2010, FOOD SCI, V24, P084
   Paul Gemperline, 2006, PRACTICAL GUIDE CHEM
   Pizarro C, 2008, ANAL CHIM ACTA, V608, P38, DOI 10.1016/j.aca.2007.12.006
   Ross Kiley R, 2002, Appl Occup Environ Hyg, V17, P131, DOI 10.1080/104732202317201375
   Schamp N., 1982, CHEM FOODS BEVERAGES, V25
   Sebih Z, 2010, INT J ENVIRON TECHNO, V13, P188, DOI 10.1504/IJETM.2010.034301
   TsanChang C., 2000, FOOD SCI AGR CHEM, V2, P7
   Wagner S, 2012, APPL PHYS B-LASERS O, V107, P585, DOI 10.1007/s00340-012-4953-5
   Wang AL, 2012, FLAVOUR FRAG J, V27, P47, DOI 10.1002/ffj.2079
   Wenzhong W., 2013, ACTA CHIM SINICA, V02, P99
   White A. R., 2011, 66 INT S MOL SPECTR
   Yamamoto Y, 2011, APPL PHYS B-LASERS O, V105, P923, DOI 10.1007/s00340-011-4647-4
   Yan L, 2002, J ENVIRON SCI HEAL A, V37, P1453, DOI 10.1081/ESE-1200013269
   Zeller W, 2010, SENSORS-BASEL, V10, P2492, DOI 10.3390/s100402492
   Zou XB, 2003, SENSORS-BASEL, V3, P101
   Zou XB, 2002, SENSOR ACTUAT B-CHEM, V87, P437
   Zou XB, 2012, PROCEDIA CHEM, V6, P20, DOI 10.1016/j.proche.2012.10.126
NR 33
TC 10
Z9 11
U1 2
U2 77
PU ELSEVIER SCI LTD
PI OXFORD
PA THE BOULEVARD, LANGFORD LANE, KIDLINGTON, OXFORD OX5 1GB, OXON, ENGLAND
SN 0308-8146
EI 1873-7072
J9 FOOD CHEM
JI Food Chem.
PD MAR 1
PY 2016
VL 194
BP 95
EP 100
DI 10.1016/j.foodchem.2015.08.005
PG 6
WC Chemistry, Applied; Food Science & Technology; Nutrition & Dietetics
SC Chemistry; Food Science & Technology; Nutrition & Dietetics
GA CV4PL
UT WOS:000364248900013
PM 26471531
DA 2019-07-15
ER

PT J
AU Zhu, H
   Qiu, J
   Li, ZG
AF Zhu, Hong
   Qiu, Ju
   Li, Zaigui
TI Determination of rheological property and its effect on key aroma
   release of Shanxi aged vinegar
SO JOURNAL OF FOOD SCIENCE AND TECHNOLOGY-MYSORE
LA English
DT Article
DE Shanxi aged vinegar; Aroma release; Rheological property; Consistency
   coefficient; Flow behavior
ID TRADITIONAL BALSAMIC VINEGAR; TARTARY BUCKWHEAT VINEGAR; VOLATILE
   COMPOUNDS; CHINESE VINEGARS; FLAVOR RELEASE; STIRRED YOGURT; BEHAVIOR;
   MODEL; QUALITY; SPECTROMETRY
AB The rheological property of Shanxi aged vinegar (SAV) was determined by rheometer, and its effects on release in eight key aroma components of SAV was investigated by SPME-GC-MS. In order to simulate the change of rheological property of SAV, a modified SAV system was developed from a finished SAV using carboxymethylcellulose, pectin, glucose, fructose, sodium chloride and tannic acid at indicate levels. The consistency coefficients (K) of SAV ranged from 1.09e(-5) to 0.0137, which was correlated to glucose, polyphenol, acids and (o)Bx. SAV changed from shear-thickening to Newtonian fluid during long-time ageing. In the modified SAV system, the K values increased significantly, and two modified vinegar became quasi-Newtonian fluids too. Furthermore, release of the eight key aroma compounds decreased significantly and decreased was pronounced, for acetic acid, furfural and tetramethylpyrazine. The results demonstrated rheological property correlated to the concentrate of sugar, salt, polyphenol, acids and macromolecule, which significantly affected the release of major aroma compounds.
C1 [Zhu, Hong; Li, Zaigui] China Agr Univ, Coll Food Sci & Nutr Engn, Box 112,East Campus,17 Qinghua Dong Lu, Beijing 100083, Peoples R China.
   [Qiu, Ju] Minist Agr, Inst Food & Nutr Dev, 12 Zhongguancun South St, Beijing 100081, Peoples R China.
RP Li, ZG (reprint author), China Agr Univ, Coll Food Sci & Nutr Engn, Box 112,East Campus,17 Qinghua Dong Lu, Beijing 100083, Peoples R China.
EM lizg@cau.edu.cn
FU Chinese Agricultural Research System [CARS-08-D-3]
FX This research was funded by the Chinese Agricultural Research System
   (grant number: CARS-08-D-3).
CR AOAC International, 1990, OFFICIAL METHODS ANA
   Arancibia C, 2011, FOOD RES INT, V44, P1632, DOI 10.1016/j.foodres.2011.04.049
   Barros EP, 2012, TALANTA, V101, P177, DOI 10.1016/j.talanta.2012.08.028
   Bayarri S, 2007, EUR FOOD RES TECHNOL, V226, P161, DOI 10.1007/s00217-006-0521-8
   Bourne M, 2002, FOOD TEXTURE VISCOSI
   Budak HN, 2010, J SCI FOOD AGR, V90, P2021, DOI 10.1002/jsfa.4047
   Chen T, 2013, ACETIC ACID BACT, V2, P6
   CHRISTENSEN CM, 1980, PERCEPT PSYCHOPHYS, V28, P315, DOI 10.3758/BF03204390
   Crank J, 1979, MATH DIFFUSION
   Decourcelle N, 2004, INT DAIRY J, V14, P783, DOI 10.1016/j.idairyj.2004.02.007
   Falcone PM, 2008, J FOOD ENG, V86, P433, DOI 10.1016/j.jfoodeng.2007.10.017
   Falcone PM, 2007, J FOOD ENG, V80, P234, DOI 10.1016/j.jfoodeng.2006.05.023
   Falcone PM, 2008, J AGR FOOD CHEM, V56, P7057, DOI 10.1021/jf800706g
   Falcone PM, 2012, FOOD RES INT, V45, P75, DOI 10.1016/j.foodres.2011.09.003
   Fan JF, 2011, JARQ-JPN AGR RES Q, V45, P445, DOI 10.6090/jarq.45.445
   Godshall MA, 1997, FOOD TECHNOL-CHICAGO, V51, P63
   Liu DR, 2004, FOOD REV INT, V20, P407, DOI 10.1081/LFRI-200033460
   Lubbers S, 2004, J AGR FOOD CHEM, V52, P3077, DOI 10.1021/jf0352374
   Lubbers S, 2010, FOOD CHEM, V123, P345, DOI 10.1016/j.foodchem.2010.04.041
   Masino F, 2008, FOOD CHEM, V106, P90, DOI 10.1016/j.foodchem.2007.05.069
   Mitropoulou A, 2011, FOOD RES INT, V44, P1561, DOI 10.1016/j.foodres.2011.04.023
   Munoz-Gonzalez C, 2014, J AGR FOOD CHEM, V62, P66, DOI 10.1021/jf405550y
   Poinot P, 2013, FOOD QUAL PREFER, V28, P304, DOI 10.1016/j.foodqual.2012.10.007
   Quek MC, 2013, J FOOD ENG, V118, P380, DOI 10.1016/j.jfoodeng.2013.04.025
   Roberts DD, 1996, J AGR FOOD CHEM, V44, P1321, DOI 10.1021/jf950567c
   Tabilo-Munizaga G, 2005, J FOOD ENG, V67, P147, DOI 10.1016/j.jfoodeng.2004.05.062
   Wang AL, 2012, FOOD RES INT, V49, P65, DOI 10.1016/j.foodres.2012.07.020
   Wang AL, 2012, FLAVOUR FRAG J, V27, P47, DOI 10.1002/ffj.2079
   WILKE CR, 1955, AICHE J, V1, P264, DOI 10.1002/aic.690010222
   Xiao ZB, 2011, J FOOD SCI, V76, pC1125, DOI 10.1111/j.1750-3841.2011.02356.x
   Zhu H, 2016, J FOOD SCI TECH MYS, V53, P171, DOI 10.1007/s13197-015-2035-5
NR 31
TC 2
Z9 2
U1 0
U2 20
PU SPRINGER INDIA
PI NEW DELHI
PA 7TH FLOOR, VIJAYA BUILDING, 17, BARAKHAMBA ROAD, NEW DELHI, 110 001,
   INDIA
SN 0022-1155
EI 0975-8402
J9 J FOOD SCI TECH MYS
JI J. Food Sci. Technol.-Mysore
PD AUG
PY 2016
VL 53
IS 8
BP 3304
EP 3311
DI 10.1007/s13197-016-2305-x
PG 8
WC Food Science & Technology
SC Food Science & Technology
GA DY5ZL
UT WOS:000385184300017
PM 27784924
OA Green Published
DA 2019-07-15
ER

PT J
AU Wang, XH
   Wang, J
   Kamal, GM
   Jiang, B
   Sun, P
   Zhang, X
   Liu, ML
AF Wang, Xiaohua
   Wang, Jie
   Kamal, Ghulam Mustafa
   Jiang, Bin
   Sun, Peng
   Zhang, Xu
   Liu, Maili
TI Characterization and Comparison of Commercial Chinese Cereal and
   European Grape Vinegars Using H-1 NMR Spectroscopy Combined with
   Multivariate Analysis
SO CHINESE JOURNAL OF CHEMISTRY
LA English
DT Article
DE NMR; PCA; OPLS-DA; characterization; comparison; vinegar
ID TRADITIONAL BALSAMIC VINEGAR; SOLID-PHASE MICROEXTRACTION;
   CARBON-ISOTOPE DISTRIBUTION; HS-SPME/GC-MS; ACETIC-ACID; ORGANIC-ACIDS;
   MASS-SPECTROMETRY; GLYCINE BETAINE; CHEMICAL-COMPOSITION; VOLATILE
   COMPOUNDS
AB A holistic and comparative quality assessment of vinegars from different countries is needed with international trade of vinegar become frequent. In this study, compounds characterization and comparison of commercial-grade Chinese cereal and European grape vinegars were performed using H-1 NMR spectroscopy coupled with principal component analysis (PCA) and orthogonal projection to latent structures discriminate analysis (OPLS-DA). The results showed that Balsamic vinegars of Modena were clearly discriminated by higher amount of fructose and glucose, while Chinese aromatic vinegar and aged vinegars were characterized by higher amount of amino acids, volatile compounds, succinate and betaine. On the other hand, flavoring compounds in Chinese rice vinegar and European wine vinegars are less than the others. These characteristic components are associated with the special raw materials and producing process of each types of vinegar and endow them special flavor. The results obtained in this study provide a global insight into vinegar through a H-1 NMR based compounds analysis that allows a holistic quality assessment and comparison of vinegars from different manufacture origins.
C1 [Wang, Xiaohua; Wang, Jie; Kamal, Ghulam Mustafa; Jiang, Bin; Sun, Peng; Zhang, Xu; Liu, Maili] Chinese Acad Sci, Wuhan Inst Phys & Math, State Key Lab Magnet Resonance & Atom & Mol Phys, Wuhan Ctr Magnet Resonance, Wuhan 430071, Hubei, Peoples R China.
   [Wang, Xiaohua; Kamal, Ghulam Mustafa] Univ Chinese Acad Sci, Beijing 100049, Peoples R China.
RP Zhang, X; Liu, ML (reprint author), Chinese Acad Sci, Wuhan Inst Phys & Math, State Key Lab Magnet Resonance & Atom & Mol Phys, Wuhan Ctr Magnet Resonance, Wuhan 430071, Hubei, Peoples R China.
EM zhangxu@wipm.ac.cn; ml.liu@wipm.ac.cn
RI Liu, Maili/A-8543-2011
OI zhang, xu/0000-0003-2481-946X
FU National Major Basic Research Program of China [2013CB910200]; National
   Natural Science Foundation of China [21120102038, 81227902, 21475146,
   21221064, 20875098, 21075132]
FX The authors would like to thank the financial support from the National
   Major Basic Research Program of China (No. 2013CB910200) and the
   National Natural Science Foundation of China (Nos. 21120102038,
   81227902, 21475146, 21221064, 20875098 and 21075132).
CR ALIREZAEI M, 2014, COMP CLIN PATHOL, V23, P161, DOI DOI 10.1007/s00580-012-1589-0
   Alm E, 2009, ANAL BIOANAL CHEM, V395, P213, DOI 10.1007/s00216-009-2940-4
   Anklam E, 1998, FOOD CHEM, V61, P243, DOI 10.1016/S0308-8146(97)00104-0
   Baena-Ruano S, 2010, J CHEM TECHNOL BIOT, V85, P908, DOI 10.1002/jctb.2368
   Barak AJ, 1996, ALCOHOL, V13, P395, DOI 10.1016/0741-8329(96)00030-4
   Bastianelli D, 1998, ANIM SCI, V67, P609, DOI 10.1017/S1357729800033051
   BOCH J, 1994, J BACTERIOL, V176, P5364
   Boyer RD, 2003, J MAGN RESON, V165, P253, DOI 10.1016/j.jmr.2003.08.009
   Caligiani A, 2007, ANAL CHIM ACTA, V585, P110, DOI 10.1016/j.aca.2006.12.016
   Caligiani A, 2007, J AGR FOOD CHEM, V55, P7810, DOI 10.1021/jf071206n
   Carillo P, 2008, FUNCT PLANT BIOL, V35, P412, DOI 10.1071/FP08108
   Casale M, 2006, FOOD SCI TECHNOL RES, V12, P223, DOI 10.3136/fstr.12.223
   Castellari M, 2000, J LIQ CHROMATOGR R T, V23, P2047, DOI 10.1081/JLC-100100472
   CAVANAGH J, 1990, J MAGN RESON, V88, P72, DOI 10.1016/0022-2364(90)90109-M
   Chen Fusheng, 2009, P243, DOI 10.1007/978-88-470-0866-3_15
   Chen WX, 2011, CHINESE J CHEM, V29, P2511, DOI 10.1002/cjoc.201180423
   Cirlini M, 2011, FOOD CHEM, V124, P1678, DOI 10.1016/j.foodchem.2010.07.065
   Cirlini M, 2009, FOOD CHEM, V112, P51, DOI 10.1016/j.foodchem.2008.05.037
   Consonni R, 2008, ANAL CHIM ACTA, V611, P31, DOI 10.1016/j.aca.2008.01.065
   Consonni R, 2007, TALANTA, V73, P332, DOI 10.1016/j.talanta.2007.03.045
   Consonni R, 2008, TALANTA, V75, P765, DOI 10.1016/j.talanta.2007.12.005
   Deminice R., 2015, AMINO ACIDS, P1
   Du YY, 2007, CHINESE J CHEM, V25, P930, DOI 10.1002/cjoc.200790181
   Guerrero ED, 2007, J CHROMATOGR A, V1167, P18, DOI 10.1016/j.chroma.2007.08.039
   Ebner H., 2000, ULLMANNS ENCY IND CH, P89
   Edwards S, 2003, P NUTR SOC, V62, P217, DOI 10.1079/PNS2003202
   Giudici Paolo, 2009, P157, DOI 10.1007/978-88-470-0866-3_10
   GonzalezVinas MA, 1996, J SENS STUD, V11, P129, DOI 10.1111/j.1745-459X.1996.tb00037.x
   GRATTAN SR, 1985, PLANT SOIL, V85, P3, DOI 10.1007/BF02197795
   Gu XM, 2012, ACTA DIABETOL, V49, P185, DOI 10.1007/s00592-010-0184-6
   Gullo M, 2014, PROCESS BIOCHEM, V49, P1571, DOI 10.1016/j.procbio.2014.07.003
   HANSON AD, 1982, PLANT PHYSIOL, V70, P1191, DOI 10.1104/pp.70.4.1191
   Hattori R, 2011, J AGR FOOD CHEM, V59, P9049, DOI 10.1021/jf200227e
   Hattori R, 2010, J AGR FOOD CHEM, V58, P7115, DOI 10.1021/jf100406y
   Hsieh CW, 2013, IND CROP PROD, V50, P904, DOI 10.1016/j.indcrop.2013.08.014
   Ji C, 2003, GASTROENTEROLOGY, V124, P1488, DOI 10.1016/S0016-5085(03)00276-2
   Jimenez-Hornero JE, 2009, BIOCHEM ENG J, V45, P1, DOI 10.1016/j.bej.2009.01.009
   Johnston Carol S, 2006, MedGenMed, V8, P61
   Ko WC, 2013, FOOD BIOPROCESS TECH, V6, P2202, DOI 10.1007/s11947-011-0766-5
   KUSTER BFM, 1990, STARCH-STARKE, V42, P314, DOI 10.1002/star.19900420808
   LANDFALD B, 1986, J BACTERIOL, V165, P849, DOI 10.1128/jb.165.3.849-855.1986
   Liu DR, 2004, FOOD REV INT, V20, P407, DOI 10.1081/LFRI-200033460
   Liu Y., 2015, CHIN J MAGN RESONANC
   Lopez EF, 1996, J CHROMATOGR SCI, V34, P254, DOI 10.1093/chromsci/34.5.254
   Lu ZM, 2011, INT J FOOD SCI TECH, V46, P1508, DOI 10.1111/j.1365-2621.2011.02649.x
   Marin RN, 2002, J CHROMATOGR A, V967, P261, DOI 10.1016/S0021-9673(02)00786-0
   Mato I, 2005, FOOD RES INT, V38, P1175, DOI 10.1016/j.foodres.2005.04.007
   Mejias RC, 2002, J CHROMATOGR A, V953, P7, DOI 10.1016/S0021-9673(02)00122-X
   Oscarsson M, 1996, J CEREAL SCI, V24, P161, DOI 10.1006/jcrs.1996.0049
   PIOTTO M, 1992, J BIOMOL NMR, V2, P661, DOI 10.1007/BF02192855
   Pizarro C, 2008, ANAL CHIM ACTA, V608, P38, DOI 10.1016/j.aca.2007.12.006
   REMAUD G, 1992, FRESEN J ANAL CHEM, V342, P457, DOI 10.1007/BF00322207
   RINALDI G, 1974, BIOMED MASS SPECTROM, V1, P412, DOI 10.1002/bms.1200010608
   Romano P, 2003, INT J FOOD MICROBIOL, V86, P169, DOI 10.1016/S0168-1605(03)00290-3
   Saito T, 2004, METROLOGIA, V41, P213, DOI 10.1088/0026-1394/41/3/015
   Savorani F., 2009, J MAGN RESON, V202, P190
   SHAFIZAD.F, 1973, CARBOHYD RES, V29, P113, DOI 10.1016/S0008-6215(00)82074-1
   SKLENAR V, 1993, J MAGN RESON SER A, V102, P241, DOI 10.1006/jmra.1993.1098
   Solieri Lisa, 2009, P1, DOI 10.1007/978-88-470-0866-3_1
   Soyer Y, 2003, J FOOD COMPOS ANAL, V16, P629, DOI 10.1016/S0889-1575(03)00065-6
   Thomas F, 2009, ANAL CHIM ACTA, V649, P98, DOI 10.1016/j.aca.2009.07.014
   THOMAS KC, 1994, APPL ENVIRON MICROB, V60, P1519
   Torgrip RJO, 2006, METABOLOMICS, V2, P1, DOI 10.1007/s11306-005-0013-z
   Tripathi SB, 2007, BIOL PLANTARUM, V51, P110, DOI 10.1007/s10535-007-0022-z
   Veselkov KA, 2009, ANAL CHEM, V81, P56, DOI 10.1021/ac8011544
   Vonach R, 1998, J CHROMATOGR A, V824, P159, DOI 10.1016/S0021-9673(98)00570-6
   WILLKER W, 1993, MAGN RESON CHEM, V31, P287, DOI 10.1002/mrc.1260310315
   Yamada K, 2002, RAPID COMMUN MASS SP, V16, P1059, DOI 10.1002/rcm.678
   Ye YF, 2013, J AGR FOOD CHEM, V61, P8356, DOI 10.1021/jf402749a
   Yu YJ, 2012, J I BREWING, V118, P133, DOI 10.1002/jib.20
   Zhang HJ, 2009, MOL BREEDING, V23, P289, DOI 10.1007/s11032-008-9233-z
   Zhang QY, 2006, SENSOR ACTUAT B-CHEM, V119, P538, DOI 10.1016/j.snb.2006.01.007
   Zhang W, 2013, DIGEST DIS SCI, V58, P3198, DOI 10.1007/s10620-013-2775-x
NR 73
TC 1
Z9 1
U1 2
U2 36
PU WILEY-V C H VERLAG GMBH
PI WEINHEIM
PA POSTFACH 101161, 69451 WEINHEIM, GERMANY
SN 1001-604X
EI 1614-7065
J9 CHINESE J CHEM
JI Chin. J. Chem.
PD NOV
PY 2016
VL 34
IS 11
BP 1183
EP 1193
DI 10.1002/cjoc.201600365
PG 11
WC Chemistry, Multidisciplinary
SC Chemistry
GA EC9OG
UT WOS:000388473300017
DA 2019-07-15
ER

PT J
AU Shields, LBE
   Rolf, CM
   Hunsaker, JC
AF Shields, Lisa B. E.
   Rolf, Cristin M.
   Hunsaker, John C., III
TI Sudden death due to forced ingestion of vinegar
SO FORENSIC SCIENCE INTERNATIONAL
LA English
DT Article
DE Forensic science; Forensic pathology; Vinegar; Acetic acid; Ingestion;
   Sudden death; Homicide
ID CONCENTRATED ACETIC-ACID
AB Vinegar is a clear colorless liquid that commercially consists of 5% acetic acid. It has numerous benefits in everyday use, including culinary, medical, and cleaning. The ingestion of concentrated acetic acid is strongly discouraged and may have detrimental consequences, such as acute pancreatitis, disseminated intravascular coagulopathy, gastric and hepatic complications, upper airway obstruction, or death.
   We report the first case in the literature of a 5-year-old boy who experienced a sudden death due to ingestion of distilled white vinegar. The manner was homicide. There was evidence of nonfatal blunt force impacts of the head, trunk, and extremities. A pungent aromatic odor of the viscera, gastric/small bowel contents, and cranial cavity was noted at autopsy. A dusky gray discoloration of the gastric mucosa, small bowel, and pancreas was observed.
   Forensic pathologists should consider ingestion of vinegar when confronted with a compelling history as well as an aromatic odor suggesting vinegar and dusky gray discoloration of the gastric mucosa and small bowel. While vinegar is a common household item and has several advantages, it may prove fatal if ingested in large quantities. (C) 2016 Elsevier Ireland Ltd. All rights reserved.
C1 [Shields, Lisa B. E.] Norton Neurosci Inst, Louisville, KY USA.
   [Rolf, Cristin M.] State Med Examiner Off, Anchorage, AK USA.
   [Rolf, Cristin M.; Hunsaker, John C., III] Off Associate Chief Med Examiner, Frankfort, KY USA.
   [Hunsaker, John C., III] Univ Kentucky, Coll Med, Dept Pathol & Lab Med, Lexington, KY USA.
RP Shields, LBE (reprint author), 210 East Gray St,Suite 1102, Louisville, KY 40202 USA.
EM LBES@earthlink.net; Cristin.Rolf@alaska.gov; John.Hunsakeriii@uky.edu
CR Bergenfeldt M, 1996, PANCREAS, V12, P207, DOI 10.1097/00006676-199603000-00018
   Byrne P., PREGNANT MUM OF 5 DI
   Chen MS, 2000, NATURE, V403, P434, DOI 10.1038/35000219
   Chen P.C., 1991, CHIN J GASTROENTEROL, V8, P139
   Chung C. H., 2002, Hong Kong Medical Journal, V8, P365
   Earthclinic, 2016, APPL CID VIN HLTH WE
   Johnston Carol S, 2006, MedGenMed, V8, P61
   Johnston Carol S, 2009, Diabetes Res Clin Pract, V84, pe15, DOI 10.1016/j.diabres.2009.02.005
   Johnston CS, 2004, DIABETES CARE, V27, P281, DOI 10.2337/diacare.27.1.281
   JURIM O, 1993, ACTA HAEMATOL-BASEL, V89, P204
   Kamijo Y, 2000, ARCH PATHOL LAB MED, V124, P127
   Karagozian R, 2010, ENDOSCOPY, V42, pE99, DOI 10.1055/s-0029-1215411
   KAWAMATA M, 1994, J TOXICOL-CLIN TOXIC, V32, P333, DOI 10.3109/15563659409017970
   Kegley J., BOY 5 DIES INGESTING
   Kim SJ, 2007, J COMPUT ASSIST TOMO, V31, P564, DOI 10.1097/01.rct.0000284389.53202.f8
   Klunklin K, 1976, J Med Assoc Thai, V59, P26
   Mas A, 2014, SCI WORLD J, DOI 10.1155/2014/394671
   Mercola J.M., 2012, SIMPLE TRICK REMOVES
   Tibballs J, 2006, ANAESTH INTENS CARE, V34, P379, DOI 10.1177/0310057X0603400313
   White AM, 2007, DIABETES CARE, V30, P2814, DOI 10.2337/dc07-1062
   WILLICH SN, 1993, CIRCULATION, V87, P1442, DOI 10.1161/01.CIR.87.5.1442
   Yeshayahu Y, 2010, AM J EMERG MED, V28, P534, DOI 10.1016/j.ajem.2010.03.018
NR 22
TC 1
Z9 1
U1 1
U2 6
PU ELSEVIER IRELAND LTD
PI CLARE
PA ELSEVIER HOUSE, BROOKVALE PLAZA, EAST PARK SHANNON, CO, CLARE, 00000,
   IRELAND
SN 0379-0738
EI 1872-6283
J9 FORENSIC SCI INT
JI Forensic Sci.Int.
PD SEP
PY 2016
VL 266
BP E23
EP E26
DI 10.1016/j.forsciint.2016.06.031
PG 4
WC Medicine, Legal
SC Legal Medicine
GA EA1EF
UT WOS:000386334600006
PM 27421692
DA 2019-07-15
ER
