# Supplementary material for: Knowledge Domain and Emerging Trends in Vinegar Research: A Bibliometric Review of the Literature from WoSCC
Source: Foods. 2020 Feb 10;9(2):166. doi: 10.3390/foods9020166 (PMC7074530; doi:10.3390/foods9020166)
Supplement: Supplementary file 1 [file foods-09-00166-s001.zip › Supplementary files/Supplementary Material/WoSCC dataset for CiteSpace/data/download2016_4x5unique.txt]

PT J
AU Kanouchi, H
   Kakimoto, T
   Nakano, H
   Suzuki, M
   Nakai, Y
   Shiozaki, K
   Akikoka, K
   Otomaru, K
   Nagano, M
   Matsumoto, M
AF Kanouchi, Hiroaki
   Kakimoto, Toshiaki
   Nakano, Hideya
   Suzuki, Masahiro
   Nakai, Yuji
   Shiozaki, Kazuhiro
   Akikoka, Kohei
   Otomaru, Konosuke
   Nagano, Masanobu
   Matsumoto, Mitsuharu
TI The Brewed Rice Vinegar Kurozu Increases HSPA1A Expression and
   Ameliorates Cognitive Dysfunction in Aged P8 Mice
SO PLOS ONE
LA English
DT Article
ID ALZHEIMERS-DISEASE; UNPOLISHED RICE; SAMP8 MOUSE; MODEL
AB Kurozu is a traditional Japanese rice vinegar. During fermentation and aging of the Kurozu liquid in an earthenware jar over 1 year, a solid residue called Kurozu Moromi is produced. In the present study, we evaluated whether concentrated Kurozu or Kurozu Moromi could ameliorate cognitive dysfunction in the senescence-accelerated P8 mouse. Senescence-accelerated P8 mice were fed 0.25%(w/w) concentrated Kurozu or 0.5% (w/w) Kurozu Moromi for 4 or 25 weeks. Kurozu suppressed cognitive dysfunction and amyloid accumulation in the brain, while Kurozu Moromi showed a tendency to ameliorate cognitive dysfunction, but the effect was not significant. We hypothesize that concentrated Kurozu has an antioxidant effect; however, the level of lipid peroxidation in the brain did not differ in senescence-accelerated P8 mice. DNA microarray analysis indicated that concentrated Kurozu increased HSPA1A mRNA expression, a protein that prevents protein misfolding and aggregation. The increase in HSPA1A expression by Kurozu was confirmed using quantitative real-time PCR and immunoblotting methods. The suppression of amyloid accumulation by concentrated Kurozu may be associated with HSPA1A induction. However, concentrated Kurozu could not increase HSPA1A expression in mouse primary neurons, suggesting it may not directly affect neurons.
C1 [Kanouchi, Hiroaki; Kakimoto, Toshiaki; Nakano, Hideya; Suzuki, Masahiro] Kagoshima Univ, Dept Vet Pathobiol, Joint Fac Vet Med, Kagoshima 890, Japan.
   [Nakai, Yuji] Hirosaki Univ, Inst Food Sci, Aomori, Japan.
   [Shiozaki, Kazuhiro] Kagoshima Univ, Fac Fisheries, Kagoshima 890, Japan.
   [Akikoka, Kohei] Kagoshima Univ, Dept Vet Histopathol, Joint Fac Vet Med, Kagoshima 890, Japan.
   [Otomaru, Konosuke] Kagoshima Univ, Ctr Vet Clin, Joint Fac Vet Med, Kagoshima 890, Japan.
   [Nagano, Masanobu] Sakamoto Kurozu Inc, Uenosono Cho, Kagoshima, Japan.
   [Matsumoto, Mitsuharu] Kagoshima Univ, Dept Vet Anat, Joint Fac Vet Med, Kagoshima 890, Japan.
RP Kanouchi, H (reprint author), Kagoshima Univ, Dept Vet Pathobiol, Joint Fac Vet Med, Kagoshima 890, Japan.
EM kano@agri.kagoshima-u.ac.jp
RI NAKAI, Yuji/G-3433-2014
OI NAKAI, Yuji/0000-0002-2458-3875; Kanouchi, Hiroaki/0000-0002-1023-1502
CR Moneim AEA, 2015, CURR ALZHEIMER RES, V12, P335, DOI 10.2174/1567205012666150325182702
   Bobkova NV, 2014, J ALZHEIMERS DIS, V38, P425, DOI 10.3233/JAD-130779
   Breitling R, 2004, FEBS LETT, V573, P83, DOI 10.1016/j.febslet.2004.07.055
   Chang X, 2015, EXP CELL RES, V334, P136, DOI 10.1016/j.yexcr.2015.04.004
   Edgar R, 2002, NUCLEIC ACIDS RES, V30, P207, DOI 10.1093/nar/30.1.207
   Gang BZ, 2011, BRAIN RES, V1389, P183, DOI 10.1016/j.brainres.2011.03.039
   Hardy J, 2002, SCIENCE, V297, P353, DOI 10.1126/science.1072994
   Ikeda A, 2015, J FOOD PROCESS PRES, V39, P107, DOI 10.1111/jfpp.12210
   Irizarry RA, 2003, BIOSTATISTICS, V4, P249, DOI 10.1093/biostatistics/4.2.249
   Leak RK, 2014, J CELL COMMUN SIGNAL, V8, P293, DOI 10.1007/s12079-014-0243-9
   Markowska AL, 1998, PHYSIOL BEHAV, V64, P15, DOI 10.1016/S0031-9384(98)00011-0
   MORRIS R, 1984, J NEUROSCI METH, V11, P47, DOI 10.1016/0165-0270(84)90007-4
   Nanda K, 2004, J EXP CLIN CANC RES, V23, P69
   Nishidai S, 2000, BIOSCI BIOTECH BIOCH, V64, P1909, DOI 10.1271/bbb.64.1909
   Pallas M., 2012, ISRN CELL BIOL
   Rege SD, 2014, FRONT AGING NEUROSCI, V6, DOI 10.3389/fnagi.2014.00218
   Repalli J, 2015, DRUG DES DEV THER, V9, P321, DOI 10.2147/DDDT.S72165
   ROY AK, 1983, J BIOL CHEM, V258, P123
   Shizuma T, 2011, DIGEST DIS SCI, V56, P1387, DOI 10.1007/s10620-010-1432-x
   Suyama T, 2012, PLOS ONE, V7, DOI 10.1371/journal.pone.0029483
   Zheng JD, 2009, J NEUROL SCI, V287, P188, DOI 10.1016/j.jns.2009.07.027
NR 21
TC 0
Z9 0
U1 0
U2 14
PU PUBLIC LIBRARY SCIENCE
PI SAN FRANCISCO
PA 1160 BATTERY STREET, STE 100, SAN FRANCISCO, CA 94111 USA
SN 1932-6203
J9 PLOS ONE
JI PLoS One
PD MAR 4
PY 2016
VL 11
IS 3
AR e0150796
DI 10.1371/journal.pone.0150796
PG 12
WC Multidisciplinary Sciences
SC Science & Technology - Other Topics
GA DG0FG
UT WOS:000371739400051
PM 26943920
OA DOAJ Gold, Green Published
DA 2019-07-15
ER

PT J
AU Pinu, FR
   de Carvalho-Silva, S
   Uetanabaro, APT
   Villas-Boas, SG
AF Pinu, Farhana R.
   de Carvalho-Silva, Samuel
   Trovatti Uetanabaro, Ana Paula
   Villas-Boas, Silas G.
TI Vinegar Metabolomics: An Explorative Study of Commercial Balsamic
   Vinegars Using Gas Chromatography-Mass Spectrometry
SO METABOLITES
LA English
DT Article
DE metabolomics; metabolite profiling; amino acids; organic acids; fatty
   acids; aroma compounds; geographic indication
ID GC-MS; REGGIO-EMILIA; LIQUID-CHROMATOGRAPHY; VOLATILE COMPOUNDS; QUALITY
   VINEGARS; ORGANIC-ACIDS; MODENA; IDENTIFICATION; EXTRACTION; GLUCOSE
AB Balsamic vinegar is a popular food condiment produced from cooked grape must by two successive fermentation (anaerobic and aerobic) processes. Although many studies have been performed to determine the composition of major metabolites, including sugars and aroma compounds, no study has been undertaken yet to characterize the comprehensive metabolite composition of balsamic vinegars. Here, we present the first metabolomics study of commercial balsamic vinegars by gas chromatography coupled to mass spectrometry (GC-MS). The combination of three GC-MS methods allowed us to detect >1500 features in vinegar samples, of which 123 metabolites were accurately identified, including 25 amino acids, 26 carboxylic acids, 13 sugars and sugar alcohols, four fatty acids, one vitamin, one tripeptide and over 47 aroma compounds. Moreover, we identified for the first time in vinegar five volatile metabolites: acetin, 2-methylpyrazine, 2-acetyl-1-pyroline, 4-anisidine and 1,3-diacetoxypropane. Therefore, we demonstrated the capability of metabolomics for detecting and identifying large number of metabolites and some of them could be used to distinguish vinegar samples based on their origin and potentially quality.
C1 [Pinu, Farhana R.] New Zealand Inst Plant & Food Res Ltd, Private Bag 92169, Auckland 1142, New Zealand.
   [de Carvalho-Silva, Samuel] State Univ Feira de Santana, Dept Biol Sci, BR-44036900 Feira De Santana, Brazil.
   [de Carvalho-Silva, Samuel] Minist Educ Brazil, CAPES Fdn, BR-70040020 Brasilia, DF, Brazil.
   [Trovatti Uetanabaro, Ana Paula] Univ Estadual Santa Cruz, Dept Biol Sci, Agroind Microbiol Lab, BR-45662900 Ilheus, Brazil.
   [Villas-Boas, Silas G.] Univ Auckland, Sch Biol Sci, Private Bag 92019, Auckland 1010, New Zealand.
RP Pinu, FR (reprint author), New Zealand Inst Plant & Food Res Ltd, Private Bag 92169, Auckland 1142, New Zealand.
EM Farhana.Pinu@plantandfood.co.nz; samuelmicrobiologia@gmail.com;
   aptuetanabaro@gmail.com; s.villas-boas@auckland.ac.nz
RI ; Pinu, Farhana/Q-8308-2017
OI Villas-Boas, Silas/0000-0003-0148-5882; Pinu,
   Farhana/0000-0002-0180-9341; de Carvalho-Silva,
   Samuel/0000-0002-9453-1501
FU New Zealand Institute for Plant and Food Research (PFR) Limited
FX The funding of this project was provided by New Zealand Institute for
   Plant and Food Research (PFR) Limited. We thank Publishing Office of PFR
   for their help with proofreading.
CR Aggio R, 2011, BIOINFORMATICS, V27, P2316, DOI 10.1093/bioinformatics/btr379
   Caligiani A, 2007, ANAL CHIM ACTA, V585, P110, DOI 10.1016/j.aca.2006.12.016
   Caligiani A, 2007, J AGR FOOD CHEM, V55, P7810, DOI 10.1021/jf071206n
   Cerezo AB, 2010, J FOOD COMPOS ANAL, V23, P175, DOI 10.1016/j.jfca.2009.08.008
   Chinnici F, 2003, J CHROMATOGR SCI, V41, P305, DOI 10.1093/chromsci/41.6.305
   Chinnici F, 2016, J SCI FOOD AGR, V96, P3762, DOI 10.1002/jsfa.7566
   Chinnici F, 2009, J AGR FOOD CHEM, V57, P4784, DOI 10.1021/jf804005w
   Cirlini M, 2011, FOOD CHEM, V124, P1678, DOI 10.1016/j.foodchem.2010.07.065
   Cirlini M, 2009, FOOD CHEM, V112, P51, DOI 10.1016/j.foodchem.2008.05.037
   Cocchi M, 2006, TALANTA, V69, P1166, DOI 10.1016/j.talanta.2005.12.032
   Cocchi M, 2002, J AGR FOOD CHEM, V50, P5255, DOI 10.1021/jf020155l
   Consonni R, 2008, TALANTA, V75, P765, DOI 10.1016/j.talanta.2007.12.005
   Costa ICR, 2013, J FLOW CHEM, V3, P41, DOI 10.1556/JFC-D-13-00001
   Daglia M, 2013, J FOOD COMPOS ANAL, V31, P67, DOI 10.1016/j.jfca.2013.05.002
   Dunn WB, 2008, J CHROMATOGR B, V871, P288, DOI 10.1016/j.jchromb.2008.03.021
   Dunn WB, 2013, METABOLOMICS, V9, pS44, DOI 10.1007/s11306-012-0434-4
   Guerrero ED, 2008, J SEP SCI, V31, P3030, DOI 10.1002/jssc.200800307
   Falcone PM, 2007, J FOOD ENG, V80, P234, DOI 10.1016/j.jfoodeng.2006.05.023
   Giordano L, 2003, J CHROMATOGR A, V1017, P141, DOI 10.1016/j.chroma.2003.08.029
   Giudici P, 2009, ADV FOOD NUTR RES, V58, P137, DOI 10.1016/S1043-4526(09)58004-7
   Greco E, 2013, INT J FOOD SCI TECH, V48, P114, DOI 10.1111/j.1365-2621.2012.03166.x
   Gullo M, 2006, INT J FOOD MICROBIOL, V106, P209, DOI 10.1016/j.ijfoodmicro.2005.06.024
   Hillmann H, 2012, J AGR FOOD CHEM, V60, P9974, DOI 10.1021/jf3033705
   Johnston CS, 2013, J FUNCT FOODS, V5, P2007, DOI 10.1016/j.jff.2013.08.003
   Krishnakumar V, 2009, SPECTROCHIM ACTA A, V72, P743, DOI 10.1016/j.saa.2008.11.012
   Liatist S, 2010, EUR J CLIN NUTR, V64, P727, DOI 10.1038/ejcn.2010.89
   Marrufo-Curtido A, 2012, LWT-FOOD SCI TECHNOL, V47, P332, DOI 10.1016/j.lwt.2012.01.028
   Masino F, 2005, FOOD CHEM, V92, P673, DOI 10.1016/j.foodchem.2004.08.029
   Mo ZW, 2015, RICE, V8, DOI 10.1186/s12284-015-0040-y
   Paglia G, 2014, ANAL CHEM, V86, P3985, DOI 10.1021/ac500405x
   Petsiou EI, 2014, NUTR REV, V72, P651, DOI 10.1111/nure.12125
   Pinu FR, 2014, METABOLOMICS, V10, P556, DOI 10.1007/s11306-013-0615-9
   Plessi M, 2006, J FOOD COMPOS ANAL, V19, P49, DOI 10.1016/J.JFCA.2004.10.008
   Sanarico D, 2003, J LIQ CHROMATOGR R T, V26, P2177, DOI 10.1081/JLC-120022402
   Skogerson K, 2009, J AGR FOOD CHEM, V57, P6899, DOI 10.1021/jf9019322
   Smart KF, 2010, NAT PROTOC, V5, P1709, DOI 10.1038/nprot.2010.108
   Tagliazucchi D, 2008, EUR FOOD RES TECHNOL, V227, P835, DOI 10.1007/s00217-007-0794-6
   Villas-Boas SG, 2006, ANAL BIOCHEM, V349, P297, DOI 10.1016/j.ab.2005.11.019
   Villas-Boas SG, 2005, MASS SPECTROM REV, V24, P613, DOI 10.1002/mas.20032
   Villas-Boas Silas G., 2007, V18, P11, DOI 10.1007/4735_2007_0217
   Wu D, 2013, TOHOKU J EXP MED, V230, P17, DOI 10.1620/tjem.230.17
   Xia JG, 2015, NUCLEIC ACIDS RES, V43, pW251, DOI 10.1093/nar/gkv380
NR 45
TC 12
Z9 12
U1 1
U2 12
PU MDPI
PI BASEL
PA ST ALBAN-ANLAGE 66, CH-4052 BASEL, SWITZERLAND
SN 2218-1989
J9 METABOLITES
JI Metabolites
PD SEP
PY 2016
VL 6
IS 3
AR UNSP 22
DI 10.3390/metabo6030022
PG 15
WC Biochemistry & Molecular Biology
SC Biochemistry & Molecular Biology
GA DX3HV
UT WOS:000384265100003
PM 27455339
OA DOAJ Gold, Green Published
DA 2019-07-15
ER

PT J
AU Na, LX
   Chu, X
   Jiang, S
   Li, CJ
   Li, G
   He, Y
   Liu, YX
   Li, Y
   Sun, CH
AF Na, Lixin
   Chu, Xia
   Jiang, Shuo
   Li, Chunjuan
   Li, Gang
   He, Ying
   Liu, Yuanxiu
   Li, Ying
   Sun, Changhao
TI Vinegar decreases blood pressure by down-regulating AT1R expression via
   the AMPK/PGC-1 alpha/PPAR gamma pathway in spontaneously hypertensive
   rats
SO EUROPEAN JOURNAL OF NUTRITION
LA English
DT Article
DE AMPK; Angiotensin II type 1 receptor; Blood pressure; Vinegar
ID ACTIVATED-RECEPTOR-GAMMA; RED WINE VINEGAR; ACETIC-ACID; COACTIVATOR;
   VASODILATOR; BEVERAGE; ACETATE; TISSUES; CELLS; LIVER
AB Vinegar has been reported to lower blood pressure, but its mechanism is unclear. This study explored whether vinegar plays antihypertensive effect by activating AMP-activated protein kinase (AMPK) pathway.
   Male spontaneously hypertensive rats (SHRs) were assigned to vinegar, acetic acid, nifedipine, nifedipine + vinegar, or distilled water by oral gavage for 8 weeks. Blood and aortas were analyzed for biochemical indices and protein expression levels. Sv40-transformed aortic rat endothelia cell line (SVAREC) cells were treated with acetate at different doses for 24 h; protein expression levels were assessed.
   Vinegar and acetic acid decreased blood pressure in SHRs on weeks 6 and 8, and nifedipine + vinegar had a better effect on blood pressure control than vinegar or nifedipine alone. Vinegar and acetic acid could decrease serum renin and angiotensin-converting enzyme (ACE) activities, angiotensin II and aldosterone concentrations in SHRs. Vinegar and acetic acid also increased AMP/ATP ratios and expression levels of pAMPK, PPAR gamma coactivator-1 alpha (PGC-1 alpha), and PPAR gamma while inhibited angiotensin II type 1 receptor (AT1R) expression in SHRs. The changes in these protein expressions were also found in SVAREC cells treated with 200 or 400 mu mol/L acetate. In the presence of AMPK inhibitor or PGC-1 alpha small interfering RNA, the effects of acetate on their downstream protein expression in SVAREC cells were abolished, respectively.
   Vinegar activates AMPK by increasing AMP/ATP ratios, thereby increases PGC-1 alpha and PPAR gamma expressions, and inhibits AT1R expression in SHRs. Acetic acid is responsible for the antihypertensive effects of vinegar. There is a joint effect between vinegar and nifedipine in blood pressure control.
C1 [Na, Lixin; Chu, Xia; Jiang, Shuo; Li, Chunjuan; He, Ying; Li, Ying; Sun, Changhao] Harbin Med Univ, Coll Publ Hlth, Dept Nutr & Food Hyg, 157 Baojian Rd, Harbin 150081, Heilongjiang Pr, Peoples R China.
   [Li, Gang] Harbin Med Univ, Affiliated Hosp 2, Dept Surg, 157 Baojian Rd, Harbin 150081, Heilongjiang Pr, Peoples R China.
   [Liu, Yuanxiu] Harbin Med Univ, Affiliated Hosp 2, Dept Pediat, 157 Baojian Rd, Harbin 150081, Heilongjiang Pr, Peoples R China.
RP Li, Y; Sun, CH (reprint author), Harbin Med Univ, Coll Publ Hlth, Dept Nutr & Food Hyg, 157 Baojian Rd, Harbin 150081, Heilongjiang Pr, Peoples R China.
EM liying_helen@163.com; changhaosun2002@163.com
FU National Natural Science Foundation of China [81202188, 81202191]; 12th
   China Five-Year Scientific and Technical Plan [2012BAI02B00];
   Postdoctoral Science Foundation [2013T60393]; Wu Liande foundation of
   Harbin Medical University [WLD-QN1406]; Key Lab Found from the
   Department of Education of Heilongjiang Province [YYKFKT1210]
FX This study was supported by the National Natural Science Foundation of
   China (No. 81202188, 81202191), 12th China Five-Year Scientific and
   Technical Plan (No. 2012BAI02B00), Postdoctoral Science Foundation (No.
   2013T60393), Wu Liande foundation of Harbin Medical University
   (WLD-QN1406), and the Key Lab Found from the Department of Education of
   Heilongjiang Province (YYKFKT1210).
CR Bokarev I N, 2013, Klin Med (Mosk), V91, P4
   Burns KA, 2007, BBA-MOL CELL BIOL L, V1771, P952, DOI 10.1016/j.bbalip.2007.04.018
   Cao LQ, 2007, ACTA PHARMACOL SIN, V28, P879, DOI 10.1111/j.1745-7254.2007.00571.x
   Diep QN, 2002, CIRCULATION, V105, P2296, DOI 10.1161/01.CIR.0000016049.86468.23
   Entani E, 1998, J FOOD PROTECT, V61, P953, DOI 10.4315/0362-028X-61.8.953
   Fushimi T, 2006, BRIT J NUTR, V95, P916, DOI 10.1079/BJN20061740
   Fushimi T, 2001, J NUTR, V131, P1973
   Girgih AT, 2014, EUR J NUTR, V53, P1237, DOI 10.1007/s00394-013-0625-4
   Herichova I, 2013, Endocr Regul, V47, P39
   Honsho S, 2005, BIOL PHARM BULL, V28, P1208, DOI 10.1248/bpb.28.1208
   Imayama I, 2006, CARDIOVASC RES, V72, P184, DOI 10.1016/j.cardiores.2006.07.014
   John ME, 2007, AHRQ COMP EFFECTIVEN
   Johnston Carol S, 2009, Diabetes Res Clin Pract, V84, pe15, DOI 10.1016/j.diabres.2009.02.005
   Johnston CS, 2004, DIABETES CARE, V27, P281, DOI 10.2337/diacare.27.1.281
   Kearney PM, 2005, LANCET, V365, P217, DOI 10.1016/S0140-6736(05)17741-1
   Ketsawatsomkron P, 2010, J BIOL CHEM, V285, P9311, DOI 10.1074/jbc.R109.025031
   Kishi M, 1999, BIOSCI BIOTECH BIOCH, V63, P905, DOI 10.1271/bbb.63.905
   Kondo S, 2001, BIOSCI BIOTECH BIOCH, V65, P2690, DOI 10.1271/bbb.65.2690
   Krzesinski J-M, 2012, Rev Med Liege, V67, P279
   Leibowitz A, 2014, EUR J NUTR, V53, P973, DOI 10.1007/s00394-013-0601-z
   Mallat SG, 2013, INTEGR BLOOD PRESS C, V6, P69, DOI 10.2147/IBPC.S33985
   Ostman E, 2005, EUR J CLIN NUTR, V59, P983, DOI 10.1038/sj.ejcn.1602197
   Puigserver P, 1998, CELL, V92, P829, DOI 10.1016/S0092-8674(00)81410-5
   Puigserver P, 2003, ENDOCR REV, V24, P78, DOI 10.1210/er.2002-0012
   Sakakibara S, 2010, BIOSCI BIOTECH BIOCH, V74, P1055, DOI 10.1271/bbb.90953
   Shishehbor F, 2008, Pak J Biol Sci, V11, P2634, DOI 10.3923/pjbs.2008.2634.2638
   Taira N, 2006, DRUGS, V66, P1, DOI 10.2165/00003495-200666991-00002
   Takahara A, 2005, BIOL PHARM BULL, V28, P754, DOI 10.1248/bpb.28.754
   Yamashita H, 2001, BBA-MOL CELL BIOL L, V1532, P79, DOI 10.1016/S1388-1981(01)00117-2
   Yamashita H, 2009, BIOSCI BIOTECH BIOCH, V73, P570, DOI 10.1271/bbb.80634
   Zhao Xiu-li, 2006, Zhonghua Yi Xue Za Zhi, V86, P1148
NR 31
TC 0
Z9 2
U1 2
U2 17
PU SPRINGER HEIDELBERG
PI HEIDELBERG
PA TIERGARTENSTRASSE 17, D-69121 HEIDELBERG, GERMANY
SN 1436-6207
EI 1436-6215
J9 EUR J NUTR
JI Eur. J. Nutr.
PD APR
PY 2016
VL 55
IS 3
BP 1245
EP 1253
DI 10.1007/s00394-015-0937-7
PG 9
WC Nutrition & Dietetics
SC Nutrition & Dietetics
GA DJ3NS
UT WOS:000374112900033
PM 26476634
DA 2019-07-15
ER

PT J
AU Bostrom-Einarsson, L
   Rivera-Posada, J
AF Bostroem-Einarsson, Lisa
   Rivera-Posada, Jairo
TI Controlling outbreaks of the coral-eating crown-of-thorns starfish using
   a single injection of common household vinegar
SO CORAL REEFS
LA English
DT Article
DE COTS; Acanthaster planci; Control; Injection; Vinegar; Acetic acid
ID GREAT-BARRIER-REEF; ACANTHASTER-PLANCI; HABITAT DEGRADATION; SEA STAR;
   DAMSELFISHES; COMPETITION; PREDATION; DECLINE; COVER
AB Outbreaks of the destructive coral-eating crown-of-thorns starfish, Acanthaster planci, present a considerable threat to coral reefs worldwide, and mitigating their impact has proven challenging. The most effective methods to control A. planci require injecting individual starfish with lethal chemicals. While some of these are highly effective, their administration often requires permits, training and access to specialised equipment. We aimed to identify a widely available and highly efficient alternative. We discovered that common household vinegar is lethal to A. planci individuals when injected at the base of one their arms. A single injection of 25 ml vinegar induced functional mortality in < 24 h and 100 % mortality in < 48 h. These results demonstrate that vinegar is an effective alternative to currently used chemicals. Vinegar is a viable alternative in the toolkit of methods that can control and eradicate local outbreaks of COTS on coral reefs.
C1 [Bostroem-Einarsson, Lisa; Rivera-Posada, Jairo] James Cook Univ, ARC Ctr Excellence Coral Reef Studies, Townsville, Qld 4811, Australia.
   [Bostroem-Einarsson, Lisa] James Cook Univ, Coll Marine & Environm Sci, Townsville, Qld 4811, Australia.
   [Rivera-Posada, Jairo] Univ Antioquia, Environm Corp, Medellin, Colombia.
RP Bostrom-Einarsson, L (reprint author), James Cook Univ, ARC Ctr Excellence Coral Reef Studies, Townsville, Qld 4811, Australia.; Bostrom-Einarsson, L (reprint author), James Cook Univ, Coll Marine & Environm Sci, Townsville, Qld 4811, Australia.
EM lisa.bostromeinarsson@my.jcu.edu.au
RI Bostrom-Einarsson, Lisa/B-5436-2015
OI Bostrom-Einarsson, Lisa/0000-0003-4814-9552
FU Mahonia na Dari Research Centre, PNG; Ian Potter Foundation 50th
   Anniversary COTS Control Grant from the Australian Museum's Lizard
   Island Research Station (LIRS); LIRS Postdoctoral Fellowship; COTS
   control Grant from the Australian Research Council; Australian Institute
   of Marine Science
FX The authors are grateful to A. Hoggett and L. Vale for invaluable
   logistical support. C. Aguilar, A. Buck, R. Cornish, J. Eurich, R.
   Streit and L. Vitale provided field assistance. LBE was supported by
   Mahonia na Dari Research Centre, PNG, and by the Ian Potter Foundation
   50th Anniversary COTS Control Grant from the Australian Museum's Lizard
   Island Research Station (LIRS). JRP was supported by a LIRS Postdoctoral
   Fellowship, COTS control Grant from the Australian Research Council and
   Australian Institute of Marine Science.
CR BARNES JOHN H., 1966, AUSTRALIA NATUR HIST, V15, P257
   Birkeland C., 1990, ACANTHASTER PLANCI M
   Bostrom-Einarsson L, 2014, ECOLOGY, V95, P3056
   Bouchon-Navaro Y, 1985, P 5 INT COR REEF S, V5, P427
   Bruno JF, 2007, PLOS ONE, V2, DOI 10.1371/journal.pone.0000711
   CHESHER RH, 1969, SCIENCE, V165, P280, DOI 10.1126/science.165.3890.280
   De'ath G, 2012, P NATL ACAD SCI USA, V109, P17995, DOI 10.1073/pnas.1208909109
   GLYNN PW, 1984, B MAR SCI, V35, P54
   Holbrook SJ, 2002, ECOLOGY, V83, P2855, DOI 10.2307/3072021
   JOHNSON DB, 1990, CORAL REEFS, V9, P167, DOI 10.1007/BF00258231
   Kayal M, 2012, PLOS ONE, V7, DOI 10.1371/journal.pone.0047363
   KBRF, 2012, CROWN OF THORNS STAR
   McCormick MI, 2012, P ROY SOC B-BIOL SCI, V279, P3899, DOI 10.1098/rspb.2012.0854
   Osborne K, 2011, PLOS ONE, V6, DOI 10.1371/journal.pone.0017516
   Pratchett MS, 2014, OCEANOGR MAR BIOL, V52, P133
   Rivera-Posada JA, 2011, DIS AQUAT ORGAN, V97, P85, DOI 10.3354/dao02401
   Rivera-Posada JA, 2011, DIS AQUAT ORGAN, V97, P95, DOI 10.3354/dao02400
   Rivera-Posada Jairo, 2014, Journal of Coastal Life Medicine, V2, P99
   Rivera-Posada J, 2014, OCEAN COAST MANAGE, V102, P383, DOI 10.1016/j.ocecoaman.2014.08.014
   Rivera-Posada J, 2013, MAR POLLUT BULL, V75, P133, DOI 10.1016/j.marpolbul.2013.07.053
   Wittmann AC, 2013, NAT CLIM CHANGE, V3, P995, DOI 10.1038/NCLIMATE1982
   YAMAGUCHI M, 1986, CORAL REEFS, V5, P23, DOI 10.1007/BF00302168
   Yamamoto T., 2013, NATURALISTAE, V17, P63
NR 23
TC 10
Z9 10
U1 1
U2 74
PU SPRINGER
PI NEW YORK
PA 233 SPRING ST, NEW YORK, NY 10013 USA
SN 0722-4028
EI 1432-0975
J9 CORAL REEFS
JI Coral Reefs
PD MAR
PY 2016
VL 35
IS 1
BP 223
EP 228
DI 10.1007/s00338-015-1351-6
PG 6
WC Marine & Freshwater Biology
SC Marine & Freshwater Biology
GA DE9KE
UT WOS:000370955100021
DA 2019-07-15
ER

PT J
AU Yanagihara, AA
   Wilcox, C
   King, R
   Hurwitz, K
   Castelfranco, AM
AF Yanagihara, Angel A.
   Wilcox, Christie
   King, Rebecca
   Hurwitz, Kikiana
   Castelfranco, Ann M.
TI Experimental Assays to Assess the Efficacy of Vinegar and Other Topical
   First-Aid Approaches on Cubozoan (Alatina alata) Tentacle Firing and
   Venom Toxicity
SO TOXINS
LA English
DT Article
DE jellyfish; venom; sting; first aid; hemolysis; cubozoan; Alatina alata;
   vinegar; Sting No More (TM); copper gluconate
ID JELLYFISH CHIRONEX-FLECKERI; 1ST AID TREATMENT; BOX JELLYFISH;
   PARTIAL-PURIFICATION; STINGS; NEMATOCYSTS; ENVENOMATION; DISCHARGE;
   PHYSALIA; MANAGEMENT
AB Despite the medical urgency presented by cubozoan envenomations, ineffective and contradictory first-aid management recommendations persist. A critical barrier to progress has been the lack of readily available and reproducible envenomation assays that (1) recapitulate live-tentacle stings; (2) allow quantitation and imaging of cnidae discharge; (3) allow primary quantitation of venom toxicity; and (4) employ rigorous controls. We report the implementation of an integrated array of three experimental approaches designed to meet the above-stated criteria. Mechanistically overlapping, yet distinct, the three approaches comprised (1) direct application of test solutions on live tentacles (termed tentacle solution assay, or TSA) with single image-and video-microscopy; (2) spontaneous stinging assay using freshly excised tentacles overlaid on substrate of live human red blood cells suspended in agarose (tentacle blood agarose assays, or TBAA); and (3) a "skin" covered adaptation of TBAA (tentacle skin blood agarose assay, or TSBAA). We report the use and results of these assays to evaluate the efficacy of topical first-aid approaches to inhibit tentacle firing and venom activity. TSA results included the potent stimulation of massive cnidae discharge by alcohols but only moderate induction by urine, freshwater, and "cola" (carbonated soft drink). Although vinegar, the 40-year field standard of first aid for the removal of adherent tentacles, completely inhibited cnidae firing in TSA and TSBAA ex vivo models, the most striking inhibition of both tentacle firing and subsequent venom-induced hemolysis was observed using newly-developed proprietary formulations (Sting No More (TM)) containing copper gluconate, magnesium sulfate, and urea.
C1 [Yanagihara, Angel A.; Wilcox, Christie] Univ Hawaii Manoa, John A Burns Sch Med, Dept Trop Med Med Microbiol & Pharmacol, Honolulu, HI 96822 USA.
   [Yanagihara, Angel A.; King, Rebecca; Hurwitz, Kikiana; Castelfranco, Ann M.] Univ Hawaii Manoa, Sch Ocean & Earth Sci & Technol, Pacific Biosci Res Ctr, Bekesy Lab Neurobiol, Honolulu, HI 96822 USA.
   [Hurwitz, Kikiana] Brigham Young Univ Hawaii, Dept Nat Sci, Honolulu, HI 96717 USA.
RP Yanagihara, AA (reprint author), Univ Hawaii Manoa, John A Burns Sch Med, Dept Trop Med Med Microbiol & Pharmacol, Honolulu, HI 96822 USA.; Yanagihara, AA (reprint author), Univ Hawaii Manoa, Sch Ocean & Earth Sci & Technol, Pacific Biosci Res Ctr, Bekesy Lab Neurobiol, Honolulu, HI 96822 USA.
EM ayanagih@hawaii.edu; wilcoxcl@hawaii.edu; rak62123@hawaii.edu;
   kikiana@go.byuh.edu; castelf@pbrc.hawaii.edu
RI Yanagihara, Angel/O-5664-2016
OI Yanagihara, Angel/0000-0001-6908-8176; Wilcox,
   Christie/0000-0002-7356-2552
FU Department of Defense, Special Operations Command [USSOCOM
   H92222-14-P-0058]; National Institutes of Health [U54NS039406,
   G12RR003061, P20RR016453, R21DA024444]; Victoria S. and Bradley L. Geist
   Foundation of Hawaii Community Foundation [HCF958935, HCF991879,
   20001741, 20011908, 20061497, 20071368, 47031]
FX The authors gratefully acknowledge the technical support of Carolyn
   Wike, Eric Wilcoxon, Aaron Fujimoto, Bertram Weeks and Kelly-Rose
   Lariosa. This work was supported by a contract from the Department of
   Defense, Special Operations Command (USSOCOM H92222-14-P-0058), as well
   as by grants from National Institutes of Health (U54NS039406,
   G12RR003061, P20RR016453, R21DA024444) and the Victoria S. and Bradley
   L. Geist Foundation of Hawaii Community Foundation (HCF958935,
   HCF991879, 20001741, 20011908, 20061497, 20071368 and 47031) (AAY).
CR Aickin M, 1996, AM J PUBLIC HEALTH, V86, P726, DOI 10.2105/AJPH.86.5.726
   ANDERSON PAV, 1987, J EXP BIOL, V133, P215
   Barnes J. H., 1964, Medical Journal of Australia, V1, P897
   Birsa LM, 2010, COMP BIOCHEM PHYS C, V151, P426, DOI 10.1016/j.cbpc.2010.01.007
   Boulware DR, 2006, J TRAVEL MED, V13, P166, DOI 10.1111/j.1708-8305.2006.00036.x
   Brinkman D, 2008, TOXICON, V51, P853, DOI 10.1016/j.toxicon.2007.12.017
   Brotz L, 2012, HYDROBIOLOGIA, V690, P3, DOI 10.1007/s10750-012-1039-7
   Burnett JW, 2005, DERMATITIS, V16, P151, DOI 10.1097/01206501-200509000-00016
   Burnett JW, 1999, CONTACT DERMATITIS, V40, P55, DOI 10.1111/j.1600-0536.1999.tb05985.x
   BURNETT JW, 1983, SOUTHERN MED J, V76, P870, DOI 10.1097/00007611-198307000-00013
   Cegolon L, 2013, MAR DRUGS, V11, P523, DOI 10.3390/md11020523
   Chung JJ, 2001, TOXICON, V39, P981, DOI 10.1016/S0041-0101(00)00237-3
   Cook W.A., 2001, U.S. Patent, Patent No. 6206931
   CURRIE B, 1993, MED J AUSTRALIA, V158, P868
   EXTON DR, 1989, MED J AUSTRALIA, V151, P625
   EXTON DR, 1988, MED J AUSTRALIA, V149, P54
   Fenner P, 2006, ANN ACTM, V7, P3
   Fenner P.J., 1985, MED J AUSTRALIA, V143, P554
   FENNER PJ, 1987, MED J AUSTRALIA, V147, P258
   FENNER PJ, 1985, MED J AUSTRALIA, V143, P550
   FENNER PJ, 1986, MED J AUSTRALIA, V145, P174
   FENNER PJ, 1993, MED J AUSTRALIA, V158, P498, DOI 10.5694/j.1326-5377.1993.tb137588.x
   Hartwick R., 1980, MED J AUSTRALIA, V1, P5
   Jouiaei M, 2015, TOXINS, V7, P936, DOI 10.3390/toxins7030936
   Markenson D, 2010, CIRCULATION, V122, pS934, DOI 10.1161/CIRCULATIONAHA.110.971150
   Mianzan HW, 2001, CUTIS, V68, P45
   Morabito R, 2014, TOXICON, V83, P52, DOI 10.1016/j.toxicon.2014.03.002
   Nomura JT, 2002, AM J EMERG MED, V20, P624, DOI 10.1053/ajem.2002.35710
   O'Reilly GM, 2001, MED J AUSTRALIA, V175, P652
   Pereira PL, 2000, MED J AUSTRALIA, V173, P650
   Pyo MJ, 2016, TOXICON, V109, P26, DOI 10.1016/j.toxicon.2015.10.019
   RIFKIN JF, 1993, J WILDERNESS MED, V4, P252, DOI 10.1580/0953-9859-4.3.252
   Taylor JG, 2007, MED J AUSTRALIA, V186, P43
   Thomas C S, 2001, Hawaii Med J, V60, P100
   Tibballs J, 2006, TOXICON, V48, P830, DOI 10.1016/j.toxicon.2006.07.020
   Tibballs James, 2011, Inflammation & Allergy Drug Targets, V10, P438
   TURNER B, 1980, MED J AUSTRALIA, V2, P394
   Ward NT, 2012, ANN EMERG MED, V60, P399, DOI 10.1016/j.annemergmed.2012.04.010
   Welfare P, 2014, DIVING HYPERB MED, V44, P30
   Yanagihara A.A., 2012, U.S. Patent, Patent No. [WO2012112230A2, 2012112230]
   Yanagihara A.A., 2015, U.S. Patent, Patent No. [WO2000064472A1, 2000064472]
   Yanagihara AA, 2012, PLOS ONE, V7, DOI 10.1371/journal.pone.0051368
   Yoshimoto CM, 2002, T ROY SOC TROP MED H, V96, P300, DOI 10.1016/S0035-9203(02)90105-7
NR 43
TC 8
Z9 8
U1 0
U2 13
PU MDPI AG
PI BASEL
PA POSTFACH, CH-4005 BASEL, SWITZERLAND
SN 2072-6651
J9 TOXINS
JI Toxins
PD JAN
PY 2016
VL 8
IS 1
AR 19
DI 10.3390/toxins8010019
PG 21
WC Food Science & Technology; Toxicology
SC Food Science & Technology; Toxicology
GA DJ6OL
UT WOS:000374332700019
PM 26761033
OA DOAJ Gold, Green Published
DA 2019-07-15
ER
