# Supplementary material for: Knowledge Domain and Emerging Trends in Vinegar Research: A Bibliometric Review of the Literature from WoSCC
Source: Foods. 2020 Feb 10;9(2):166. doi: 10.3390/foods9020166 (PMC7074530; doi:10.3390/foods9020166)
Supplement: Supplementary file 1 [file foods-09-00166-s001.zip › Supplementary files/Supplementary Material/WoSCC dataset for CiteSpace/data/download2016_5x5unique.txt]

PT J
AU Lee, MY
   Kim, HY
   Singh, D
   Yeo, SH
   Baek, SY
   Park, YK
   Lee, CH
AF Lee, Mee Youn
   Kim, Hyang Yeon
   Singh, Digar
   Yeo, Soo Hwan
   Baek, Seong Yeol
   Park, Yoo Kyoung
   Lee, Choong Hwan
TI Metabolite Profiling Reveals the Effect of Dietary Rubus coreanus
   Vinegar on Ovariectomy-Induced Osteoporosis in a Rat Model
SO MOLECULES
LA English
DT Article
DE osteoporosis; Rubus coreanus vinegar; ovariectomy; mass spectrometry;
   multivariate analysis
ID ANTIOXIDANT PROPERTIES; COMMERCIAL VINEGARS; CELL-PROLIFERATION; BONE;
   ALENDRONATE; MASS; METABOLOMICS; ANTIOBESITY; PERFORMANCE; PREVENTION
AB The study was aimed at exploring the curative effects of Rubus coreanus (RC) vinegar against postmenopausal osteoporosis by using ovariectomized rats as a model. The investigations were performed in five groups: sham, ovariectomized (OVX) rats without treatment, low-dose RC vinegar (LRV)-treated OVX rats, high-dose RC vinegar (HRV)-treated OVX rats and alendronate (ALEN)-treated OVX rats. The efficacy of RC vinegar was evaluated using physical, biochemical, histological and metabolomic parameters. Compared to the OVX rats, the LRV and HRV groups showed positive effects on the aforementioned parameters, indicating estrogen regulation. Plasma metabolome analysis of the groups using gas chromatography-time of flight mass spectrometry (GC-TOF-MS) and ultra-performance liquid chromatography quadrupole-TOF-MS (UPLC-Q-TOF-MS) with multivariate analysis revealed 19 and 16 metabolites, respectively. Notably, the levels of butyric acid, phenylalanine, glucose, tryptophan and some lysophosphatidylcholines were marginally increased in RC vinegar-treated groups compared to OVX. However, the pattern of metabolite levels in RC vinegar-treated groups was found similar to ALEN, but differed significantly from that in sham group. The results highlight the prophylactic and curative potential of dietary vinegar against postmenopausal osteoporosis. RC vinegar could be an effective natural alternative for the prevention of postmenopausal osteoporosis.
C1 [Lee, Mee Youn; Kim, Hyang Yeon; Singh, Digar; Lee, Choong Hwan] Konkuk Univ, Dept Biosci & Biotechnol, Seoul 143701, South Korea.
   [Yeo, Soo Hwan; Baek, Seong Yeol] Natl Acad Agr Sci, Fermented Food Sci Div, Dept Agrofood Resource, Rural Dev Adm, Jeollabuk Do 565851, South Korea.
   [Park, Yoo Kyoung] Kyung Hee Univ, Grad Sch East West Med Sci, Dept Med Nutr, Gyeonggi Do 446791, South Korea.
RP Lee, CH (reprint author), Konkuk Univ, Dept Biosci & Biotechnol, Seoul 143701, South Korea.
EM kkamlice@hanmail.net; festivalkim@naver.com; singhdigar@gmail.com;
   yeobio@rda.go.kr; dunkbis@korea.kr; ypark@khu.ac.kr;
   chlee123@konkuk.ac.kr
FU "Cooperative Research Program for Agricultural Science & Technology
   Development" Rural Department Administration, Korea [PJ00982603]
FX This work was carried out with the support of "Cooperative Research
   Program for Agricultural Science & Technology Development (Project No.
   PJ00982603)" Rural Department Administration, Korea.
CR Adler RA, 2014, BONE RES, V2, DOI 10.1038/boneres.2014.1
   Allard-Chamard H, 2014, PROSTAG LEUKOTR ESS, V90, P117, DOI 10.1016/j.plefa.2013.12.009
   Assadi-Porter F., 2005, FASEB J, V29, P7452
   Balch P. A., 2006, PRESCRIPTION NUTR HE
   Bhattarai T, 2014, MALAYS J MED SCI, V21, P58
   Byun JS, 2010, ANN NUTR METAB, V56, P106, DOI 10.1159/000277663
   Caballero B, 2005, ENCY HUMAN NUTR
   Chau D.L., 2002, CLIN DIABETES, V20, P153, DOI DOI 10.2337/DIACLIN.20.3.153
   Chen SY, 2014, PLOS ONE, V9, DOI 10.1371/journal.pone.0106559
   CHESNUT CH, 1993, OSTEOPOROSIS INT, V3, pS17
   Chung L, 2012, FOOD QUAL PREFER, V26, P105, DOI 10.1016/j.foodqual.2012.03.011
   Conigrave AD, 2008, ANNU REV NUTR, V28, P131, DOI 10.1146/annurev.nutr.28.061807.155328
   Demirdas S, 2015, ORPHANET J RARE DIS, V10, DOI 10.1186/s13023-015-0232-y
   Do SH, 2008, MENOPAUSE, V15, P676, DOI 10.1097/gme.0b013e31815bb687
   Dunn WB, 2005, TRAC-TREND ANAL CHEM, V24, P285, DOI 10.1016/j.trac.2004.11.021
   Farnworth ER, 2008, FUNCT FOOD NUTRA SER, P1
   GALSWORTHY TD, 1994, ANN NY ACAD SCI, V736, P158, DOI 10.1111/j.1749-6632.1994.tb12828.x
   Hartke JR, 1999, TOXICOL PATHOL, V27, P143, DOI 10.1177/019262339902700126
   Hidaka S, 2003, PHYTOTHER RES, V17, P112, DOI 10.1002/ptr.1047
   Hmamouchi I., 2009, BMC PUBLIC HEALTH, V9, P1
   Honsho S, 2005, BIOL PHARM BULL, V28, P1208, DOI 10.1248/bpb.28.1208
   Jang S.Y., 2005, KOREAN J FOOD PRESER, V12, P112
   Jang YK, 2015, J MICROBIOL BIOTECHN, V25, P217, DOI 10.4014/jmb.1408.08021
   Johnson ML, 1997, BIOL REPROD, V57, P588, DOI 10.1095/biolreprod57.3.588
   Jung J, 2009, J SCI FOOD AGR, V89, P970, DOI 10.1002/jsfa.3540
   Jung M. A., 2015, International Journal of Biochemistry Research and Review, V5, P20, DOI 10.9734/IJBCRR/2015/12680
   Kim HY, 2015, MOLECULES, V20, P3107, DOI 10.3390/molecules20023107
   Kirl Baek Byeong, 2005, [Korean Journal of Oriental Physiology & Pathology, 동의생리병리학회지], V19, P426
   Kondo S, 2001, BIOSCI BIOTECH BIOCH, V65, P2690, DOI 10.1271/bbb.65.2690
   Koo H.J., 2014, FASEB J, V28, P1034
   KUMAGAI S, 1993, ACTA PHYSIOL SCAND, V149, P91, DOI 10.1111/j.1748-1716.1993.tb09596.x
   Lee KH, 2006, AM J CHINESE MED, V34, P643, DOI 10.1142/S0192415X0600417X
   Lhotta K, 1998, NEPHRON, V80, P242, DOI 10.1159/000045180
   Lim HK, 2015, AGING MALE, V18, P124, DOI 10.3109/13685538.2014.949661
   Liu XY, 2012, J ETHNOPHARMACOL, V139, P311, DOI 10.1016/j.jep.2011.11.017
   Lommen A, 2009, ANAL CHEM, V81, P3079, DOI 10.1021/ac900036d
   Matsumoto T, 2007, CURR MED CHEM, V14, P3209, DOI 10.2174/092986707782793899
   McCormick RK, 2007, ALTERN MED REV, V12, P113
   Mebarek S, 2013, INT J MOL SCI, V14, P5036, DOI 10.3390/ijms14035036
   Meijer K, 2010, CURR OPIN CLIN NUTR, V13, P715, DOI 10.1097/MCO.0b013e32833eebe5
   Meniru G.I., 2003, PREVENTION INFERTILI
   Michaelsson K, 2014, BMJ-BRIT MED J, V349, DOI 10.1136/bmj.g6015
   Miyauchi Y, 2013, P NATL ACAD SCI USA, V110, P16568, DOI 10.1073/pnas.1308755110
   Nicholson JK, 2008, NATURE, V455, P1054, DOI 10.1038/4551054a
   Oh M, 2012, FOODBORNE PATHOG DIS, V9, P915, DOI 10.1089/fpd.2012.1174
   Orey C., 2009, HEALING POWERS VINEG
   Park HM, 2014, PLOS ONE, V9, DOI 10.1371/journal.pone.0109479
   Pernow Y, 2010, BONE, V47, P959, DOI 10.1016/j.bone.2010.08.017
   Rosen CJ, 2006, NAT CLIN PRACT RHEUM, V2, P35, DOI 10.1038/ncprheum0070
   Rosenbloom Barry E., 2013, Critical Reviews in Oncogenesis, V18, P163
   RYAN KJ, 1982, CANCER RES, V42, P3342
   Sakanaka S, 2008, FOOD CHEM, V107, P739, DOI 10.1016/j.foodchem.2007.08.080
   Saleem AN, 2010, PLOS GENET, V6, DOI 10.1371/journal.pgen.1000985
   Seo KI, 2014, FOOD FUNCT, V5, P1579, DOI 10.1039/c4fo00135d
   Srivastava M, 2002, CLIN GERIATR MED, V18, P529, DOI 10.1016/S0749-0690(02)00022-8
   The North American Menopause Society (NAMS), 2012, MENOPAUSE GUIDEBOOK
   Uusi-Rasi K, 2003, BONE, V33, P132, DOI 10.1016/S8756-3282(03)00082-6
   Walsh JP, 2004, BONE, V34, P747, DOI 10.1016/j.bone.2003.12.011
   Watts NB, 2010, J CLIN ENDOCR METAB, V95, P1555, DOI 10.1210/jc.2009-1947
   Wegorzewska IN, 2008, AM J OBSTET GYNECOL, V199, DOI 10.1016/j.ajog.2007.11.054
   Whelan AM, 2006, ANN PHARMACOTHER, V40, P836, DOI 10.1345/aph.1G226
   Ye XJ, 2004, BIOSCI BIOTECH BIOCH, V68, P551, DOI 10.1271/bbb.68.551
   Zhang HF, 2005, J ENDOCRINOL, V184, P129, DOI 10.1677/joe.1.05987
   Zhao DY, 2014, PLOS ONE, V9, DOI 10.1371/journal.pone.0085694
   Zhao X, 2011, J ETHNOPHARMACOL, V137, P1083, DOI 10.1016/j.jep.2011.07.017
   Zhu L, 2007, P NATL ACAD SCI USA, V104, P15847, DOI 10.1073/pnas.0705749104
NR 66
TC 14
Z9 14
U1 2
U2 10
PU MDPI
PI BASEL
PA ST ALBAN-ANLAGE 66, CH-4052 BASEL, SWITZERLAND
SN 1420-3049
J9 MOLECULES
JI Molecules
PD FEB
PY 2016
VL 21
IS 2
AR 149
DI 10.3390/molecules21020149
PG 19
WC Biochemistry & Molecular Biology; Chemistry, Multidisciplinary
SC Biochemistry & Molecular Biology; Chemistry
GA DG2KN
UT WOS:000371895900038
PM 26821009
OA DOAJ Gold, Green Published
DA 2019-07-15
ER

PT J
AU Kim, H
   Hong, HD
   Suh, HJ
   Shin, KS
AF Kim, Hoon
   Hong, Hee-Do
   Suh, Hyung-Joo
   Shin, Kwang-Soon
TI Structural and immunological feature of rhamnogalacturonan I-rich
   polysaccharide from Korean persimmon vinegar
SO INTERNATIONAL JOURNAL OF BIOLOGICAL MACROMOLECULES
LA English
DT Article
DE Persimmon vinegar; Polysaccharide; Rhamnogalacturonan I; Mannan;
   Macrophage stimulation
ID PECTIC ARABINOGALACTAN; CELL; PROTEINS; EXTRACTS; MANNANS
AB The crude polysaccharide (KPV-0) isolated from Korean persimmon vinegar was fractionated using gel filtration chromatography to enhance the immunostimulatory activity and to identify the structural features of active fraction. Among three fractions, KPV-I obtained in a void volume, demonstrated the potent production of macrophage-stimulating mediators, including tumor necrosis factor-alpha, interleukin (IL)-6, IL-12, and nitric oxide. KPV-I showed a combined single peak with high molecular weight of 55,000 Da by high performance size exclusion chromatography. Component sugar analysis revealed that KPV-I contained mainly of arabinose, mannose, galactose, rhamnose and galacturonic acid. Single radial gel diffusion assay using beta-glucosyl Yariv reagent showed that KPV-I contained arabinogalactan protein with 13.7%. Methylation analysis indicated that KPV-I contained 21 kinds of neutral glycosidic linkages, which seemed to be composed three kinds of polysaccharide; that is a rhamnogalacturonan-I (65-70%) derived from persimmon as a raw material, a mannan (20-25%) derived from fermentation-associated microorganisms, and a linear glucans (less than 10%). In conclusion, polysaccharide isolated from persimmon vinegar could augment the macrophage stimulation, and a large amounts of RG-I polysaccharide derived from persimmon is likely a crucial role in expression of the activity in persimmon vinegar. (C) 2016 Elsevier B.V. All rights reserved.
C1 [Kim, Hoon; Suh, Hyung-Joo] Korea Univ, Dept Integrated Biomed & Life Sci, Anam Ro 145, Seoul 136701, South Korea.
   [Kim, Hoon; Shin, Kwang-Soon] Kyonggi Univ, Dept Food Sci & Biotechnol, San 94-6, Suwon 443760, Gyeonggi Do, South Korea.
   [Hong, Hee-Do] Korea Food Res Inst, Songnam 462746, Gyeonggi Do, South Korea.
RP Suh, HJ (reprint author), Korea Univ, Dept Integrated Biomed & Life Sci, Anam Ro 145, Seoul 136701, South Korea.; Shin, KS (reprint author), Kyonggi Univ, Dept Food Sci & Biotechnol, San 94-6, Suwon 443760, Gyeonggi Do, South Korea.
EM suh1960@korea.ac.kr; ksshin@kyonggi.ac.kr
FU Globalization of Korean Foods R&D Program of the Ministry of Agriculture
   and Food and Rural Affairs; Korean Food Research Institute
FX This study was supported by The Globalization of Korean Foods R&D
   Program of the Ministry of Agriculture and Food and Rural Affairs. Also,
   a part of this study was supported by a grant from the Korean Food
   Research Institute (2015). We express our sincere gratitude for their
   supports.
CR BALLOU CE, 1974, J BACTERIOL, V117, P461
   Ballow M, 1997, JAMA-J AM MED ASSOC, V278, P2008, DOI 10.1001/jama.278.22.2008
   Beldman G., 1997, ADV MACROMOLECULAR C, P1
   Beutler B, 2004, MOL IMMUNOL, V40, P845, DOI 10.1016/j.molimm.2003.10.005
   Block Keith I, 2003, Integr Cancer Ther, V2, P247, DOI 10.1177/1534735403256419
   BLUMENKR.N, 1973, ANAL BIOCHEM, V54, P484, DOI 10.1016/0003-2697(73)90377-1
   BRADFORD MM, 1976, ANAL BIOCHEM, V72, P248, DOI 10.1016/0003-2697(76)90527-3
   Caffall KH, 2009, CARBOHYD RES, V344, P1879, DOI 10.1016/j.carres.2009.05.021
   Cardoso LS, 2007, MICROB CELL FACT, V6, DOI 10.1186/1475-2859-6-1
   CLARKE AE, 1979, PHYTOCHEMISTRY, V18, P521, DOI 10.1016/S0031-9422(00)84255-7
   Duan JY, 2003, CARBOHYD RES, V338, P1291, DOI 10.1016/S0008-6215(03)00168-X
   DUBOIS M, 1956, ANAL CHEM, V28, P350, DOI 10.1021/ac60111a017
   Ellis M, 2010, PLANT PHYSIOL, V153, P403, DOI 10.1104/pp.110.156000
   Ferreira SS, 2015, CARBOHYD POLYM, V132, P378, DOI 10.1016/j.carbpol.2015.05.079
   HAKOMORI SI, 1964, J BIOCHEM-TOKYO, V55, P205
   HAUER J, 1993, CANCER IMMUNOL IMMUN, V36, P237, DOI 10.1007/BF01740905
   JONES TM, 1972, PLANT PHYSIOL, V49, P926, DOI 10.1104/pp.49.6.926
   KARKHANIS YD, 1978, ANAL BIOCHEM, V85, P595, DOI 10.1016/0003-2697(78)90260-9
   Kelly G S, 1999, Altern Med Rev, V4, P96
   Kim H, 2016, INT J BIOL MACROMOL, V87, P308, DOI 10.1016/j.ijbiomac.2016.02.072
   Kim JS, 2006, CARBOHYD RES, V341, P1061, DOI 10.1016/j.carres.2006.03.008
   Kim TH, 2015, J KOREAN PHYS SOC, V67, P199, DOI 10.3938/jkps.67.199
   Kitazawa K, 2013, PLANT PHYSIOL, V161, P1117, DOI 10.1104/pp.112.211722
   Lee EH, 2014, CARBOHYD POLYM, V111, P72, DOI 10.1016/j.carbpol.2014.04.073
   Lee MY, 2015, J KOREAN SOC APPL BI, V58, P867, DOI 10.1007/s13765-015-0117-8
   Leung MYK, 2006, IMMUNOL LETT, V105, P101, DOI 10.1016/j.imlet.2006.01.009
   Liepman AH, 2007, PLANT PHYSIOL, V143, P1881, DOI 10.1104/pp.106.093989
   Mohnen D, 2008, CURR OPIN PLANT BIOL, V11, P266, DOI 10.1016/j.pbi.2008.03.006
   Moreira LRS, 2008, APPL MICROBIOL BIOT, V79, P165, DOI 10.1007/s00253-008-1423-4
   Nanda K, 2001, APPL ENVIRON MICROB, V67, P986, DOI 10.1128/AEM.67.2.986-990.2001
   Nergard CS, 2005, CARBOHYD RES, V340, P115, DOI 10.1016/j.carres.2004.10.023
   O'Neill MA, 2004, ANNU REV PLANT BIOL, V55, P109, DOI 10.1146/annurev.arplant.55.031903.141750
   Obro J, 2004, PHYTOCHEMISTRY, V65, P1429, DOI 10.1016/j.phytochem.2004.05.002
   Paulsen BS, 2014, CARBOHYD POLYM, V106, P460, DOI 10.1016/j.carbpol.2014.01.009
   Paulsen BS, 2005, ADV POLYM SCI, V186, P69, DOI 10.1007/b136817
   Pettolino FA, 2012, NAT PROTOC, V7, P1590, DOI 10.1038/nprot.2012.081
   Rainieri Sandra, 2009, P73, DOI 10.1007/978-88-470-0866-3_5
   Ramesh HP, 2002, CARBOHYD POLYM, V50, P79, DOI 10.1016/S0144-8617(01)00377-0
   Ridley BL, 2001, PHYTOCHEMISTRY, V57, P929, DOI 10.1016/S0031-9422(01)00113-3
   Sakanaka S, 2005, FOOD CHEM, V89, P569, DOI 10.1016/j.foodchem.2004.03.013
   Suphantharika M, 2003, BIORESOURCE TECHNOL, V88, P55, DOI 10.1016/S0960-8524(02)00257-2
   VANHOLST GJ, 1985, ANAL BIOCHEM, V148, P446, DOI 10.1016/0003-2697(85)90251-9
   Yamada H., 1999, IMMUNOMODULATORY AGE, P161, DOI DOI 10.1007/978-3-0348-8763-2_7
   Yang LQ, 2009, CARBOHYD POLYM, V76, P349, DOI 10.1016/j.carbpol.2008.12.015
   Yu KW, 2001, CARBOHYD POLYM, V46, P147, DOI 10.1016/S0144-8617(00)00294-0
   황용철, 2008, [Korean Journal of Food Science and Technology, 한국식품과학회지], V40, P220
NR 46
TC 4
Z9 5
U1 2
U2 28
PU ELSEVIER SCIENCE BV
PI AMSTERDAM
PA PO BOX 211, 1000 AE AMSTERDAM, NETHERLANDS
SN 0141-8130
EI 1879-0003
J9 INT J BIOL MACROMOL
JI Int. J. Biol. Macromol.
PD AUG
PY 2016
VL 89
BP 319
EP 327
DI 10.1016/j.ijbiomac.2016.04.060
PG 9
WC Biochemistry & Molecular Biology; Chemistry, Applied; Polymer Science
SC Biochemistry & Molecular Biology; Chemistry; Polymer Science
GA DQ1HF
UT WOS:000378951400036
PM 27131731
DA 2019-07-15
ER

PT J
AU Choe, JH
   Kim, HY
AF Choe, Ju-Hui
   Kim, Hack-Youn
TI Effects of swelled pig skin with various natural vinegars on quality
   characteristics of traditional Korean blood sausages (Sundae)
SO FOOD SCIENCE AND BIOTECHNOLOGY
LA English
DT Article
DE vinegar; meat product; quality characteristic; functional property
ID MEAT; PH
AB This study evaluated effects of swelled pig skin (SPS) with various natural vinegars (Bokbunja, brown rice, cider, and lemon vinegars) on the quality of the Korean traditional blood sausages. Adding SPS with various natural vinegars resulted in increased moisture content, cooking loss, L* values, and a* values and decreases in fat, protein content.(p<0.05), hardness and thiobarbituric acid-reactive substance values in the meat product samples compared to those in the control. Treatments containing SPS with various natural vinegars decreased the warmed-over flavor but increased the tenderness. These results indicate that SPS with various natural vinegars would improve the quality characteristics and inhibit lipid oxidation of traditional Korean blood sausages.
C1 [Choe, Ju-Hui] Univ Saskatchewan, Dept Food & Bioprod Sci, Saskatoon, SK S7N 5A8, Canada.
   [Kim, Hack-Youn] Kongju Natl Univ, Dept Anim Resources Sci, Yesan 32439, Chungnam, South Korea.
RP Kim, HY (reprint author), Kongju Natl Univ, Dept Anim Resources Sci, Yesan 32439, Chungnam, South Korea.
EM kimhy@kongju.ac.kr
CR AOAC, 2005, 93401 AOAC
   Bailey AJ, 1989, CONNECTIVE TISSUE ME, P325
   BEVERIDGE T, 1986, J FOOD SCI, V51, P411, DOI 10.1111/j.1365-2621.1986.tb11143.x
   Brewer MS, 1992, J FOOD SCI, V8, P326
   Gomez-Guillen MC, 2011, FOOD HYDROCOLLOID, V25, P1813, DOI 10.1016/j.foodhyd.2011.02.007
   Grigelmo-Miguel N, 1999, MEAT SCI, V52, P247, DOI 10.1016/S0309-1740(98)00173-9
   Harold DH, 1994, LOW FAT MEATS DESIGN, P113
   Hutchings JB, 1994, FOOD COLOUR APPEARAN, P400
   Jeong YJ, 2009, FOOD SCI IND, V42, P52
   Jin TY, 2010, J KOREAN SOC FOOD SC, V39, P554
   Kim HW, 2012, KOREAN J FOOD SCI AN, V32, P316, DOI 10.5851/kosfa.2012.32.3.316
   Ko MS, 2002, B DONGNAM HLTH COLL, V20, P491
   Li RR, 1998, J FOOD SCI, V63, P923, DOI 10.1111/j.1365-2621.1998.tb17928.x
   Liu F, 2011, INT J FOOD PROP, V14, P1264, DOI 10.1080/10942911003647508
   Mancini RA, 2005, MEAT SCI, V71, P100, DOI 10.1016/j.meatsci.2005.03.003
   Ohtsubo K, 2005, J FOOD COMPOS ANAL, V18, P303, DOI 10.1016/j.jfca.2004.10.003
   Osburn WN, 1997, J FOOD SCI, V62, P1176, DOI 10.1111/j.1365-2621.1997.tb12239.x
   Osburn WN, 1996, THESIS
   Park SY, 2007, KOREAN J FOOD SCI AN, V27, P432, DOI 10.5851/kosfa.2007.27.4.432
   PUOLANNE E, 1981, MEAT SCI, V5, P371, DOI 10.1016/0309-1740(81)90035-8
   RANGANAYAKI MD, 1982, J FOOD SCI, V47, P705, DOI 10.1111/j.1365-2621.1982.tb12695.x
   SADLER DHN, 1993, MEAT SCI, V35, P259, DOI 10.1016/0309-1740(93)90055-M
   SAS Institute, 2011, SAS STAT US GUID VER
   Sohn JW, 1999, KOREAN J SOC FOOD SC, V15, P191
   Song H. I., 2000, KOREAN J FOOD SCI AN, V20, P72
   Stainsby G, 1987, ADV MEAT RES, V4, P209
   TARLADGIS BG, 1960, J AM OIL CHEM SOC, V37, P44, DOI 10.1007/BF02630824
   Tripoli E, 2007, FOOD CHEM, V104, P466, DOI 10.1016/j.foodchem.2006.11.054
   Xu QP, 2005, FOOD FERMENT IND, V3, P127
   YOON I, 2003, KOREAN J FOOD SCI TE, V35, P499
NR 30
TC 1
Z9 1
U1 0
U2 0
PU KOREAN SOCIETY FOOD SCIENCE & TECHNOLOGY-KOSFOST
PI SEOUL
PA #605, KOREA SCI TECHNOL CENT, 635-4 YEOKSAM-DONG, KANGNAM-GU, SEOUL,
   135-703, SOUTH KOREA
SN 1226-7708
EI 2092-6456
J9 FOOD SCI BIOTECHNOL
JI Food Sci. Biotechnol.
PD DEC
PY 2016
VL 25
IS 6
BP 1605
EP 1611
DI 10.1007/s10068-016-0247-8
PG 7
WC Food Science & Technology
SC Food Science & Technology
GA EH4YV
UT WOS:000391780700013
PM 30263451
OA Green Published
DA 2019-07-15
ER

PT J
AU Ali, Z
   Wang, ZB
   Amir, RM
   Younas, S
   Wali, A
   Adowa, N
   Ayim, I
AF Ali, Zeshan
   Wang, Zhenbin
   Amir, Rai Muhammad
   Younas, Shoaib
   Wali, Asif
   Adowa, Nana
   Ayim, Ishmael
TI Potential Uses of Vinegar as a Medicine and Related in vivo Mechanisms
SO INTERNATIONAL JOURNAL FOR VITAMIN AND NUTRITION RESEARCH
LA English
DT Review
DE Vinegar; fermentation; therapeutics; carbohydrates
AB While the use of vinegar to fi ght against infections and other crucial conditions dates back to Hippocrates, recent research has found that vinegar consumption has a positive effect on biomarkers for diabetes, cancer, and heart diseases. Different types of vinegar have been used in the world during different time periods. Vinegar is produced by a fermentation process. Foods with a high content of carbohydrates are a good source of vinegar. Review of the results of different studies performed on vinegar components reveals that the daily use of these components has a healthy impact on the physiological and chemical structure of the human body. During the era of Hippocrates, people used vinegar as a medicine to treat wounds, which means that vinegar is one of the ancient foods used as folk medicine. The purpose of the current review paper is to provide a detailed summary of the outcome of previous studies emphasizing the role of vinegar in treatment of different diseases both in acute and chronic conditions, its in vivo mechanism and the active role of different bacteria.
C1 [Ali, Zeshan; Wang, Zhenbin; Younas, Shoaib; Wali, Asif; Adowa, Nana; Ayim, Ishmael] Jiangsu Univ, Sch Food & Biol Engn, Zhenjiang 212013, Peoples R China.
   [Amir, Rai Muhammad] Arid Agr Univ, Dept Food Technol, Rawalpindi, Pakistan.
RP Ali, Z (reprint author), Jiangsu Univ, Sch Food & Biol Engn, Zhenjiang 212013, Peoples R China.
EM zeshan.ali4412@outlook.com
RI Ayim, Ishmael/J-8313-2019
OI Ayim, Ishmael/0000-0001-9532-7847
CR Abe K, 2007, BIOSCI BIOTECH BIOCH, V71, P2124, DOI 10.1271/bbh.60670
   Adis W., 2014, COMMUNICATIONS IIMA, V11, P3
   Aminifarshidmehr N, 1996, AM J OTOL, V17, P24
   Baba N, 2013, NUTR CANCER, V65, P1093, DOI 10.1080/01635581.2013.815234
   Beaglehole R, 2001, LANCET, V358, P661, DOI 10.1016/S0140-6736(01)05784-1
   Bonora E, 2001, DIABETOLOGIA, V44, P2107, DOI 10.1007/s001250100020
   Bray GA, 2014, BEST PRACT RES CL GA, V28, P665, DOI 10.1016/j.bpg.2014.07.015
   BRIGHENTI F, 1995, EUR J CLIN NUTR, V49, P242
   Budak NH, 2014, J FOOD SCI, V79, pR757, DOI 10.1111/1750-3841.12434
   Budak NH, 2011, J AGR FOOD CHEM, V59, P6638, DOI 10.1021/jf104912h
   Buonocore G, 2010, SEMIN FETAL NEONAT M, V15, P186, DOI 10.1016/j.siny.2010.04.003
   CHAN ELP, 1994, AM J NEPHROL, V14, P295, DOI 10.1159/000168737
   Chang JM, 2007, FOOD MICROBIOL, V24, P745, DOI 10.1016/j.fm.2007.03.005
   Chiasson JL, 2002, LANCET, V359, P2072, DOI 10.1016/S0140-6736(02)08905-5
   Chung C. H., 2002, Hong Kong Medical Journal, V8, P365
   Conzuelo-Quijada AE, 2003, J REPROD MED, V48, P506
   Critchley JA, 2003, JAMA-J AM MED ASSOC, V290, P86, DOI 10.1001/jama.290.1.86
   Dohar JE, 2003, PEDIATR INFECT DIS J, V22, P299
   EBIHARA K, 1988, AGR BIOL CHEM TOKYO, V52, P1311
   Ebrahim S, 2001, INT J EPIDEMIOL, V30, P201, DOI 10.1093/ije/30.2.201
   Entani E, 1998, J FOOD PROTECT, V61, P953, DOI 10.4315/0362-028X-61.8.953
   Fernandez-Mar MI, 2012, FOOD CHEM, V130, P797, DOI 10.1016/j.foodchem.2011.08.023
   Fukami H., 2009, ANTIAGING MED, V6, P60
   Fukami H, 2010, J AGR FOOD CHEM, V58, P4084, DOI 10.1021/jf9045842
   Fushimi T, 2006, BRIT J NUTR, V95, P916, DOI 10.1079/BJN20061740
   Fushimi T, 2005, BRIT J NUTR, V94, P714, DOI 10.1079/BJN20051545
   Fushimi T, 2002, INT J SPORTS MED, V23, P218, DOI 10.1055/s-2002-23172
   Fushimi T, 2001, J NUTR, V131, P1973
   Gaffikin L, 1999, LANCET, V353, P869
   Giugliano D, 2000, NUTR METAB CARDIOVAS, V10, P38
   Gruber J, 2003, FOOD CONTROL, V14, P367, DOI 10.1016/S0956-7135(03)00042-2
   Harris K, 2006, J FOOD PROTECT, V69, P1802, DOI 10.4315/0362-028X-69.8.1802
   Ho CW, 2017, FOOD CHEM, V221, P1621, DOI 10.1016/j.foodchem.2016.10.128
   Honsho S, 2005, BIOL PHARM BULL, V28, P1208, DOI 10.1248/bpb.28.1208
   HUGGINS GR, 1976, AM J OBSTET GYNECOL, V126, P129, DOI 10.1016/0002-9378(76)90477-4
   Iriti M, 2010, BIOACTIVE FOODS IN PROMOTING HEALTH: FRUITS AND VEGETABLES, P581, DOI 10.1016/B978-0-12-374628-3.00038-4
   Johnston Carol S, 2006, MedGenMed, V8, P61
   Johnston CS, 2009, COMPLEMENTARY AND ALTERNATIVE THERAPIES IN THE AGING POPULATION: AN EVIDENCE-BASED APPROACH, P433, DOI 10.1016/B978-0-12-374228-5.00022-6
   Johnston CS, 2005, J AM COLL NUTR, V24, P158, DOI 10.1080/07315724.2005.10719460
   Johnston CS, 2005, J AM DIET ASSOC, V105, P1939, DOI 10.1016/j.jada.2005.07.012
   Johnston CS, 2004, DIABETES CARE, V27, P281, DOI 10.2337/diacare.27.1.281
   Jung HH, 2002, J LARYNGOL OTOL, V116, P176, DOI 10.1258/0022215021910474
   KEYS A, 1995, AM J CLIN NUTR, V61, p1321S, DOI 10.1093/ajcn/61.6.1321S
   Kim JY, 2013, NUTR RES PRACT, V7, P153, DOI 10.4162/nrp.2013.7.3.153
   Kishi M, 1999, BIOSCI BIOTECH BIOCH, V63, P905, DOI 10.1271/bbb.63.905
   Kondo S, 2001, BIOSCI BIOTECH BIOCH, V65, P2690, DOI 10.1271/bbb.65.2690
   Kondo T, 2009, BIOSCI BIOTECH BIOCH, V73, P1837, DOI 10.1271/bbb.90231
   Kondo T, 2009, J AGR FOOD CHEM, V57, P5982, DOI 10.1021/jf900470c
   Krieger M, 1998, P NATL ACAD SCI USA, V95, P4077, DOI 10.1073/pnas.95.8.4077
   Krystynowicz A., 2000, Mededelingen Faculteit Landbouwkundige en Toegepaste Biologische Wetenschappen Universiteit Gent, V65, P213
   LARANJINHA JAN, 1994, BIOCHEM PHARMACOL, V48, P487, DOI 10.1016/0006-2952(94)90278-X
   Lee JH, 2013, FOOD CHEM, V141, P3241, DOI 10.1016/j.foodchem.2013.05.126
   Lee MK, 2007, CHEM-BIOL INTERACT, V170, P9, DOI 10.1016/j.cbi.2007.06.037
   Leeman M, 2005, EUR J CLIN NUTR, V59, P1266, DOI 10.1038/sj.ejcn.1602238
   Lhotta K, 1998, NEPHRON, V80, P242, DOI 10.1159/000045180
   Liljeberg H, 1998, EUR J CLIN NUTR, V52, P368, DOI 10.1038/sj.ejcn.1600572
   Macrae R., 1993, ENCY FOOD SCI FOOD T, P567
   Macrokanis CJ, 2004, MED J AUSTRALIA, V181, P699
   Maes M, 2011, PROG NEURO-PSYCHOPH, V35, P676, DOI 10.1016/j.pnpbp.2010.05.004
   Matsui Y., 1998, JAP PHARM THER, V26, P23
   Matsuura R, 2008, J AGR FOOD CHEM, V56, P544, DOI 10.1021/jf0717992
   Mazza Stefano, 2009, P17, DOI 10.1007/978-88-470-0866-3_2
   Mermel VL, 2004, TRENDS FOOD SCI TECH, V15, P532, DOI 10.1016/j.tifs.2004.03.0054
   Mimura A, 2004, BIOFACTORS, V22, P93, DOI 10.1002/biof.5520220118
   Montooth KL, 2006, J EXP BIOL, V209, P3837, DOI 10.1242/jeb.02448
   Moon YJ, 2010, FOOD SCI BIOTECHNOL, V19, P343, DOI 10.1007/s10068-010-0049-3
   Nakamura K, 2010, J AGR FOOD CHEM, V58, P10124, DOI 10.1021/jf100054n
   Nandasiri R., 2013, J FOOD PROCESS BEVER, V1, P1
   Nishidai S, 2000, BIOSCI BIOTECH BIOCH, V64, P1909, DOI 10.1271/bbb.64.1909
   Nishino H, 2005, ONCOLOGY-BASEL, V69, P38, DOI 10.1159/000086631
   Nomura JT, 2002, AM J EMERG MED, V20, P624, DOI 10.1053/ajem.2002.35710
   Ogawa N, 2000, J NUTR, V130, P507
   Ohnami K., 1985, KISO TO RINSHO, V19, P237
   Ok E, 2013, LIPIDS HEALTH DIS, V12, DOI 10.1186/1476-511X-12-163
   Oramahi HA, 2013, J WOOD SCI, V59, P344, DOI 10.1007/s10086-013-1340-8
   Ostman E, 2005, EUR J CLIN NUTR, V59, P983, DOI 10.1038/sj.ejcn.1602197
   Park JE, 2014, J FUNCT FOODS, V8, P274, DOI 10.1016/j.jff.2014.03.028
   Perkins R.A., 2004, AM FAM PHYS, V69
   Petsiou EI, 2014, NUTR REV, V72, P651, DOI 10.1111/nure.12125
   Pizarro C, 2008, ANAL CHIM ACTA, V608, P38, DOI 10.1016/j.aca.2007.12.006
   Qiu J, 2010, J SCI FOOD AGR, V90, P1951, DOI 10.1002/jsfa.4040
   Radosavljevic V, 2004, TUMORI J, V90, P175
   Reinhardt E., 2005, UN CHRONICLE ONLINE, P1
   Rufian-Henares JA, 2007, FOOD RES INT, V40, P995, DOI 10.1016/j.foodres.2007.05.002
   Sakanaka S, 2008, FOOD CHEM, V107, P739, DOI 10.1016/j.foodchem.2007.08.080
   Salbe AD, 2009, NUTR RES, V29, P846, DOI 10.1016/j.nutres.2009.10.021
   SCHAEFER EJ, 1995, AM J CLIN NUTR, V61, p726S, DOI 10.1093/ajcn/61.3.726S
   Sengun IY, 2004, INT J FOOD MICROBIOL, V96, P301, DOI 10.1016/j.ijfoodmicro.2004.04.010
   Shahidi F, 2008, ASIA PAC J CLIN NUTR, V17, P380
   Shaw T, 2003, B WORLD HEALTH ORGAN, V81, P73
   Shields LBE, 2016, FORENSIC SCI INT, V266, pE23, DOI 10.1016/j.forsciint.2016.06.031
   Shimoji Y, 2004, NUTR CANCER, V49, P170, DOI 10.1207/s15327914nc4902_8
   Silfen R, 2003, BURNS, V29, P868, DOI 10.1016/S0305-4179(03)00162-1
   STEELE K, 1988, BRIT J DERMATOL, V118, P537, DOI 10.1111/j.1365-2133.1988.tb02464.x
   Stefanaki IM, 2001, J PHOTOCH PHOTOBIO B, V65, P115, DOI 10.1016/S1011-1344(01)00237-8
   Su MS, 2007, FOOD CHEM, V104, P182, DOI 10.1016/j.foodchem.2006.11.021
   Sugiyama K., 2009, ANTIAGING MED, V7, P1
   SVENNERHOLM L, 1994, LIFE SCI, V55, P2125, DOI 10.1016/0024-3205(94)00393-9
   Takano-Lee Miwa, 2004, J Pediatr Nurs, V19, P393, DOI 10.1016/j.pedn.2004.11.002
   Tan S. C., 2005, THESIS, P125
   Tesfaye W, 2002, TRENDS FOOD SCI TECH, V13, P12, DOI 10.1016/S0924-2244(02)00023-7
   Torri L, 2017, FOOD RES INT, V91, P148, DOI 10.1016/j.foodres.2016.12.003
   TSUZUKI W, 1992, J JPN SOC FOOD SCI, V39, P188
   Ubeda C, 2013, LWT-FOOD SCI TECHNOL, V52, P139, DOI 10.1016/j.lwt.2012.04.021
   Ubeda C, 2011, LWT-FOOD SCI TECHNOL, V44, P1591, DOI 10.1016/j.lwt.2011.03.001
   Verzelloni E, 2007, FOOD CHEM, V105, P564, DOI 10.1016/j.foodchem.2007.04.014
   Verzelloni E, 2010, FOOD CHEM TOXICOL, V48, P2097, DOI 10.1016/j.fct.2010.05.010
   Vijayakumar C, 2002, J FOOD PROTECT, V65, P1646, DOI 10.4315/0362-028X-65.10.1646
   Wang JX, 1997, CURR THER RES CLIN E, V58, P964, DOI 10.1016/S0011-393X(97)80063-X
   Wrenn K, 2006, ANN EMERG MED, V47, P207, DOI 10.1016/j.annemergmed.2005.07.016
   Xu QP, 2004, J CHINA BREWING, V7, P16
   Yamashita H, 2007, BIOSCI BIOTECH BIOCH, V71, P1236, DOI 10.1271/bbb.60668
   Yamashita H, 2016, CRIT REV FOOD SCI, V56, pS171, DOI 10.1080/10408398.2015.1045966
   Yun SN, 2007, ARCH PHARM RES, V30, P587, DOI 10.1007/BF02977653
   Yusoff NA, 2015, ASIAN PAC J TROP MED, V8, P589, DOI 10.1016/j.apjtm.2015.07.015
NR 115
TC 1
Z9 1
U1 3
U2 6
PU VERLAG HANS HUBER
PI BERN 9
PA LANGGASS-STRASSE 76, CH-3000 BERN 9, SWITZERLAND
SN 0300-9831
EI 1664-2821
J9 INT J VITAM NUTR RES
JI Int. J. Vitam. Nutr. Res.
PD JUN
PY 2016
VL 86
IS 3-4
BP 140
EP 151
DI 10.1024/0300-9831/a000440
PG 12
WC Nutrition & Dietetics
SC Nutrition & Dietetics
GA VE1XR
UT WOS:000438634900007
PM 29580192
DA 2019-07-15
ER

PT J
AU Mobasher, MA
   Montazeri-Najafabady, N
   Ghasemi, Y
AF Mobasher, Mohammad A.
   Montazeri-Najafabady, Nima
   Ghasemi, Younes
TI An optimized condition for vinegar production in fermenter by
   Gluconobacter oxydans
SO MINERVA BIOTECNOLOGICA
LA English
DT Article
DE Acetic acid; Gluconobacter oxydans; Fermentation; Biotechnology
ID TRADITIONAL BALSAMIC VINEGAR; ACETIC-ACID BACTERIA
AB BACKGROUND: Vinegar is a diluted solution of acetic acid. With a history of about 5000 years, vinegar has many applications in food, feed and chemical industries. Gluconobacter oxydans is a suitable microorganism for conversion of ethanol to vinegar that can tolerate different concentrations of alcohol and acetic acid. Submerged production of vinegar in fermenter with optimized conditions is the result of application of biotechnological approaches in life.
   METHODS: Medium compounds and production conditions including peptone, oxygen, ethanol, glucose, glycerol, yeast extract and temperature were evaluated by Plackett-Burman design. Amounts and concentration of significant factors were optimized by Box-Behnken software.
   RESULTS: Among seven factors of peptone, oxygen, ethanol, glucose, glycerol, yeast extract and temperature, three factors including peptone, oxygen and ethanol were identified as significant (P<0.05). Optimization of parameters by Box-Behnken software showed that a combination of peptone 0.6 g/L, ethanol 8 g/L and oxygen 41/min can yield 69 g/L vinegar in 10 1 fermenter.
   CONCLUSIONS: The significantly high R-2 value of 96% verifies that regression models are appropriate for prediction of relationship between peptone, oxygen and ethanol in production of vinegar. So by applying these optimized conditions, more yields of vinegar production can be achieved.
C1 [Mobasher, Mohammad A.] Fasa Univ Med Sci, Noncommunicable Dis Res Ctr, Fasa, Iran.
   [Mobasher, Mohammad A.] Fasa Univ Med Sci, Sch Med, Dept Med Biotechnol, Fasa, Iran.
   [Mobasher, Mohammad A.; Montazeri-Najafabady, Nima; Ghasemi, Younes] Shiraz Univ Med Sci, Pharmaceut Sci Res Ctr, Shiraz, Iran.
   [Montazeri-Najafabady, Nima; Ghasemi, Younes] Shiraz Univ Med Sci, Sch Pharm, Dept Pharmaceut Biotechnol, Shiraz, Iran.
RP Ghasemi, Y (reprint author), Shiraz Univ Med Sci, Sch Pharm, Shiraz, Fars, Iran.
EM ghasemiy@sums.ac.ir
RI Montazeri-Najafabady, Nima/K-8898-2018; Mobasher, Mohammad
   Ali/M-9291-2017; Ghasemi, Younes/A-3577-2010
OI Montazeri-Najafabady, Nima/0000-0001-6699-1415; Mobasher, Mohammad
   Ali/0000-0003-4243-7190; Ghasemi, Younes/0000-0003-4172-0672
CR Box GEP, 1960, TECHNOMETRICS, V2, P455, DOI [10.1080/00401706.1960.10489912, DOI 10.1080/00401706.1960.10489912]
   Fernandez-Perez R, 2010, FOOD MICROBIOL, V27, P973, DOI 10.1016/j.fm.2010.05.020
   Ghasemi Y, 2011, J FOOD SCI TECHNOL, P1
   Gullo M, 2008, INT J FOOD MICROBIOL, V125, P46, DOI 10.1016/j.ijfoodmicro.2007.11.076
   Gupta A, 2001, J MOL MICROB BIOTECH, V3, P445
   Haruta S, 2006, INT J FOOD MICROBIOL, V109, P79, DOI 10.1016/j.ijfoodmicro.2006.01.015
   Hidalgo C, 2010, INT J FOOD MICROBIOL, V141, P56, DOI 10.1016/j.ijfoodmicro.2010.04.018
   Horiuchi JI, 1999, J BIOSCI BIOENG, V88, P107, DOI 10.1016/S1389-1723(99)80186-8
   Li T, 2014, LWT-FOOD SCI TECHNOL, V55, P323, DOI 10.1016/j.lwt.2013.07.018
   Plackett RL, 1946, BIOMETRIKA, V33, P305, DOI 10.2307/2332195
   SAEKI A, 1993, J FERMENT BIOENG, V75, P232, DOI 10.1016/0922-338X(93)90124-Q
   Silva ME, 2007, BRAZ J CHEM ENG, V24, P163, DOI 10.1590/S0104-66322007000200001
   Solieri L, 2008, INT J FOOD MICROBIOL, V125, P36, DOI 10.1016/j.ijfoodmicro.2007.06.022
   Zou XB, 2012, PROCEDIA CHEM, V6, P20, DOI 10.1016/j.proche.2012.10.126
NR 14
TC 0
Z9 0
U1 0
U2 9
PU EDIZIONI MINERVA MEDICA
PI TURIN
PA CORSO BRAMANTE 83-85 INT JOURNALS DEPT., 10126 TURIN, ITALY
SN 1120-4826
EI 1827-160X
J9 MINERVA BIOTECNOL
JI Minerva Biotechnol.
PD SEP
PY 2016
VL 28
IS 3
BP 121
EP 125
PG 5
WC Biotechnology & Applied Microbiology
SC Biotechnology & Applied Microbiology
GA DY2SW
UT WOS:000384943300001
DA 2019-07-15
ER
