# Supplementary material for: Knowledge Domain and Emerging Trends in Vinegar Research: A Bibliometric Review of the Literature from WoSCC
Source: Foods. 2020 Feb 10;9(2):166. doi: 10.3390/foods9020166 (PMC7074530; doi:10.3390/foods9020166)
Supplement: Supplementary file 1 [file foods-09-00166-s001.zip › Supplementary files/Supplementary Material/WoSCC dataset for CiteSpace/data/download2016_6x5unique.txt]

PT J
AU Trcek, J
   Mahnic, A
   Rupnik, M
AF Trcek, Janja
   Mahnic, Aleksander
   Rupnik, Maja
TI Diversity of the microbiota involved in wine and organic apple cider
   submerged vinegar production as revealed by DHPLC analysis and
   next-generation sequencing
SO INTERNATIONAL JOURNAL OF FOOD MICROBIOLOGY
LA English
DT Article
DE Vinegar; Acetic acid bacteria; Lactic acid bacteria; Komagataeibacter;
   Acetobacter; Lactobacillus
ID ACETIC-ACID BACTERIA; TRADITIONAL BALSAMIC VINEGAR; INTERNAL TRANSCRIBED
   SPACER; ZHENJIANG AROMATIC VINEGAR; ACETOBACTER-EUROPAEUS; QUICK
   IDENTIFICATION; SPIRIT VINEGAR; AGED VINEGAR; SP-NOV; FERMENTATION
AB Unfiltered vinegar samples collected from three oxidation cycles of the submerged industrial production of each, red wine and organic apple cider vinegars, were sampled in a Slovene vinegar producing company. The samples were systematically collected from the beginning to the end of an oxidation cycle and used for culture-independent microbial analyses carried out by denaturing high pressure liquid chromatography (DHPLC) and Illumina MiSeq sequencing of 16S rRNA gene variable regions. Both approaches showed a very homogeneous bacterial structure during wine vinegar production but more heterogeneous during organic apple cider vinegar production. In all wine vinegar samples Komagataeibacter oboediens (formerly Gluconacetobacter oboediens) was a predominating species. In apple cider vinegar the acetic add and lactic add bacteria were two major groups of bacteria. The acetic acid bacterial consortium was composed of Acetobacter and Komagataeibacter with the Komagataeibacter genus outcompeting the Acetobacter in all apple cider vinegar samples at the end of oxidation cycle. Among the lactic add bacterial consortium two dominating genera were identified, Lactobacillus and Oenococcus, with Oenococcus prevailing with increasing concentration of acetic acid in vinegars. Unexpectedly, a minor genus of the acetic acid bacterial consortium in organic apple rider vinegar was Gluconobacter, suggesting a possible development of the Gluconobacter population with a tolerance against ethanol and acetic acid. Among the accompanying bacteria of the wine vinegar, the genus Rhodococcus was detected, but it decreased substantially by the end of oxidation cycles. (C) 2016 Elsevier B.V. All rights reserved.
C1 [Trcek, Janja] Univ Maribor, Fac Nat Sci & Math, Dept Biol, Koroska Cesta 160, SLO-2000 Maribor, Slovenia.
   [Trcek, Janja] Univ Maribor, Fac Chem & Chem Engn, SLO-2000 Maribor, Slovenia.
   [Mahnic, Aleksander; Rupnik, Maja] NLZOH, Natl Lab Hlth Environm & Food, Maribor, Slovenia.
   [Rupnik, Maja] Univ Maribor, Fac Med, SLO-2000 Maribor, Slovenia.
   [Rupnik, Maja] Ctr Excellence Integrated Approaches Chem & Biol, Ljubljana, Slovenia.
RP Trcek, J (reprint author), Univ Maribor, Fac Nat Sci & Math, Dept Biol, Koroska Cesta 160, SLO-2000 Maribor, Slovenia.
EM janja.trcek@uni-mb.si
FU Slovenian Research Agency [P2-0006, P3-0387]; Ministry of Education,
   Science and Sport; European Social Fund [11047-23/2014]
FX This research has been partially funded by the Slovenian Research Agency
   through programmes P2-0006 and P3-0387. Financial support from the
   Ministry of Education, Science and Sport and the European Social Fund
   under scheme Practical Knowledge through Creative Pathways (grant number
   11047-23/2014) is gratefully acknowledged. Mateja Leban from company
   Sampionka is acknowledged for sampling of vinegars, Barbara Skok for
   help with DNA isolation and Jure Skraban and Mirjana Bistan for help
   with DHPLC analysis.
CR Adams M.R., 1985, MICROBIOLOGY FERMENT, V2, P1
   AOAC Official Method, 1990, VIN, V2, P1007
   Bertolini L., 1994, Industrie delle Bevande, V23, P324
   Boesch C, 1998, SYST APPL MICROBIOL, V21, P220, DOI 10.1016/S0723-2020(98)80026-X
   Bokulich NA, 2012, BMB REP, V45, P377, DOI 10.5483/BMBRep.2012.45.7.148
   Cleenwerck I, 2008, INT J FOOD MICROBIOL, V125, P2, DOI 10.1016/j.ijfoodmicro.2007.04.017
   De Vero L, 2006, FOOD MICROBIOL, V23, P809, DOI 10.1016/j.fm.2006.01.006
   Domann E, 2003, J CLIN MICROBIOL, V41, P5500, DOI 10.1128/JCM.41.12.5500-5510.2003
   Ebner H., 1982, PRESCOTT DUNNS IND M, P802
   ENTANI E, 1985, J GEN APPL MICROBIOL, V31, P475, DOI 10.2323/jgam.31.475
   Ercolini D, 2008, INT J FOOD MICROBIOL, V124, P164, DOI 10.1016/j.ijfoodmicro.2008.03.007
   Gullo M, 2006, INT J FOOD MICROBIOL, V106, P209, DOI 10.1016/j.ijfoodmicro.2005.06.024
   Gullo M, 2009, APPL ENVIRON MICROB, V75, P2585, DOI 10.1128/AEM.02249-08
   Hidalgo C, 2010, INT J FOOD MICROBIOL, V141, P56, DOI 10.1016/j.ijfoodmicro.2010.04.018
   Valera MJ, 2015, FOOD MICROBIOL, V46, P452, DOI 10.1016/j.fm.2014.09.006
   Kersters K, 2006, PROKARYOTES: A HANDBOOK ON THE BIOLOGY OF BACTERIA, VOL 5, THIRD EDITION, P163, DOI 10.1007/0-387-30745-1_9
   Kodama CS, 2014, GENET MOL RES, V13, P1304, DOI 10.4238/2014.February.28.2
   MATSUSHITA K, 1994, ADV MICROB PHYSIOL, V36, P247, DOI 10.1016/S0065-2911(08)60181-2
   Mayo B, 2014, CURR GENOMICS, V15, P293, DOI 10.2174/1389202915666140616233211
   Nie ZQ, 2013, BIORESOURCE TECHNOL, V148, P325, DOI 10.1016/j.biortech.2013.08.152
   Peng Q, 2015, CURR MICROBIOL, V71, P195, DOI 10.1007/s00284-015-0823-9
   Priha O, 2013, APPL ENVIRON MICROB, V79, P5186, DOI 10.1128/AEM.01015-13
   Schloss PD, 2008, ISME J, V2, P265, DOI 10.1038/ismej.2008.5
   Schloss PD, 2009, APPL ENVIRON MICROB, V75, P7537, DOI 10.1128/AEM.01541-09
   SIEVERS M, 1992, SYST APPL MICROBIOL, V15, P386, DOI 10.1078/072320202320771453
   Sievers M, 2005, BERGEYS MANUAL SYSTE, V2, P41
   Skraban J, 2013, VET MICROBIOL, V165, P416, DOI 10.1016/j.vetmic.2013.04.014
   Skraban J, 2013, PLOS ONE, V8, DOI 10.1371/journal.pone.0058005
   Slapsak N, 2013, SYST APPL MICROBIOL, V36, P17, DOI 10.1016/j.syapm.2012.11.001
   Sokollek SJ, 1998, INT J SYST BACTERIOL, V48, P935, DOI 10.1099/00207713-48-3-935
   Sokollek SJ, 1998, J BIOTECHNOL, V60, P195, DOI 10.1016/S0168-1656(98)00014-5
   Thurner C, 1997, ARCH MICROBIOL, V168, P81, DOI 10.1007/s002030050473
   Trcek J, 2006, APPL MICROBIOL BIOT, V70, P366, DOI 10.1007/s00253-005-0073-z
   Trcek J, 2005, SYST APPL MICROBIOL, V28, P735, DOI 10.1016/j.syapm.2005.05.001
   Trcek J, 1999, FOOD TECHNOL BIOTECH, V37, P113
   Trcek J, 2000, APPL MICROBIOL BIOT, V53, P289, DOI 10.1007/s002530050023
   Trcek J, 1997, FOOD TECHNOL BIOTECH, V35, P63
   Trcek J, 2015, APPL MICROBIOL BIOT, V99, P6215, DOI 10.1007/s00253-015-6762-3
   Trcek J, 2015, INT J FOOD MICROBIOL, V196, P137, DOI 10.1016/j.ijfoodmicro.2014.12.003
   Wang ZM, 2015, FOOD MICROBIOL, V50, P64, DOI 10.1016/j.fm.2015.03.012
   Wu JJ, 2012, FOOD MICROBIOL, V30, P289, DOI 10.1016/j.fm.2011.08.010
   Xu W, 2011, FOOD MICROBIOL, V28, P1175, DOI 10.1016/j.fm.2011.03.011
   Yamada Y, 2012, J GEN APPL MICROBIOL, V58, P397, DOI 10.2323/jgam.58.397
NR 43
TC 11
Z9 13
U1 6
U2 90
PU ELSEVIER SCIENCE BV
PI AMSTERDAM
PA PO BOX 211, 1000 AE AMSTERDAM, NETHERLANDS
SN 0168-1605
EI 1879-3460
J9 INT J FOOD MICROBIOL
JI Int. J. Food Microbiol.
PD APR 16
PY 2016
VL 223
BP 57
EP 62
DI 10.1016/j.ijfoodmicro.2016.02.007
PG 6
WC Food Science & Technology; Microbiology
SC Food Science & Technology; Microbiology
GA DH3HC
UT WOS:000372677100008
PM 26897250
DA 2019-07-15
ER

PT J
AU Bouazza, A
   Bitam, A
   Amiali, M
   Bounihi, A
   Yargui, L
   Koceir, EA
AF Bouazza, Asma
   Bitam, Arezki
   Amiali, Malek
   Bounihi, Abdenour
   Yargui, Lyece
   Koceir, Elhadj Ahmed
TI Effect of fruit vinegars on liver damage and oxidative stress in
   high-fat-fed rats
SO PHARMACEUTICAL BIOLOGY
LA English
DT Article
DE Antihyperlipidemic effect; antioxidant effect; apple; pomegranate;
   prickly pear
ID CHOLESTEROL-RICH DIET; DISEASE; ANTIOXIDANT; ACCUMULATION; POMEGRANATE;
   POLYPHENOLS; EXTRACT; OBESITY; INJURY; GENES
AB Context: Vinegar has long been used as a condiment and a traditional medicine worldwide.Objective: The current study investigates the antioxidant effect of three types of fruit vinegars (FV) namely pomegranate [Punica granatum L. (Punicaceae)], prickly pear [Opuntia ficus-indica (L.) Mill. (Cactaceae)], and apple [Malus domestica Borkh. (Rosaceae)] vinegars in high-fat diet (HFD)-induced hyperlipidemic Wistar rats.Materials and methods: Fifty male Wistar rats were divided into five groups; HFD (80cal/d) fed rats were orally dosed with fruit vinegars (7ml/kg) once daily for 28weeks. At the end of the experiment, lipid profile, lipid peroxidation products, antioxidant enzymes, and trace elements were assessed in serum. In addition, a liver histopathological study was performed.Results: HFD showed a significant increase (p0.05) in lipid profile and TBARS levels when compared with normal control. Daily oral administration of FV normalized various biochemical, metabolic, and histopathological changes. However, pomegranate vinegar exhibited a very significant (p0.001) reduction in lipid profile levels (total cholesterol: 165%, triglycerides: 68%, LDL-c: 76%, and atherogenic index: 80%), whereas an increase in antioxidant status (SOD: 7-fold, GPx: 4.81-fold, GRx: 1.66-fold, and TAS: 3.45-fold) when compared with hyperlipidemic control. Histopathological examinations also confirmed the protective effects of pomegranate vinegar against lipid accumulation and the improvement of hepatic lesions.Discussion and conclusion: The fruit vinegars regulate lipid metabolism and decrease liver damage in high-fat fed rats as shown in this study.
C1 [Bouazza, Asma; Bitam, Arezki; Bounihi, Abdenour; Koceir, Elhadj Ahmed] Univ Sci & Technol Houari Boumediene, Bioenerget & Intermediary Metab Lab, Dept Biol Sci & Physiol, FSB, Algiers, Algeria.
   [Bitam, Arezki; Amiali, Malek] Ecole Natl Super Agron, Dept Food Technol & Human Nutr, Algiers, Algeria.
   [Yargui, Lyece] Mustapha Bacha Hosp, Cent Biochem Lab, Dept Med, Fac Hlth Sci, Algiers, Algeria.
RP Bouazza, A (reprint author), Univ Sci & Technol Houari Boumediene, Bioenerget & Intermediary Metab Lab, Dept Biol Sci & Physiol, FSB, Algiers, Algeria.
EM bouazza-asma@hotmail.fr
FU Algerian Agency for the Research & Development in Health (PNR)
   [208/ANDRS/2011, 41/ANDRS/2011]; National Administration of Algerian
   Higher Education and Scientific Research (DGRSDT)
FX The authors would like to acknowledge the financial support of the
   Algerian Agency for the Research & Development in Health (PNR nos.
   208/ANDRS/2011 and 41/ANDRS/2011) from the National Administration of
   Algerian Higher Education and Scientific Research (DGRSDT).
CR Aguiar A, 2005, BRAZ J FOOD TECHNOL, V5, P1
   Aquilano K, 2008, NEUROCHEM RES, V33, P2416, DOI 10.1007/s11064-008-9697-6
   ARNAUD J, 1986, ANN BIOL CLIN-PARIS, V44, P77
   Beheshti Z, 2012, LIFE SCI J, V9, P2431
   Budak NH, 2009, J AGR FOOD CHEM, V55, P6638
   Dell'Agli M, 2004, CARDIOVASC RES, V63, P593, DOI 10.1016/j.cardiores.2004.03.019
   El-Sohaimy S. A., 2012, World Applied Sciences Journal, V20, P691
   Fabbrini E, 2010, HEPATOLOGY, V51, P679, DOI 10.1002/hep.23280
   FOLCH J, 1957, J BIOL CHEM, V226, P497
   FRIEDEWALD WT, 1972, CLIN CHEM, V18, P499
   Fushimi T, 2006, BRIT J NUTR, V95, P916, DOI 10.1079/BJN20061740
   Fushimi T, 2001, J NUTR, V131, P1973
   Hamelet J, 2007, J HEPATOL, V46, P151, DOI 10.1016/j.jhep.2006.07.028
   Hamzaa RG, 2013, BIOCH ANAL BIOCH, V1, P1
   Johanningsmeier SD, 2011, ANNU REV FOOD SCI T, V2, P181, DOI 10.1146/annurev-food-030810-153709
   Kondo T, 2009, BIOSCI BIOTECH BIOCH, V73, P1837, DOI 10.1271/bbb.90231
   Kondo T, 2009, J AGR FOOD CHEM, V57, P5982, DOI 10.1021/jf900470c
   Laurent L, 2004, HEPATOLOGY, V39, P1277
   Lee HS, 2005, BIOL PHARM BULL, V28, P1639, DOI 10.1248/bpb.28.1639
   Lee JH, 2013, FOOD CHEM, V141, P3241, DOI 10.1016/j.foodchem.2013.05.126
   Lidofsky SD, 2008, CURR DIABETES REP, V8, P25, DOI 10.1007/s11892-008-0006-1
   Liu LN, 2005, WORLD J GASTROENTERO, V11, P1503
   LOWRY OH, 1951, J BIOL CHEM, V193, P265
   Moon GJ, 2014, J CLIN NEUROL, V10, P140, DOI 10.3988/jcn.2014.10.2.140
   Moon YJ, 2010, FOOD SCI BIOTECHNOL, V19, P343, DOI 10.1007/s10068-010-0049-3
   Morisco F, 2008, MOL ASPECTS MED, V29, P144, DOI 10.1016/j.mam.2007.09.003
   Ozgen M, 2008, FOOD CHEM, V111, P703, DOI 10.1016/j.foodchem.2008.04.043
   Park JE, 2014, J FUNCT FOODS, V8, P274, DOI 10.1016/j.jff.2014.03.028
   Qui J., 2010, J SCI FOOD AGR, V90, P1951
   Quinones M, 2013, PHARMACOL RES, V68, P125, DOI 10.1016/j.phrs.2012.10.018
   Quintanilha T, 1982, ANN ACAD SCI, V393, P32
   Quintieri AM, 2013, J NUTR BIOCHEM, V24, P1221, DOI 10.1016/j.jnutbio.2012.09.006
   Saenz C, 2009, FOOD CHEM, V114, P616, DOI 10.1016/j.foodchem.2008.09.095
   Sawant J, 2009, INT J NEPHROL, V1, P1
   Setorki M, 2010, LIPIDS HLTH DIS, V28, P1
   Shahidi F, 2009, TRENDS FOOD SCI TECH, V20, P376, DOI 10.1016/j.tifs.2008.08.004
   Shishehbor F, 2008, Pak J Biol Sci, V11, P2634, DOI 10.3923/pjbs.2008.2634.2638
   Soltan SSA, 2012, LIFE SCI J, V9, P2141
   Sreekumar R., 2002, AM J PHYSIOL-ENDOC M, V282, P1055
   Verzelloni V, 2007, FOOD CHEM, V2, P564
   Vijayaraj P, 2013, EXP TOXICOL PATHOL, V65, P135, DOI 10.1016/j.etp.2011.07.001
   Vogiatzi G, 2009, HELL J CARDIOL, V50, P402
   Yamashita H, 2007, BIOSCI BIOTECH BIOCH, V71, P1236, DOI 10.1271/bbb.60668
   Zou YP, 2005, J AGR FOOD CHEM, V53, P2462, DOI 10.1021/jf048469r
NR 44
TC 9
Z9 9
U1 2
U2 47
PU TAYLOR & FRANCIS LTD
PI ABINGDON
PA 4 PARK SQUARE, MILTON PARK, ABINGDON OX14 4RN, OXON, ENGLAND
SN 1388-0209
EI 1744-5116
J9 PHARM BIOL
JI Pharm. Biol.
PD FEB 1
PY 2016
VL 54
IS 2
BP 260
EP 265
DI 10.3109/13880209.2015.1031910
PG 6
WC Plant Sciences; Medical Laboratory Technology; Pharmacology & Pharmacy
SC Plant Sciences; Medical Laboratory Technology; Pharmacology & Pharmacy
GA CY2OG
UT WOS:000366247400010
PM 25853952
DA 2019-07-15
ER

PT J
AU Miyazaki, Y
   Kurata, Y
   Koga, H
   Yamaguchi, S
   Tachibana, H
   Yamada, K
AF Miyazaki, Yoshiyuki
   Kurata, Yukie
   Koga, Hiroaki
   Yamaguchi, Satoshi
   Tachibana, Hirofumi
   Yamada, Koji
TI Involvement of Polyphenol Compounds in Histamine Release Suppression by
   Pomegranate Vinegar
SO JOURNAL OF THE JAPANESE SOCIETY FOR FOOD SCIENCE AND TECHNOLOGY-NIPPON
   SHOKUHIN KAGAKU KOGAKU KAISHI
LA Japanese
DT Article
DE fruit vinegar; pomegranate vinegar; polyphenol; histamine release
   suppression; RBL-2H3
ID RANDOMIZED CONTROLLED-TRIAL; MAST-CELL ACTIVATION; FC-EPSILON-RI; TEA
   POLYPHENOLS; MEDIATOR RELEASE; APPLE EXTRACTS; ACETIC-ACID; RATS;
   INFLAMMATION; GLUCOSE
AB Histamine release by granulocytes is a critical event in the induction of type I allergy. We investigated the effects of four different fruit vinegars made from yama-budo, haskap, blueberry and pomegranate on histamine release by the basophilic leukemia cell line RBL-2H3. Results clearly indicated that these fruit vinegars, especially pomegranate vinegar, have potent inhibitory effects on histamine release. We then performed adsorption chromatography with Diaion HP20 to estimate the bioactive components in pomegranate vinegar; the fraction eluted by 50 % ethanol (EtOH) showed the most potent suppressive effect. Next, we subjected the 50 % EtOH-fraction to liquid-liquid division with ethyl acetate (AcOEt), and suppressive activity was observed in both the water and AcOEt layer fractions, indicating the existence of multiple bioactive components. Furthermore, suppression of histamine release by each fraction was almost completely abolished by treatment with polyphenol adsorbent polyvinylpolypyrrolidone. These results suggested that the pomegranate vinegar contains multiple polyphenol compounds involved in the suppression of histamine release by granulocytes.
C1 [Miyazaki, Yoshiyuki; Kurata, Yukie; Koga, Hiroaki; Yamaguchi, Satoshi; Tachibana, Hirofumi; Yamada, Koji] Kyushu Univ, Fac Agr, Higashi Ku, 6-10-1 Hakozaki, Fukuoka 8128581, Japan.
   [Yamada, Koji] Sojo Univ, Fac Biotechnol & Life Sci, Nishi Ku, 4-22-1 Ikeda, Kumamoto 8600082, Japan.
RP Yamada, K (reprint author), Kyushu Univ, Fac Agr, Higashi Ku, 6-10-1 Hakozaki, Fukuoka 8128581, Japan.; Yamada, K (reprint author), Sojo Univ, Fac Biotechnol & Life Sci, Nishi Ku, 4-22-1 Ikeda, Kumamoto 8600082, Japan.
EM yamada67@bio.sojo-u.ac.jp
RI U-ID, Kyushu tentative/C-5291-2016
CR Baba Y, 2008, NAT IMMUNOL, V9, P81, DOI 10.1038/ni1546
   Chen SH, 2015, DIGEST LIVER DIS, V47, P226, DOI 10.1016/j.dld.2014.11.015
   Diaconeasa Z, 2015, INT J MOL SCI, V16, P2352, DOI 10.3390/ijms16022352
   Fang J, 2015, NUTRITION, V31, P1301, DOI 10.1016/j.nut.2015.04.015
   Finn DF, 2013, BRIT J PHARMACOL, V170, P23, DOI 10.1111/bph.12138
   Fujimura Y, 2006, BIOCHEM BIOPH RES CO, V348, P524, DOI 10.1016/j.bbrc.2006.07.086
   Fushimi T, 2006, BRIT J NUTR, V95, P916, DOI 10.1079/BJN20061740
   Gell PGH, 1963, CLIN ASPECTS IMMUNOL, P317
   Gorlach S, 2015, CANCER LETT, V366, P141, DOI 10.1016/j.canlet.2015.07.004
   Harvima IT, 2014, J ALLERGY CLIN IMMUN, V134, P530, DOI 10.1016/j.jaci.2014.03.007
   Hernaez A, 2015, J NUTR, V145, P1692, DOI 10.3945/jn.115.211557
   Karuppagounder V, 2014, INT IMMUNOPHARMACOL, V23, P617, DOI 10.1016/j.intimp.2014.10.014
   Khan N, 2007, LIFE SCI, V81, P519, DOI 10.1016/j.lfs.2007.06.011
   Kimata M, 2000, CLIN EXP ALLERGY, V30, P501, DOI 10.1046/j.1365-2222.2000.00768.x
   Kondo S, 2001, BIOSCI BIOTECH BIOCH, V65, P2690, DOI 10.1271/bbb.65.2690
   Lansky EP, 2007, J ETHNOPHARMACOL, V109, P177, DOI 10.1016/j.jep.2006.09.006
   Li L, 2014, SCI REP-UK, V4, DOI 10.1038/srep06234
   Matsuo N, 1997, ALLERGY, V52, P58, DOI 10.1111/j.1398-9995.1997.tb02546.x
   Molina N, 2015, INT IMMUNOPHARMACOL, V28, P985, DOI 10.1016/j.intimp.2015.08.011
   Nakano N, 2008, INT ARCH ALLERGY IMM, V147, P213, DOI 10.1159/000142044
   Nanda K, 2004, J EXP CLIN CANC RES, V23, P69
   Seong AR, 2011, BIOCHEM BIOPH RES CO, V410, P581, DOI 10.1016/j.bbrc.2011.06.029
   Shimoji Y, 2003, J EXP CLIN CANC RES, V22, P591
   SHORE PA, 1959, J PHARMACOL EXP THER, V127, P182
   Sun XF, 2015, NUTR RES PRACT, V9, P137, DOI 10.4162/nrp.2015.9.2.137
   Tamura S, 2010, BIOORG MED CHEM LETT, V20, P2299, DOI 10.1016/j.bmcl.2010.01.160
   Tokura T, 2005, BIOSCI BIOTECH BIOCH, V69, P1974, DOI 10.1271/bbb.69.1974
   Turrini E, 2015, OXID MED CELL LONGEV, DOI 10.1155/2015/938475
   Wernersson S, 2014, NAT REV IMMUNOL, V14, P478, DOI 10.1038/nri3690
   Yamada K, 1999, IN VITRO CELL DEV-AN, V35, P169
   Yamashita H, 2007, BIOSCI BIOTECH BIOCH, V71, P1236, DOI 10.1271/bbb.60668
   Zuercher AW, 2010, CLIN EXP ALLERGY, V40, P942, DOI 10.1111/j.1365-2222.2010.03460.x
NR 32
TC 0
Z9 0
U1 0
U2 17
PU JAPAN SOC FOOD SCIENCE TECHNOLOGY
PI IBARAKI-KEN
PA 2-1-12 KANNONDAI TSUKUBA-SHI, IBARAKI-KEN, 305-8642, JAPAN
SN 1341-027X
J9 J JPN SOC FOOD SCI
JI J. Jpn. Soc. Food Sci. Technol.-Nippon Shokuhin Kagaku Kogaku Kaishi
PY 2016
VL 63
IS 2
BP 63
EP 69
DI 10.3136/nskkk.63.63
PG 7
WC Food Science & Technology
SC Food Science & Technology
GA DE8TW
UT WOS:000370910600001
OA Bronze
DA 2019-07-15
ER

PT J
AU Roda, A
   De Faveri, DM
   Giacosa, S
   Dordoni, R
   Lambri, M
AF Roda, Arianna
   De Faveri, Dante Marco
   Giacosa, Simone
   Dordoni, Roberta
   Lambri, Milena
TI Effect of pre-treatments on the saccharification of pineapple waste as a
   potential source for vinegar production
SO JOURNAL OF CLEANER PRODUCTION
LA English
DT Article
DE Enzymatic hydrolysis; Pineapple waste; Physical pre-treatments;
   Saccharification; Vinegar
ID ENZYMATIC SACCHARIFICATION; BIOETHANOL PRODUCTION; ETHANOL-PRODUCTION;
   SUGARCANE BAGASSE; LIGNOCELLULOSIC BIOMASS; SUPERCRITICAL WATER; ACID
   PRETREATMENT; RICE HULLS; HOT-WATER; HYDROLYSIS
AB Properly saccharified pineapple waste can be considered the chief raw material for further fermentation into vinegar, which has wider applications as a food dressing or preservative both in industry and rural communities in developing countries. Previous investigations into the use of pineapple waste as a potential source for vinegar production highlighted the optimal conditions for the enzymatic hydrolysis step and outlined the need to facilitate enzyme access for saccharification. The effects of four physical pre-treatments were investigated to reduce biomass recalcitrance. Microwave heating (MW), boiling (B), cooking at high pressure with a pressure cooker (HPC) and with an autoclave (HPA) were carried out on peel and core samples for different lengths of time. When HPA preceded the enzymatic hydrolysis, the sugar yield was 70.2 g/kg(fw) and 72.8 g/kg(fw) from pineapple peel and core, respectively. When pineapple waste was subjected to HPC, B, or MW, the sugar yield obtained was lower than 60 g/kg(fw). This study outlines the most effective pre-treatment method for obtaining a satisfactory sugar yield while maintaining practical feasibility when implementing the process prior to fermentation. (C) 2015 Elsevier Ltd. All rights reserved.
C1 [Roda, Arianna; De Faveri, Dante Marco; Dordoni, Roberta; Lambri, Milena] Univ Cattolica Sacro Cuore, Ist Enol & Ingn Agroalimetare, I-29122 Piacenza, Italy.
   [Giacosa, Simone] Univ Turin, Dipartimento Sci Agr Forestali & Alimentari, I-10095 Turin, Italy.
RP Lambri, M (reprint author), Univ Cattolica Sacro Cuore, Ist Enol & Ingn Agroalimetare, Via Emilia Parmense 84, I-29122 Piacenza, Italy.
EM arianna.roda@unicatt.it; dante.defaveri@unicatt.it;
   simone.giacosa@unito.it; roberta.dordoni@unicatt.it;
   milena.lambri@unicatt.it
RI Giacosa, Simone/C-3992-2009
OI Giacosa, Simone/0000-0002-2019-7010; Roda, Arianna/0000-0001-8123-2070;
   Lambri, Milena/0000-0003-4330-2888; De Faveri, Dante
   Marco/0000-0002-9187-0911
CR Abdullah M. B., 2007, REAKTOR, V11, P50
   Albala-Hurtado S, 1998, J AGR FOOD CHEM, V46, P2998, DOI 10.1021/jf980079f
   Alvira P, 2010, BIORESOURCE TECHNOL, V101, P4851, DOI 10.1016/j.biortech.2009.11.093
   Arumugam R., 2011, ASIAN J EXP BIOL SCI, V2, P246
   Binod P, 2012, RENEW ENERG, V37, P109, DOI 10.1016/j.renene.2011.06.007
   Brodeur Gary, 2011, Enzyme Res, V2011, P787532, DOI 10.4061/2011/787532
   BUCKLE KA, 1989, BIOTECHNOLOGY AND THE FOOD INDUSTRY, P261
   Cao WX, 2012, BIORESOURCE TECHNOL, V111, P215, DOI 10.1016/j.biortech.2012.02.034
   Chen WH, 2011, APPL ENERG, V88, P2726, DOI 10.1016/j.apenergy.2011.02.027
   Dagnino EP, 2013, IND CROP PROD, V42, P363, DOI 10.1016/j.indcrop.2012.06.019
   De Prados S.M., 2010, INT C FOOD INN U POL
   del Campo I, 2006, IND CROP PROD, V24, P214, DOI 10.1016/j.indcrop.2006.06.014
   DELGADO T, 1992, CHROMATOGRAPHIA, V33, P374, DOI 10.1007/BF02275921
   Dien BS, 2006, ENZYME MICROB TECH, V39, P1137, DOI 10.1016/j.enzmictec.2006.02.022
   Feng L, 2008, J MOL LIQ, V142, P1, DOI 10.1016/j.molliq.2008.06.007
   Ferreira S, 2009, BIOCHEM ENG J, V45, P192, DOI 10.1016/j.bej.2009.03.012
   Gabhane J, 2011, BIOMASS BIOENERG, V35, P96, DOI 10.1016/j.biombioe.2010.08.026
   GROUS WR, 1986, ENZYME MICROB TECH, V8, P274, DOI 10.1016/0141-0229(86)90021-9
   Gupta A, 2015, RENEW SUST ENERG REV, V41, P550, DOI 10.1016/j.rser.2014.08.032
   Harmsen PF, 2010, LIT REV PHYS CHEM PR
   Hemalatha R., 2013, Journal of Chemical and Pharmaceutical Research, V5, P240
   Hii S.L., 2010, IRAN J ENERGY ENV, V1, P275
   Jang HW, 2013, J AGR FOOD CHEM, V61, P6865, DOI 10.1021/jf401958w
   Kabyemela BM, 1999, IND ENG CHEM RES, V38, P2888, DOI 10.1021/ie9806390
   Kabyemela BM, 1997, IND ENG CHEM RES, V36, P1552, DOI 10.1021/ie960250h
   Kim DS, 2013, BIORESOURCE TECHNOL, V144, P460, DOI 10.1016/j.biortech.2013.06.071
   KROH LW, 1994, FOOD CHEM, V51, P373, DOI 10.1016/0308-8146(94)90188-0
   Kumar R, 2008, J IND MICROBIOL BIOT, V35, P377, DOI 10.1007/s10295-008-0327-8
   Lambri M, 2014, ITAL J AGRON, V9, P79, DOI 10.4081/ija.2014.573
   Lane J. H., 1923, J SOC CHEM IND LOND, V42, P32
   Larrauri JA, 1997, J AGR FOOD CHEM, V45, P4028, DOI 10.1021/jf970450j
   Laser M, 2002, BIORESOURCE TECHNOL, V81, P33, DOI 10.1016/S0960-8524(01)00103-1
   Lavarack BP, 2002, BIOMASS BIOENERG, V23, P367, DOI 10.1016/S0961-9534(02)00066-1
   Luo XL, 2011, ENZYME MICROB TECH, V48, P92, DOI 10.1016/j.enzmictec.2010.09.014
   Martinez AT, 2005, INT MICROBIOL, V8, P195
   MCMILLAN JD, 1994, ACS SYM SER, V566, P292
   Montalbo-Lomboy M, 2010, BIORESOURCE TECHNOL, V101, P351, DOI 10.1016/j.biortech.2009.07.075
   Mostafa F. A., 2013, Journal of Applied Sciences Research, V9, P2301
   Nadzirah K. Z., 2013, International Food Research Journal, V20, P225
   OOSHIMA H, 1984, BIOTECHNOL LETT, V6, P289, DOI 10.1007/BF00129056
   Luna MP, 2014, FOOD BIOPHYS, V9, P61, DOI 10.1007/s11483-013-9317-0
   Pooja NS, 2015, WASTE BIOMASS VALORI, V6, P303, DOI 10.1007/s12649-015-9345-8
   Remli NAM, 2014, BIORESOURCES, V9, P510
   Roda A, 2014, CHEM ENGINEER TRANS, V37, P607, DOI 10.3303/CET1437102
   Saha BC, 2008, BIOMASS BIOENERG, V32, P971, DOI 10.1016/j.biombioe.2008.01.014
   Sarkar N, 2012, RENEW ENERG, V37, P19, DOI 10.1016/j.renene.2011.06.045
   Sheetal K. R., 2013, Biochemical and Cellular Archives, V13, P89
   Singh D. P., 2013, International Journal of ChemTech Research, V5, P727
   Smuda M, 2011, J AGR FOOD CHEM, V59, P13254, DOI 10.1021/jf203346b
   Sun QN, 2014, CELLULOSE, V21, P2419, DOI 10.1007/s10570-014-0303-6
   Taherzadeh MJ, 2008, INT J MOL SCI, V9, P1628
   Taherzadeh MJ, 2007, BIORESOURCES, V2, P707
   Upadhyay Atul, 2010, J FOOD SCI TECHNOLOG, V6, P10
   Vikash Kandari, 2012, Journal of Microbiology and Biotechnology Research, V2, P308
   WEIL J, 1994, ENZYME MICROB TECH, V16, P1002, DOI 10.1016/0141-0229(94)90012-4
   Yi Zheng, 2009, International Journal of Agricultural and Biological Engineering, V2, P51, DOI 10.3965/j.issn.1934-6344.2009.03.051-068
NR 56
TC 14
Z9 14
U1 3
U2 33
PU ELSEVIER SCI LTD
PI OXFORD
PA THE BOULEVARD, LANGFORD LANE, KIDLINGTON, OXFORD OX5 1GB, OXON, ENGLAND
SN 0959-6526
EI 1879-1786
J9 J CLEAN PROD
JI J. Clean Prod.
PD JAN 20
PY 2016
VL 112
BP 4477
EP 4484
DI 10.1016/j.jclepro.2015.07.019
PN 5
PG 8
WC Green & Sustainable Science & Technology; Engineering, Environmental;
   Environmental Sciences
SC Science & Technology - Other Topics; Engineering; Environmental Sciences
   & Ecology
GA DB0ON
UT WOS:000368207500085
DA 2019-07-15
ER

PT J
AU Dave, HK
   Nath, K
AF Dave, Haresh K.
   Nath, Kaushik
TI Graphene oxide incorporated novel polyvinyl alcohol composite membrane
   for pervaporative recovery of acetic acid from vinegar wastewater
SO JOURNAL OF WATER PROCESS ENGINEERING
LA English
DT Article
DE Pervaporation; Acetic acid; Vinegar; PVA; Swelling; Flux; Separation
   factor
AB A novel polymeric composite membrane consisting of graphene oxide (GO) and poly (vinyl alcohol) (PVA) has been developed and applied in the recovery of acetic acid from vinegar wastewater in a pervaporation unit. The resultant composite membranes designated as (PVA-GO)(1) and (PVA-GO)(2) were characterized by using X-ray diffractions, scanning electron microscopy, Fourier-transform infrared spectroscopy, atomic force microscopy and thermogravimetric analysis. Membranes were found to attain semi-crystalline to amorphous nature by incorporation of GO to PVA. GO incorporation in the PVA membrane was observed to have a profound influence, as it helped achieve better thermal stability and higher tensile stress compared to pristine PVA membrane. The composite membranes were prone to swelling in presence of water. GO imparted better hydrophilicity of the composite membranes as displayed by a reasonably high degree of volumetric flux of water and separation factor. The study demonstrates that GO can be effectively incorporated within the polymer matrix to tune the mechanical and permeation characteristics of nanocomposites. (C) 2016 Elsevier Ltd. All rights reserved.
C1 [Dave, Haresh K.; Nath, Kaushik] GH Patel Coll Engn & Technol, Dept Chem Engn, Vallabh Vidyanagar 388120, Gujarat, India.
RP Nath, K (reprint author), GH Patel Coll Engn & Technol, Dept Chem Engn, Vallabh Vidyanagar 388120, Gujarat, India.
EM kaushiknath2003@yahoo.co.in
FU Institution of Engineers (India) [RDDR2015013]
FX The authors are grateful to The Institution of Engineers (India) for
   providing grant (File No; RDDR2015013) to carry out the work and Dr N.
   H. Khan of Central Salt and Marine Chemicals Research Institute
   (CSMCRI), Bhavnagar, for his valuable help to carry out certain
   analyses. Suggestions by the anonymous reviewers to improve the
   manuscript are also gratefully acknowledged.
CR Baker RW, 2010, J MEMBRANE SCI, V348, P346, DOI 10.1016/j.memsci.2009.11.022
   Cao KT, 2014, J MEMBRANE SCI, V469, P272, DOI 10.1016/j.memsci.2014.06.053
   Chen XF, 2015, CHINESE J CHEM ENG, V23, P1102, DOI 10.1016/j.cjche.2015.04.018
   Chukwu U, 1996, J FOOD SCI, V61, P1223, DOI 10.1111/j.1365-2621.1996.tb10965.x
   Compton OC, 2012, ACS NANO, V6, P2008, DOI 10.1021/nn202928w
   Dimiev AM, 2013, ACS NANO, V7, P576, DOI 10.1021/nn3047378
   Durmaz-Hilmioglu N, 2001, CHEM ENG PROCESS, V40, P263, DOI 10.1016/S0255-2701(00)00122-7
   Dyer J.R., 2012, APPL ABSORPTION SPEC, P25
   Hegab HM, 2015, J MEMBRANE SCI, V484, P95, DOI 10.1016/j.memsci.2015.03.011
   Hirata M, 2004, CARBON, V42, P2929, DOI 10.1016/j.carbon.2004.07.003
   Honma I, 2002, FUEL CELLS, V2, P52, DOI 10.1002/1615-6854(20020815)2:1<52::AID-FUCE52>3.0.CO;2-G
   Huang K, 2014, ANGEW CHEM INT EDIT, V53, P6929, DOI 10.1002/anie.201401061
   Huang X, 2012, CHEM SOC REV, V41, P666, DOI 10.1039/c1cs15078b
   Hung WS, 2014, CARBON, V68, P670, DOI 10.1016/j.carbon.2013.11.048
   Salavagione HJ, 2009, J MATER CHEM, V19, P5027, DOI 10.1039/b904232f
   Justin MZ, 2009, DESALINATION, V246, P100, DOI 10.1016/j.desal.2008.03.045
   Kargi F, 2013, INT J HYDROGEN ENERG, V38, P4389, DOI 10.1016/j.ijhydene.2013.01.191
   Kargi F, 2013, J ENVIRON ENG-ASCE, V139, P881, DOI 10.1061/(ASCE)EE.1943-7870.0000688
   Kariduraganavar MY, 2005, J MEMBRANE SCI, V246, P83, DOI 10.1016/j.memsci.2004.09.001
   Kuilla T, 2010, PROG POLYM SCI, V35, P1350, DOI 10.1016/j.progpolymsci.2010.07.005
   Lee J, 2013, J MEMBRANE SCI, V448, P223, DOI 10.1016/j.memsci.2013.08.017
   Liang JJ, 2009, ADV FUNCT MATER, V19, P2297, DOI 10.1002/adfm.200801776
   Lou YY, 2014, APPL SURF SCI, V307, P631, DOI 10.1016/j.apsusc.2014.04.088
   Merle G, 2012, J MEMBRANE SCI, V409, P191, DOI 10.1016/j.memsci.2012.03.056
   NISHIO Y, 1988, MACROMOLECULES, V21, P1270, DOI 10.1021/ma00183a016
   Paredes JI, 2008, LANGMUIR, V24, P10560, DOI 10.1021/la801744a
   Patil MB, 2007, SEP PURIF TECHNOL, V54, P34, DOI 10.1016/j.seppur.2006.08.015
   Pezeshk N, 2012, J MEMBRANE SCI, V389, P280, DOI 10.1016/j.memsci.2011.10.039
   Putz KW, 2010, ADV FUNCT MATER, V20, P3322, DOI 10.1002/adfm.201000723
   Suhas DP, 2013, RSC ADV, V3, P17120, DOI 10.1039/c3ra42062k
   Sun PZ, 2013, ACS NANO, V7, P428, DOI 10.1021/nn304471w
   Tang YP, 2014, J MEMBRANE SCI, V458, P199, DOI 10.1016/j.memsci.2014.01.062
   Tsou CH, 2015, J MEMBRANE SCI, V477, P93, DOI 10.1016/j.memsci.2014.12.039
   Wang NX, 2014, J MEMBRANE SCI, V455, P113, DOI 10.1016/j.memsci.2013.12.023
   Wang NX, 2012, CHEM ENG J, V213, P318, DOI 10.1016/j.cej.2012.09.080
   Wang YC, 2002, J MEMBRANE SCI, V208, P3, DOI 10.1016/S0376-7388(01)00673-1
   Wang ZH, 2012, DESALINATION, V299, P50, DOI 10.1016/j.desal.2012.05.015
   Wu ZS, 2009, CARBON, V47, P493, DOI 10.1016/j.carbon.2008.10.031
   Yang XM, 2010, ACS APPL MATER INTER, V2, P1707, DOI 10.1021/am100222m
   Zhu YW, 2010, ADV MATER, V22, P3906, DOI 10.1002/adma.201001068
   Zinadini S, 2014, J MEMBRANE SCI, V453, P292, DOI 10.1016/j.memsci.2013.10.070
NR 41
TC 9
Z9 9
U1 3
U2 11
PU ELSEVIER SCIENCE BV
PI AMSTERDAM
PA PO BOX 211, 1000 AE AMSTERDAM, NETHERLANDS
SN 2214-7144
J9 J WATER PROCESS ENG
JI J. Water Process. Eng.
PD DEC
PY 2016
VL 14
BP 124
EP 134
DI 10.1016/j.jwpe.2016.11.002
PG 11
WC Engineering, Environmental; Engineering, Chemical; Water Resources
SC Engineering; Water Resources
GA VC1TN
UT WOS:000431404200013
DA 2019-07-15
ER
