# Supplementary material for: Knowledge Domain and Emerging Trends in Vinegar Research: A Bibliometric Review of the Literature from WoSCC
Source: Foods. 2020 Feb 10;9(2):166. doi: 10.3390/foods9020166 (PMC7074530; doi:10.3390/foods9020166)
Supplement: Supplementary file 1 [file foods-09-00166-s001.zip › Supplementary files/Supplementary Material/WoSCC dataset for CiteSpace/data/download2016_7x5unique.txt]

PT J
AU Beyhan, YE
   Yilmaz, H
   Hokelek, M
AF Beyhan, Yunus E.
   Yilmaz, Hasan
   Hokelek, Murat
TI Effects of acetic acid on the viability of Ascaris lumbricoides eggs Is
   vinegar reliable enough to clean the vegetables?
SO SAUDI MEDICAL JOURNAL
LA English
DT Article
ID RAW VEGETABLES; CONTAMINATION; PREVALENCE; FRUITS; CYSTS; SOIL
AB Objectives: To investigate the effects of acetic acid on durable Ascaris lumbricoides (A. lumbricoides) eggs to determine the effective concentration of vinegar and the implementation period to render the consumption of raw vegetables more reliable.
   Methods: This experimental study was performed in May 2015 in the Parasitology Laboratory, Faculty of Medicine, Yuzuncu Yil University, Van, Turkey. The A. lumbricoides eggs were divided into 2 groups. Eggs in the study group were treated with 1, 3, 5, and 10% acetic acid concentrations, and eggs in the control group were treated with Eosin. The eggs' viability was observed at the following points in time during the experiment: 0, 10, 15, 20, 30, 45, and 60 minutes.
   Results: The 1% acetic acid was determined insufficient on the viability of Ascaris eggs. At the 30th minute, 3% acetic acid demonstrated 95% effectiveness, and at 5% concentration, all eggs lost their viability. Treatment of acetic acid at the ratio of 4.8% in 30 minutes, or a ratio of 4.3% in 60 minutes is required for full success of tretment.
   Conclusion: Since Ascaris eggs have 3 layers and are very resistant, the acetic acid concentration, which can be effective on these eggs are thought to be effective also on many other parasitic agents. In order to attain an active protection, after washing the vegetables, direct treatment with a vinegar containing 5% acetic acid for 30 minutes is essential.
C1 [Beyhan, Yunus E.; Yilmaz, Hasan] Yuzuncu Yil Univ, Dept Parasitol, Fac Med, Zeve Campus, Van, Turkey.
   [Hokelek, Murat] Istanbul Univ Cerrahpasa, Fac Med, Dept Microbiol, Istanbul, Turkey.
RP Beyhan, YE (reprint author), Yuzuncu Yil Univ, Dept Parasitol, Fac Med, Zeve Campus, Van, Turkey.
EM yebeyhan@gmail.com
RI Beyhan, Yunus/U-2503-2018
OI Beyhan, Yunus/0000-0002-1696-4803
CR Akbas M., 2010, GIDA - Journal of Food, V35, P183
   Ammar AS, 2013, J AGR VET SCI, V6, P29
   Avcioglu H, 2011, VECTOR-BORNE ZOONOT, V11, P189, DOI 10.1089/vbz.2009.0243
   Cuomo MJ, 2012, DIAGNOSING MED PARAS
   Daryani A, 2008, FOOD CONTROL, V19, P790, DOI 10.1016/j.foodcont.2007.08.004
   Dorny P, 2009, VET PARASITOL, V163, P196, DOI 10.1016/j.vetpar.2009.05.026
   Doyle ME, 2003, FRI BRIEFINGS
   Erdogrul O, 2005, FOOD CONTROL, V16, P559, DOI 10.1016/j.foodcont.2004.06.016
   Gerbi V, 1998, J SCI FOOD AGR, V78, P417, DOI 10.1002/(SICI)1097-0010(199811)78:3<417::AID-JSFA134>3.3.CO;2-#
   HAJJAMI K., 2013, INT J SC TECH, V2, P543
   Klapec T, 2012, ANN AGR ENV MED, V19, P421
   Kozan E, 2005, FOOD CONTROL, V16, P239, DOI 10.1016/j.foodcont.2004.02.005
   Mead PS, 1999, EMERG INFECT DIS, V5, P607, DOI 10.3201/eid0505.990502
   Molins RA, 2001, FOOD CONTROL, V12, P347, DOI 10.1016/S0956-7135(01)00035-4
   Ozan Z, 2007, THESIS U AFYON KOCAT
   Ozcel MA, 2007, MED PARASITIC DIS, P3
   Ravdin JI, 2005, PRINCIPLES PRACTICE, P3107
   Ridley JW, 2012, PARASITOLOGY MED CLI
   Roberts AD, 2009, MED PARASITOLOGY, P14
   Robertson LJ, 2000, J FOOD PROTECT, V63, P775, DOI 10.4315/0362-028X-63.6.775
   Shafa-ul-Haq, 2014, PAK J ZOOL, V46, P1303
   Slifko TR, 2000, INT J PARASITOL, V30, P1379, DOI 10.1016/S0020-7519(00)00128-4
   Ulukanligil M, 2001, MEM I OSWALDO CRUZ, V96, P903, DOI 10.1590/S0074-02762001000700004
   World Health Organization, 1994, WHO TECHN REP SER, V705
   World Health Organization, 2004, INT GUID SAN PAR WHO
NR 25
TC 2
Z9 2
U1 1
U2 11
PU SAUDI MED J
PI RIYADH
PA ARMED FORCES HOSPITAL, PO BOX 7897,, RIYADH 11159, SAUDI ARABIA
SN 0379-5284
J9 SAUDI MED J
JI Saudi Med. J.
PD MAR
PY 2016
VL 37
IS 3
BP 288
EP 292
DI 10.15537/smj.2016.3.13061
PG 5
WC Medicine, General & Internal
SC General & Internal Medicine
GA DF9VP
UT WOS:000371710400009
PM 26905351
OA DOAJ Gold, Green Published
DA 2019-07-15
ER

PT J
AU Torrecilla, JS
   Aroca-Santos, R
   Cancilla, JC
   Matute, G
AF Torrecilla, Jose S.
   Aroca-Santos, Regina
   Cancilla, John C.
   Matute, Gemma
TI Linear and non-linear modeling to identify vinegars in blends through
   spectroscopic data
SO LWT-FOOD SCIENCE AND TECHNOLOGY
LA English
DT Article
DE Vinegar; Blends; Identification; Artificial neural network; Spectroscopy
ID NEAR-INFRARED SPECTROSCOPY; ARTIFICIAL NEURAL-NETWORK;
   PHENOLIC-COMPOUNDS; BINARY-MIXTURES; CLASSIFICATION; WINE;
   QUANTIFICATION; FEASIBILITY; PREDICTION; SELECTION
AB The identification of vinegars produced from six different raw materials (red wine, white wine, cider, apple, molasses, and rice) in blends has been accomplished through their UV vis spectra and different mathematical models: partial least squares discriminant analysis (PLS-DA) and artificial neural networks (ANNs). The registered spectra were mathematically treated following a linear (PLS-DA) approach and a non-linear one (ANN) based on multilayer perceptron models with different training functions. The average correct classification rate of a series of comparable internal validations was around 55% and 90%, for the PLS-DA and the ANN models respectively, which heavily favors the non-linear approach. Therefore, an accurate chemometric tool with the ability to detect specific vinegars in mixtures in an inexpensive and straightforward fashion has been designed and optimized. (C) 2015 Elsevier Ltd. All rights reserved.
C1 [Torrecilla, Jose S.; Aroca-Santos, Regina; Cancilla, John C.; Matute, Gemma] Univ Complutense Madrid, Fac Chem, Dept Chem Engn, E-28040 Madrid, Spain.
RP Torrecilla, JS (reprint author), Univ Complutense Madrid, Fac Chem, Dept Chem Engn, E-28040 Madrid, Spain.
EM jstorre@ucm.es
RI Torrecilla, Jose/L-6525-2014
OI Torrecilla, Jose/0000-0003-1209-203X
CR Amani-Ghadim AR, 2015, APPL CATAL B-ENVIRON, V163, P539, DOI 10.1016/j.apcatb.2014.08.020
   Barker M, 2003, J CHEMOMETR, V17, P166, DOI 10.1002/cem.785
   BOE, 2012, BOE, V5529, P32031
   Budak NH, 2014, J FOOD SCI, V79, pR757, DOI 10.1111/1750-3841.12434
   Budak NH, 2011, J AGR FOOD CHEM, V59, P6638, DOI 10.1021/jf104912h
   Callejon RM, 2012, TALANTA, V88, P456, DOI 10.1016/j.talanta.2011.11.014
   Cancilla JC, 2014, J AGR FOOD CHEM, V62, P10661, DOI 10.1021/jf503482h
   Cartwright H, 2013, IND ENG CHEM RES, V52, P12673, DOI 10.1021/ie4000954
   Cerezo AB, 2008, FOOD CHEM, V109, P606, DOI 10.1016/j.foodchem.2008.01.013
   Chen QS, 2012, FOOD CHEM, V135, P590, DOI 10.1016/j.foodchem.2012.05.011
   De la Haba MJ, 2014, SENSORS-BASEL, V14, P3528, DOI 10.3390/s140203528
   Demuth H., 2007, NEURAL NETWORK TOOLB
   Deng SX, 2014, J ANAL METHODS CHEM, DOI 10.1155/2014/252516
   Diaz-Rodriguez P, 2015, SENSOR ACTUAT B-CHEM, V206, P139, DOI 10.1016/j.snb.2014.09.037
   Diaz-Rodriguez P, 2014, IND ENG CHEM RES, V53, P1015, DOI 10.1021/ie403319r
   Golzar K, 2014, IND ENG CHEM RES, V53, P7247, DOI 10.1021/ie5007432
   Gosukonda R, 2015, FOOD CONTROL, V47, P606, DOI 10.1016/j.foodcont.2014.08.002
   Guan BB, 2014, FOOD ANAL METHOD, V7, P1073, DOI 10.1007/s12161-013-9715-4
   Iizuka K, 1997, J FOOD SCI, V62, P101, DOI 10.1111/j.1365-2621.1997.tb04377.x
   Joo SB, 2014, EXPERT SYST APPL, V41, P7398, DOI 10.1016/j.eswa.2014.06.002
   Nakamura K, 2010, J AGR FOOD CHEM, V58, P10124, DOI 10.1021/jf100054n
   Naziroglu M, 2014, J MEMBRANE BIOL, V247, P667, DOI 10.1007/s00232-014-9685-5
   Nedic V, 2014, ENVIRON IMPACT ASSES, V49, P24, DOI 10.1016/j.eiar.2014.06.004
   Palancar MC, 1996, IND ENG CHEM RES, V35, P4100, DOI 10.1021/ie960130+
   Piotrowski AP, 2013, J HYDROL, V476, P97, DOI 10.1016/j.jhydrol.2012.10.019
   Pizarro C, 2008, ANAL CHIM ACTA, V608, P38, DOI 10.1016/j.aca.2007.12.006
   Rossi F, 2014, EXPERT SYST APPL, V41, P4658, DOI 10.1016/j.eswa.2014.02.001
   Saiz-Abajo MJ, 2005, ANAL BIOANAL CHEM, V382, P412, DOI 10.1007/s00216-005-3148-x
   Saiz-Abajo MJ, 2004, J AGR FOOD CHEM, V52, P7711, DOI 10.1021/jf049098h
   da Silva CET, 2015, FOOD CONTROL, V47, P86, DOI 10.1016/j.foodcont.2014.06.030
   Torrecilla JS, 2007, J AGR FOOD CHEM, V55, P7418, DOI 10.1021/jf0703351
   Wu D, 2013, TOHOKU J EXP MED, V230, P17, DOI 10.1620/tjem.230.17
NR 32
TC 6
Z9 6
U1 3
U2 23
PU ELSEVIER SCIENCE BV
PI AMSTERDAM
PA PO BOX 211, 1000 AE AMSTERDAM, NETHERLANDS
SN 0023-6438
EI 1096-1127
J9 LWT-FOOD SCI TECHNOL
JI LWT-Food Sci. Technol.
PD JAN
PY 2016
VL 65
BP 565
EP 571
DI 10.1016/j.lwt.2015.08.027
PG 7
WC Food Science & Technology
SC Food Science & Technology
GA CW2BS
UT WOS:000364796700074
DA 2019-07-15
ER

PT J
AU Ozbek, N
   Akman, S
AF Ozbek, Nil
   Akman, Suleyman
TI Determination of total sulfur concentrations in different types of
   vinegars using high resolution flame molecular absorption spectrometry
SO FOOD CHEMISTRY
LA English
DT Article
DE Carbon monosulfide; Sulfur; Vinegar; High-resolution continuum source;
   molecular absorption spectrometry
ID AIR-ACETYLENE FLAME; GRAPHITE-FURNACE; CARBON MONOSULFIDE;
   ACID-BACTERIA; FOOD SAMPLES; INJECTION; GASOLINE; ICP
AB Total sulfur concentrations in vinegars were determined using molecular absorption of carbon monosulfide (CS) determined with a high-resolution continuum source flame atomic absorption spectrometer. The molecular absorption of CS was measured at 258.056 nm in an air-acetylene flame. Due to non-spectral interference, as well as the different sensitivities to some sulfur compounds, all sulfur species were oxidized to sulfate using a HNO3 and H2O2 mixture and the analyte addition technique was applied for quantification. The limit of detection (LOD) and limit of quantification (LOQ) were 11.6 and 38.6 mg L-1, respectively. The concentrations of sulfur in various vinegars ranged from <= LOD to 163.6 mg L-1. (C) 2016 Elsevier Ltd. All rights reserved.
C1 [Ozbek, Nil; Akman, Suleyman] Istanbul Tech Univ, Fac Arts & Sci, Dept Chem, TR-34469 Istanbul, Turkey.
RP Ozbek, N (reprint author), Istanbul Tech Univ, Fac Arts & Sci, Dept Chem, TR-34469 Istanbul, Turkey.
EM nil.ozbek@itu.edu.tr; akmans@itu.edu.tr
RI Akman, Suleyman/C-1418-2014; Ozbek, Nil/C-7518-2013
OI Akman, Suleyman/0000-0002-8625-783X; Ozbek, Nil/0000-0002-2814-5442
CR BAK F, 1993, FEMS MICROBIOL ECOL, V12, P257, DOI 10.1016/0168-6496(93)90049-D
   Baumbach G, 2013, MICROCHEM J, V106, P295, DOI 10.1016/j.microc.2012.08.011
   Baysal A, 2011, TALANTA, V85, P2662, DOI 10.1016/j.talanta.2011.08.038
   BRIENZA SMB, 1995, ANAL CHIM ACTA, V308, P269, DOI 10.1016/0003-2670(94)00249-L
   Butcher DJ, 2013, ANAL CHIM ACTA, V804, P1, DOI 10.1016/j.aca.2013.07.056
   Ferreira HS, 2010, J ANAL ATOM SPECTROM, V25, P1039, DOI 10.1039/b925739j
   Gunduz S, 2014, LWT-FOOD SCI TECHNOL, V59, P718, DOI 10.1016/j.lwt.2014.05.022
   Heilmann J, 2004, ANAL BIOANAL CHEM, V380, P190, DOI 10.1007/s00216-004-2658-2
   Huang MD, 2008, ANAL BIOANAL CHEM, V390, P361, DOI 10.1007/s00216-007-1669-1
   Huang MD, 2006, SPECTROCHIM ACTA B, V61, P181, DOI 10.1016/j.sab.2006.01.001
   Huang MD, 2005, ANAL BIOANAL CHEM, V382, P1877, DOI 10.1007/s00216-005-3333-y
   International for the USDA National Organic Program ICF, 2011, SULPH DIOX TECHN EV
   Kendall DS, 1995, HAZARD WASTE HAZARD, V12, P373, DOI 10.1089/hwm.1995.12.373
   Kowalewska Z, 2011, SPECTROCHIM ACTA B, V66, P546, DOI 10.1016/j.sab.2011.06.004
   Metcalfe D., 2009, FOOD ALLERGY ADVERSE
   Mior R, 2013, TALANTA, V106, P368, DOI 10.1016/j.talanta.2013.01.004
   NAKAYAMA T, 1959, J BIOCHEM-TOKYO, V46, P1217
   Oliveira SR, 2010, SPECTROCHIM ACTA B, V65, P316, DOI 10.1016/j.sab.2010.02.003
   Ozbek N, 2015, FOOD CHEM, V168, P460, DOI 10.1016/j.foodchem.2014.07.093
   Ozbek N, 2016, INT J ENVIRON AN CH, V96, P505, DOI 10.1080/03067319.2016.1180381
   Ozbek N, 2013, J AGR FOOD CHEM, V61, P4816, DOI 10.1021/jf4009263
   Quiros C, 2012, J I BREWING, V118, P89, DOI 10.1002/jib.9
   Republic of Turkey Ministry of Food Agriculture and Livestock, 2004, TURK GID KOD RENKL T
   Resano M, 2014, ANAL BIOANAL CHEM, V406, P2239, DOI 10.1007/s00216-013-7522-9
   Santelli RE, 2008, SPECTROCHIM ACTA B, V63, P800, DOI 10.1016/j.sab.2008.04.020
   U.S. EPA, 2007, RER EL DEC IN SULF
   Virgilio A, 2011, J AGR FOOD CHEM, V59, P2197, DOI 10.1021/jf104296d
   Welz B, 2005, HIGH-RESOLUTION CONTINUUM SOURCE AAS: THE BETTER WAY TO DO ATOMIC ABSORPTION SPECTROMETRY, P1, DOI 10.1002/3527606513
   Welz B., 1986, Z ANAL CHEM, V325, P95
   Welz B, 2009, ANAL CHIM ACTA, V647, P137, DOI 10.1016/j.aca.2009.06.029
   Zambrzycka E, 2014, SPECTROCHIM ACTA B, V101, P234, DOI 10.1016/j.sab.2014.08.041
NR 31
TC 5
Z9 5
U1 2
U2 73
PU ELSEVIER SCI LTD
PI OXFORD
PA THE BOULEVARD, LANGFORD LANE, KIDLINGTON, OXFORD OX5 1GB, OXON, ENGLAND
SN 0308-8146
EI 1873-7072
J9 FOOD CHEM
JI Food Chem.
PD DEC 15
PY 2016
VL 213
BP 529
EP 533
DI 10.1016/j.foodchem.2016.07.007
PG 5
WC Chemistry, Applied; Food Science & Technology; Nutrition & Dietetics
SC Chemistry; Food Science & Technology; Nutrition & Dietetics
GA DS0MM
UT WOS:000380289900066
PM 27451213
DA 2019-07-15
ER

PT J
AU Zhao, Y
   Wang, YJ
   Zhao, RZ
   Xiang, FJ
AF Zhao, Ya
   Wang, Yin-Jie
   Zhao, Rui-Zhi
   Xiang, Fei-Jun
TI Vinegar amount in the process affected the components of vinegar-baked
   Radix Bupleuri and its hepatoprotective effect
SO BMC COMPLEMENTARY AND ALTERNATIVE MEDICINE
LA English
DT Article
DE Vinegar amount; Vinegar-baked Radix Bupleuri; Hepatoprotective effect;
   Saikosaponin
ID SMITHII VAR. PARVIFOLIUM; RATS; SAIKOSAPONIN; POLYSACCHARIDES;
   ANTIOXIDANT; EXTRACTS; SAPONINS; FIBROSIS; CELLS; KAOI
AB Background: Bupleuri Radix (in Chinese Chaihu), the dried roots of Bupleurum Chinense DC, is a traditional Chinese medicine widely used to treat fever, hepatitis, jaundice, nephritis, dizziness. When baked with vinegar, its effect is more focused on liver related disease. This paper was undertaken to determine the best vinegar amount in the processing and explore its key efficacy components.
   Methods: Hepatoprotective effects of Radix Bupleuri after processing with different amount of vinegar (1: 5, 2: 5, 3: 5) were investigated on liver hurt rats, and the change of constituents were analyzed by ultra-performance liquid chromatography tandem mass spectrometry (UPLC-MS/MS).
   Results: With the increasing amount of vinegar, the hepatoprotective effects of vinegar-baked Radix Bupleuri (VBRB) and the content of saikosaponin b(2) increased.
   Conclusion: These results suggested that vinegar amount in the process affected the pharmacological effect of VBRB significantly and saikosaponin b(2) may be the key efficacy component of it.
C1 [Zhao, Ya; Wang, Yin-Jie; Zhao, Rui-Zhi] Guangzhou Univ Chinese Med, Affiliated Hosp 2, Guangzhou 510006, Guangdong, Peoples R China.
   [Xiang, Fei-Jun] Yipinhong Pharmaceut Co Ltd, 17rd Floor,Xinghui Int Bldg, Guangzhou 510623, Guangdong, Peoples R China.
   [Zhao, Ya] Guangzhou Univ Chinese Med, Postdoctoral Res Stn, Guangzhou 510006, Guangdong, Peoples R China.
RP Zhao, RZ (reprint author), Guangzhou Univ Chinese Med, Affiliated Hosp 2, Guangzhou 510006, Guangdong, Peoples R China.; Xiang, FJ (reprint author), Yipinhong Pharmaceut Co Ltd, 17rd Floor,Xinghui Int Bldg, Guangzhou 510623, Guangdong, Peoples R China.
EM 13610241754@163.com; elephe@126.com
FU National Science Foundation of China [30672668, 81073063, 81573612];
   Guangdong Natural Science Fund [2015A030313357]; China Postdoctoral
   Science Foundation [2016M592477]
FX This research was financially supported by the fund of National Science
   Foundation of China (Grant No. 30672668, 81073063, 81573612), the
   Guangdong Natural Science Fund (2015A030313357) and Financial Grant from
   the China Postdoctoral Science Foundation (2016M592477).
CR Ahmad AA, 2011, NEUROPSYCHOLOGIA, V49, P2971
   Ashour ML, 2011, J PHARM PHARMACOL, V63, P305, DOI 10.1111/j.2042-7158.2010.01170.x
   Casiglia S, 2016, NAT PROD COMMUN, V11, P105
   Chen SM, 2008, J ETHNOPHARMACOL, V116, P397, DOI 10.1016/j.jep.2007.11.026
   Chen XZ, 2014, XENOBIOTICA, V44, P785, DOI 10.3109/00498254.2014.898809
   Cheng PW, 2007, FOOD CHEM TOXICOL, V45, P24, DOI 10.1016/j.fct.2006.06.007
   Cheng XQ, 2012, INFLAMMATION, V35, P1715, DOI 10.1007/s10753-012-9489-7
   Cheng XQ, 2010, J ETHNOPHARMACOL, V130, P363, DOI 10.1016/j.jep.2010.05.019
   GUINEA MC, 1994, PLANTA MED, V60, P163, DOI 10.1055/s-2006-959442
   Hu SCS, 2016, J ETHNOPHARMACOL, V179, P432, DOI 10.1016/j.jep.2015.12.058
   [姜华 JIANG Hua], 2009, [中国药学杂志, Chinese Pharmaceutical Journal], V44, P1618
   Kim H, 2014, NAT PROD COMMUN, V9, P523
   Li ZY, 2015, J ETHNOPHARMACOL, V165, P20, DOI 10.1016/j.jep.2015.02.024
   Lin LT, 2015, J HEPATOL, V62, P541, DOI 10.1016/j.jhep.2014.10.040
   [林利芬 Lin Lifen], 2012, [中药药理与临床, Pharmacology and Clinics of Chinese Materia Medica], V28, P124
   Lu XL, 2012, MOL MED REP, V5, P637, DOI 10.3892/mmr.2011.702
   Nie S. Q, 2002, CHINESE J EXPT TRADI, V8, P11
   Pajer KA, 2007, CURR OPIN PEDIATR, V19, P559, DOI 10.1097/MOP.0b013e3282ef443a
   Seo MK, 2013, PSYCHIAT INVEST, V10, P81, DOI 10.4306/pi.2013.10.1.81
   Wang XT, 2013, PHYTOMEDICINE, V20, P1330, DOI 10.1016/j.phymed.2013.07.010
   Wu J., 2008, HUBEI J TRADIT CHIN, V30, P60
   Wu SJ, 2010, AM J CHINESE MED, V38, P99, DOI 10.1142/S0192415X10007695
   [谢东浩 Xie Donggao], 2008, [中国医院药学杂志, Chinese Journal of Hospital Pharmacy], V28, P2006
   Xing J, 2015, EVID-BASED COMPL ALT, DOI 10.1155/2015/653791
   Xu Lei, 2012, Journal of China Pharmaceutical University, V43, P334
   Yen MH, 2005, BIOL PHARM BULL, V28, P442, DOI 10.1248/bpb.28.442
   Yu TY, 2014, XENOBIOTICA, V44, P861, DOI 10.3109/00498254.2014.914600
   Zhao RZ, 2010, J ETHNOPHARMACOL, V132, P421, DOI 10.1016/j.jep.2010.08.021
   Zhao RZ, 2009, J ETHNOPHARMACOL, V126, P415, DOI 10.1016/j.jep.2009.09.023
   Zhao RZ, 2011, BIOINF BIOM WORKSH B, P740
NR 30
TC 5
Z9 5
U1 0
U2 24
PU BIOMED CENTRAL LTD
PI LONDON
PA 236 GRAYS INN RD, FLOOR 6, LONDON WC1X 8HL, ENGLAND
SN 1472-6882
J9 BMC COMPLEM ALTERN M
JI BMC Complement. Altern. Med.
PD SEP 6
PY 2016
VL 16
AR 346
DI 10.1186/s12906-016-1333-4
PG 7
WC Integrative & Complementary Medicine
SC Integrative & Complementary Medicine
GA DV7OW
UT WOS:000383127000001
PM 27599678
OA DOAJ Gold, Green Published
DA 2019-07-15
ER

PT J
AU Jo, Y
   Chung, N
   Park, SW
   Noh, BS
   Jeong, YJ
   Kwon, JH
AF Jo, Yunhee
   Chung, Namhyeok
   Park, Su Won
   Noh, Bong Soo
   Jeong, Yong-Jin
   Kwon, Joong-Ho
TI Application of E-tongue, E-nose, and MS-E-nose for discriminating aged
   vinegars based on taste and aroma profiles
SO FOOD SCIENCE AND BIOTECHNOLOGY
LA English
DT Article
DE aged vinegar; electronic tongue; electronic nose; mass
   spectrometry-E-nose; multivariate analysis
ID ELECTRONIC TONGUE; MASS-SPECTROMETRY; UNPOLISHED RICE; WINE;
   CLASSIFICATION; CHEMOMETRICS; RECOGNITION; EVOLUTION; EXTRACT; KUROSU
AB The combined approach of E-senses was undertaken to discriminate the taste and aroma profiles of aged vinegars, including Chinese Shanxi extra aged vinegar (EX, 5-8 years), Japanese black vinegar (BL, 1-5 years), and Italian balsamic vinegar (BA, 8-25 years). The principal component analysis plot for E-tongue revealed that EX, BL, and BA formed individual groups with clear distinctions. The volatile compounds detected in E-nose based on Kovats indices represented that a major component in all vinegars was matched to acetic acid, which showed a strong relationship with the aging period (R=0.8186-0.9998). The discriminant function analysis plot accompanied by the MS-E-nose indicated that more volatiles were produced during prolonged aging in cereal vinegar, whereas the aging process degraded volatile constituents in fruit vinegar. Categorization with respect to aging years was possible using both E-noses. The approach using E-senses indicated a better discrimination for distinguishing the complex sensory information in aged vinegars.
C1 [Jo, Yunhee; Chung, Namhyeok; Kwon, Joong-Ho] Kyungpook Natl Univ, Sch Food Sci & Biotechnol, Daegu 41566, South Korea.
   [Park, Su Won; Noh, Bong Soo] Seoul Womens Univ, Dept & Food Sci & Technol, Seoul 01797, South Korea.
   [Jeong, Yong-Jin] Keimyung Univ, Dept & Food Sci & Technol, Daegu 42601, South Korea.
RP Kwon, JH (reprint author), Kyungpook Natl Univ, Sch Food Sci & Biotechnol, Daegu 41566, South Korea.
EM jhkwon@knu.ac.kr
FU High Value-added Food Technology Development Program, Ministry of
   Agriculture, Food and Rural Affairs
FX This research was supported by the High Value-added Food Technology
   Development Program, Ministry of Agriculture, Food and Rural Affairs.
CR Anklam E, 1998, FOOD CHEM, V61, P243, DOI 10.1016/S0308-8146(97)00104-0
   Apetrei IM, 2012, FOOD RES INT, V45, P244, DOI 10.1016/j.foodres.2011.10.034
   Breer Heinz, 1997, P521
   Callejon RM, 2009, FOOD CHEM, V113, P1252, DOI 10.1016/j.foodchem.2008.08.027
   Cirlini M, 2011, FOOD CHEM, V124, P1678, DOI 10.1016/j.foodchem.2010.07.065
   Cocchi M, 2006, TALANTA, V69, P1166, DOI 10.1016/j.talanta.2005.12.032
   Duran-Guerrero E, 2015, J SCI FOOD AGR, V95, P2395, DOI 10.1002/jsfa.6958
   Escuder-Gilabert L, 2010, ANAL CHIM ACTA, V665, P15, DOI 10.1016/j.aca.2010.03.017
   Falcone PM, 2008, J FOOD ENG, V86, P433, DOI 10.1016/j.jfoodeng.2007.10.017
   Fukuyama N, 2007, NUTRITION, V23, P81, DOI 10.1016/j.nut.2006.10.004
   Gallardo J, 2005, TALANTA, V66, P1303, DOI 10.1016/j.talanta.2005.01.049
   Ghasemi-Varnamkhasti M, 2011, TRENDS FOOD SCI TECH, V22, P165, DOI 10.1016/j.tifs.2010.12.005
   Hong EJ, 2011, FOOD SCI BIOTECHNOL, V20, P809, DOI 10.1007/s10068-011-0112-8
   Jennings W, 1980, QUALITATIVE ANAL FLA, P29
   Legin A, 2003, ANAL CHIM ACTA, V484, P33, DOI 10.1016/S0003-2670(03)00301-5
   Liu M, 2013, SENSOR ACTUAT B-CHEM, V177, P970, DOI 10.1016/j.snb.2012.11.071
   Nanda K, 2004, J EXP CLIN CANC RES, V23, P69
   Robinson AL, 2011, J CHROMATOGR A, V1218, P504, DOI 10.1016/j.chroma.2010.11.008
   Saurina J, 2010, TRAC-TREND ANAL CHEM, V29, P234, DOI 10.1016/j.trac.2009.11.008
   Schaller Emmanuelle, 1998, Lebensmittel-Wissenschaft and Technologie, V31, P305, DOI 10.1006/fstl.1998.0376
   Shimoji Y, 2004, NUTR CANCER, V49, P170, DOI 10.1207/s15327914nc4902_8
   Shu Jing, 2013, China Condiment, V38, P95
   Solieri Lisa, 2009, P1, DOI 10.1007/978-88-470-0866-3_1
   Tesfaye W, 2004, ANAL CHIM ACTA, V513, P239, DOI 10.1016/j.aca.2003.11.079
   Ubeda C, 2016, FOOD CHEM, V192, P1051, DOI 10.1016/j.foodchem.2015.07.091
   Yin Y, 2008, SENSOR ACTUAT B-CHEM, V134, P1005, DOI 10.1016/j.snb.2008.07.018
   Yin Y, 2014, J FOOD ENG, V127, P43, DOI 10.1016/j.jfoodeng.2013.11.017
   Yu HY, 2015, J CHROMATOGR B, V997, P129, DOI 10.1016/j.jchromb.2015.05.037
   Zhang QY, 2008, SENSOR ACTUAT B-CHEM, V128, P586, DOI 10.1016/j.snb.2007.07.058
NR 29
TC 0
Z9 0
U1 0
U2 39
PU KOREAN SOCIETY FOOD SCIENCE & TECHNOLOGY-KOSFOST
PI SEOUL
PA #605, KOREA SCI TECHNOL CENT, 635-4 YEOKSAM-DONG, KANGNAM-GU, SEOUL,
   135-703, SOUTH KOREA
SN 1226-7708
EI 2092-6456
J9 FOOD SCI BIOTECHNOL
JI Food Sci. Biotechnol.
PD OCT
PY 2016
VL 25
IS 5
BP 1313
EP 1318
DI 10.1007/s10068-016-0206-4
PG 6
WC Food Science & Technology
SC Food Science & Technology
GA EB6XR
UT WOS:000387529400012
PM 30263410
OA Green Published
DA 2019-07-15
ER
