# Supplementary material for: Knowledge Domain and Emerging Trends in Vinegar Research: A Bibliometric Review of the Literature from WoSCC
Source: Foods. 2020 Feb 10;9(2):166. doi: 10.3390/foods9020166 (PMC7074530; doi:10.3390/foods9020166)
Supplement: Supplementary file 1 [file foods-09-00166-s001.zip › Supplementary files/Supplementary Material/WoSCC dataset for CiteSpace/data/download2016_8x5unique.txt]

PT J
AU Andres-Barrao, C
   Saad, MM
   Ferrete, EC
   Bravo, D
   Chappuis, ML
   Perez, RO
   Junier, P
   Perret, X
   Barja, F
AF Andres-Barrao, Cristina
   Saad, Maged M.
   Ferrete, Elena Cabello
   Bravo, Daniel
   Chappuis, Marie-Luise
   Perez, Ruben Ortega
   Junier, Pilar
   Perret, Xavier
   Barja, Francois
TI Metaproteomics and ultrastructure characterization of Komagataeibacter
   spp. involved in high-acid spirit vinegar production
SO FOOD MICROBIOLOGY
LA English
DT Article
DE Komagataeibacter; 2D-DIGE; TCA cycle; BCAA; Electron microscopy;
   Membrane polysaccharides
ID TRADITIONAL BALSAMIC VINEGAR; MULTIPLE SEQUENCE ALIGNMENT; ACETIC-ACID;
   ACETOBACTER-ACETI; GLUCONACETOBACTER-EUROPAEUS; PELLICLE FORMATION;
   CAPSULAR POLYSACCHARIDE; POPULATION-DYNAMICS; POLYACRYLAMIDE GELS;
   PHYLOGENETIC TREES
AB Acetic acid bacteria (AAB) are widespread microorganisms in nature, extensively used in food industry to transform alcohols and sugar alcohols into their corresponding organic acids. Specialized strains are used in the production of vinegar through the oxidative transformation of ethanol into acetic acid. The main AAB involved in the production of high-acid vinegars using the submerged fermentation method belong to the genus Komagataeibacter, characterized by their higher ADH stability and activity, and higher acetic acid resistance (15-20%), compared to other AAB.
   In this work, the bacteria involved in the production of high-acid spirit vinegar through a spontaneous acetic acid fermentation process was studied. The analysis using a culture-independent approach revealed a homogeneous bacterial population involved in the process, identified as Komagataeibacter spp. Differentially expressed proteins during acetic acid fermentation were investigated by using 2D-DIGE and mass spectrometry. Most of these proteins were functionally related to stress response, the TCA cycle and different metabolic processes. In addition, scanning and transmission electron microscopy and specific staining of polysaccharide SDS-PAGE gels confirmed that Komagataeibacter spp. lacked the characteristic polysaccharide layer surrounding the outer membrane that has been previously reported to have an important role in acetic acid resistance in the genus Acetobacter. (C) 2015 Elsevier Ltd. All rights reserved.
C1 [Andres-Barrao, Cristina; Saad, Maged M.; Ferrete, Elena Cabello; Chappuis, Marie-Luise; Perez, Ruben Ortega; Perret, Xavier; Barja, Francois] Univ Geneva, Dept Bot & Plant Biol, Microbiol Unit, Sci 3, Geneva, Switzerland.
   [Bravo, Daniel; Junier, Pilar] Univ Neuchatel, Inst Biol, Microbiol Lab, CH-2000 Neuchatel, Switzerland.
RP Barja, F (reprint author), Univ Geneva, Dept Bot & Plant Biol, Microbiol Unit, Sci 3, Geneva, Switzerland.
EM Francois.Barja@unige.ch
RI Saad, Maged M./B-5546-2018
OI Saad, Maged M./0000-0002-5655-8674; Bravo, Daniel/0000-0003-3155-9707
FU Academic Society of Geneva (SAG); Department of Botany and Plant Biology
   (BIVEG) of the University of Geneva
FX The authors acknowledge the Academic Society of Geneva (SAG) and the
   Department of Botany and Plant Biology (BIVEG) of the University of
   Geneva for financial support, and to Prof. R. Martini at the Department
   of Geology and Paleontology Earth and Environmental Sciences for her
   help with Scanning Electron Microscopy.
CR ADACHI O, 1980, AGR BIOL CHEM TOKYO, V44, P503, DOI 10.1080/00021369.1980.10863997
   AMEYAMA M, 1982, METHOD ENZYMOL, V89, P450
   Andres-Barrao C, 2012, J PROTEOMICS, V75, P1701, DOI 10.1016/j.jprot.2011.11.027
   Andres-Barrao C, 2011, J BACTERIOL, V193, P2670, DOI 10.1128/JB.00229-11
   ANDRESBARRAO C, 2011, ARCH SCI, V64, P99
   Azuma Y, 2009, NUCLEIC ACIDS RES, V37, P5768, DOI 10.1093/nar/gkp612
   Benson DA, 2011, NUCLEIC ACIDS RES, V39, pD32, DOI 10.1093/nar/gkq1079
   Brosnan JT, 2006, J NUTR, V136, p1636S, DOI 10.1093/jn/136.6.1636S
   Callejon RM, 2008, EUR FOOD RES TECHNOL, V227, P93, DOI 10.1007/s00217-007-0697-6
   Cleenwerck I, 2010, INT J SYST EVOL MICR, V60, P2277, DOI 10.1099/ijs.0.018465-0
   CORZO J, 1991, ELECTROPHORESIS, V12, P439, DOI 10.1002/elps.1150120611
   De Vuyst L, 2008, INT J FOOD MICROBIOL, V125, P79, DOI 10.1016/j.ijfoodmicro.2007.02.030
   Deeraksa A, 2005, MICROBIOL-SGM, V151, P4111, DOI 10.1099/mic.0.28350-0
   Deeraksa A, 2006, BIOSCI BIOTECH BIOCH, V70, P2536, DOI 10.1271/bbb.60143
   Edgar RC, 2004, BMC BIOINFORMATICS, V5, P1, DOI 10.1186/1471-2105-5-113
   Edgar RC, 2004, NUCLEIC ACIDS RES, V32, P1792, DOI 10.1093/nar/gkh340
   ENTANI E, 1985, J GEN APPL MICROBIOL, V31, P475, DOI 10.2323/jgam.31.475
   FELSENSTEIN J, 1985, EVOLUTION, V39, P783, DOI 10.1111/j.1558-5646.1985.tb00420.x
   Fernandez-Perez R, 2010, FOOD MICROBIOL, V27, P973, DOI 10.1016/j.fm.2010.05.020
   Fernandez-Perez R, 2010, EUR FOOD RES TECHNOL, V231, P813, DOI 10.1007/s00217-010-1331-6
   FUKAYA M, 1990, J BACTERIOL, V172, P2096, DOI 10.1128/jb.172.4.2096-2104.1990
   Gonzalez A, 2006, INT J FOOD MICROBIOL, V108, P141, DOI 10.1016/j.ijfoodmicro.2005.10.025
   Gullo M, 2008, INT J FOOD MICROBIOL, V125, P46, DOI 10.1016/j.ijfoodmicro.2007.11.076
   Gullo M, 2009, APPL ENVIRON MICROB, V75, P2585, DOI 10.1128/AEM.02249-08
   Hall BG, 2013, MOL BIOL EVOL, V30, P1229, DOI 10.1093/molbev/mst012
   Hall T.A., 1999, NUCL ACIDS S SER, V41, P95, DOI DOI 10.1021/BK-1999-0734.CH008
   Hidalgo C, 2013, LETT APPL MICROBIOL, V57, P227, DOI 10.1111/lam.12104
   Hidalgo C, 2013, FOOD MICROBIOL, V34, P88, DOI 10.1016/j.fm.2012.11.019
   Hidalgo C, 2010, INT J FOOD MICROBIOL, V141, P56, DOI 10.1016/j.ijfoodmicro.2010.04.018
   Jin JH, 2012, PLOS ONE, V7, DOI 10.1371/journal.pone.0050777
   Kanchanarach W, 2010, BIOSCI BIOTECH BIOCH, V74, P1591, DOI 10.1271/bbb.100183
   KIMURA M, 1980, J MOL EVOL, V16, P111, DOI 10.1007/BF01731581
   Kumar S, 2008, BRIEF BIOINFORM, V9, P299, DOI 10.1093/bib/bbn017
   Lasko DR, 1997, BIOTECHNOL PROGR, V13, P519, DOI 10.1021/bp970075f
   Le Quere AJL, 2006, J BIOL CHEM, V281, P28981, DOI 10.1074/jbc.M513639200
   Lopez I, 2003, APPL ENVIRON MICROB, V69, P6801, DOI 10.1128/AEM.69.11.6801-6807.2003
   Moonmangmee S, 2002, J BIOSCI BIOENG, V93, P192, DOI 10.1263/jbb.93.192
   Mullins EA, 2008, J BACTERIOL, V190, P4933, DOI 10.1128/JB.00405-08
   Mullins EA, 2012, BIOCHEMISTRY-US, V51, P8422, DOI 10.1021/bi300957f
   Nakano S, 2006, APPL ENVIRON MICROB, V72, P497, DOI 10.1128/AEM.72.1.497-505.2006
   Nakano S, 2004, FEMS MICROBIOL LETT, V235, P315, DOI 10.1016/j.femsle.2004.05.007
   Nakano S, 2008, INT J FOOD MICROBIOL, V125, P54, DOI 10.1016/j.ijfoodmicro.2007.05.015
   Ogino H, 2011, J BACTERIOL, V193, P6997, DOI 10.1128/JB.06158-11
   Qi ZL, 2014, PROCESS BIOCHEM, V49, P1063, DOI 10.1016/j.procbio.2014.03.018
   Rademaker J.L. W., 1998, MOL MICROBIAL ECOLOG, V3.4.3, P1
   Ruiz A, 2000, INT J SYST EVOL MICR, V50, P1981, DOI 10.1099/00207713-50-6-1981
   SAITOU N, 1987, MOL BIOL EVOL, V4, P406
   Sakurai K, 2012, J BIOSCI BIOENG, V113, P343, DOI 10.1016/j.jbiosc.2011.11.005
   Santiago B, 2012, J BACTERIOL, V194, P2010, DOI 10.1128/JB.06737-11
   Schouls L., 2008, BMC MICROBIOL, V8, P1471
   Schuller G, 2000, INT J SYST EVOL MICR, V50, P2013, DOI 10.1099/00207713-50-6-2013
   SIEVERS M, 1992, SYST APPL MICROBIOL, V15, P386, DOI 10.1078/072320202320771453
   Sokollek SJ, 1998, J BIOTECHNOL, V60, P195, DOI 10.1016/S0168-1656(98)00014-5
   Steiner P, 2001, APPL ENVIRON MICROB, V67, P5474, DOI 10.1128/AEM.67.12.5474-5481.2001
   Stochaj W. R., 2007, COLD SPRING HARB PRO, DOI [http://dx.doi.org/10.1101/pdb.prot4742, DOI 10.1101/PDB.PR0T4742]
   Tamura K, 2011, MOL BIOL EVOL, V28, P2731, DOI 10.1093/molbev/msr121
   THIERY JP, 1967, J MICROSC-OXFORD, V6, P987
   Trcek J, 2000, APPL MICROBIOL BIOT, V53, P289, DOI 10.1007/s002530050023
   Trcek J, 2007, EXTREMOPHILES, V11, P627, DOI 10.1007/s00792-007-0077-y
   TSAI CM, 1982, ANAL BIOCHEM, V119, P115, DOI 10.1016/0003-2697(82)90673-X
   Vegas C, 2013, FOOD RES INT, V51, P404, DOI 10.1016/j.foodres.2012.12.055
   Vegas C, 2010, INT J FOOD MICROBIOL, V138, P130, DOI 10.1016/j.ijfoodmicro.2010.01.006
   Yamada Y., 2003, THE FIRST INTERNATIO, pI
   Yamada Y, 2012, J GEN APPL MICROBIOL, V58, P397, DOI 10.2323/jgam.58.397
NR 64
TC 9
Z9 11
U1 4
U2 110
PU ACADEMIC PRESS LTD- ELSEVIER SCIENCE LTD
PI LONDON
PA 24-28 OVAL RD, LONDON NW1 7DX, ENGLAND
SN 0740-0020
EI 1095-9998
J9 FOOD MICROBIOL
JI Food Microbiol.
PD MAY
PY 2016
VL 55
BP 112
EP 122
DI 10.1016/j.fm.2015.10.012
PG 11
WC Biotechnology & Applied Microbiology; Food Science & Technology;
   Microbiology
SC Biotechnology & Applied Microbiology; Food Science & Technology;
   Microbiology
GA CZ8BE
UT WOS:000367324100013
PM 26742622
DA 2019-07-15
ER

PT J
AU Zhao, CQ
   Zhao, XX
   Zhang, J
   Zou, W
   Zhang, Y
   Li, L
   Liu, J
AF Zhao, Changqing
   Zhao, Xingxiu
   Zhang, Jing
   Zou, Wei
   Zhang, Yi
   Li, Li
   Liu, Jun
TI Screening of Bacillus Strains from Sun Vinegar for Efficient Production
   of Flavonoid and Phenol
SO INDIAN JOURNAL OF MICROBIOLOGY
LA English
DT Article
DE Sun vinegar; Flavonoids; Phenolics; Bacillus
AB The aim of this study was to screen out a bacillus from Sichuan sun vinegar grains capable of producing a high total amount of flavonoids and total phenols. Forty-eight strains were initially screened out from Sichuan sun vinegar grains. The sodium nitrite-aluminum nitrate-sodium hydroxide colorimetry method was used to determine the total flavonoids, and the Folin-phenol method was used to determine the total phenols. Based on the results of total flavonids and total phenol producing capacities of the strains, one strain was singled out for use in this study. This strain, which was named YB-19, is capable of producing a total amount of 96.55 mu g/mL flavonoids and 86.69 mu g/mL phenols. YB-19 was identified by its strain morphology, physiological and biochemical characteristics. DNA sequencing was performed on YB-19. The results of the DNA sequencing showed that the sequence similarity between strain YB-19 and Bacillus toyonensis strain BCT-7112 was 99 %, and the two strains were housed on the same branch in the phylogenetic tree. Combined with the results of the strain morphology and the observed physiological and biochemical characteristics, YB-19 was identified as B. toyonensis. The screened strain YB-19 can be applied to the traditional brewing process of sun vinegar to improve vinegar quality and to enrich the microbial resources for vinegar fermentation.
C1 [Zhao, Changqing; Zhao, Xingxiu; Zhang, Jing; Zou, Wei; Zhang, Yi; Li, Li; Liu, Jun] Sichuan Univ Sci & Engn, Coll Bioengn, Zigong 643000, Peoples R China.
RP Zhao, CQ (reprint author), Sichuan Univ Sci & Engn, Coll Bioengn, Zigong 643000, Peoples R China.
EM zhaocq2010@163.com
FU Liquor Making Biological Technology and Application of key laboratory of
   Sichuan Province [NJ2015-11]; scholarship of Luzhou Lao Jiao [15ljzk09];
   Solid-state Fermentation Resource Utilization Key Laboratory of Sichuan
   Province [2015GTJ003]
FX This work was financially supported by the Liquor Making Biological
   Technology and Application of key laboratory of Sichuan Province (Item
   No. NJ2015-11), the scholarship of Luzhou Lao Jiao (Item No. 15ljzk09),
   and the Solid-state Fermentation Resource Utilization Key Laboratory of
   Sichuan Province (Item No. 2015GTJ003).
CR Bian Rong-xing, 2014, Huanjing Kexue, V35, P4371
   Budak NH, 2014, J FOOD SCI, V79, pR757, DOI 10.1111/1750-3841.12434
   Guillermo J, 2013, SYST APPL MICROBIOL, V36, P383, DOI [10.1016/j.syapm.2013.04.008, DOI 10.1016/J.SYAPM.2013.04.008]
   Guo F, 2013, APPL MICROBIOL BIOT, V97, P4607, DOI 10.1007/s00253-012-4244-4
   Huang SiMin, 2013, China Condiment, V38, P18
   Kumar V, 2013, WORLD J MICROB BIOT, V29, P1361, DOI 10.1007/s11274-013-1299-z
   Wen Chong-Qing, 2007, Acta Hydrobiologica Sinica, V31, P453
   Xu HY, 2009, FOOD RES DEV, V30, P126, DOI 10.3969/j.issn.1005-6521.2009.03.038
   Xun AM, 2014, CHIN COND, V39, P23, DOI [10.3969/j.issn.1000-9973.2014.08.006, DOI 10.3969/J.ISSN.1000-9973.2014.08.006]
   Yin LiGuo, 2015, China Condiment, V40, P46
   Yuan HaiBing, 2014, China Condiment, V39, P1
   [张立强 Zhang Liqiang], 2014, [热带作物学报, Chinese Journal of Tropical Crops], V35, P1825
   Zhang Y, 2015, J HAZARD MATER, V289, P9, DOI 10.1016/j.jhazmat.2015.01.071
   Zheng Qi, 2014, Journal of Agricultural Biotechnology, V22, P1411
   Zhu WY, 2012, CHIN COND, V37, P82, DOI [10.3969/j.issn.1000-9973.2012.04.022, DOI 10.3969/J.ISSN.1000-9973.2012.04.022]
NR 15
TC 4
Z9 4
U1 3
U2 26
PU SPRINGER
PI NEW YORK
PA 233 SPRING ST, NEW YORK, NY 10013 USA
SN 0046-8991
EI 0973-7715
J9 INDIAN J MICROBIOL
JI Indian J. Microbiol.
PD DEC
PY 2016
VL 56
IS 4
BP 498
EP 503
DI 10.1007/s12088-016-0602-8
PG 6
WC Biotechnology & Applied Microbiology; Microbiology
SC Biotechnology & Applied Microbiology; Microbiology
GA DY9AC
UT WOS:000385423300016
PM 27784948
OA Green Published
DA 2019-07-15
ER

PT J
AU Li, S
   Li, P
   Liu, X
   Luo, LX
   Lin, WF
AF Li, Sha
   Li, Pan
   Liu, Xiong
   Luo, Lixin
   Lin, Weifeng
TI Bacterial dynamics and metabolite changes in solid-state acetic acid
   fermentation of Shanxi aged vinegar
SO APPLIED MICROBIOLOGY AND BIOTECHNOLOGY
LA English
DT Article
DE Bacterial dynamics; Solid-state acetic acid fermentation; Metabolites;
   Correlation analysis
ID TRADITIONAL CHINESE VINEGAR; ZHENJIANG AROMATIC VINEGAR; UNPOLISHED RICE
   VINEGAR; MICROBIAL COMMUNITY; WINE VINEGAR; LACTOBACILLUS-PLANTARUM;
   BIOCHEMICAL ASPECTS; ETHYL-ACETATE; DIVERSITY; SUCCESSION
AB Solid-state acetic acid fermentation (AAF), a natural or semi-controlled fermentation process driven by reproducible microbial communities, is an important technique to produce traditional Chinese cereal vinegars. Highly complex microbial communities and metabolites are involved in traditional Chinese solid-state AAF, but the association between microbiota and metabolites during this process are still poorly understood. In this study, we performed amplicon 16S rRNA gene sequencing on the Illumina MiSeq platform, PCR-denaturing gradient gel electrophoresis, and metabolite analysis to trace the bacterial dynamics and metabolite changes under AAF process. A succession of bacterial assemblages was observed during the AAF process. Lactobacillales dominated all the stages. However, Acetobacter species in Rhodospirillales were considerably accelerated during AAF until the end of fermentation. Quantitative PCR results indicated that the biomass of total bacteria showed a "system microbe self-domestication" process in the first 3 days, and then peaked at the seventh day before gradually decreasing until the end of AAF. Moreover, a total of 88 metabolites, including 8 organic acids, 16 free amino acids, and 66 aroma compounds were detected during AAF. Principal component analysis and cluster analyses revealed the high correlation between the dynamics of bacterial community and metabolites.
C1 [Li, Sha; Li, Pan; Liu, Xiong; Luo, Lixin] S China Univ Technol, Sch Biosci & Bioengn, Guangdong Key Lab Fermentat & Enzyme Engn, Guangzhou 510006, Guangdong, Peoples R China.
   [Lin, Weifeng] S China Univ Technol, Coll Light Ind & Food Sci, Guangzhou 510640, Guangdong, Peoples R China.
RP Luo, LX (reprint author), S China Univ Technol, Sch Biosci & Bioengn, Guangdong Key Lab Fermentat & Enzyme Engn, Guangzhou 510006, Guangdong, Peoples R China.; Lin, WF (reprint author), S China Univ Technol, Coll Light Ind & Food Sci, Guangzhou 510640, Guangdong, Peoples R China.
EM btlxluo@scut.edu.cn; linwf@scut.edu.cn
FU National Natural Foundation of China [31271924]
FX This project was supported by the National Natural Foundation of China
   (No. 31271924).
CR ARMSTRONG DW, 1984, BIOTECHNOL BIOENG, V26, P1038, DOI 10.1002/bit.260260905
   Bartowsky Eveline J., 2009, P209, DOI 10.1007/978-3-540-85463-0_11
   Caporaso JG, 2010, NAT METHODS, V7, P335, DOI 10.1038/nmeth.f.303
   Chang CW, 2001, SOIL SCI SOC AM J, V65, P480, DOI 10.2136/sssaj2001.652480x
   Chen JC, 2010, FOOD CHEM, V122, P1247, DOI 10.1016/j.foodchem.2010.03.072
   Cheng LL, 2014, FOOD FUNCT, V5, P2338, DOI [10.1039/C4FO00196F, 10.1039/c4fo00196f]
   De Faveri D, 2003, ENZYME MICROB TECH, V33, P708, DOI 10.1016/S0141-0229(03)00218-7
   Degnan PH, 2012, ISME J, V6, P183, DOI 10.1038/ismej.2011.74
   Edgar RC, 2013, NAT METHODS, V10, P996, DOI [10.1038/NMETH.2604, 10.1038/nmeth.2604]
   Fadda S, 2002, J FOOD SCI, V67, P1179, DOI 10.1111/j.1365-2621.2002.tb09473.x
   Gullo M, 2008, INT J FOOD MICROBIOL, V125, P46, DOI 10.1016/j.ijfoodmicro.2007.11.076
   Haruta S, 2006, INT J FOOD MICROBIOL, V109, P79, DOI 10.1016/j.ijfoodmicro.2006.01.015
   Ilabaca C, 2008, INT J FOOD MICROBIOL, V126, P245, DOI 10.1016/j.ijfoodmicro.2008.05.001
   Kashima Y, 1998, J FERMENT BIOENG, V85, P584, DOI 10.1016/S0922-338X(98)80009-3
   Kemp PF, 2004, FEMS MICROBIOL ECOL, V47, P161, DOI 10.1016/S0168-6496(03)00257-5
   Kirchner O, 2003, J BIOTECHNOL, V104, P287, DOI 10.1016/S0168-1656(03)00148-2
   Lamoolphak W, 2006, J HAZARD MATER, V137, P1643, DOI 10.1016/j.jhazmat.2006.05.029
   Li P, 2015, APPL ENVIRON MICROB, V81, P5144, DOI 10.1128/AEM.01325-15
   Li P, 2014, APPL MICROBIOL BIOT, V98, P6073, DOI 10.1007/s00253-014-5697-4
   Li S, 2015, APPL MICROBIOL BIOT, V99, P4997, DOI 10.1007/s00253-015-6659-1
   Lin LZ, 2013, FOOD CHEM, V136, P555, DOI 10.1016/j.foodchem.2012.08.048
   Lindahl BD, 2013, NEW PHYTOL, V199, P288, DOI 10.1111/nph.12243
   LOCKWOOD LB, 1946, J BACTERIOL, V52, P581
   Lozupone C, 2011, ISME J, V5, P169, DOI 10.1038/ismej.2010.133
   Lu ZM, 2011, INT J FOOD SCI TECH, V46, P1508, DOI 10.1111/j.1365-2621.2011.02649.x
   Magoc T, 2011, BIOINFORMATICS, V27, P2957, DOI 10.1093/bioinformatics/btr507
   Manuel Guillamon Jose, 2009, P31, DOI 10.1007/978-3-540-85463-0_2
   MATSUNAGA A, 1974, ARCH BIOCHEM BIOPHYS, V160, P504, DOI 10.1016/0003-9861(74)90427-5
   MCDONALD LC, 1990, APPL ENVIRON MICROB, V56, P2120
   Medeiros ABP, 2006, FOOD TECHNOL BIOTECH, V44, P47
   MEGHJI K, 1990, APPL ENVIRON MICROB, V56, P3735
   Nanda K, 2001, APPL ENVIRON MICROB, V67, P986, DOI 10.1128/AEM.67.2.986-990.2001
   Nie ZQ, 2015, FOOD MICROBIOL, V47, P62, DOI 10.1016/j.fm.2014.11.006
   Nie ZQ, 2013, BIORESOURCE TECHNOL, V148, P325, DOI 10.1016/j.biortech.2013.08.152
   Papagianni M, 2007, BIOTECHNOL ADV, V25, P244, DOI 10.1016/j.biotechadv.2007.01.002
   Peiffer JA, 2013, P NATL ACAD SCI USA, V110, P6548, DOI 10.1073/pnas.1302837110
   PELEG Y, 1988, APPL MICROBIOL BIOT, V28, P69, DOI 10.1007/BF00250501
   Pfeiler EA, 2007, TRENDS MICROBIOL, V15, P546, DOI 10.1016/j.tim.2007.09.010
   Pines O, 1996, APPL MICROBIOL BIOT, V46, P393, DOI 10.1007/s002530050835
   Plata C, 2003, FOOD MICROBIOL, V20, P217, DOI 10.1016/S0740-0020(02)00101-6
   Ragsdale S, 1990, MECH FORMATION CARBO
   Rojas V, 2003, INT J FOOD MICROBIOL, V86, P181, DOI 10.1016/S0168-1605(03)00255-1
   Shimoji Y, 2002, J AGR FOOD CHEM, V50, P6501, DOI 10.1021/jf020458f
   SIERRA G, 1967, CAN J MICROBIOL, V13, P673, DOI 10.1139/m67-089
   Tesfaye W, 2002, TRENDS FOOD SCI TECH, V13, P12, DOI 10.1016/S0924-2244(02)00023-7
   Unden Gottfried, 2009, P135, DOI 10.1007/978-3-540-85463-0_7
   Vegas C, 2013, FOOD RES INT, V51, P404, DOI 10.1016/j.foodres.2012.12.055
   Vegas C, 2010, INT J FOOD MICROBIOL, V138, P130, DOI 10.1016/j.ijfoodmicro.2010.01.006
   Wu JJ, 2012, ANN MICROBIOL, V62, P1825, DOI 10.1007/s13213-011-0396-1
   Wu JJ, 2012, FOOD MICROBIOL, V30, P289, DOI 10.1016/j.fm.2011.08.010
   Xiao ZJ, 2007, CRIT REV MICROBIOL, V33, P127, DOI 10.1080/10408410701364604
   Xu P., 2011, BACILLUS PUMILUS STR
   Xu W, 2011, FOOD MICROBIOL, V28, P1175, DOI 10.1016/j.fm.2011.03.011
   Zhang QY, 2006, SENSOR ACTUAT B-CHEM, V119, P538, DOI 10.1016/j.snb.2006.01.007
NR 54
TC 13
Z9 16
U1 16
U2 96
PU SPRINGER
PI NEW YORK
PA 233 SPRING ST, NEW YORK, NY 10013 USA
SN 0175-7598
EI 1432-0614
J9 APPL MICROBIOL BIOT
JI Appl. Microbiol. Biotechnol.
PD MAY
PY 2016
VL 100
IS 10
BP 4395
EP 4411
DI 10.1007/s00253-016-7284-3
PG 17
WC Biotechnology & Applied Microbiology
SC Biotechnology & Applied Microbiology
GA DK6TH
UT WOS:000375057700013
PM 26754813
DA 2019-07-15
ER

PT J
AU Lee, HM
   Park, MY
   Kim, J
   Shin, JH
   Park, KS
   Kwon, O
AF Lee, Hye Min
   Park, Min Young
   Kim, Joohee
   Shin, Jae-Ho
   Park, Kyoung Sik
   Kwon, Oran
TI Persimmon vinegar and its fractions protect against alcohol-induced
   hepatic injury in rats through the suppression of CYP2E1 expression
SO PHARMACEUTICAL BIOLOGY
LA English
DT Article
DE Alcoholic liver disease; anti-inflammatory activity; inflammatory
   mediators; oxidative stress; gene expression
ID LIVER-DISEASE; OXIDATIVE STRESS; FATTY LIVER; ETHANOL; PATHOGENESIS;
   INFLAMMATION; PROGRESSION; MECHANISM; MICE
AB Context: Medical therapies for alcohol-induced liver disease are often difficult to handle and limited in efficacy.Objective: In an attempt to find natural therapeutics, here, we investigate the preventive effect of persimmon vinegar (PV) and its fractions against alcohol-induced hepatic injury, in addition to the underlying mechanism, in rats chronically administered with alcohol.Materials and methods: Forty male Wistar rats were randomized into five groups (n=8 per group); normal control (NC), ethanol control (EC), ethanol+PV, ethanol+water-insoluble PV fraction (PI) and ethanol+water-soluble PV fraction (PS). PV, PI or PS was orally administrated at the level of 100mg/kg B.W by oral gavage every day for 4 weeks prior to ethanol administration. The liver sections were stained with hematoxylin & eosin and gene expression was assessed by real-time polymerase chain reaction.Results: After a 4-week treatment, histological observation revealed that PV and its fractions mitigated alcohol-induced changes in the liver. CYP2E1 expression was significantly increased in the EC group compared with the NC group, but was significantly suppressed in the PV group compared with the EC group (p=0.044). We also found significant decreases in hepatic mRNA expression of interleukin (IL)-1, IL-12, toll-like receptor (TLR)-4 and cyclooxygenase (COX)-2 in the PV-, PI- and PS-treated groups compared with those of the EC group.Discussion and conclusion: Taken together, the present findings suggest that PV and its fractions hold great promise as natural remedies with anti-inflammatory activities that alleviate alcohol-induced liver damage.
C1 [Lee, Hye Min; Park, Min Young; Kwon, Oran] Ewha Womans Univ, Dept Nutr Sci & Food Management, Seoul 120750, South Korea.
   [Kim, Joohee; Kwon, Oran] Ewha Womans Univ, BioFood Network, Seoul, South Korea.
   [Shin, Jae-Ho] Eulji Univ, Dept Biomed Lab Sci, Songnam, Gyeonggi Do, South Korea.
   [Park, Kyoung Sik] Cheongju Univ, Dept Biomed Sci, Cheongju 361951, Chungbuk, South Korea.
RP Kwon, O (reprint author), Ewha Womans Univ, Dept Nutr Sci & Food Management, Seoul 120750, South Korea.; Park, KS (reprint author), Cheongju Univ, Dept Biomed Sci, Cheongju 361951, Chungbuk, South Korea.
EM parkks@cju.ac.kr; orank@ewha.ac.kr
FU Korean Institute of Planning & Evaluation for Technology in Food,
   Agriculture, Forestry, & Fisheries (IPET); Ministry of Science, ICT, &
   Future Planning [NRF 2012M3A9C4048761]
FX This study was supported by the Korean Institute of Planning &
   Evaluation for Technology in Food, Agriculture, Forestry, & Fisheries
   (IPET) and the Ministry of Science, ICT, & Future Planning (NRF
   2012M3A9C4048761). The funding sources had no involvement in the
   collection, analysis, or interpretation of the data, the writing of this
   report, or the decision to submit this manuscript for publication.
CR Albano E, 2008, MOL ASPECTS MED, V29, P9, DOI 10.1016/j.mam.2007.09.004
   Arteel GE, 2003, GASTROENTEROLOGY, V124, P778, DOI 10.1053/gast.2003.50087
   Ding RB, 2012, J ETHNOPHARMACOL, V144, P457, DOI 10.1016/j.jep.2012.09.044
   Hoek JB, 2002, ALCOHOL, V27, P63, DOI 10.1016/S0741-8329(02)00215-X
   Hritz I, 2008, HEPATOLOGY, V48, P1224, DOI 10.1002/hep.22470
   Hu SL, 2009, EUR J PHARMACOL, V616, P287, DOI 10.1016/j.ejphar.2009.06.044
   Khan AQ, 2011, TOXICOLOGY, V279, P108, DOI 10.1016/j.tox.2010.09.017
   Kim K., 1999, EXERC SCI, V8, P495
   Leung TM, 2013, J HEPATOL, V58, P395, DOI 10.1016/j.jhep.2012.08.018
   Lieber Charles S, 2005, Clin Liver Dis, V9, P1, DOI 10.1016/j.cld.2004.10.005
   Lieber CS, 2004, ALCOHOL, V34, P9, DOI 10.1016/j.alcohol.2004.07.008
   Masalkar PD, 2005, CLIN CHIM ACTA, V355, P61, DOI 10.1016/j.cccn.2004.12.012
   Moon YJ, 2008, J MED FOOD, V11, P38, DOI 10.1089/jmf.2007.071
   Nanji AA, 1997, GASTROENTEROLOGY, V112, P943, DOI 10.1053/gast.1997.v112.pm9041257
   Neuman MG, 2003, ALCOHOL RES HEALTH, V27, P307
   Park HY, 2013, FOOD CHEM TOXICOL, V55, P637, DOI 10.1016/j.fct.2013.01.060
   Singleton V. L, 1999, METHODS ENZYMOLOGY
   TAKAHASHI T, 1993, HEPATOLOGY, V17, P236, DOI 10.1016/0270-9139(93)90083-Y
   TSUTSUMI M, 1989, HEPATOLOGY, V10, P437, DOI 10.1002/hep.1840100407
   Uesugi T, 2001, HEPATOLOGY, V34, P101, DOI 10.1053/jhep.2001.25350
   Vidali M, 2008, TRENDS MOL MED, V14, P63, DOI 10.1016/j.molmed.2007.12.005
   Wang HJ, 2012, ANNU REV NUTR, V32, P343, DOI 10.1146/annurev-nutr-072610-145138
   Williams R, 2006, HEPATOLOGY, V44, P521, DOI 10.1002/hep.21347
   Wu DF, 2003, ALCOHOL RES HEALTH, V27, P277
NR 24
TC 4
Z9 4
U1 0
U2 9
PU TAYLOR & FRANCIS LTD
PI ABINGDON
PA 2-4 PARK SQUARE, MILTON PARK, ABINGDON OR14 4RN, OXON, ENGLAND
SN 1388-0209
EI 1744-5116
J9 PHARM BIOL
JI Pharm. Biol.
PD NOV
PY 2016
VL 54
IS 11
BP 2437
EP 2442
DI 10.3109/13880209.2016.1158842
PG 6
WC Plant Sciences; Medical Laboratory Technology; Pharmacology & Pharmacy
SC Plant Sciences; Medical Laboratory Technology; Pharmacology & Pharmacy
GA DZ7JS
UT WOS:000386041900008
PM 27043860
OA Bronze
DA 2019-07-15
ER

PT J
AU Xia, K
   Li, YD
   Sun, J
   Liang, XL
AF Xia, Kai
   Li, Yudong
   Sun, Jing
   Liang, Xinle
TI Comparative Genomics of Acetobacterpasteurianus Ab3, an Acetic Acid
   Producing Strain Isolated from Chinese Traditional Rice Vinegar
   Meiguichu
SO PLOS ONE
LA English
DT Article
ID TOXIN-ANTITOXIN SYSTEMS; ACETOBACTER-PASTEURIANUS; BACTERIAL; GENES;
   RESISTANCE; DIVERSITY; PROTEOME; PROGRAM; SEARCH; SENSOR
AB Acetobacter pasteurianus, an acetic acid resistant bacterium belonging to alpha-proteobacteria, has been widely used to produce vinegar in the food industry. To understand the mechanism of its high tolerance to acetic acid and robust ability of oxidizing ethanol to acetic acid (> 12%, w/v), we described the 3.1 Mb complete genome sequence (including 0.28M plasmid sequence) with a G+ C content of 52.4% of A. pasteurianus Ab3, which was isolated from the traditional Chinese rice vinegar (Meiguichu) fermentation process. Automatic annotation of the complete genome revealed 2,786 protein-coding genes and 73 RNA genes. The comparative genome analysis among A. pasteurianus strains revealed that A. pasteurianus Ab3 possesses many unique genes potentially involved in acetic acid resistance mechanisms. In particular, two-component systems or toxin-antitoxin systems may be the signal pathway and modulatory network in A. pasteurianus to cope with acid stress. In addition, the large numbers of unique transport systems may also be related to its acid resistance capacity and cell fitness. Our results provide new clues to understanding the underlying mechanisms of acetic acid resistance in Acetobacter species and guiding industrial strain breeding for vinegar fermentation processes.
C1 [Xia, Kai; Li, Yudong; Sun, Jing; Liang, Xinle] Zhejiang Gongshang Univ, Coll Food Sci & Biotechnol, Hangzhou 310018, Peoples R China.
RP Liang, XL (reprint author), Zhejiang Gongshang Univ, Coll Food Sci & Biotechnol, Hangzhou 310018, Peoples R China.
EM dbiot@mail.zjgsu.edu.cn
FU National Nature and Science Foundation of China [3117175]; Nature and
   Science Foundation of Zhejiang Province [LY15C200006, LY14C060001];
   Youth Foundation of Zhejiang Gongshang University
FX The work was financially supported by National Nature and Science
   Foundation of China (3117175) and Nature and Science Foundation of
   Zhejiang Province (LY15C200006) to XL, and Youth Foundation of Zhejiang
   Gongshang University to YL. The funders had no role in study design,
   data collection and analysis, decision to publish, or preparation of the
   manuscript.; The work was financially supported by grants from the
   National Nature and Science Foundation of China (31171745 to X. Liang)
   and the Nature and Science Foundation of the Zhejiang Province
   (LY15C200006 to X. Liang, and LY14C060001 to Y. Li).
CR Alikhan NF, 2011, BMC GENOMICS, V12, DOI 10.1186/1471-2164-12-402
   Andres-Barrao C, 2012, J PROTEOMICS, V75, P1701, DOI 10.1016/j.jprot.2011.11.027
   Azuma Y, 2009, NUCLEIC ACIDS RES, V37, P5768, DOI 10.1093/nar/gkp612
   Benson G, 1999, NUCLEIC ACIDS RES, V27, P573, DOI 10.1093/nar/27.2.573
   Boeckmann B, 2003, NUCLEIC ACIDS RES, V31, P365, DOI 10.1093/nar/gkg095
   Brito PH, 2013, GENOME BIOL EVOL, V5, P16, DOI 10.1093/gbe/evs122
   Darling ACE, 2004, GENOME RES, V14, P1394, DOI 10.1101/gr.2289704
   Finn RD, 2010, NUCLEIC ACIDS RES, V38, pD211, DOI 10.1093/nar/gkp985
   Freeman ZN, 2013, PLOS PATHOG, V9, DOI 10.1371/journal.ppat.1003201
   Gao R, 2013, PLOS GENET, V9, DOI 10.1371/journal.pgen.1003927
   Grissa I, 2007, BMC BIOINFORMATICS, V8, DOI 10.1186/1471-2105-8-172
   Gullo M, 2008, INT J FOOD MICROBIOL, V125, P46, DOI 10.1016/j.ijfoodmicro.2007.11.076
   Harris MA, 2004, NUCLEIC ACIDS RES, V32, pD258, DOI 10.1093/nar/gkh036
   Haruta S, 2006, INT J FOOD MICROBIOL, V109, P79, DOI 10.1016/j.ijfoodmicro.2006.01.015
   Hayes F, 2014, PLOS ONE, V9, DOI [10.1371/journal.pone.0112226, DOI 10.1371/J0URNAL.P0NE.0112226]
   Hyatt D, 2010, BMC BIOINFORMATICS, V11, DOI 10.1186/1471-2105-11-119
   Iida A, 2009, MICROBIOL-SGM, V155, P3021, DOI 10.1099/mic.0.028613-0
   Illeghems K, 2013, BMC GENOMICS, V14, DOI 10.1186/1471-2164-14-526
   Ishikawa M, 2010, J BIOSCI BIOENG, V110, P69, DOI 10.1016/j.jbiosc.2009.12.012
   Jimenez PN, 2012, MICROBIOL MOL BIOL R, V76, P46, DOI 10.1128/MMBR.05007-11
   Kanehisa M, 2000, NUCLEIC ACIDS RES, V28, P27, DOI 10.1093/nar/28.1.27
   Laermann V, 2013, MOL MICROBIOL, V88, P1194, DOI 10.1111/mmi.12251
   Lagesen K, 2007, NUCLEIC ACIDS RES, V35, P3100, DOI 10.1093/nar/gkm160
   Leplae R, 2011, NUCLEIC ACIDS RES, V39, P5513, DOI 10.1093/nar/gkr131
   Li LP, 2002, P NATL ACAD SCI USA, V99, P12369, DOI 10.1073/pnas.192439499
   Lowe TM, 1997, NUCLEIC ACIDS RES, V25, P955, DOI 10.1093/nar/25.5.955
   Luo RB, 2012, GIGASCIENCE, V1, DOI 10.1186/2047-217X-1-18
   Maisonneuve E, 2013, CELL, V154, P1140, DOI 10.1016/j.cell.2013.07.048
   Marcus EA, 2013, HELICOBACTER, V18, P363, DOI 10.1111/hel.12055
   Mulder Nicola J, 2002, Brief Bioinform, V3, P225
   Nakano S, 2006, APPL ENVIRON MICROB, V72, P497, DOI 10.1128/AEM.72.1.497-505.2006
   Nakano S, 2008, INT J FOOD MICROBIOL, V125, P54, DOI 10.1016/j.ijfoodmicro.2007.05.015
   Norton JP, 2012, PLOS PATHOG, V8, DOI 10.1371/journal.ppat.1002954
   Page R, 2016, NAT CHEM BIOL, V12, P208, DOI [10.1038/nchembio.2044, 10.1038/NCHEMBIO.2044]
   Sakurai K, 2013, J BIOSCI BIOENG, V115, P32, DOI 10.1016/j.jbiosc.2012.07.017
   Shi JY, 2014, LECT NOTES ELECTR EN, V249, P417, DOI 10.1007/978-3-642-37916-1_43
   Siguier P, 2006, NUCLEIC ACIDS RES, V34, pD32, DOI 10.1093/nar/gkj014
   Tamura K, 2011, MOL BIOL EVOL, V28, P2731, DOI 10.1093/molbev/msr121
   Trcek J, 2006, APPL MICROBIOL BIOT, V70, P366, DOI 10.1007/s00253-005-0073-z
   Trcek J, 2015, ANN MICROBIOL, V65, P1287, DOI 10.1007/s13213-014-0966-0
   Trcek J, 2015, APPL MICROBIOL BIOT, V99, P6215, DOI 10.1007/s00253-015-6762-3
   Wang Z, 2015, APPL BIOCHEM BIOTECH, V177, P1573, DOI 10.1007/s12010-015-1838-1
   Wu CF, 2012, PLOS PATHOG, V8, DOI 10.1371/journal.ppat.1002938
   Yamada Y, 2008, INT J FOOD MICROBIOL, V125, P15, DOI 10.1016/j.ijfoodmicro.2007.11.077
   Yamada Y, 2012, J GEN APPL MICROBIOL, V58, P397, DOI 10.2323/jgam.58.397
   Zeng XM, 2013, FEMS MICROBIOL LETT, V347, P83, DOI 10.1111/1574-6968.12221
   Zhou Y, 2011, NUCLEIC ACIDS RES, V39, pW347, DOI 10.1093/nar/gkr485
NR 47
TC 5
Z9 5
U1 0
U2 22
PU PUBLIC LIBRARY SCIENCE
PI SAN FRANCISCO
PA 1160 BATTERY STREET, STE 100, SAN FRANCISCO, CA 94111 USA
SN 1932-6203
J9 PLOS ONE
JI PLoS One
PD SEP 9
PY 2016
VL 11
IS 9
AR e0162172
DI 10.1371/journal.pone.0162172
PG 16
WC Multidisciplinary Sciences
SC Science & Technology - Other Topics
GA DV9JE
UT WOS:000383255900050
PM 27611790
OA DOAJ Gold, Green Published
DA 2019-07-15
ER
