# Supplementary material for: Knowledge Domain and Emerging Trends in Vinegar Research: A Bibliometric Review of the Literature from WoSCC
Source: Foods. 2020 Feb 10;9(2):166. doi: 10.3390/foods9020166 (PMC7074530; doi:10.3390/foods9020166)
Supplement: Supplementary file 1 [file foods-09-00166-s001.zip › Supplementary files/Supplementary Material/WoSCC dataset for CiteSpace/data/download2016_9x5unique.txt]

PT J
AU Snyder, KV
   Webster, TM
   Upadhyaya, G
   Hayes, KF
   Raskin, L
AF Snyder, Kathryn V.
   Webster, Tara M.
   Upadhyaya, Giridhar
   Hayes, Kim F.
   Raskin, Lutgarde
TI Vinegar-amended anaerobic biosand filter for the removal of arsenic and
   nitrate from groundwater
SO JOURNAL OF ENVIRONMENTAL MANAGEMENT
LA English
DT Article
DE Nitrate; Arsenic; Point-of-use water treatment; Biosand filter
ID HOUSEHOLD DRINKING-WATER; COMPOSITE IRON MATRIX; SLOW SAND FILTRATION;
   FIXED-BED BIOREACTOR; MICROBIAL SULFATE; REDUCTION; CONTAMINATION;
   BANGLADESH; FIELD; SPECIATION
AB The performance of a vinegar-amended anaerobic biosand filter was evaluated for future application as point-of-use water treatment in rural areas for the removal of arsenic and nitrate from groundwater containing common ions. Due to the importance of sulfate and iron in arsenic removal and their variable concentrations in groundwater, influent sulfate and iron concentrations were varied. Complete removal of influent nitrate (50 mg/L) and over 50% removal of influent arsenic (200 mu g/L) occurred. Of all conditions tested, the lowest median effluent arsenic concentration was 88 mu g/L. Iron removal occurred completely when 4 mg/L was added, and sulfate concentrations were lowered to a median concentration <2 mg/L from influent concentrations of 22 and 50 mg/L. Despite iron and sulfate removal and the establishment of reducing conditions, arsenic concentrations remained above the World Health Organization's arsenic drinking water standard. Further research is necessary to determine if anaerobic biosand filters can be improved to meet the arsenic drinking water standard and to evaluate practical implementation challenges. (C) 2016 Published by Elsevier Ltd.
C1 [Snyder, Kathryn V.; Webster, Tara M.; Upadhyaya, Giridhar; Hayes, Kim F.; Raskin, Lutgarde] Univ Michigan, Dept Civil & Environm Engn, Ann Arbor, MI 48109 USA.
   [Upadhyaya, Giridhar] Carollo Engineers, Orange, CA 92626 USA.
   [Webster, Tara M.] Cornell Univ, Soil & Crop Sci, Ithaca, NY 14853 USA.
   [Snyder, Kathryn V.] Peace Corps Volunteer, Comarca Ngabe Bugle, Panama.
RP Raskin, L (reprint author), Univ Michigan, Dept Civil & Environm Engn, Ann Arbor, MI 48109 USA.
EM raskin@umich.edu
OI Webster, Tara/0000-0003-0063-337X
FU U.S. National Science Foundation [CBET 0967707]; University of Michigan
   Summer Undergraduate Research in Engineering (SURE) program; Michigan
   Section American Water Works Association Water Quality and Treatment
   Study Fellowship; Graham Environmental Sustainability Institute; Rackham
   Merit Fellowships from University of Michigan; U.S. National Science
   Foundation Graduate Research Fellowship [DGE 1256260]
FX The authors acknowledge Alyssa Mayer and Xinsheng Chu for help with
   sample collection and analysis; Thomas Yavaraski for help with arsenic
   speciation method development; and Yuqiang Bi, Adam Smith, Nadine
   Kotlarz, and T. Hetzel for helpful discussions. This work was funded by
   the U.S. National Science Foundation (project CBET 0967707). KVS was
   partially supported by the University of Michigan Summer Undergraduate
   Research in Engineering (SURE) program and Michigan Section American
   Water Works Association Water Quality and Treatment Study Fellowship.
   TMW and GU were partially supported by Graham Environmental
   Sustainability Institute and Rackham Merit Fellowships from the
   University of Michigan. TMW was also partially supported by a U.S.
   National Science Foundation Graduate Research Fellowship under Grant No.
   DGE 1256260.
CR Amrose S, 2015, ANNU REV ENV RESOUR, V40, P203, DOI 10.1146/annurev-environ-031411-091819
   Badruzzaman A.B.M., 2003, FATE ARSENIC ENV
   Bauer R, 2011, WATER RES, V45, P439, DOI 10.1016/j.watres.2010.08.047
   Berg M, 2001, ENVIRON SCI TECHNOL, V35, P2621, DOI 10.1021/es010027y
   Berg M, 2007, ENVIRON SCI TECHNOL, V41, P1053, DOI 10.1021/es062798d
   Berg M, 2006, ENVIRON SCI TECHNOL, V40, P5567, DOI 10.1021/es060144z
   Bissen M, 2003, ACTA HYDROCH HYDROB, V31, P97, DOI 10.1002/aheh.200300485
   Bostick BC, 2005, MINERAL MAG, V69, P781, DOI 10.1180/0026461056950288
   Burton ED, 2011, GEOCHIM COSMOCHIM AC, V75, P3072, DOI 10.1016/j.gca.2011.03.001
   Chiew H, 2009, ENVIRON SCI TECHNOL, V43, P6295, DOI 10.1021/es803444t
   Clancy TM, 2013, ENVIRON SCI TECHNOL, V47, P10799, DOI 10.1021/es401749b
   Cole J.M., 2004, NATURAL ARSENIC GROU, P67
   ELLIOT MA, 2006, RECENT PROGR SLOW SA, P268
   Etmannski TR, 2014, SCI TOTAL ENVIRON, V488, P509, DOI 10.1016/j.scitotenv.2013.10.112
   Fytianos K, 2004, ENVIRON MONIT ASSESS, V93, P55, DOI 10.1023/B:EMAS.0000016791.73493.aa
   Gallegos TJ, 2007, ENVIRON SCI TECHNOL, V41, P7781, DOI 10.1021/es070613c
   Ghosh A, 2006, ENVIRON SCI TECHNOL, V40, P6070, DOI 10.1021/es060561b
   Gustafsson JP, 2012, VISUAL MINTEQ VER 3
   Haig SJ, 2011, WATER SCI TECH-W SUP, V11, P468, DOI 10.2166/ws.2011.076
   Hossain MA, 2005, ENVIRON SCI TECHNOL, V39, P4300, DOI 10.1021/es048703u
   Hussam A, 2007, J ENVIRON SCI HEAL A, V42, P1869, DOI 10.1080/10934520701567122
   Jong T, 2005, CHEMOSPHERE, V60, P254, DOI 10.1016/j.chemosphere.2004.12.046
   Keimowitz AR, 2007, ENVIRON SCI TECHNOL, V41, P6718, DOI 10.1021/es061957q
   Kinniburgh D., 2001, ARSENIC CONTAMINATIO
   Kirk MF, 2010, GEOCHIM COSMOCHIM AC, V74, P2538, DOI 10.1016/j.gca.2010.02.002
   Kocar BD, 2010, GEOCHIM COSMOCHIM AC, V74, P980, DOI 10.1016/j.gca.2009.10.023
   Kundu MC, 2008, ENVIRON MONIT ASSESS, V146, P183, DOI 10.1007/s10661-007-0070-z
   Lee MK, 2005, ACS SYM SER, V915, P398, DOI 10.1021/bk-2005-0915.ch029
   Leupin OX, 2005, ENVIRON SCI TECHNOL, V39, P8032, DOI 10.1021/es050205d
   Leupin OX, 2005, WATER RES, V39, P1729, DOI 10.1016/j.watres.2005.02.012
   Luo QA, 2008, MINE WATER ENVIRON, V27, P100, DOI 10.1007/s10230-008-0032-x
   McClintock TR, 2012, SCI TOTAL ENVIRON, V429, P76, DOI 10.1016/j.scitotenv.2011.08.051
   Meng XG, 2002, TOXICOL LETT, V133, P103, DOI 10.1016/S0378-4274(02)00080-2
   Mohan D, 2007, J HAZARD MATER, V142, P1, DOI 10.1016/j.jhazmat.2007.01.006
   Morel F. M. M., 1993, PRINCIPLES APPL AQUA
   Neumann A, 2013, ENVIRON SCI TECHNOL, V47, P4544, DOI 10.1021/es305176x
   Nitzsche KS, 2015, SCI TOTAL ENVIRON, V502, P526, DOI 10.1016/j.scitotenv.2014.09.055
   O'Day PA, 2004, P NATL ACAD SCI USA, V101, P13703, DOI 10.1073/pnas.0402775101
   Oremland RS, 2003, SCIENCE, V300, P939, DOI 10.1126/science.1081903
   Pikaar I, 2011, WATER RES, V45, P2281, DOI 10.1016/j.watres.2010.12.025
   Rahman M.M., 2011, J ENV SCI HLTH A, V38, P25
   Ravenscroft P, 2009, ARSENIC POLLUTION GL
   Root RA, 2009, GEOCHIM COSMOCHIM AC, V73, P5528, DOI 10.1016/j.gca.2009.06.025
   Sharma AK, 2014, APPL GEOCHEM, V41, P11, DOI 10.1016/j.apgeochem.2013.11.012
   Sobsey MD, 2008, ENVIRON SCI TECHNOL, V42, P4261, DOI 10.1021/es702746n
   Stauber CE, 2006, WATER SCI TECHNOL, V54, P1, DOI 10.2166/wst.2006.440
   Straub KL, 2004, APPL ENVIRON MICROB, V70, P5744, DOI 10.1128/AEM.70.10.5744-5749.2004
   Tufano KJ, 2008, ENVIRON SCI TECHNOL, V42, P4777, DOI 10.1021/es702625e
   Upadhyaya G, 2012, WATER RES, V46, P1309, DOI 10.1016/j.watres.2011.12.034
   Upadhyaya G, 2010, WATER RES, V44, P4958, DOI 10.1016/j.watres.2010.07.037
   Wilkin RT, 2003, GEOCHEM T, V4, P1, DOI 10.1039/b211188h
   World Health Organization (WHO), 2008, GUID DRINK WAT QUAL
NR 52
TC 5
Z9 6
U1 0
U2 25
PU ACADEMIC PRESS LTD- ELSEVIER SCIENCE LTD
PI LONDON
PA 24-28 OVAL RD, LONDON NW1 7DX, ENGLAND
SN 0301-4797
EI 1095-8630
J9 J ENVIRON MANAGE
JI J. Environ. Manage.
PD APR 15
PY 2016
VL 171
BP 21
EP 28
DI 10.1016/j.jenvman.2016.02.001
PG 8
WC Environmental Sciences
SC Environmental Sciences & Ecology
GA DH3IO
UT WOS:000372680900003
PM 26871878
OA Other Gold
DA 2019-07-15
ER

PT J
AU Cho, HD
   Lee, JH
   Jeong, JH
   Kim, JY
   Yee, ST
   Park, SK
   Lee, MK
   Seo, KI
AF Cho, Hyun-Dong
   Lee, Ju-Hye
   Jeong, Ji-Hye
   Kim, Jae-Yong
   Yee, Sung-Tae
   Park, Seok-Kyu
   Lee, Mi-Kyung
   Seo, Kwon-Il
TI Production of novel vinegar having antioxidant and anti-fatigue
   activities from Salicornia herbacea L.
SO JOURNAL OF THE SCIENCE OF FOOD AND AGRICULTURE
LA English
DT Article
DE glasswort vinegar; anti-fatigue; antioxidant; Salicornia herbacea L;
   fermentation
ID ACETIC-ACID; LACTIC-ACID; RATS; LIVER; ENDURANCE; EXTRACTS; MUSCLE; MICE
AB BACKGROUNDSalicornia herbacea L. is a halophyte that grows in salt marshes and contains significant amounts of salts and minerals. Because it is known as a folk medication to treat diseases, various processed products such as powder, globular type of powder, laver and extract have been developed. However, it is difficult to process as a drink because of its high salinity. In the present study, glasswort vinegar (GV) containing high amounts of organic acids and minerals was developed via two-step fermentation with unpolished rice substrates and investigated its antioxidant and anti-fatigue activities.
   RESULTSGV showed various free radical scavenging effects, reducing power, oxidized-LDL inhibition and superoxide dismutase-like activities. Compared with the control group (orally administered 7 g kg(-1) distilled water), the GV supplementation group showed increased running endurance and had higher glycogen accumulation in liver and muscles of rats exhausted by exercise. Furthermore, the GV-administered group demonstrated significantly elevated lactate and ATP metabolism, promoting enzyme activities such as muscle creatine kinase and lactate dehydrogenase, whereas serum fatigue biomarkers such as ammonia, lactate and inorganic acid were markedly decreased.
   CONCLUSIONThese results indicate that GV can be used as a functional food for the development of a dietary beverage to alleviate fatigue. (c) 2015 Society of Chemical Industry
C1 [Cho, Hyun-Dong; Jeong, Ji-Hye; Park, Seok-Kyu; Lee, Mi-Kyung; Seo, Kwon-Il] Sunchon Natl Univ, Dept Food & Nutr, 255 Jungang Ro, Sunchon 540950, Jeonnam, South Korea.
   [Lee, Ju-Hye] Sunchon Natl Univ, Res Inst Basic Sci, Sunchon 540950, Jeonnam, South Korea.
   [Kim, Jae-Yong] Jeonnam Inst Nat Resources Res, Jangheung 529851, South Korea.
   [Yee, Sung-Tae] Sunchon Natl Univ, Dept Pharm, Sunchon 540950, Jeonnam, South Korea.
RP Seo, KI (reprint author), Sunchon Natl Univ, Dept Food & Nutr, 255 Jungang Ro, Sunchon 540950, Jeonnam, South Korea.
EM seoki@sunchon.ac.kr
FU Ministry of Trade, Industry and Energy of the Republic of Korea
   [2010-0715]; Suncheon Research Center for Natural Medicines [2013-0115]
FX This research was supported by a grant from the Ministry of Trade,
   Industry and Energy of the Republic of Korea (no. 2010-0715) and
   Suncheon Research Center for Natural Medicines (no. 2013-0115).
CR Afari N, 2003, AM J PSYCHIAT, V160, P221, DOI 10.1176/appi.ajp.160.2.221
   Biglari F, 2008, FOOD CHEM, V107, P1636, DOI 10.1016/j.foodchem.2007.10.033
   Brancaccio P, 2007, BRIT MED BULL, V81-82, P209, DOI 10.1093/bmb/ldm014
   Chung YC, 2005, ARCH PHARM RES, V28, P1122, DOI 10.1007/BF02972972
   Coombes JS, 2005, AM J DENT, V18, P101
   Echtay KS, 2002, NATURE, V415, P96, DOI 10.1038/415096a
   Fushimi T, 2006, BRIT J NUTR, V95, P916, DOI 10.1079/BJN20061740
   Fushimi T, 2001, J NUTR, V131, P1973
   GHAFFARI MA, 2006, IRAN J PHARM RES, V3, P209
   Gullo M, 2008, INT J FOOD MICROBIOL, V125, P46, DOI 10.1016/j.ijfoodmicro.2007.11.076
   Gundogdu M, 2012, SCI HORTIC-AMSTERDAM, V143, P38, DOI 10.1016/j.scienta.2012.05.029
   배종윤, 2008, [Journal of the Korean Society of Food Science and Nutrition, 한국식품영양과학회지], V37, P1196
   Horiuchi JI, 1999, J BIOSCI BIOENG, V88, P107, DOI 10.1016/S1389-1723(99)80186-8
   Huang LZ, 2011, J ETHNOPHARMACOL, V133, P213, DOI 10.1016/j.jep.2010.09.032
   Hwang Ji-Yeon, 2007, Nutr Res Pract, V1, P371, DOI 10.4162/nrp.2007.1.4.371
   Hwang YP, 2013, MOL NUTR FOOD RES, V57, P471, DOI 10.1002/mnfr.201200529
   Jo C. J., 2002, KOREAN J MED CROP SC, V10, P93
   Kang MH, 2012, J AGR FOOD CHEM, V60, P2517, DOI 10.1021/jf205086b
   Kim KR, 2006, J KOREAN SOC FOOD SC, V35, P55
   Kim YA, 2012, BIOORG MED CHEM LETT, V22, P4318, DOI 10.1016/j.bmcl.2012.05.017
   Kim YA, 2009, J MED FOOD, V12, P661, DOI 10.1089/jmf.2008.1072
   Kondo S, 2001, BIOSCI BIOTECH BIOCH, V65, P2690, DOI 10.1271/bbb.65.2690
   Kwon Soon Mi, 2014, J Exerc Nutrition Biochem, V18, P51, DOI 10.5717/jenb.2014.18.1.51
   Lu ZD, 2009, BIORESOURCE TECHNOL, V100, P2026, DOI 10.1016/j.biortech.2008.10.015
   Mahgoub AA, 2003, TOXICOL LETT, V145, P79, DOI 10.1016/S0378-4274(03)00269-8
   Noipa T, 2011, FOOD RES INT, V44, P798, DOI 10.1016/j.foodres.2011.01.034
   Ren JY, 2011, NUTRITION, V27, P789, DOI 10.1016/j.nut.2010.08.020
   Sakakibara S, 2006, BIOCHEM BIOPH RES CO, V344, P597, DOI 10.1016/j.bbrc.2006.03.176
   SHIN KS, 2002, KOREAN J PLANT RES, V15, P216
   Tanaka M, 2008, NUTRITION, V24, P599, DOI 10.1016/j.nut.2008.03.001
   Waller AP, 2013, EXP PHYSIOL, V94, P888
   Wang HQ, 2010, SCI HORTIC-AMSTERDAM, V125, P521, DOI 10.1016/j.scienta.2010.04.024
   Wang J, 2014, ARCH PHARM RES, V37, P530, DOI 10.1007/s12272-013-0235-y
   Westerblad H, 2002, NEWS PHYSIOL SCI, V17, P17
   Wu BA, 2007, J WUHAN I PHYS ED, V41, P47
   Wu CY, 2013, MOLECULES, V18, P11003, DOI 10.3390/molecules180911003
   Xu C, 2013, CARBOHYD POLYM, V92, P1159, DOI 10.1016/j.carbpol.2012.10.023
   Yildirim A, 2003, J SCI FOOD AGR, V83, P64, DOI 10.1002/jsfa.1288
   You LJ, 2011, J AGR FOOD CHEM, V59, P7948, DOI 10.1021/jf2016368
   방미애, 2002, [Journal of the Korean Society of Food Science and Nutrition, 한국식품영양과학회지], V31, P840
NR 40
TC 4
Z9 7
U1 3
U2 51
PU WILEY
PI HOBOKEN
PA 111 RIVER ST, HOBOKEN 07030-5774, NJ USA
SN 0022-5142
EI 1097-0010
J9 J SCI FOOD AGR
JI J. Sci. Food Agric.
PD MAR 15
PY 2016
VL 96
IS 4
BP 1085
EP 1092
DI 10.1002/jsfa.7180
PG 8
WC Agriculture, Multidisciplinary; Chemistry, Applied; Food Science &
   Technology
SC Agriculture; Chemistry; Food Science & Technology
GA DD3RC
UT WOS:000369839300004
PM 25800973
DA 2019-07-15
ER

PT J
AU Torrecilla, JS
   Aroca-Santos, R
   Cancilla, JC
   Matute, G
AF Torrecilla, Jose S.
   Aroca-Santos, Regina
   Cancilla, John C.
   Matute, Gemma
TI Algorithmic modeling of spectroscopic data to quantify binary mixtures
   of vinegars of different botanical origins
SO ANALYTICAL METHODS
LA English
DT Article
ID ARTIFICIAL NEURAL-NETWORK; NEAR-INFRARED SPECTROSCOPY; IONIC LIQUIDS;
   MULTIVARIATE-ANALYSIS; HIGH-CHOLESTEROL; ACETIC-ACID; CLASSIFICATION;
   PREDICTION; FEASIBILITY; WINE
AB Multiple binary mixtures of different kinds of vinegars have been analyzed through UV-Vis absorption. Two types of mathematical models (multiple linear regression (MLR) and artificial neural networks (ANNs)) have been employed to identify and quantify the components of such blends. Six different vinegars were used to prepare these mixtures, each one with a particular botanical origin: white wine, red wine, apple cider, apple, molasses, and rice. The best results have been obtained with ANN based models, offering mean estimation error value averages of 1% (v/v) and mean correlation coefficients (R-2) over 0.99. This model is adequate to perform the estimation and achieve an accurate and reliable tool. Nevertheless, although the MLR models provide worse results (0.88 in terms of R-2 and 5% v/v error), they can be used depending on the application and required accuracy.
C1 [Torrecilla, Jose S.; Aroca-Santos, Regina; Cancilla, John C.; Matute, Gemma] Univ Complutense Madrid, Fac Ciencias Quim, Dept Ingn Quim, E-28040 Madrid, Spain.
RP Torrecilla, JS (reprint author), Univ Complutense Madrid, Fac Ciencias Quim, Dept Ingn Quim, E-28040 Madrid, Spain.
EM jstorre@ucm.es
RI Torrecilla, Jose/L-6525-2014
OI Torrecilla, Jose/0000-0003-1209-203X
CR Amani-Ghadim AR, 2015, APPL CATAL B-ENVIRON, V163, P539, DOI 10.1016/j.apcatb.2014.08.020
   [Anonymous], 2009, STATGRAPHICS CENT 16
   Budak NH, 2014, J FOOD SCI, V79, pR757, DOI 10.1111/1750-3841.12434
   Budak NH, 2011, J AGR FOOD CHEM, V59, P6638, DOI 10.1021/jf104912h
   Cancilla JC, 2014, J AGR FOOD CHEM, V62, P10661, DOI 10.1021/jf503482h
   Cerezo AB, 2008, FOOD CHEM, V109, P606, DOI 10.1016/j.foodchem.2008.01.013
   Chen QS, 2012, FOOD CHEM, V135, P590, DOI 10.1016/j.foodchem.2012.05.011
   Chinnici F, 2009, J AGR FOOD CHEM, V57, P4784, DOI 10.1021/jf804005w
   Chou CH, 2015, FOOD CHEM, V168, P63, DOI 10.1016/j.foodchem.2014.07.035
   Curteanu S, 2011, J CHEMOMETR, V25, P527, DOI 10.1002/cem.1401
   De la Haba MJ, 2014, SENSORS-BASEL, V14, P3528, DOI 10.3390/s140203528
   Demuth H., 2007, NEURAL NETWORK TOOLB
   Diaz-Rodriguez P, 2015, SENSOR ACTUAT B-CHEM, V206, P139, DOI 10.1016/j.snb.2014.09.037
   Diaz-Rodriguez P, 2014, PHYS CHEM CHEM PHYS, V16, P128, DOI 10.1039/c3cp53685h
   Guerrero ED, 2010, J SCI FOOD AGR, V90, P712, DOI 10.1002/jsfa.3873
   Erturk E, 2015, EXPERT SYST APPL, V42, P1872, DOI 10.1016/j.eswa.2014.10.025
   Golzar K, 2014, IND ENG CHEM RES, V53, P7247, DOI 10.1021/ie5007432
   Gosukonda R, 2015, FOOD CONTROL, V47, P606, DOI 10.1016/j.foodcont.2014.08.002
   Gregrova A, 2014, EUR FOOD RES TECHNOL, V239, P169, DOI 10.1007/s00217-014-2209-9
   Guan BB, 2014, FOOD ANAL METHOD, V7, P1073, DOI 10.1007/s12161-013-9715-4
   Joo SB, 2014, EXPERT SYST APPL, V41, P7398, DOI 10.1016/j.eswa.2014.06.002
   Liu F, 2008, ANAL CHIM ACTA, V615, P10, DOI 10.1016/j.aca.2008.03.030
   Lopez-Rosales L, 2013, BIORESOURCE TECHNOL, V146, P682, DOI 10.1016/j.biortech.2013.07.141
   Nakamura K, 2010, J AGR FOOD CHEM, V58, P10124, DOI 10.1021/jf100054n
   Naziroglu M, 2014, J MEMBRANE BIOL, V247, P667, DOI 10.1007/s00232-014-9685-5
   Nedic V, 2014, ENVIRON IMPACT ASSES, V49, P24, DOI 10.1016/j.eiar.2014.06.004
   Ordoudi SA, 2014, J FUNCT FOODS, V8, P161, DOI 10.1016/j.jff.2014.03.015
   Palancar MC, 1996, IND ENG CHEM RES, V35, P4100, DOI 10.1021/ie960130+
   Cuellar MP, 2015, SENSOR ACTUAT B-CHEM, V208, P180, DOI 10.1016/j.snb.2014.11.025
   Pizarro C, 2008, ANAL CHIM ACTA, V608, P38, DOI 10.1016/j.aca.2007.12.006
   Saiz-Abajo MJ, 2005, ANAL BIOANAL CHEM, V382, P412, DOI 10.1007/s00216-005-3148-x
   Saiz-Abajo MJ, 2004, J AGR FOOD CHEM, V52, P7711, DOI 10.1021/jf049098h
   Taghavifar H, 2014, FUEL, V125, P81, DOI 10.1016/j.fuel.2014.02.016
   Taghavifar H, 2014, ENERG CONVERS MANAGE, V87, P1, DOI 10.1016/j.enconman.2014.07.005
   Torrecilla J. S., 2016, FOOD SCI TECHNOL, V65, P565
   Torrecilla JS, 2008, CHEMOMETR INTELL LAB, V93, P149, DOI 10.1016/j.chemolab.2008.05.004
   Torrecilla JS, 2008, IND ENG CHEM RES, V47, P7072, DOI 10.1021/ie8001205
   Torrecilla JS, 2005, IND ENG CHEM RES, V44, P8057, DOI 10.1021/ie0490435
   Yin Y, 2014, J FOOD ENG, V127, P43, DOI 10.1016/j.jfoodeng.2013.11.017
NR 39
TC 1
Z9 1
U1 0
U2 14
PU ROYAL SOC CHEMISTRY
PI CAMBRIDGE
PA THOMAS GRAHAM HOUSE, SCIENCE PARK, MILTON RD, CAMBRIDGE CB4 0WF, CAMBS,
   ENGLAND
SN 1759-9660
EI 1759-9679
J9 ANAL METHODS-UK
JI Anal. Methods
PY 2016
VL 8
IS 13
BP 2786
EP 2793
DI 10.1039/c5ay03336e
PG 8
WC Chemistry, Analytical; Food Science & Technology; Spectroscopy
SC Chemistry; Food Science & Technology; Spectroscopy
GA DH9PW
UT WOS:000373129100011
DA 2019-07-15
ER

PT J
AU Stornik, A
   Skok, B
   Trcek, J
AF Stornik, Aleksandra
   Skok, Barbara
   Trcek, Janja
TI Comparison of Cultivable Acetic Acid Bacterial Microbiota in Organic and
   Conventional Apple Cider Vinegar
SO FOOD TECHNOLOGY AND BIOTECHNOLOGY
LA English
DT Article
DE microbiota; organic and conventional apple cider vinegar; Acetobacter;
   Gluconacetobacter; Komagataeibacter
ID INTERNAL TRANSCRIBED SPACER; TRADITIONAL BALSAMIC VINEGAR; TOF
   MASS-SPECTROMETRY; GEN. NOV.; RAPID IDENTIFICATION; QUICK
   IDENTIFICATION; GEL-ELECTROPHORESIS; SEQUENCE ANALYSES; COCOA BEANS; RED
   WINE
AB Organic apple cider vinegar is produced from apples that go through very restricted treatment in orchard. During the first stage of the process, the sugars from apples are fermented by yeasts to cider. The produced ethanol is used as a substrate by acetic acid bacteria in a second separated bioprocess. In both, the organic and conventional apple cider vinegars the ethanol oxidation to acetic acid is initiated by native microbiota that survived alcohol fermentation. We compared the cultivable acetic acid bacterial microbiota in the production of organic and conventional apple cider vinegars from a smoothly running oxidation cycle of a submerged industrial process. In this way we isolated and characterized 96 bacteria from organic and 72 bacteria from conventional apple cider vinegar. Using the restriction analysis of the PCR-amplified 16S-23S rRNA gene ITS regions, we identified four different HaeIII and five different HpaII restriction profiles for bacterial isolates from organic apple cider vinegar. Each type of restriction profile was further analyzed by sequence analysis of the 16S-23S rRNA gene ITS regions, resulting in identification of the following species: Acetobacter pasteurianus (71.90 %), Acetobacter ghanensis (12.50 %), Komagataeibacter oboediens (9.35 %) and Komagataeibacter saccharivorans (6.25 %). Using the same analytical approach in conventional apple cider vinegar, we identified only two different HaeIII and two different HpaII restriction profiles of the 16S-23S rRNA gene ITS regions, which belong to the species Acetobacter pasteurianus (66.70 %) and Komagataeibacter oboediens (33.30 %). Yeasts that are able to resist 30 g/L of acetic acid were isolated from the acetic acid production phase and further identified by sequence analysis of the ITS1-5.8S rDNA ITS2 region as Candida ethanolica, Pichia membranifaciens and Saccharomycodes ludwigii. This study has shown for the first time that the bacterial microbiota for the industrial production of organic apple cider vinegar is clearly more heterogeneous than the bacterial micro biota for the industrial production of conventional apple cider vinegar. Further chemical analysis should reveal if a difference in microbiota composition influences the quality of different types of apple cider vinegar.
C1 [Stornik, Aleksandra; Skok, Barbara; Trcek, Janja] Univ Maribor, Fac Nat Sci & Math, Dept Biol, Koroska Cesta 160, SI-2000 Maribor, Slovenia.
   [Trcek, Janja] Univ Maribor, Fac Chem & Chem Engn, Smetanova Ulica 17, SI-2000 Maribor, Slovenia.
RP Trcek, J (reprint author), Univ Maribor, Fac Nat Sci & Math, Dept Biol, Koroska Cesta 160, SI-2000 Maribor, Slovenia.; Trcek, J (reprint author), Univ Maribor, Fac Chem & Chem Engn, Smetanova Ulica 17, SI-2000 Maribor, Slovenia.
EM janja.trcek@um.si
FU Slovenian Research Agency [IP-0552, P2-0006]; Ministry of Education,
   Science and Sport; European Social Fund under the scheme Practical
   Knowledge through Creative Pathways
FX This research was funded by the Slovenian Research Agency through
   programs IP-0552 and P2-0006. Financial support from the Ministry of
   Education, Science and Sport and the European Social Fund under the
   scheme Practical Knowledge through Creative Pathways is gratefully
   acknowledged. Mateja Leban from Sampionka company is acknowledged for
   sampling of vinegars.
CR Andres-Barrao C, 2013, SYST APPL MICROBIOL, V36, P75, DOI 10.1016/j.syapm.2012.09.002
   [Anonymous], 1990, AOAC OFF METH, V2, P1007
   Bartowsky EJ, 2003, LETT APPL MICROBIOL, V36, P307, DOI 10.1046/j.1472-765X.2003.01314.x
   Bertolini L., 1994, Industrie delle Bevande, V23, P324
   Chanprasartsuk OO, 2010, BIORESOURCE TECHNOL, V101, P7500, DOI 10.1016/j.biortech.2010.04.047
   Cleenwerck I, 2008, INT J FOOD MICROBIOL, V125, P2, DOI 10.1016/j.ijfoodmicro.2007.04.017
   Cleenwerck I, 2007, INT J SYST EVOL MICR, V57, P1647, DOI 10.1099/ijs.0.64840-0
   Cleenwerck I, 2010, INT J SYST EVOL MICR, V60, P2277, DOI 10.1099/ijs.0.018465-0
   De Vero L, 2008, INT J FOOD MICROBIOL, V125, P96, DOI 10.1016/j.ijfoodmicro.2007.02.029
   De Vero L, 2006, FOOD MICROBIOL, V23, P809, DOI 10.1016/j.fm.2006.01.006
   De Vuyst L, 2008, INT J FOOD MICROBIOL, V125, P79, DOI 10.1016/j.ijfoodmicro.2007.02.030
   Duarte W, 2009, J IND MICROBIOL BIOT, V36, P557, DOI 10.1007/s10295-009-0526-y
   Ebner H., 1982, PRESCOTT DUNNS IND M, P802
   Giudici P, 2009, ADV FOOD NUTR RES, V58, P137, DOI 10.1016/S1043-4526(09)58004-7
   Gonzalez A, 2004, J APPL MICROBIOL, V96, P853, DOI 10.1111/j.1365-2672.2004.02220.x
   Gonzalez A, 2011, INT J FOOD MICROBIOL, V147, P217, DOI 10.1016/j.ijfoodmicro.2011.04.005
   Gullo M, 2006, INT J FOOD MICROBIOL, V106, P209, DOI 10.1016/j.ijfoodmicro.2005.06.024
   Gutzmer R, 2004, J MED MICROBIOL, V53, P1207, DOI 10.1099/jmm.0.45779-0
   Hidalgo C, 2012, FOOD MICROBIOL, V30, P98, DOI 10.1016/j.fm.2011.12.017
   Loganathan P, 2004, INT J SYST EVOL MICR, V54, P1185, DOI 10.1099/ijs.0.02817-0
   Nanda K, 2001, APPL ENVIRON MICROB, V67, P986, DOI 10.1128/AEM.67.2.986-990.2001
   Nie ZQ, 2015, FOOD MICROBIOL, V47, P62, DOI 10.1016/j.fm.2014.11.006
   Ouoba LII, 2012, J APPL MICROBIOL, V113, P1428, DOI 10.1111/jam.12014
   Perumpuli PABN, 2014, BIOSCI BIOTECH BIOCH, V78, P533, DOI 10.1080/09168451.2014.882758
   Sokollek SJ, 1998, INT J SYST BACTERIOL, V48, P935, DOI 10.1099/00207713-48-3-935
   Sokollek SJ, 1998, J BIOTECHNOL, V60, P195, DOI 10.1016/S0168-1656(98)00014-5
   Stratford M, 2013, INT J FOOD MICROBIOL, V166, P126, DOI 10.1016/j.ijfoodmicro.2013.06.025
   Tanasupawat S, 2009, MICROBES ENVIRON, V24, P135, DOI 10.1264/jsme2.ME08564
   Tesfaye W, 2002, TRENDS FOOD SCI TECH, V13, P12, DOI 10.1016/S0924-2244(02)00023-7
   TEUBER M, 1987, BIOTECHNOL LETT, V9, P265, DOI 10.1007/BF01027161
   Torija MJ, 2010, FOOD MICROBIOL, V27, P257, DOI 10.1016/j.fm.2009.10.001
   Trcek J, 2006, APPL MICROBIOL BIOT, V70, P366, DOI 10.1007/s00253-005-0073-z
   Trcek J, 2005, SYST APPL MICROBIOL, V28, P735, DOI 10.1016/j.syapm.2005.05.001
   Trcek J, 2002, FEMS MICROBIOL LETT, V208, P69, DOI 10.1016/S0378-1097(01)00593-6
   Trcek J, 1997, FOOD TECHNOL BIOTECH, V35, P63
   Trcek J, 2000, APPL MICROBIOL BIOT, V53, P289
   Trcek J, 2015, ANN MICROBIOL, V65, P1287, DOI 10.1007/s13213-014-0966-0
   Trcek J, 2015, INT J FOOD MICROBIOL, V196, P137, DOI 10.1016/j.ijfoodmicro.2014.12.003
   Ubeda C, 2011, LWT-FOOD SCI TECHNOL, V44, P1591, DOI 10.1016/j.lwt.2011.03.001
   Wu JJ, 2010, CURR MICROBIOL, V60, P280, DOI 10.1007/s00284-009-9538-0
   Yamada Y, 2012, J GEN APPL MICROBIOL, V58, P397, DOI 10.2323/jgam.58.397
   Yamada Y, 2012, ANN MICROBIOL, V62, P849, DOI 10.1007/s13213-011-0288-4
   Yetiman AE, 2015, INT J FOOD MICROBIOL, V204, P9, DOI 10.1016/j.ijfoodmicro.2015.03.013
NR 43
TC 7
Z9 7
U1 1
U2 37
PU FACULTY FOOD TECHNOLOGY BIOTECHNOLOGY
PI ZAGREB
PA UNIV ZAGREB, KACIECEVA 23, 41000 ZAGREB, CROATIA
SN 1330-9862
EI 1334-2606
J9 FOOD TECHNOL BIOTECH
JI Food Technol. Biotechnol.
PD JAN-MAR
PY 2016
VL 54
IS 1
BP 113
EP 119
PG 7
WC Biotechnology & Applied Microbiology; Food Science & Technology
SC Biotechnology & Applied Microbiology; Food Science & Technology
GA DJ5UL
UT WOS:000374275500016
PM 27904401
OA DOAJ Gold, Green Published
DA 2019-07-15
ER

PT J
AU Badvela, MK
   Dickson, JS
   Sebranek, JG
   Schroeder, WD
AF Badvela, Mani K.
   Dickson, James S.
   Sebranek, Joseph G.
   Schroeder, William D.
TI Inhibition of Listeria monocytogenes by Buffered Dry Vinegar in
   Reduced-Sodium Ready-to-Eat Uncured Turkey Stored at 4 degrees C
SO JOURNAL OF FOOD PROTECTION
LA English
DT Article
DE Listeria monocytogenes; Low sodium; Turkey; Vinegar
ID NATURAL ANTIMICROBIAL INGREDIENTS; INTERVENTIONS; REDUCTION; PRODUCTS;
   MEATS
AB A reduced-sodium ready-to-eat (RTE) uncured turkey was manufactured with buffered dry vinegar treatments to validate the inhibition of Listeria monocytogenes and spoilage microflora and to determine the effects on sensory and quality attributes. Samples were stored at 4 degrees C for 12 weeks, and the study was independently replicated three times. Two different five-strain inocula of L. monocytogenes obtained from different sources were used for evaluating the efficacy of the buffered dry vinegar treatments. The results showed that 0.6 and 0.8% buffered dry vinegar with a sodium base (BDV-SB) and buffered dry vinegar with a potassium base (BDV-PB) at 0.7 and 0.9% controlled L. monocytogenes for 12 weeks. The untreated control product containing no buffered dry vinegar showed >1 log increase in L. monocytogenes populations counts at the end of 2 weeks. Statistical analysis confirmed that the dry vinegar treatments inhibited (P < 0.05) the growth of L. monocytogenes compared with the untreated control. No significant differences (P > 0.05) were seen in the inhibition of L. monocytogenes between the two different five-strain inocula. Instrumental color results showed no significant differences between the treatments. Purge loss results showed no significant differences between the dry vinegar treatments, but significant differences were seen between the untreated control and dry vinegar treatments at a few testing intervals. The overall results indicated that the dry vinegar ingredients (6.66 to 8.83 mM acetic acid in the finished product) were effective in inhibiting L. monocytogenes obtained from multiple sources in reduced-sodium RTE uncured turkey stored at 4 degrees C without adversely impacting the quality attributes.
C1 [Badvela, Mani K.; Schroeder, William D.] Kemin Ind Inc, 2100 Maury St, Des Moines, IA 50317 USA.
   [Dickson, James S.; Sebranek, Joseph G.] Iowa State Univ, Dept Anim Sci, Ames, IA 50011 USA.
RP Dickson, JS (reprint author), Iowa State Univ, Dept Anim Sci, Ames, IA 50011 USA.
EM jdickson@iastate.edu
FU Kemin Industries Inc., Des Moines, IA
FX We thank Mike Holtzbauer (Iowa State University), Steve Bryant (Iowa
   State University), and Joan Randall (Kemin Industries, Inc.) for their
   painstaking efforts to have the turkey treatments manufactured per the
   requirements. This research was sponsored by the Kemin Industries Inc.,
   Des Moines, IA.
CR Antman EM, 2014, CIRCULATION, V129, pE660, DOI 10.1161/CIR.0000000000000051
   AOAC International, 2000, OFFICIAL METHODS ANA
   Bloomberg M. R., 2013, RESULTS NATL EFFORT
   Budak NH, 2014, J FOOD SCI, V79, pR757, DOI 10.1111/1750-3841.12434
   Centers for Disease Control and Prevention, 2015, LIST OUTBR
   Clapp J., 2014, BEST PRACTICE NATL S
   Crandall PG, 2015, FOOD CONTROL, V53, P185, DOI 10.1016/j.foodcont.2015.01.015
   Doyle ME, 2010, COMPR REV FOOD SCI F, V9, P44, DOI 10.1111/j.1541-4337.2009.00096.x
   Dunford E, 2012, CAN MED ASSOC J, V184, P1023, DOI 10.1503/cmaj.111895
   [Food Safety and Inspection Service U.S. Department of Agriculture], 2007, GUID FED FOOD LAB RE
   [Food Safety and Inspection Service U.S. Department of Agriculture], 2013, INT RET LIST MON RIS
   Glass KA, 2013, J FOOD PROTECT, V76, P2074, DOI 10.4315/0362-028X.JFP-13-155
   Institute of Medicine, 2010, STRATEGIES REDUCE SO
   Lavieri NA, 2014, FOODBORNE PATHOG DIS, V11, P462, DOI 10.1089/fpd.2013.1702
   Lavieri NA, 2014, MEAT SCI, V97, P568, DOI 10.1016/j.meatsci.2014.03.004
   McDonnell LM, 2013, J FOOD PROTECT, V76, P1366, DOI 10.4315/0362-028X.JFP-12-501
   Mozaffarian D, 2014, NEW ENGL J MED, V371, P624, DOI 10.1056/NEJMoa1304127
   Organic Trade Association, 2015, MARK AN
   Porto-Fett A. C. S., 2015, MEAT SCI, V101, P150
   Porto-Fett ACS, 2014, J FOOD PROTECT, V77, P987, DOI 10.4315/0362-028X.JFP-13-415
   Scallan E, 2011, EMERG INFECT DIS, V17, P16, DOI [10.3201/eid1701.P21101, 10.3201/eid1701.091101p2]
   Swaminathan B, 2007, MICROBES INFECT, V9, P1236, DOI 10.1016/j.micinf.2007.05.011
   Todd ECD, 2011, FOOD CONTROL, V22, P1484, DOI 10.1016/j.foodcont.2010.07.021
   Toldra F, 2011, TRENDS FOOD SCI TECH, V22, P517, DOI 10.1016/j.tifs.2011.08.007
   Totosaus A, 2002, INT J FOOD SCI TECH, V37, P589, DOI 10.1046/j.1365-2621.2002.00623.x
   U.S. Food and Drug Administration, 1995, VIN DEF AD VIN EELS
   *US FOOD DRUG ADM, 2003, QUANT ASS REL RISK P
   Van Loo E, 2010, J FOOD SCI, V75, pS384, DOI 10.1111/j.1750-3841.2010.01775.x
   Van Loo EJ, 2011, FOOD QUAL PREFER, V22, P603, DOI 10.1016/j.foodqual.2011.02.003
   Zhu MJ, 2005, COMPR REV FOOD SCI F, V4, P34, DOI 10.1111/j.1541-4337.2005.tb00071.x
NR 30
TC 4
Z9 4
U1 0
U2 21
PU INT ASSOC FOOD PROTECTION
PI DES MOINES
PA 6200 AURORA AVE SUITE 200W, DES MOINES, IA 50322-2863 USA
SN 0362-028X
EI 1944-9097
J9 J FOOD PROTECT
JI J. Food Prot.
PD AUG
PY 2016
VL 79
IS 8
BP 1396
EP 1403
DI 10.4315/0362-028X.JFP-15-370
PG 8
WC Biotechnology & Applied Microbiology; Food Science & Technology
SC Biotechnology & Applied Microbiology; Food Science & Technology
GA DT7GR
UT WOS:000381655600012
PM 27497127
DA 2019-07-15
ER
