# Supplementary material for: Knowledge Domain and Emerging Trends in Vinegar Research: A Bibliometric Review of the Literature from WoSCC
Source: Foods. 2020 Feb 10;9(2):166. doi: 10.3390/foods9020166 (PMC7074530; doi:10.3390/foods9020166)
Supplement: Supplementary file 1 [file foods-09-00166-s001.zip › Supplementary files/Supplementary Material/WoSCC dataset for CiteSpace/data/download2017_0x5unique.txt]

PT J
AU Kelebek, H
   Kadiroglu, P
   Demircan, NB
   Selli, S
AF Kelebek, Hasim
   Kadiroglu, Pinar
   Demircan, Nur Banu
   Selli, Serkan
TI Screening of bioactive components in grape and apple vinegars:
   Antioxidant and antimicrobial potential
SO JOURNAL OF THE INSTITUTE OF BREWING
LA English
DT Article
DE vinegar; phenolic compounds; antioxidant activity; antimicrobial
   activity
ID PHENOLIC-COMPOUNDS; NETHERLANDS; VEGETABLES; VOLATILE; FRUITS; FOODS;
   JUICE
AB Vinegars contain several bioactive compounds that are characterized according to the type of the raw material, such as grape vinegars and apple vinegars. Liquid chromatography coupled to diode array detection and electrospray ionization tandem mass spectrometry was used for identification and quantification of phenolic compounds. Antioxidant properties of vinegars were determined by 2,2-diphenyl-1-picrylhydrazyl and 2,2'-azino-bis-3-ethylbenzthiazoline-6-sulphonic acid assays. Antimicrobial activities of vinegarswere examined with an agar disc diffusion method with Staphylococcus aureus, Escherichia coli and Pseudomonas aeruginosa. Gallic acid and chlorogenic acid were found to be the major phenolic acids accounting for the largest proportion of the total phenolic acid contents in grape vinegars and apple vinegars. Within the flavonols, quercetin-3-O-galactoside and quercetin were detected as the major compounds in grape vinegars. Apple vinegars were characterized by phloridzin, phloretin and high chlorogenic acid content. Antimicrobial activity results indicated that grape vinegars exhibited higher antimicrobial activity against tested bacterial strains correlated with their higher antioxidant capacity. Copyright (C) 2017 The Institute of Brewing & Distilling
C1 [Kelebek, Hasim; Kadiroglu, Pinar] Adana Sci & Technol Univ, Fac Engn & Nat Sci, Dept Food Engn, Adana, Turkey.
   [Demircan, Nur Banu] Mersin Directorate Prov Food Agr & Livestock, Mersin, Turkey.
   [Selli, Serkan] Cukurova Univ, Fac Agr, Dept Food Engn, TR-01330 Adana, Turkey.
RP Kelebek, H (reprint author), Adana Sci & Technol Univ, Fac Engn & Nat Sci, Dept Food Engn, Adana, Turkey.
EM hkelebek@adanabtu.edu.tr
RI selli, serkan/J-1964-2018
CR Andlauer W, 2000, J AGR FOOD CHEM, V48, P3533, DOI 10.1021/jf000010j
   Arts ICW, 2000, J AGR FOOD CHEM, V48, P1746, DOI 10.1021/jf000025h
   BRAND-WILLIAMS W, 1995, FOOD SCI TECHNOL-LEB, V28, P25
   Bravo MN, 2006, ANAL CHIM ACTA, V563, P84, DOI 10.1016/j.aca.2005.11.054
   Budak HN, 2010, J SCI FOOD AGR, V90, P2021, DOI 10.1002/jsfa.4047
   Budak NH, 2011, J AGR FOOD CHEM, V59, P6638, DOI 10.1021/jf104912h
   Cerezo AB, 2008, FOOD CHEM, V109, P606, DOI 10.1016/j.foodchem.2008.01.013
   Chang JM, 2007, FOOD MICROBIOL, V24, P745, DOI 10.1016/j.fm.2007.03.005
   Chang RC, 2005, J FOOD DRUG ANAL, V13, P348
   Cheynier V, 1991, J AGR FOOD CHEM, V39, P1047, DOI 10.1021/jf00006a008
   Garcia-Parrilla MC, 1997, NAHRUNG, V41, P232, DOI 10.1002/food.19970410410
   HERTOG MGL, 1992, J AGR FOOD CHEM, V40, P2379, DOI 10.1021/jf00024a011
   Jugde H, 2008, FEBS J, V275, P3804, DOI 10.1111/j.1742-4658.2008.06526.x
   Kelebek H, 2016, FOOD CHEM, V204, P227, DOI 10.1016/j.foodchem.2016.02.132
   Kelebek H, 2013, J SCI FOOD AGR, V93, P2963, DOI 10.1002/jsfa.6125
   Lin JT, 2011, FOOD ANAL METHOD, V4, P531, DOI 10.1007/s12161-011-9204-6
   Matsuura R, 2008, J AGR FOOD CHEM, V56, P544, DOI 10.1021/jf0717992
   Nakamura K, 2010, J AGR FOOD CHEM, V58, P10124, DOI 10.1021/jf100054n
   Natera R, 2003, J AGR FOOD CHEM, V51, P3345, DOI 10.1021/jf021180u
   Ozturk I, 2015, LWT-FOOD SCI TECHNOL, V63, P144, DOI 10.1016/j.lwt.2015.03.003
   Priyadarshini S., 2014, EUR J BIOTECHNOL BIO, V2, P42
   Re R, 1999, FREE RADICAL BIO MED, V26, P1231, DOI 10.1016/S0891-5849(98)00315-3
   Ren M., 2016, J FOOD PROCESS PRES, V41, P1
   Sakanaka S, 2008, FOOD CHEM, V107, P739, DOI 10.1016/j.foodchem.2007.08.080
   Sanarico D., 2003, J LIQ CHROMATOGR, V26, P37
   Shahidi F, 2008, ASIA PAC J CLIN NUTR, V17, P380
   Skenderi K. P., 2013, J FOOD NUTR DISORD, V2, P1
   Sonmezdag A. S., 2015, J FOOD SCI TECHNOL, V53, P1
   SPANOS GA, 1990, J AGR FOOD CHEM, V38, P1572, DOI 10.1021/jf00097a031
   Su MS, 2007, FOOD CHEM, V104, P182, DOI 10.1016/j.foodchem.2006.11.021
   Tesfaye W, 2002, J AGR FOOD CHEM, V50, P7053, DOI 10.1021/jf020602x
   van der Sluis AA, 2002, J AGR FOOD CHEM, V50, P7211, DOI 10.1021/jf020115h
   Xu QP, 2007, FOOD CHEM, V102, P841, DOI 10.1016/j.foodchem.2006.06.013
   Yu YJ, 2012, J I BREWING, V118, P133, DOI 10.1002/jib.20
NR 34
TC 4
Z9 5
U1 5
U2 27
PU INST BREWING
PI LONDON
PA 33 CLARGES STREET, LONDON W1Y 8EE, ENGLAND
SN 0046-9750
EI 2050-0416
J9 J I BREWING
JI J. Inst. Brew.
PD JUL
PY 2017
VL 123
IS 3
BP 407
EP 416
DI 10.1002/jib.432d
PG 10
WC Food Science & Technology
SC Food Science & Technology
GA FG0EL
UT WOS:000409391700013
DA 2019-07-15
ER

PT J
AU Chen, Y
   Bai, Y
   Xu, N
   Zhou, MZ
   Li, DS
   Wang, C
   Hu, Y
AF Chen, Yang
   Bai, Ye
   Xu, Ning
   Zhou, Mengzhou
   Li, Dongsheng
   Wang, Chao
   Hu, Yong
TI Classification of Chinese Vinegars Using Optimized Artificial Neural
   Networks by Genetic Algorithm and Other Discriminant Techniques
SO FOOD ANALYTICAL METHODS
LA English
DT Article
DE Artificial neural networks; Chinese vinegars; Volatile aroma compounds;
   Genetic algorithm; Classification
ID HS-SPME/GC-MS; VOLATILE COMPOUNDS; AROMATIC VINEGAR; GC-MS;
   FERMENTATION; CHEMOMETRICS; ODORANTS
AB The aims of this study were to explore the most important volatile aroma compounds of Chinese vinegars and to apply the artificial neural networks (ANN) to classify Chinese vinegars. A total of 101 volatile aroma components, which include 21 esters, 16 aldehydes, 15 acids, 19 alcohols, 10 ketones, 9 phenols, 5 pyrazines, 3 furans, and 3 miscellaneous compounds, were identified by gas chromatography mass spectrometry. On the basis of sensitivity analysis, 6 and 11 volatile aroma compounds were selected and proved to be useful for classifying Chinese vinegars by fermentation method and geographic region, respectively. The variables with the greatest contribution in the classification of Chinese vinegars by geographic region were 2-methoxy-4-methylphenol and acetic acid, whereas 3-methylbutanoic acid and furfural played the most important roles in fermentation method classification. ANN could classify Chinese vinegars based on fermentation method and geographic region with a prediction success rate of 100%. This level was higher than the accuracy of cluster analysis, linear discriminant analysis, and K-nearest neighbor. Results showed that ANN was a useful model for classifying Chinese vinegars.
C1 [Chen, Yang; Bai, Ye; Xu, Ning; Zhou, Mengzhou; Li, Dongsheng; Wang, Chao; Hu, Yong] Hubei Univ Technol, Hubei Collaborat Innovat Ctr Ind Fermentat, Res Ctr Food Fermentat Engn & Technol Hubei, Key Lab Fermentat Engn,Minist Educ, Wuhan 430068, Hubei, Peoples R China.
   [Xu, Ning; Hu, Yong] Hubei Univ Technol, Sch Food & Pharmaceut Engn, Wuhan 430068, Hubei, Peoples R China.
RP Xu, N; Hu, Y (reprint author), Hubei Univ Technol, Hubei Collaborat Innovat Ctr Ind Fermentat, Res Ctr Food Fermentat Engn & Technol Hubei, Key Lab Fermentat Engn,Minist Educ, Wuhan 430068, Hubei, Peoples R China.; Xu, N; Hu, Y (reprint author), Hubei Univ Technol, Sch Food & Pharmaceut Engn, Wuhan 430068, Hubei, Peoples R China.
EM ningxu_hbut@yahoo.com; huyonghugong@163.com
OI xu, ning/0000-0003-1751-9610
FU Natural Science Foundation of Hubei Province [2015CFB678]; Young Talent
   Project of Hubei Provincial Education Department [Q20151412]; Startup
   Foundation for Doctors of Hubei University of Technology [BSQD10036]
FX This work was supported by Natural Science Foundation of Hubei Province
   (2015CFB678), Young Talent Project of Hubei Provincial Education
   Department (Q20151412), and Startup Foundation for Doctors of Hubei
   University of Technology (Grant No. BSQD10036).
CR Caligiani A, 2007, J AGR FOOD CHEM, V55, P7810, DOI 10.1021/jf071206n
   Chen QS, 2014, ANAL METHODS-UK, V6, P9783, DOI [10.1039/C4AY02386B, 10.1039/c4ay02386b]
   Chen T., 2013, ACETIC ACID BACT, V2, P31
   Cirlini M, 2011, FOOD CHEM, V124, P1678, DOI 10.1016/j.foodchem.2010.07.065
   Durakli-Velioglu S, 2013, FOOD SCI BIOTECHNOL, V22, P1639, DOI 10.1007/s10068-013-0261-z
   FORS S, 1983, ACS SYM SER, V215, P185
   Frauendorfer F, 2008, J AGR FOOD CHEM, V56, P10244, DOI 10.1021/jf802098f
   GILBERTSON G, 1981, ANAL CHEM, V53, pR61, DOI 10.1021/ac00228a006
   Huang Z, 1998, CHINESE CONDIMENT, V1, P3
   Iraqi R, 2005, J AGR FOOD CHEM, V53, P1179, DOI 10.1021/jf040349w
   Jordan MJ, 2001, J AGR FOOD CHEM, V49, P5929, DOI 10.1021/jf010954o
   Kotseridis Y, 2000, J AGR FOOD CHEM, V48, P400, DOI 10.1021/jf990565i
   Kruzlicova D, 2009, FOOD CHEM, V112, P1046, DOI 10.1016/j.foodchem.2008.06.047
   Li P, 2014, APPL MICROBIOL BIOT, V98, P6073, DOI 10.1007/s00253-014-5697-4
   Liu DR, 2004, FOOD REV INT, V20, P407, DOI 10.1081/LFRI-200033460
   Liu J, 1982, CHINA BREWING, V1, P30
   Liu K, 2010, CHINA CONDIMENT, V6, P32
   Mohebbi A, 2008, INT J REFRIG, V31, P1317, DOI 10.1016/j.ijrefrig.2008.04.008
   Mohebbi M, 2011, FOOD BIOPROCESS TECH, V4, P603, DOI 10.1007/s11947-010-0401-x
   Morales ML, 2001, EUR FOOD RES TECHNOL, V212, P676, DOI 10.1007/s002170100301
   Qi W, 2013, IERI PROC, V5, P332, DOI 10.1016/j.ieri.2013.11.112
   Saemi M, 2007, J PETROL SCI ENG, V59, P97, DOI 10.1016/j.petrol.2007.03.007
   Salehi F, 2012, DESALIN WATER TREAT, V41, P95, DOI 10.1080/19443994.2012.664683
   Shankar TJ, 2010, FOOD BIOPROCESS TECH, V3, P498, DOI 10.1007/s11947-008-0172-9
   Shi G, 1999, CHINA BREW, V6, P39
   da Silva CET, 2015, FOOD CONTROL, V47, P86, DOI 10.1016/j.foodcont.2014.06.030
   Wang AL, 2012, FLAVOUR FRAG J, V27, P47, DOI 10.1002/ffj.2079
   Xiao ZB, 2011, J FOOD SCI, V76, pC1125, DOI 10.1111/j.1750-3841.2011.02356.x
   Xu LB, 2014, J AGR FOOD CHEM, V62, P12294, DOI 10.1021/jf504530w
   Xu W, 2011, J SCI FOOD AGR, V91, P1612, DOI 10.1002/jsfa.4356
   Yan WF, 2004, JIANGSU CONDIMENT SU, V21, P16
   Yu YJ, 2012, J I BREWING, V118, P133, DOI 10.1002/jib.20
   Zhang QY, 2006, SENSOR ACTUAT B-CHEM, V119, P538, DOI 10.1016/j.snb.2006.01.007
   Zheng N, 2013, FOOD ANAL METHOD, V6, P421, DOI 10.1007/s12161-012-9439-x
   Zheng YJ, 2014, EUR FOOD RES TECHNOL, V238, P337, DOI 10.1007/s00217-013-2135-2
   Zhu H, 2016, J FOOD SCI TECH MYS, V53, P171, DOI 10.1007/s13197-015-2035-5
NR 36
TC 0
Z9 0
U1 1
U2 22
PU SPRINGER
PI NEW YORK
PA 233 SPRING ST, NEW YORK, NY 10013 USA
SN 1936-9751
EI 1936-976X
J9 FOOD ANAL METHOD
JI Food Anal. Meth.
PD AUG
PY 2017
VL 10
IS 8
BP 2646
EP 2656
DI 10.1007/s12161-017-0829-y
PG 11
WC Food Science & Technology
SC Food Science & Technology
GA FB0FX
UT WOS:000405821500003
DA 2019-07-15
ER

PT J
AU Rios-Reina, R
   Callejon, RM
   Oliver-Pozo, C
   Amigo, JM
   Garcia-Gonzalez, DL
AF Rios-Reina, Rocio
   Callejon, Raquel M.
   Oliver-Pozo, Celia
   Amigo, Jose M.
   Garcia-Gonzalez, Diego L.
TI ATR-FTIR as a potential tool for controlling high quality vinegar
   categories
SO FOOD CONTROL
LA English
DT Article
DE Wine vinegars; Protected Designation of Origin; ATR-FOR; PCA;
   Authentication
ID TRANSFORM INFRARED-SPECTROSCOPY; DIFFERENT RAW-MATERIALS; SHERRY WINE
   VINEGARS; VIRGIN OLIVE OILS; MIDINFRARED SPECTROSCOPY;
   MULTIVARIATE-ANALYSIS; DIFFERENT MATURATION; PHENOLIC COMPOSITION;
   BALSAMIC VINEGARS; GC-MS
AB Characterization of wine vinegars qualified with a Protected Designation of Origin (PDO) is crucial to certify their quality and authenticity. Spectroscopic techniques as Fourier transform mid infrared spectroscopy (FTIR) with Attenuated Total Reflectance (ATR) has been applied to investigate its potential as a rapid, cost-effective and non-destructive tool for characterizing different categories of high-quality vinegars. Spectra from 67 wine vinegars belonging to the PDOs "Vinagre de Jerez" and "Vinagre Condado de Huelva", including their different established categories, were analyzed in the 4000-600 cm(-1) infrared region. Changes associated to categories were observed in the region 1800-900 cm(-1). These changes were assigned to certain compounds that increase during aging (e.g. acetic acids, alcohols, esters) or are characteristic of Pedro Ximenez category (e.g. sugars, furfural). Principal component analysis carried out on the most relevant spectral features, revealed that aging of vinegars clearly affect the ATR-FTIR spectra obtained in each PDO. (C) 2017 Elsevier Ltd. All rights reserved.
C1 [Rios-Reina, Rocio; Callejon, Raquel M.] Univ Seville, Fac Farm, Area Nutr & Bromatol, CP Garcia Gonzalez 2, E-41012 Seville, Spain.
   [Oliver-Pozo, Celia; Garcia-Gonzalez, Diego L.] CSIC, Inst Grasa, Campus Univ Pablo de Olavide,Bldg 46,Ctra Utrera, E-41013 Seville, Spain.
   [Amigo, Jose M.] Univ Copenhagen, Fac Sci, Dept Food Sci, Spect & Chemometr Grp, Rolighedsvej 30, DK-1958 Frederiksberg C, Denmark.
RP Garcia-Gonzalez, DL (reprint author), CSIC, Inst Grasa, Campus Univ Pablo de Olavide,Bldg 46,Ctra Utrera, E-41013 Seville, Spain.
EM dlgarcia@ig.csic.es
RI Rios-Reina, Rocio/K-5532-2017
OI Rios-Reina, Rocio/0000-0002-9703-5853
FU Consejeria de Economia, Innovacion y Ciencia, Junta de Andalucia
   [P12-AGR-1601]; FPU scholarship of the Ministerio de Educacion, Cultura
   y Deporte [FPU014/01247]
FX This work was supported by the "Consejeria de Economia, Innovacion y
   Ciencia, Junta de Andalucia" under the project P12-AGR-1601 and by a FPU
   scholarship of the Ministerio de Educacion, Cultura y Deporte
   (FPU014/01247).
CR Baeten V, 2002, GRASAS ACEITES, V53, P45
   Bendini A, 2007, J FOOD QUALITY, V30, P424, DOI 10.1111/j.1745-4557.2007.00132.x
   Bevin CJ, 2006, J AGR FOOD CHEM, V54, P9713, DOI 10.1021/jf062265o
   BOJA, 2008, B OFICIAL JUNTA ANDA, V184, P35
   Callejon RM, 2008, EUR FOOD RES TECHNOL, V227, P93, DOI 10.1007/s00217-007-0697-6
   Callejon RM, 2008, J AGR FOOD CHEM, V56, P8086, DOI 10.1021/jf800903n
   Callejon RM, 2012, TALANTA, V88, P456, DOI 10.1016/j.talanta.2011.11.014
   Casale M, 2006, ANAL CHIM ACTA, V557, P360, DOI 10.1016/j.aca.2005.10.063
   Cerezo AB, 2008, FOOD CHEM, V109, P606, DOI 10.1016/j.foodchem.2008.01.013
   Chinnici F, 2009, J AGR FOOD CHEM, V57, P4784, DOI 10.1021/jf804005w
   Cirlini M, 2011, FOOD CHEM, V124, P1678, DOI 10.1016/j.foodchem.2010.07.065
   De la Haba MJ, 2014, SENSORS-BASEL, V14, P3528, DOI 10.3390/s140203528
   Dong D, 2016, FOOD CHEM, V194, P95, DOI 10.1016/j.foodchem.2015.08.005
   Duarte IF, 2004, J AGR FOOD CHEM, V52, P1031, DOI 10.1021/jf030659z
   Guerrero ED, 2010, J SCI FOOD AGR, V90, P712, DOI 10.1002/jsfa.3873
   Garcia-Parrilla MC, 1999, FOOD RES INT, V32, P433, DOI 10.1016/S0963-9969(99)00105-2
   Gouvinhas I, 2015, FOOD CHEM, V174, P226, DOI 10.1016/j.foodchem.2014.11.037
   Grassi S, 2014, FOOD CHEM, V155, P279, DOI 10.1016/j.foodchem.2014.01.060
   Kelly JD, 2006, J AGR FOOD CHEM, V54, P6166, DOI 10.1021/jf0613785
   Liu F, 2008, ANAL CHIM ACTA, V615, P10, DOI 10.1016/j.aca.2008.03.030
   Marrufo-Curtido A, 2012, LWT-FOOD SCI TECHNOL, V47, P332, DOI 10.1016/j.lwt.2012.01.028
   Morales ML, 2002, J AGR FOOD CHEM, V50, P3173, DOI 10.1021/jf011313w
   Morales ML, 2001, J SCI FOOD AGR, V81, P611, DOI 10.1002/jsfa.853
   Moros J, 2008, TALANTA, V74, P632, DOI 10.1016/j.talanta.2007.06.046
   Natera R, 2003, J AGR FOOD CHEM, V51, P3345, DOI 10.1021/jf021180u
   Nieuwoudt HH, 2004, J AGR FOOD CHEM, V52, P3726, DOI 10.1021/jf035431q
   Ordonez JL, 2013, FOOD CHEM, V141, P2713, DOI 10.1016/j.foodchem.2013.05.087
   Regmi U, 2012, ANAL CHIM ACTA, V732, P137, DOI 10.1016/j.aca.2011.11.009
   Rodriguez-Saona LE, 2011, ANNU REV FOOD SCI T, V2, P467, DOI 10.1146/annurev-food-022510-133750
   Saiz-Abajo MJ, 2004, J AGR FOOD CHEM, V52, P7711, DOI 10.1021/jf049098h
   Silva SD, 2014, FOOD CHEM, V150, P489, DOI 10.1016/j.foodchem.2013.11.028
   Sivakesava S, 2000, APPL ENG AGRIC, V16, P543
   Stuart BH, 2004, INFRARED SPECTROSCOP
   Tarantilis PA, 2008, FOOD CHEM, V111, P192, DOI 10.1016/j.foodchem.2008.03.020
   Tay A, 2002, LEBENSM-WISS TECHNOL, V35, P99, DOI 10.1006/fstl.2001.0864
   Tena N, 2014, GRASAS ACEITES, V65, DOI 10.3989/gya.121913
   Tesfaye W, 2002, J AGR FOOD CHEM, V50, P7053, DOI 10.1021/jf020602x
   Van de Voort F. R, 2008, FOOD ANAL METHOD, V1, P153
   Versari A, 2011, FOOD CHEM, V125, P1345, DOI 10.1016/j.foodchem.2010.10.003
NR 39
TC 10
Z9 10
U1 1
U2 13
PU ELSEVIER SCI LTD
PI OXFORD
PA THE BOULEVARD, LANGFORD LANE, KIDLINGTON, OXFORD OX5 1GB, OXON, ENGLAND
SN 0956-7135
EI 1873-7129
J9 FOOD CONTROL
JI Food Control
PD AUG
PY 2017
VL 78
BP 230
EP 237
DI 10.1016/j.foodcont.2017.02.065
PG 8
WC Food Science & Technology
SC Food Science & Technology
GA EV6KN
UT WOS:000401878400031
DA 2019-07-15
ER

PT J
AU Xia, T
   Yao, JH
   Zhang, J
   Zheng, Y
   Song, J
   Wang, M
AF Xia, Ting
   Yao, Jiahui
   Zhang, Jin
   Zheng, Yu
   Song, Jia
   Wang, Min
TI Protective effects of Shanxi aged vinegar against hydrogen
   peroxide-induced oxidative damage in LO2 cells through Nrf2-mediated
   antioxidant responses
SO RSC ADVANCES
LA English
DT Article
ID TRADITIONAL BALSAMIC VINEGAR; FREE-RADICALS; MOLECULAR-MECHANISMS;
   PHENOLIC-ACIDS; BLACK VINEGAR; STRESS; CAPACITY; PATHWAY; DISEASE;
   MITOCHONDRIA
AB Shanxi aged vinegar (SAV), a kind of typical fermented food, is one of the famous traditional vinegars in China. In this study, the antioxidant properties and hepatoprotective mechanisms of SAV on hydrogen peroxide (H2O2)-induced oxidative stress were investigated. Total phenolic, flavonoid contents and browning index were increased during the aging process. Gallic acid was the main component of the phenolic compounds in SAV-5. SAV-5 showed the highest antioxidant activities among all the samples. In addition, H2O2 was used to treat human normal hepatocyte LO2 as an inducer of oxidative stress models. Pretreatment with SAV-5 inhibited H2O2-induced cytotoxicity and reactive oxygen species (ROS) generation, and alleviated loss of mitochondrial membrane potential in LO2 cells. These pretreatments also significantly increased superoxide dismutase (SOD), catalase (CAT) activities and glutathione (GSH) levels. The results demonstrated that SAV-5 had a significant antioxidant effect, which could prevent oxidative damage in LO2 cells effectively. Finally, SAV-5 activated nuclear factor erythroid-2-related factor 2 (Nrf2) and up-regulated NAD(P)H quinone oxidoreductase 1 (NQO1) and heme oxygenase (HO-1) protein expression in H2O2-treated LO2 cells. The protective effects of SAV against H2O2-induced oxidative damage in LO2 cells are mainly mediated by the activation of the Nrf2 antioxidant pathway. This study explored the fermented food products with antioxidant activities and the possible hepatoprotective mechanism of traditional Chinese vinegar against oxidative damage in liver cells.
C1 [Xia, Ting; Yao, Jiahui; Zhang, Jin; Zheng, Yu; Song, Jia; Wang, Min] Tianjin Univ Sci & Technol, Coll Biotechnol, Key Lab Ind Fermentat Microbiol, Minist Educ, Tianjin, Peoples R China.
RP Wang, M (reprint author), Tianjin Univ Sci & Technol, Coll Biotechnol, Key Lab Ind Fermentat Microbiol, Minist Educ, Tianjin, Peoples R China.
EM minw@tust.edu.cn
FU National Natural Science Foundation of China [81600126, 31471722,
   31671851]; Ministry of Science and Technology of China [2013AA102106,
   2016YFD0400505]; Program for Changjiang Scholars and Innovative Research
   Team in University [IRT15R49]
FX This work was supported by the National Natural Science Foundation of
   China (81600126, 31471722 and 31671851), the Ministry of Science and
   Technology of China (2013AA102106, 2016YFD0400505), Program for
   Changjiang Scholars and Innovative Research Team in University
   (IRT15R49).
CR Aruoma OI, 1998, J AM OIL CHEM SOC, V75, P199, DOI 10.1007/s11746-998-0032-9
   Ashrafi G, 2013, CELL DEATH DIFFER, V20, P31, DOI 10.1038/cdd.2012.81
   Baba N, 2013, NUTR CANCER, V65, P1093, DOI 10.1080/01635581.2013.815234
   Bertelli D, 2015, FOOD ANAL METHOD, V8, P371, DOI 10.1007/s12161-014-9902-y
   Campos FM, 2009, FOOD MICROBIOL, V26, P409, DOI 10.1016/j.fm.2009.01.006
   Chen F., 2009, VINEGARS WORLD, V15, P243
   Chen HY, 2012, BIOMED PHARMACOTHER, V66, P57, DOI 10.1016/j.biopha.2011.11.014
   Chen HY, 2016, COMPR REV FOOD SCI F, V15, P1124, DOI 10.1111/1541-4337.12228
   Chen HY, 2016, INT J FOOD PROP, V19, P1183, DOI 10.1080/10942912.2015.1075216
   Chen MC, 2010, J AGR FOOD CHEM, V58, P3330, DOI 10.1021/jf904549s
   Chen T, 2013, ACETIC ACID BACT, V2, P6
   Chen XL, 2004, CURR PHARM DESIGN, V10, P879, DOI 10.2174/1381612043452901
   Cheng QH, 2014, EXP THER MED, V7, P335, DOI 10.3892/etm.2013.1447
   Chou CH, 2015, FOOD CHEM, V168, P63, DOI 10.1016/j.foodchem.2014.07.035
   Czaja MJ, 2007, SEMIN LIVER DIS, V27, P378, DOI 10.1055/s-2007-991514
   De Nicola GM, 2011, NATURE, V475, P106, DOI 10.1038/nature10189
   Di M. F., 2013, J PHYS CHEM A, V117, P2082
   Droge W, 2002, PHYSIOL REV, V82, P47
   Finkel T, 2000, NATURE, V408, P239, DOI 10.1038/35041687
   Gawel Stefan, 2004, Wiad Lek, V57, P453
   Halliwell B, 2012, NUTR REV, V70, P257, DOI 10.1111/j.1753-4887.2012.00476.x
   Kaczara P, 2010, FREE RADICAL BIO MED, V48, P1064, DOI 10.1016/j.freeradbiomed.2010.01.022
   KEHRER JP, 1994, FREE RADICAL BIO MED, V17, P65, DOI 10.1016/0891-5849(94)90008-6
   Kensler TW, 2007, ANNU REV PHARMACOL, V47, P89, DOI 10.1146/annurev.pharmtox.46.120604.141046
   Kobayashi M, 2005, ANTIOXID REDOX SIGN, V7, P385, DOI 10.1089/ars.2005.7.385
   Kovac S, 2015, BBA-GEN SUBJECTS, V1850, P794, DOI 10.1016/j.bbagen.2014.11.021
   Lamport DJ, 2012, NUTR AGING, V1, P5, DOI DOI 10.3233/NUA-2012-0002
   Li WG, 2009, MOL CARCINOGEN, V48, P91, DOI 10.1002/mc.20465
   Lizuka M., 2010, J NUTR SCI VITAMINOL, V56, P421
   Marchi Saverio, 2012, J Signal Transduct, V2012, P329635, DOI 10.1155/2012/329635
   Martinez-Hernandez A, 2015, PLOS ONE, V10, DOI 10.1371/journal.pone.0123313
   Martins SIFS, 2000, TRENDS FOOD SCI TECH, V11, P364, DOI 10.1016/S0924-2244(01)00022-X
   Mohamad NE, 2015, CHIN MED-UK, V10, DOI 10.1186/s13020-015-0030-4
   Nie ZQ, 2015, FOOD MICROBIOL, V47, P62, DOI 10.1016/j.fm.2014.11.006
   Nishidai S, 2000, BIOSCI BIOTECH BIOCH, V64, P1909, DOI 10.1271/bbb.64.1909
   Oettl K, 2008, BBA-MOL BASIS DIS, V1782, P469, DOI 10.1016/j.bbadis.2008.04.002
   Osburn WO, 2006, ARCH BIOCHEM BIOPHYS, V454, P7, DOI 10.1016/j.abb.2006.08.005
   Ou BX, 2002, J AGR FOOD CHEM, V50, P3122, DOI 10.1021/jf0116606
   Park WH, 2013, INT J MOL MED, V31, P471, DOI 10.3892/ijmm.2012.1215
   Piva A, 2008, FOOD CHEM, V106, P1057, DOI 10.1016/j.foodchem.2007.07.026
   Poljsak B, 2013, OXID MED CELL LONGEV, DOI 10.1155/2013/956792
   Prior RL, 2005, J AGR FOOD CHEM, V53, P4290, DOI 10.1021/jf0502698
   Ray PD, 2012, CELL SIGNAL, V24, P981, DOI 10.1016/j.cellsig.2012.01.008
   Rodriguez R, 2005, P NATL ACAD SCI USA, V102, P3175, DOI 10.1073/pnas.0500367102
   Ryter SW, 2007, ANTIOXID REDOX SIGN, V9, P49, DOI 10.1089/ars.2007.9.49
   Samad A, 2016, CURR OPIN FOOD SCI, V8, P56, DOI 10.1016/j.cofs.2016.03.001
   Schieber M, 2014, CURR BIOL, V24, pR453, DOI 10.1016/j.cub.2014.03.034
   Silva MM, 2002, FREE RADICAL RES, V36, P1219, DOI 10.1080/1071576021000016472
   Suski JM, 2012, METHODS MOL BIOL, V810, P183, DOI 10.1007/978-1-61779-382-0_12
   Tagliazucchi D, 2010, J FOOD BIOCHEM, V34, P1061, DOI 10.1111/j.1745-4514.2010.00349.x
   Tanaka H., 2009, J BIOL CHEM, V284, P13291
   Valko M, 2007, INT J BIOCHEM CELL B, V39, P44, DOI 10.1016/j.biocel.2006.07.001
   van den Berg R, 1999, FOOD CHEM, V66, P511, DOI 10.1016/S0308-8146(99)00089-8
   Verzelloni E, 2007, FOOD CHEM, V105, P564, DOI 10.1016/j.foodchem.2007.04.014
   Videla LA, 2009, WORLD J HEPATOL, V1, P72, DOI 10.4254/wjh.v1.i1.72
   Xiang JL, 2012, FOOD FUNCT, V3, P628, DOI 10.1039/c2fo10266h
   Zhang XX, 2016, FOOD FUNCT, V7, P1429, DOI 10.1039/c5fo01183c
   [赵辉 Zhao Hui], 2014, [器官移植, Organ transplantation], V5, P242
NR 58
TC 8
Z9 9
U1 1
U2 14
PU ROYAL SOC CHEMISTRY
PI CAMBRIDGE
PA THOMAS GRAHAM HOUSE, SCIENCE PARK, MILTON RD, CAMBRIDGE CB4 0WF, CAMBS,
   ENGLAND
SN 2046-2069
J9 RSC ADV
JI RSC Adv.
PY 2017
VL 7
IS 28
BP 17377
EP 17386
DI 10.1039/c6ra27789f
PG 10
WC Chemistry, Multidisciplinary
SC Chemistry
GA ER4WG
UT WOS:000398802000055
OA DOAJ Gold
DA 2019-07-15
ER

PT J
AU Nie, ZQ
   Zheng, Y
   Xie, SK
   Zhang, XL
   Song, J
   Xia, ML
   Wang, M
AF Nie, Zhiqiang
   Zheng, Yu
   Xie, Sankuan
   Zhang, Xianglong
   Song, Jia
   Xia, Menglei
   Wang, Min
TI Unraveling the correlation between microbiota succession and metabolite
   changes in traditional Shanxi aged vinegar
SO SCIENTIFIC REPORTS
LA English
DT Article
ID ACETIC-ACID BACTERIA; ZHENJIANG AROMATIC VINEGAR; GRADIENT
   GEL-ELECTROPHORESIS; SOLID-STATE FERMENTATION; COMMUNITY SUCCESSION;
   BALSAMIC VINEGAR; CHINESE VINEGAR; MATURE VINEGAR; GC-MS; DIVERSITY
AB Shanxi aged vinegar (SAV) is a well-known vinegar produced by traditional solid-state fermentation and has been used in China for thousands of years. However, how microorganisms and their metabolites change along with fermentation is unclear. Here, 454 high-throughput sequencing and denaturing gradient gel electrophoresis were used to investigate the composition of microbial community. Metabolites were further analyzed by gas chromatography-mass spectrometry and high-performance liquid chromatography. Results showed that the composition of bacterial community changed dramatically at different stages of fermentation. The bacterial genera (relative abundance > 0.1%) decreased from 17 in daqu (starter used in starch saccharification) to 2 at the 12th day of alcohol fernemtation (AF). 15 bacterial genera at the 1st day of acetic acid fermentation (AAF) decreased to 4 genera, involving Acetobacter (50.9%), Lactobacillus (47.9%), Komagataeibacter (formerly Gluconacetobacter, 0.7%) and Propionibacterium (0.1%) at the 7th day of AAF. The structure of fungal community was more homogeneous. Saccharomyces and Saccharomycopsis were predominant in AF and AAF. A total of 87 kinds of nonvolatile metabolites were detected. Canonical correspondence analysis showed a significant correlation between the microbiota succession and the formation of metabolites during the fermentation of SAV. This study provides detailed information for the fermentation mechanism of traditional SAV.
C1 [Nie, Zhiqiang; Zheng, Yu; Xie, Sankuan; Zhang, Xianglong; Song, Jia; Xia, Menglei; Wang, Min] Tianjin Univ Sci & Technol, Coll Biotechnol, Minist Educ, Key Lab Ind Fermentat Microbiol, Tianjin 300457, Peoples R China.
   [Nie, Zhiqiang] Shanxi Univ, Inst Biotechnol, Minist Educ, Key Lab Chem Biol & Mol Engn, Taiyuan 030006, Shanxi, Peoples R China.
RP Wang, M (reprint author), Tianjin Univ Sci & Technol, Coll Biotechnol, Minist Educ, Key Lab Ind Fermentat Microbiol, Tianjin 300457, Peoples R China.
EM minw@tust.edu.cn
OI Nie, Zhiqiang/0000-0002-2000-6296
FU National Natural Science Foundation of China [31471722, 31671851];
   Ministry of Science and Technology of P. R. China [2013AA102106,
   2016YFD0400505]; Program for Changjiang Scholars and the Innovative
   University Research Team [IRT15R49]; Tianjin Municipal Science and
   Technology Commission [16YFZCNC00650]
FX This work was supported by the National Natural Science Foundation of
   China (31471722, 31671851), the Ministry of Science and Technology of P.
   R. China (2013AA102106, 2016YFD0400505), the Program for Changjiang
   Scholars and the Innovative University Research Team (IRT15R49), and the
   Tianjin Municipal Science and Technology Commission (16YFZCNC00650).
CR Chen Fusheng, 2009, P243, DOI 10.1007/978-88-470-0866-3_15
   Chen T., 2013, ACETIC ACID BACT, V2, pe6
   Chesson P, 2000, ANNU REV ECOL SYST, V31, P343, DOI 10.1146/annurev.ecolsys.31.1.343
   Cirlini M, 2011, FOOD CHEM, V124, P1678, DOI 10.1016/j.foodchem.2010.07.065
   De Roy K, 2014, ENVIRON MICROBIOL, V16, P1472, DOI 10.1111/1462-2920.12343
   de Souza PM, 2010, BRAZ J MICROBIOL, V41, P850, DOI 10.1590/S1517-83822010000400004
   De Vero L, 2006, FOOD MICROBIOL, V23, P809, DOI 10.1016/j.fm.2006.01.006
   Eyeghe-Bickong HA, 2012, J CHROMATOGR B, V885, P43, DOI 10.1016/j.jchromb.2011.12.011
   Gullo M, 2009, APPL ENVIRON MICROB, V75, P2585, DOI 10.1128/AEM.02249-08
   Hao L, 2008, AM LAB, V40, P20
   Haruta S, 2006, INT J FOOD MICROBIOL, V109, P79, DOI 10.1016/j.ijfoodmicro.2006.01.015
   HilleRisLambers J, 2012, ANNU REV ECOL EVOL S, V43, P227, DOI 10.1146/annurev-ecolsys-110411-160411
   Hu H.P., 2004, J SHANXI AGR U, V24, P283
   Ilabaca C, 2008, INT J FOOD MICROBIOL, V126, P245, DOI 10.1016/j.ijfoodmicro.2008.05.001
   Jeong SH, 2013, INT J FOOD MICROBIOL, V164, P46, DOI 10.1016/j.ijfoodmicro.2013.03.016
   Valera MJ, 2015, FOOD MICROBIOL, V46, P452, DOI 10.1016/j.fm.2014.09.006
   Kostic AD, 2012, GENOME RES, V22, P292, DOI 10.1101/gr.126573.111
   Li S, 2016, APPL MICROBIOL BIOT, V100, P4395, DOI 10.1007/s00253-016-7284-3
   Liu DR, 2004, FOOD REV INT, V20, P407, DOI 10.1081/LFRI-200033460
   Lu ZM, 2011, INT J FOOD SCI TECH, V46, P1508, DOI 10.1111/j.1365-2621.2011.02649.x
   Mamlouk D, 2011, FOOD MICROBIOL, V28, P1374, DOI 10.1016/j.fm.2011.06.009
   Marrufo-Curtido A, 2012, LWT-FOOD SCI TECHNOL, V47, P332, DOI 10.1016/j.lwt.2012.01.028
   MATSUSHITA K, 1992, BIOSCI BIOTECH BIOCH, V56, P304, DOI 10.1271/bbb.56.304
   Namgung HJ, 2010, J SCI FOOD AGR, V90, P1926, DOI 10.1002/jsfa.4036
   Nie ZQ, 2015, FOOD MICROBIOL, V47, P62, DOI 10.1016/j.fm.2014.11.006
   Nie ZQ, 2013, BIORESOURCE TECHNOL, V148, P325, DOI 10.1016/j.biortech.2013.08.152
   Peng Q, 2015, CURR MICROBIOL, V71, P195, DOI 10.1007/s00284-015-0823-9
   Perrone B, 2013, INT J FOOD MICROBIOL, V165, P156, DOI 10.1016/j.ijfoodmicro.2013.04.023
   Schloss PD, 2009, APPL ENVIRON MICROB, V75, P7537, DOI 10.1128/AEM.01541-09
   Solieri L, 2009, VINEGARS WORLD
   Steudel B, 2012, ECOL LETT, V15, P1397, DOI 10.1111/j.1461-0248.2012.01863.x
   Thurner C, 1997, ARCH MICROBIOL, V168, P81, DOI 10.1007/s002030050473
   Trcek J, 2006, APPL MICROBIOL BIOT, V70, P366, DOI 10.1007/s00253-005-0073-z
   Trcek J, 2016, INT J FOOD MICROBIOL, V223, P57, DOI 10.1016/j.ijfoodmicro.2016.02.007
   Trcek J, 2015, APPL MICROBIOL BIOT, V99, P6215, DOI 10.1007/s00253-015-6762-3
   Valyi K, 2016, ISME J, V10, P2341, DOI 10.1038/ismej.2016.46
   Vegas C, 2010, INT J FOOD MICROBIOL, V138, P130, DOI 10.1016/j.ijfoodmicro.2010.01.006
   Wang Q, 2007, APPL ENVIRON MICROB, V73, P5261, DOI 10.1128/AEM.00062-07
   WANG ZM, 2016, SCI REP UK, V6
   Wang ZM, 2015, FOOD MICROBIOL, V50, P64, DOI 10.1016/j.fm.2015.03.012
   Wu J.H., 2004, J SHANXI AGR U, V24, P279
   Wu JJ, 2012, ANN MICROBIOL, V62, P1825, DOI 10.1007/s13213-011-0396-1
   Wu JJ, 2012, FOOD MICROBIOL, V30, P289, DOI 10.1016/j.fm.2011.08.010
   Wu JJ, 2010, CURR MICROBIOL, V60, P280, DOI 10.1007/s00284-009-9538-0
   Wu LH, 2017, FOOD MICROBIOL, V62, P23, DOI 10.1016/j.fm.2016.09.010
   Xu W, 2011, FOOD MICROBIOL, V28, P1175, DOI 10.1016/j.fm.2011.03.011
   Yamada Y, 2012, J GEN APPL MICROBIOL, V58, P397, DOI 10.2323/jgam.58.397
   Zhang XY, 2013, PLOS ONE, V8, DOI 10.1371/journal.pone.0071108
   Zhu H, 2016, J FOOD SCI TECH MYS, V53, P171, DOI 10.1007/s13197-015-2035-5
NR 49
TC 8
Z9 8
U1 7
U2 42
PU NATURE PUBLISHING GROUP
PI LONDON
PA MACMILLAN BUILDING, 4 CRINAN ST, LONDON N1 9XW, ENGLAND
SN 2045-2322
J9 SCI REP-UK
JI Sci Rep
PD AUG 23
PY 2017
VL 7
AR 9240
DI 10.1038/s41598-017-09850-6
PG 12
WC Multidisciplinary Sciences
SC Science & Technology - Other Topics
GA FE8CL
UT WOS:000408433100001
PM 28835624
OA DOAJ Gold, Green Published
DA 2019-07-15
ER
