# Supplementary material for: Knowledge Domain and Emerging Trends in Vinegar Research: A Bibliometric Review of the Literature from WoSCC
Source: Foods. 2020 Feb 10;9(2):166. doi: 10.3390/foods9020166 (PMC7074530; doi:10.3390/foods9020166)
Supplement: Supplementary file 1 [file foods-09-00166-s001.zip › Supplementary files/Supplementary Material/WoSCC dataset for CiteSpace/data/download2017_10x5unique.txt]

PT J
AU Pure, AE
   Mofidi, SMG
   Keyghobadi, F
   Pure, ME
AF Pure, Ali Ebrahimi
   Mofidi, Seyyed Mofid Ghods
   Keyghobadi, Freshteh
   Pure, Monie Ebrahimi
TI Chemical composition of garlic fermented in red grape vinegar and
   kombucha
SO JOURNAL OF FUNCTIONAL FOODS
LA English
DT Article
DE Fermented garlic; Kombucha; Vinegar; Organosulfur; Fermentation
ID ORGANOSULFUR COMPOUNDS; ANTIOXIDANT; CHEMISTRY; ALLIUM; ANTIBACTERIAL;
   DERIVATIVES; MECHANISM
AB Garlic (Allium sativum), was fermented by red grape vinegar and Kombucha vinegar, following which organosulfurs, non-sulfur compounds and fatty acids of each sample was analyzed using GC-MS. The chemical composition of fresh and fermented garlics was significantly different with each other; Organosulfurs, which most biological properties of garlic are attributed to them, constitute 54.92% of chemical composition of fresh garlic, 24.1% of kombucha fermented garlic and 7.65% of vinegar fermented garlic. Low molecular compounds were found to be more in kombucha fermented garlic than two other samples. Linoleic acid and alpha linoleic acid have only been detected in kombucha fermented garlic. Both fermented garlics have their own special characteristics but kombucha vinegar showed to be a more suitable fermenting medium than red grape vinegar, giving a fine fermented garlic product. (C) 2017 Elsevier Ltd. All rights reserved.
C1 [Pure, Ali Ebrahimi] Islamic Azad Univ, Azadshahr Branch, Young Researchers & Elite Club, Azadshahr, Iran.
   [Pure, Ali Ebrahimi] Islamic Azad Univ, Pharmaceut Sci Branch, Pharmaceut Sci Res Ctr, IAUPS, Azadshahr, Iran.
   [Mofidi, Seyyed Mofid Ghods; Keyghobadi, Freshteh] Golestan Univ Med Sci, Food & Drug Dept, Gorgan, Iran.
   [Pure, Monie Ebrahimi] Golestan Univ, Dept Chem, Fac Sci, Gorgan, Iran.
RP Pure, AE (reprint author), Islamic Azad Univ, Pharmaceut Sci Branch, Pharmaceut Sci Res Ctr, IAUPS, Azadshahr, Iran.
EM aep@iaups.ac.ir
RI Pure, Ali Ebrahimi/M-2301-2019
CR Abramets I. I., 1986, FARMAKOLOGIIA TOKSIK, V49, P9
   Amagase H, 2006, J NUTR, V136, p716S, DOI 10.1093/jn/136.3.716S
   Amagase H, 2001, J NUTR, V131, p955S, DOI 10.1093/jn/131.3.955S
   Asikin Y, 2016, LWT-FOOD SCI TECHNOL, V66, P340, DOI 10.1016/j.lwt.2015.10.039
   Bae SE, 2014, LWT-FOOD SCI TECHNOL, V55, P397, DOI 10.1016/j.lwt.2013.05.006
   Bai B, 2005, J AGR FOOD CHEM, V53, P7103, DOI 10.1021/jf051211w
   Battikh H, 2012, LWT-FOOD SCI TECHNOL, V47, P71, DOI 10.1016/j.lwt.2011.12.033
   Block E, 2001, J AGR FOOD CHEM, V49, P458, DOI 10.1021/jf001097b
   BLOCK E, 1985, SCI AM, V252, P114, DOI 10.1038/scientificamerican0385-114
   BLOCK E, 1993, PURE APPL CHEM, V65, P625, DOI 10.1351/pac199365040625
   BLOCK E, 1992, ANGEW CHEM INT EDIT, V31, P1135, DOI 10.1002/anie.199211351
   Borlinghaus J, 2014, MOLECULES, V19, P12591, DOI 10.3390/molecules190812591
   Corzo-Martinez M, 2007, TRENDS FOOD SCI TECH, V18, P609, DOI 10.1016/j.tifs.2007.07.011
   Dahlen T, 2001, J BIOSCI BIOENG, V91, P352, DOI [10.1263/jbb.91.352, 10.1016/S1389-1723(01)80150-X]
   Dong LP, 2013, MEDIAT INFLAMM, DOI 10.1155/2013/370804
   Elliott S, 2005, FORENSIC SCI INT, V151, P289, DOI 10.1016/j.forsciint.2005.02.014
   Farnworth ER, 2008, FUNCT FOOD NUTRA SER, P1
   Fei MengLi, 2015, Industrial Crops and Products, V69, P137
   Giitin L, 2014, J FOOD DRUG ANAL, V22, P425, DOI 10.1016/j.jfda.2014.04.002
   Gossauer A., 2006, STRUKTUR REAKTIVITAT
   Hirao Y, 1987, PHYTOTHER RES, V1, P161, DOI DOI 10.1002/PTR.2650010406
   HMDB, 2016, 5 HYDR 2 FUR
   HMDB, 2016, METH
   HMDB, 2016, 5 METH 2 FUR
   HMDB, 2016, 2 FUR
   HMDB, 2016, 2 FUR
   Hofmann T, 1998, J AGR FOOD CHEM, V46, P3918, DOI 10.1021/jf980512l
   Jung YM, 2011, NUTR RES, V31, P387, DOI 10.1016/j.nutres.2011.04.005
   Kim S, 2016, FOOD CHEM, V211, P555, DOI 10.1016/j.foodchem.2016.05.102
   Lanzotti V., 2006, J CHROMATOGRAPHY A
   LUN ZR, 1994, ANN SOC BELG MED TR, V74, P51
   Madigan M. T., 2006, BROCK BIOL MICROORGA
   Beato VM, 2012, J AGR FOOD CHEM, V60, P3485, DOI 10.1021/jf3002075
   MeSH, 1991, 4 BUT
   MILLS FD, 1970, TETRAHEDRON LETT, P1243
   Mnayer D, 2014, MOLECULES, V19, P20034, DOI 10.3390/molecules191220034
   NTP, 1992, 4 BUT
   Nursten HE, 2005, MAILLARD REACTION: CHEMISTRY, BIOCHEMISTRY AND IMPLICATIONS, P1, DOI 10.1039/9781847552570
   Nyaitondi O. D, 2013, THESIS
   Omar S H, 2010, Saudi Pharm J, V18, P51, DOI 10.1016/j.jsps.2009.12.007
   PubChem, 2017, 2 6 DIMETHYLPYRAZINE
   Pure A.Ebrahimi, 2016, MIRACLE HERBS GARLIC
   Pure A.Ebrahimi, 2016, FERMENTED SOY RICE P
   Pure AE, 2016, APPL FOOD BIOTECHNOL, V3, P246
   Pure AE, 2016, APPL FOOD BIOTECHNOL, V3, P125
   Shan ChangSong, 2013, Agricultural Sciences, V4, P744, DOI 10.4236/as.2013.412101
   Sigounas G, 1997, NUTR CANCER, V28, P153, DOI 10.1080/01635589709514568
   Singh P, 2014, INT J PHARM SCI RES, V5, P2095, DOI 10.13040/IJPSR.0975-8232.5(6).2095-12
   Sulaiman J, 2014, FRONT MICROBIOL, V5, DOI 10.3389/fmicb.2014.00556
   Teoh AL, 2004, INT J FOOD MICROBIOL, V95, P119, DOI 10.1016/j.ijfoodmicro.2003.12.020
   Voigt M, 2009, J AGR FOOD CHEM, V57, P4765, DOI 10.1021/jf900459x
   Wang XM, 2015, FOOD CHEM, V187, P37, DOI 10.1016/j.foodchem.2015.03.109
   WEBER ND, 1992, PLANTA MED, V58, P417, DOI 10.1055/s-2006-961504
   Wu SM, 2015, J FOOD DRUG ANAL, V23, P253, DOI 10.1016/j.jfda.2014.10.006
   Yang XN, 2015, ASIAN PAC J TROP MED, V8, P682, DOI 10.1016/j.apjtm.2015.07.031
   Yong F. M., 1976, Journal of Food Technology, V11, P525, DOI 10.2174/0929867043455882
   You WC, 1998, INT J EPIDEMIOL, V27, P941, DOI 10.1093/ije/27.6.941
   Zabetakis I, 1999, FOOD CHEM, V65, P139, DOI 10.1016/S0308-8146(98)00203-9
NR 58
TC 1
Z9 1
U1 3
U2 29
PU ELSEVIER SCIENCE BV
PI AMSTERDAM
PA PO BOX 211, 1000 AE AMSTERDAM, NETHERLANDS
SN 1756-4646
J9 J FUNCT FOODS
JI J. Funct. Food.
PD JUL
PY 2017
VL 34
BP 347
EP 355
DI 10.1016/j.jff.2017.05.018
PG 9
WC Food Science & Technology; Nutrition & Dietetics
SC Food Science & Technology; Nutrition & Dietetics
GA EX6WW
UT WOS:000403383800038
DA 2019-07-15
ER

PT J
AU Wang, QH
   Lu, TL
   Mao, CQ
   Gu, W
   Li, L
   Ji, D
   Zeng, L
AF Wang, Qiao-Han
   Lu, Tu-Lin
   Mao, Chun-Qin
   Gu, Wei
   Li, Lin
   Ji, De
   Zeng, Li
TI Effects of crude and vinegar-processed Curcumae Rhizoma on the
   activities of CYP450 enzymes in rats
SO INTERNATIONAL JOURNAL OF CLINICAL AND EXPERIMENTAL MEDICINE
LA English
DT Article
DE Curcumae Rhizoma; vinegar-processed; CYP450; cocktail; pharmacokinetic;
   mRNA expression
ID DRUG-HERB INTERACTIONS; IN-VITRO; GARLIC SUPPLEMENTS; MYCOPHENOLIC-ACID;
   PHARMACOKINETICS; INHIBITORS; RELEVANCE; CANCER; VIVO
AB Curcumae Rhizoma (CR) has been used in traditional Chinese medicine for thousands of years as an anti-blood stasis and pain-alleviating agent. However, the effects of crude and vinegar-processed Curcumae Rhizoma (VCR) on CYP450 activities are poorly understood. In this study, a "cocktail" method was designed to assess CYP1A2, CYP3A1 and CYP2E1 enzymatic activities in vivo using theophylline, dapsone and chlorzoxazone as probe substrates, based on a developed and validated HPLC method. In addition, real-time RT-PCR was performed to assess CYP1A2, CYP3A1 and CYP2E1 mRNA expression in the rat liver. The results indicated that long-term treatment with the CR extract inhibited CYP1A2 enzymatic activity and induced CYP3A1 activity. Further, VCR inhibited CYP1A2 and CYP2E1 enzymatic activities and induced CYP3A1 activity after administration of both a single dose and multiple doses, and these effects occurred in a time-dependent manner. VCR had greater inhibitory and inducing effects than CR. The mRNA expression results were consistent with the pharmacokinetic results. These results provide a scientific basis for the safe clinical application of CR and VCR in combination with other drugs, potentially preventing possible side effects induced by herb-drug interactions.
C1 [Wang, Qiao-Han; Zeng, Li] Nanjing Univ Chinese Med, Clin Med Coll 1, Xian Lin Ave 138, Nanjing 210023, Jiangsu, Peoples R China.
   [Lu, Tu-Lin; Mao, Chun-Qin; Li, Lin; Ji, De] Nanjing Univ Chinese Med, Jiangsu Key Lab Chinese Med Proc, Xian Lin Ave 138, Nanjing 210023, Jiangsu, Peoples R China.
   [Lu, Tu-Lin; Gu, Wei; Li, Lin; Ji, De] Nanjing Univ Chinese Med, Coll Pharm, Xian Lin Ave 138, Nanjing 210023, Jiangsu, Peoples R China.
RP Zeng, L (reprint author), Nanjing Univ Chinese Med, Clin Med Coll 1, Xian Lin Ave 138, Nanjing 210023, Jiangsu, Peoples R China.; Ji, D (reprint author), Nanjing Univ Chinese Med, Coll Pharm, Xian Lin Ave 138, Nanjing 210023, Jiangsu, Peoples R China.
EM jide1982@126.com; wangqiaoh_06@163.com
FU National Natural Science Foundation of China [81473349, 81173548]; China
   Postdoctoral Science Foundation [2016M591893]; Key University Natural
   Science Research Project of Jiangsu Province [15KJA360005]
FX This study was financially supported by the National Natural Science
   Foundation of China (No. 81473349; 81173548), China Postdoctoral Science
   Foundation (No. 2016M591893) and Key University Natural Science Research
   Project of Jiangsu Province (No. 15KJA360005).
CR BARTSCH H, 1984, CARCINOGENESIS, V5, P1381, DOI 10.1093/carcin/5.11.1381
   Butterweck V, 2008, CLIN PHARMACOKINET, V47, P383, DOI 10.2165/00003088-200847060-00003
   Cai BC, 2009, CHINESE MED PROCESSI
   Chen WX, 2011, J ETHNOPHARMACOL, V133, P220, DOI 10.1016/j.jep.2010.09.031
   Chinese Pharmacopoeia Commission, 2010, PHARMACOPOEIA PEOPLE, V1, P257
   Choi YH, 2011, ARCH PHARM RES, V34, P1843, DOI 10.1007/s12272-011-1106-z
   Elbarbry FA, 2007, J CHROMATOGR B, V859, P276, DOI 10.1016/j.jchromb.2007.09.036
   Elbarbry FA, 2007, J PHARMACEUT BIOMED, V43, P788, DOI 10.1016/j.jpba.2006.08.012
   Food US; Drug Administration, 1999, GUID IND VIV DRUG ME
   Gallicano K, 2003, BRIT J CLIN PHARMACO, V55, P199, DOI 10.1046/j.1365-2125.2003.01736.x
   GUENGERICH FP, 1991, CHEM RES TOXICOL, V4, P168, DOI 10.1021/tx00020a008
   Handa K, 2013, DRUG METAB PHARMACOK, V28, P345, DOI 10.2133/dmpk.DMPK-12-RG-133
   Hu M, 2012, EXPERT REV MOL DIAGN, V12, P815, DOI [10.1586/ERM.12.126, 10.1586/erm.12.126]
   Kennedy DA, 2010, EXPERT OPIN DRUG SAF, V9, P79, DOI 10.1517/14740330903405593
   Kong L, 2012, CHIN J PHARM ANAL, V12, P2099
   Lazarou J, 1998, JAMA-J AM MED ASSOC, V279, P1200, DOI 10.1001/jama.279.15.1200
   Lu H, 2000, CHIN TRADIT PAT MED, V2, P135
   Lu JJ, 2012, J ETHNOPHARMACOL, V143, P406, DOI 10.1016/j.jep.2012.07.009
   Lu T, 2003, CHIN TRADIT PAT MED, V10, P810
   Makabe H, 2006, NAT PROD RES, V20, P680, DOI 10.1080/14786410500462900
   Pan J, 2002, XENOBIOTICA, V32, P739, DOI 10.1080/00498250210147115
   Piscitelli SC, 2002, CLIN INFECT DIS, V34, P234, DOI 10.1086/324351
   Shao J, 2008, CHINESE PHARMACOL B, V4, P504
   Spaggiari D, 2014, J PHARMACEUT BIOMED, V101, P221, DOI 10.1016/j.jpba.2014.03.018
   Thapliyal R, 2001, FOOD CHEM TOXICOL, V39, P541, DOI 10.1016/S0278-6915(00)00165-4
   Venkatakrishnan K, 2001, J CLIN PHARMACOL, V41, P1149, DOI 10.1177/00912700122012724
   Wang B, 2009, CURR MED CHEM, V16, P4066, DOI 10.2174/092986709789378198
   Wu H, 2007, EUR J PHARMACOL, V573, P55, DOI 10.1016/j.ejphar.2007.06.055
   Xia CH, 2010, PLANTA MED, V76, P245, DOI 10.1055/s-0029-1186082
   [许爱霞 Xu Aixia], 2010, [中国药房, China Pharmacy], V21, P3290
   Zhou SF, 2008, CURR DRUG METAB, V9, P310, DOI 10.2174/138920008784220664
   Zhou YX, 2010, AFR J TRADIT COMPLEM, V7, P104
NR 32
TC 1
Z9 1
U1 1
U2 3
PU E-CENTURY PUBLISHING CORP
PI MADISON
PA 40 WHITE OAKS LN, MADISON, WI 53711 USA
SN 1940-5901
J9 INT J CLIN EXP MED
JI Int. J. Clin. Exp. Med.
PY 2017
VL 10
IS 1
BP 1678
EP 1689
PG 12
WC Medicine, Research & Experimental
SC Research & Experimental Medicine
GA EO2CE
UT WOS:000396503400207
DA 2019-07-15
ER

PT J
AU Hornedo-Ortega, R
   Alvarez-Fernandez, MA
   Cerezo, AB
   Garcia-Garcia, I
   Troncoso, AM
   Garcia-Parrilla, MC
AF Hornedo-Ortega, Ruth
   Antonia Alvarez-Fernandez, M.
   Cerezo, Ana B.
   Garcia-Garcia, Isidoro
   Troncoso, Ana M.
   Carmen Garcia-Parrilla, M.
TI Influence of Fermentation Process on the Anthocyanin Composition of Wine
   and Vinegar Elaborated from Strawberry
SO JOURNAL OF FOOD SCIENCE
LA English
DT Article
DE anthocyanins; fermentation processes; strawberry; vinegar; wine
ID ACETIC-ACID BACTERIA; ANTIOXIDANT ACTIVITY; BIOTECHNOLOGICAL PROCESSES.;
   FRAGARIA-ANANASSA; PHENOLIC CONTENT; VITAMIN-C; PORT-WINE;
   ACETIFICATION; PIGMENTS; STORAGE
AB Anthocyanins are the major polyphenolic compounds in strawberry fruit responsible for its color. Due to their sensitivity, they are affected by food processing techniques such as fermentation that alters both their chemical composition and organoleptic properties. This work aims to evaluate the impact of different fermentation processes on individual anthocyanins compounds in strawberry wine and vinegar by UHPLC-MS/MS Q Exactive analysis. Nineteen, 18, and 14 anthocyanin compounds were identified in the strawberry initial substrate, strawberry wine, and strawberry vinegar, respectively. Four and 8 anthocyanin compounds were tentatively identified with high accuracy for the 1st time to be present in the beverages obtained by alcoholic fermentation and acetic fermentation of strawberry, respectively. Both, the total and the individual anthocyanin concentrations were decreased by both fermentation processes, affecting the alcoholic fermentation to a lesser extent (19%) than the acetic fermentation (91%). Indeed, several changes in color parameters have been assessed. The color of the wine and the vinegar made from strawberry changed during the fermentation process, varying from red to orange color, this fact is directly correlated with the decrease of anthocyanins compounds.
   Practical Application Reducing food waste is a challenge worldwide to prevent economic losses, reduce environmental impact, and contribute to a more sustainable agriculture. This work intends to reduce food waste of strawberry surpluses as this perishable fruit is harvested in a very short period of time and a large amount is discarded if not marketed. The strategy of transforming it into other products that last for a longer period of time is a way of improving value along the food chain. This work proposes to elaborate strawberry vinegar and strawberry wine that can be appreciated by consumers to accomplish this purpose.
C1 [Hornedo-Ortega, Ruth; Antonia Alvarez-Fernandez, M.; Cerezo, Ana B.; Troncoso, Ana M.; Carmen Garcia-Parrilla, M.] Univ Seville, Dept Nutr & Food Sci, Sch Pharm, C-P Garcia Gonzalez 2, E-41012 Seville, Spain.
   [Garcia-Garcia, Isidoro] Univ Cordoba, Dept Inorgan Chem & Chem Engn, Sch Sci, Campus Rabanales,Ctra Madrid,Km 396, E-14071 Cordoba, Spain.
RP Garcia-Parrilla, MC (reprint author), Univ Seville, Dept Nutr & Food Sci, Sch Pharm, C-P Garcia Gonzalez 2, E-41012 Seville, Spain.
EM mcparrilla@us.es
RI Troncoso, Ana M/A-6525-2008; Garcia-Parrilla, M. Carmen/A-6466-2008;
   Fernandez, Maria Antonia Alvarez/N-3855-2015; Hornedo Ortega,
   Ruth/F-6822-2016; Garcia-Garcia, Isidoro/E-9683-2016
OI Troncoso, Ana M/0000-0003-0291-2823; Garcia-Parrilla, M.
   Carmen/0000-0002-0436-2784; Fernandez, Maria Antonia
   Alvarez/0000-0002-2568-0298; Hornedo Ortega, Ruth/0000-0003-1898-8806;
   Garcia-Garcia, Isidoro/0000-0002-7102-0864
FU Spanish Government [MICINN AGL2010-22152-01, AGL2010-22152-CO3-03]
FX The authors are very grateful to the Spanish Government for its
   financial assistance (Project MICINN AGL2010-22152-01 and
   AGL2010-22152-CO3-03). We would also like to thank to HUDISA Desarrollo
   Industrial S.A., in Lepe, Spain, for providing the strawberry puree
   substrate for fermentation processes. The authors would also like to
   thank the IV and V PPI-US for Dr. Ruth Hornedo Ortega and Dr. Ana B.
   Cerezo current contracts.
CR Acosta-Estrada BA, 2014, FOOD CHEM, V152, P46, DOI 10.1016/j.foodchem.2013.11.093
   Amaro LF, 2013, INT J FOOD SCI TECH, V48, P2071, DOI 10.1111/ijfs.12188
   Andersen OM, 2004, PHYTOCHEMISTRY, V65, P405, DOI 10.1016/j.phytochem.2003.10.014
   Baena-Ruano S, 2006, PROCESS BIOCHEM, V41, P1160, DOI 10.1016/j.procbio.2005.12.016
   Baena-Ruano S, 2010, J SCI FOOD AGR, V90, P2675, DOI 10.1002/jsfa.4139
   Baena-Ruano S, 2010, J CHEM TECHNOL BIOT, V85, P908, DOI 10.1002/jctb.2368
   BAKKER J, 1986, VITIS, V25, P67
   Basu A, 2014, CRIT REV FOOD SCI, V54, P790, DOI 10.1080/10408398.2011.608174
   Bonerz D, 2007, EUR FOOD RES TECHNOL, V224, P355, DOI 10.1007/s00217-006-0328-7
   Brito A, 2014, MOLECULES, V19, P10936, DOI 10.3390/molecules190810936
   Brouillard R, 2003, PHYTOCHEMISTRY, V64, P1179, DOI 10.1016/S0031-9422(03)00518-1
   BROUILLARD R, 1983, PHYTOCHEMISTRY, V22, P1311, DOI 10.1016/S0031-9422(00)84008-X
   Buendia B, 2010, J AGR FOOD CHEM, V58, P3916, DOI 10.1021/jf9030597
   Cavalcanti RN, 2011, FOOD RES INT, V44, P499, DOI 10.1016/j.foodres.2010.12.007
   Cerezo AB, 2010, FOOD CHEM, V123, P574, DOI 10.1016/j.foodchem.2010.04.073
   Cevallos-Casals BA, 2004, FOOD CHEM, V86, P69, DOI 10.1016/j.foodchem.2003.08.011
   Clifford MN, 2000, J SCI FOOD AGR, V80, P1063, DOI [10.1002/(SICI)1097-0010(20000515)80:7<1063::AID-JSFA605>3.0.CO;2-Q, 10.1002/(SICI)1097-0010(20000515)80:7<1063::AID-JSFA605>3.3.CO;2-H]
   de Freitas V, 2011, ANAL BIOANAL CHEM, V401, P1463, DOI 10.1007/s00216-010-4479-9
   De Nisco M, 2013, FOOD CHEM, V140, P623, DOI 10.1016/j.foodchem.2012.10.123
   Diaz-Garcia MC, 2013, FOOD CHEM, V138, P938, DOI 10.1016/j.foodchem.2012.11.061
   du Toit W. J., 2006, South African Journal of Enology and Viticulture, V27, P76
   Fossen T, 2003, FOOD CHEM, V81, P433, DOI 10.1016/S0308-8146(02)00473-9
   Garcia-Garcia I, 2007, J FOOD ENG, V80, P460, DOI 10.1016/j.jfoodeng.2006.05.028
   Garzon GA, 2002, J FOOD SCI, V67, P1288, DOI 10.1111/j.1365-2621.2002.tb10277.x
   Giusti MM, 2003, BIOCHEM ENG J, V14, P217, DOI 10.1016/S1369-703X(02)00221-8
   Gonzalez-Paramas AM, 2006, FOOD CHEM, V94, P428, DOI 10.1016/j.foodchem.2004.11.037
   Guisti M. M., 2001, CURRENT PROTOCOLS FO, DOI [10.1002/0471142913.faf0102s00, DOI 10.1002/0471142913.FAF0102S00]
   Hidalgo C, 2013, FOOD MICROBIOL, V34, P88, DOI 10.1016/j.fm.2012.11.019
   Hornedo-Ortega R, 2016, J FUNCT FOODS, V23, P198, DOI 10.1016/j.jff.2016.02.014
   Hornedo-Ortega R, 2016, LWT-FOOD SCI TECHNOL, V69, P382, DOI 10.1016/j.lwt.2016.01.070
   Jimenez-Hornero JE, 2009, BIOCHEM ENG J, V45, P7, DOI 10.1016/j.bej.2009.01.010
   Jimenez-Hornero JE, 2009, BIOCHEM ENG J, V45, P1, DOI 10.1016/j.bej.2009.01.009
   Kadivec M, 2013, J AGR FOOD CHEM, V61, P9220, DOI 10.1021/jf4035767
   Kamiloglu S, 2015, J FUNCT FOODS, V13, P1, DOI 10.1016/j.jff.2014.12.021
   Klopotek Y, 2005, J AGR FOOD CHEM, V53, P5640, DOI 10.1021/jf047947v
   da Silva FL, 2007, LWT-FOOD SCI TECHNOL, V40, P374, DOI 10.1016/j.lwt.2005.09.018
   Lopes-da-Silva F, 2002, EUR FOOD RES TECHNOL, V214, P248, DOI 10.1007/s00217-001-0434-5
   Maestre O, 2008, PROCESS BIOCHEM, V43, P803, DOI 10.1016/j.procbio.2008.03.007
   Mateus N, 2002, FOOD CHEM, V76, P335, DOI 10.1016/S0308-8146(01)00281-3
   Morata A, 2003, J AGR FOOD CHEM, V51, P4084, DOI 10.1021/jf021134u
   Natic MM, 2015, FOOD CHEM, V171, P128, DOI 10.1016/j.foodchem.2014.08.101
   Oliveira A, 2014, FOOD BIOPROCESS TECH, V7, P1840, DOI 10.1007/s11947-013-1239-9
   Oliveira J, 2010, J AGR FOOD CHEM, V58, P5154, DOI 10.1021/jf9044414
   Ordoudi SA, 2014, J FUNCT FOODS, V8, P161, DOI 10.1016/j.jff.2014.03.015
   Oszmianski J, 2009, EUR FOOD RES TECHNOL, V228, P623, DOI 10.1007/s00217-008-0971-2
   Pinto MD, 2007, PLANT FOOD HUM NUTR, V62, P127, DOI 10.1007/s11130-007-0052-x
   Proteggente AR, 2002, FREE RADICAL RES, V36, P217, DOI 10.1080/10715760290006484
   Rentzsch W, 2007, TRENDS FOOD SCI TECH, V18, P526, DOI 10.1016/j.tifs.2007.04.014
   Saponjac VT, 2015, RSC ADV, V5, P5397, DOI 10.1039/c4ra14296a
   Sokol-Letowska A, 2014, FOOD CHEM, V157, P533, DOI 10.1016/j.foodchem.2014.02.083
   STATSOFT INC., 2004, STATISTICA DAT AN SO
   Sturtz M, 2011, FOOD CHEM, V127, P1329, DOI 10.1016/j.foodchem.2011.01.093
   Ubeda C, 2013, LWT-FOOD SCI TECHNOL, V52, P139, DOI 10.1016/j.lwt.2012.04.021
NR 53
TC 5
Z9 8
U1 4
U2 48
PU WILEY
PI HOBOKEN
PA 111 RIVER ST, HOBOKEN 07030-5774, NJ USA
SN 0022-1147
EI 1750-3841
J9 J FOOD SCI
JI J. Food Sci.
PD FEB
PY 2017
VL 82
IS 2
BP 364
EP 372
DI 10.1111/1750-3841.13624
PG 9
WC Food Science & Technology
SC Food Science & Technology
GA EM0BA
UT WOS:000394982600016
PM 28071800
DA 2019-07-15
ER

PT J
AU Yatmazt, AH
   Kinoshita, T
   Miyazato, A
   Takagi, M
   Tsujino, Y
   Beppu, F
   Gotoh, N
AF Yatmazt, Aydan H.
   Kinoshita, Tetsuaki
   Miyazato, Akio
   Takagi, Masahiro
   Tsujino, Yoshio
   Beppu, Fumiaki
   Gotoh, Naohiro
TI Quantification of Fraglide-1, a New Functional Ingredient, in Vinegars
SO JOURNAL OF OLEO SCIENCE
LA English
DT Article
DE Fraglide-1; functional ingredient; Chinese sticky rice vinegar;
   quantification; vinegar
ID ZHENJIANG AROMATIC VINEGAR; UNPOLISHED RICE VINEGAR; ACETIC-ACID
   BACTERIA; ANTIOXIDANT PROPERTIES; INFRARED-SPECTROSCOPY;
   GAS-CHROMATOGRAPHY; IN-VITRO; KUROSU; CHEMOMETRICS
AB Vinegar is a widely used condiment in the world, and is produced from ethanol by acetic acid fermentation. Different fruits, vegetables, cereals, and wines can be used as ingredients for vinegar production. It is known that vinegar has many nutrient components such as organic acids, polyphenols, and aromatic compounds. Because of these bioactive components, it has many health benefits. China has a long history of producing vinegar and has been using it for health products and as medicine. Chinese aromatic Zhenjiang vinegar (Kozu) is produced from sticky rice. It is famous for its special flavor and health benefits. 5-Hydroxy-4-phenyl-butenolide (Fraglide-1) is a functional compound discovered in Kozu and has anti fungal and anti-obesity effects. In this study, the Fraglide-1 content of different kinds of vinegars and ingredients, including Kozu samples and ingredients, was investigated. Fraglide-1 analysis was carried out via LC-MS/MS in multiple reaction monitoring mode. It was found that all the Kozu samples, as well as brown rice vinegar (Kurosu) samples, and the Chinese sticky rice husk used for the production of Kozu, contained Fraglide-1. Kozu production requires a 6-month- to 8-year-long aging process for its special flavor and aroma. Because of this long aging process, Fraglide-1 is thought to move from the sticky rice husk to Kozu.
C1 [Yatmazt, Aydan H.; Kinoshita, Tetsuaki; Beppu, Fumiaki; Gotoh, Naohiro] Tokyo Univ Marine Sci & Technol, Dept Food Sci & Technol, Minato Ku, 4-5-7 Konan, Tokyo 1088477, Japan.
   [Yatmazt, Aydan H.] Akdeniz Univ, Food Safety & Agr Res Ctr, TR-07058 Antalya, Turkey.
   [Miyazato, Akio; Takagi, Masahiro; Tsujino, Yoshio] Japan Adv Inst Sci & Technol, Sch Mat Sci, 1-1 Asahidai, Nomi, Ishikawa 9231292, Japan.
RP Gotoh, N (reprint author), Tokyo Univ Marine Sci & Technol, Dept Food Sci & Technol, Minato Ku, 4-5-7 Konan, Tokyo 1088477, Japan.
EM ngotoh@kaiyodai.ac.jp
CR Charoenkiatkul S, 2016, FOOD CHEM, V193, P181, DOI 10.1016/j.foodchem.2015.02.107
   Chen HY, 2016, COMPR REV FOOD SCI F, V15, P1124, DOI 10.1111/1541-4337.12228
   Dong D, 2016, FOOD CHEM, V194, P95, DOI 10.1016/j.foodchem.2015.08.005
   Gullo M, 2008, INT J FOOD MICROBIOL, V125, P46, DOI 10.1016/j.ijfoodmicro.2007.11.076
   Hernandez MJ, 2006, ANAL CHIM ACTA, V566, P117, DOI 10.1016/j.aca.2006.02.002
   Ho CW, 2017, FOOD CHEM, V221, P1621, DOI 10.1016/j.foodchem.2016.10.128
   Hu XQ, 2016, J FUNCT FOODS, V21, P372, DOI 10.1016/j.jff.2015.12.006
   Junior MMS, 2014, FOOD CHEM, V160, P209, DOI 10.1016/j.foodchem.2014.03.090
   KOSHINO H, 1992, BIOSCI BIOTECH BIOCH, V56, P1096, DOI 10.1271/bbb.56.1096
   Liu F, 2008, ANAL CHIM ACTA, V610, P196, DOI 10.1016/j.aca.2008.01.039
   Liu JY, 2016, J FUNCT FOODS, V21, P75, DOI 10.1016/j.jff.2015.11.041
   Lu ZM, 2011, INT J FOOD SCI TECH, V46, P1508, DOI 10.1111/j.1365-2621.2011.02649.x
   Masutani B., 2016, Patent No. [WO 2016006548A1, 2016006548]
   Miyata M, 2009, BIOSCI BIOTECH BIOCH, V73, P2326, DOI 10.1271/bbb.90344
   Mukku VJRV, 2000, J NAT PROD, V63, P1570, DOI 10.1021/np0001676
   Nanda K, 2001, APPL ENVIRON MICROB, V67, P986, DOI 10.1128/AEM.67.2.986-990.2001
   Nishidai S, 2000, BIOSCI BIOTECH BIOCH, V64, P1909, DOI 10.1271/bbb.64.1909
   Sakanaka S, 2008, FOOD CHEM, V107, P739, DOI 10.1016/j.foodchem.2007.08.080
   Salbe AD, 2009, NUTR RES, V29, P846, DOI 10.1016/j.nutres.2009.10.021
   Shimoji Y, 2002, J AGR FOOD CHEM, V50, P6501, DOI 10.1021/jf020458f
   Tabei Y, 2017, FOOD CHEM TOXICOL, V107, P129, DOI 10.1016/j.fct.2017.06.039
   Tan SC, 2005, THESIS, P101
   Tesfaye W, 2002, TRENDS FOOD SCI TECH, V13, P12, DOI 10.1016/S0924-2244(02)00023-7
   Tsujino Y, 2017, J OLEO SCI, V66, P615, DOI 10.5650/jos.ess16253
   Wang XJ, 2011, BIOORG MED CHEM LETT, V21, P3074, DOI 10.1016/j.bmcl.2011.03.029
   World Health Organization (WHO), 2014, OB OV
   Xiao ZB, 2011, J FOOD SCI, V76, pC1125, DOI 10.1111/j.1750-3841.2011.02356.x
   Xie WQ, 2017, FOOD ANAL METHOD, V10, P419, DOI 10.1007/s12161-016-0595-2
   Yu YJ, 2012, J I BREWING, V118, P133, DOI 10.1002/jib.20
   Zhang QY, 2006, SENSOR ACTUAT B-CHEM, V119, P538, DOI 10.1016/j.snb.2006.01.007
   Zhou ZL, 2017, J CHROMATOGR A, V1487, P218, DOI 10.1016/j.chroma.2017.01.014
NR 31
TC 1
Z9 1
U1 1
U2 8
PU JAPAN OIL CHEMISTS SOC
PI TOKYO
PA YUSHI KOGYO KAIKAN BLDG, 13-11, NIHONBASHI 3-CHOME, CHUO-KU, TOKYO,
   103-0027, JAPAN
SN 1345-8957
EI 1347-3352
J9 J OLEO SCI
JI J. Oleo Sci.
PD DEC
PY 2017
VL 66
IS 12
BP 1381
EP 1386
DI 10.5650/jos.ess17147
PG 6
WC Chemistry, Applied; Food Science & Technology
SC Chemistry; Food Science & Technology
GA FP3XI
UT WOS:000417550900012
PM 29129902
OA Bronze
DA 2019-07-15
ER

PT J
AU Feng, JY
   Zhang, JY
   Zhang, JF
   He, YF
   Zhang, RH
   Chen, C
   Liu, GQ
AF Feng, Jiayu
   Zhang, Jiyu
   Zhang, Jiafu
   He, Yanfeng
   Zhang, Ruihong
   Chen, Chang
   Liu, Guangqing
TI Enhanced methane production of vinegar residue by response surface
   methodology (RSM)
SO AMB EXPRESS
LA English
DT Article
DE Vinegar residue; Anaerobic digestion; Methane production; Response
   surface methodology; Efficiency; Interaction
ID ANAEROBIC CO-DIGESTION; BIOGAS PRODUCTION; OPTIMIZATION; PRETREATMENT;
   PERFORMANCE; WASTE; EXTRACTION; DIVERSITY; RECOVERY; RATIOS
AB As the by-product of the vinegar production process, a large number of vinegar residue has been abandoned and caused a serious environmental pollution. Anaerobic digestion has been proved to be able to dispose and convert vinegar residue into bioenergy but still need to improve the efficiency. This study applied central composite design of response surface methodology to investigate the influences of feed to inoculum ratio, organic loading, and initial pH on methane production and optimize anaerobic digestion condition. The maximum methane yield of 203.91 mL gVS(-1) and biodegradability of 46.99% were obtained at feed to inoculum ratio of 0.5, organic loading of 31.49 gVSL(-1), and initial pH of 7.29, which was considered as the best condition. It has a very significant improvement of 69.48% for methane production and 52.02% for biodegradability compared with our previous study. Additionally, a high methane yield of 182.09 mL gVS(-1) was obtained at feed to inoculum ratio of 1.5, organic loading of 46.22 gVSL(-1), and initial pH of 7.32. And it is more appropriate to apply this condition in industrial application owing to the high feed to inoculum ratio and organic loading. Besides, a significant interaction was found between feed to inoculum ratio and organic loading. This study maximized the methane production of vinegar residue and made a good foundation for further study and future industrial application.
C1 [Feng, Jiayu; Zhang, Jiyu; Zhang, Jiafu; He, Yanfeng; Chen, Chang; Liu, Guangqing] Beijing Univ Chem Technol, Coll Chem Engn, 505A Zonghe Bldg,15 North 3rd Ring East Rd, Beijing 100029, Peoples R China.
   [Zhang, Ruihong] Univ Calif Davis, Dept Biol & Agr Engn, Davis, CA 95616 USA.
RP Chen, C; Liu, GQ (reprint author), Beijing Univ Chem Technol, Coll Chem Engn, 505A Zonghe Bldg,15 North 3rd Ring East Rd, Beijing 100029, Peoples R China.
EM chenchang@mail.buct.edu.cn; gqliu@mail.buct.edu.cn
FU Teaching Reform Project for Higher Education of Beijing [2015-ms035];
   Teaching Reform Program in Undergraduate Education at Beijing University
   of Chemical Technology [B201418]; National Key Research and Development
   Program of China
FX This work was supported by Teaching Reform Project for Higher Education
   of Beijing (2015-ms035), Teaching Reform Program in Undergraduate
   Education at Beijing University of Chemical Technology (B201418), and
   the National Key Research and Development Program of China.
CR Ahmad AL, 2009, SEP PURIF TECHNOL, V66, P177, DOI 10.1016/j.seppur.2008.11.007
   Aslan N, 2007, FUEL, V86, P769, DOI 10.1016/j.fuel.2006.10.020
   Belwal T, 2016, FOOD CHEM, V207, P115, DOI 10.1016/j.foodchem.2016.03.081
   Bezerra MA, 2008, TALANTA, V76, P965, DOI 10.1016/j.talanta.2008.05.019
   BUSWELL AM, 1952, IND ENG CHEM, V44, P550, DOI 10.1021/ie50507a033
   Chen XY, 2010, CHINA BREWING, V10, P1
   Feng JY, 2016, WASTE MANAGE RES, V34, P630, DOI 10.1177/0734242X16644681
   Feng L, 2013, BIORESOURCES, V8, P2487
   Hatami M, 2014, INT COMMUN HEAT MASS, V57, P254, DOI 10.1016/j.icheatmasstransfer.2014.08.015
   Hou Y, 2011, RENEWABLE ENERGY RES, V2, P85
   Ji JL, 2017, ENVIRON TECHNOL, V38, P1465, DOI 10.1080/09593330.2016.1234001
   Jimenez J, 2014, BIOMASS BIOENERG, V71, P84, DOI 10.1016/j.biombioe.2014.10.023
   Kang JH, 2016, FOOD CHEM, V205, P140, DOI 10.1016/j.foodchem.2016.03.013
   Khoobbakht G, 2016, APPL THERM ENG, V99, P1006, DOI 10.1016/j.applthermaleng.2015.12.143
   Kim JR, 2016, J MATER CYCLES WASTE, V18, P413, DOI 10.1007/s10163-015-0458-8
   Kong ZQ, 2016, FOOD CONTROL, V64, P81, DOI 10.1016/j.foodcont.2015.12.021
   Li C, 2015, RENEW ENERG, V83, P474, DOI 10.1016/j.renene.2015.04.055
   Li L, 2015, BIORESOURCE TECHNOL, V186, P338, DOI 10.1016/j.biortech.2015.03.086
   Ma H, 2009, BIORESOURCE TECHNOL, V100, P1279, DOI 10.1016/j.biortech.2008.08.045
   Nam H, 2015, ENERGY, V91, P507, DOI 10.1016/j.energy.2015.08.064
   Prashanth S, 2006, J ENVIRON ENG, V132, P488, DOI 10.1061/(ASCE)0733-9372(2006)132:4(488)
   Rajagopal R, 2013, BIORESOURCE TECHNOL, V143, P632, DOI 10.1016/j.biortech.2013.06.030
   Shen J, 2017, WASTE BIOMASS VALORI, V8, P1119, DOI 10.1007/s12649-016-9666-2
   Subha B, 2015, MAR POLLUT BULL, V98, P235, DOI 10.1016/j.marpolbul.2015.06.042
   Sumic Z, 2016, FOOD CHEM, V203, P465, DOI 10.1016/j.foodchem.2016.02.109
   Wang XJ, 2012, BIORESOURCE TECHNOL, V120, P78, DOI 10.1016/j.biortech.2012.06.058
   Yang LL, 2015, INT BIODETER BIODEGR, V105, P153, DOI 10.1016/j.ibiod.2015.09.005
   Yao YQ, 2013, BIORESOURCE TECHNOL, V134, P347, DOI 10.1016/j.biortech.2012.12.160
   Zaroual Z, 2009, CHEM ENG J, V148, P488, DOI 10.1016/j.cej.2008.09.040
   Zhong M, 2012, PARTICUOLOGY, V10, P35, DOI 10.1016/j.partic.2011.05.006
NR 30
TC 8
Z9 9
U1 1
U2 44
PU BIOMED CENTRAL LTD
PI LONDON
PA 236 GRAYS INN RD, FLOOR 6, LONDON WC1X 8HL, ENGLAND
SN 2191-0855
J9 AMB EXPRESS
JI AMB Express
PD MAY 8
PY 2017
VL 7
AR 89
DI 10.1186/s13568-017-0392-3
PG 8
WC Biotechnology & Applied Microbiology
SC Biotechnology & Applied Microbiology
GA EV3GQ
UT WOS:000401647200001
PM 28484998
OA DOAJ Gold, Green Published
DA 2019-07-15
ER
