# Supplementary material for: Knowledge Domain and Emerging Trends in Vinegar Research: A Bibliometric Review of the Literature from WoSCC
Source: Foods. 2020 Feb 10;9(2):166. doi: 10.3390/foods9020166 (PMC7074530; doi:10.3390/foods9020166)
Supplement: Supplementary file 1 [file foods-09-00166-s001.zip › Supplementary files/Supplementary Material/WoSCC dataset for CiteSpace/data/download2017_11x5unique.txt]

PT J
AU Ho, CW
   Lazim, AM
   Fazry, S
   Zaki, UKHH
   Lim, SJ
AF Ho, Chin Wai
   Lazim, Azwan Mat
   Fazry, Shazrul
   Zaki, Umi Kalsum Hj Hussain
   Lim, Seng Joe
TI ' Effects of Fermentation Time and pH on Soursop (Annona muricata)
   Vinegar Production towards its Chemical Compositions
SO SAINS MALAYSIANA
LA English
DT Article
DE Acetous fermentation; alcoholic fermentation; soursop; vinegar; yeast
ID R-SQUARED MEASURES; SACCHAROMYCES-CEREVISIAE; REGRESSION-MODELS; LIVER
AB Vinegar is a liquid product that undergoes both alcoholic and acetous fermentation of sugar (carbohydrate) sources. Soursop (Annona muricata) is easily available in Malaysia throughout the year. However, it is also highly perishable and has a short shelf-life. Therefore, in this research, soursop was used in the production of vinegar, to increase its utilisation and reduce wastage. The objectives of this research were to determine the effects of fermentation time and pH on soursop vinegar using a 3 x 5 factorial design and to determine its chemical compositions. It was found that pH and fermentation time showed significant (p<0.05) effects on the reduction of sugar content and the production of acetic acid, while only fermentation time showed a significant effect on the production of ethanol. The interaction between factors did not exhibit any statistical significance (p>0.05). It was evident that the sugar concentration reduces over time and it was inversely proportional to the ethanol and acetic acid concentrations, due to the conversion of sugar to ethanol and subsequently acetic acid. It was found that higher pH (pH5.5) gave significantly (p<0.05) higher acetic acid production in the vinegar, while pH has no significant (p>0.05) effect on ethanol production. There were no significant differences (p>0.05) in vitamin C content in all vinegar samples. Thus, it can be established that at fermentation time of 120 h and pH5.5, more sugar was used and more ethanol and acetic acid were produced.
C1 [Ho, Chin Wai; Lazim, Azwan Mat; Lim, Seng Joe] Univ Kebangsaan Malaysia, Fac Sci & Technol, Sch Chem Sci & Food Technol, Ukm Bangi 43600, Selangor Darul, Malaysia.
   [Fazry, Shazrul] Univ Kebangsaan Malaysia, Fac Sci & Technol, Sch Biosci & Biotechnol, Ukm Bangi 43600, Selangor Darul, Malaysia.
   [Zaki, Umi Kalsum Hj Hussain] MARDI, Food Technol Res Ctr, Food Sci & Food Safety, Serdang 43400, Selangor Darul, Malaysia.
RP Lim, SJ (reprint author), Univ Kebangsaan Malaysia, Fac Sci & Technol, Sch Chem Sci & Food Technol, Ukm Bangi 43600, Selangor Darul, Malaysia.
EM joe@ukm.edu.my
RI Lim, Seng Joe/J-6412-2016
OI Lim, Seng Joe/0000-0002-9460-5136
FU Dana Top Down-Geran Penyelidikan Universiti-Industri, Universiti
   Kebangsaan Malaysia Geran Ganjaran Penerbitan [INDUSTRI-2014-005,
   GP-K020181]
FX This study was supported by the Dana Top Down-Geran Penyelidikan
   Universiti-Industri, Universiti Kebangsaan Malaysia (INDUSTRI-2014-005)
   Geran Ganjaran Penerbitan (GP-K020181). The authors would like to
   acknowledge Malaysian Agricultural Research and Development Institute
   (MARDI) which provided the soursop juice and the School of Chemical
   Sciences and Food Technology, School of Biosciences and Biotechnology,
   Faculty of Science and Technology, Universiti Kebangsaan Malaysia, which
   provided the facilities necessary for this research.
CR Adetuyi F. O., 2014, Nigerian Food Journal, V32, P128, DOI 10.1016/S0189-7241(15)30128-4
   Albalasmeh AA, 2013, CARBOHYD POLYM, V97, P253, DOI 10.1016/j.carbpol.2013.04.072
   Betiku E, 2015, RENEW ENERG, V74, P87, DOI 10.1016/j.renene.2014.07.054
   Budak NH, 2014, J FOOD SCI, V79, pR757, DOI 10.1111/1750-3841.12434
   Buyuksirit T., 2014, INT J BIOL BIOMOLECU, V8, P1096
   Byarugaba-Bazirake G. W., 2014, AFRICAN J FOOD SCI T, V5, P1
   Cairns AM, 2002, J DENT, V30, P313, DOI 10.1016/S0300-5712(02)00044-1
   Cameron AC, 1996, J BUS ECON STAT, V14, P209, DOI 10.2307/1392433
   Chen QS, 2013, SENSOR ACTUAT B-CHEM, V183, P608, DOI 10.1016/j.snb.2013.04.033
   Dabija A., 2014, Journal of Agroalimentary Processes and Technologies, V20, P304
   Dung N. T. P., 2014, INT J BUSINESS APPL, V1, P13
   Fushimi T, 2001, J NUTR, V131, P1973
   Heinzl H, 2003, COMPUT STAT DATA AN, V44, P253, DOI 10.1016/S0167-9473(03)00062-8
   Hernandez Y, 2006, FOOD CHEM, V96, P654, DOI 10.1016/j.foodchem.2005.04.012
   Iersel M. F. M. van, 1999, Enzyme and Microbial Technology, V24, P407, DOI 10.1016/S0141-0229(98)00146-X
   Narendranath NV, 2005, APPL ENVIRON MICROB, V71, P2239, DOI 10.1128/AEM.71.5.2239-2243.2005
   Okamura T, 2001, BIOSCI BIOTECH BIOCH, V65, P1596, DOI 10.1271/bbb.65.1596
   Okigbo RN, 2009, INT J WINE RES, V1, P1
   Pooja S., 2013, INT J RES ENG TECHNO, V2, P501, DOI DOI 10.15623/IJRET.2013.0209076
   Qiu J, 2010, J SCI FOOD AGR, V90, P1951, DOI 10.1002/jsfa.4040
   Quek MC, 2013, J FOOD ENG, V118, P380, DOI 10.1016/j.jfoodeng.2013.04.025
   Raspor P, 2008, CRIT REV BIOTECHNOL, V28, P101, DOI [10.1080/07388550802046749, 10.1080/07388550802046749 ]
   Tesfaye W, 2002, TRENDS FOOD SCI TECH, V13, P12, DOI 10.1016/S0924-2244(02)00023-7
   Ubeda C, 2011, LWT-FOOD SCI TECHNOL, V44, P1591, DOI 10.1016/j.lwt.2011.03.001
   Umme A, 1997, FOOD CHEM, V58, P119, DOI 10.1016/S0308-8146(96)00226-9
   van Iersel MFM, 2000, ENZYME MICROB TECH, V26, P602, DOI 10.1016/S0141-0229(00)00140-X
   van Maris AJA, 2006, ANTON LEEUW INT J G, V90, P391, DOI 10.1007/s10482-006-9085-7
   Vidrih R, 1999, FOOD CHEM, V67, P287, DOI 10.1016/S0308-8146(99)00136-3
NR 28
TC 2
Z9 2
U1 0
U2 2
PU UNIV KEBANGSAAN MALAYSIA
PI SELANGOR
PA FACULTY SCIENCE & TECHNOLOGY, BANGI, SELANGOR, 43600, MALAYSIA
SN 0126-6039
J9 SAINS MALAYS
JI Sains Malays.
PD SEP
PY 2017
VL 46
IS 9
BP 1505
EP 1512
DI 10.17576/jsm-2017-4609-20
PG 8
WC Multidisciplinary Sciences
SC Science & Technology - Other Topics
GA FP1FL
UT WOS:000417356900020
OA Bronze
DA 2019-07-15
ER

PT J
AU Gauci, PJ
   McAllister, J
   Mitchell, IR
   Cybinski, D
   St George, T
   Gubala, AJ
AF Gauci, Penelope J.
   McAllister, Jane
   Mitchell, Ian R.
   Cybinski, Daisy
   St George, Toby
   Gubala, Aneta J.
TI Genomic Characterisation of Vinegar Hill Virus, An Australian Nairovirus
   Isolated in 1983 from Argas Robertsi Ticks Collected from Cattle Egrets
SO VIRUSES-BASEL
LA English
DT Article
DE Bunyavirales; Nairoviridae; Orthonairovirus; virus; ticks; genome;
   characterisation; Australia
ID HEMORRHAGIC-FEVER VIRUS; STRUCTURAL CHARACTERISTICS; GENUS NAIROVIRUS;
   IDENTIFICATION; GLYCOPROTEIN; PROTEIN; ARBOVIRUSES; SEQUENCE; REVEALS;
   ISLAND
AB This report describes the near complete genomic sequence and subsequent analysis of Vinegar Hill virus (VINHV; tentative member of the genus Orthonairovirus, family Nairoviridae, order Bunyavirales). VINHV is the second nairovirus reported to be isolated on mainland Australia and the first to be sequenced and analysed. Our genetic analysis shows that VINHV belongs to the Dera Ghazi Khan genogroup, a group of viruses previously isolated in other parts of the world including Asia, South Africa, and the USA. We discuss possible routes of entry for nairoviruses into Australia and the need to understand the virome of Australian ticks in the context of new and emerging disease.
C1 [Gauci, Penelope J.; McAllister, Jane; Mitchell, Ian R.; Gubala, Aneta J.] Def Sci & Technol Grp, Land Div, Fishermans Bend, Vic 3207, Australia.
   [Cybinski, Daisy; St George, Toby] Commonwealth Sci & Ind Res Org, Long Pocket Labs, Indooroopilly, Qld 4068, Australia.
RP Gauci, PJ (reprint author), Def Sci & Technol Grp, Land Div, Fishermans Bend, Vic 3207, Australia.
EM penny.gauci@dst.defence.gov.au; jane.mcallister@dst.defence.gov.au;
   Ian.Mitchell@dst.defence.gov.au; dcybinski@hotmail.com;
   tobystgeorge@bigpond.com; Ania.Gubala@dst.defence.gov.au
CR Adams MJ, 2017, ARCH VIROL, V162, P2505, DOI 10.1007/s00705-017-3358-5
   Altamura LA, 2007, J VIROL, V81, P6632, DOI 10.1128/JVI.02730-06
   Aquino VH, 2003, ARCH VIROL, V148, P19, DOI 10.1007/s00705-002-0913-4
   Bakshi S, 2013, J GEN VIROL, V94, P298, DOI 10.1099/vir.0.048322-0
   Barker SC, 2003, MED HYPOTHESES, V60, P481, DOI 10.1016/S0306-9877(02)00377-8
   Barker SC, 2014, INT J PARASITOL, V44, P941, DOI 10.1016/j.ijpara.2014.08.008
   Bergeron E, 2007, J VIROL, V81, P13271, DOI 10.1128/JVI.01647-07
   Carter SD, 2012, J VIROL, V86, P10914, DOI 10.1128/JVI.01555-12
   CLERX JPM, 1981, J GEN VIROL, V55, P165, DOI 10.1099/0022-1317-55-1-165
   Coffey LL, 2014, VIROLOGY, V448, P146, DOI 10.1016/j.virol.2013.09.026
   DOHERTY RL, 1975, AM J TROP MED HYG, V24, P521, DOI 10.4269/ajtmh.1975.24.521
   DOHERTY RL, 1976, SEARCH, V7, P484
   Drummond AJ, 2012, MOL BIOL EVOL, V29, P1969, DOI 10.1093/molbev/mss075
   Edgar RC, 2004, NUCLEIC ACIDS RES, V32, P1792, DOI 10.1093/nar/gkh340
   Estrada-Pena A, 2014, ANTIVIR RES, V108, P104, DOI 10.1016/j.antiviral.2014.05.016
   Gauci PJ, 2015, EMERG INFECT DIS, V21, P2246, DOI 10.3201/eid2112.141303
   Gauci PJ, 2015, PLOS ONE, V10, DOI 10.1371/journal.pone.0116561
   Gofton AW, 2015, PARASITE VECTOR, V8, DOI 10.1186/s13071-015-0958-3
   Guo Y, 2012, P NATL ACAD SCI USA, V109, P5046, DOI 10.1073/pnas.1200808109
   Honig JE, 2004, VIROLOGY, V321, P29, DOI 10.1016/j.virol.2003.09.042
   Honig JE, 2004, VIROLOGY, V318, P10, DOI 10.1016/j.virol.2003.09.021
   Huang B.X., 2016, VIROL REP, V6, P11, DOI DOI 10.1016/J.VIREP.2016.01.001
   Huang BX, 2016, EMERG INFECT DIS, V22, P833, DOI 10.3201/eid2205.151566
   HUMPHERYSMITH I, 1991, EPIDEMIOL INFECT, V107, P435, DOI 10.1017/S0950268800049086
   Kuhn JH, 2016, VIRUSES-BASEL, V8, DOI 10.3390/v8060164
   Kumar S, 2016, MOL BIOL EVOL, V33, P1870, DOI 10.1093/molbev/msw054
   Lasecka L, 2014, ARCH VIROL, V159, P1249, DOI 10.1007/s00705-013-1940-z
   Lowbridge C. P., 2011, PUBLIC HLTH B, V22, P237, DOI [10.1071/NB1102522243643, DOI 10.1071/NB11025]
   Major L, 2009, PLOS ONE, V4, DOI 10.1371/journal.pone.0004375
   Manzano-Roman R., 2012, SOFT TICKS PATHOGEN
   McAllister J., 2014, VIROL REP, V3, P1, DOI DOI 10.1016/J.VIREP.2014.09.001
   MULLER R, 1994, J GEN VIROL, V75, P1345, DOI 10.1099/0022-1317-75-6-1345
   Plyusnin A., 2012, BUNYAVIRIDAE, P725
   POCH O, 1989, EMBO J, V8, P3867, DOI 10.1002/j.1460-2075.1989.tb08565.x
   Reguera J, 2010, PLOS PATHOG, V6, DOI 10.1371/journal.ppat.1001101
   Sanchez AJ, 2006, J VIROL, V80, P514, DOI 10.1128/JVI.80.1.514-525.2006
   Sanchez AJ, 2002, J VIROL, V76, P7263, DOI 10.1128/JVI.76.14.7263-7275.2002
   St George T. D., 2011, THESIS
   STGEORGE TD, 1977, AUST J EXP BIOL MED, V55, P493
   Tamura K, 2011, MOL BIOL EVOL, V28, P2731, DOI 10.1093/molbev/msr121
   Tokarz R, 2014, J VIROL, V88, P11480, DOI 10.1128/JVI.01858-14
   Vincent MJ, 2003, J VIROL, V77, P8640, DOI 10.1128/JVI.7716.8640-8649.2003
   Walker PJ, 2016, AM J TROP MED HYG, V94, P1107, DOI 10.4269/ajtmh.15-0917
   Walker PJ, 2015, AM J TROP MED HYG, V93, P1041, DOI 10.4269/ajtmh.15-0344
   Wang Y, 2012, J VIROL, V86, P12294, DOI 10.1128/JVI.01627-12
   Yang ZY, 2000, NAT MED, V6, P886, DOI 10.1038/78654
NR 46
TC 3
Z9 3
U1 0
U2 1
PU MDPI
PI BASEL
PA ST ALBAN-ANLAGE 66, CH-4052 BASEL, SWITZERLAND
SN 1999-4915
J9 VIRUSES-BASEL
JI Viruses-Basel
PD DEC
PY 2017
VL 9
IS 12
AR 373
DI 10.3390/v9120373
PG 12
WC Virology
SC Virology
GA FR6IY
UT WOS:000419170300019
PM 29206186
OA DOAJ Gold, Green Published
DA 2019-07-15
ER

PT J
AU Qi, ZL
   Dong, D
   Yang, HL
   Xia, XL
AF Qi, Zhengliang
   Dong, Die
   Yang, Hailin
   Xia, Xiaole
TI Improving fermented quality of cider vinegar via rational nutrient
   feeding strategy
SO FOOD CHEMISTRY
LA English
DT Article
DE A. pasteurianus CICIM B7003; Cider vinegar; Fermented quality;
   Nutritional requirement; Nutrient feeding strategy
ID ACETIC-ACID BACTERIA; ACETOBACTER; RESISTANCE
AB This work aimed to find a rational nutrient feeding strategy for cider vinegar fermentation based on adequate information on the nutritional requirement of acetic acid bacteria. Through single nutrient lack experiment assay, necessary nutrient recipe for Acetobacter pasteurianus CICIM B7003 in acetous fermentation was confirmed. Compounds from the essential nutrient recipe were tested further to find out the key substrates significantly influencing cider vinegar fermentation. The findings showed that aspartate, glutamate, proline and tryptophan should be considered in detail for optimizing nutritional composition of cider. Finally, a nutrient feeding strategy that simultaneously adds proline, glutamate, aspartate and tryptophan to form final concentrations of 0.02 g/L, 0.03 a, 0.01 g/L and 0.005 g/L in cider was achieved by orthogonal experiment design. Comparing to the original fermentation, the yield of acetic acid from alcohol reached 93.3% and the concentration of most volatile flavor compounds increased with the rational nutrient feeding strategy. (C) 2016 Elsevier Ltd. All rights reserved.
C1 [Qi, Zhengliang] Tianjin Univ Sci & Technol, Coll Biotechnol, MOE Key Lab Ind Fermentat Microbiol, Tianjin 300457, Peoples R China.
   [Dong, Die] Qilu Univ Technol, Sch Food Sci & Engn, Jinan 250353, Shandong, Peoples R China.
   [Yang, Hailin; Xia, Xiaole] Jiangnan Univ, Minist Educ, Coll Biotechnol, Key Lab Ind Biotechnol, Wuxi 214122, Jiangsu, Peoples R China.
RP Qi, ZL (reprint author), Tianjin Univ Sci & Technol, Coll Biotechnol, MOE Key Lab Ind Fermentat Microbiol, Tianjin 300457, Peoples R China.
EM qzl2012@aliyun.com
FU National Natural Science Foundation of China [31301540]
FX This work was supported by National Natural Science Foundation of China
   (Grant No. 31301540). Thanks for the proofreading help from Professor
   Cheng Zhao working in Indiana State University.
CR Ashraf M, 2007, ENVIRON EXP BOT, V59, P206, DOI 10.1016/j.envexpbot.2005.12.006
   Baena-Ruano S, 2010, J CHEM TECHNOL BIOT, V85, P908, DOI 10.1002/jctb.2368
   Chinnawirotpisan P, 2003, J BIOSCI BIOENG, V96, P564, DOI 10.1016/S1389-1723(04)70150-4
   DRYSDALE GS, 1988, AM J ENOL VITICULT, V39, P143
   Fernandez-Perez R, 2010, FOOD MICROBIOL, V27, P973, DOI 10.1016/j.fm.2010.05.020
   GOSSELE F, 1981, A VAN LEEUW J MICROB, V47, P289, DOI 10.1007/BF02350779
   Gullo M, 2016, PROCESS BIOCHEM, V51, P1129, DOI 10.1016/j.procbio.2016.05.018
   HATCH MD, 1978, ANAL BIOCHEM, V85, P271, DOI 10.1016/0003-2697(78)90299-3
   Joshi V. K., 2009, P197, DOI 10.1007/978-88-470-0866-3_12
   Lee JH, 2013, FOOD CHEM, V141, P3241, DOI 10.1016/j.foodchem.2013.05.126
   Lu WQ, 2014, BIOTECHNOL BIOENG, V111, P761, DOI 10.1002/bit.25130
   OSULLIVA.J, 1974, J GEN MICROBIOL, V85, P153, DOI 10.1099/00221287-85-1-153
   Qi ZL, 2014, PROCESS BIOCHEM, V49, P1063, DOI 10.1016/j.procbio.2014.03.018
   Qi ZL, 2014, BIOTECHNOL BIOPROC E, V19, P289, DOI 10.1007/s12257-013-0727-0
   RAO MRR, 1953, J BACTERIOL, V65, P405
   Sainz F, 2017, INT J FOOD MICROBIOL, V242, P45, DOI 10.1016/j.ijfoodmicro.2016.11.006
   Sandoval CM, 2014, METAB ENG, V25, P215, DOI 10.1016/j.ymben.2014.07.006
   Saravanan VS, 2008, MICROB ECOL, V55, P130, DOI 10.1007/s00248-007-9258-6
   Stornik A, 2016, FOOD TECHNOL BIOTECH, V54, P113, DOI 10.17113/ftb.54.01.16.4082
   Trcek J, 2006, APPL MICROBIOL BIOT, V70, P366, DOI 10.1007/s00253-005-0073-z
   Ubeda C, 2016, FOOD CHEM, V192, P1051, DOI 10.1016/j.foodchem.2015.07.091
   Van O. J., 2012, BIOTECHNOL BIOENG, V109, P2070
   Yakushi T, 2010, APPL MICROBIOL BIOT, V86, P1257, DOI 10.1007/s00253-010-2529-z
   Yamada Y, 2008, INT J FOOD MICROBIOL, V125, P15, DOI 10.1016/j.ijfoodmicro.2007.11.077
NR 24
TC 7
Z9 7
U1 4
U2 70
PU ELSEVIER SCI LTD
PI OXFORD
PA THE BOULEVARD, LANGFORD LANE, KIDLINGTON, OXFORD OX5 1GB, OXON, ENGLAND
SN 0308-8146
EI 1873-7072
J9 FOOD CHEM
JI Food Chem.
PD JUN 1
PY 2017
VL 224
BP 312
EP 319
DI 10.1016/j.foodchem.2016.12.078
PG 8
WC Chemistry, Applied; Food Science & Technology; Nutrition & Dietetics
SC Chemistry; Food Science & Technology; Nutrition & Dietetics
GA EL4ZP
UT WOS:000394631400041
PM 28159272
DA 2019-07-15
ER

PT J
AU Hafzan, Y
   Saw, JW
   Fadzilah, I
AF Hafzan, Y.
   Saw, J. W.
   Fadzilah, I
TI Physicochemical properties, total phenolic content, and antioxidant
   capacity of homemade and commercial date (Phoenix dactylifera L.)
   vinegar
SO INTERNATIONAL FOOD RESEARCH JOURNAL
LA English
DT Article
DE Physicochemical; Antioxidant; Phenolic; Date vinegar
AB Previous studies proved the antioxidant properties of dates. However, studies on date byproducts especially date vinegar are still lacking. Hence, it is the aim of the present study to compare the physicochemical properties, total phenolic content, and antioxidant capacity between homemade and commercial date vinegar. Physicochemical properties such as total sugar content, pH, and total titratable acidity of homemade and commercial date vinegar were studied. Both homemade and commercial date vinegar showed significant difference in physicochemical properties including pH, sugar content and total titratable acidity (p<0.05). Total phenolic content ranged from 281.17 mg GAE/L to 641.17 mg GAE/L with significant differences (p<0.05) noted between homemade and commercial date vinegar. Homemade semisoft date vinegar possessed significantly higher (p<0.05) hydrogen peroxide inhibition capacity (310.20 mu g AAeq/mL) as compared to soft date vinegar (200.06 mu g AAeq/mL) and commercial date vinegar (190.81 mu g AAeq/mL). Pearson's correlation statistical test showed no significant correlation (p>0.05) between hydrogen peroxide scavenging activity and total phenolic content of date vinegar. Only the homemade date vinegar showed metal chelating property with values of 0.34 +/- 0.10 and 2.90 +/- 0.03 for semisoft and soft date cultivars respectively. Pearson's correlation statistical test showed significant correlation between metal chelating rate and total phenolic content (r=0.50; p<0.01) of the two samples. Homemade date vinegar showed generally higher antioxidant activity than commercial date vinegar and both samples were significantly different in terms of their physicochemical properties. (c) All Rights Reserved
C1 [Hafzan, Y.; Saw, J. W.; Fadzilah, I] Univ Sains Malaysia, Sch Hlth Sci, Kubang Kerian 16150, Kelantan, Malaysia.
RP Hafzan, Y (reprint author), Univ Sains Malaysia, Sch Hlth Sci, Kubang Kerian 16150, Kelantan, Malaysia.
EM hafzany@usm.my
FU Universiti Sains Malaysia [304/PPSK/61312092]
FX Authors would like to thank Universiti Sains Malaysia for the research
   grant (304/PPSK/61312092) and Science Laboratory Management Unit for the
   facilities provided. In addition, sincere appreciations are extended to
   all the staffs and seniors in nutrition laboratory and food preparation
   laboratory of School of Health Sciences, Health Campus, USM for their
   assistance and guidance towards the success of this research.
CR Al-Yahyai R, 2012, MED AROMAT PLANTS-IN, V50, P3
   Biglari F, 2009, FOOD CHEM, V112, P998, DOI 10.1016/j.foodchem.2008.06.063
   Biglari F, 2008, FOOD CHEM, V107, P1636, DOI 10.1016/j.foodchem.2007.10.033
   DINIS TCP, 1994, ARCH BIOCHEM BIOPHYS, V315, P161, DOI 10.1006/abbi.1994.1485
   Kchaou W, 2014, J CHEM-NY, DOI 10.1155/2014/367681
   Mansouri A, 2005, FOOD CHEM, V89, P411, DOI 10.1016/j.foodchem.2004.02.051
   Mohammed H. M., 2013, J KERBALA U, V11, P29
   Silva EM, 2007, FOOD CHEM, V101, P1012, DOI 10.1016/j.foodchem.2006.02.055
   Singh V., 2012, International Food Research Journal, V19, P1063
   SINGLETON V. L., 1965, AMER J ENOL VITICULT, V16, P144
   Stanisavljevic N. S., 2015, ARCH BIOL SCI
   Tibb-e-Nabawi, 2014, HAL VIN TECHN
   Valko M, 2007, INT J BIOCHEM CELL B, V39, P44, DOI 10.1016/j.biocel.2006.07.001
   YEN GC, 1995, J AGR FOOD CHEM, V43, P27, DOI 10.1021/jf00049a007
NR 14
TC 1
Z9 1
U1 0
U2 0
PU UNIV PUTRA MALAYSIA PRESS
PI SELANGOR
PA SERDANG, SELANGOR, 00000, MALAYSIA
SN 1985-4668
EI 2231-7546
J9 INT FOOD RES J
JI Int. Food Res. J.
PD DEC
PY 2017
VL 24
IS 6
BP 2557
EP 2562
PG 6
WC Food Science & Technology
SC Food Science & Technology
GA FY8FG
UT WOS:000427098500038
DA 2019-07-15
ER

PT J
AU Xiong, C
   Su, ZY
   Zheng, YJ
   Wang, Q
   Ling, YJ
   Liu, ZD
   Li, YL
   Zhang, JR
   Yang, GW
   Zhang, XG
AF Xiong, Cen
   Su, Zhiyi
   Zheng, Yanjie
   Wang, Qi
   Ling, Yejing
   Liu, Zhongdong
   Li, Yongle
   Zhang, Jingru
   Yang, Guowu
   Zhang, Xieguang
TI Characterization of the Thermal Degradation of Vinegar and the
   Construction of an Identification Model for Chinese Geographical
   Indication Vinegars by the Py-GC-MS Technique
SO JOURNAL OF AOAC INTERNATIONAL
LA English
DT Article
ID CHROMATOGRAPHY-MASS-SPECTROMETRY; VOLATILE COMPOUNDS; AROMA COMPOUNDS;
   DISCRIMINATION; PYROLYSIS; QUALITY; EXTRACTION; GC/MS
AB The pyrolysis (Py)-GC-MS technique was first introduced for the identification of two kinds of Chinese geographical indication vinegars because its advantages are that it is a simple and convenient sample pretreatment and inlet method. Abundant Py information about vinegars was obtained using Py-GC-MS; 21 common peaks were selected. With the help of the classical partial least-squares (PLS) modeling method for data analysis, two identification models for Shanxi extra-aged (SX) and Zhenjiang (ZJ) vinegars were established, respectively. An N-reducing method was used to select the variables. The variables were reduced one at a time to build the PLS models with the lowest number of misjudgments. Both models had good recognition rates, identifying over 90% of samples correctly. Thus, combining Py-GC-MS and PLS could be regarded as an effective method for the identification of SX and ZJ vinegars.
C1 [Xiong, Cen; Su, Zhiyi; Zheng, Yanjie; Ling, Yejing; Li, Yongle; Zhang, Jingru; Yang, Guowu; Zhang, Xieguang] Shenzhen Acad Metrol & Qual Inspect, Food Testing Inst, Shenzhen 518131, Peoples R China.
   [Wang, Qi; Liu, Zhongdong] Henan Univ Technol, Coll Food Sci & Technol, Zhengzhou 450001, Henan, Peoples R China.
RP Zheng, YJ (reprint author), Shenzhen Acad Metrol & Qual Inspect, Food Testing Inst, Shenzhen 518131, Peoples R China.
EM zhengyj@smq.com.cn
FU National Key Foundation for Exploring Scientific Instrument of China
   [2012YQ090167]
FX This work was financially supported by the National Key Foundation for
   Exploring Scientific Instrument of China (2012YQ090167).
CR Acefia L, 2011, J AGR FOOD CHEM, V59, P4062, DOI DOI 10.1021/JF104763U
   BLANCH GP, 1992, J AGR FOOD CHEM, V40, P1046, DOI 10.1021/jf00018a027
   Casale M, 2006, FOOD SCI TECHNOL RES, V12, P223, DOI 10.3136/fstr.12.223
   Cocchi M, 2007, ANAL CHIM ACTA, V589, P96, DOI 10.1016/j.aca.2007.02.036
   GALLETTI GC, 1995, J AGR FOOD CHEM, V43, P1859, DOI 10.1021/jf00055a020
   Guerrero E, 2007, ACTA MATER, V55, P1723, DOI 10.1016/j.actamat.2006.10.033
   HALKET JM, 1985, J ANAL APPL PYROL, V8, P547, DOI 10.1016/0165-2370(85)80051-6
   KENNARD RW, 1969, TECHNOMETRICS, V11, P137, DOI 10.2307/1266770
   Luo MZ, 2013, J AOAC INT, V96, P1048, DOI 10.5740/jaoacint.12-355
   Marin RN, 2002, J CHROMATOGR A, V967, P261, DOI 10.1016/S0021-9673(02)00786-0
   Martens H., 1989, MULTIVARIATE CALIBRA
   Pongsuwan W, 2008, J AGR FOOD CHEM, V56, P10705, DOI 10.1021/jf8018003
   Pongsuwan W, 2008, J AGR FOOD CHEM, V56, P744, DOI 10.1021/jf072791v
   Stuczynski TI, 1997, SOIL SCI, V162, P97, DOI 10.1097/00010694-199702000-00003
   Xiabo Z., 2003, SENSORS-BASEL, V3, P101, DOI [10.3390/s30400101, DOI 10.3390/S30400101]
   Xiao ZB, 2011, J FOOD SCI, V76, pC1125, DOI 10.1111/j.1750-3841.2011.02356.x
   Xiong C, 2016, FOOD ANAL METHOD, V9, P768, DOI 10.1007/s12161-015-0243-2
   Yin Y, 2008, SENSOR ACTUAT B-CHEM, V134, P1005, DOI 10.1016/j.snb.2008.07.018
NR 18
TC 0
Z9 0
U1 2
U2 14
PU AOAC INT
PI GAITHERSBURG
PA 481 N FREDRICK AVE, STE 500, GAITHERSBURG, MD 20877-2504 USA
SN 1060-3271
EI 1944-7922
J9 J AOAC INT
JI J. AOAC Int.
PD MAR-APR
PY 2017
VL 100
IS 2
BP 503
EP 509
DI 10.5740/jaoacint.16-0228
PG 7
WC Chemistry, Analytical; Food Science & Technology
SC Chemistry; Food Science & Technology
GA EN4HW
UT WOS:000395969600026
PM 28118566
DA 2019-07-15
ER
