# Supplementary material for: Knowledge Domain and Emerging Trends in Vinegar Research: A Bibliometric Review of the Literature from WoSCC
Source: Foods. 2020 Feb 10;9(2):166. doi: 10.3390/foods9020166 (PMC7074530; doi:10.3390/foods9020166)
Supplement: Supplementary file 1 [file foods-09-00166-s001.zip › Supplementary files/Supplementary Material/WoSCC dataset for CiteSpace/data/download2017_12x5unique.txt]

PT J
AU Pornpukdeewattana, S
   Kerdpiboon, S
   Jindaprasert, A
   Pandee, P
   Teerarak, M
   Krusong, W
AF Pornpukdeewattana, Soisuda
   Kerdpiboon, Soraya
   Jindaprasert, Aphacha
   Pandee, Patcharaporn
   Teerarak, Montinee
   Krusong, Warawut
TI Upland rice vinegar vapor inhibits spore germination, hyphal growth and
   aflatoxin formation in Aspergillus flavus on maize grains
SO FOOD CONTROL
LA English
DT Article
DE Upland rice vinegar; Vapor-phase vinegar; Aspergillus flavus; Aflatoxin
   formation; Maize
ID ESCHERICHIA-COLI O157-H7; ANTIFUNGAL ACTIVITIES; ORGANIC-ACIDS;
   RESISTANCE; CONTAMINATION; TYPHIMURIUM; SURVIVAL; EFFICACY; AGENTS;
   FOODS
AB The efficacy of vapor-phase (VP) upland rice vinegar (URV) was investigated as a bio-fumigant for maize, to reduce consumer health risks associated with spore and toxin formation by Aspergillus flavus. Complete reduction of mycelial growth occurred with in vitro VP exposure to URV (containing 0.0017 mmol/L acetic acid) or with VP exposure to pure acetic acid (PAA) (containing 0.0023 mmol/L acetic acid). No significant differences were observed between the two materials after 90 min exposures. Using gas chromatography-mass spectrometry (GC-MS), URV vapor was shown to contain volatiles having anti fungal activities. These are identified as isoamylalcohol, 1-butanol, 3-methyl-, acetate and beta-phenylethyl acetate. It is suggested these volatiles increase the antifungal effectiveness of URV. Exposure to VP-URV (containing 0.0043 mmol/L AA) for 5 h completely eliminated viable spores of A. flavus on maize seeds (23% moisture content) previously inoculated with 4.43 +/- 0.28 log spores/g). At the same time, aflatoxin production decreased, as VP-URV exposure increased. Hence, VP-URV is shown to be an effective control agent for A. flavus mycelial growth and aflatoxin formation on maize, so effectively reducing the potential for consumer health risks due to this widespread fungus. (C) 2016 Elsevier Ltd. All rights reserved.
C1 [Pornpukdeewattana, Soisuda; Jindaprasert, Aphacha; Krusong, Warawut] King Mongkuts Inst Technol Ladkrabang, Fac Agroind, Div Fermentat Technol, Bangkok 10520, Thailand.
   [Kerdpiboon, Soraya] King Mongkuts Inst Technol Ladkrabang, Fac Agroind, Div Food Sci & Technol, Bangkok 10520, Thailand.
   [Pandee, Patcharaporn] King Mongkuts Inst Technol Ladkrabang, Biotechnol Program, Dept Gen Sci & Liberal Arts, Prince Chumporn Campus, Chumporn 86160, Thailand.
   [Teerarak, Montinee] King Mongkuts Inst Technol Ladkrabang, Fac Agr Technol, Dept Plant Prod Technol, Bangkok 10520, Thailand.
RP Krusong, W (reprint author), King Mongkuts Inst Technol Ladkrabang, Fac Agroind, Div Fermentat Technol, Bangkok 10520, Thailand.
EM warawut.kr@kmitl.ac.th
FU King Mongkut's Institute of Technology Ladkrabang Research Fund,
   Thailand [KREF025604]
FX The authors gratefully acknowledge funding of this research (KREF025604)
   by King Mongkut's Institute of Technology Ladkrabang Research Fund,
   Thailand. The authors are especially grateful to Ms. Pennapa
   Kittiwuthicharoen and Ms. Kanokporn Changsawake for their skilled
   laboratory assistances.
CR Abd-Alla MA, 2005, EGYPT J PHYTOPATHOL, V33, P77
   Al-Amiery AA, 2012, MOLECULES, V17, P5713, DOI 10.3390/molecules17055713
   Alberts JF, 2009, INT J FOOD MICROBIOL, V135, P47, DOI 10.1016/j.ijfoodmicro.2009.07.022
   Ando H, 2012, FOOD CONTROL, V26, P472, DOI 10.1016/j.foodcont.2012.02.017
   Arrus K, 2005, J STORED PROD RES, V41, P513, DOI 10.1016/j.jspr.2004.07.005
   Bhatnagar-Mathur P, 2015, PLANT SCI, V234, P119, DOI 10.1016/j.plantsci.2015.02.009
   Bjornsdottir K, 2006, APPL ENVIRON MICROB, V72, P660, DOI 10.1128/AEM.72.1.660-664.2006
   Brul S, 1999, INT J FOOD MICROBIOL, V50, P1, DOI 10.1016/S0168-1605(99)00072-0
   Buchanan RL, 2004, FOOD MICROBIOL, V21, P51, DOI 10.1016/S0740-0020(03)00039-X
   Chang JM, 2007, FOOD MICROBIOL, V24, P745, DOI 10.1016/j.fm.2007.03.005
   Chapla VM, 2014, MOLECULES, V19, P19243, DOI 10.3390/molecules191119243
   Cowan MM, 1999, CLIN MICROBIOL REV, V12, P564, DOI 10.1128/CMR.12.4.564
   Davidson P. M., 1990, Food additives., P83
   ELLIS WO, 1991, CRIT REV FOOD SCI, V30, P403, DOI 10.1080/10408399109527551
   Feng W, 2007, FOOD CONTROL, V18, P1126, DOI 10.1016/j.foodcont.2006.05.017
   Fredlund E, 2004, FEMS MICROBIOL LETT, V238, P133, DOI 10.1016/j.femsle.2004.07.027
   Fregapane G, 2001, EUR FOOD RES TECHNOL, V213, P62, DOI 10.1007/s002170100348
   Higgins C, 1999, J APPL POULTRY RES, V8, P480, DOI 10.1093/japr/8.4.480
   Kilonzo-Nthenge A, 2006, J FOOD PROTECT, V69, P330, DOI 10.4315/0362-028X-69.2.330
   KLICH MA, 1988, T BRIT MYCOL SOC, V91, P99, DOI 10.1016/S0007-1536(88)80010-X
   Krusong W, 2015, NEW ZEAL J CROP HORT, V43, P193, DOI 10.1080/01140671.2015.1013558
   Krusong W, 2015, FOOD CONTROL, V50, P502, DOI 10.1016/j.foodcont.2014.09.051
   Marjorie C., 1996, CLIN MICROBIOLOGY RE, V12, p564 
   Masoud W, 2005, YEAST, V22, P1133, DOI 10.1002/yea.1304
   Miedaner T, 2003, PHYTOPATHOLOGY, V93, P1068, DOI 10.1094/PHYTO.2003.93.9.1068
   Mitchell AM, 2010, MICROBIOL-SGM, V156, P270, DOI 10.1099/mic.0.032540-0
   Morath Shannon U., 2012, Fungal Biology Reviews, V26, P73, DOI 10.1016/j.fbr.2012.07.001
   Morsy A. A., 2000, EGYPT J PHYTOPATHOL, V28, P95
   Oyeleke S. B., 2010, Journal of Microbiology and Antimicrobials, V2, P83
   Pitt JI, 1985, FUNGI FOOD SPOILAGE
   Raper K.B., 1965, GENUS ASPERGILLUS
   Reddy KRN, 2010, TOXIN REV, V29, P3, DOI 10.3109/15569541003598553
   Sengun IY, 2004, INT J FOOD MICROBIOL, V96, P301, DOI 10.1016/j.ijfoodmicro.2004.04.010
   Sholberg P, 2000, HORTSCIENCE, V35, P898
   Sholberg P. L., 2009, FRESH PRODUCE, V3, P80
   Sholberg PL, 1996, CAN J PLANT SCI, V76, P551, DOI 10.4141/cjps96-100
   Sidhu OP, 2009, FOOD CHEM TOXICOL, V47, P774, DOI 10.1016/j.fct.2009.01.001
   Stinson M, 2003, PLANT SCI, V165, P913, DOI 10.1016/S0168-9452(03)00299-1
   Vas G, 2004, J MASS SPECTROM, V39, P233, DOI 10.1002/jms.606
   Xu D, 2013, FOOD CONTROL, V32, P359, DOI 10.1016/j.foodcont.2012.12.013
   Yeesibsan J., 2009, Asian Journal of Food and Agro-Industry, V2, P882
NR 41
TC 4
Z9 4
U1 1
U2 40
PU ELSEVIER SCI LTD
PI OXFORD
PA THE BOULEVARD, LANGFORD LANE, KIDLINGTON, OXFORD OX5 1GB, OXON, ENGLAND
SN 0956-7135
EI 1873-7129
J9 FOOD CONTROL
JI Food Control
PD JAN
PY 2017
VL 71
BP 88
EP 93
DI 10.1016/j.foodcont.2016.06.030
PG 6
WC Food Science & Technology
SC Food Science & Technology
GA DY0HR
UT WOS:000384778400013
DA 2019-07-15
ER

PT J
AU Rios-Reina, R
   Elcoroaristizabal, S
   Ocana-Gonzalez, JA
   Garcia-Gonzalez, DL
   Amigo, JM
   Callejon, RM
AF Rios-Reina, Rocio
   Elcoroaristizabal, Saioa
   Ocana-Gonzalez, Juan A.
   Garcia-Gonzalez, Diego L.
   Amigo, Jose M.
   Callejon, Raquel M.
TI Characterization and authentication of Spanish PDO wine vinegars using
   multidimensional fluorescence and chemometrics
SO FOOD CHEMISTRY
LA English
DT Article
DE Wine vinegars; Multidimensional fluorescence; PARAFAC; PLS-DA
ID NEAR-INFRARED SPECTROSCOPY; SUPPORT VECTOR MACHINES;
   PATTERN-RECOGNITION; PARAFAC MODELS; SHERRY VINEGAR; CLASSIFICATION;
   COMPONENTS; VARIETY; AROMA; DISCRIMINATION
AB This work assesses the potential of multidimensional fluorescence spectroscopy combined with chemometrics for characterization and authentication of Spanish Protected Designation of Origin (PDO) wine vinegars. Seventy-nine vinegars of different categories (aged and sweet) belonging to the Spanish PDOs "Vinagre de Jerez", "Vinagre de Montilla-Moriles" and "Vinagre de Condado de Huelva", were analyzed by excitation-emission fluorescence spectroscopy. A visual assessment of fluorescence landscapes pointed out different trends with vinegar categories. PARAllel FACtor analysis (PARAFAC) extracted the potential fluorophores and their values in the PDO vinegars. This information, coupled with different classification methods (Partial Least Square Discrimination Analysis "PLS-DA" and Support Vectors Machines "SVM"), was able to discriminate the wine vinegar category within each PDO, for which SVM models obtained better results (>92% of classification). In each category, SVM also allows the differentiation between PDOs. The proposed methodology could be used as an analysis method for the authentication of Spanish PDO wine vinegars. (C) 2017 Elsevier Ltd. All rights reserved.
C1 [Rios-Reina, Rocio; Callejon, Raquel M.] Univ Seville, Fac Farm, Area Nutr & Bromatol, C P Garcia Gonzalez 2, E-41012 Seville, Spain.
   [Elcoroaristizabal, Saioa] Univ Basque Country, Fac Engn, Chem & Environm Engn Dept, Alameda Urquijo S-N, E-48013 Bilbao, Spain.
   [Ocana-Gonzalez, Juan A.] Univ Seville, Fac Quim, Dept Quim Analit, C P Garcia Gonzalez 2, E-41012 Seville, Spain.
   [Garcia-Gonzalez, Diego L.] CSIC, Inst Grasa, Campus Univ Pablo de Olavide,Bldg 46,Ctra Utrera, E-41013 Seville, Spain.
   [Amigo, Jose M.] Univ Copenhagen, Fac Sci, Dept Food Sci, Chemometr Analyt Technol, Rolighedsvej 30, DK-1958 Frederiksberg C, Denmark.
RP Callejon, RM (reprint author), Univ Seville, Fac Farm, Area Nutr & Bromatol, C P Garcia Gonzalez 2, E-41012 Seville, Spain.
EM rcallejon@us.es
RI Rios-Reina, Rocio/K-5532-2017
OI Rios-Reina, Rocio/0000-0002-9703-5853
FU "Consejeria de Economia, Innovacion y Ciencia" of the "Junta de
   Andalucia" [P12-AGR-1601]; "Ministerio de Educacion, Cultura y Deporte"
   (MECD, Spanish Government); UPV/EHU (University of the Basque Country)
FX The authors want to thank "Consejeria de Economia, Innovacion y Ciencia"
   of the "Junta de Andalucia" for the financial support provided through
   the project P12-AGR-1601, and the Spanish Regulatory Councils of the
   wine vinegar PDOs for their invaluable help with the acquisition of the
   samples for this study. In addition, authors want to thanks "Ministerio
   de Educacion, Cultura y Deporte" (MECD, Spanish Government) for the FPU
   pre-doctoral fellowship and UPV/EHU (University of the Basque Country)
   for the grant received from the program "Contratacion de Doctores
   Recientes".
CR Acena L, 2011, J AGR FOOD CHEM, V59, P4062, DOI 10.1021/jf104763u
   Acevedo FJ, 2007, J AGR FOOD CHEM, V55, P6842, DOI 10.1021/jf070634q
   Airado-Rodriguez D, 2011, J FOOD COMPOS ANAL, V24, P257, DOI 10.1016/j.jfca.2010.10.005
   Airado-Rodriguez D, 2009, J AGR FOOD CHEM, V57, P1711, DOI 10.1021/jf8033623
   Andersen CM, 2003, J CHEMOMETR, V17, P200, DOI 10.1002/cem.790
   Azcarate SM, 2015, FOOD CHEM, V184, P214, DOI 10.1016/j.foodchem.2015.03.081
   Bro R, 2003, J CHEMOMETR, V17, P274, DOI 10.1002/cem.801
   Bro R, 1997, CHEMOMETR INTELL LAB, V38, P149, DOI 10.1016/S0169-7439(97)00032-4
   Bro  R., 1998, MODELS ALGORITHMS AP
   Callejon RM, 2008, J AGR FOOD CHEM, V56, P8086, DOI 10.1021/jf800903n
   Callejon RM, 2012, TALANTA, V88, P456, DOI 10.1016/j.talanta.2011.11.014
   Casale M, 2006, ANAL CHIM ACTA, V557, P360, DOI 10.1016/j.aca.2005.10.063
   Christensen J, 2005, CHEMOMETR INTELL LAB, V75, P201, DOI 10.1016/j.chemplab.2004.07.007
   Christiani N., 2000, INTRO SUPPORT VECTOR
   Cirlini M, 2011, FOOD CHEM, V124, P1678, DOI 10.1016/j.foodchem.2010.07.065
   COVER TM, 1967, IEEE T INFORM THEORY, V13, P21, DOI 10.1109/TIT.1967.1053964
   Dufour E, 2006, ANAL CHIM ACTA, V563, P292, DOI 10.1016/j.aca.2005.11.005
   Elcoroaristizabal S, 2016, FOOD CHEM, V206, P284, DOI 10.1016/j.foodchem.2016.03.037
   Elcoroaristizabal S, 2015, CHEMOMETR INTELL LAB, V142, P124, DOI 10.1016/j.chemolab.2015.01.017
   FAO R, 1998, FAOESNCXPFV988
   Karoui R, 2011, FOOD BIOPROCESS TECH, V4, P364, DOI 10.1007/s11947-010-0370-0
   Lenhardt L, 2015, FOOD CHEM, V175, P284, DOI [10.1016/j.foodchem.2014.11.162, 10.1016/j.fo]
   Liu F, 2008, ANAL CHIM ACTA, V615, P10, DOI 10.1016/j.aca.2008.03.030
   Margraf T, 2016, FOOD RES INT, V82, P145, DOI 10.1016/j.foodres.2016.02.003
   Azcarate SM, 2013, J FOOD SCI, V78, pC432, DOI 10.1111/1750-3841.12060
   Morales ML, 2002, J AGR FOOD CHEM, V50, P3173, DOI 10.1021/jf011313w
   Nocairi H, 2005, COMPUT STAT DATA AN, V48, P139, DOI [10.1016/j.csda.2003.09.008, 10.1016/j.csda.2002.09.008]
   Parrilla M. C. Garcia, 1999, Food Research International, V32, P433
   Polo M. C., 1991, EL VINAGRE DE VINO, P23
   Rodriguez-Delgado MA, 2001, J CHROMATOGR A, V912, P249, DOI 10.1016/S0021-9673(01)00598-2
   Sadecka J, 2007, CZECH J FOOD SCI, V25, P159, DOI 10.17221/687-CJFS
   Sadecka J, 2009, FOOD CHEM, V117, P491, DOI 10.1016/j.foodchem.2009.04.053
   Tena N, 2012, FOOD RES INT, V45, P103, DOI 10.1016/j.foodres.2011.10.015
   Tothova J., 2008, ACTA CHIMICA SLOVACA, V1, P265
   Vapnik V., 1999, NATURE STAT LEARNING
   Wold H, 1966, MULTIVARIATE ANAL
   WOLD S, 1976, PATTERN RECOGN, V8, P127, DOI 10.1016/0031-3203(76)90014-5
   Xu Y, 2006, CRIT REV ANAL CHEM, V36, P177, DOI 10.1080/10408340600969486
   Zhu DZ, 2009, FOOD CHEM, V113, P272, DOI 10.1016/j.foodchem.2008.07.009
NR 39
TC 20
Z9 21
U1 5
U2 46
PU ELSEVIER SCI LTD
PI OXFORD
PA THE BOULEVARD, LANGFORD LANE, KIDLINGTON, OXFORD OX5 1GB, OXON, ENGLAND
SN 0308-8146
EI 1873-7072
J9 FOOD CHEM
JI Food Chem.
PD SEP 1
PY 2017
VL 230
BP 108
EP 116
DI 10.1016/j.foodchem.2017.02.118
PG 9
WC Chemistry, Applied; Food Science & Technology; Nutrition & Dietetics
SC Chemistry; Food Science & Technology; Nutrition & Dietetics
GA ET8FA
UT WOS:000400533200014
PM 28407890
DA 2019-07-15
ER

PT J
AU Lee, MY
   Kim, HY
   Lee, DE
   Singh, D
   Yeo, SH
   Baek, SY
   Park, YK
   Lee, CH
AF Lee, Mee Youn
   Kim, Hyang Yeon
   Lee, Da Eun
   Singh, Digar
   Yeo, Soo Hwan
   Baek, Seong Yeol
   Park, Yoo Kyoung
   Lee, Choong Hwan
TI Construing temporal metabolomes for acetous fermentative production of
   Rubus coreanus vinegar and its in vivo nutraceutical effects
SO JOURNAL OF FUNCTIONAL FOODS
LA English
DT Article
DE Metabolomics; Rubus coreanus vinegar; Dietary supplementation; Bone
   health; Rat model
ID AROMA COMPOUNDS; COLON-CANCER; ACETIC-ACID; BONE LOSS; VOLATILE;
   CALCIUM; DIFFERENTIATION; EXPRESSION; EXTRACT; OBESITY
AB The temporal metabolomes associated with Rubus coreanus (RC) vinegar production were delineated using mass spectrometry-based metabolomic analyses with multivariate studies. We observed a clustered pattern of 27 discriminant metabolites: 4 organic acids, 9 sugars and sugar derivatives, 2 alcohol and carboxylic acid, 6 esters, and 6 terpenes. The levels of organic acids and alcohols were steadily decreased throughout fermentation, whereas those of sugars and sugar derivatives, carboxylic acids, esters, and terpenes peaked at 6 days. Further, the in vivo nutraceutical potentials of RC vinegar were examined with its metabolomic implications for bone health in growing rat model. Intriguingly, the plasmatic metabolomes among treated rat groups were observed with lower levels of non-essential amino acids and lysophosphatidylcholines (LysoPCs) coupled with higher levels of fatty acids and bile acids. The plasmatic metabolomes complemented with bone morphometric and clinical parameters suggest the bone health ameliorating effects of RC vinegar. (C) 2017 Elsevier Ltd. All rights reserved.
C1 [Lee, Mee Youn; Kim, Hyang Yeon; Lee, Da Eun; Singh, Digar; Lee, Choong Hwan] Konkuk Univ, Dept Biosci & Biotechnol, 120 Neungdong Ro, Seoul 143701, South Korea.
   [Yeo, Soo Hwan; Baek, Seong Yeol] Rural Dev Adm, Natl Inst Agr Sci, Dept Agrofood Resource, Fermented Food Sci Div, Jeollabuk Do 565851, South Korea.
   [Park, Yoo Kyoung] Kyung Hee Univ, Grad Sch East West Med Sci, Dept Med Nutr, Gyeonggi Do 446791, South Korea.
RP Lee, CH (reprint author), Konkuk Univ, Dept Biosci & Biotechnol, 120 Neungdong Ro, Seoul 143701, South Korea.
EM kkamlice@hanmail.net; festivalkim@naver.com; daeun237@naver.com;
   singhdigar@gmail.com; yeobio@rda.go.kr; dunkbis@korea.kr;
   ypark@khu.ac.kr; chlee123@konkuk.ac.kr
FU Bio-Synergy Research Project of the Ministry of Science, ICT and Future
   Planning through the National Research Foundation of Korea (NRF)
   [NRF-2015M3A9C4075815]; Bio & Medical Technology Development Program of
   the National Research Foundation (NRF) - Korean government (MSIPMOHW)
   [2016M3A9A5923160]; "Cooperative Research Program for Agriculture
   Science & Technology Development" Rural Development Administration,
   Republic of Korea [PJ00982603]
FX This work was supported by the Bio-Synergy Research Project
   (NRF-2015M3A9C4075815) of the Ministry of Science, ICT and Future
   Planning through the National Research Foundation of Korea (NRF), and by
   the Bio & Medical Technology Development Program of the National
   Research Foundation (NRF) funded by the Korean government (MSIP&MOHW)
   (No. 2016M3A9A5923160). This work was also carried out with the support
   of "Cooperative Research Program for Agriculture Science & Technology
   Development (Project No. PJ00982603)" Rural Development Administration,
   Republic of Korea.
CR Akakabe Y, 2006, BIOSCI BIOTECH BIOCH, V70, P2797, DOI 10.1271/bbb.60317
   Alcarde AR, 2014, J I BREWING, V120, P529, DOI 10.1002/jib.165
   Baggio B, 2002, J NEPHROL, V15, P601
   Barrere F, 2006, INT J NANOMED, V1, P317
   Caimari A, 2015, FOOD CHEM, V167, P138, DOI 10.1016/j.foodchem.2014.06.072
   Calamari L, 2016, FOOD CHEM, V192, P477, DOI 10.1016/j.foodchem.2015.06.103
   Chiang JYL, 2013, COMPR PHYSIOL, V3, P1191, DOI 10.1002/cphy.c120023
   Choi MH, 2015, J FUNCT FOODS, V19, P404, DOI 10.1016/j.jff.2015.09.052
   Coletta Jaclyn M, 2010, Rev Obstet Gynecol, V3, P163
   Drobnik W, 2003, J LIPID RES, V44, P754, DOI 10.1194/jlr.M200401-JLR200
   Hajimahmoodi M, 2016, FOOD ANAL METHOD, V9, P3451, DOI 10.1007/s12161-016-0510-x
   Heimerl S, 2014, PLOS ONE, V9, P1
   Ho CW, 2017, FOOD CHEM, V221, P1621, DOI 10.1016/j.foodchem.2016.10.128
   Jang YK, 2015, J MICROBIOL BIOTECHN, V25, P217, DOI 10.4014/jmb.1408.08021
   Jeong MY, 2015, INT J OBESITY, V39, P456, DOI 10.1038/ijo.2014.155
   Jo D, 2013, FOOD SCI BIOTECHNOL, V22, P1559, DOI 10.1007/s10068-013-0251-1
   Jung J, 2009, J SCI FOOD AGR, V89, P970, DOI 10.1002/jsfa.3540
   Kim HW, 2013, FOOD RES INT, V53, P373, DOI 10.1016/j.foodres.2013.05.001
   Kishi M, 1999, BIOSCI BIOTECH BIOCH, V63, P905, DOI 10.1271/bbb.63.905
   Kondo T, 2009, BIOSCI BIOTECH BIOCH, V73, P1837, DOI 10.1271/bbb.90231
   Kondo T, 2009, J AGR FOOD CHEM, V57, P5982, DOI 10.1021/jf900470c
   KRAKAUER JC, 1995, DIABETES, V44, P775, DOI 10.2337/diabetes.44.7.775
   Kwak HB, 2004, BIOCHEM PHARMACOL, V67, P1239, DOI 10.1016/l/bcp.2003.10.032
   Lee J, 2013, J FUNCT FOODS, V5, P1985, DOI 10.1016/j.jff.2013.06.006
   Lee MY, 2016, MOLECULES, V21, DOI 10.3390/molecules21020149
   Lee SY, 2014, FOOD CHEM, V165, P157, DOI 10.1016/j.foodchem.2014.05.089
   Lim HK, 2015, AGING MALE, V18, P124, DOI 10.3109/13685538.2014.949661
   Lokeshkumar B, 2015, BIOMOL THER, V23, P471, DOI 10.4062/biomolther.2015.039
   Isidro ML, 2010, CURR DIABETES REV, V6, P144, DOI 10.2174/157339910791162970
   Ma B, 2013, PLOS ONE, V8, DOI 10.1371/journal.pone.0056580
   Machiels D, 2003, TALANTA, V61, P529, DOI [10.1016/S0039-9140(03)00319-9, 10.1016/S0039-9140(03)00319-3]
   Malowicki SMA, 2008, J AGR FOOD CHEM, V56, P4128, DOI 10.1021/jf073489p
   Mebarek S, 2013, INT J MOL SCI, V14, P5036, DOI 10.3390/ijms14035036
   National Research Council, 2010, GUIDE CARE USE LAB A
   Park S, 2015, MOL CELLS, V38, P587, DOI 10.14348/molcells.2015.0126
   Pernow Y, 2010, BONE, V47, P959, DOI 10.1016/j.bone.2010.08.017
   Scalbert A, 2009, METABOLOMICS, V5, P435, DOI 10.1007/s11306-009-0168-0
   Schlemmer CK, 1999, PROSTAG LEUKOTR ESS, V61, P381, DOI 10.1054/plef.1999.0116
   Silva RO, 2014, FLAVOUR FRAG J, V29, P184, DOI 10.1002/ffj.3195
   Tesfaye W, 2002, TRENDS FOOD SCI TECH, V13, P12, DOI 10.1016/S0924-2244(02)00023-7
   Ubeda C, 2016, FOOD CHEM, V192, P1051, DOI 10.1016/j.foodchem.2015.07.091
   VESSEY DA, 1978, BIOCHEM J, V174, P621, DOI 10.1042/bj1740621
   Yamashita H, 2016, CRIT REV FOOD SCI, V56, pS171, DOI 10.1080/10408398.2015.1045966
   Ziolkowska A, 2016, FOOD CHEM, V213, P714, DOI 10.1016/j.foodchem.2016.06.120
NR 44
TC 1
Z9 1
U1 1
U2 6
PU ELSEVIER SCIENCE BV
PI AMSTERDAM
PA PO BOX 211, 1000 AE AMSTERDAM, NETHERLANDS
SN 1756-4646
J9 J FUNCT FOODS
JI J. Funct. Food.
PD JUL
PY 2017
VL 34
BP 311
EP 318
DI 10.1016/j.jff.2017.04.034
PG 8
WC Food Science & Technology; Nutrition & Dietetics
SC Food Science & Technology; Nutrition & Dietetics
GA EX6WW
UT WOS:000403383800034
DA 2019-07-15
ER

PT J
AU Wu, XF
   Yao, HL
   Cao, XM
   Liu, Q
   Cao, LL
   Mu, DD
   Luo, SZ
   Zheng, Z
   Jiang, ST
   Li, XJ
AF Wu, Xuefeng
   Yao, Hongli
   Cao, Xinmin
   Liu, Qing
   Cao, Lili
   Mu, Dongdong
   Luo, Shuizhong
   Zheng, Zhi
   Jiang, Shaotong
   Li, Xingjiang
TI Production of vinegar from purple sweet potato in a liquid fermentation
   process and investigation of its antioxidant activity
SO 3 BIOTECH
LA English
DT Article
DE Acetobacter pasteurianus; Purple sweet potato vinegar; Anthocyanin
   concentration; Antioxidant activity; Liquid fermentation
ID ANTHOCYANINS; STABILITY; CULTURE; ETHANOL; PROFILE
AB Acetobacter pasteurianus JST-S was screened from solid fermented grains of vinegar in China, identified by molecular analysis, and used for the production of purple sweet potato vinegar using purple sweet potato as the substrate. By orthogonal experiment, maximum total acid concentration (4.26% [v/v]) was achieved under optimized conditions as follows: fermentation time, 3.5 days; ethanol content, 9% v/v; and inoculum size, 8% v/v. During the production of purple potato vinegar, the anthocyanin concentration decreased from 652.07 to 301.73 lg/mL. The antioxidant activity of products, including diphenyl-picryl hydrazide radical-scavenging capacity (above 60%), reducing power (above 0.47), and hydroxyl radical-scavenging capacity (above 46%), showed positive linear regression (P < 0.01), which could be related with the changes in anthocyanin concentration and antioxidant activities at different stages of vinegar fermentation. The acetic acid and other non-phenolic antioxidants in purple sweet potato vinegar may have contributed to the antioxidant activities. Results of these studies may provide a reference for the industrial production of vinegar by liquid fermentation of purple sweet potato.
C1 [Wu, Xuefeng; Yao, Hongli; Cao, Xinmin; Liu, Qing; Cao, Lili; Mu, Dongdong; Luo, Shuizhong; Zheng, Zhi; Jiang, Shaotong; Li, Xingjiang] Hefei Univ Technol, Sch Food Sci & Engn, 193 Tunxi Rd, Hefei 230009, Anhui, Peoples R China.
   [Wu, Xuefeng; Zheng, Zhi; Jiang, Shaotong; Li, Xingjiang] Key Lab Agr Prod Proc Anhui Prov, Hefei, Anhui, Peoples R China.
RP Li, XJ (reprint author), Hefei Univ Technol, Sch Food Sci & Engn, 193 Tunxi Rd, Hefei 230009, Anhui, Peoples R China.; Li, XJ (reprint author), Key Lab Agr Prod Proc Anhui Prov, Hefei, Anhui, Peoples R China.
EM hfut-lixingjiang@hotmail.com
RI Li(李), Xingjiang(兴江)/F-3453-2018
OI Li(李), Xingjiang(兴江)/0000-0002-5455-8240; Jiang,
   Shaotong/0000-0001-8965-3005
FU National Natural Science Foundation of China [31601465]; Anhui Science
   and Technology Project [15CZZ03100]; Projects of Hefei University of
   Technology [JZ2017YYPY0247]
FX This study was supported by National Natural Science Foundation of China
   (31601465), Anhui Science and Technology Project (15CZZ03100), and
   Projects of Hefei University of Technology (JZ2017YYPY0247). The Key
   Laboratory for Agricultural Products Processing of Anhui Province,
   School of Food Science and Engineering, Hefei University of Technology
   are gratefully acknowledged.
CR Blanco P, 2013, J SCI FOOD AGR, V93, P2849, DOI 10.1002/jsfa.6122
   BROSIUS J, 1980, P NATL ACAD SCI-BIOL, V77, P201, DOI 10.1073/pnas.77.1.201
   Budak HN, 2010, J SCI FOOD AGR, V90, P2021, DOI 10.1002/jsfa.4047
   Cai Z, 2016, FOOD CHEM, V197, P266, DOI 10.1016/j.foodchem.2015.10.110
   Chun JE, 2014, FOOD SCI BIOTECHNOL, V23, P1145, DOI 10.1007/s10068-014-0156-7
   Cowan ST, 1934, BERGEYS MANUAL DETER
   Davalos A, 2005, FOOD CHEM, V93, P325, DOI 10.1016/j.foodchem.2004.09.030
   Diaz JT, 2014, IND CROP PROD, V62, P53, DOI 10.1016/j.indcrop.2014.07.032
   Diba F, 2015, ADV MICROBIOL, V5, P291, DOI DOI 10.4236/aim.2015.55028
   Du XJ, 2013, INT J BIOL MACROMOL, V62, P691, DOI 10.1016/j.ijbiomac.2013.10.016
   Fan GJ, 2008, LWT-FOOD SCI TECHNOL, V41, P1412, DOI 10.1016/j.lwt.2007.09.003
   Fukui K, 2015, J JPN SOC FOOD SCI, V62, P69, DOI 10.3136/nskkk.62.69
   Harakotr B, 2014, FOOD CHEM, V164, P510, DOI 10.1016/j.foodchem.2014.05.069
   Hu QP, 2011, J AGR FOOD CHEM, V59, P2026, DOI 10.1021/jf104149q
   Jiao YZ, 2012, INT J FOOD ENG, V8, DOI 10.1515/1556-3758.2296
   Kano N, 2005, BIOSCI BIOTECH BIOCH, V69, P979, DOI 10.1271/bbb.69.979
   Kirca A, 2003, FOOD CHEM, V81, P583, DOI 10.1016/S0308-8146(02)00500-9
   Morata A, 2006, INT J FOOD MICROBIOL, V106, P123, DOI 10.1016/j.ijfoodmicro.2005.05.019
   Naziroglu M, 2014, J MEMBRANE BIOL, V247, P667, DOI 10.1007/s00232-014-9685-5
   Pan LJ, 2008, EXPT DESIGN DATA PRO, P100
   Pretorius IS, 2000, YEAST, V16, P675, DOI 10.1002/1097-0061(20000615)16:8<675::AID-YEA585>3.0.CO;2-B
   Qi ZL, 2014, BIOTECHNOL BIOPROC E, V19, P289, DOI 10.1007/s12257-013-0727-0
   Sakanaka S, 2008, FOOD CHEM, V107, P739, DOI 10.1016/j.foodchem.2007.08.080
   Sakurai K, 2012, J BIOSCI BIOENG, V113, P343, DOI 10.1016/j.jbiosc.2011.11.005
   Sambrook J, 1982, LAB MANUAL, P545
   Song S, 2015, J FOOD ENG TECHNOL, V4, P17
   Sun M, 2015, FOOD NUTR RES, V59, P1
   Terahara N, 2003, J AGR FOOD CHEM, V51, P2539, DOI 10.1021/jf026146u
   TSUDA T, 1994, J AGR FOOD CHEM, V42, P2407, DOI 10.1021/jf00047a009
   Verzelloni E, 2007, FOOD CHEM, V105, P564, DOI 10.1016/j.foodchem.2007.04.014
   Wang J, 2006, EXPT DESIGN APPL SPS, P87
   WEISBURG WG, 1991, J BACTERIOL, V173, P697, DOI 10.1128/jb.173.2.697-703.1991
   Wu XF, 2011, J IND MICROBIOL BIOT, V38, P565, DOI 10.1007/s10295-010-0804-8
   Xia XL, 2015, EUR FOOD RES TECHNOL, V241, P479, DOI 10.1007/s00217-015-2477-z
   Xu JT, 2015, FOOD CHEM, V186, P90, DOI 10.1016/j.foodchem.2014.08.123
   Xu QP, 2007, FOOD CHEM, V102, P841, DOI 10.1016/j.foodchem.2006.06.013
   Yamada Y, 1999, J GEN APPL MICROBIOL, V45, P23, DOI 10.2323/jgam.45.23
   Zhang SQ, 2001, MICROBIOL CHINA, V28, P86
   Zhang X, 2016, J AGR FOOD CHEM, V64, P2582, DOI 10.1021/acs.jafc.6b00586
NR 39
TC 1
Z9 1
U1 4
U2 31
PU SPRINGER HEIDELBERG
PI HEIDELBERG
PA TIERGARTENSTRASSE 17, D-69121 HEIDELBERG, GERMANY
SN 2190-572X
EI 2190-5738
J9 3 BIOTECH
JI 3 Biotech
PD SEP 13
PY 2017
VL 7
AR 308
DI 10.1007/s13205-017-0939-7
PG 10
WC Biotechnology & Applied Microbiology
SC Biotechnology & Applied Microbiology
GA FG5KT
UT WOS:000410355800001
PM 28955605
OA Green Published
DA 2019-07-15
ER

PT J
AU Chung, N
   Jo, Y
   Joe, MH
   Jeong, MH
   Jeong, YJ
   Kwon, JH
AF Chung, Namhyeok
   Jo, Yunhee
   Joe, Min-Ho
   Jeong, Min-Hee
   Jeong, Yong-Jin
   Kwon, Joong-Ho
TI Rice vinegars of different origins: discriminative characteristics based
   on solid-phase microextraction and gas chromatography with mass
   spectrometry, an electronic nose, electronic tongue and sensory
   evaluation
SO JOURNAL OF THE INSTITUTE OF BREWING
LA English
DT Article
DE rice vinegar; SPME; GC-MS; electronic nose; electronic tongue; principal
   component analysis
ID CHINESE VINEGARS; QUANTITATIVE-ANALYSIS; CLASSIFICATION
AB Eight kinds of commercial rice vinegars from Korea, China and Japan were selected to evaluate their flavour-related discriminative characteristics based on solid-phase microextraction and gas chromatography with mass spectrometry (SPME/GC-MS), an electronic nose (e-nose), electronic tongue (e-tongue) and subjective sensory evaluation. Principal component analysis patterns based on SPME/GC-MS provided a clear categorical discrimination among the vinegars of three origins. The distribution patterns of the samples were similar between SPME/GC-MS and e-nose analyses and Korean vinegars were clearly discriminated. A high correlation coefficient was determined between SPME/GC-MS and e-nose on acetaldehyde (0.948) and diacetyl (0.970). e-Tongue-based principal component analysis patterns were subdivided into three regions according to the origin, and Chinese vinegars were clearly discriminated. Sensory panelists recorded origin-specific scores on flavours for all the samples. In conclusion, SPME/GC-MS, e-nose and e-tongue analyses may be useful for discrimination of flavour profiles of rice vinegars of different producer origin. Copyright (C) 2017 The Institute of Brewing & Distilling
C1 [Chung, Namhyeok; Jo, Yunhee; Kwon, Joong-Ho] Kyungpook Natl Univ, Sch Food Sci & Biotechnol, Daegu 41566, South Korea.
   [Joe, Min-Ho] Korea Atom Energy Res Inst, Adv Radiat Technol Inst, Jeongeup 56212, South Korea.
   [Jeong, Min-Hee] Natl Agr Prod Qual, Expt Res Inst, Gimcheon 39660, South Korea.
   [Jeong, Yong-Jin] Keimyung Univ, Dept Food Sci & Technol, Daegu 42601, South Korea.
RP Kwon, JH (reprint author), Kyungpook Natl Univ, Sch Food Sci & Biotechnol, Daegu 41566, South Korea.
EM jhkwon@knu.ac.kr
FU High Value-added Food Technology Development Program, Ministry of
   Agriculture, Food and Rural Affairs [314072-03-1-SB010]
FX This research was supported by the High Value-added Food Technology
   Development Program, Ministry of Agriculture, Food and Rural Affairs
   (no. 314072-03-1-SB010).
CR Allen Ray A., 1982, SAS USERS GUIDE STAT, P119
   Apetrei C, 2010, ANAL CHIM ACTA, V663, P91, DOI 10.1016/j.aca.2010.01.034
   Banerjee R, 2012, J FOOD ENG, V110, P356, DOI 10.1016/j.jfoodeng.2011.12.037
   Bauer K., 2008, COMMON FRAGRANCE FLA, P125
   Buratti S, 2004, ANAL CHIM ACTA, V525, P133, DOI 10.1016/j.aca.2004.07.062
   Chung Nam hyeok, 2015, [Journal of the Korean Society of Food Science and Nutrition, 한국식품영양과학회지], V44, P1799
   Cirlini M, 2011, FOOD CHEM, V124, P1678, DOI 10.1016/j.foodchem.2010.07.065
   Clark TJ, 1997, J AGR FOOD CHEM, V45, P844, DOI 10.1021/jf960522r
   Deisingh AK, 2004, INT J FOOD SCI TECH, V39, P587, DOI 10.1111/j.1365-2621.2004.00821.x
   Garcia-Garcia Isidoro, 2009, P97, DOI 10.1007/978-88-470-0866-3_6
   Giordano L, 2003, J CHROMATOGR A, V1017, P141, DOI 10.1016/j.chroma.2003.08.029
   KATO H, 1989, ACS SYM SER, V388, P158
   Kirbalar S.., 2001, TURK J ENG ENV SCI, V25, P569
   Rong L, 2000, SENSOR ACTUAT B-CHEM, V66, P246, DOI 10.1016/S0925-4005(00)00378-6
   Saevels S, 2004, POSTHARVEST BIOL TEC, V31, P9, DOI 10.1016/S0925-5214(03)00129-7
   Sim K. S., 1984, FOOD SCI IND, V17, P51
   Song NE, 2016, BRAZ J MICROBIOL, V47, P452, DOI 10.1016/j.bjm.2016.01.016
   SPSS Inc, 2013, SPSS BAS VERS 17 WIN, P332
   Tesfaye W, 2004, ANAL CHIM ACTA, V513, P239, DOI 10.1016/j.aca.2003.11.079
   Vallone S, 2012, JOVE-J VIS EXP, V61, P3821
   Wang AL, 2012, FLAVOUR FRAG J, V27, P47, DOI 10.1002/ffj.2079
   Xiao ZB, 2011, J FOOD SCI, V76, pC1125, DOI 10.1111/j.1750-3841.2011.02356.x
   Yoon H. N., 1998, KOREAN J FOOD SCI TE, V30, P299
   Zhang QY, 2008, SENSOR ACTUAT B-CHEM, V128, P586, DOI 10.1016/j.snb.2007.07.058
   Zhang QY, 2006, SENSOR ACTUAT B-CHEM, V119, P538, DOI 10.1016/j.snb.2006.01.007
NR 25
TC 3
Z9 3
U1 3
U2 25
PU INST BREWING
PI LONDON
PA 33 CLARGES STREET, LONDON W1Y 8EE, ENGLAND
SN 0046-9750
EI 2050-0416
J9 J I BREWING
JI J. Inst. Brew.
PY 2017
VL 123
IS 1
BP 159
EP 166
DI 10.1002/jib.406
PG 8
WC Food Science & Technology
SC Food Science & Technology
GA ES2AW
UT WOS:000399329100021
DA 2019-07-15
ER
