# Supplementary material for: Knowledge Domain and Emerging Trends in Vinegar Research: A Bibliometric Review of the Literature from WoSCC
Source: Foods. 2020 Feb 10;9(2):166. doi: 10.3390/foods9020166 (PMC7074530; doi:10.3390/foods9020166)
Supplement: Supplementary file 1 [file foods-09-00166-s001.zip › Supplementary files/Supplementary Material/WoSCC dataset for CiteSpace/data/download2017_13x5unique.txt]

PT J
AU Kim, HY
   Hwang, SH
   Lee, JH
AF Kim, Hye-yeon
   Hwang, Se-hee
   Lee, Jin-hee
TI Effect of fermented vinegar on the reduction in trimethylamine in konjac
   glucomannan gel
SO APPLIED BIOLOGICAL CHEMISTRY
LA English
DT Article
DE Fermented vinegar; Fish-like off odor; Konjac glucomannan;
   Trimethylamine
ID CHROMATOGRAPHY-MASS-SPECTROMETRY; SOLID-PHASE MICROEXTRACTION; VOLATILE
   COMPOUNDS; GC-MS; HEADSPACE GAS; FISH; TEMPERATURE; OXIDATION;
   MECHANISM; GELATION
AB Konjac glucomannan (KGM) is one of the nondigestible dietary polysaccharides. Hydration of KGM at elevated temperature in the presence of calcium hydroxide affects the aggregation of KGM, making a konjac glucomannan gel formation that has a fish-like off odor. Trimethylamine (TMA) in konjac glucomannan gel has been investigated by solid-phase microextraction and analyzed by GC-MS. A fish-like off odor generated in the process of gelation has been remarkably reduced by treatment of the gel formation with fermented vinegar in which acetic acid concentration-treated group was over 1% (v/v), soaking time, for 10 min. Together with the instrumental analysis, a fish-like off odor generated from the same treatment was also analyzed by sensory evaluation. Acetic acid treatment at a concentration of over 1% (v/v) resulted in significant decrease in the fish-like off odor (p < 0.05) supporting the action mechanism of acetic acid as a proton donor for the reaction with TMA. Correlation between TMA content by GC-MS analysis and fish-like off odor by sensory evaluation was statistically significant by ANOVA, Duncan's multiple range test, operated by SPSS program (R-2 = 0.9848, p < 0.05).
C1 [Kim, Hye-yeon; Lee, Jin-hee] CHA Univ, Dept Food Sci & Biotechnol, 335 Pangyo Ro, Seongnam 13488, Gyeonggi Do, South Korea.
   [Hwang, Se-hee] Chung Ang Univ, Coll Pharm, 84 Heukseok Ro, Seoul 06974, South Korea.
RP Lee, JH (reprint author), CHA Univ, Dept Food Sci & Biotechnol, 335 Pangyo Ro, Seongnam 13488, Gyeonggi Do, South Korea.
EM jhlee81@cha.ac.kr
FU Korea Institute of Planning and Evaluation for Technology in Food,
   Agriculture, Forestry and Fisheries (IPET) through High Value-added Food
   Technology Development Project - Ministry of Agriculture, Food and Rural
   Affairs (MAFRA) [315066031SB010]
FX This study was supported by Korea Institute of Planning and Evaluation
   for Technology in Food, Agriculture, Forestry and Fisheries (IPET)
   through High Value-added Food Technology Development Project, funded by
   Ministry of Agriculture, Food and Rural Affairs (MAFRA)
   (315066031SB010).
CR Bianchi F, 2007, FOOD CHEM, V100, P1049, DOI 10.1016/j.foodchem.2005.09.089
   Bir D, 2002, J CHROMATOGR SCI, V40, P337, DOI 10.1093/chromsci/40.6.337
   Chua M, 2010, J ETHNOPHARMACOL, V128, P268, DOI 10.1016/j.jep.2010.01.021
   Colina-Coca C, 2013, TALANTA, V103, P137, DOI 10.1016/j.talanta.2012.10.022
   Dave V, 1997, J ENVIRON POLYM DEGR, V5, P237
   Dehaut A, 2016, J SCI FOOD AGR, V96, P3787, DOI 10.1002/jsfa.7570
   Ganeko N, 2008, J FOOD SCI, V73, pS83, DOI 10.1111/j.1750-3841.2007.00608.x
   Iglesias J, 2008, J CHROMATOGR A, V1192, P9, DOI 10.1016/j.chroma.2008.03.028
   Iglesias J, 2007, J CHROMATOGR A, V1163, P277, DOI 10.1016/j.chroma.2007.06.036
   Jang M-K, 2009, J LIFE SCI, V19, P1284
   Jo D, 2013, FOOD SCI BIOTECHNOL, V22, P1559, DOI 10.1007/s10068-013-0251-1
   Jorgensen LV, 2001, J AGR FOOD CHEM, V49, P2376, DOI 10.1021/jf0009908
   Jung BM, 2004, KOREAN J FOOD SCI TE, V36, P574
   Kim KH, 2006, ANAL SCI TECHNOL, V19, P96
   Kimura T, 1997, J JPN SOC FOOD SCI, V44, P552
   Kunio Shiraishi, 1982, J JPN SOC FOOD SCI, V29, P340
   Lee SK, 1995, KOREAN PROF ENG ASS, V28, P5
   Lee Y. E., 1982, Korean Journal of Food Science and Technology, V14, P6
   Luo XG, 2013, FOOD HYDROCOLLOID, V30, P92, DOI 10.1016/j.foodhyd.2012.05.012
   MAEKAJI K, 1974, AGR BIOL CHEM TOKYO, V38, P315, DOI 10.1080/00021369.1974.10861161
   Michihata T, 2002, BIOSCI BIOTECH BIOCH, V66, P2251, DOI 10.1271/bbb.66.2251
   Mills GA, 1999, J CHROMATOGR B, V723, P281, DOI 10.1016/S0378-4347(98)00542-8
   Ryu S-K, 2002, J GINSENG RES, V26, P206
   Sachiko Noguchi, 2003, J INTEGR STUDY DIET, V14, P207
   Teramoto A, 2000, J FOOD SCI, V65, P491, DOI 10.1111/j.1365-2621.2000.tb16034.x
   Torikai K, 2004, FOOD CHEM TOXICOL, V42, P1409, DOI 10.1016/j.fct.2004.04.002
   Wzorek B, 2010, J BREATH RES, V4, DOI 10.1088/1752-7155/4/2/026002
   Yongxia Xu, 2016, International Journal of Food Properties, V19, P196, DOI 10.1080/10942912.2015.1022260
   Yoon H. N., 1998, KOREAN J FOOD SCI TE, V30, P299
NR 29
TC 2
Z9 2
U1 0
U2 0
PU KOREAN SOC  APPLIED BIOLOGICAL CHEMISTRY
PI KANGNAM-GU
PA RM 803,  KOREA SCIENCE & TECHNOLOGY CENTER, 635-4 YEOGSAM-DONG,
   KANGNAM-GU, SEOUL 135-703, SOUTH KOREA
SN 2468-0834
EI 2468-0842
J9 APPL BIOL CHEM
JI Appl. Biol. Chem.
PD JUN
PY 2017
VL 60
IS 3
BP 281
EP 285
DI 10.1007/s13765-017-0280-1
PG 5
WC Food Science & Technology
SC Food Science & Technology
GA EX9JD
UT WOS:000403573200008
OA DOAJ Gold
DA 2019-07-15
ER

PT J
AU Davies, CV
   Gerard, LM
   Ferreyra, MM
   Schvab, MD
   Solda, CA
AF Veronica Davies, Cristina
   Mabel Gerard, Liliana
   Mercedes Ferreyra, Maria
   del Carmen Schvab, Maria
   Alejandra Solda, Carina
TI Bioactive compounds and antioxidant activity analysis during orange
   vinegar production
SO FOOD SCIENCE AND TECHNOLOGY
LA English
DT Article
DE orange vinegar; antioxidant activity; bioactive compounds
ID WINE VINEGAR; RELATIVE CONTRIBUTIONS; PHENOLIC-COMPOUNDS; FRUIT JUICES;
   OAK CHIPS; STORAGE; ACETIFICATION; POLYPHENOLS; OXIDATION; CAPACITY
AB Citrus fruits are significant sources of bioactive compounds, such as ascorbic acid, polyphenols and carotenoids, due to their antioxidant properties important for human nutrition. In addition, since oranges possess high sugar content (8-15%), making vinegars from alcoholic orange substrates, with functional characteristics is a possible development of novel products. The aim of this research work was to analyze changes in ascorbic acid, total phenolics, total carotenoids and antioxidant activity during orange vinegar processing. In order to analyze the influence of acetification and aging in these characteristics, samples were taken in three stages: orange alcoholic substrate for acetification (SNA), young orange vinegar or recently obtained (Vn0) and orange vinegar after six month-aging in bottles (Vn6). Statistically significant differences (p < 0.05) were found among bioactive compounds concentrations; antioxidant activity decreased along the process, but total phenolics and carotenoids remained constant during aging period (Vn0-Vn6). The highest reduction was recorded during the acetification stage, possibly due to components oxidation caused by continuous air flow to the system. A higher contribution (p < 0.05) to antioxidant activity was associated to ascorbic acid and phenolic compounds concentration.
C1 [Veronica Davies, Cristina; Mabel Gerard, Liliana; Mercedes Ferreyra, Maria; del Carmen Schvab, Maria; Alejandra Solda, Carina] UNER, Fac Ciencias Alimentac, Entre Rios, Argentina.
RP Davies, CV (reprint author), UNER, Fac Ciencias Alimentac, Entre Rios, Argentina.
EM daviesc@fcal.uner.edu.ar
FU Secretaria de Ciencia y Tecnica, Universidad Nacional de Entre Rios
   (Argentina)
FX This work was funded by Secretaria de Ciencia y Tecnica, Universidad
   Nacional de Entre Rios (Argentina). The authors would like to thank Lic.
   Alicia Noceti for language assistance.
CR Alonso AM, 2004, FOOD RES INT, V37, P715, DOI 10.1016/j.foodres.2004.03.007
   Andlauer W, 2000, J AGR FOOD CHEM, V48, P3533, DOI 10.1021/jf000010j
   Arena E, 2001, FOOD CHEM, V74, P423, DOI 10.1016/S0308-8146(01)00125-X
   Bernardi J., 2014, CITRUS MOL PHYLOGENY
   BRAND-WILLIAMS W, 1995, FOOD SCI TECHNOL-LEB, V28, P25
   Bruchmann E. E., 1980, BIOQUIMICA TECNICA Q
   Carvalho C. P. Passaro, 2012, CITRICOS CULTIVO POS, P307
   Casale M, 2006, ANAL CHIM ACTA, V557, P360, DOI 10.1016/j.aca.2005.10.063
   Cerezo AB, 2014, J AGR FOOD CHEM, V62, P4369, DOI 10.1021/jf500654d
   Cerezo AB, 2010, FOOD RES INT, V43, P1577, DOI 10.1016/j.foodres.2010.03.006
   Chen T., 2013, ACETIC ACID BACT, V2, P31
   Connor AM, 2002, J AGR FOOD CHEM, V50, P893, DOI 10.1021/jf011212y
   Damodaran S, 2010, FENNEMA QUIMICA ALIM
   Davalos A, 2005, FOOD CHEM, V93, P325, DOI 10.1016/j.foodchem.2004.09.030
   Davies C. V., 2015, THESIS
   de Ory I, 2002, J FOOD ENG, V52, P31, DOI 10.1016/S0260-8774(01)00082-6
   Deng GF, 2013, J FUNCT FOODS, V5, P260, DOI 10.1016/j.jff.2012.10.015
   Escobedo-Avellaneda Z, 2014, J FUNCT FOODS, V6, P470, DOI 10.1016/j.jff.2013.11.013
   Ferreyra M., 2006, THESIS
   Ferreyra M. M., 2009, CIENCIA DOCENCIA TEC, V39, P143
   Garcia-Garcia Isidoro, 2009, P97, DOI 10.1007/978-88-470-0866-3_6
   Gardner PT, 2000, FOOD CHEM, V68, P471, DOI 10.1016/S0308-8146(99)00225-3
   Garrido-Vidal D, 2003, BIOTECHNOL PROGR, V19, P1468, DOI 10.1021/bp034055r
   Gerard L. M., 2015, THESIS
   Gorinstein S, 2006, ACTA CHROMATOGR, V17, P108
   Guerrero E. Duran, 2011, ACCELERATED AGING SH, P254
   Hours RA, 2005, CIEN DOCENC TECNOL, V31, P219
   Kelebek H, 2009, MICROCHEM J, V91, P187, DOI 10.1016/j.microc.2008.10.008
   Lee CY, 2013, J FUNCT FOODS, V5, P524, DOI 10.1016/j.jff.2012.10.018
   Liu X., 2014, CHINA NEW TECHNOLOGI, P51
   Miller NJ, 1997, FOOD CHEM, V60, P331, DOI 10.1016/S0308-8146(96)00339-1
   Morales ML, 2004, FOOD CHEM, V88, P305, DOI 10.1016/j.foodchem.2004.04.004
   Palacios V, 2002, J AGR FOOD CHEM, V50, P4221, DOI 10.1021/jf020093z
   Pellegrini N, 2003, J NUTR, V133, P2812
   Pino M. A. Llabe, 2008, THESIS
   Re R, 1999, FREE RADICAL BIO MED, V26, P1231, DOI 10.1016/S0891-5849(98)00315-3
   RiceEvans CA, 1997, TRENDS PLANT SCI, V2, P152, DOI 10.1016/S1360-1385(97)01018-2
   RODRIGUEZ M, 1991, J FOOD SCI, V56, P475, DOI 10.1111/j.1365-2621.1991.tb05307.x
   Sakanaka S, 2008, FOOD CHEM, V107, P739, DOI 10.1016/j.foodchem.2007.08.080
   Sanchez-Moreno C, 2002, FOOD SCI TECHNOL INT, V8, P121, DOI [10.1177/1082013202008003770, 10.1106/108201302026770]
   Saura-Calixto F, 1998, J AGR FOOD CHEM, V46, P4303, DOI 10.1021/jf9803841
   Sdiri S., 2014, CITRUS MOL PHYLOGENY, P73
   Tesfaye W, 2002, TRENDS FOOD SCI TECH, V13, P12, DOI 10.1016/S0924-2244(02)00023-7
   Tesfaye W, 2004, ANAL CHIM ACTA, V513, P239, DOI 10.1016/j.aca.2003.11.079
   Verzelloni E, 2007, FOOD CHEM, V105, P564, DOI 10.1016/j.foodchem.2007.04.014
   Zapata L. M., 2014, THESIS
   Zhao YP, 2002, FOOD CHEM, V77, P209, DOI 10.1016/S0308-8146(01)00339-9
NR 47
TC 1
Z9 2
U1 2
U2 14
PU SOC BRASILEIRA CIENCIA TECNOLOGIA ALIMENTOS
PI CAMPINAS
PA AV BRASIL 2880, CAXIA POSTAL 271 CEP 13001-970, CAMPINAS, SAO PAULO
   00000, BRAZIL
SN 0101-2061
EI 1678-457X
J9 FOOD SCI TECH-BRAZIL
JI Food Sci. Technol.
PD JUL-SEP
PY 2017
VL 37
IS 3
BP 449
EP 455
DI 10.1590/1678-457X.20816
PG 7
WC Food Science & Technology
SC Food Science & Technology
GA FI2XK
UT WOS:000411814900017
OA DOAJ Gold
DA 2019-07-15
ER

PT J
AU Song, WQ
   Wang, XQ
   Qi, Y
   Meng, J
   Hu, XG
   Wang, SM
   Liang, SW
AF Song, W. Q.
   Wang, X. Q.
   Qi, Y.
   Meng, J.
   Hu, X. G.
   Wang, S. M.
   Liang, S. W.
TI Analgesic effect of vinegar-processed myrrh and the processing
   technology research
SO BULGARIAN CHEMICAL COMMUNICATIONS
LA English
DT Article
DE myrrh; processing technology; orthogonal test; analgesic effect
AB The aim of the experiment was to optimize the processing technology of myrrh by orthogonal test, and to make a preliminary pharmacological study on the difference of analgesic effect before and after the processing of myrrh. The method is based on beta-elemene, volatile content and extract oil as the evaluation index, the stir frying temperature, heating time and heating time after the vinegar processed were investigated, the best vinegar processing of myrrh was optimized by testing the comprehensive score of orthogonal optimization, analgesic experiment was performed with the writhing, To investigate whether the analgesic effect were increased after the myrrh processed. Our result is the effect of frying temperature was statistically significant, the best processing of vinegar is preferred to take the net amount of raw myrrh in hot pot, heat gently fry to smoke, 6min, surface micro melting, uniform spraying 5% vinegar, then heated 2min and stir fry until surface light, quickly remove, stand open and cool (every 100kg myrrh, vinegar 5kg), myrrh and vinegar-processed myrrh have analgesic effect, enhance the analgesic effect of vinegar processing, with statistical significance. We can determine the processing parameters of vinegar - processed myrrh, and make it clear that the analgesic effect of vinegar-processed myrrh will be enhanced.
C1 [Song, W. Q.; Wang, X. Q.; Qi, Y.; Meng, J.; Hu, X. G.; Wang, S. M.; Liang, S. W.] Guangdong Pharmaceut Univ, Coll Tradit Chinese Med, Guangzhou 510006, Guangdong, Peoples R China.
   [Song, W. Q.; Qi, Y.; Wang, S. M.; Liang, S. W.] Key Lab Digital Qual Evaluat Chinese Mat Med, Guangzhou 510006, Guangdong, Peoples R China.
   [Song, W. Q.; Qi, Y.; Meng, J.; Wang, S. M.; Liang, S. W.] Engn & Technol Ctr Chinese Mat Med Qual Univ Guan, Guangzhou 510006, Guangdong, Peoples R China.
   [Song, W. Q.; Qi, Y.; Meng, J.; Wang, S. M.; Liang, S. W.] Engn & Technol Ctr Chinese Mat Med Qual Guangdong, Guangzhou 510006, Guangdong, Peoples R China.
RP Liang, SW (reprint author), Guangdong Pharmaceut Univ, Coll Tradit Chinese Med, Guangzhou 510006, Guangdong, Peoples R China.; Liang, SW (reprint author), Key Lab Digital Qual Evaluat Chinese Mat Med, Guangzhou 510006, Guangdong, Peoples R China.; Liang, SW (reprint author), Engn & Technol Ctr Chinese Mat Med Qual Univ Guan, Guangzhou 510006, Guangdong, Peoples R China.; Liang, SW (reprint author), Engn & Technol Ctr Chinese Mat Med Qual Guangdong, Guangzhou 510006, Guangdong, Peoples R China.
EM swliang371@126.com
CR Chen W.H., 2010, FORMULATION TECHNOLO, V7, P45
   Chinese Pharmacopoeia Commission, 2010, PHARM PEOPL REP CHIN
   Hou R.Q., 1997, J SHENYANG PHARM U, V14, P157
   Jiao N.F., 2001, SHANDONG J TRADIT CH, V20, P531
   Li W.H., 2003, JILIN J TRADITIONAL, V23, P45
   Ruan T.B., 1995, J CHINESE MAT MED, V20, P466
   Sun Y.Q., 2001, TRADITIONAL CHINESE, V24, P566
   赵金凤, 2011, [中国药房, China Pharmacy], V22, P661
NR 8
TC 0
Z9 0
U1 0
U2 0
PU BULGARIAN ACAD SCIENCE
PI SOFIA
PA CENTRAL LIBRARY 7 NOEMVRI NO 1, SOFIA, 00000, BULGARIA
SN 0324-1130
J9 BULG CHEM COMMUN
JI Bulg. Chem. Commun.
PY 2017
VL 49
SI H
BP 150
EP 154
PG 5
WC Chemistry, Multidisciplinary
SC Chemistry
GA FO3IO
UT WOS:000416721700027
DA 2019-07-15
ER

PT J
AU Mohamad, NE
   Yeap, SK
   Ky, H
   Ho, WY
   Boo, SY
   Chua, J
   Beh, BK
   Sharifuddin, SA
   Long, K
   Alitheen, NB
AF Mohamad, Nurul Elyani
   Yeap, Swee Keong
   Huynh Ky
   Ho, Wan Yong
   Boo, Sook Yee
   Chua, Joelle
   Beh, Boon-Kee
   Sharifuddin, Shaiful Adzni
   Long, Kamariah
   Alitheen, Noorjahan Banu
TI Dietary coconut water vinegar for improvement of obesity-associated
   inflammation in high-fat-diet-treated mice
SO FOOD & NUTRITION RESEARCH
LA English
DT Article
DE Coconut water vinegar; SREBP1; adiponectin; inflammation; gut microbiota
ID OXIDATIVE STRESS; INSULIN-RESISTANCE; LIPID-METABOLISM; DIABETIC-RATS;
   GALLIC ACID; ANTIOBESITY; NUCIFERA; ADIPONECTIN; PARAMETERS; DISEASE
AB Obesity has become a serious health problem worldwide. Various types of healthy food, including vinegar, have been proposed to manage obesity. However, different types of vinegar may have different bioactivities. This study was performed to evaluate the anti-obesity and anti-inflammatory effects of coconut water vinegar on high-fat-diet (HFD)-induced obese mice. Changes in the gut microbiota of the mice were also evaluated. To induce obesity, C57/BL mice were continuously fed an HFD for 33 weeks. Coconut water vinegar (0.08 and 2 ml/kg body weight) was fed to the obese mice from early in week 24 to the end of week 33. Changes in the body weight, fat-pad weight, serum lipid profile, expression of adipogenesis-related genes and adipokines in the fat pad, expression of inflammatory-related genes, and nitric oxide levels in the livers of the untreated and coconut water vinegar-treated mice were evaluated. Faecal samples from the untreated and coconut water vinegar-treated mice (2 ml/kg body weight) were subjected to 16S metagenomic analysis to compare their gut microbiota. The oral intake of coconut water vinegar significantly (p < 0.05) reduced the body weight, fat-pad weight, and serum lipid profile of the HFD-induced obese mice in a dose-dependent manner. We also observed up-regulation of adiponectin and down-regulation of sterol regulatory element-binding protein-1, retinol-binding protein-4, and resistin expression. The coconut water vinegar also reduced HFD-induced inflammation by down-regulating nuclear factor-kappa B and inducible nitric oxide synthase expression, which consequently reduced the nitric oxide level in the liver. Alterations in the gut microbiota due to an increase in the populations of the Bacteroides and Akkermansia genera by the coconut water vinegar may have helped to overcome the obesity and inflammation caused by the HFD. These results provide valuable insights into coconut water vinegar as a potential food ingredient with anti-obesity and anti-inflammatory effects.
C1 [Mohamad, Nurul Elyani; Alitheen, Noorjahan Banu] MARDI, Fac Biotechnol & Biomol Sci, Dept Cell & Mol Biol, Serdang, Malaysia.
   [Yeap, Swee Keong] Xiamen Univ Malaysia, China ASEAN Coll Marine Sci, Sepang, Malaysia.
   [Huynh Ky] Can Tho Univ, Coll Agr & Appl Biol, Dept Agr Genet & Breeding, Can Tho City, Vietnam.
   [Ho, Wan Yong] Univ Nottingham Malaysia Campus, Sch Biomed Sci, Semenyih, Malaysia.
   [Boo, Sook Yee] Sci Vis Sdn Bhd, Shah Alam, Malaysia.
   [Chua, Joelle] BioEasy Sdn Bhd, Shah Alam, Malaysia.
   [Beh, Boon-Kee] Univ Putra Malaysia, Inst Biosci, Serdang, Malaysia.
   [Beh, Boon-Kee; Sharifuddin, Shaiful Adzni; Long, Kamariah] MARDI, Biotechnol Res Ctr, Serdang 43400, Selangor, Malaysia.
RP Long, K (reprint author), MARDI, Biotechnol Res Ctr, Serdang 43400, Selangor, Malaysia.; Alitheen, NB (reprint author), Univ Putra Malaysia, Dept Cell & Mol Biol, Fac Biotechnol & Biomol Sci, Serdang 43400, Selangor, Malaysia.
EM amai@mardi.gov.my; noorjahan@upm.edu.my
RI Ho, Wan Yong/I-1050-2016
OI Ho, Wan Yong/0000-0001-5768-0738
FU Malaysian Agricultural Research and Development Institute (MARDI)
   Development [21003001250001D]
FX This work was supported by Malaysian Agricultural Research and
   Development Institute (MARDI) Development Funding [Grant number:
   21003001250001D].
CR Ahn TG, 2013, BIOCHEM PHARMACOL, V85, P1525, DOI 10.1016/j.bcp.2013.02.020
   Bhagya D, 2012, ASIAN PAC J TROP MED, V5, P270, DOI 10.1016/S1995-7645(12)60038-8
   Ceddia RB, 2005, DIABETOLOGIA, V48, P132, DOI 10.1007/s00125-004-1609-y
   Chang WC, 2015, NUTRIENTS, V7, P9946, DOI 10.3390/nu7125514
   de Luca C, 2008, FEBS LETT, V582, P97, DOI 10.1016/j.febslet.2007.11.057
   EBNER H, 1996, BIOTECHNOLOGY, V6, P381
   Furukawa S, 2004, J CLIN INVEST, V114, P1752, DOI [10.1172/JCI200421625, 10.1172/JCI20042162S]
   Greenberg AS, 2006, AM J CLIN NUTR, V83, P4615
   Hsu CL, 2007, BRIT J NUTR, V98, P727, DOI 10.1017/S000711450774686X
   Imaga NA, 2016, FASEB J, V30
   Johnson L, 2008, AM J CLIN NUTR, V87, P846
   Kim JH, 2016, FOOD NUTR RES, V60, DOI 10.3402/fnr.v60.30428
   Kim J, 2013, MOL NUTR FOOD RES, V57, P1886, DOI 10.1002/mnfr.201200700
   Kim KA, 2012, PLOS ONE, V7, DOI 10.1371/journal.pone.0047713
   Klindworth A, 2013, NUCLEIC ACIDS RES, V41, DOI 10.1093/nar/gks808
   Kondo T, 2009, BIOSCI BIOTECH BIOCH, V73, P1837, DOI 10.1271/bbb.90231
   Kotani K, 2004, J CLIN INVEST, V114, P1666, DOI 10.1172/JCI200421341
   Kotnik P, 2011, EUR J ENDOCRINOL, V165, P703, DOI 10.1530/EJE-11-0431
   KROES BH, 1992, PLANTA MED, V58, P499, DOI 10.1055/s-2006-961535
   Lam-Himlin D, 2011, AM J SURG PATHOL, V35, P1700, DOI 10.1097/PAS.0b013e31822911e6
   Leung J, 2013, EMERG INFECT DIS, V19, P1791, DOI 10.3201/eid1911.130618
   Loki AL, 2003, INDIAN J BIOCHEM BIO, V40, P354
   Melone M, 2012, J AM COLL CARDIOL, V59, P1697, DOI 10.1016/j.jacc.2011.11.064
   Million M, 2013, INT J OBESITY, V37, P1460, DOI 10.1038/ijo.2013.20
   Mohamad NE, 2018, J SCI FOOD AGR, V98, P534, DOI 10.1002/jsfa.8491
   Mohamad NE, 2015, CHIN MED-UK, V10, DOI 10.1186/s13020-015-0030-4
   Moon YJ, 2010, FOOD SCI BIOTECHNOL, V19, P343, DOI 10.1007/s10068-010-0049-3
   Ndubuka GI, 2015, IJSR, V4, P1427
   Nishidai S, 2000, BIOSCI BIOTECH BIOCH, V64, P1909, DOI 10.1271/bbb.64.1909
   Offor C. E., 2014, Middle East Journal of Scientific Research, V21, P844
   Okafor WC, 2016, IOSR JDMS, V15, P60
   Ouchi N, 2007, CLIN CHIM ACTA, V380, P24, DOI 10.1016/j.cca.2007.01.026
   Ouchi N, 2011, NAT REV IMMUNOL, V11, P85, DOI 10.1038/nri2921
   Poirier P, 2006, CIRCULATION, V113, P898, DOI 10.1161/CIRCULATIONAHA.106.171016
   Preetha P. P., 2014, Comparative Clinical Pathology, V23, P1331, DOI 10.1007/s00580-013-1784-7
   Preetha PP, 2013, REV BRAS FARMACOGN, V23, P481, DOI [10.1590/S0102-695X2013005000027, 10.1590/S0102-695X2013000300012]
   Rius B, 2012, FRONT IMMUNOL, V3, DOI 10.3389/fimmu.2012.00257
   Sandhya VG, 2006, J MED FOOD, V9, P400, DOI 10.1089/jmf.2006.9.400
   Sandhya VG, 2008, FOOD CHEM TOXICOL, V46, P3586, DOI 10.1016/j.fct.2008.08.030
   Satheesh N, 2013, ASIAN J FOOD AGROIND, V6, P281
   Schneeberger M, 2015, SCI REP-UK, V5, DOI 10.1038/srep16643
   Seo KI, 2014, FOOD FUNCT, V5, P1579, DOI 10.1039/c4fo00135d
   Trigueros L, 2013, CRIT REV FOOD SCI, V53, P929, DOI 10.1080/10408398.2011.574215
   Williams LM, 2014, PLOS ONE, V9, DOI 10.1371/journal.pone.0106159
   Wisse BE, 2007, SCIENCE, V318, P928, DOI 10.1126/science.1148032
   Yamashita H, 2016, CRIT REV FOOD SCI, V56, pS171, DOI 10.1080/10408398.2015.1045966
   Yong JWH, 2009, MOLECULES, V14, P5144, DOI 10.3390/molecules14125144
NR 47
TC 3
Z9 3
U1 5
U2 15
PU TAYLOR & FRANCIS LTD
PI ABINGDON
PA 2-4 PARK SQUARE, MILTON PARK, ABINGDON OR14 4RN, OXON, ENGLAND
SN 1654-6628
EI 1654-661X
J9 FOOD NUTR RES
JI Food Nutr. Res.
PD SEP 21
PY 2017
VL 61
AR 1368322
DI 10.1080/16546628.2017.1368322
PG 10
WC Food Science & Technology; Nutrition & Dietetics
SC Food Science & Technology; Nutrition & Dietetics
GA FI8FK
UT WOS:000412237500001
PM 29056887
OA DOAJ Gold, Green Published
DA 2019-07-15
ER

PT J
AU Budak, NH
AF Budak, Nilgun H.
TI Bioactive components of Prunus avium L. black gold (red cherry) and
   Prunus avium L. stark gold (white cherry) juices, wines and vinegars
SO JOURNAL OF FOOD SCIENCE AND TECHNOLOGY-MYSORE
LA English
DT Article
DE Cherry vinegar; ORAC; TEAC; Antioxidant; Phenolic substances;
   Chlorogenic acid
ID ANTIOXIDANT ACTIVITY; PHENOLIC-COMPOUNDS; SWEET CHERRIES; APC(MIN) MICE;
   ANTHOCYANINS; CULTIVARS; FRUIT; POLYPHENOLS; CONSUMPTION; VEGETABLES
AB Cherries are one of the most popular fruits, characterized by attractive colour, firmness, appearance and delicious tastes. Cherries are consumed fresh as well as in jams, wine, dried, candy and other processed products. Cherries vary in antioxidant properties and phenolic substances. The aim of the study was to determine the effects of ethanol and acetic acid fermentation on total antioxidant activities and phenolic substances of cherry juice. Total investigation of solids, pH, soluble solids, phenolic substances, ORAC and TEAC of Prunus avium L. cherry juices, macerated cherries wine, and vinegars were analyzed. All samples had 300.1-854.79 mg GAE/L of total phenolic contents, and 6.62-17.97 mu mol/mL of ORAC values, and 1.5-5.5 mmol/mL of TEAC. Chlorogenic acid was present in the highest amount P. avium L. black gold vinegar.
C1 [Budak, Nilgun H.] Suleyman Demirel Univ, Egirdir Vocat Sch, Food Proc Dept, TR-32500 Isparta, Turkey.
RP Budak, NH (reprint author), Suleyman Demirel Univ, Egirdir Vocat Sch, Food Proc Dept, TR-32500 Isparta, Turkey.
EM nilgunbudak@sdu.edu.tr
CR Abramson SB, 2001, BEST PRACT RES CL RH, V15, P831, DOI 10.1053/berh.2001.0196
   AOAC, 1992, ASS OFF AN CHEM OFF
   Ballistreri G, 2013, FOOD CHEM, V140, P630, DOI 10.1016/j.foodchem.2012.11.024
   Blando F, 2004, J BIOMED BIOTECHNOL, P253
   Bobe G, 2006, J AGR FOOD CHEM, V54, P9322, DOI 10.1021/jf0612169
   Budak HN, 2010, J SCI FOOD AGR, V90, P2021, DOI 10.1002/jsfa.4047
   Budak NH, 2014, J FOOD SCI, V79, pR757, DOI 10.1111/1750-3841.12434
   Cao GH, 1999, METHOD ENZYMOL, V299, P50
   Cao JP, 2015, FOOD CHEM, V173, P855, DOI 10.1016/j.foodchem.2014.10.094
   Chaovanalikit A, 2004, J FOOD SCI, V69, pC67
   Crozier A, 2009, NAT PROD REP, V26, P1001, DOI 10.1039/b802662a
   Davalos A, 2005, FOOD CHEM, V93, P325, DOI 10.1016/j.foodchem.2004.09.030
   de Ancos B, 2000, J AGR FOOD CHEM, V48, P4565, DOI 10.1021/jf0001684
   Ferretti G, 2010, MOLECULES, V15, P6993, DOI 10.3390/molecules15106993
   GAO L, 1995, J AGR FOOD CHEM, V43, P343, DOI 10.1021/jf00050a015
   Hayaloglu AA, 2015, J FOOD SCI, V80, pC564, DOI 10.1111/1750-3841.12781
   He FJ, 2007, J HUM HYPERTENS, V21, P717, DOI 10.1038/sj.jhh.1002212
   Heinonen IM, 1998, J AGR FOOD CHEM, V46, P4107, DOI 10.1021/jf980181c
   Serradilla MJ, 2012, FOOD CHEM, V133, P1551, DOI 10.1016/j.foodchem.2012.02.048
   Kang SY, 2003, CANCER LETT, V194, P13, DOI 10.1016/S0304-3940(02)00583-9
   Kelley DS, 2006, J NUTR, V136, P981
   Kim DO, 2005, J AGR FOOD CHEM, V53, P9921, DOI 10.1021/jf0518599
   Lara I, 2015, FOOD SCI TECHNOL INT, V21, P133, DOI 10.1177/1082013213518544
   LARANJINHA JAN, 1994, BIOCHEM PHARMACOL, V48, P487, DOI 10.1016/0006-2952(94)90278-X
   Lister CE, 2002, ACTA HORTIC, P443, DOI 10.17660/ActaHortic.2002.585.72
   Onur O, 2001, RHEUMATOL INT, V20, P154
   Pacifico S, 2014, FOOD RES INT, V64, P188, DOI 10.1016/j.foodres.2014.06.020
   Picariello G, 2016, J FOOD COMPOS ANAL, V45, P50, DOI 10.1016/j.jfca.2015.10.002
   Prior RL, 2007, J AM COLL NUTR, V26, P170, DOI 10.1080/07315724.2007.10719599
   Re R, 1999, FREE RADICAL BIO MED, V26, P1231, DOI 10.1016/S0891-5849(98)00315-3
   Ridker PM, 2001, CIRCULATION, V103, P1813, DOI 10.1161/01.CIR.103.13.1813
   Saric A, 2009, PLANT FOOD HUM NUTR, V64, P231, DOI 10.1007/s11130-009-0135-y
   Schuller E, 2015, FOOD CHEM, V173, P935, DOI 10.1016/j.foodchem.2014.10.113
   Seeram NP, 2005, J NUTR BIOCHEM, V16, P360, DOI 10.1016/j.jnutbio.2005.01.006
   Serrano M, 2005, J AGR FOOD CHEM, V53, P2741, DOI 10.1021/jf0479160
   Shahidi F, 2008, ASIA PAC J CLIN NUTR, V17, P380
   Singleton VL, 1999, METHOD ENZYMOL, V299, P152
   Tesfaye W, 2002, J AGR FOOD CHEM, V50, P7053, DOI 10.1021/jf020602x
   Tomas-Barberan F, 2001, J SCI FOOD AGR, V81, P853, DOI 10.1002/jsfa.885
   Treck J, 2002, FEMS MICROBIOL LETT, V208, P69
   Wang Y, 2015, FOOD CHEM, V181, P241, DOI 10.1016/j.foodchem.2015.02.100
   Xiao ZB, 2015, FOOD CHEM, V186, P69, DOI 10.1016/j.foodchem.2015.01.050
   Yoo KM, 2010, FOOD CHEM, V123, P734, DOI 10.1016/j.foodchem.2010.05.043
NR 43
TC 5
Z9 5
U1 3
U2 37
PU SPRINGER INDIA
PI NEW DELHI
PA 7TH FLOOR, VIJAYA BUILDING, 17, BARAKHAMBA ROAD, NEW DELHI, 110 001,
   INDIA
SN 0022-1155
EI 0975-8402
J9 J FOOD SCI TECH MYS
JI J. Food Sci. Technol.-Mysore
PD JAN
PY 2017
VL 54
IS 1
BP 62
EP 70
DI 10.1007/s13197-016-2434-2
PG 9
WC Food Science & Technology
SC Food Science & Technology
GA EL0NX
UT WOS:000394320200008
PM 28242904
OA Green Published
DA 2019-07-15
ER
