# Supplementary material for: Knowledge Domain and Emerging Trends in Vinegar Research: A Bibliometric Review of the Literature from WoSCC
Source: Foods. 2020 Feb 10;9(2):166. doi: 10.3390/foods9020166 (PMC7074530; doi:10.3390/foods9020166)
Supplement: Supplementary file 1 [file foods-09-00166-s001.zip › Supplementary files/Supplementary Material/WoSCC dataset for CiteSpace/data/download2017_14x5unique.txt]

PT J
AU Zhou, ZL
   Liu, SP
   Kong, XW
   Ji, ZW
   Han, X
   Wu, JF
   Mao, J
AF Zhou, Zhilei
   Liu, Shuangping
   Kong, Xiangwei
   Ji, Zhongwei
   Han, Xiao
   Wu, Jianfeng
   Mao, Jian
TI Elucidation of the aroma compositions of Zhenjiang aromatic vinegar
   using comprehensive two dimensional gas chromatography coupled to
   time-of-flight mass spectrometry and gas chromatography-olfactometry
SO JOURNAL OF CHROMATOGRAPHY A
LA English
DT Article
DE Zhenjiang aromatic vinegar; Aroma compounds; Comprehensive
   two-dimensional gas; chromatography; Olfactometry
ID SOLID-PHASE MICROEXTRACTION; BAR SORPTIVE EXTRACTION; VOLATILE
   COMPOUNDS; WINE VINEGARS; TYPICAL AROMA; QUALITY VINEGARS;
   SULFUR-COMPOUNDS; FLAVOR COMPOUNDS; CIGARETTE-SMOKE; CHINESE VINEGAR
AB In this work, a method to characterize the aroma compounds of Zhenjiang aromatic vinegar (ZAV) was developed using comprehensive two dimensional gas chromatography (GC x GC) coupled with time-of-flight mass spectrometry (TOFMS) and gas chromatography olfactometry (GC-0). The column combination was optimized and good separation was achieved. Structured chromatograms of furans and pyrazines were obtained and discussed. A total of 360 compounds were tentatively identified based on mass spectrum match factors, structured chromatogram and linear retention indices comparison. The most abundant class in number was ketones. A large number of esters, furans and derivatives, aldehydes and alcohols were also detected. The odor-active components were identified by comparison of the reported odor of the identified compounds with the odor of corresponding GC-0 region. The odorants of methanethiol, 2-methyl-propanal, 2-methyl-butanal/3-methyl-butanal, octanal, 1-octen-3-one, dimethyl trisulfide, trimethyl-pyrazine, acetic acid, 3-(methylthio)-propanal, furfural, benzeneacetaldehyde, 3-methyl-butanoic acid/2-methyl-butanoic acid and phenethyl acetate were suspected to be the most potent. About half of them were identified as significant aroma constituents in ZAV for the first time. Their contribution to specific sensory attribute of ZAJ was also studied. The results indicated that the presented method is suitable for characterization of ZAV aroma constituents. This study also enriches our knowledge on the components and aroma of ZAV. (C) 2017 Elsevier B.V. All rights reserved.
C1 [Zhou, Zhilei; Liu, Shuangping; Kong, Xiangwei; Ji, Zhongwei; Han, Xiao; Mao, Jian] Jiangnan Univ, Synerget Innovat Ctr Food Safety & Nutr, Natl Engn Lab Cereal Fermentat Technol, Wuxi 214122, Jiangsu, Peoples R China.
   [Zhou, Zhilei; Liu, Shuangping; Ji, Zhongwei; Han, Xiao; Mao, Jian] Natl Engn Res Ctr Chinese Rice Wine, Shaoxing 312000, Zhejiang, Peoples R China.
   [Wu, Jianfeng] Jiangsu Kings Luck Brewery Joint Stock Co Ltd, Ctr Res & Dev, Huaian 223411, Jiangsu, Peoples R China.
RP Mao, J (reprint author), Jiangnan Univ, Synerget Innovat Ctr Food Safety & Nutr, Natl Engn Lab Cereal Fermentat Technol, Wuxi 214122, Jiangsu, Peoples R China.
EM maojian@jiangnan.edu.cn
FU National Natural Science Foundation of China [31571823]; National High
   Technology Research and Development Program of China (863 Program)
   [2013AA102203]; National Key Research and Development Program of China
   [2016YFD0400503, 2016YFD0400504]; Postdoctoral Science Foundation of
   Jiangsu Province, China [1501022B]
FX The authors are grateful for the financial support of National Natural
   Science Foundation of China (No. 31571823), National High Technology
   Research and Development Program of China (863 Program, No.
   2013AA102203), National Key Research and Development Program of China
   (No. 2016YFD0400503, 2016YFD0400504) and Postdoctoral Science Foundation
   of Jiangsu Province, China (No. 1501022B). The authors would also like
   to thank China Tobacco Anhui Industrial Co., LTD (Hefei, Anhui, China)
   for the supply of GC x GC-TOFMS and Mr. Zhiqiang Xu who is from this
   company for his helpful discussions and suggestions.
CR Adahchour M, 2008, J CHROMATOGR A, V1186, P67, DOI 10.1016/j.chroma.2008.01.002
   Ameur LA, 2008, FOOD CHEM, V111, P758, DOI 10.1016/j.foodchem.2007.12.062
   Callejon RM, 2008, J CHROMATOGR A, V1204, P93, DOI 10.1016/j.chroma.2008.07.064
   Callejon RM, 2008, J AGR FOOD CHEM, V56, P8086, DOI 10.1021/jf800903n
   Callejon RM, 2008, J AGR FOOD CHEM, V56, P6631, DOI 10.1021/jf703636e
   Camara JS, 2004, J AGR FOOD CHEM, V52, P6765, DOI 10.1021/jf049547d
   Castro R, 2008, EUR FOOD RES TECHNOL, V228, P1, DOI 10.1007/s00217-008-0900-4
   Charles M, 2000, J AGR FOOD CHEM, V48, P70, DOI 10.1021/jf9905424
   Chen S, 2013, J AGR FOOD CHEM, V61, P11295, DOI 10.1021/jf4030536
   Chin ST, 2011, J CHROMATOGR A, V1218, P7487, DOI 10.1016/j.chroma.2011.06.039
   Chinnici F, 2009, J AGR FOOD CHEM, V57, P4784, DOI 10.1021/jf804005w
   Dalluge J, 2002, J CHROMATOGR A, V974, P169, DOI 10.1016/S0021-9673(02)01384-5
   DUFOSSE L, 1994, SCI ALIMENT, V14, P17
   Guerrero ED, 2008, J SEP SCI, V31, P3030, DOI 10.1002/jssc.200800307
   Guerrero ED, 2007, J CHROMATOGR A, V1167, P18, DOI 10.1016/j.chroma.2007.08.039
   Ferreira ACS, 2003, J AGR FOOD CHEM, V51, P4356, DOI 10.1021/jf0342932
   Ferreira V, 2000, J SCI FOOD AGR, V80, P1659, DOI 10.1002/1097-0010(20000901)80:11<1659::AID-JSFA693>3.0.CO;2-6
   Fors S., 1983, ACS S SERIES
   Guan BB, 2014, ANAL METHODS-UK, V6, P9383, DOI 10.1039/c4ay01010h
   LARSEN M, 1992, Z LEBENSM UNTERS FOR, V195, P120, DOI 10.1007/BF01201770
   Liu DR, 2004, FOOD REV INT, V20, P407, DOI 10.1081/LFRI-200033460
   Liu JY, 2016, J FUNCT FOODS, V21, P75, DOI 10.1016/j.jff.2015.11.041
   Lu X, 2003, ANAL CHEM, V75, P4441, DOI 10.1021/ac0264224
   [马永昆 MA Yongkun], 2007, [食品科学, Food Science], V28, P496
   Marin RN, 2002, J CHROMATOGR A, V967, P261, DOI 10.1016/S0021-9673(02)00786-0
   Marrufo-Curtido A, 2012, LWT-FOOD SCI TECHNOL, V47, P332, DOI 10.1016/j.lwt.2012.01.028
   Mejias RC, 2002, J CHROMATOGR A, V953, P7, DOI 10.1016/S0021-9673(02)00122-X
   Mestres M, 2000, J CHROMATOGR A, V881, P569, DOI 10.1016/S0021-9673(00)00220-X
   Morales ML, 2002, J AGR FOOD CHEM, V50, P3173, DOI 10.1021/jf011313w
   NIST Chemistry Webbook, NIST CHEM WEBBOOK
   Roemer E, 2012, CRIT REV TOXICOL, V42, P244, DOI 10.3109/10408444.2011.650789
   Seefeldt KE, 2000, J DAIRY SCI, V83, P2740, DOI 10.3168/jds.S0022-0302(00)75168-X
   Su MS, 2010, FOOD CHEM, V119, P923, DOI 10.1016/j.foodchem.2009.07.053
   Sun ZongBao, 2015, China Condiment, V40, P26
   Swiegers JH, 2007, APPL MICROBIOL BIOT, V74, P954, DOI 10.1007/s00253-006-0828-1
   Talhout R, 2006, FOOD CHEM TOXICOL, V44, P1789, DOI 10.1016/j.fct.2006.06.016
   Tan YX, 2004, J AGR FOOD CHEM, V52, P3057, DOI 10.1021/jf035149j
   Tranchida PQ, 2016, J SEP SCI, V39, P149, DOI 10.1002/jssc.201500379
   Ubeda C, 2012, FLAVOUR FRAG J, V27, P313, DOI 10.1002/ffj.3103
   van Boekel MAJS, 2006, BIOTECHNOL ADV, V24, P230, DOI 10.1016/j.biotechadv.2005.11.004
   Van Lancker F, 2010, J AGR FOOD CHEM, V58, P2470, DOI 10.1021/jf903898t
   VANDENDOOL H, 1963, J CHROMATOGR, V11, P463, DOI 10.1016/S0021-9673(01)80947-X
   Wang AL, 2012, FLAVOUR FRAG J, V27, P47, DOI 10.1002/ffj.2079
   Wang Z., 2016, SCI REP, V6
   Wang ZM, 2015, FOOD MICROBIOL, V50, P64, DOI 10.1016/j.fm.2015.03.012
   Weldegergis BT, 2011, ANAL CHIM ACTA, V701, P98, DOI 10.1016/j.aca.2011.06.006
   Welke JE, 2012, J CHROMATOGR A, V1226, P124, DOI 10.1016/j.chroma.2012.01.002
   Xiao ZB, 2011, J FOOD SCI, V76, pC1125, DOI 10.1111/j.1750-3841.2011.02356.x
   Xiong C, 2016, FOOD ANAL METHOD, V9, P768, DOI 10.1007/s12161-015-0243-2
   Xu W, 2011, J SCI FOOD AGR, V91, P1612, DOI 10.1002/jsfa.4356
   Xu W, 2011, FOOD MICROBIOL, V28, P1175, DOI 10.1016/j.fm.2011.03.011
   Yu YJ, 2012, J I BREWING, V118, P133, DOI 10.1002/jib.20
   Zhu SK, 2007, ANAL CHIM ACTA, V597, P340, DOI 10.1016/j.aca.2007.07.007
NR 53
TC 10
Z9 15
U1 8
U2 54
PU ELSEVIER SCIENCE BV
PI AMSTERDAM
PA PO BOX 211, 1000 AE AMSTERDAM, NETHERLANDS
SN 0021-9673
EI 1873-3778
J9 J CHROMATOGR A
JI J. Chromatogr. A
PD MAR 3
PY 2017
VL 1487
BP 218
EP 226
DI 10.1016/j.chroma.2017.01.014
PG 9
WC Biochemical Research Methods; Chemistry, Analytical
SC Biochemistry & Molecular Biology; Chemistry
GA EN4CZ
UT WOS:000395956700027
PM 28110945
DA 2019-07-15
ER

PT J
AU Lee, S
   Lee, JA
   Park, GG
   Jang, JK
   Park, YS
AF Lee, Sulhee
   Lee, Jin-A
   Park, Gwi-Gun
   Jang, Jae-Kweon
   Park, Young-Seo
TI Semi-Continuous Fermentation of Onion Vinegar and Its Functional
   Properties
SO MOLECULES
LA English
DT Article
DE semi-continuous fermentation; vinegar; onion; Acetobacter orientalis;
   Saccharomyces cerevisiae; two-stage fermentation
ID ACETIC-ACID FERMENTATION; ANTIOXIDANT ACTIVITY
AB For the fermentation of vinegar using onion, acetic acid bacteria and yeast strains with high fermentation ability were screened. Among them, Saccharomyces cerevisiae 1026 was selected as a starter for ethanol production and Acetobacter orientalis MAK88 was selected as a vinegar producer. When the two-stage fermentation of onion vinegar was performed at 28 degrees C, the titratable acidity reached 4.80% at 24 h of fermentation. When semi-continuous fermentation proceeded to charge-discharge consisting of three cycles, the acetic acid content reached 4.35% at 48 h of fermentation. At this stage, the fermentation efficiency, acetic acid productivity, and specific product formation rate were 76.71%, 17.73 g/(L.d), and 20.58 g/(g.h), respectively. The process in this study significantly reduced the fermentation time and simplified the vinegar production process. The content of total flavonoids and total polyphenols in onion vinegar were 104.36 and 455.41 mu g/mL, respectively. The antioxidant activities of onion vinegar in terms of 2,2-diphenyl-1-picrylhydrazyl (DPPH) radical scavenging activity, 2,2'-azino-bis(3-ethylbenzothiazoline-6-sulphonic) acid (ABTS(+)) radical scavenging activity, and reducing power were 75.33%, 98.88%, and 1.28, respectively. The nitrite scavenging abilities of onion vinegar were 95.38 at pH 1.2. The onion vinegar produced in this study showed higher organoleptic acceptability than commercial onion vinegar.
C1 [Lee, Sulhee; Lee, Jin-A; Park, Gwi-Gun; Park, Young-Seo] Gachon Univ, Dept Food Sci & Biotechnol, Seongnam 13120, South Korea.
   [Jang, Jae-Kweon] Chungkang Coll Cultural Ind, Sch Food, Food Nutr Major, Icheon 17390, South Korea.
RP Park, YS (reprint author), Gachon Univ, Dept Food Sci & Biotechnol, Seongnam 13120, South Korea.
EM sulhee2340@gmail.com; gene_a0963@naver.com; ggpark@gachon.ac.kr;
   jkjang@chungkang.ac.kr; ypark@gachon.ac.kr
OI Lee, Sulhee/0000-0002-9481-128X; Park, Young-Seo/0000-0002-9930-4201
FU Youlchon Foundation (Nongshim Corporation) in Korea
FX This project was conducted by the generous financial support of the
   Youlchon Foundation (Nongshim Corporation and its affiliated companies)
   in Korea.
CR Babu PS, 1997, MOL CELL BIOCHEM, V175, P49, DOI 10.1023/A:1006881027166
   Biglari F, 2008, FOOD CHEM, V107, P1636, DOI 10.1016/j.foodchem.2007.10.033
   BLOIS MS, 1958, NATURE, V181, P1199, DOI 10.1038/1811199a0
   Casale M, 2006, ANAL CHIM ACTA, V557, P360, DOI 10.1016/j.aca.2005.10.063
   Chou CH, 2015, FOOD CHEM, V168, P63, DOI 10.1016/j.foodchem.2014.07.035
   de Ory I, 2004, J FOOD ENG, V63, P39, DOI 10.1016/S0260-8774(03)00280-2
   El-Demerdash FM, 2005, FOOD CHEM TOXICOL, V43, P57, DOI 10.1016/j.fct.2004.08.012
   Gordon M. H., 1990, FOOD ANTIOXIDANTS, P1, DOI DOI 10.1016/J.BIORTECH.2005.03.016
   Griffiths G, 2002, PHYTOTHER RES, V16, P603, DOI 10.1002/ptr.1222
   Hong SM, 2012, KOREAN J FOOD PRESER, V19, P594
   Horiuchi J, 2000, J BIOSCI BIOENG, V90, P289, DOI 10.1263/jbb.90.289
   Huang JG, 2014, BIORESOURCE TECHNOL, V161, P465, DOI 10.1016/j.biortech.2014.03.143
   Jia Z, 1999, FOOD CHEM, V64, P555, DOI 10.1016/S0308-8146(98)00102-2
   김경오, 2013, [Journal of the Korean Society of Food Science and Nutrition, 한국식품영양과학회지], V42, P736
   조덕조, 2012, [Korean Journal of Food Science and Technology, 한국식품과학회지], V44, P699, DOI 10.9721/KJFST.2012.44.6.699
   Valera MJ, 2015, FOOD MICROBIOL, V46, P452, DOI 10.1016/j.fm.2014.09.006
   KATO H, 1987, AGR BIOL CHEM TOKYO, V51, P1333, DOI 10.1080/00021369.1987.10868212
   Kim G. R., 2012, KOREAN J FOOD PRESER, V17, P616
   Krusong W, 2015, J APPL MICROBIOL, V118, P629, DOI 10.1111/jam.12715
   Lee S. M., 2012, THESIS
   Liu SN, 2011, FOOD RES INT, V44, P643, DOI 10.1016/j.foodres.2010.12.034
   Mas A, 2014, SCI WORLD J, DOI 10.1155/2014/394671
   Matsutani M, 2013, J BIOTECHNOL, V165, P109, DOI 10.1016/j.jbiotec.2013.03.006
   Moon S. Y., 1997, KOREAN J FOOD SCI TE, V29, P663
   Na H. S., 2013, KOREAN J FOOD PRESER, V20, P482
   Nakashimada Y, 1999, J BIOSCI BIOENG, V87, P155, DOI 10.1016/S1389-1723(99)89005-7
   Oh Y. J., 1992, Journal of the Korean Society of Food and Nutrition, V21, P377
   Park SY, 2012, FOOD ENG PROGR, V16, P340
   Park Y. G., 2014, KOREA RURAL EC I, V166, P109
   Perumpuli PABN, 2014, J BIOSCI BIOENG, V118, P134, DOI 10.1016/j.jbiosc.2014.01.010
   Qi ZL, 2013, J FOOD ENG, V116, P304, DOI 10.1016/j.jfoodeng.2012.12.029
   Roberts JS, 2005, LWT-FOOD SCI TECHNOL, V38, P185, DOI 10.1016/j.lwt.2004.05.007
   SAEKI A, 1993, J FERMENT BIOENG, V75, P232, DOI 10.1016/0922-338X(93)90124-Q
   SAS Institute Inc, 2008, SAS US GUID
   Shin JS, 2002, KOREAN J FOOD SCI TE, V34, P1079
   Siess MH, 1997, CANCER LETT, V120, P195, DOI 10.1016/S0304-3835(97)00309-1
   SINGLETON V. L., 1965, AMER J ENOL VITICULT, V16, P144
   Tesfaye W, 2002, TRENDS FOOD SCI TECH, V13, P12, DOI 10.1016/S0924-2244(02)00023-7
   Wang MF, 1998, J AGR FOOD CHEM, V46, P4869, DOI 10.1021/jf980614b
   Xu W, 2011, FOOD MICROBIOL, V28, P1175, DOI 10.1016/j.fm.2011.03.011
   Yildirim A, 2001, J AGR FOOD CHEM, V49, P4083, DOI 10.1021/jf0103572
   YOO YJ, 1990, KOREAN J BIOTECHNOL, V5, P167
   Zou YP, 2004, J AGR FOOD CHEM, V52, P5032, DOI 10.1021/jf049571
   이은경, 2014, [Journal of the Korean Society of Food Science and Nutrition, 한국식품영양과학회지], V43, P1217
   모혜원, 2013, [Journal of the Korean Society of Food Science and Nutrition, 한국식품영양과학회지], V42, P441
NR 45
TC 1
Z9 1
U1 0
U2 10
PU MDPI
PI BASEL
PA ST ALBAN-ANLAGE 66, CH-4052 BASEL, SWITZERLAND
SN 1420-3049
J9 MOLECULES
JI Molecules
PD AUG
PY 2017
VL 22
IS 8
AR 1313
DI 10.3390/molecules22081313
PG 16
WC Biochemistry & Molecular Biology; Chemistry, Multidisciplinary
SC Biochemistry & Molecular Biology; Chemistry
GA FF0PF
UT WOS:000408602900078
PM 28786926
OA DOAJ Gold, Green Published
DA 2019-07-15
ER

PT J
AU Rattanawut, J
   Todsadee, A
   Yamauchi, K
AF Rattanawut, Jessada
   Todsadee, Areerat
   Yamauchi, Koh-en
TI Effects of bamboo charcoal powder including vinegar supplementation on
   performance, eggshell quality, alterations of intestinal villi and
   intestinal pathogenic bacteria populations of aged laying hens
SO ITALIAN JOURNAL OF ANIMAL SCIENCE
LA English
DT Article
DE Aged hen; bamboo; charcoal; bamboo vinegar; intestine; pathogenic
   bacteria
ID GROWTH-PERFORMANCE; CHIKUSAKU-EKI; CALCIUM; MICROFLORA; LIQUID;
   ABSORPTION; MORPHOLOGY; CHICKENS; PHASE; CELLS
AB This study examined the supplementation level effects of bamboo charcoal powder including vinegar (BCV) on performance, eggshell quality, alterations of intestinal villi and intestinal pathogenic bacteria populations, in aged laying hens. A total of 200 laying hens (60 weeks of age) were randomly allotted into four treatment groups, with five replicates per treatment and 10 hens per replicate. Hens were fed a basal diet, supplemented with BCV at 0, 0.5, 1.0 or 1.5% level, ad libitum for 12 weeks. Egg production, egg weight, egg mass, feed intake and feed efficiency were not affected by the dietary treatment (p> .05). Damaged egg rate decreased in the hens fed the 1.0 and 1.5% BCV diets during the late feeding stage (69 to 72 weeks of age), and eggshell thickness increased in the 1.5% BCV group (p< .05). In the ileal content, population of Escherichia coli decreased with BCV in the diet, while colony counts of Salmonella spp. were comparatively low with 1.0 and 1.5% BCV (p< .01). Villus height and villus area of duodenum were higher in hens fed with 1.0 and 1.5% diets (p< .01), while villus size of jejunum was higher in hens fed with BCV diets (p< .05). The results of this study demonstrate that a level of 1.0% BCV in a layer's diet is sufficient for decreasing pathogenic bacteria and stimulating intestinal functions; and that dietary supplementation of BCV at 1.5% can improve eggshell thickness in aged laying hens.
C1 [Rattanawut, Jessada] Prince Songkla Univ, Fac Ind Sci & Technol, Surat Thani, Thailand.
   [Todsadee, Areerat] Prince Songkla Univ, Fac Liberal Arts & Management Sci, Surat Thani, Thailand.
   [Yamauchi, Koh-en] Kagawa Univ, Lab Anim Sci, Takamatsu, Kagawa, Japan.
RP Rattanawut, J (reprint author), Prince Songkla Univ, Fac Sci & Ind Technol, Surat Thani Campus, Surat Thani 84000, Thailand.
EM jassada.r@psu.ac.th
FU Research and Development Office from Prince of Songkla University
   [SIT570776S-0]; Prince of Songkla University, Surat Thani Campus
FX This research was financially supported by Research and Development
   Office from Prince of Songkla University (Grant No. SIT570776S-0) and
   also from Prince of Songkla University, Surat Thani Campus, 2016.
CR Abdel-Fattah S. A., 2008, International Journal of Poultry Science, V7, P215
   Abdelqader A, 2013, ANIM FEED SCI TECH, V179, P103, DOI 10.1016/j.anifeedsci.2012.11.003
   ALBATSHAN HA, 1994, POULTRY SCI, V73, P1590, DOI 10.3382/ps.0731590
   Anjaneyulu Y., 1993, Journal of Veterinary and Animal Sciences, V24, P51
   Awad WA, 2009, POULTRY SCI, V88, P49, DOI 10.3382/ps.2008-00244
   Burel C, 2009, SUSTAINABLE ANIMAL PRODUCTION, P365
   Choct M, 2009, BRIT POULTRY SCI, V50, P9, DOI 10.1080/00071660802538632
   Chung Pin H, 2004, FOR PROD IND, V23, P183
   Gabriel I, 2006, WORLD POULTRY SCI J, V62, P499, DOI [10.1017/S0043933906001115, 10.1079/WPS2006111]
   Gilmore MS, 2003, SCIENCE, V299, P1999, DOI 10.1126/science.1083534
   HARMS RH, 1971, POULTRY SCI, V50, P967, DOI 10.3382/ps.0500967
   Jiang S, 2013, VET J, V198, P252, DOI 10.1016/j.tvjl.2013.07.017
   Kimura Y, 2002, BIOL PHARM BULL, V25, P1026, DOI 10.1248/bpb.25.1026
   Kishi M, 1999, BIOSCI BIOTECH BIOCH, V63, P905, DOI 10.1271/bbb.63.905
   Lambert GP, 2009, J ANIM SCI, V87, pE101, DOI 10.2527/jas.2008-1339
   Lin HC, 2008, J FAC AGR KYUSHU U, V53, P107
   LUTZ T, 1991, EXP PHYSIOL, V76, P615, DOI 10.1113/expphysiol.1991.sp003530
   NOY Y, 1995, POULTRY SCI, V74, P366, DOI 10.3382/ps.0740366
   PARK J. H., 2002, J POULT SCI, V29, P109
   Rattanawut J, 2014, J POULT SCI, V51, P165, DOI 10.2141/jpsa.0130109
   Samanya Mongkol, 2002, Journal of Poultry Science, V39, P42, DOI 10.2141/jpsa.39.42
   Sengor E, 2007, S AFR J ANIM SCI, V37, P158
   Soltan M. A., 2008, International Journal of Poultry Science, V7, P613
   SORRELLS KM, 1970, J DAIRY SCI, V53, P239, DOI 10.3168/jds.S0022-0302(70)86186-0
   Swiatkiewicz S, 2010, CZECH J ANIM SCI, V55, P294, DOI 10.17221/207/2009-CJAS
   Velmurugan N, 2009, INT J ENVIRON SCI TE, V6, P13, DOI 10.1007/BF03326056
   Watarai S, 2005, POULTRY SCI, V84, P515, DOI 10.1093/ps/84.4.515
   Xu ZR, 2003, POULTRY SCI, V82, P1030, DOI 10.1093/ps/82.6.1030
   Yamauchi K, 1996, BRIT POULTRY SCI, V37, P909, DOI 10.1080/00071669608417922
   Yamauchi K, 2010, J ANIM FEED SCI, V19, P257, DOI 10.22358/jafs/66286/2010
   Zhao RS, 2008, TALANTA, V76, P956, DOI 10.1016/j.talanta.2008.04.029
NR 31
TC 0
Z9 0
U1 0
U2 8
PU PAGEPRESS PUBL
PI PAVIA
PA MEDITGROUP, VIA G BELLI, 4, PAVIA, 27100, ITALY
SN 1594-4077
EI 1828-051X
J9 ITAL J ANIM SCI
JI Ital. J. Anim. Sci.
PY 2017
VL 16
IS 2
BP 259
EP 265
DI 10.1080/1828051X.2017.1283544
PG 7
WC Agriculture, Dairy & Animal Science; Agriculture, Multidisciplinary;
   Veterinary Sciences
SC Agriculture; Veterinary Sciences
GA EV0UG
UT WOS:000401460200013
OA DOAJ Gold
DA 2019-07-15
ER

PT J
AU Cao, L
   Song, XY
   Song, YK
   Bi, JR
   Cong, S
   Yu, CX
   Tan, MQ
AF Cao, Lin
   Song, Xunyu
   Song, Yukun
   Bi, Jingran
   Cong, Shuang
   Yu, Chenxu
   Tan, Mingqian
TI Fluorescent nanoparticles from mature vinegar: their properties and
   interaction with dopamine
SO FOOD & FUNCTION
LA English
DT Article
ID RESONANCE ENERGY-TRANSFER; MUSSEL-INSPIRED CHEMISTRY; MICHAEL
   ADDITION-REACTION; LUMINESCENT CARBON DOTS; GRAPHENE QUANTUM DOTS;
   BLOOD-BRAIN-BARRIER; PARTICLES; NITROGEN; PHOTOLUMINESCENCE; NANOTUBES
AB Naturally occurring nanoparticles may be present in food. In this paper we report the discovery of fluorescent nanoparticles (FNs) in Chinese mature vinegar. The physicochemical properties of these FNs were investigated. The FNs were shown to emit bright blue fluorescence under the irradiation of ultraviolet light, with a fluorescence quantum yield of 5.71%. They are highly soluble in aqueous solution, and exhibit excitation-dependent emission behavior. TEM characterization showed that the average size of FNs is about 1.40 +/- 0.40 nm, and the morphology of FNs is mainly spherical. The physicochemical properties of FNs are similar to those of artificially synthesized carbon dots. Furthermore, the interaction between FNs and dopamine was studied, and the fluorescence of FNs varied gradually from a blue, to a cyan and finally to a green color with increasing dopamine concentration. The fluorescence decay dynamics revealed that Forster resonance energy transfer (FRET) occurred between the FNs and polymerized dopamine. This result suggests that the FNs from Chinese mature vinegar can interact with dopamine, which may add a new perspective to the potential health implications of foodborne nanoparticles.
C1 [Cao, Lin; Song, Xunyu; Song, Yukun; Bi, Jingran; Cong, Shuang; Tan, Mingqian] Dalian Polytech Univ, Natl Engn Res Ctr Seafood, Sch Food Sci & Technol, Qinggongyuan 1, Dalian 116034, Liaoning, Peoples R China.
   [Cao, Lin; Song, Xunyu; Song, Yukun; Bi, Jingran; Cong, Shuang; Yu, Chenxu; Tan, Mingqian] Minist Educ China, Engn Res Ctr Seafood, Dalian 116034, Liaoning, Peoples R China.
   [Yu, Chenxu] Iowa State Univ, Dept Agr & Biosyst Engn, Ames, IA 50011 USA.
RP Tan, MQ (reprint author), Dalian Polytech Univ, Natl Engn Res Ctr Seafood, Sch Food Sci & Technol, Qinggongyuan 1, Dalian 116034, Liaoning, Peoples R China.; Tan, MQ (reprint author), Minist Educ China, Engn Res Ctr Seafood, Dalian 116034, Liaoning, Peoples R China.
EM 2468750030@qq.com
RI Tan, Mingqian/O-2686-2019; Tan, Mingqian/J-7908-2019
OI Tan, Mingqian/0000-0002-7535-0035
FU National Key Research and Development Project [2017YFD0400103,
   2016YFD0400404]; National Nature Science Foundation of China [31601389]
FX This work was supported by the National Key Research and Development
   Project (Grant No. 2017YFD0400103 and 2016YFD0400404) and the National
   Nature Science Foundation of China (31601389).
CR Bi JR, 2018, J AGR FOOD CHEM, V66, P2862, DOI 10.1021/acs.jafc.7b02303
   Bosch L, 2007, FOOD CHEM, V105, P1135, DOI 10.1016/j.foodchem.2007.02.016
   Cao YZ, 2013, ACS APPL MATER INTER, V5, P4438, DOI 10.1021/am4008598
   Chen XQ, 2017, ANAL METHODS-UK, V9, P2246, DOI 10.1039/c7ay00028f
   Clapp AR, 2006, CHEMPHYSCHEM, V7, P47, DOI 10.1002/cphc.200500217
   Cocchi M, 2006, TALANTA, V69, P1166, DOI 10.1016/j.talanta.2005.12.032
   Dhenadhayalan N, 2015, SCI REP-UK, V5, DOI 10.1038/srep10012
   Dong YQ, 2013, ANGEW CHEM INT EDIT, V52, P7800, DOI 10.1002/anie.201301114
   Han YQ, 2016, SCI TOTAL ENVIRON, V565, P412, DOI 10.1016/j.scitotenv.2016.04.196
   He YL, 2014, BIOSENS BIOELECTRON, V55, P285, DOI 10.1016/j.bios.2013.12.032
   Hu SR, 2014, ELECTROCHIM ACTA, V130, P805, DOI 10.1016/j.electacta.2014.02.150
   Huang S, 2016, RSC ADV, V6, P44531, DOI 10.1039/c6ra01386d
   Jiang CK, 2014, TALANTA, V127, P68, DOI 10.1016/j.talanta.2014.01.046
   Lacerda SHD, 2010, ACS NANO, V4, P365, DOI 10.1021/nn9011187
   Lanzinger S, 2016, ENVIRON INT, V88, P44, DOI 10.1016/j.envint.2015.12.006
   LaVoie MJ, 2005, NAT MED, V11, P1214, DOI 10.1038/nm1314
   Leeman M, 2005, EUR J CLIN NUTR, V59, P1266, DOI 10.1038/sj.ejcn.1602238
   Lei Y, 2014, J PHARMACEUT BIOMED, V94, P118, DOI 10.1016/j.jpba.2014.01.041
   Li SH, 2016, COLLOID SURFACE B, V145, P251, DOI 10.1016/j.colsurfb.2016.05.007
   Li Y, 2017, FOOD FUNCT, V8, P2558, DOI [10.1039/c7fo00675f, 10.1039/C7FO00675F]
   Liao H, 2015, J AGR FOOD CHEM, V63, P8527, DOI 10.1021/acs.jafc.5b04216
   Liu MY, 2015, J MATER CHEM B, V3, P3476, DOI 10.1039/c4tb02067g
   Lu SS, 2016, INT J NANOMED, V11, P6325, DOI 10.2147/IJN.S119252
   Ma Z, 2012, NEW J CHEM, V36, P861, DOI 10.1039/c2nj20942j
   Moros J, 2008, TALANTA, V74, P632, DOI 10.1016/j.talanta.2007.06.046
   Nizamoglu S, 2010, PHYS STATUS SOLIDI-R, V4, P178, DOI 10.1002/pssr.201004176
   Park H, 2011, ANAL CHIM ACTA, V685, P65, DOI 10.1016/j.aca.2010.11.010
   Pathakoti K, 2017, J FOOD DRUG ANAL, V25, P245, DOI 10.1016/j.jfda.2017.02.004
   Qian T, 2014, BIOSENS BIOELECTRON, V58, P237, DOI 10.1016/j.bios.2014.02.081
   Renwick LC, 2001, TOXICOL APPL PHARM, V172, P119, DOI 10.1006/taap.2001.9128
   Sahu S, 2012, CHEM COMMUN, V48, P8835, DOI 10.1039/c2cc33796g
   Shi JY, 2013, FOOD CHEM, V138, P192, DOI 10.1016/j.foodchem.2012.10.060
   Sk MP, 2012, SCI REP-UK, V2, DOI 10.1038/srep00383
   Song CH, 2010, ACS NANO, V4, P5389, DOI 10.1021/nn100820u
   Song YB, 2014, NANOSCALE, V6, P4676, DOI 10.1039/c4nr00029c
   Soto K, 2007, ACTA BIOMATER, V3, P351, DOI 10.1016/j.actbio.2006.11.004
   Tang LB, 2012, ACS NANO, V6, P5102, DOI 10.1021/nn300760g
   Treuel Lennart, 2012, Biophys Rev, V4, P137, DOI 10.1007/s12551-012-0072-0
   Wang CX, 2015, CARBON, V82, P87, DOI 10.1016/j.carbon.2014.10.035
   Wang D, 2016, RSC ADV, V6, P41516, DOI 10.1039/c6ra06120f
   Wang YF, 2014, J MATER CHEM C, V2, P6921, DOI 10.1039/c4tc00988f
   Wei WL, 2014, SCI REP-UK, V4, DOI 10.1038/srep03564
   Wu X, 2013, J MATER CHEM C, V1, P4676, DOI 10.1039/c3tc30820k
   Yang ZP, 2015, SENSOR ACTUAT B-CHEM, V212, P457, DOI 10.1016/j.snb.2015.02.057
   Ye Q, 2011, CHEM SOC REV, V40, P4244, DOI 10.1039/c1cs15026j
   Yuan YH, 2016, NANOSCALE, V8, P6770, DOI 10.1039/c6nr00402d
   Zhang XY, 2012, RSC ADV, V2, P12153, DOI 10.1039/c2ra22011c
   Zhang XY, 2012, NANOSCALE, V4, P5581, DOI 10.1039/c2nr31281f
NR 48
TC 6
Z9 6
U1 3
U2 15
PU ROYAL SOC CHEMISTRY
PI CAMBRIDGE
PA THOMAS GRAHAM HOUSE, SCIENCE PARK, MILTON RD, CAMBRIDGE CB4 0WF, CAMBS,
   ENGLAND
SN 2042-6496
EI 2042-650X
J9 FOOD FUNCT
JI Food Funct.
PD DEC
PY 2017
VL 8
IS 12
BP 4744
EP 4751
DI 10.1039/c7fo01475a
PG 8
WC Biochemistry & Molecular Biology; Food Science & Technology
SC Biochemistry & Molecular Biology; Food Science & Technology
GA FQ1SC
UT WOS:000418136900048
PM 29167847
DA 2019-07-15
ER

PT J
AU Xie, WQ
   Chai, XS
AF Xie, Wei-Qi
   Chai, Xin-Sheng
TI Determination of Total Acid Content in Vinegars by Reaction-Based
   Headspace Gas Chromatography
SO FOOD ANALYTICAL METHODS
LA English
DT Article
DE Total acid content; Vinegars; CO2; Headspace; Gas chromatography
ID ORGANIC-ACIDS; IDENTIFICATION; SPECTROSCOPY; EXTRACTION
AB This work reports on a simple and efficient method for the determination of total acid content in vinegars by reaction-based headspace gas chromatography. The method is based on the neutralization reaction between the acids in vinegar and carbonate solution in a closed headspace sample vial, from which the carbon dioxide generated from the reaction is analyzed by gas chromatograph equipped with a thermal conductivity detector. The results showed that the headspace equilibration of CO2 generated from the reaction was achieved in 15 min at 60 A degrees C. The method has a good precision and accuracy, in which the relative standard deviation in the repeatability measurement was 1.73 %, and the relative differences between the data obtained by the headspace gas chromatographic method and the reference titration method were within 4.81 %. The present method is particularly suitable to be used for determining the total acid content of vinegar not only in the process control but also the quality check of point-of-sale samples from commercial markets.
C1 [Xie, Wei-Qi; Chai, Xin-Sheng] South China Univ Technol, State Key Lab Pulp & Paper Engn, Guangzhou, Guangdong, Peoples R China.
RP Chai, XS (reprint author), South China Univ Technol, State Key Lab Pulp & Paper Engn, Guangzhou, Guangdong, Peoples R China.
EM xschai@gmail.com
RI Xie, Wei-Qi/E-2146-2018
FU Natural Science Foundation of China [21576105]; Team project of State
   Key Laboratory of Pulp and Paper Engineering, South China University of
   Technology, China [2015ZD01]
FX The authors acknowledge the financial support from the Natural Science
   Foundation of China (Project No. 21576105) and the Team project of State
   Key Laboratory of Pulp and Paper Engineering, South China University of
   Technology, China (Grant No. 2015ZD01).
CR Caligiani A, 2007, ANAL CHIM ACTA, V585, P110, DOI 10.1016/j.aca.2006.12.016
   Chai XS, 2005, J CHROMATOGR A, V1093, P212, DOI 10.1016/j.chroma.2005.08.079
   Chai XS, 2003, IND ENG CHEM RES, V42, P5440, DOI 10.1021/ie020972a
   Chen QS, 2012, FOOD CHEM, V135, P590, DOI 10.1016/j.foodchem.2012.05.011
   Cocchi M, 2006, TALANTA, V69, P1166, DOI 10.1016/j.talanta.2005.12.032
   Guerrero ED, 2007, J CHROMATOGR A, V1167, P18, DOI 10.1016/j.chroma.2007.08.039
   Fan W, 2012, FOOD ANAL METHOD, V5, P585, DOI 10.1007/s12161-011-9285-2
   GARCIA-PARRILLA MC, 1994, FOOD CHEM, V50, P313, DOI 10.1016/0308-8146(94)90140-6
   Horwitz W., 1980, OFFICIAL METHODS ANA
   Ioffe B. V., 1984, HEAD SPACE ANAL RELA
   Madigan M. T, 1997, BROCK BIOL MICROORGA
   Patnaik P., 2003, HDB INORGANIC CHEM
   ROMERO EG, 1993, J CHROMATOGR A, V655, P111
   Shi JY, 2013, FOOD CHEM, V138, P192, DOI 10.1016/j.foodchem.2012.10.060
   Xie WQ, 2016, J CHROMATOGR A, V1443, P62, DOI 10.1016/j.chroma.2016.03.059
   Zhang CY, 2015, FOOD ANAL METHOD, V8, P893, DOI 10.1007/s12161-014-9968-6
NR 16
TC 9
Z9 9
U1 2
U2 27
PU SPRINGER
PI NEW YORK
PA 233 SPRING ST, NEW YORK, NY 10013 USA
SN 1936-9751
EI 1936-976X
J9 FOOD ANAL METHOD
JI Food Anal. Meth.
PD FEB
PY 2017
VL 10
IS 2
BP 419
EP 423
DI 10.1007/s12161-016-0595-2
PG 5
WC Food Science & Technology
SC Food Science & Technology
GA EI3HC
UT WOS:000392379600015
DA 2019-07-15
ER
