# Supplementary material for: Knowledge Domain and Emerging Trends in Vinegar Research: A Bibliometric Review of the Literature from WoSCC
Source: Foods. 2020 Feb 10;9(2):166. doi: 10.3390/foods9020166 (PMC7074530; doi:10.3390/foods9020166)
Supplement: Supplementary file 1 [file foods-09-00166-s001.zip › Supplementary files/Supplementary Material/WoSCC dataset for CiteSpace/data/download2017_15x5unique.txt]

PT J
AU Shi, C
   Cui, JY
   Qin, N
   Luo, YK
   Lu, H
   Wang, H
AF Shi, Ce
   Cui, Jianyun
   Qin, Na
   Luo, Yongkang
   Lu, Han
   Wang, Hang
TI Effect of ginger extract and vinegar on ATP metabolites, IMP-related
   enzyme activity, reducing sugars and phosphorylated sugars in silver
   carp during postslaughter storage
SO INTERNATIONAL JOURNAL OF FOOD SCIENCE AND TECHNOLOGY
LA English
DT Article
DE Acid phosphatase; alkaline phosphatase; ATP-related compounds; chilled
   storage; silver carp
ID MERLUCCIUS-MERLUCCIUS L.; CHILLED STORAGE; SHELF-LIFE; CONTROLLED
   ATMOSPHERES; LIGHTLY SALT; FISH; MEAT; ACID; QUALITY; MUSCLE
AB This study aimed to investigate the utilisation of ginger extract and vinegar for retarding decomposition of inosine monophosphate (IMP), and IMP-related enzyme activity (the activity of acid phosphatase (ACP) and alkaline phosphatase (ALP)) in salted silver carp (Hypophthalmichthys molitrix) during early postslaughter and chilled storage. We also quantified the decomposition pathway of ATP-related compounds, the reducing and phosphorylated sugar, and free amino acids (FAAs) in samples. Rapid glycolysis in control occurred during postmortem storage. Vinegar and ginger extract inhibited the activity of ACP and ALP, thereby inhibiting the decomposition of IMP and the increase in hypoxanthine (Hx). IMP concentrations in treated sample were significantly higher than those of the control. Moreover, vinegar and ginger extract promoted the increase in FAAs. Therefore, vinegar and ginger extract could inhibit ACP and ALP activities and contributed to the accumulation of IMP and FAAs in silver carp during chilled storage.
C1 [Shi, Ce; Cui, Jianyun; Qin, Na; Luo, Yongkang; Lu, Han; Wang, Hang] China Agr Univ, Beijing Adv Innovat Ctr Food Nutr & Human Hlth, Coll Food Sci & Nutr Engn, Beijing 100083, Peoples R China.
   [Shi, Ce] Beijing Acad Agr & Forestry Sci, Natl Engn Res Ctr Informat Technol Agr, Beijing 100097, Peoples R China.
   [Luo, Yongkang] China Agr Univ, Beijing Lab Food Qual & Safety, Coll Food Sci & Nutr Engn, Beijing 100083, Peoples R China.
RP Luo, YK (reprint author), China Agr Univ, Beijing Adv Innovat Ctr Food Nutr & Human Hlth, Coll Food Sci & Nutr Engn, Beijing 100083, Peoples R China.; Luo, YK (reprint author), China Agr Univ, Beijing Lab Food Qual & Safety, Coll Food Sci & Nutr Engn, Beijing 100083, Peoples R China.
EM luoyongkang@263.net
FU National Natural Science Foundation of China [31471683]; Earmarked Fund
   for China Agriculture Research System [CARS-46]; Beijing Natural Science
   Foundation [6152017]
FX This study was supported by the National Natural Science Foundation of
   China (award No. 31471683), Earmarked Fund for China Agriculture
   Research System (CARS-46), and Beijing Natural Science Foundation (award
   No. 6152017).
CR Aliani M, 2002, J AGR FOOD CHEM, V50, P2760, DOI 10.1021/jf011335j
   Aliani M, 2013, MEAT SCI, V94, P55, DOI 10.1016/j.meatsci.2012.11.032
   Anandh MA, 2014, J FOOD SCI TECH MYS, V51, P1191, DOI 10.1007/s13197-012-0622-2
   BREMNER HA, 1988, J FOOD SCI, V53, P6, DOI 10.1111/j.1365-2621.1988.tb10165.x
   Castro-Giraldez M, 2011, LWT-FOOD SCI TECHNOL, V44, P1465, DOI 10.1016/j.lwt.2011.01.002
   Cowey C.B., 1989, FISH NUTR, V2, P260
   Erkan N, 2010, EUR FOOD RES TECHNOL, V230, P533, DOI 10.1007/s00217-009-1193-y
   Fan HB, 2014, FOOD CHEM, V159, P20, DOI 10.1016/j.foodchem.2014.02.158
   Fan WJ, 2008, FOOD CHEM, V108, P148, DOI 10.1016/j.foodchem.2007.10.057
   Howgate P, 2006, INT J FOOD SCI TECH, V41, P341, DOI 10.1111/j.1365-2621.2005.01077.x
   Jung WK, 2005, EUR FOOD RES TECHNOL, V220, P535, DOI 10.1007/s00217-004-1074-3
   Koutsidis G, 2008, MEAT SCI, V79, P270, DOI 10.1016/j.meatsci.2007.09.010
   Kuda T, 2002, FOOD CHEM, V76, P443, DOI 10.1016/S0308-8146(01)00302-8
   Kurihara K, 2000, J NUTR, V130, p931S, DOI 10.1093/jn/130.4.931S
   LANNELONGUE M, 1982, J FOOD PROTECT, V45, P440, DOI 10.4315/0362-028X-45.5.440
   LEE CA, 1963, BIOCHIM BIOPHYS ACTA, V72, P349
   Mendiratta SK, 2000, J FOOD SCI TECH MYS, V37, P651
   Mottram DS, 1998, FOOD CHEM, V62, P415, DOI 10.1016/S0308-8146(98)00076-4
   Naveena BM, 2001, BRIT POULTRY SCI, V42, P344, DOI 10.1080/00071660120055313
   Ocano Higuera V.M., 2006, J FOOD BIOCHEM, V30, P373
   Ocano-Higuera VM, 2009, FOOD CHEM, V116, P933, DOI 10.1016/j.foodchem.2009.03.049
   Ozden O, 2005, J SCI FOOD AGR, V85, P2015, DOI 10.1002/jsfa.2207
   Pearson A. M., 1987, SCI MEAT MEAT PRODUC, P151
   Poligne I, 2000, LEBENSM-WISS TECHNOL, V33, P202, DOI 10.1006/fstl.2000.0635
   Ruiz-Capillas C, 2001, EUR FOOD RES TECHNOL, V212, P302, DOI 10.1007/s002170000232
   Ruiz-Capillas C, 2001, EUR FOOD RES TECHNOL, V212, P413, DOI 10.1007/s002170000270
   Shi C, 2014, INT J FOOD SCI TECH, V49, P160, DOI 10.1111/ijfs.12291
   Song YL, 2012, J SCI FOOD AGR, V92, P197, DOI 10.1002/jsfa.4572
   Stelzleni AM, 2013, MEAT SCI, V95, P1, DOI 10.1016/j.meatsci.2013.04.023
   Toyohara M, 1999, J FOOD SCI, V64, P804, DOI 10.1111/j.1365-2621.1999.tb15916.x
   Walter K., 1974, ALKALINE PHOSPHATASE
NR 31
TC 3
Z9 3
U1 6
U2 23
PU WILEY
PI HOBOKEN
PA 111 RIVER ST, HOBOKEN 07030-5774, NJ USA
SN 0950-5423
EI 1365-2621
J9 INT J FOOD SCI TECH
JI Int. J. Food Sci. Technol.
PD FEB
PY 2017
VL 52
IS 2
BP 413
EP 423
DI 10.1111/ijfs.13296
PG 11
WC Food Science & Technology
SC Food Science & Technology
GA EL3HQ
UT WOS:000394510600014
DA 2019-07-15
ER

PT J
AU Chiu, HF
   Cheng, Y
   Lu, YY
   Han, YC
   Shen, YC
   Venkatakrishnan, K
   Wang, CK
AF Chiu, Hui-Fang
   Cheng, Yachih
   Lu, Yan-Ying
   Han, Yi-Chun
   Shen, You-Cheng
   Venkatakrishnan, Kamesh
   Wang, Chin-Kun
TI Anti-mutagenicity, hypouricemic and antioxidant activities of alkaloids
   from vinegar and mei vinegar
SO JOURNAL OF FOOD BIOCHEMISTRY
LA English
DT Article
DE alkaloid; antioxidant; uric acid; vinegar; xanthine oxidase
ID BETA-CARBOLINE ALKALOIDS; XANTHINE-OXIDASE INHIBITORS; HUMAN
   MONOAMINE-OXIDASE;
   1-METHYL-1,2,3,4-TETRAHYDRO-BETA-CARBOLINE-3-CARBOXYLIC ACID; IN-VITRO;
   HARMAN; CELLS; IDENTIFICATION; HARMINE; POTENT
AB The objective of the present experiment was to assess the protective activity of sorghum vinegar (V) and mei vinegar (MV) and its alkaloids by evaluating its antioxidant, anti-mutagenic, and hypouricemic activities. The acetic acid concentration, metallic ions like calcium (Ca), copper (Cu), iron (Fe), sodium (Na), potassium (K), zinc (Zn), magnesium (Mg), manganese (Mn), and alkaloid contents (-carbolines) were much higher in MV than V. MV exhibited better xanthine oxidase (XO) inhibitory activity to endorse its antihyperuricemic effect. Moreover, the antioxidant capacity and solubility of urate were substantially ameliorated in MV than V. Both V and MV effectively reduced the mutagenicity induced by mutagenic agents like N-methyl-N-nitro-N-nitroso-guanidine, tert-butyl hydroperoxide, and 2-amino-3-methylimidazo-[4,5-f]-quinoline on various strains of Salmonella typhimurium namely TA100 and TA102. Based on the outcome of the current study, it indicated that MV might be recommended for treating the uric acid related disorder (gout) along with standard hypouricemic drugs.
   Practical applicationsFor many year mei vinegar (plum) has been used as a physiological alkaline food and hence recommended for treating various ailments like an ulcer, gastritis, and arthritis (gout). However, the scientific evidence behind vinegar for treating arthritis (gout) was unknown and hence the current study was undertaken to showcase the beneficial activity by checking the antioxidant, antimutagenic and hypouricemic activities of MV and V. Ample amount of studies proved that alkaloids (-carboline) are the major phytocomponents of fruit or grain vinegar with numerous health promoting properties and hence, we speculate that alkaloids in MV might largely contribute to antioxidant, antimutagenic, and hypouricemic activities. Our results confirm our hypothesis and indicating that MV with higher content of alkaloids showed better beneficial property than V. Therefore, MV can be used as a functional food for curbing uric acid related disorder.
C1 [Chiu, Hui-Fang] Taichung Hosp, Dept Chinese Med, Minist Hlth & Well Being, Taichung, Taiwan.
   [Cheng, Yachih; Han, Yi-Chun; Venkatakrishnan, Kamesh; Wang, Chin-Kun] Chung Shan Med Univ, Sch Nutr, 110,Sec 1,Jianguo North Rd, Taichung, Taiwan.
   [Lu, Yan-Ying] Chung Shan Med Univ, Dept Neurol, Taichung, Taiwan.
   [Shen, You-Cheng] Chung Shan Med Univ, Sch Hlth Diet & Ind Management, Taichung, Taiwan.
RP Wang, CK (reprint author), Chung Shan Med Univ, Sch Nutr, 110,Sec 1,Jianguo North Rd, Taichung, Taiwan.
EM wck@csmu.edu.tw
RI Wang, Chin-Kun/S-6253-2019
OI Wang, Chin-Kun/0000-0003-1308-2909
FU National Science Council, Taiwan [NSC 91-2313-B040-005]
FX National Science Council, Taiwan, Grant Number: NSC 91-2313-B040-005
CR Akpinar-Bayizit A, 2010, NOT BOT HORTI AGROBO, V38, P64
   Araujo MCPM, 2016, REV BRAS FARMACOGN, V26, P720, DOI 10.1016/j.bjp.2016.05.016
   Boeira JM, 2001, PHARMACOL TOXICOL, V89, P287, DOI 10.1034/j.1600-0773.2001.d01-162.x
   Boeira JM, 2002, MUTAT RES-FUND MOL M, V500, P39, DOI 10.1016/S0027-5107(01)00294-9
   Budak NH, 2014, J FOOD SCI, V79, pR757, DOI 10.1111/1750-3841.12434
   Cejudo-Bastante C, 2016, J FOOD SCI TECH MYS, V53, P3147, DOI 10.1007/s13197-016-2288-7
   Chang RC, 2005, J FOOD DRUG ANAL, V13, P348
   Chen WJ, 2011, J FOOD BIOCHEM, V35, P1381, DOI 10.1111/j.1745-4514.2010.00506.x
   Da Silva JCJ, 2007, FOOD ADDIT CONTAM A, V24, P130, DOI 10.1080/02652030600931970
   FUJIE K, 1990, MUTAT RES, V240, P281, DOI 10.1016/0165-1218(90)90078-G
   Hayden Melvin R, 2004, Nutr Metab (Lond), V1, P10, DOI 10.1186/1743-7075-1-10
   Herraiz T, 2006, LIFE SCI, V78, P795, DOI 10.1016/j.lfs.2005.05.074
   Herraiz T, 2005, BIOCHEM BIOPH RES CO, V326, P378, DOI 10.1016/j.bbrc.2004.11.033
   Herraiz T, 2006, J CHROMATOGR A, V1120, P237, DOI 10.1016/j.chroma.2005.12.009
   Herraiz T, 2010, FOOD CHEM TOXICOL, V48, P839, DOI 10.1016/j.fct.2009.12.019
   Herraiz T, 1998, J AGR FOOD CHEM, V46, P3484, DOI 10.1021/jf980330r
   Herraiz T, 1996, J AGR FOOD CHEM, V44, P3057, DOI 10.1021/jf960043s
   Herraiz T, 2000, J CHROMATOGR A, V881, P483, DOI 10.1016/S0021-9673(99)01313-8
   Herraiz T, 2007, J AGR FOOD CHEM, V55, P8534, DOI 10.1021/jf0719151
   Herraiz T, 2015, FOOD CHEM, V172, P640, DOI 10.1016/j.foodchem.2014.09.091
   KIPPEN I, 1974, ANN RHEUM DIS, V33, P313, DOI 10.1136/ard.33.4.313
   Kondo S, 2001, BIOSCI BIOTECH BIOCH, V65, P2690, DOI 10.1271/bbb.65.2690
   Kuo CF, 2015, ARTHRITIS RES THER, V17, DOI 10.1186/s13075-015-0522-8
   Liew L. P., 2014, TETRAHEDRON, V70
   Lin SM, 2012, J AGR FOOD CHEM, V60, P9856, DOI 10.1021/jf302711e
   LINGNERT H, 1979, Journal of Food Processing and Preservation, V3, P87, DOI 10.1111/j.1745-4549.1979.tb00574.x
   Liu F, 2009, FOOD CHEM, V115, P1430, DOI 10.1016/j.foodchem.2009.01.073
   MARON DM, 1983, MUTAT RES, V113, P173, DOI 10.1016/0165-1161(83)90010-9
   Moallem S., 2010, IRAN J PHARM RES, P57
   Moura DJ, 2007, MUTAGENESIS, V22, P293, DOI 10.1093/mutage/gem016
   Murota I, 2010, J FOOD BIOCHEM, V34, P182, DOI 10.1111/j.1745-4514.2009.00273.x
   Nafisi S, 2010, J PHOTOCH PHOTOBIO B, V100, P84, DOI 10.1016/j.jphotobiol.2010.05.005
   Pauff JM, 2009, J NAT PROD, V72, P725, DOI 10.1021/np8007123
   Puig JG, 2008, CURR OPIN RHEUMATOL, V20, P187, DOI 10.1097/BOR.0b013e3282f4b1ed
   RUCH RJ, 1989, CARCINOGENESIS, V10, P1003, DOI 10.1093/carcin/10.6.1003
   Santillo MF, 2014, TOXICOL IN VITRO, V28, P403, DOI 10.1016/j.tiv.2013.12.006
   Setorki M, 2011, AFR J PHARM PHARMACO, V5, P1038
   SHIMADA K, 1992, J AGR FOOD CHEM, V40, P945, DOI 10.1021/jf00018a005
   Truta D. M., 2009, AGRICULTURE, V66, P506
   Tung YT, 2010, J AGR FOOD CHEM, V58, P9936, DOI 10.1021/jf102689k
NR 40
TC 0
Z9 0
U1 3
U2 12
PU WILEY
PI HOBOKEN
PA 111 RIVER ST, HOBOKEN 07030-5774, NJ USA
SN 0145-8884
EI 1745-4514
J9 J FOOD BIOCHEM
JI J. Food Biochem.
PD AUG
PY 2017
VL 41
IS 4
AR e12373
DI 10.1111/jfbc.12373
PG 9
WC Biochemistry & Molecular Biology; Food Science & Technology
SC Biochemistry & Molecular Biology; Food Science & Technology
GA FC8IU
UT WOS:000407085800003
DA 2019-07-15
ER

PT J
AU Xie, XL
   Zheng, Y
   Liu, X
   Cheng, C
   Zhang, XL
   Xia, T
   Yu, SF
   Wang, M
AF Xie, Xiaolin
   Zheng, Yu
   Liu, Xian
   Cheng, Cheng
   Zhang, Xianglong
   Xia, Ting
   Yu, Songfeng
   Wang, Min
TI Antioxidant Activity of Chinese Shanxi Aged Vinegar and Its Correlation
   with Polyphenols and Flavonoids During the Brewing Process
SO JOURNAL OF FOOD SCIENCE
LA English
DT Article
DE antioxidant activity; Chinese traditional vinegar; polyphenols; Shanxi
   aged vinegar; smoking pei
ID TRADITIONAL BALSAMIC VINEGAR; PHENOLIC-COMPOUNDS; UNPOLISHED RICE;
   GALLIC ACID; WHITE WINES; RED WINES; IN-VITRO; FERMENTATION; KUROSU;
   CELLS
AB One of the most famous Chinese vinegars, Shanxi aged vinegar (SAV), is produced with solid-state fermentation technology. Total antioxidant activity (TAC) is a special property for SAV. In this study, we investigate correlations between total antioxidant activity (TAC) and total polyphenol (TP) and total flavonoid (TF) contents of SAV, especially during the brewing process. For SAV, TAC, TP, and TF increased with the increase of aging time. The correlation coefficients between TAC and TP were 0.869 and 0.934, respectively, when analyzed with the method of ABTS and FRAP. They were 0.828 (ABTS) and 0.877 (FRAP) between the TAC and TF. In smoking pei stage that is a special technique for SAV different from other Chinese cereal vinegars, TAC increased by 120% (ABTS) and 111% (FRAP) mainly due to the increase of TP (89%) and TF (75%), which was more obvious than that during alcohol fermentation and acetic acid fermentation stages. Moreover, variation during brewing process of 8 main polyphenol compounds that were proved responsible for the TAC of SAV was analyzed. In addition to catechins and chlorogenic acid, gallic acid serves as one of the principal antioxidant ingredients in SAV.
C1 [Xie, Xiaolin; Zheng, Yu; Liu, Xian; Cheng, Cheng; Zhang, Xianglong; Xia, Ting; Yu, Songfeng; Wang, Min] Tianjin Univ Sci & Technol, Coll Biotechnol, Minist Educ, Key Lab Ind Fermentat Microbiol, Tianjin 300457, Peoples R China.
RP Wang, M (reprint author), Tianjin Univ Sci & Technol, Coll Biotechnol, Minist Educ, Key Lab Ind Fermentat Microbiol, Tianjin 300457, Peoples R China.
EM minw@tust.edu.cn
FU National High Technology Research and Development Program of China
   [2013AA102106]; National Key R&D Program of China [2016YFD0400505];
   National Natural Science Foundation of China [31471722, 31671851];
   Tianjin Municipal Science and Technology Commission [16YFZCNC00650];
   Program for Changjiang Scholars and the Innovative University Research
   Team [IRT15R49]
FX This work was supported by the National High Technology Research and
   Development Program of China (2013AA102106), National Key R&D Program of
   China (2016YFD0400505), National Natural Science Foundation of China
   (31471722, 31671851), the Tianjin Municipal Science and Technology
   Commission (16YFZCNC00650), and the Program for Changjiang Scholars and
   the Innovative University Research Team (IRT15R49).
CR Abeywickrama G, 2016, J AGR FOOD CHEM, V64, P9342, DOI 10.1021/acs.jafc.6b04291
   Ajila CM, 2011, FOOD CHEM, V126, P1071, DOI 10.1016/j.foodchem.2010.11.129
   Alonso AM, 2004, FOOD RES INT, V37, P715, DOI 10.1016/j.foodres.2004.03.007
   Anand KK, 1997, PHARMACOL RES, V36, P315, DOI 10.1006/phrs.1997.0236
   Araki M, 2016, J AGR FOOD CHEM, V64, P9352, DOI 10.1021/acs.jafc.6b04506
   Awika JM, 2004, PHYTOCHEMISTRY, V65, P1199, DOI 10.1016/j.phytochem.2004.04.001
   Bertelli D, 2015, FOOD ANAL METHOD, V8, P371, DOI 10.1007/s12161-014-9902-y
   Chen HY, 2016, INT J FOOD PROP, V19, P1183, DOI 10.1080/10942912.2015.1075216
   Chen T, 2013, EVID-BASED COMPL ALT, V2013, P1, DOI DOI 10.1371/J0URNAL.PGEN.1003875
   Cocchi M, 2006, TALANTA, V69, P1166, DOI 10.1016/j.talanta.2005.12.032
   Dykes L, 2007, CEREAL FOOD WORLD, V52, P105, DOI 10.1094/CFW-52-3-0105
   Fang F, 2007, FOOD CHEM, V101, P428, DOI 10.1016/j.foodchem.2005.12.036
   Farber JM, 1996, J FOOD PROTECT, V59, P1091, DOI 10.4315/0362-028X-59.10.1091
   Fardet A, 2008, J CEREAL SCI, V48, P258, DOI 10.1016/j.jcs.2008.01.002
   Garcia-Parrilla MC, 1999, FOOD RES INT, V32, P433, DOI 10.1016/S0963-9969(99)00105-2
   Greco E, 2013, INT J FOOD SCI TECH, V48, P114, DOI 10.1111/j.1365-2621.2012.03166.x
   Gu L, 2007, J AGR FOOD CHEM, V55, P5326, DOI 10.1021/jf070100p
   Hillmann H, 2012, J AGR FOOD CHEM, V60, P9974, DOI 10.1021/jf3033705
   Hur SJ, 2014, FOOD CHEM, V160, P346, DOI 10.1016/j.foodchem.2014.03.112
   Jeffery DW, 2008, AUST J GRAPE WINE R, V14, P153, DOI 10.1111/j.1755-0238.2008.00017.x
   Juan MY, 2010, FOOD MICROBIOL, V27, P586, DOI 10.1016/j.fm.2009.11.002
   Kim TJ, 2011, FOOD CHEM, V126, P116, DOI 10.1016/j.foodchem.2010.10.086
   Koide T, 1998, PLANTA MED, V64, P27, DOI 10.1055/s-2006-957360
   Kondo S, 2001, BIOSCI BIOTECH BIOCH, V65, P2690, DOI 10.1271/bbb.65.2690
   Larrauri JA, 1997, J AGR FOOD CHEM, V45, P1390, DOI 10.1021/jf960282f
   Makris DP, 2000, J AGR FOOD CHEM, V48, P3830, DOI 10.1021/jf0001280
   Masino F, 2008, FOOD CHEM, V106, P90, DOI 10.1016/j.foodchem.2007.05.069
   Nanda K, 2004, J EXP CLIN CANC RES, V23, P69
   Nie ZQ, 2015, FOOD MICROBIOL, V47, P62, DOI 10.1016/j.fm.2014.11.006
   Nishidai S, 2000, BIOSCI BIOTECH BIOCH, V64, P1909, DOI 10.1271/bbb.64.1909
   Ohno T, 2001, ANTICANCER RES, V21, P3875
   Okarter N, 2010, FOOD CHEM, V119, P249, DOI 10.1016/j.foodchem.2009.06.021
   Paixao N, 2007, FOOD CHEM, V105, P204, DOI 10.1016/j.foodchem.2007.04.017
   Ren M., 2017, J FOOD PROCESS PRES, V41, P1
   RiceEvans CA, 1996, FREE RADICAL BIO MED, V20, P933, DOI 10.1016/0891-5849(95)02227-9
   SAXENA RK, 1995, PROG IND M, V32, P259
   Seruga M, 2011, FOOD CHEM, V124, P1208, DOI 10.1016/j.foodchem.2010.07.047
   Shimoji Y, 2002, J AGR FOOD CHEM, V50, P6501, DOI 10.1021/jf020458f
   Stasko A, 2008, LWT-FOOD SCI TECHNOL, V41, P2126, DOI 10.1016/j.lwt.2007.11.021
   Tarola AM, 2007, ANAL LETT, V40, P2433, DOI 10.1080/00032710701577666
   Thavasi V, 2009, J PHYS CHEM A, V113, P3068, DOI 10.1021/jp806679v
   Vaccari CS, 2007, J CLIN LIPIDOL, V1, P248, DOI 10.1016/j.jacl.2007.07.008
   Verzelloni E, 2007, FOOD CHEM, V105, P564, DOI 10.1016/j.foodchem.2007.04.014
   Verzelloni E, 2010, J FOOD BIOCHEM, V34, P152, DOI 10.1111/j.1745-4514.2009.00271.x
   Vithlani V. A., 2010, Journal of Food Technology, V8, P143, DOI 10.3923/jftech.2010.143.149
   Wang J, 2011, AFR J BIOTECHNOL, V10, P1460
   WESTLAKE DWS, 1959, CAN J MICROBIOL, V5, P621, DOI 10.1139/m59-076
   Xia T, 2017, RSC ADV, V7, P17377, DOI 10.1039/c6ra27789f
   Xu QP, 2007, FOOD CHEM, V102, P841, DOI 10.1016/j.foodchem.2006.06.013
   [徐清萍 Xu Qingping], 2006, [食品与发酵工业, Food and Fermentation Industries], V32, P95
   Xu W, 2011, J SCI FOOD AGR, V91, P1612, DOI 10.1002/jsfa.4356
NR 51
TC 6
Z9 6
U1 6
U2 31
PU WILEY
PI HOBOKEN
PA 111 RIVER ST, HOBOKEN 07030-5774, NJ USA
SN 0022-1147
EI 1750-3841
J9 J FOOD SCI
JI J. Food Sci.
PD OCT
PY 2017
VL 82
IS 10
BP 2479
EP 2486
DI 10.1111/1750-3841.13914
PG 8
WC Food Science & Technology
SC Food Science & Technology
GA FJ4WB
UT WOS:000412742700033
PM 28898412
DA 2019-07-15
ER

PT J
AU Liu, JY
   Gan, J
   Nirasawa, S
   Zhou, Y
   Xu, JL
   Zhu, SG
   Cheng, YQ
AF Liu, Jiyuan
   Gan, Jing
   Nirasawa, Satoru
   Zhou, Yun
   Xu, Jialu
   Zhu, Shenghu
   Cheng, Yongqiang
TI Cellular uptake and trans-enterocyte transport of phenolics bound to
   vinegar melanoidins
SO JOURNAL OF FUNCTIONAL FOODS
LA English
DT Article
DE Vinegar melanodins; Antioxidative activity; Non-covalently bound
   compounds; Cellular uptake; Phenolics transport
ID GREEN TEA CATECHINS; MOLECULAR-WEIGHT MELANOIDINS; SIMULATED GASTRIC
   DIGESTION; CACO-2 MONOLAYER MODEL; IN-VITRO DIGESTION; ANTIOXIDANT
   ACTIVITY; INTESTINAL-ABSORPTION; TRANSEPITHELIAL TRANSPORT;
   LIPID-PEROXIDATION; COFFEE MELANOIDINS
AB Melanoidins make the major contribution to the antioxidative activity (AA) of vinegar. Elucidation on partial groups vital to AA helps to positively control the AA of vinegar melanoidins without suffering from thorough structural revelation of melanoidins. The melanoidin bound compounds (MBC) that are noncovalently attached to the melanoidin skeletons contribute to 89% of the cellular antioxidant activity of vinegar melanoidins, where modification by digestion and cellular uptake are no longer overlooked. MBC contains a respectable amount of phenolics and renders at least 85% of the proximal gastrointestinal-tract bioavailable phenolics attributable to vinegar melanoidins, as evidenced by LC-MS2 analysis of cellular uptake and trans-enterocyte transport. We propose that MBC play a determinant role in the AA of vinegar melanoidins and thus could serve as a target to optimise the AA of vinegar melanoidins and even of vinegar. (C) 2017 Published by Elsevier Ltd.
C1 [Liu, Jiyuan; Gan, Jing; Zhou, Yun; Xu, Jialu; Cheng, Yongqiang] China Agr Univ, Coll Food Sci & Nutr Engn, Beijing Key Lab Funct Food Plant Resources, Beijing 100083, Peoples R China.
   [Nirasawa, Satoru] Japan Int Res Ctr Agr Sci, Tsukuba, Ibaraki 3058686, Japan.
   [Zhu, Shenghu] Jiangsu Hengshun Vinegar Ind Co Ltd, Zhenjiang 214043, Peoples R China.
RP Cheng, YQ (reprint author), China Agr Univ, Coll Food Sci & Nutr Engn, Beijing Key Lab Funct Food Plant Resources, Beijing 100083, Peoples R China.
EM chengyq@cau.edu.cn
FU National Science Foundation of China [31771964, 31571791]; Ministry of
   Science and Technology [2004GB2C100308]; China Agriculture Research
   System - Green Manure; Key-technologies R&D Project from Jiangsu
   Province, PRC [BE2015346]
FX This work was supported by the grants from National Science Foundation
   of China (31771964 & 31571791), the Fund Project for Transformation of
   Scientific and Technological Achievements from the Ministry of Science
   and Technology (2004GB2C100308) and China Agriculture Research System -
   Green Manure as well as a Key-technologies R&D Project from Jiangsu
   Province, PRC (BE2015346).
CR Actis-Goretta L, 2013, AM J CLIN NUTR, V98, P924, DOI 10.3945/ajcn.113.065789
   Martin MA, 2009, J AGR FOOD CHEM, V57, P7250, DOI 10.1021/jf9006032
   Bekedam EK, 2006, J AGR FOOD CHEM, V54, P7658, DOI 10.1021/jf0615449
   Brudzynski K, 2011, FOOD CHEM, V125, P570, DOI 10.1016/j.foodchem.2010.09.049
   Chan KY, 2007, J PHARM PHARMACOL, V59, P395, DOI 10.1211/jpp.59.3.0009
   D'Antuono I, 2015, FOOD FUNCT, V6, P1268, DOI [10.1039/c5fo00137d, 10.1039/C5FO00137D]
   Davalos A, 2004, J AGR FOOD CHEM, V52, P48, DOI 10.1021/jf0305231
   Delgado-Andrade C, 2005, J AGR FOOD CHEM, V53, P7832, DOI 10.1021/jf0512353
   Delgado-Andrade C, 2005, J AGR FOOD CHEM, V53, P1403, DOI 10.1021/jf048500p
   DUBOIS M, 1956, ANAL CHEM, V28, P350, DOI 10.1021/ac60111a017
   Dupas C, 2006, MOL NUTR FOOD RES, V50, P1053, DOI 10.1002/mntr.200600034
   Echavarria AP, 2012, FOOD ENG REV, V4, P203, DOI 10.1007/s12393-012-9057-9
   Farrell T, 2011, J PHARMACEUT BIOMED, V55, P1245, DOI 10.1016/j.jpba.2011.03.023
   Farrell TL, 2012, DRUG METAB DISPOS, V40, P397, DOI 10.1124/dmd.111.041665
   Felice DL, 2009, J FUNCT FOODS, V1, P109, DOI 10.1016/j.jff.2008.09.014
   Fogliano V, 2011, MOL NUTR FOOD RES, V55, pS44, DOI 10.1002/mnfr.201000360
   Fogliano V, 2011, FOOD FUNCT, V2, P117, DOI 10.1039/c0fo00156b
   Gonzales GB, 2015, J FUNCT FOODS, V16, P403, DOI 10.1016/j.jff.2015.04.031
   Goya L, 2007, MOL NUTR FOOD RES, V51, P536, DOI 10.1002/mnfr.200600228
   Heleno SA, 2015, FOOD CHEM, V173, P501, DOI 10.1016/j.foodchem.2014.10.057
   Hofmann T, 1998, Z LEBENSM UNTERS F A, V206, P251, DOI 10.1007/s002170050253
   Jakobek L, 2015, FOOD CHEM, V175, P556, DOI 10.1016/j.foodchem.2014.12.013
   Konishi Y, 2005, J AGR FOOD CHEM, V53, P4740, DOI 10.1021/jf0478307
   Konishi Y, 2004, J AGR FOOD CHEM, V52, P2518, DOI 10.1021/jf035407c
   Konishi Y, 2003, BIOSCI BIOTECH BIOCH, V67, P2014, DOI 10.1271/bbb.67.2014
   Kuntz S, 2015, BRIT J NUTR, V113, P1044, DOI 10.1017/S0007114515000161
   Laurent C, 2007, FOOD CHEM, V100, P1704, DOI 10.1016/j.foodchem.2005.10.016
   Le Bourvellec C, 2012, CRIT REV FOOD SCI, V52, P213, DOI 10.1080/10408398.2010.499808
   Liu JY, 2016, J FUNCT FOODS, V21, P75, DOI 10.1016/j.jff.2015.11.041
   Liu YZ, 2011, FOOD RES INT, V44, P2418, DOI 10.1016/j.foodres.2010.12.037
   Maatta KR, 2003, J AGR FOOD CHEM, V51, P6736, DOI 10.1021/jf0347517
   Manach C, 2005, AM J CLIN NUTR S, V81, P230
   Minekus M, 2014, FOOD FUNCT, V5, P1113, DOI 10.1039/c3fo60702j
   Monente C, 2015, J AGR FOOD CHEM, V63, P4327, DOI 10.1021/acs.jafc.5b01619
   Nardini M, 2006, J NUTR BIOCHEM, V17, P14, DOI 10.1016/j.jnutbio.2005.03.026
   Pastoriza S, 2014, FOOD CHEM, V164, P438, DOI 10.1016/j.foodchem.2014.04.118
   Perez-Jimenez J, 2010, AM J CLIN NUTR, V92, P801, DOI 10.3945/ajcn.2010.29924
   Perrone D, 2012, J AGR FOOD CHEM, V60, P4265, DOI 10.1021/jf205388x
   Rodriguez-Medina IC, 2009, J CHROMATOGR A, V1216, P4736, DOI 10.1016/j.chroma.2009.04.022
   Rufian-Henares JA, 2007, J AGR FOOD CHEM, V55, P10016, DOI 10.1021/jf0718291
   Rufian-Henares JA, 2007, J AGR FOOD CHEM, V55, P1480, DOI 10.1021/jf062604d
   Sanchez-Bridge B, 2015, DRUG METAB DISPOS, V43, P9, DOI 10.1124/dmd.114.060590
   Shahidi F, 2015, J FUNCT FOODS, V18, P757, DOI 10.1016/j.jff.2015.01.047
   Smrke S, 2013, FOOD FUNCT, V4, P1082, DOI 10.1039/c3fo30377b
   Stalmach A, 2009, DRUG METAB DISPOS, V37, P1749, DOI 10.1124/dmd.109.028019
   Tagliazucchi D, 2010, J AGR FOOD CHEM, V58, P2513, DOI 10.1021/jf903701h
   Vaidyanathan JB, 2002, DRUG METAB DISPOS, V30, P897, DOI 10.1124/dmd.30.8.897
   van Duynhoven J, 2011, P NATL ACAD SCI USA, V108, P4531, DOI 10.1073/pnas.1000098107
   Verzelloni E, 2010, FOOD CHEM TOXICOL, V48, P2097, DOI 10.1016/j.fct.2010.05.010
   Vitaglione P, 2008, TRENDS FOOD SCI TECH, V19, P451, DOI 10.1016/j.tifs.2008.02.005
   Wolfe KL, 2008, J AGR FOOD CHEM, V56, P8404, DOI 10.1021/jf8013074
   Wolfe KL, 2007, J AGR FOOD CHEM, V55, P8896, DOI 10.1021/jf0715166
   Xie YL, 2013, FOOD RES INT, V53, P793, DOI 10.1016/j.foodres.2012.07.063
   Xu QP, 2007, FOOD CHEM, V102, P841, DOI 10.1016/j.foodchem.2006.06.013
   Yang L, 2014, J AGR FOOD CHEM, V62, P8616, DOI 10.1021/jf501690e
   Zhang L, 2004, INT J PHARMACEUT, V287, P1, DOI 10.1016/j.ijpharm.2004.08.020
   Zhao DY, 2016, J FUNCT FOODS, V20, P182, DOI 10.1016/j.jff.2015.10.033
NR 57
TC 2
Z9 2
U1 3
U2 16
PU ELSEVIER SCIENCE BV
PI AMSTERDAM
PA PO BOX 211, 1000 AE AMSTERDAM, NETHERLANDS
SN 1756-4646
J9 J FUNCT FOODS
JI J. Funct. Food.
PD OCT
PY 2017
VL 37
BP 632
EP 640
DI 10.1016/j.jff.2017.08.009
PG 9
WC Food Science & Technology; Nutrition & Dietetics
SC Food Science & Technology; Nutrition & Dietetics
GA FJ6JF
UT WOS:000412863400065
DA 2019-07-15
ER

PT J
AU Bounihi, A
   Bitam, A
   Bouazza, A
   Yargui, L
   Koceir, EA
AF Bounihi, Abdenour
   Bitam, Arezki
   Bouazza, Asma
   Yargui, Lyece
   Koceir, Elhadj Ahmed
TI Fruit vinegars attenuate cardiac injury via anti-inflammatory and
   anti-adiposity actions in high-fat diet-induced obese rats
SO PHARMACEUTICAL BIOLOGY
LA English
DT Article
DE Visceral fat obesity; inflammation; adipokine; heart; prickly pear;
   apple; pomegranate
ID C-REACTIVE PROTEIN; OXIDATIVE STRESS; TNF-ALPHA; BODY-FAT;
   CARDIOVASCULAR-DISEASE; GLUCOSE-METABOLISM; LIPID PROFILE; INFLAMMATION;
   ADIPOKINES; LEPTIN
AB Context: Fruit vinegars (FVs) are used in Mediterranean folk medicine for their hypolipidemic and weigh-treducing properties.
   Objective: To investigate the preventive effects of three types of FV, commonly available in Algeria, namely prickly pear [Opuntia ficus-indica (L.) Mill (Cectaceae)], pomegranate [Punica granatum L. (Punicaceae)], and apple [Malus domestica Borkh. (Rosaceae)], against obesity-induced cardiomyopathy and its underlying mechanisms.
   Materials and methods: Seventy-two male Wistar rats were equally divided into 12 groups. The first group served as normal control (distilled water, 7 mL/kg bw), and the remaining groups were respectively treated with distilled water (7 mL/kg bw), acetic acid (0.5% w/v, 7 mL/kg bw) and vinegars of pomegranate, apple or prickly pear (at doses of 3.5, 7 and 14 mL/kg bw, acetic acid content as mentioned above) along with a high-fat diet (HFD). The effects of the oral administration of FV for 18 weeks on the body and visceral adipose tissue (VAT) weights, plasma inflammatory and cardiac enzymes biomarkers, and in heart tissue were evaluated.
   Results: Vinegars treatments significantly (p < .05) attenuated the HFD-induced increase in bw (0.2-0.5-fold) and VAT mass (0.7-1.8-fold), as well as increase in plasma levels of CRP (0.1-0.3-fold), fibrinogen (0.2-0.3-fold), leptin (1.7-3.7-fold), TNF-alpha (0.1-0.6-fold), AST (0.9-1.4-fold), CK-MB (0.3-1.4-fold) and LDH (2.7-6.7-fold). Moreover, vinegar treatments preserved myocardial architecture and attenuated cardiac fibrosis.
   Discussion and conclusion: These findings suggest that pomegranate, apple and prickly pear vinegars may prevent HFD-induced obesity and obesity-related cardiac complications, and that this prevention may result from the potent anti-inflammatory and anti-adiposity properties of these vinegars.
C1 [Bounihi, Abdenour; Bitam, Arezki; Bouazza, Asma; Koceir, Elhadj Ahmed] USTHB, FSB, Dept Biol & Physiol Organisms, Bioenerget & Intermediary Metab Team, Algiers, Algeria.
   [Bitam, Arezki] Ecole Natl Super Agron, Dept Food Technol & Human Nutr, Algiers, Algeria.
   [Yargui, Lyece] Mustapha Bacha Hosp, Fac Hlth Sci, Dept Med, Cent Biochem Lab, Algiers, Algeria.
RP Bounihi, A (reprint author), USTHB, FSB, Dept Biol & Physiol Organisms, Bioenerget & Intermediary Metab Team, Algiers, Algeria.
EM abounihi@gmail.com
OI BOUNIHI, Abdenour/0000-0001-7794-418X
FU Algerian Agency for the Research & Development in Health [PNR] from the
   National Administration of Algerian Higher Education and Scientific
   Research (DGRSDT) [208/ANDRS/2011, 41/ANDRS/2011]
FX The study was supported, in part, by the Algerian Agency for the
   Research & Development in Health [PNR nos. 208/ANDRS/2011 and
   41/ANDRS/2011] from the National Administration of Algerian Higher
   Education and Scientific Research (DGRSDT).
CR Abel ED, 2008, PHYSIOL REV, V88, P389, DOI 10.1152/physrev.00017.2007
   Ahn J, 2007, BIOCHEM BIOPH RES CO, V364, P972, DOI 10.1016/j.bbrc.2007.10.109
   Aukrust P, 2004, AUTOIMMUN REV, V3, P221, DOI 10.1016/S1568-9972(03)00103-4
   Aurigemma GP, 2013, CIRC-CARDIOVASC IMAG, V6, P142, DOI 10.1161/CIRCIMAGING.111.964627
   Bajaj G, 2006, BIOCHEM BIOPH RES CO, V345, P1558, DOI 10.1016/j.bbrc.2006.05.059
   Barry SP, 2008, INT J BIOCHEM CELL B, V40, P2023, DOI 10.1016/j.biocel.2008.02.020
   Bays H, 2006, FUTURE LIPIDOL, V1, P389, DOI 10.2217/17460875.1.4.389
   Bays Harold E, 2008, Expert Rev Cardiovasc Ther, V6, P343, DOI 10.1586/14779072.6.3.343
   Bouazza A, 2016, PHARM BIOL, V54, P260, DOI 10.3109/13880209.2015.1031910
   Carmienke S, 2013, EUR J CLIN NUTR, V67, P573, DOI 10.1038/ejcn.2013.61
   Cavalera M, 2014, TRANSL RES, V164, P323, DOI 10.1016/j.trsl.2014.05.001
   Cawthorn WP, 2008, FEBS LETT, V582, P117, DOI 10.1016/j.febslet.2007.11.051
   Bastante MJC, 2010, J AGR FOOD CHEM, V58, P11814, DOI 10.1021/jf1029493
   Chae JS, 2013, NUTR RES, V33, P195, DOI 10.1016/j.nutres.2013.01.005
   Charradi K, 2011, CARDIOVASC TOXICOL, V11, P28, DOI 10.1007/s12012-010-9101-z
   Cheong SR, 2014, FASEB J, V28, pLB361
   Clark JD, 2012, ENVIRON RES, V117, P132, DOI 10.1016/j.envres.2012.04.012
   Crino M, 2015, CURR OBES REP, V4, P1, DOI 10.1007/s13679-014-0134-7
   Darvall KAL, 2007, EUR J VASC ENDOVASC, V33, P223, DOI 10.1016/j.ejvs.2006.10.006
   de Dios Lozano Juan, 2012, J MED PLANTS RES, V6, P4135
   Del Re DP, 2010, J CLIN INVEST, V120, P3555, DOI 10.1172/JCI43569
   Dela Cruz CS, 2009, CLIN CHEST MED, V30, P509, DOI 10.1016/j.ccm.2009.06.001
   Doser TA, 2009, CIRCULATION, V119, P1941, DOI 10.1161/CIRCULATIONAHA.108.823799
   Esser N, 2014, DIABETES RES CLIN PR, V105, P141, DOI 10.1016/j.diabres.2014.04.006
   Ewaschuk JB, 2014, APPL PHYSIOL NUTR ME, V39, P654, DOI 10.1139/apnm-2013-0423
   Fontana L, 2007, DIABETES, V56, P1010, DOI 10.2337/db06-1656
   FRIEDEWALD WT, 1972, CLIN CHEM, V18, P499
   Gatta L, 2012, INT J CARDIOL, V155, P409, DOI 10.1016/j.ijcard.2010.10.045
   Golfakhrabadi F, 2014, PHARM BIOL, V52, P1335, DOI 10.3109/13880209.2014.892140
   Harris RBS, 2014, BBA-MOL BASIS DIS, V1842, P414, DOI 10.1016/j.bbadis.2013.05.009
   Hollender A, 2006, SCAND J GASTROENTERO, V41, P673, DOI 10.1080/00365520500356510
   Joseph SV, 2016, CRIT REV FOOD SCI, V56, P419, DOI 10.1080/10408398.2013.767221
   Kim MS, 2013, PLOS ONE, V8, DOI 10.1371/journal.pone.0082847
   Kondo T, 2009, BIOSCI BIOTECH BIOCH, V73, P1837, DOI 10.1271/bbb.90231
   Korda M, 2008, AM J PHYSIOL-HEART C, V295, pH1514, DOI 10.1152/ajpheart.00479.2008
   Lee BH, 2013, J FUNCT FOODS, V5, P905, DOI 10.1016/j.jff.2013.01.040
   Lee JH, 2013, FOOD CHEM, V141, P3241, DOI 10.1016/j.foodchem.2013.05.126
   Lee YH, 2010, ATHEROSCLEROSIS, V213, P592, DOI 10.1016/j.atherosclerosis.2010.09.012
   Leifheit-Nestler M, 2013, J TRANSL MED, V11, DOI 10.1186/1479-5876-11-170
   Lira FS, 2010, LIPIDS HLTH DIS, V9, P1
   Liu F, 2008, ANAL CHIM ACTA, V615, P10, DOI 10.1016/j.aca.2008.03.030
   Luis AS., 2013, AA, V3, P183
   Lyon CJ, 2003, ENDOCRINOLOGY, V144, P2195, DOI 10.1210/en.2003-0285
   Malavazos AE, 2007, NUTR METAB CARDIOVAS, V17, P294, DOI 10.1016/j.numecd.2006.01.001
   Mariappan N, 2007, AM J PHYSIOL-HEART C, V293, pH2726, DOI 10.1152/ajpheart.00376.2007
   Marin TM, 2011, J CLIN INVEST, V121, P1026, DOI 10.1172/JCI44972
   Martinez-Martinez E, 2014, J HYPERTENS, V32, P1104, DOI 10.1097/HJH.0000000000000149
   Matsuzawa Y, 2006, NAT CLIN PRACT CARD, V3, P35, DOI 10.1038/ncpcardio0380
   Mitrou P, 2015, EUR J CLIN NUTR, V69, P734, DOI 10.1038/ejcn.2014.289
   Naziroglu M, 2014, J MEMBRANE BIOL, V247, P667, DOI 10.1007/s00232-014-9685-5
   Nigro E, 2014, BIOMED RES INT, DOI 10.1155/2014/658913
   Ohashi K, 2014, TRENDS ENDOCRIN MET, V25, P348, DOI 10.1016/j.tem.2014.03.009
   Ouchi N, 2006, TRENDS CARDIOVAS MED, V16, P141, DOI 10.1016/j.tcm.2006.03.001
   Ouchi N, 2011, NAT REV IMMUNOL, V11, P85, DOI 10.1038/nri2921
   Park JE, 2014, J FUNCT FOODS, V8, P274, DOI 10.1016/j.jff.2014.03.028
   Petsiou EI, 2014, NUTR REV, V72, P651, DOI 10.1111/nure.12125
   Qian YY, 2015, PLOS ONE, V10, DOI 10.1371/journal.pone.0120215
   Rajagopal RE, 2012, OPEN J ENDOCR METAB, V2, P7
   Razavi A, 2013, ANN CLIN BIOCHEM, V50, P115, DOI 10.1258/acb.2012.012104
   Salbe AD, 2009, NUTR RES, V29, P846, DOI 10.1016/j.nutres.2009.10.021
   Seo Hyobin, 2015, J Exerc Nutrition Biochem, V19, P1, DOI 10.5717/jenb.2015.19.1.1
   Setorki M, 2011, AFR J PHARM PHARMACO, V5, P1038
   Setorki M, 2011, J MED PLANTS RES, V5, P1518
   Sharma AM, 2007, J CLIN ENDOCR METAB, V92, P386, DOI 10.1210/jc.2006.1268
   Sierra-Johnson J, 2007, AM J CARDIOL, V100, P234, DOI 10.1016/j.amjcard.2007.02.088
   Siriwardhana N, 2013, J NUTR BIOCHEM, V24, P613, DOI 10.1016/j.jnutbio.2012.12.013
   Snijder MB, 2006, INT J EPIDEMIOL, V35, P83, DOI 10.1093/ije/dyi253
   Suganthy N, 2014, MOL BIOL REP, V41, P1355, DOI 10.1007/s11033-013-2981-9
   Terra X, 2009, J NUTR BIOCHEM, V20, P210, DOI 10.1016/j.jnutbio.2008.02.005
   Trayhurn P, 2004, BRIT J NUTR, V92, P347, DOI 10.1079/BJN20041213
   Twig G, 2012, PLOS ONE, V7, DOI 10.1371/journal.pone.0047183
   Tzeng TF, 2012, EVID-BASED COMPL ALT, DOI 10.1155/2012/827278
   Uysal O, 2005, J ENDOCRINOL INVEST, V28, P928, DOI 10.1007/BF03345325
   van Stijn CMW, 2014, PLOS ONE, V9, DOI 10.1371/journal.pone.0086404
   Wanahita N, 2008, AM HEART J, V155, P310, DOI 10.1016/j.ahj.2007.10.004
   Wang ZX, 2010, MEDIAT INFLAMM, DOI 10.1155/2010/535918
   Wee CC, 2008, OBESITY, V16, P875, DOI 10.1038/oby.2008.7
   Westphal Sydney A, 2008, Clin Cornerstone, V9, P23, DOI 10.1016/S1098-3597(08)60025-3
   Wisse BE, 2007, SCIENCE, V318, P928, DOI 10.1126/science.1148032
   Wong C, 2007, NAT CLIN PRACT CARD, V4, P436, DOI 10.1038/ncpcardio0943
   Xie LJ, 2015, PLOS ONE, V10, DOI 10.1371/journal.pone.0141149
   Yeaman SJ, 2004, BIOCHEM J, V379, P11, DOI 10.1042/BJ20031811
   Zaldivar F, 2006, INT J OBESITY, V30, P906, DOI 10.1038/sj.ijo.0803227
NR 83
TC 3
Z9 3
U1 0
U2 0
PU TAYLOR & FRANCIS LTD
PI ABINGDON
PA 2-4 PARK SQUARE, MILTON PARK, ABINGDON OR14 4RN, OXON, ENGLAND
SN 1388-0209
EI 1744-5116
J9 PHARM BIOL
JI Pharm. Biol.
PY 2017
VL 55
IS 1
BP 43
EP 52
DI 10.1080/13880209.2016.1226369
PG 10
WC Plant Sciences; Medical Laboratory Technology; Pharmacology & Pharmacy
SC Plant Sciences; Medical Laboratory Technology; Pharmacology & Pharmacy
GA EG2BE
UT WOS:000390846600049
PM 27595296
OA DOAJ Gold
DA 2019-07-15
ER
