# Supplementary material for: Knowledge Domain and Emerging Trends in Vinegar Research: A Bibliometric Review of the Literature from WoSCC
Source: Foods. 2020 Feb 10;9(2):166. doi: 10.3390/foods9020166 (PMC7074530; doi:10.3390/foods9020166)
Supplement: Supplementary file 1 [file foods-09-00166-s001.zip › Supplementary files/Supplementary Material/WoSCC dataset for CiteSpace/data/download2017_16x5unique.txt]

PT J
AU Roda, A
   Lucini, L
   Torchio, F
   Dordoni, R
   De Faveri, DM
   Lambri, M
AF Roda, Arianna
   Lucini, Luigi
   Torchio, Fabrizio
   Dordoni, Roberta
   De Faveri, Dante Marco
   Lambri, Milena
TI Metabolite profiling and volatiles of pineapple wine and vinegar
   obtained from pineapple waste
SO FOOD CHEMISTRY
LA English
DT Article
DE Acetic fermentation; GC-MS; Pineapple; UHPLC-QTOF-MS; Vinegar; Waste;
   Wine
ID ACETIC-ACID BACTERIA; FERMENTATION PROCESS; WHITE WINE;
   SACCHARIFICATION; ODORANTS; QUALITY; IMPACT; JUICE; RICE
AB Vinegar is an inexpensive commodity, and economic considerations require that a relatively low-cost raw material be used for its production. An investigation into the use of a new, alternative substrate - pineapple waste - is described. This approach enables the utilization of the pineapple's (Ananas comosus) peels and core, which are usually discarded during the processing or consumption of the fruit. Using physical and enzymatic treatments, the waste was saccharified, and the resulting substrate was fermented with Saccharomyces cerevisiae for 7-10 days under aerobic conditions at 25 degrees C. This resulted in an alcohol yield of approximately 7%. The alcoholic medium was then used as a seed broth for acetic fermentation using Acetobacter aceti as the inoculum for approximately 30 days at 32 degrees C to obtain 5% acetic acid. Samples were analyzed at the beginning and end of the acetification cycle to assess the volatile and fixed compounds by GC-MS and UHPLC-QTOF-MS. The metabolomic analysis indicated that c-lysine, mellein, and gallic acid were significantly more concentrated in the pineapple vinegar than in the original wine. Higher alcohols, aldehydes, and ketones characterized the aroma of the final pineapple vinegar, whilst off-flavors were significantly reduced relative to the initial wine.
   This study is the first to highlight the metabolite profile of fruit vinegar with a slight floral aroma profile derived from pineapple waste. The potential to efficiently reduce the post-harvest losses of pineapple fruits by re-using them for products with added food values is also demonstrated. (C) 2017 Elsevier Ltd. All rights reserved.
C1 [Roda, Arianna; Torchio, Fabrizio; Dordoni, Roberta; De Faveri, Dante Marco; Lambri, Milena] Univ Cattolica Sacro Cuore, Ist Enol & Ingn Agroalimentare, Via Emilia Parmense 84, I-29122 Piacenza, Italy.
   [Lucini, Luigi] Univ Cattolica Sacro Cuore, Ist Chim Agr & Ambientale, Via Emilia Parmense 84, I-29122 Piacenza, Italy.
RP Lambri, M (reprint author), Univ Cattolica Sacro Cuore, Ist Enol & Ingn Agroalimentare, Via Emilia Parmense 84, I-29122 Piacenza, Italy.
EM milena.lambri@unicatt.it
OI Luigi, Lucini/0000-0002-5133-9464; Lambri, Milena/0000-0003-4330-2888
CR Ameyapoh Y, 2010, Pak J Biol Sci, V13, P132, DOI 10.3923/pjbs.2010.132.137
   Baena-Ruano S, 2010, J SCI FOOD AGR, V90, P2675, DOI 10.1002/jsfa.4139
   Boffo EF, 2009, LWT-FOOD SCI TECHNOL, V42, P1455, DOI 10.1016/j.lwt.2009.05.008
   Callejon RM, 2010, FOOD CHEM, V120, P561, DOI 10.1016/j.foodchem.2009.10.026
   Castro-Puyana M, 2013, TRAC-TREND ANAL CHEM, V52, P74, DOI 10.1016/j.trac.2013.05.016
   Cejudo-Bastante MJ, 2013, J SCI FOOD AGR, V93, P1284, DOI 10.1002/jsfa.5885
   Chiet CH, 2014, AIP CONF PROC, V1589, P398, DOI 10.1063/1.4868827
   Ebner H., 1995, BIOTECHNOLOGY ENZYME, P581
   Ethiraj S., 1990, J FOOD SCI TECHNOLOG, V29, P48
   Fortes GAC, 2012, J BRAZIL CHEM SOC, V23, P1815, DOI 10.1590/S0103-50532012005000050
   GALVEZ MC, 1994, Z LEBENSM UNTERS FOR, V199, P29, DOI 10.1007/BF01192948
   Ghosh P. R., 2016, INT J FOOD SCI
   [谷立坤 GU Likun], 2010, [生态学报, Acta Ecologica Sinica], V30, P1789
   Guth H, 1997, J AGR FOOD CHEM, V45, P3027, DOI 10.1021/jf970280a
   Kumar P, 2015, FRONT PLANT SCI, V6, DOI 10.3389/fpls.2015.00477
   Li S, 2015, APPL MICROBIOL BIOT, V99, P4997, DOI 10.1007/s00253-015-6659-1
   LOTONG N, 1989, APPL MICROBIOL BIOT, V32, P27
   Lucini L, 2015, SCI HORTIC-AMSTERDAM, V182, P124, DOI 10.1016/j.scienta.2014.11.022
   Ma C, 2007, J CHROMATOGR A, V1165, P39, DOI 10.1016/j.chroma.2007.07.060
   Maestre O, 2008, PROCESS BIOCHEM, V43, P803, DOI 10.1016/j.procbio.2008.03.007
   MARTINTANGUY J, 1978, PHYTOCHEMISTRY, V17, P1927, DOI 10.1016/S0031-9422(00)88735-X
   Morales ML, 2002, J AGR FOOD CHEM, V50, P3173, DOI 10.1021/jf011313w
   Ou Andi Shau-mei, 2009, P223, DOI 10.1007/978-88-470-0866-3_14
   Penalvo JL, 2005, J AGR FOOD CHEM, V53, P9342, DOI 10.1021/jf051488w
   Piccino S, 2014, FOOD RES INT, V61, P264, DOI 10.1016/j.foodres.2013.07.034
   Roda A, J FOOD PROCESSES PRE
   Roda A, 2016, J CLEAN PROD, V112, P4477, DOI 10.1016/j.jclepro.2015.07.019
   Roda A, 2014, CHEM ENGINEER TRANS, V37, P607, DOI 10.3303/CET1437102
   Rothwell JA, 2013, DATABASE-OXFORD, DOI 10.1093/database/bat070
   Saichana N, 2015, BIOTECHNOL ADV, V33, P1260, DOI 10.1016/j.biotechadv.2014.12.001
   Shahidi F, 2008, ASIA PAC J CLIN NUTR, V17, P380
   Shimoji Y, 2002, J AGR FOOD CHEM, V50, P6501, DOI 10.1021/jf020458f
   Singh R., 2007, Indian Journal of Microbiology, V47, P153, DOI 10.1007/s12088-007-0029-3
   Sioumis N, 2006, FOOD CHEM, V94, P98, DOI 10.1016/j.foodchem.2004.10.059
   Solieri L, 2009, VINEGARS WORLD
   Sossou Seyram K, 2009, Pak J Biol Sci, V12, P859
   Spinosa WA, 2015, FOOD SCI TECH-BRAZIL, V35, P196, DOI 10.1590/1678-457X.6605
   Steingass CB, 2015, ANAL BIOANAL CHEM, V407, P6463, DOI 10.1007/s00216-015-8811-2
   Su MS, 2010, FOOD CHEM, V119, P923, DOI 10.1016/j.foodchem.2009.07.053
   Tesfaye W, 2002, TRENDS FOOD SCI TECH, V13, P12, DOI 10.1016/S0924-2244(02)00023-7
   Ubeda C, 2012, FLAVOUR FRAG J, V27, P313, DOI 10.1002/ffj.3103
   Valero E, 2005, J SCI FOOD AGR, V85, P603, DOI 10.1002/jsfa.2016
   Wen L, 1999, J AGR FOOD CHEM, V47, P850, DOI 10.1021/jf9808067
   Wen L, 2002, J FOOD SCI, V67, P155, DOI 10.1111/j.1365-2621.2002.tb11376.x
   Whitener MEB, 2015, LWT-FOOD SCI TECHNOL, V64, P412, DOI 10.1016/j.lwt.2015.05.018
   [徐清萍 Xu Qingping], 2006, [食品与发酵工业, Food and Fermentation Industries], V32, P95
   Zheng Y, 2010, INT J FOOD SCI TECH, V45, P2394, DOI 10.1111/j.1365-2621.2010.02413.x
NR 47
TC 12
Z9 12
U1 13
U2 114
PU ELSEVIER SCI LTD
PI OXFORD
PA THE BOULEVARD, LANGFORD LANE, KIDLINGTON, OXFORD OX5 1GB, OXON, ENGLAND
SN 0308-8146
EI 1873-7072
J9 FOOD CHEM
JI Food Chem.
PD AUG 15
PY 2017
VL 229
BP 734
EP 742
DI 10.1016/j.foodchem.2017.02.111
PG 9
WC Chemistry, Applied; Food Science & Technology; Nutrition & Dietetics
SC Chemistry; Food Science & Technology; Nutrition & Dietetics
GA ET1MH
UT WOS:000400033000093
PM 28372238
DA 2019-07-15
ER

PT J
AU Pourmozaffar, S
   Hajimoradloo, A
   Miandare, HK
AF Pourmozaffar, Sajjad
   Hajimoradloo, Abdolmajid
   Miandare, Hamed Kolangi
TI Dietary effect of apple cider vinegar and propionic acid on immune
   related transcriptional responses and growth performance in white
   shrimp, Litopenaeus vannamei
SO FISH & SHELLFISH IMMUNOLOGY
LA English
DT Article
DE Litopenaeus vanname; Apple cider vinegar; Propionic acid; Growth
   performance; Immune genes
ID CRAYFISH PROCAMBARUS-CLARKII; CRUSTIN-LIKE PEPTIDE; SPOT SYNDROME VIRUS;
   REAL-TIME PCR; GENE-EXPRESSION; ORGANIC-ACIDS; PROPHENOLOXIDASE SYSTEM;
   NUTRIENT DIGESTIBILITY; FENNEROPENAEUS-INDICUS; PHOSPHORUS UTILIZATION
AB This experiment was conducted to study the effect of various levels of ACV (R) and Propionic acid (PA) on expression of immune related genes and growth performance in white shrimp (Litopenaeus vannamei). Three hundred and seventy-five shrimps with an average initial weight of 10.2 +/- 0.04 g were collected and acclimatized for two weeks. Five experimental diets including control diet, 0.5% PA diet and 1%, 2% and 4% ACV (R) diets were applied to feed the shrimps. They were fed 4 times a day with 2.5% of body weight. After 60 days of culture, shrimps fed with ACV (R) and PA diets showed no significant difference in growth performance. Expression of prophenoloxidase (proPo), lysozyme (Lys), penaeidin-3a (Pen-3a) and Crustin (Cru) genes were determined from hepatopancreas, using the real-time PCR after 15, 30 and 60 days. Expression of Lys and proPo genes was significantly up regulated in shrimps fed with ACV (R) and PA diets compared to the control group after 30 and 60 days of treatment. After 15 days, Pen-3a gene expression was significantly higher in PA group compared to the control group. Also, shrimps fed with 1% and 4% ACV (R) and PA diets showed significantly increased expression of Pen-3a after 30 days. In contrast, expression of Cru was significantly down regulated in response to ACV (R) diets, but, Cru expression in treated shrimps with PA diet was greater than the control group after 30 and 60 days. Overall, the results provided evidence that ACV (R) could be used as a natural immunostimulant for shrimps in order to adjust and enhance expression of the immune related genes. (C) 2016 The Authors. Published by Elsevier Ltd.
C1 [Pourmozaffar, Sajjad; Hajimoradloo, Abdolmajid; Miandare, Hamed Kolangi] Gorgan Univ Agr Sci & Nat Resources, Fac Fisheries & Environm Sci, Dept Fisheries, Gorgan, Iran.
RP Pourmozaffar, S (reprint author), Gorgan Univ Agr Sci & Nat Resources, Dept Fisheries, Gorgan 4913815739, Iran.
EM Sajjad5550@gmail.com
RI Pourmozaffar, Sajjad/N-2132-2019
OI Pourmozaffar, Sajjad/0000-0002-3014-1926
CR Ai HS, 2009, DEV COMP IMMUNOL, V33, P59, DOI 10.1016/j.dci.2008.07.017
   Ai HS, 2008, FISH SHELLFISH IMMUN, V25, P28, DOI 10.1016/j.fsi.2007.12.002
   Amparyup P, 2013, FISH SHELLFISH IMMUN, V34, P990, DOI 10.1016/j.fsi.2012.08.019
   An MY, 2016, DEV COMP IMMUNOL, V59, P186, DOI 10.1016/j.dci.2016.02.001
   Antony SP, 2011, AQUACULTURE, V319, P298, DOI 10.1016/j.aquaculture.2011.06.011
   AOAC, 1992, AOAC OFF METH AN, P136
   Banerjee D, 2015, AQUACULT REP, V2, P106, DOI 10.1016/j.aqrep.2015.08.009
   Beheshti Z, 2012, LIFE SCI J, V9, P2431
   Castillo S, 2014, AQUACULTURE, V433, P6, DOI 10.1016/j.aquaculture.2014.05.038
   Charoensapsri W, 2009, DEV COMP IMMUNOL, V33, P811, DOI 10.1016/j.dci.2009.01.006
   Chen T, 2016, FISH SHELLFISH IMMUN, V54, P197, DOI 10.1016/j.fsi.2016.04.008
   Chiu CH, 2007, FISH SHELLFISH IMMUN, V23, P364, DOI 10.1016/j.fsi.2006.11.010
   da Silva BC, 2016, AQUAC RES, V47, P612, DOI 10.1111/are.12520
   da Silva BC, 2013, AQUACULTURE, V384, P104, DOI 10.1016/j.aquaculture.2012.12.017
   de-la-Re-Vega E, 2006, FISH SHELLFISH IMMUN, V20, P405, DOI 10.1016/j.fsi.2005.06.005
   Figueroa-Pizano MD, 2014, AQUACULTURE, V420, P165, DOI 10.1016/j.aquaculture.2013.10.042
   Hernandez AJ, 2012, J WORLD AQUACULT SOC, V43, P688, DOI 10.1111/j.1749-7345.2012.00589.x
   Hipolito SG, 2014, DEV COMP IMMUNOL, V46, P461, DOI 10.1016/j.dci.2014.06.001
   Iman M., 2015, Pharmaceutical Sciences, V20, P163
   Khajepour F, 2012, ANIM FEED SCI TECH, V171, P68, DOI 10.1016/j.anifeedsci.2011.10.001
   Kluge H, 2006, J ANIM PHYSIOL AN N, V90, P316, DOI 10.1111/j.1439-0396.2005.00604.x
   Larionov A, 2005, BMC BIOINFORMATICS, V6, DOI 10.1186/1471-2105-6-62
   Li H, 2008, FISH SHELLFISH IMMUN, V25, P143, DOI 10.1016/j.fsi.2008.04.001
   Mai WJ, 2010, FISH SHELLFISH IMMUN, V28, P727, DOI 10.1016/j.fsi.2010.01.002
   Mai WJ, 2009, PROG NAT SCI-MATER, V19, P837, DOI 10.1016/j.pnsc.2008.10.008
   Miandare HK, 2016, FISH SHELLFISH IMMUN, V55, P671, DOI 10.1016/j.fsi.2016.06.053
   Mine S, 2011, CURR MICROBIOL, V63, P1, DOI 10.1007/s00284-011-9932-2
   Naziroglu M, 2014, J MEMBRANE BIOL, V247, P667, DOI 10.1007/s00232-014-9685-5
   Ng WK, 2015, AQUACULTURE, V449, P69, DOI 10.1016/j.aquaculture.2015.02.006
   Ng WK, 2009, AQUAC RES, V40, P1490, DOI 10.1111/j.1365-2109.2009.02249.x
   Okumura T, 2007, FISH SHELLFISH IMMUN, V22, P68, DOI 10.1016/j.fsi.2006.03.013
   Pan D, 2005, DEV COMP IMMUNOL, V29, P103, DOI 10.1016/j.dci.2004.07.001
   Park KH, 2012, FISH SHELLFISH IMMUN, V32, P1016, DOI 10.1016/j.fsi.2012.02.023
   Peregrino-Uriarte AB, 2012, FISH SHELLFISH IMMUN, V32, P230, DOI 10.1016/j.fsi.2011.10.026
   Radonic A, 2004, BIOCHEM BIOPH RES CO, V313, P856, DOI 10.1016/j.bbrc.2003.11.177
   Rattanachai A, 2004, FISHERIES SCI, V70, P765, DOI 10.1111/j.1444-2906.2004.00869.x
   Rattanavichai W, 2015, FISH SHELLFISH IMMUN, V46, P378, DOI 10.1016/j.fsi.2015.06.031
   Romano N, 2015, AQUACULTURE, V435, P228, DOI 10.1016/j.aquaculture.2014.09.037
   Sangsuriya P, 2016, DEV COMP IMMUNOL, V54, P32, DOI 10.1016/j.dci.2015.08.003
   Shanthi S, 2012, MICROBIOL RES, V167, P127, DOI 10.1016/j.micres.2011.07.003
   Shockey JE, 2009, DEV COMP IMMUNOL, V33, P668, DOI 10.1016/j.dci.2008.11.010
   Sivagnanavelmurugan M, 2014, FISH SHELLFISH IMMUN, V39, P439, DOI 10.1016/j.fsi.2014.05.037
   Subramanian D, 2013, FISH SHELLFISH IMMUN, V35, P808, DOI 10.1016/j.fsi.2013.06.008
   Sun C, 2010, FISH SHELLFISH IMMUN, V28, P517, DOI 10.1016/j.fsi.2009.12.001
   Supungul P, 2008, DEV COMP IMMUNOL, V32, P61, DOI 10.1016/j.dci.2007.04.004
   Tian Y, 2015, COMP BIOCHEM PHYS B, V180, P68, DOI 10.1016/j.cbpb.2014.10.004
   Wang XX, 2010, AQUAC RES, V41, pe819, DOI 10.1111/j.1365-2109.2010.02602.x
   Wang YC, 2008, FISH SHELLFISH IMMUN, V24, P113, DOI 10.1016/j.fsi.2007.09.008
   Wei KQ, 2016, FISH SHELLFISH IMMUN, V52, P221, DOI 10.1016/j.fsi.2016.03.151
   Yeh MS, 2009, FISH SHELLFISH IMMUN, V26, P49, DOI 10.1016/j.fsi.2008.10.003
   Zokaeifar H, 2012, FISH SHELLFISH IMMUN, V33, P683, DOI 10.1016/j.fsi.2012.05.027
NR 51
TC 7
Z9 7
U1 0
U2 18
PU ACADEMIC PRESS LTD- ELSEVIER SCIENCE LTD
PI LONDON
PA 24-28 OVAL RD, LONDON NW1 7DX, ENGLAND
SN 1050-4648
EI 1095-9947
J9 FISH SHELLFISH IMMUN
JI Fish Shellfish Immunol.
PD JAN
PY 2017
VL 60
BP 65
EP 71
DI 10.1016/j.fsi.2016.11.030
PG 7
WC Fisheries; Immunology; Marine & Freshwater Biology; Veterinary Sciences
SC Fisheries; Immunology; Marine & Freshwater Biology; Veterinary Sciences
GA EI8PO
UT WOS:000392770000010
PM 27840173
OA Other Gold
DA 2019-07-15
ER

PT J
AU Tasharofi, S
   Goharrizi, LY
   Mohammadi, F
AF Tasharofi, Shima
   Goharrizi, Laleh Yazdanpanah
   Mohammadi, Farhad
TI Effects of dietary supplementation of waste date's vinegar on
   performance and improvement of digestive tract in broiler chicks
SO VETERINARY RESEARCH FORUM
LA English
DT Article
DE Acetic acid; Broiler; Ileum microflora; Jejunum histomorphology
ID CHAIN FATTY-ACIDS; FEED; SALMONELLA; MICROFLORA; WITHDRAWAL; ABSORPTION;
   PROBIOTICS; CALCIUM
AB Two hundred 1-day-old commercial broilers (Ross 308) were used to determine the effects of diets supplementation with waste date's vinegar (WDV) on the growth and performance of digestive tract over a 42-days growing period. Chicks were randomly allocated to one of five experimental diets supplementing as 0 (control), 1, 2, and 3% of WDV and 2% industrial vinegar (IV). Broilers and their feed consumptions were weighed at the trial beginning and days 10, 21, 35 and 42 of experimental period. Moreover, one chick from every replicate was killed at days 21 and 42 to measure development of digestive tissues and morphology and microbiology of small intestine. Although the final body weight was higher following IV and 1% WDV usage, feed conversion ratio was negatively affected by IV usage compared to control (p < 0.05). Relative weight of different parts of small intestine was not affected by experimental diets. Villus height and width were reduced linearly in WDV, IV and control groups (p < 0.05), but crypt depth was not different among experimental diets. Also, ileum microbiota was not affected by treatments. Results indicated that diet supplementation with WDV has positive effects on growth performance and histomorphology of jejunum in broilers. (C) 2017 Urmia University. All rights reserved.
C1 [Tasharofi, Shima; Goharrizi, Laleh Yazdanpanah] Agr & Nat Resources Educ & Res Ctr Kerman, Dept Anim Sci Res, Kerman, Iran.
   [Mohammadi, Farhad] Shahid Bahonar Univ Kerman, Fac Agr, Dept Anim Sci, Kerman, Iran.
RP Tasharofi, S (reprint author), Agr & Nat Resources Educ & Res Ctr Kerman, Dept Anim Sci Res, Kerman, Iran.
EM shima.tasharrofi@gmail.com
RI goharrizi, laleh yazdanpanah/L-9637-2017
OI goharrizi, laleh yazdanpanah/0000-0001-5368-0845
CR Aviagen, 2009, ROSS BROIL MAN MAN
   BERGMAN EN, 1990, PHYSIOL REV, V70, P567
   Biernasiak J, 2009, VET MED-CZECH, V54, P525
   Boyd DA, 2013, M PUBL HLTH AG CAN T
   Decroos Karel, 2004, Communications in Agricultural and Applied Biological Sciences, V69, P5
   Dhawale A., 2005, POULTRY INT, V44, P18
   Dugas B, 1999, IMMUNOL TODAY, V20, P387, DOI 10.1016/S0167-5699(99)01448-6
   Esmail SH, FACTORS AFFECTING FE
   FURUSE M, 1991, BRIT POULTRY SCI, V32, P159, DOI 10.1080/00071669108417337
   Gunal M., 2006, International Journal of Poultry Science, V5, P149
   Higgins JP, 2005, POULTRY SCI, V84, P1141, DOI 10.1093/ps/84.7.1141
   Jeffri D, 2010, INT POULT SCI, V9, P1027
   Kamal A.M., 2014, NAT SCI, V12, P38
   Kishi M, 1999, BIOSCI BIOTECH BIOCH, V63, P905, DOI 10.1271/bbb.63.905
   Kral M., 2011, J ANIM SCI BIOTECHNO, V44, P62
   Ledezma-Torres R., 2015, African Journal of Microbiology Research, V9, P892
   LUTZ T, 1991, EXP PHYSIOL, V76, P615, DOI 10.1113/expphysiol.1991.sp003530
   Mahdavi R, 2009, J ANIM VET ADV, V8, P1702
   Moore RW, 2006, POULTRY SCI, V85, P2101, DOI 10.1093/ps/85.12.2101
   Murry A. C. Jr., 2006, International Journal of Poultry Science, V5, P344
   NRC, 1994, NUTR REQ POULTR, P19
   Patterson JA, 2003, POULTRY SCI, V82, P627, DOI 10.1093/ps/82.4.627
   Pelicano ERL, 2005, Rev. Bras. Cienc. Avic., V7, P221, DOI 10.1590/S1516-635X2005000400005
   Ruttanavut J., 2009, International Journal of Poultry Science, V8, P229
   Samanta Saikat, 2010, Vet Med Int, V2010, P645150, DOI 10.4061/2010/645150
   Scharf W, 2010, DETERMINATION ACETIC, P10010
   Seifi S., 2013, Iranian Journal of Veterinary Medicine, V7, P299
   Thompson KL, 2006, POULTRY SCI, V85, P1535, DOI 10.1093/ps/85.9.1535
   Yang Y, 2009, WORLD POULTRY SCI J, V65, P97, DOI 10.1017/S0043933909000008
NR 29
TC 0
Z9 0
U1 0
U2 3
PU URMIA UNIV
PI URMIA
PA FAC VET MED, URMIA, 57153-1177, IRAN
SN 2008-8140
EI 2322-3618
J9 VET RES FORUM
JI Vet. Res. Forum
PD SPR
PY 2017
VL 8
IS 2
BP 127
EP 132
PG 6
WC Veterinary Sciences; Zoology
SC Veterinary Sciences; Zoology
GA FS8OM
UT WOS:000422671900007
PM 28785388
OA DOAJ Gold
DA 2019-07-15
ER

PT J
AU Lima, MJA
   Reis, BF
AF Lima, Manoel J. A.
   Reis, Boaventura F.
TI Fully automated photometric titration procedure employing a
   multicommuted flow analysis setup for acidity determination in fruit
   juice, vinegar, and wine
SO MICROCHEMICAL JOURNAL
LA English
DT Article
DE Flow injection analysis; Multicommuted flow analysis; Spectrophotometric
   titration; LED-based photometer; Green chemistry
ID SEQUENTIAL INJECTION-ANALYSIS; SPECTROPHOTOMETRIC DETERMINATION;
   STANDARD SOLUTIONS; BASE TITRATIONS; ASCORBIC-ACID; BINARY SEARCH; CELL;
   SYSTEM; PSEUDOTITRATION; OPTIMIZATION
AB This work deals with a fully automated multicommuted flow analysis setup employing a homemade syringe pump for fluid propulsion and solenoid valves for solution handling, assembled to carry out photometric titrations using a homemade LED-based photometer. The data acquisition and control software was designed to perform titrations following the binary search concept, in which the course of titration is decided based on previous measurements. The operation conditions were optimized and the setup efficiency was then evaluated by analyzing samples of fruit juice, vinegar, and wine. Furthermore, in order to assess the accuracy, the samples were also analyzed using an independent method. Upon applying the paired t-test to the results, no significant differences at the 95% confidence level were observed. Other useful features are also reported, such as intraday precision of 1.2%, relative standard deviation of 0.9% for an acetic acid solution with a concentration of 0.106 mol L-1, and a titration range of 0.036 to 0.176 mol L-1. (C) 2017 Elsevier B.V. All rights reserved.
C1 [Lima, Manoel J. A.; Reis, Boaventura F.] Univ Sao Paulo, Ctr Energia Nucl Agr, BR-13416000 Piracicaba, SP, Brazil.
RP Reis, BF (reprint author), Univ Sao Paulo, Ctr Energia Nucl Agr, BR-13416000 Piracicaba, SP, Brazil.
EM reis@cena.usp.br
RI Lima, Manoel JA/D-8431-2017
OI Lima, Manoel JA/0000-0002-5557-1412
FU Brazilian funding agency CNPq [165478/2015-2, 309036/2016-0]; Brazilian
   funding agency CAPES; Brazilian funding agency INCTAA [CNPq
   573894/2008-6]; Brazilian funding agency FAPESP [2011/23498-9]
FX The authors are grateful for the financial support provided by the
   Brazilian funding agencies CNPq (proc: 165478/2015-2; 309036/2016-0),
   CAPES, FAPESP (proc. 2011/23498-9), and INCTAA (proc. CNPq
   573894/2008-6).
CR ALEGRET S, 1988, J PHARMACEUT BIOMED, V6, P749, DOI 10.1016/0731-7085(88)80087-6
   Alerm L, 1996, ANAL CHEM, V68, P1394, DOI 10.1021/ac950361a
   Batista AD, 2016, MICROCHEM J, V124, P55, DOI 10.1016/j.microc.2015.07.022
   Dasgupta PK, 2001, ANAL CHIM ACTA, V435, P289, DOI 10.1016/S0003-2670(01)00864-9
   de Aquino EV, 2001, ANAL CHIM ACTA, V438, P67, DOI 10.1016/S0003-2670(00)01272-1
   Dias ACB, 2007, ANAL BIOANAL CHEM, V388, P1303, DOI 10.1007/s00216-007-1304-1
   Dias TR, 2016, ANAL METHODS-UK, V8, P3620, DOI [10.1039/c5ay02958a, 10.1039/C5AY02958A]
   Dias TR, 2014, SENSOR ACTUAT B-CHEM, V198, P448, DOI 10.1016/j.snb.2014.03.018
   DOWLE CJ, 1988, ANALYST, V113, P117, DOI 10.1039/an9881300117
   Hildebrand JH, 1913, J AM CHEM SOC, V35, P847, DOI 10.1021/ja02196a001
   Honorato RS, 1999, ANAL CHIM ACTA, V396, P91, DOI 10.1016/S0003-2670(99)00366-9
   Horstkotte B, 2010, ANAL CHIM ACTA, V658, P147, DOI 10.1016/j.aca.2009.11.018
   Infante CMC, 2011, MICROCHEM J, V98, P97, DOI 10.1016/j.microc.2010.12.003
   JOHANSSON A, 1988, ANAL CHIM ACTA, V206, P97, DOI 10.1016/S0003-2670(00)80834-X
   Junior M. M. S., 2017, TALANTA, V165
   Knochen M, 2011, J AUTOM METHOD MANAG, DOI 10.1155/2011/943465
   KORN M, 1995, ANAL CHIM ACTA, V313, P177, DOI 10.1016/0003-2670(95)00245-U
   KOUPPARIS MA, 1985, TALANTA, V32, P411, DOI 10.1016/0039-9140(85)80108-9
   Lima MJA, 2017, TALANTA, V164, P183, DOI 10.1016/j.talanta.2016.11.011
   LINDBERG AO, 1978, ANAL CHIM ACTA, V96, P319, DOI 10.1016/S0003-2670(01)83668-0
   MARCOS J, 1992, ANAL CHIM ACTA, V261, P489, DOI 10.1016/0003-2670(92)80230-5
   MARTELLI PB, 1995, ANAL CHIM ACTA, V308, P397, DOI 10.1016/0003-2670(94)00281-P
   Martelli PB, 1999, ANAL CHIM ACTA, V387, P165, DOI 10.1016/S0003-2670(99)00092-6
   Muller RH, 1928, IND ENG CHEM, V20, P423, DOI 10.1021/ie50220a033
   Nascimento VB, 2010, TALANTA, V81, P609, DOI 10.1016/j.talanta.2009.12.049
   Oliveira SM, 2011, ANAL LETT, V44, P284, DOI 10.1080/00032719.2010.500771
   Oliveira SCB, 2006, MICROCHEM J, V82, P220, DOI 10.1016/j.microc.2006.01.009
   Paim APS, 2000, ANAL SCI, V16, P487, DOI 10.2116/analsci.16.487
   Rangel AOSS, 1998, ANALYST, V123, P661, DOI 10.1039/a707477h
   REIS BF, 1994, ANAL CHIM ACTA, V293, P129, DOI 10.1016/0003-2670(94)00090-5
   Ribeiro LF, 2014, ELECTROANAL, V26, P2754, DOI 10.1002/elan.201400462
   Rocha FRP, 2002, ANAL CHIM ACTA, V468, P119, DOI 10.1016/S0003-2670(02)00628-1
   RUZICKA J, 1977, ANAL CHIM ACTA, V92, P235, DOI 10.1016/S0003-2670(01)93497-X
   RUZICKA J, 1975, ANAL CHIM ACTA, V78, P145, DOI 10.1016/S0003-2670(01)84761-9
   Silva DS, 2016, MICROCHEM J, V129, P325, DOI 10.1016/j.microc.2016.07.009
   WISE EN, 1953, ANAL CHEM, V25, P1344, DOI 10.1021/ac60081a012
   Ziegel H., 1914, ANAL CHEM AUST, V53, P755
NR 37
TC 1
Z9 1
U1 2
U2 39
PU ELSEVIER SCIENCE BV
PI AMSTERDAM
PA PO BOX 211, 1000 AE AMSTERDAM, NETHERLANDS
SN 0026-265X
EI 1095-9149
J9 MICROCHEM J
JI Microchem J.
PD NOV
PY 2017
VL 135
BP 207
EP 212
DI 10.1016/j.microc.2017.09.016
PG 6
WC Chemistry, Analytical
SC Chemistry
GA FJ9AQ
UT WOS:000413060200028
DA 2019-07-15
ER

PT J
AU Zhang, LL
   Sun, Y
   Zhang, YY
   Sun, BG
   Chen, HT
AF Zhang, Li-Li
   Sun, Ying
   Zhang, Yu-Yu
   Sun, Bao-Guo
   Chen, Hai-Tao
TI Determination and Quantification of 5-Hydroxymethylfurfural in Vinegars
   and Soy Sauces
SO JOURNAL OF FOOD QUALITY
LA English
DT Article
ID TRADITIONAL BALSAMIC VINEGAR; TANDEM MASS-SPECTROMETRY;
   LIQUID-CHROMATOGRAPHY; SPECTROSCOPY; PRODUCTS; SUGARS; FOODS; ACID;
   TECHNOLOGY; BAKING
AB The organic compound 5-hydroxymethylfurfural (HMF) can be formed from sugars under Maillard reaction and caramelization. In order to study the formation regular of HMF in sugary liquid condiment, vinegar and soy sauce were selected. High-performance liquid chromatography (HPLC) was used to determine the HMF concentrations of various brands of soy sauce and vinegar. The result showed that HMF concentrations were in a range of 0.42 to 115.43 mg/kg for vinegar samples and 0.43 to 5.85 mg/kg for soy sauce samples. The concentrates of HMF were expressed in zero-order kinetics model at 100 degrees C before the maximum HMF generation in all of the tested samples. Longer heating treatment time would reduce the HMF content in tested samples. In addition, HMF content had obviously positive correlation with sugar contents in vinegar samples, but no similar rule was found in soy sauces.
C1 [Zhang, Li-Li; Sun, Ying; Zhang, Yu-Yu; Sun, Bao-Guo; Chen, Hai-Tao] BTBU, Sch Mat Sci & Mech Engn, Beijing Lab Food Qual & Safety, Beijing Adv Innovat Ctr Food Nutr & Human Hlth, Beijing 100048, Peoples R China.
RP Zhang, YY (reprint author), BTBU, Sch Mat Sci & Mech Engn, Beijing Lab Food Qual & Safety, Beijing Adv Innovat Ctr Food Nutr & Human Hlth, Beijing 100048, Peoples R China.
EM zhangyy2@163.com
FU National Natural Science Foundation of China [31401604]; National Key RD
   Program [2016YFD0400705]
FX This work was supported by the National Natural Science Foundation of
   China (no. 31401604) and the National Key R&D Program (no.
   2016YFD0400705).
CR Anese M, 2014, LWT-FOOD SCI TECHNOL, V56, P529, DOI 10.1016/j.lwt.2013.12.030
   Bignardi C, 2014, FOOD CONTROL, V46, P41, DOI 10.1016/j.foodcont.2014.04.049
   Budak NH, 2014, J FOOD SCI, V79, pR757, DOI 10.1111/1750-3841.12434
   Caligiani A, 2007, ANAL CHIM ACTA, V585, P110, DOI 10.1016/j.aca.2006.12.016
   Chen QS, 2012, FOOD CHEM, V135, P590, DOI 10.1016/j.foodchem.2012.05.011
   De la Haba MJ, 2014, SENSORS-BASEL, V14, P3528, DOI 10.3390/s140203528
   Fadel HHM, 2002, AMINO ACIDS, V22, P199, DOI 10.1007/s007260200008
   Fallico B, 2004, FOOD CHEM, V85, P305, DOI 10.1016/j.foodchem.2003.07.010
   Gokmen V, 2008, EUR FOOD RES TECHNOL, V226, P1031, DOI 10.1007/s00217-007-0628-6
   Gokmen V, 2006, J AGR FOOD CHEM, V54, P2845, DOI 10.1021/jf053091y
   Goscinny S, 2014, FOOD ADDIT CONTAM A, V31, P1652, DOI 10.1080/19440049.2014.940609
   HEWALA II, 1993, J CLIN PHARM THER, V18, P49, DOI 10.1111/j.1365-2710.1993.tb00566.x
   Kamal GM, 2016, TALANTA, V158, P89, DOI 10.1016/j.talanta.2016.05.033
   Katayama H, 2017, FOOD CHEM, V228, P279, DOI 10.1016/j.foodchem.2017.02.007
   Kim JS, 2008, EUR FOOD RES TECHNOL, V227, P933, DOI 10.1007/s00217-007-0808-4
   Kong Y, 2017, J FOOD SCI, V82, P1116, DOI 10.1111/1750-3841.13696
   Lalou S, 2015, J FOOD COMPOS ANAL, V43, P175, DOI 10.1016/j.jfca.2015.07.001
   LEE HS, 1990, J FOOD PROCESS PRES, V14, P171, DOI 10.1111/j.1745-4549.1990.tb00126.x
   Locas CP, 2008, J AGR FOOD CHEM, V56, P6717, DOI 10.1021/jf8010245
   Lu YM, 2009, FOOD CONTROL, V20, P593, DOI 10.1016/j.foodcont.2008.08.020
   Masino F, 2008, FOOD CHEM, V106, P90, DOI 10.1016/j.foodchem.2007.05.069
   Miyagi A, 2013, FOOD BIOPROD PROCESS, V91, P507, DOI 10.1016/j.fbp.2013.05.002
   Paravisini L, 2015, FOOD CHEM, V167, P281, DOI 10.1016/j.foodchem.2014.06.101
   Pornpukdeewattana S, 2017, FOOD CONTROL, V71, P88, DOI 10.1016/j.foodcont.2016.06.030
   Sano A, 2007, FOOD CHEM, V105, P1242, DOI 10.1016/j.foodchem.2007.03.004
   Theobald A, 1998, J AGR FOOD CHEM, V46, P1850, DOI 10.1021/jf970912t
   Wang MiaoFei, 2008, Modern Food Science and Technology, V24, P188
   Wang ZB, 2017, ULTRASON SONOCHEM, V39, P272, DOI 10.1016/j.ultsonch.2017.04.020
   Yokotsuka T, 1986, Adv Food Res, V30, P195, DOI 10.1016/S0065-2628(08)60350-X
   Zhang QY, 2006, SENSOR ACTUAT B-CHEM, V119, P538, DOI 10.1016/j.snb.2006.01.007
   Zhang YY, 2012, FOOD RES INT, V49, P439, DOI 10.1016/j.foodres.2012.07.012
NR 31
TC 1
Z9 1
U1 4
U2 14
PU WILEY-HINDAWI
PI LONDON
PA ADAM HOUSE, 3RD FL, 1 FITZROY SQ, LONDON, WIT 5HE, ENGLAND
SN 0146-9428
EI 1745-4557
J9 J FOOD QUALITY
JI J. Food Qual.
PY 2017
AR 8314354
DI 10.1155/2017/8314354
PG 8
WC Food Science & Technology
SC Food Science & Technology
GA FE9UT
UT WOS:000408549500001
OA DOAJ Gold
DA 2019-07-15
ER
