# Supplementary material for: Knowledge Domain and Emerging Trends in Vinegar Research: A Bibliometric Review of the Literature from WoSCC
Source: Foods. 2020 Feb 10;9(2):166. doi: 10.3390/foods9020166 (PMC7074530; doi:10.3390/foods9020166)
Supplement: Supplementary file 1 [file foods-09-00166-s001.zip › Supplementary files/Supplementary Material/WoSCC dataset for CiteSpace/data/download2017_17x5unique.txt]

PT J
AU Viana, RO
   Magalhaes-Guedes, KT
   Braga, RA
   Dias, DR
   Schwan, RF
AF Viana, Roberta Oliveira
   Magalhaes-Guedes, Karina Teixeira
   Braga, Roberto Alves, Jr.
   Dias, Disney Ribeiro
   Schwan, Rosane Freitas
TI Fermentation process for production of apple-based kefir vinegar:
   microbiological, chemical and sensory analysis
SO BRAZILIAN JOURNAL OF MICROBIOLOGY
LA English
DT Article
DE Yeast; Saccharomyces; Lactobacillus; Apple; MALDI-TOF; Biospeckle Laser;
   Vineger
ID WINE; GRAINS; PULP
AB Thr aim of this study was to develop a kefir apple-based vinegar and evaluate this fermentation process using new methodology with Biospeckle Laser. Brazilian kefir grains were inoculated in apple must for vinegar production. In this study, the microbial community present in kefir, and correspondent vinegar, was investigated using Matrix Assisted Laser Desorption/ Ionization -Time of Flight Mass Spectrometry (MALDI-TOF MS) technique. Saccharomyces cerevisiae, Lactobacillus paracasei, Lactobacillus plantarum, Acetobacter pasteurianus and Acetobacter syzygii were the microbial species identified. S. cerevisiae, L. plantarum, A. pasteurianus and A. syzygii were found in smaller quantities at the beginning of the alcoholic fermentation, but were found throughout the alcoholic and acetic fermentation. Kefir grains were able to utilize apple must as substrate to produce ethanol, and acetic acid. Acetate, volatile alcohols and aldehydes in the vinegar-based kefir were also produced. The yield of acetic acid in the kefir vinegars was similar to 79%. The acetic acid concentration was similar to 41 gL(-1), reaching the required standard for the Brazilian legislation accepts it as vinegar (4.0% aceticacid). Kefir vinegar showed good acceptance in the sensory analysis. The technology proposed here is novel by the application of immobilized-cell biomass (kefir grains) providing amixed inocula and eliminating the use of centrifuge at the end of the fermentative process. This step will save energy demand and investment. This is the first study to produce applevinegar using kefir grains. (C) 2017 Published by Elsevier Editora Ltda.
C1 [Viana, Roberta Oliveira; Magalhaes-Guedes, Karina Teixeira; Schwan, Rosane Freitas] Fed Univ Lavras UFLA, Biol Dept, BR-37200000 Lavras, MG, Brazil.
   [Braga, Roberto Alves, Jr.] Fed Univ Lavras UFLA, Dept Engn, Lavras, MG, Brazil.
   [Dias, Disney Ribeiro] Fed Univ Lavras UFLA, Dept Food Sci, Lavras, MG, Brazil.
RP Schwan, RF (reprint author), Fed Univ Lavras UFLA, Biol Dept, BR-37200000 Lavras, MG, Brazil.
EM rschwan@dbi.ufla.br
RI , Dias/M-1338-2013; Guedes, Karina Teixeira Magalhaes/N-1890-2013
OI , Dias/0000-0002-1010-1484; Braga, Roberto/0000-0003-4203-4316
FU Conselho Nacional de Desenvolvimento Cientifico e Tecnologico (CNPq);
   Coordenacao de Aperfeicoamento de Pessoal de Nivel Superior (CAPES);
   Fundacao de Amparo a Pesquisa do Estado de Minas Gerais (FAPEMIG)
FX The authors thank the Conselho Nacional de Desenvolvimento Cientifico e
   Tecnologico (CNPq), the Coordenacao de Aperfeicoamento de Pessoal de
   Nivel Superior (CAPES) and the Fundacao de Amparo a Pesquisa do Estado
   de Minas Gerais (FAPEMIG) for financial support and scholarships.
CR Asquieri ER, 2004, ALIMENTARIA, V355, P97
   Athanasiadis I, 2001, J AGR FOOD CHEM, V49, P658, DOI 10.1021/jf0006628
   Braga RA, 2003, BIOSYST ENG, V86, P287, DOI 10.1016/j.biosystemseng.2003.08.005
   Dias DR, 2007, INT J FOOD SCI TECH, V42, P319, DOI 10.1111/j.1365-2621.2006.01226.x
   Domizio P, 2007, INT J FOOD MICROBIOL, V115, P281, DOI 10.1016/j.ijfoodmicro.2006.10.052
   Duarte WF, 2010, LWT-FOOD SCI TECHNOL, V43, P1564, DOI 10.1016/j.lwt.2010.03.010
   Guedes JDS, 2014, AFR J MICROBIOL RES, V28, P2639
   Horiuchi JI, 1999, J BIOSCI BIOENG, V88, P107, DOI 10.1016/S1389-1723(99)80186-8
   Kourkoutas Y, 2001, J AGR FOOD CHEM, V49, P1417, DOI 10.1021/jf000942n
   Lima N, 2008, EUR CULT COLL ORG M, V2, P11
   Maal K. B., 2010, INT J BIOL LIFE SCI, V6, P230
   Magalhaes KT, 2011, BRAZ J MICROBIOL, V42, P693, DOI [10.1590/S1517-838220110002000034, 10.1590/S1517-83822011000200034]
   Magalhaes KT, 2011, INT J FOOD SCI TECH, V46, P871, DOI 10.1111/j.1365-2621.2011.02570.x
   Moraes MAC, 1993, METODOS AVALIACAO SE, P93
   Nurgel C, 2002, J IND MICROBIOL BIOT, V29, P28, DOI 10.1038/sj.jim.7000258
   Pasternak J, 2012, EINSTEIN-SAO PAULO, V10, P118, DOI 10.1590/S1679-45082012000100026
   Puerari C, 2012, FOOD RES INT, V48, P634, DOI 10.1016/j.foodres.2012.06.005
   Rizzon Luiz Antenor, 2005, Food Sci. Technol (Campinas), V25, P750, DOI 10.1590/S0101-20612005000400020
   Simova E, 2002, J IND MICROBIOL BIOT, V28, P1, DOI 10.1038/sj.jim.7000186
   Vogt E, 1996, VINO OBTENCION ELABO, P294
NR 20
TC 4
Z9 4
U1 3
U2 23
PU SOC BRASILEIRA MICROBIOLOGIA
PI SAO PAULO
PA AV PROF LINEU PRESTES,1374, 05508 SAO PAULO, BRAZIL
SN 1517-8382
EI 1678-4405
J9 BRAZ J MICROBIOL
JI Braz. J. Microbiol.
PD JUL-SEP
PY 2017
VL 48
IS 3
BP 592
EP 601
DI 10.1016/j.bjm.2016.11.006
PG 10
WC Microbiology
SC Microbiology
GA FD2PN
UT WOS:000407377400029
PM 28283415
OA DOAJ Gold, Green Published
DA 2019-07-15
ER
