# Supplementary material for: Knowledge Domain and Emerging Trends in Vinegar Research: A Bibliometric Review of the Literature from WoSCC
Source: Foods. 2020 Feb 10;9(2):166. doi: 10.3390/foods9020166 (PMC7074530; doi:10.3390/foods9020166)
Supplement: Supplementary file 1 [file foods-09-00166-s001.zip › Supplementary files/Supplementary Material/WoSCC dataset for CiteSpace/data/download2017_1x5unique.txt]

PT J
AU Lei, TL
   Wang, YD
   Li, MX
   Zhang, X
   Lv, CN
   Jia, LY
   Wang, J
   Lu, JC
AF Lei, Tianli
   Wang, Yadan
   Li, Mingxiao
   Zhang, Xin
   Lv, Chongning
   Jia, Lingyun
   Wang, Jing
   Lu, Jincai
TI A comparative study of the main constituents and antidepressant effects
   of raw and vinegar-baked Bupleuri Radix in rats subjected to chronic
   unpredictable mild stress
SO RSC ADVANCES
LA English
DT Article
ID PREFRONTAL CORTEX; MAJOR DEPRESSION; METABONOMICS; LIVER; MODEL;
   SPECTROSCOPY; HIPPOCAMPUS; METABOLITES; IMPAIRMENT; DIAGNOSIS
AB Bupleuri Radix (BR) is a traditional Chinese medicine (TCM) widely used in Asian nations, which originates from Bupleurum chinense DC or Bupleurum scorzonerifolium Willd. It can be baked with vinegar to obtain vinegar-baked Bupleuri Radix (VBBR). It has been reported that VBBR exhibits more potential activity for relieving the effects of a depressed liver than BR. However, the antidepressant effects and underlying pharmacological mechanisms of BR and VBBR remain unclear. The present study identified the main chemical compositions in BR and VBBR. Furthermore, behavioral studies along with biochemical assessments, as well as H-1 NMR analysis of the hippocampus and liver were employed to systematically assess the pathology of depression and therapeutic effects of BR and VBBR using a rat model of chronic unpredictable mild stress (CUMS)-induced depression. Behavioral studies demonstrated that treatment with VBBR resulted in better antidepressant effects than BR. And VBBR significantly regulated the levels of neurotransmitters in the hippocampus and frontal cortex. Additionally, twelve and ten metabolites from the hippocampus and liver were identified as potential biomarkers associated with depression. Such biomarkers are primarily involved in energy metabolism, amino acid metabolism, glycolysis, inositol phosphate metabolism, lipid metabolism and the TCA cycle. The results presented here showed that VBBR significantly reversed the pathological process of CUMS-induced depression, partially via regulation of the disturbed metabolic pathways. The comparative study facilitated a better understanding of the antidepressant mechanisms of BR and VBBR.
C1 [Lei, Tianli; Wang, Yadan; Li, Mingxiao; Zhang, Xin; Lv, Chongning; Jia, Lingyun; Lu, Jincai] Shenyang Pharmaceut Univ, Dept Med Plants, Sch Tradit Chinese Mat Med, Shenyang 110016, Peoples R China.
   [Wang, Jing] Shenyang Pharmaceut Univ, Dept Pharmaceut Bot, Sch Tradit Chinese Mat Med, Shenyang 110016, Peoples R China.
RP Lu, JC (reprint author), Shenyang Pharmaceut Univ, Dept Med Plants, Sch Tradit Chinese Mat Med, Shenyang 110016, Peoples R China.
EM wangjingyk@126.com; jincailu@126.com
FU National Natural Science Foundation of China [81373900]; State
   Administration of Traditional Chinese Medicine of China [201407002]
FX This work was financially supported by the National Natural Science
   Foundation of China (Grant No. 81373900) and the Special Fund for TCM
   supported by State Administration of Traditional Chinese Medicine of
   China (No. 201407002).
CR Apfel BA, 2011, BIOL PSYCHIAT, V69, P541, DOI 10.1016/j.biopsych.2010.09.044
   Ashour ML, 2011, J PHARM PHARMACOL, V63, P305, DOI 10.1111/j.2042-7158.2010.01170.x
   Bollard ME, 2000, MAGNET RESON MED, V44, P201, DOI 10.1002/1522-2594(200008)44:2<201::AID-MRM6>3.3.CO;2-X
   Caletti G, 2012, AMINO ACIDS, V43, P1525, DOI 10.1007/s00726-012-1226-x
   Chang WL, 2003, PHYTOCHEMISTRY, V64, P1375, DOI 10.1016/j.phytochem.2003.08.002
   Chen GH, 2015, BEHAV BRAIN RES, V278, P286, DOI 10.1016/j.bbr.2014.05.027
   Chen JL, 2015, J PHARMACEUT BIOMED, V115, P150, DOI 10.1016/j.jpba.2015.07.002
   Chen M., 2009, BBA-PROTEINS PROTEOM, V794, P1751
   [陈曦 Chen Xi], 2012, [中草药, Chinese Traditional and Herbal Drugs], V43, P97
   Chen XZ, 2014, XENOBIOTICA, V44, P785, DOI 10.3109/00498254.2014.898809
   Chinese Pharmacopoeia Commission, 2015, PHARMACOPOEIA PEOPLE
   Chopra K, 2011, EXPERT OPIN THER TAR, V15, P379, DOI 10.1517/14728222.2011.553603
   Daouk R. K., 2008, ANN REV PHARM TOXICO, V48, P653
   Du HL, 2016, J PHARMACEUT BIOMED, V128, P469, DOI 10.1016/j.jpba.2016.06.019
   Etzel MR, 2004, J NUTR, V134, p996S
   Fan WMT, 1996, PROG NUCL MAG RES SP, V28, P161
   Gao HC, 2007, NEUROCHEM INT, V50, P386, DOI 10.1016/j.neuint.2006.09.012
   Gong MJ, 2016, J PHARMACEUT BIOMED, V123, P63, DOI 10.1016/j.jpba.2016.02.001
   Hankin BL, 2006, EPILEPSY BEHAV, V8, P102, DOI 10.1016/j.yebeh.2005.10.012
   Hennings JM, 2010, EXP CLIN ENDOCR DIAB, V118, P98, DOI 10.1055/s-0029-1237361
   Huang HQ, 2009, J NAT PROD, V72, P2153, DOI 10.1021/np900534v
   Joels M, 2007, FRONT NEUROENDOCRIN, V28, P72, DOI 10.1016/j.yfrne.2007.04.001
   Lee B, 2009, BIOL PHARM BULL, V32, P1392, DOI 10.1248/bpb.32.1392
   Li T., 1999, PHYTOCHEMISTRY, V50, P139
   Liang Q, 2016, RSC ADV, V6, P3586, DOI 10.1039/c5ra19349d
   Lindon JC, 2004, EXPERT REV MOL DIAGN, V4, P189, DOI 10.1586/14737159.4.2.189
   Lirng JF, 2015, CEPHALALGIA, V35, P702, DOI 10.1177/0333102414557048
   Liu QX, 2001, J ASIAN NAT PROD RES, V3, P139, DOI 10.1080/10286020108041381
   Liu XJ, 2012, J PHARM PHARMACOL, V64, P578, DOI 10.1111/j.2042-7158.2011.01412.x
   Monteggia LM, 2007, BIOL PSYCHIAT, V61, P187, DOI 10.1016/j.biopsych.2006.03.021
   MURUA VS, 1991, PHARMACOL BIOCHEM BE, V38, P125, DOI 10.1016/0091-3057(91)90599-W
   Ni Y, 2008, FEBS LETT, V582, P2627, DOI 10.1016/j.febslet.2008.06.040
   Nicholson JK, 2002, NAT REV DRUG DISCOV, V1, P153, DOI 10.1038/nrd728
   Nollet M, 2013, CURR PROTOC PHARM, V5, P65, DOI DOI 10.1002/0471141755.PH0565S61
   ODESSEY R, 1974, J BIOL CHEM, V249, P7623
   Paolisso G, 1999, EUR J CLIN INVEST, V29, P758
   Perahia DGS, 2009, J PSYCHIATR RES, V43, P512, DOI 10.1016/j.jpsychires.2008.07.001
   RIEDERER P, 1982, CLIN CHIM ACTA, V123, P27, DOI 10.1016/0009-8981(82)90109-7
   Seo MK, 2012, EUR J INTEGR MED, V4, pE392, DOI 10.1016/j.eujim.2012.07.979
   Serretti A, 2004, PSYCHIAT RES, V127, P85, DOI 10.1016/j.psychres.2003.12.025
   Sethi S, 2016, INT J NEUROPSYCHOPH, V19, DOI 10.1093/ijnp/pyv096
   Singhuber J, 2009, J ETHNOPHARMACOL, V126, P18, DOI 10.1016/j.jep.2009.07.031
   Stockmeier CA, 2004, BIOL PSYCHIAT, V56, P640, DOI 10.1016/j.biopsych.2004.08.022
   Sun YJ, 2012, J PROTEOME RES, V11, P2544, DOI 10.1021/pr2012329
   Tang BW, 2014, J ETHNOPHARMACOL, V153, P511, DOI 10.1016/j.jep.2014.03.022
   Wang L., 2014, BIOMED RES INT, V2014, DOI DOI 10.1371/J0URNAL.PPAT.1004185
   Wang YT, 2009, NEUROSCI LETT, V449, P215, DOI 10.1016/j.neulet.2008.10.100
   WILLNER P, 1987, PSYCHOPHARMACOLOGY, V93, P358
   Wu HW, 2015, MOLECULES, V20, P10047, DOI 10.3390/molecules200610047
   Zhao RZ, 2010, J ETHNOPHARMACOL, V132, P421, DOI 10.1016/j.jep.2010.08.021
   Zhao RZ, 2009, J ETHNOPHARMACOL, V126, P415, DOI 10.1016/j.jep.2009.09.023
   汪巍, 2014, [中成药, Chinese Traditional Patent Medicine], V36, P617
NR 52
TC 0
Z9 0
U1 3
U2 7
PU ROYAL SOC CHEMISTRY
PI CAMBRIDGE
PA THOMAS GRAHAM HOUSE, SCIENCE PARK, MILTON RD, CAMBRIDGE CB4 0WF, CAMBS,
   ENGLAND
SN 2046-2069
J9 RSC ADV
JI RSC Adv.
PY 2017
VL 7
IS 52
BP 32652
EP 32663
DI 10.1039/c7ra04724j
PG 12
WC Chemistry, Multidisciplinary
SC Chemistry
GA EZ3KM
UT WOS:000404609800028
OA DOAJ Gold
DA 2019-07-15
ER

PT J
AU Yusoff, NA
   Lim, V
   Al-Hindi, B
   Razak, KNA
   Widyawati, T
   Anggraini, DR
   Ahmad, M
   Asmawi, MZ
AF Yusoff, Nor Adlin
   Lim, Vuanghao
   Al-Hindi, Bassel
   Razak, Khairul Niza Abdul
   Widyawati, Tri
   Anggraini, Dwi Rita
   Ahmad, Mariam
   Asmawi, Mohd Zaini
TI Nypa fruticans Wurmb. Vinegar's Aqueous Extract Stimulates Insulin
   Secretion and Exerts Hepatoprotective Effect on STZ-Induced Diabetic
   Rats
SO NUTRIENTS
LA English
DT Article
DE antihyperglycaemic; hepatoprotective; Nypa fruticans Wurmb; vinegar;
   diabetes; RIN-5F; natural product
ID FUNCTIONAL FOODS; MEDICINAL-PLANTS; LEAF EXTRACT; PREVALENCE; TOXICITY;
   GLUCOSE; ENZYMES
AB Background: An aqueous extract (AE) of vinegar made from Nypa fruticans Wurmb. can improve postprandial glucose levels in normoglycaemic rats. The aim of this study was to evaluate its antihyperglycaemic activity further using in vivo and in vitro approaches. Methods: AE was administered to streptozotocin (STZ)-induced diabetic rats twice daily at three doses (1000, 500, and 250 mg/kg b.w.) for 12 days p.o. Several biochemical analyses and a histological study of the pancreas and liver were performed, accompanied by a cell culture assay. Results: As compared to diabetic control (DC), AE at the doses of 500 and 1000 mg/kg b.w. caused significant reduction (p < 0.05) of blood glucose, total cholesterol and triglycerides levels, with positive improvement of serum insulin levels. Interestingly, immunohistochemical staining of the pancreas suggested no -cell regeneration, despite significant increase in insulin production. AE-treated groups, however, showed overall restoration of the hepatic histoarchitecture of STZ-induced liver damage, suggesting a possible hepatoprotective effect. The pancreatic effect of AE was further studied through RIN-5F cell culture, which revealed a positive stimulatory effect on insulin release at a basal glucose concentration (1.1 mM). Conclusion: Nypa fruticans Wurmb. vinegar's aqueous extract exerts its antihyperglycaemic activity, at least in part, through insulin stimulatory and hepatoprotective effects.
C1 [Yusoff, Nor Adlin; Lim, Vuanghao] Univ Sains Malaysia, Adv Med & Dent Inst, Integrat Med Cluster, Kepala Batas, Penang 13200, Malaysia.
   [Yusoff, Nor Adlin; Al-Hindi, Bassel; Razak, Khairul Niza Abdul; Ahmad, Mariam; Asmawi, Mohd Zaini] Univ Sains Malaysia, Sch Pharmaceut Sci, George Town 11800, Malaysia.
   [Widyawati, Tri] Univ Sumatera Utara, Fac Med, Dept Pharmacol & Therapeut, Medan 20155, Indonesia.
   [Anggraini, Dwi Rita] Univ Sumatera Utara, Fac Med, Dept Anat, Medan 20155, Indonesia.
RP Yusoff, NA (reprint author), Univ Sains Malaysia, Adv Med & Dent Inst, Integrat Med Cluster, Kepala Batas, Penang 13200, Malaysia.; Yusoff, NA (reprint author), Univ Sains Malaysia, Sch Pharmaceut Sci, George Town 11800, Malaysia.
EM noradllinyusoff@usm.my; vlim@usm.my; basselalhindi@yahoo.com;
   niza@usm.my; tri.widyawati@usu.ac.id; dwirita@usu.ac.id; mariam@usm.my;
   amzaini@usm.my
RI Lim, Vuanghao/S-1783-2018
OI Lim, Vuanghao/0000-0001-5081-0982; Yusoff, Nor
   Adlin/0000-0002-9949-6725; Al Hindi, Bassel/0000-0003-1179-4590
FU Universiti Sains Malaysia (USM) [1001/PFARMASI/815080]; Ministry of
   Higher Education, Malaysia [203/CIPPT/6711382]
FX This work was supported by a research university grant
   (1001/PFARMASI/815080) of Universiti Sains Malaysia (USM) and
   fundamental research grant scheme (203/CIPPT/6711382) offered by
   Ministry of Higher Education, Malaysia. Furthermore, the authors express
   their appreciation to Puan Salmiah Hasan for supplying nipa palm
   vinegar.
CR Ballali S, 2012, INT J FOOD SCI NUTR, V63, P51, DOI 10.3109/09637486.2011.637487
   BHATHENA SJ, 1984, P SOC EXP BIOL MED, V175, P35
   Boaz M, 2011, FUNCT FOODS HEALTH D, V1, P472, DOI 10.31989/ffhd.v1i11.114
   Cheng DY, 2013, BIOMED RES INT, DOI 10.1155/2013/162724
   Couturier K, 2011, METABOLISM, V60, P1590, DOI 10.1016/j.metabol.2011.03.016
   Cumaoglu A, 2011, ACTA BIOCHIM POL, V58, P45
   Degirmenci I., 2001, RATS DRUGS EXP CLIN, V28, P229
   Ewald N, 2012, DIABETES-METAB RES, V28, P338, DOI 10.1002/dmrr.2260
   Fayed T., 1998, J UNION ARAB BIOL, V9, P237
   Forbes-Hernandez TY, 2017, NUTRIENTS, V9, DOI 10.3390/nu9060621
   GAZDAR AF, 1980, P NATL ACAD SCI-BIOL, V77, P3519, DOI 10.1073/pnas.77.6.3519
   Grover JK, 2002, J ETHNOPHARMACOL, V81, P81, DOI 10.1016/S0378-8741(02)00059-4
   Guo X, 2012, ACTA PHARM SIN B, V2, P358, DOI 10.1016/j.apsb.2012.06.002
   Halima B, 2016, INT J PHARMACOL, V12, P505, DOI 10.3923/ijp.2016.505.513
   Hassan Z, 2010, MOLECULES, V15, P9008, DOI 10.3390/molecules15129008
   Konig M, 2012, PLOS COMPUT BIOL, V8, DOI 10.1371/journal.pcbi.1002577
   Lee SH, 2012, INT J MOL MED, V29, P913, DOI 10.3892/ijmm.2012.905
   Leeds JS, 2009, DIABETIC MED, V26, P1235, DOI 10.1111/j.1464-5491.2009.02839.x
   Levinthal Gavin N., 1999, Clinical Diabetes, V17, P73
   Martirosyan DM, 2015, FUNCT FOODS HEALTH D, V5, P209
   Mirmiran P, 2014, WORLD J DIABETES, V5, P267, DOI 10.4239/wjd.v5.i3.267
   Mohamad NE, 2015, CHIN MED-UK, V10, DOI 10.1186/s13020-015-0030-4
   Moon YJ, 2010, FOOD SCI BIOTECHNOL, V19, P343, DOI 10.1007/s10068-010-0049-3
   MOSMANN T, 1983, J IMMUNOL METHODS, V65, P55, DOI 10.1016/0022-1759(83)90303-4
   Nelson RH, 2013, PRIMARY CARE, V40, P195, DOI 10.1016/j.pop.2012.11.003
   O'Keefe JH, 2008, J AM COLL CARDIOL, V51, P249, DOI 10.1016/j.jacc.2007.10.016
   Omar N. A. A., 2016, J HOSP MED, V62, P95
   Qiu J, 2010, J SCI FOOD AGR, V90, P1951, DOI 10.1002/jsfa.4040
   RAKIETEN N, 1963, CANCER CHEMOTH REP, P91
   Rao M. U., 2010, International Journal of PharmTech Research, V2, P1883
   Rudkowska I, 2009, MATURITAS, V62, P263, DOI 10.1016/j.maturitas.2009.01.011
   Seok H, 2012, DIABETES METAB J, V36, P275, DOI 10.4093/dmj.2012.36.4.275
   SHANMUGASUNDARAM ERB, 1990, J ETHNOPHARMACOL, V30, P265, DOI 10.1016/0378-8741(90)90106-4
   Singh LW, 2011, J MED PLANTS RES, V5, P677
   Soltan SSA, 2012, LIFE SCI J, V9, P2141
   Waite N., 2008, Journal of Human Nutrition and Dietetics, V21, P402, DOI 10.1111/j.1365-277X.2008.00881_41.x
   Yam MF, 2009, J MED FOOD, V12, P1089, DOI 10.1089/jmf.2008.0005
   Yusoff NA, 2015, NUTRIENTS, V7, P7012, DOI 10.3390/nu7085320
   Yusoff NA, 2015, ASIAN PAC J TROP MED, V8, P589, DOI 10.1016/j.apjtm.2015.07.015
   Zafar M, 2009, INT J MORPHOL, V27, P719, DOI 10.4067/S0717-95022009000300015
NR 40
TC 0
Z9 0
U1 0
U2 5
PU MDPI
PI BASEL
PA ST ALBAN-ANLAGE 66, CH-4052 BASEL, SWITZERLAND
SN 2072-6643
J9 NUTRIENTS
JI Nutrients
PD SEP
PY 2017
VL 9
IS 9
AR 925
DI 10.3390/nu9090925
PG 12
WC Nutrition & Dietetics
SC Nutrition & Dietetics
GA FI4UM
UT WOS:000411973200008
PM 28832548
OA DOAJ Gold, Green Published
DA 2019-07-15
ER

PT J
AU Wu, LH
   Lu, ZM
   Zhang, XJ
   Wang, ZM
   Yu, YJ
   Shi, JS
   Xu, ZH
AF Wu, Lin-Huan
   Lu, Zhen-Ming
   Zhang, Xiao-Juan
   Wang, Zong-Min
   Yu, Yong-Jian
   Shi, Jin-Song
   Xu, Zheng-Hong
TI Metagenomics reveals flavour metabolic network of cereal vinegar
   microbiota
SO FOOD MICROBIOLOGY
LA English
DT Article
DE Cereal vinegar; Flavour; Metabolic pathway; Metagenomics; Microbiota
ID ZHENJIANG AROMATIC VINEGAR; SHANXI AGED VINEGAR; COMMUNITY SUCCESSION;
   FERMENTATION; ACID; BIOTECHNOLOGY; BEVERAGES; PATHWAYS; READS; FOOD
AB Multispecies microbial community formed through centuries of repeated batch acetic acid fermentation (AAF) is crucial for the flavour quality of traditional vinegar produced from cereals. However, the metabolism to generate and/or formulate the essential flavours by the multispecies microbial community is hardly understood. Here we used metagenomic approach to clarify in situ metabolic network of key microbes responsible for flavour synthesis of a typical cereal vinegar, Zhenjiang aromatic vinegar, produced by solid-state fermentation. First, we identified 3 organic acids, 7 amino acids, and 20 volatiles as dominant vinegar metabolites. Second, we revealed taxonomic and functional composition of the microbiota by metagenomic shotgun sequencing. A total of 86 201 predicted protein-coding genes from 35 phyla (951 genera) were involved in Kyoto Encyclopedia of Genes and Genomes (KEGG) pathways of Metabolism (42.3%), Genetic Information Processing (28.3%), and Environmental Information Processing (10.1%). Furthermore, a metabolic network for substrate breakdown and dominant flavour formation in vinegar microbiota was constructed, and microbial distribution discrepancy in different metabolic pathways was charted. This study helps elucidating different metabolic roles of microbes during flavour formation in vinegar microbiota. (C) 2016 Elsevier Ltd. All rights reserved.
C1 [Wu, Lin-Huan; Lu, Zhen-Ming; Zhang, Xiao-Juan; Wang, Zong-Min; Shi, Jin-Song; Xu, Zheng-Hong] Jiangnan Univ, Minist Educ, Sch Pharmaceut Sci, Key Lab Ind Biotechnol, Wuxi 214122, Peoples R China.
   [Wu, Lin-Huan] Chinese Acad Sci, Inst Microbiol, Beijing 100101, Peoples R China.
   [Shi, Jin-Song; Xu, Zheng-Hong] Natl Engn Res Ctr Solid State Brewing, Luzhou 646000, Peoples R China.
   [Yu, Yong-Jian] Jiangsu Hengshun Vinegar Ind Co Ltd, Zhenjiang 212043, Peoples R China.
RP Xu, ZH (reprint author), Jiangnan Univ, Minist Educ, Sch Pharmaceut Sci, Key Lab Ind Biotechnol, Wuxi 214122, Peoples R China.
EM zhenghxu@jiangnan.edu.cn
FU National Nature Science Foundation of China [31271922, 31530055]; High
   Tech Development Program of China (863 Project) [2012M021301,
   2013AA102106, 2014AA021501]; Ministry of Education of the People's
   Republic of China [JUSRP51516]
FX This work was supported by two grants from the National Nature Science
   Foundation of China (No. 31271922, and No. 31530055), three grants from
   the High Tech Development Program of China (863 Project) (No.
   2012M021301, No. 2013AA102106, and No. 2014AA021501), and a grant from
   the Ministry of Education of the People's Republic of China (No.
   JUSRP51516).
CR Altschul SF, 1997, NUCLEIC ACIDS RES, V25, P3389, DOI 10.1093/nar/25.17.3389
   Bokulich NA, 2014, P NATL ACAD SCI USA, V111, pE139, DOI 10.1073/pnas.1317377110
   Cheon Y, 2014, J BIOTECHNOL, V182, P30, DOI 10.1016/j.jbiotec.2014.04.010
   Chou CH, 2015, FOOD CHEM, V168, P63, DOI 10.1016/j.foodchem.2014.07.035
   Cocolin L, 2015, CURR OPIN FOOD SCI, V2, P43, DOI 10.1016/j.cofs.2015.01.003
   Hanson NW, 2014, BMC GENOMICS, V15, DOI 10.1186/1471-2164-15-619
   Heems D, 1998, J CHROMATOGR A, V798, P9, DOI 10.1016/S0021-9673(97)01007-8
   Hua ZS, 2015, ISME J, V9, P1280, DOI 10.1038/ismej.2014.212
   Huang WE, 2015, MICROB BIOTECHNOL, V8, P15, DOI 10.1111/1751-7915.12249
   Hugenholtz J, 2013, CURR OPIN BIOTECH, V24, P155, DOI 10.1016/j.copbio.2013.01.001
   Illeghems K, 2015, FOOD MICROBIOL, V50, P54, DOI 10.1016/j.fm.2015.03.005
   Ishii S, 2013, NAT COMMUN, V4, DOI 10.1038/ncomms2615
   Kanehisa M, 2014, NUCLEIC ACIDS RES, V42, pD199, DOI 10.1093/nar/gkt1076
   Koopman F, 2010, P NATL ACAD SCI USA, V107, P4919, DOI 10.1073/pnas.0913039107
   Liu JM, 2013, NUCLEIC ACIDS RES, V41, DOI 10.1093/nar/gks828
   Namiki T, 2012, NUCLEIC ACIDS RES, V40, DOI 10.1093/nar/gks678
   Nie ZQ, 2015, FOOD MICROBIOL, V47, P62, DOI 10.1016/j.fm.2014.11.006
   Rho MN, 2010, NUCLEIC ACIDS RES, V38, DOI 10.1093/nar/gkq747
   Vanwonterghem I, 2014, CURR OPIN BIOTECH, V27, P55, DOI 10.1016/j.copbio.2013.11.004
   Wang ZM, 2015, FOOD MICROBIOL, V50, P64, DOI 10.1016/j.fm.2015.03.012
   Wu JJ, 2012, FOOD MICROBIOL, V30, P289, DOI 10.1016/j.fm.2011.08.010
   Wu JJ, 2010, CURR MICROBIOL, V60, P280, DOI 10.1007/s00284-009-9538-0
   Xiao Z, 2014, BIOTECHNOL ADV, V32, P492, DOI 10.1016/j.biotechadv.2014.01.002
   Xu W, 2011, J SCI FOOD AGR, V91, P1612, DOI 10.1002/jsfa.4356
   Xu W, 2011, FOOD MICROBIOL, V28, P1175, DOI 10.1016/j.fm.2011.03.011
   Yu YJ, 2012, J I BREWING, V118, P133, DOI 10.1002/jib.20
   Zhou JZ, 1996, APPL ENVIRON MICROB, V62, P316
NR 27
TC 14
Z9 15
U1 38
U2 161
PU ACADEMIC PRESS LTD- ELSEVIER SCIENCE LTD
PI LONDON
PA 24-28 OVAL RD, LONDON NW1 7DX, ENGLAND
SN 0740-0020
EI 1095-9998
J9 FOOD MICROBIOL
JI Food Microbiol.
PD APR
PY 2017
VL 62
BP 23
EP 31
DI 10.1016/j.fm.2016.09.010
PG 9
WC Biotechnology & Applied Microbiology; Food Science & Technology;
   Microbiology
SC Biotechnology & Applied Microbiology; Food Science & Technology;
   Microbiology
GA EF7HE
UT WOS:000390499900004
PM 27889153
DA 2019-07-15
ER

PT J
AU Said, MSM
   Seman, N
AF Said, Mohd Sollehudin Md
   Seman, Norhudah
TI Preservation of Gelatin-Based Phantom Material using Vinegar and its
   Life-Span Study for Application in Microwave Imaging
SO IEEE TRANSACTIONS ON DIELECTRICS AND ELECTRICAL INSULATION
LA English
DT Article
DE Imaging; life span; microwave; phantom; preservative; vinegar
ID BREAST-CANCER DETECTION; DIELECTRIC-PROPERTIES; BIOLOGICAL TISSUES;
   BAND; HYPERTHERMIA
AB Gelatin-based material can be used in phantom modeling for microwave imaging applications, but unfortunately, this type of phantom has a short life span. Formaldehyde has been used previously to preserve gelatin-based material, but it might be hazardous. This paper presents a life-span study for gelatin-based material that has been preserved by vinegar in different amounts, observed through the conducted dielectric measurement from 1 GHz to 6 GHz. The Debye parameters are derived to define a Debye relaxation model of the acid contents in a solution of water and vinegar. The study is then focused on dielectric trends prior to and after the addition of different amounts of vinegar into a gelatin-based material. The life-span study concentrates on changes in the sample's dielectric properties over a storage period of six weeks. The obtained findings in this study are useful to validate the suitability of vinegar to be used as preservative in gelatin-based material for microwave imaging purposes.
C1 [Said, Mohd Sollehudin Md; Seman, Norhudah] Univ Teknol Malaysia, WCC, Johor Baharu 81310, Malaysia.
RP Said, MSM (reprint author), Univ Teknol Malaysia, WCC, Johor Baharu 81310, Malaysia.
RI Seman, Norhudah/L-9662-2016
OI Seman, Norhudah/0000-0003-3881-271X
FU Malaysian Ministry of Higher Education (MOHE) via my Ph.D. degree
   program; Universiti Teknologi Malaysia (UTM) via Research University
   Grant (RUG); HiCoE; Fundamental Research Grant Scheme (FRGS) [05H43,
   03G41, 41212, 4F206]
FX This work is carried out with the financial support from the Malaysian
   Ministry of Higher Education (MOHE) via my Ph.D. degree program and
   Universiti Teknologi Malaysia (UTM) via Research University Grant (RUG),
   Flagship, HiCoE and Fundamental Research Grant Scheme (FRGS) with Vote
   Number of 05H43, 03G41, 41212 and 4F206.
CR Agilent Technologies, 2013, AG 85070E DIEL PROB
   BINI MG, 1984, IEEE T BIO-MED ENG, V31, P317, DOI 10.1109/TBME.1984.325271
   Bohigas X, 2009, J FOOD ENG, V94, P46, DOI 10.1016/j.jfoodeng.2009.02.029
   Budak NH, 2014, J FOOD SCI, V79, pR757, DOI 10.1111/1750-3841.12434
   EOHSS UMDNJ, 2004, FORMALDEHYDE
   Fear EC, 2002, IEEE T BIO-MED ENG, V49, P812, DOI 10.1109/TBME.2002.800759
   Gabriel S, 1996, PHYS MED BIOL, V41, P2271, DOI 10.1088/0031-9155/41/11/003
   Hui Y. H., 2006, HDB FOOD SCI TECHNOL, V2
   Khort WC, 2007, IEICE T COMMUN, VE90B, P2376, DOI 10.1093/ietcom/e90-b.9.2376
   LAGENDIJK JJW, 1985, PHYS MED BIOL, V30, P709, DOI 10.1088/0031-9155/30/7/011
   Lai JCY, 2010, PROG ELECTROMAGN RES, V100, P397, DOI 10.2528/PIER09121103
   Lazebnik M, 2005, PHYS MED BIOL, V50, P4245, DOI 10.1088/0031-9155/50/18/001
   MARCHAL C, 1989, INT J HYPERTHER, V5, P725, DOI 10.3109/02656738909140497
   Muller V, 2001, ENCY LIFE SCI, P1
   Said MSM, 2013, 2013 IEEE INTERNATIONAL RF AND MICROWAVE CONFERENCE (RFM), P391, DOI 10.1109/RFM.2013.6757291
   Sollehudin Md Said Mohd, 2015, Applied Mechanics and Materials, V781, P608, DOI 10.4028/www.scientific.net/AMM.781.608
   Suzuki Y, 2006, IEEE T DIELECT EL IN, V13, P744, DOI 10.1109/TDEI.2006.1667731
NR 17
TC 5
Z9 5
U1 0
U2 3
PU IEEE-INST ELECTRICAL ELECTRONICS ENGINEERS INC
PI PISCATAWAY
PA 445 HOES LANE, PISCATAWAY, NJ 08855-4141 USA
SN 1070-9878
EI 1558-4135
J9 IEEE T DIELECT EL IN
JI IEEE Trns. Dielectr. Electr. Insul.
PD FEB
PY 2017
VL 24
IS 1
BP 528
EP 534
DI 10.1109/TDEI.2016.006029
PG 7
WC Engineering, Electrical & Electronic; Physics, Applied
SC Engineering; Physics
GA EO0PP
UT WOS:000396400600059
DA 2019-07-15
ER

PT J
AU Chung, IM
   Oh, JY
   Kim, SH
AF Chung, Ill-Min
   Oh, Jin-Young
   Kim, Seung-Hyun
TI Comparative study of phenolic compounds, vitamin E, and fatty acids
   compositional profiles in black seed-coated soybeans (Glycine Max (L.)
   Merrill) depending on pickling period in brewed vinegar
SO CHEMISTRY CENTRAL JOURNAL
LA English
DT Article
DE Pickled soybeans; Phenolic compounds; Vitamin E; Fatty acids; Vinegar
   pickling
ID TOCOPHEROLS; ISOFLAVONES; GERMINATION; MILK; MASS
AB Background: Pickled soybeans or vinegar beans have long been used as a folk remedy and also a supplemental nutritional source in Korea. In general the pickling process in vinegar improves the digestibility of soybeans as well as increases the availability of various (non-) nutrients in soybeans. However, detailed information about the changes in functional substances such as (poly) phenolic compounds, vitamin E, and fatty acids (FAs) in soybeans during the pickling process is quite limited. Therefore, this study aims to investigate the changes in the selected phenolic compounds, vitamin E, and FAs in soybeans as a function of the pickling time.
   Results: The sum of the total phenolics in both the pickled soybeans and the pickling solutions increased by as much as 47% after pickling. Naringenin, vanillin, and catechin were the major phenolics observed in the pickled soybeans and pickling solutions. The total vitamin E content in the pickled soybeans decreased by 23% after pickling, although no vitamin E molecules were found in the pickling solution. gamma-Tocopherol was abundant in the untreated soybeans, but decreased by similar to 29% after pickling. Both the total and major FA contents varied by less than 1% during the pickling period. In this study, a 10-20 day pickling period may be considered suitable in terms of retention of functional substances in the pickled soybeans, such as selected phenolics, vitamin E, and FAs.
   Conclusions: Our findings provide basic information and insight into the production of functional compounds in soybeans upon immersing in brewed vinegar, and also may be helpful toward improving the health-functionality of soybean-based foods in the food industry.
C1 [Chung, Ill-Min; Oh, Jin-Young; Kim, Seung-Hyun] Konkuk Univ, Coll Sanghuh Life Sci, Dept Crop Sci, 120 Neungdong Ro, Seoul 05029, South Korea.
RP Kim, SH (reprint author), Konkuk Univ, Coll Sanghuh Life Sci, Dept Crop Sci, 120 Neungdong Ro, Seoul 05029, South Korea.
EM kshkim@konkuk.ac.kr
FU Basic Science Research Program through the National Research Foundation
   of Korea (NRF) - Ministry of Science, ICT and Future Planning
   [NRF-2014R1A2A2A01002202]; "Cooperative Research Program for Agriculture
   Science and Technology Development" Rural Development Administration,
   Republic of Korea [PJ01183302]
FX This research was supported by Basic Science Research Program through
   the National Research Foundation of Korea (NRF) funded by the Ministry
   of Science, ICT and Future Planning (NRF-2014R1A2A2A01002202). Also this
   work was carried out with the support of "Cooperative Research Program
   for Agriculture Science and Technology Development (Project No.
   PJ01183302)" Rural Development Administration, Republic of Korea.
CR Bang H-P, 2006, KOREAN J FOOD NUTR, V19, P398
   Benatti P, 2004, J AM COLL NUTR, V23, P281, DOI 10.1080/07315724.2004.10719371
   Bramley PM, 2000, J SCI FOOD AGR, V80, P913, DOI 10.1002/(SICI)1097-0010(20000515)80:7<913::AID-JSFA600>3.3.CO;2-V
   Chiarello MD, 2006, J FOOD BIOCHEM, V30, P234, DOI 10.1111/j.1745-4514.2006.00058.x
   Chung IM, 2016, J GINSENG RES, V40, P68, DOI 10.1016/j.jgr.2015.05.006
   Chung IM, 2016, FOOD CHEM, V196, P138, DOI 10.1016/j.foodchem.2015.09.024
   Chung IM, 2012, J FOOD NUTR RES, V51, P40
   Eom KY, 2006, J KOR SOC FOOD SCI N, V35, P359
   Fonseca D, 2004, BONE, V35, P489, DOI 10.1016/j.bone.2004.03.031
   Han JS, 2007, FOOD SCI BIOTECHNOL, V16, P426
   Jo Y-J, 2010, J KOR SOC FOOD SCI N, V39, P281
   Kim J. S., 2004, KOREAN J FOOD SCI TE, V36, P833
   Kim SH, 2016, FOOD RES INT, V81, P58, DOI 10.1016/j.foodres.2016.01.001
   Kim SH, 2015, FOOD CHEM, V176, P45, DOI 10.1016/j.foodchem.2014.12.024
   Kim SL, 2013, FOOD CHEM, V136, P491, DOI 10.1016/j.foodchem.2012.08.022
   Kom J-G, 1988, KOR J FOOD SCI TECHN, V20, P263
   Korea Food and Drug Administration (KFDA), 2015, FOOD COD 1 1 5 4 AN
   Lee DH, 2004, J KOREAN SOC FOOD SC, V33, P1618
   Lin PY, 2006, J AGR FOOD CHEM, V54, P3807, DOI 10.1021/jf060002o
   Messina MJ, 1999, AM J CLIN NUTR, V70, p439S, DOI 10.1093/ajcn/70.3.439s
   Munne-Bosch S, 2002, CRIT REV PLANT SCI, V21, P31, DOI 10.1016/S0735-2689(02)80037-5
   Oh ChanHo, 2006, Natural Product Sciences, V12, P109
   Parlc C. S., 2007, KOREA J HERBOLOGY, V22, P127
   Rosenthal A, 2003, FOOD CONTROL, V14, P187, DOI 10.1016/S0956-7135(02)00087-7
   Salmeron J, 2001, AM J CLIN NUTR, V73, P1019
   Seo Ji-Hyung, 2011, [Journal of the Korean Society of Food Science and Nutrition, 한국식품영양과학회지], V40, P171
   Shi HL, 2010, J AGR FOOD CHEM, V58, P4970, DOI 10.1021/jf100335j
   Shin JY, 2008, FOOD SCI BIOTECHNOL, V17, P425
   Simopoulos AP, 1999, AM J CLIN NUTR, V70, p560S, DOI 10.1093/ajcn/70.3.560s
   Simopoulos AP, 2002, BIOMED PHARMACOTHER, V56, P365, DOI 10.1016/S0753-3322(02)00253-6
   Slavin JL, 2000, CRIT REV FOOD SCI, V40, P309, DOI 10.1080/10408690091189176
   Tikkanen MJ, 2000, BIOCHEM PHARMACOL, V60, P1, DOI 10.1016/S0006-2952(99)00409-8
   Wang WY, 2005, COMPR REV FOOD SCI F, V4, P63, DOI 10.1111/j.1541-4337.2005.tb00075.x
   Yoon T. H., 1984, Korean Journal of Food Science and Technology, V16, P375
   YOSHIDA H, 1989, J FOOD SCI, V54, P1596, DOI 10.1111/j.1365-2621.1989.tb05168.x
   Zilic S. M., 2010, Journal of Agricultural Sciences, Belgrade, V55, P55, DOI 10.2298/JAS1001055Z
   Zilic S, 2014, INT J FOOD SCI TECH, V49, P1040, DOI 10.1111/ijfs.12397
NR 37
TC 3
Z9 3
U1 0
U2 13
PU BIOMED CENTRAL LTD
PI LONDON
PA 236 GRAYS INN RD, FLOOR 6, LONDON WC1X 8HL, ENGLAND
SN 1752-153X
J9 CHEM CENT J
JI Chem. Cent. J.
PD JUL 18
PY 2017
VL 11
AR 64
DI 10.1186/s13065-017-0298-9
PG 11
WC Chemistry, Multidisciplinary
SC Chemistry
GA FB0JH
UT WOS:000405830900001
PM 29086850
OA DOAJ Gold, Green Published
DA 2019-07-15
ER
