# Supplementary material for: Knowledge Domain and Emerging Trends in Vinegar Research: A Bibliometric Review of the Literature from WoSCC
Source: Foods. 2020 Feb 10;9(2):166. doi: 10.3390/foods9020166 (PMC7074530; doi:10.3390/foods9020166)
Supplement: Supplementary file 1 [file foods-09-00166-s001.zip › Supplementary files/Supplementary Material/WoSCC dataset for CiteSpace/data/download2017_2x5unique.txt]

PT J
AU Chen, Y
   Bai, Y
   Li, DS
   Wang, C
   Xu, N
   Hu, Y
AF Chen, Yang
   Bai, Ye
   Li, Dongsheng
   Wang, Chao
   Xu, Ning
   Hu, Yong
TI Improvement of the Flavor and Quality of Watermelon Vinegar by High
   Ethanol Fermentation using Ethanol-Tolerant Acetic Acid Bacteria
SO INTERNATIONAL JOURNAL OF FOOD ENGINEERING
LA English
DT Article
DE high ethanol fermentation; ADH and ALDH; watermelon vinegar; flavor;
   quality
ID ACETOBACTER-PASTEURIANUS; ORGANIC-ACIDS; SACCHAROMYCES-CEREVISIAE;
   ALCOHOL-DEHYDROGENASE; CULTURE; RESISTANCE; EVOLUTION
AB Acetic acid fermentation is an essential step in the production of high-quality fruit vinegar and typically involves the use of acetic acid bacteria (AAB). The present study showed that the high cell mass and acetic acid yields of ethanol-tolerant AAB under high ethanol conditions were related to the high activities and stability of both pyrroloquinoline quinone (PQQ)-dependent alcohol dehydrogenase and PQQ-dependent aldehyde dehydrogenase. Additionally, in acetic acid fermentation with watermelon wine (8 % ethanol), the main organic acids (acetic, tartaric and malic acids) produced by ethanol-tolerant Acetobacter pasteurianus AAB4 were higher than those by conventional A. pasteurianus AS1.41 (1.42-fold, 3.53-fold and 2.12-fold, respectively). Also, the main esters (ethyl acetate and phenylethyl acetate) produced by AAB4 were higher than those by AS1.41 (1.69-fold and 1.48-fold, respectively). In addition, the total sweet and umami free amino acids produced by AAB4 increased significantly. According to sensory analysis, the flavor, taste and overall acceptance score of watermelon vinegar produced by AAB4 were significantly higher than those by AS1.41. Therefore, high ethanol fermentation with ethanol-tolerant AAB improved the flavor and quality of watermelon vinegar, indicating that this technology can be applied to fruit vinegar production.
C1 [Chen, Yang; Bai, Ye; Li, Dongsheng; Wang, Chao; Xu, Ning; Hu, Yong] Hubei Univ Technol, Hubei Collaborat Innovat Ctr Ind Fermentat, Res Ctr Food Fermentat Engn & Technol Hubei, Key Lab Fermentat Engn,Minist Educ, Wuhan 430068, Peoples R China.
   [Xu, Ning] Hubei Tulaohan Flavouring & Food Co Ltd, Res & Dev Ctr, Yichang 443000, Peoples R China.
RP Hu, Y (reprint author), Hubei Univ Technol, Hubei Collaborat Innovat Ctr Ind Fermentat, Res Ctr Food Fermentat Engn & Technol Hubei, Key Lab Fermentat Engn,Minist Educ, Wuhan 430068, Peoples R China.
EM huyonghugong@163.com
OI xu, ning/0000-0003-1751-9610
FU Young talent project Hubei Provincial Education Department [Q20151412];
   Natural Science Foundation of Hubei Province [2015CFB678]; Startup
   Foundation for Doctors of Hubei University of Technology [BSQD10036]
FX This work was supported by Young talent project Hubei Provincial
   Education Department (Q20151412), Natural Science Foundation of Hubei
   Province (2015CFB678) and Startup Foundation for Doctors of Hubei
   University of Technology (Grant No. BSQD10036).
CR Adachi O, 2003, APPL MICROBIOL BIOT, V60, P643, DOI 10.1007/s00253-002-1155-9
   Blandino A, 1996, BIOTECHNOL LETT, V18, P63, DOI 10.1007/BF00137812
   Brenner DJ, 2005, BERGYS MANUAL SYSTEM, P51
   Chang RC, 2005, J FOOD DRUG ANAL, V13, P348
   Jadhav SB, 2014, APPL MICROBIOL BIOT, V98, P6307, DOI 10.1007/s00253-014-5579-9
   Krisch J, 1997, BIOTECHNOL LETT, V19, P525, DOI 10.1023/A:1018329118396
   Lee SW, 2012, FOOD SCI BIOTECHNOL, V21, P453, DOI 10.1007/s10068-012-0057-6
   Liu DR, 2004, FOOD REV INT, V20, P407, DOI 10.1081/LFRI-200033460
   Liu F, 2011, FOOD BIOPROCESS TECH, V4, P1331, DOI 10.1007/s11947-009-0240-9
   Matsutani M, 2013, J BIOTECHNOL, V165, P109, DOI 10.1016/j.jbiotec.2013.03.006
   Mejias RC, 2002, J CHROMATOGR A, V953, P7, DOI 10.1016/S0021-9673(02)00122-X
   Morales ML, 2002, J AGR FOOD CHEM, V50, P3173, DOI 10.1021/jf011313w
   Nakano S, 2008, INT J FOOD MICROBIOL, V125, P54, DOI 10.1016/j.ijfoodmicro.2007.05.015
   Ndoye B, 2006, ENZYME MICROB TECH, V39, P916, DOI 10.1016/j.enzmictec.2006.01.020
   Ou Andi Shau-mei, 2009, P223, DOI 10.1007/978-88-470-0866-3_14
   Poyrazoglu E, 2002, J FOOD COMPOS ANAL, V15, P567, DOI [10.1016/S0889-1575(02)91071-9, 10.1006/jfca.2002.1071]
   Saeki A, 1997, BIOSCI BIOTECH BIOCH, V61, P317, DOI 10.1271/bbb.61.317
   TAYAMA K, 1989, APPL MICROBIOL BIOT, V32, P181, DOI 10.1007/BF00165885
   Trcek J, 2006, APPL MICROBIOL BIOT, V70, P366, DOI 10.1007/s00253-005-0073-z
   Ubeda C, 2011, FOOD RES INT, V44, P259, DOI 10.1016/j.foodres.2010.10.025
   Wang Z, 2013, BIOCHEM ENG J, V79, P41, DOI 10.1016/j.bej.2013.06.019
   Wei K, 2012, INT J FOOD SCI TECH, V47, P2184, DOI 10.1111/j.1365-2621.2012.03086.x
   Xiang JL, 2012, FOOD SCI BIOTECHNOL, V21, P1119, DOI 10.1007/s10068-012-0146-6
   Xu W, 2011, J SCI FOOD AGR, V91, P1612, DOI 10.1002/jsfa.4356
   Yuan Y, 2013, EUR FOOD RES TECHNOL, V236, P573, DOI 10.1007/s00217-012-1885-6
   Zhang H, 2008, EUR FOOD RES TECHNOL, V227, P1183, DOI 10.1007/s00217-008-0835-9
   Zheng Y, 2010, INT J FOOD SCI TECH, V45, P2394, DOI 10.1111/j.1365-2621.2010.02413.x
NR 27
TC 3
Z9 3
U1 3
U2 29
PU WALTER DE GRUYTER GMBH
PI BERLIN
PA GENTHINER STRASSE 13, D-10785 BERLIN, GERMANY
SN 2194-5764
EI 1556-3758
J9 INT J FOOD ENG
JI Int. J. Food Eng.
PD APR
PY 2017
VL 13
IS 4
AR 20160222
DI 10.1515/ijfe-2016-0222
PG 12
WC Food Science & Technology
SC Food Science & Technology
GA ES8QJ
UT WOS:000399821600005
DA 2019-07-15
ER

PT J
AU Safari, R
   Hoseinifar, SH
   Nejadmoghadam, S
   Khalili, M
AF Safari, Roghieh
   Hoseinifar, Seyed Hossein
   Nejadmoghadam, Shabnam
   Khalili, Mohsen
TI Apple cider vinegar boosted immunomodulatory and health promoting
   effects of Lactobacillus casei in common carp (Cyprinus carpio)
SO FISH & SHELLFISH IMMUNOLOGY
LA English
DT Article
DE Probiotic; Lactobacillus casei; Apple cider vinegar; Immunostimulants;
   Mucosal immunity; Common carp
ID TROUT ONCORHYNCHUS-MYKISS; TILAPIA OREOCHROMIS-NILOTICUS; DIETARY-SODIUM
   PROPIONATE; INNATE IMMUNE-RESPONSE; LACTIC-ACID BACTERIA; RED-SEA BREAM;
   GROWTH-PERFORMANCE; LITOPENAEUS-VANNAMEI; DISEASE RESISTANCE; PHOSPHORUS
   UTILIZATION
AB The present study was performed to investigate the immunomodulatory and health promoting effects of combined or singular administration of apple cider vinegar (ACV) and Lactobacillus casei in common carp (Cyprinus carpio) diet. An 8-week feeding trial was designed with following treatments: Control (basal diet), Pro (contains 10(7) CFU g(-1) L. casei), LACV (contains 1% ACV), HACV (contains 2% ACV), Pro + LACV (contains 10(7) CFU g(-1) L. casei plus 1% ACV) and Pro + HACV (contains 10(7) CFU g(-1) L casei plus 2% ACV). Evaluation of skin mucus revealed notable increase of total Ig level and lysozyme activity in Pro + LACV and Pro + HACV treatments compared other groups (P < 0.05). Similarly, serum total Ig and lysozyme activity in HACV, Pro + LACV and Pro + HACV fed carps was remarkably higher than other groups (P < 0.05). However, regarding serum alternative complement (ACH50) activity significant difference was observed just between Pro + HACV and control treatment (P < 0.05). The highest expression of immune related (LYZ, TNF-alpha, IL1b, IL8) and antioxidant enzymes genes (GSR, GST) were observed in carps fed Pro + HACV and Pro + LACV. The expression of GH gene expression in Pro, LACV and HACV treatments was significantly higher than those in control group (P < 0.05). The highest expression level of GH and IGF1 was observed in fish fed combined Pro and ACV (P < 0.05). These results indicated that co-administration of ACV boosted immunomodulatory and health promoting effects of L. casei and can be considered as a promising immunostimulants in early stage of common carp culture. (C) 2017 Elsevier Ltd. All rights reserved.
C1 [Safari, Roghieh; Hoseinifar, Seyed Hossein; Nejadmoghadam, Shabnam] Gorgan Univ Agr Sci & Nat Resources, Dept Fisheries, Fac Fisheries & Environm Sci, Gorgan, Iran.
   [Khalili, Mohsen] Golestan Univ Med Sci, Med Cellular & Mol Res Ctr, Gorgan, Iran.
RP Safari, R; Hoseinifar, SH (reprint author), Gorgan Univ Agr Sci & Nat Resources, Dept Fisheries, Fac Fisheries & Environm Sci, Gorgan, Iran.
EM rsafari@gau.ac.ir; Hoseinifar@gau.ac.ir
RI Hoseinifar, Seyed Hossein/G-8526-2017
OI Hoseinifar, Seyed Hossein/0000-0002-0210-9013
CR Andani HRR, 2012, J APPL ICHTHYOL, V28, P728, DOI 10.1111/j.1439-0426.2012.01974.x
   Batista S, 2016, APPL MICROBIOL BIOT, V100, P7223, DOI 10.1007/s00253-016-7592-7
   Biagi G, 2007, J ANIM SCI, V85, P1184, DOI 10.2527/jas.2006-378
   Budak NH, 2011, J AGR FOOD CHEM, V59, P6638, DOI 10.1021/jf104912h
   Cabello FC, 2006, ENVIRON MICROBIOL, V8, P1137, DOI 10.1111/j.1462-2920.2006.01054.x
   Caipang C.M.A., 2015, MUCOSAL HLTH AQUACUL, P211, DOI DOI 10.1016/B978-0-12-417186-2.00009-1
   Carbone D, 2016, FISH SHELLFISH IMMUN, V54, P172, DOI 10.1016/j.fsi.2016.04.011
   Castex M, 2010, FISH SHELLFISH IMMUN, V28, P622, DOI 10.1016/j.fsi.2009.12.024
   Chiu CH, 2007, FISH SHELLFISH IMMUN, V23, P364, DOI 10.1016/j.fsi.2006.11.010
   Chiu ST, 2008, AQUACULTURE, V277, P66, DOI 10.1016/j.aquaculture.2008.01.032
   Dawood MAO, 2016, AQUACULTURE, V454, P243, DOI 10.1016/j.aquaculture.2015.12.033
   De BC, 2014, FISH PHYSIOL BIOCHEM, V40, P921, DOI 10.1007/s10695-013-9897-0
   Gao YL, 2011, AQUACULTURE, V311, P233, DOI 10.1016/j.aquaculture.2010.11.048
   Giannenas I, 2015, FISH PHYSIOL BIOCHEM, V41, P119, DOI 10.1007/s10695-014-0010-0
   Guzman-Villanueva LT, 2014, FISH SHELLFISH IMMUN, V39, P34, DOI 10.1016/j.fsi.2014.04.024
   He S.X., 2011, J AQUAC RES DEV S, V3, pS1, DOI DOI 10.4172/2155-9546.S1-005
   Hernandez AJ, 2012, J WORLD AQUACULT SOC, V43, P688, DOI 10.1111/j.1749-7345.2012.00589.x
   Hoseinifar S. H., 2016, AQUAC RES
   Hoseinifar SH, 2017, AQUAC RES, V48, P1380, DOI 10.1111/are.13239
   Hoseinifar SH, 2016, FISH SHELLFISH IMMUN, V55, P523, DOI 10.1016/j.fsi.2016.06.027
   Hoseinifar SH, 2015, FISH SHELLFISH IMMUN, V42, P533, DOI 10.1016/j.fsi.2014.12.003
   Hoseinifar SH, 2016, REV AQUACULT, V8, P89, DOI 10.1111/raq.12082
   Hossain MA, 2007, FISHERIES SCI, V73, P1309, DOI 10.1111/j.1444-2906.2007.01469.x
   Irianto A, 2002, J FISH DIS, V25, P633, DOI 10.1046/j.1365-2761.2002.00422.x
   Khajepour F, 2012, ANIM FEED SCI TECH, V171, P68, DOI 10.1016/j.anifeedsci.2011.10.001
   Kowalczyk A, 2015, INDIAN J PHARM SCI, V77, P637, DOI 10.4103/0250-474X.169024
   Kumari J, 2006, J FISH DIS, V29, P95, DOI 10.1111/j.1365-2761.2006.00691.x
   Kyu-Song S, 2014, FISH SHELLFISH IMMUN, V40, P40, DOI 10.1016/j.fsi.2014.06.016
   Lamari F., 2016, J FISH DIS
   Lamari F, 2013, AQUACULTURE, V376, P137, DOI 10.1016/j.aquaculture.2012.11.016
   Lazado CC, 2014, FISH SHELLFISH IMMUN, V39, P78, DOI 10.1016/j.fsi.2014.04.015
   Liu WS, 2014, BRIT J NUTR, V112, P15, DOI 10.1017/S0007114514000610
   Livak KJ, 2001, METHODS, V25, P402, DOI 10.1006/meth.2001.1262
   Llewellyn MS, 2014, FRONT MICROBIOL, V5, DOI 10.3389/fmicb.2014.00207
   LOWRY OH, 1951, J BIOL CHEM, V193, P265
   Luckstadt C., 2008, ACIDIFIERS ANIMAL NU, P71
   Balcazar JL, 2007, FEMS IMMUNOL MED MIC, V51, P185, DOI 10.1111/j.1574-695X.2007.00294.x
   Magnadottir B, 2010, MAR BIOTECHNOL, V12, P361, DOI 10.1007/s10126-010-9279-x
   Martinez-Alvarez RM, 2005, REV FISH BIOL FISHER, V15, P75, DOI 10.1007/s11160-005-7846-4
   Maslowski KM, 2011, NAT IMMUNOL, V12, P5, DOI 10.1038/ni0111-5
   Meena DK, 2013, FISH PHYSIOL BIOCHEM, V39, P431, DOI 10.1007/s10695-012-9710-5
   Merrifield DL, 2011, AQUACULT NUTR, V17, P73, DOI 10.1111/j.1365-2095.2009.00712.x
   Najdegerami EH, 2012, FEMS MICROBIOL ECOL, V79, P25, DOI 10.1111/j.1574-6941.2011.01194.x
   Nayak SK, 2010, FISH SHELLFISH IMMUN, V29, P2, DOI 10.1016/j.fsi.2010.02.017
   Naziroglu M, 2012, CELL MEMBRANES FREE, V3, P209
   Newaj-Fyzul A, 2015, J FISH DIS, V38, P937, DOI 10.1111/jfd.12313
   Ng W.-K, 2016, REV AQUAC
   Hai NV, 2015, FISH SHELLFISH IMMUN, V45, P592, DOI 10.1016/j.fsi.2015.05.026
   Nodeh A. Jafar, 2016, J APPL ICHTHYOLOGICA, V4, P59
   Ortuno J, 2001, FISH SHELLFISH IMMUN, V11, P187, DOI 10.1006/fsim.2000.0304
   Panigrahi A, 2007, DEV COMP IMMUNOL, V31, P372, DOI 10.1016/j.dci.2006.07.004
   Panigrahi A, 2005, AQUACULTURE, V243, P241, DOI 10.1016/j/aquaculture.2004.09.032
   Pazuch Catiussa Maiara, 2015, Cientifica (Jaboticabal), V43, P302, DOI 10.15361/1984-5529.2015v43n4p302-308
   Pirarat N, 2011, RES VET SCI, V91, pE92, DOI 10.1016/j.rvsc.2011.02.014
   Pohlenz C, 2014, AQUACULTURE, V431, P111, DOI 10.1016/j.aquaculture.2014.02.008
   Pourmozaffar S, 2017, FISH SHELLFISH IMMUN, V60, P65, DOI 10.1016/j.fsi.2016.11.030
   Reda RM, 2016, FISH SHELLFISH IMMUN, V50, P255, DOI 10.1016/j.fsi.2016.01.040
   Reverter M, 2014, AQUACULTURE, V433, P50, DOI 10.1016/j.aquaculture.2014.05.048
   RINGO E, 1991, AQUACULTURE, V96, P321, DOI 10.1016/0044-8486(91)90161-Y
   Ringo E, 2011, J MAR SCI RES DEV, P1, DOI DOI 10.4172/2155-9910.1000104
   Romano N, 2015, AQUACULTURE, V435, P228, DOI 10.1016/j.aquaculture.2014.09.037
   Ross NW, 2000, DIS AQUAT ORGAN, V41, P43, DOI 10.3354/dao041043
   Safari R, 2016, FISH PHYSIOL BIOCHEM, V42, P1733, DOI 10.1007/s10695-016-0253-z
   Sarker SA, 2005, AQUACULTURE, V248, P3, DOI 10.1016/j.aquaculture.2005.04.012
   SCHEPPACH W, 1994, GUT, V35, pS35, DOI 10.1136/gut.35.1_Suppl.S35
   Shen WY, 2010, AQUAC RES, V41, P1691, DOI 10.1111/j.1365-2109.2010.02554.x
   Siwicki AK, 1993, FISH DIS DIAGNOSIS P, P105
   Son VM, 2009, FISH SHELLFISH IMMUN, V26, P691, DOI 10.1016/j.fsi.2009.02.018
   Subramanian S, 2007, COMP BIOCHEM PHYS B, V148, P256, DOI 10.1016/j.cbpb.2007.06.003
   Wang B, 2015, FOOD CHEM, V167, P91, DOI 10.1016/j.foodchem.2014.06.091
   Zhou ZG, 2009, AQUACULTURE, V291, P89, DOI 10.1016/j.aquaculture.2009.02.043
NR 71
TC 6
Z9 6
U1 2
U2 28
PU ACADEMIC PRESS LTD- ELSEVIER SCIENCE LTD
PI LONDON
PA 24-28 OVAL RD, LONDON NW1 7DX, ENGLAND
SN 1050-4648
EI 1095-9947
J9 FISH SHELLFISH IMMUN
JI Fish Shellfish Immunol.
PD AUG
PY 2017
VL 67
BP 441
EP 448
DI 10.1016/j.fsi.2017.06.017
PG 8
WC Fisheries; Immunology; Marine & Freshwater Biology; Veterinary Sciences
SC Fisheries; Immunology; Marine & Freshwater Biology; Veterinary Sciences
GA FC3GE
UT WOS:000406726300046
PM 28602743
DA 2019-07-15
ER

PT J
AU Yuan, HW
   Tan, L
   Chen, H
   Sun, ZY
   Tang, YQ
   Kida, K
AF Yuan, Hua-Wei
   Tan, Li
   Chen, Hao
   Sun, Zhao-Yong
   Tang, Yue-Qin
   Kida, Kenji
TI Vinegar production from post-distillation slurry deriving from rice
   shochu production with the addition of caproic acid-producing bacteria
   consortium and lactic acid bacterium
SO JOURNAL OF BIOSCIENCE AND BIOENGINEERING
LA English
DT Article
DE Rice shochu; Post-distillation slurry; Vinegar production; Acetic acid
   fermentation; Zero emission
ID DISTILLERY WASTE-WATER; SWEET-POTATO-SHOCHU; ANTITUMOR-ACTIVITY; ETHYL
   CAPROATE; BARLEY-SHOCHU; DISTILLATION; FERMENTATION; PEPTIDES
AB To establish a zero emission process, the post-distillation slurry of a new type of rice shochu (NTRS) was used for the production of health promoting vinegar. Since the NTRS post-distillation slurry contained caproic acid and lactic acid, the effect of these two organic acids on acetic acid fermentation was first evaluated. Based on these results, Acetobacter aceti CICC 21684 was selected as a suitable strain for subsequent production of vinegar. At the laboratory scale, acetic acid fermentation of the NTRS post-distillation slurry in batch mode resulted in an acetic acid concentration of 41.9 g/L, with an initial ethanol concentration of 40 g/L, and the acetic acid concentration was improved to 44.5 g/L in fed-batch mode. Compared to the NTRS post-distillation slurry, the vinegar product had higher concentrations of free amino acids and inhibition of angiotensin I converting enzyme activity. By controlling the volumetric oxygen transfer coefficient to be similar to that of the laboratory scale production, 45 g/L of acetic acid was obtained at the pilot scale, using a 75-L fermentor with a working volume of 40 L, indicating that vinegar production can be successfully scaled up. (C) 2017, The Society for Biotechnology, Japan. All rights reserved.
C1 [Yuan, Hua-Wei] Yibin Univ, Coll Life Sci & Food Engn, 8 Jiu Sheng Rd, Yibin 644000, Peoples R China.
   [Tan, Li] Chinese Acad Sci, Chengdu Inst Biol, Key Lab Environm & Appl Microbiol, Chengdu 610041, Peoples R China.
   [Tan, Li] Environm Microbiol Key Lab Sichuan Prov, Chengdu 610041, Peoples R China.
   [Chen, Hao; Sun, Zhao-Yong; Tang, Yue-Qin; Kida, Kenji] Sichuan Univ, Coll Architecture & Environm, Chengdu 610065, Sichuan, Peoples R China.
RP Tan, L (reprint author), Chinese Acad Sci, Chengdu Inst Biol, Key Lab Environm & Appl Microbiol, Chengdu 610041, Peoples R China.
EM tanli212002@foxmail.com
FU Research Initiation Project of Yibin University [2016QD08]
FX The work was supported by Research Initiation Project of Yibin
   University (grant number: 2016QD08).
CR Murado MA, 2008, BIORESOURCE TECHNOL, V99, P7255, DOI 10.1016/j.biortech.2007.12.053
   Fahmi A, 2004, PROCESS BIOCHEM, V39, P1195, DOI 10.1016/S0032-9592(03)00223-1
   Gullo M, 2014, PROCESS BIOCHEM, V49, P1571, DOI 10.1016/j.procbio.2014.07.003
   Inagaki S, 2005, FOOD SCI TECHNOL RES, V11, P311, DOI 10.3136/fstr.11.311
   Japan Sake and Shochu Makers Association, TAX OUTP SINGL DIST
   Kawano K, 2010, FOOD SCI TECHNOL RES, V16, P327, DOI 10.3136/fstr.16.327
   KIDA K, 1993, J FERMENT BIOENG, V75, P213, DOI 10.1016/0922-338X(93)90118-R
   Matsushita K., 2004, RESP ARCHAEA BACTERI
   Moayedi A, 2017, APPL BIOCHEM BIOTECH, V181, P48, DOI 10.1007/s12010-016-2198-1
   Morimura S, 2002, SEIBUTSU-KOGAKU KAIS, V80, P417
   OKAMOTO A, 1995, BIOSCI BIOTECH BIOCH, V59, P1147, DOI 10.1271/bbb.59.1147
   Ory I. d., 1999, BIOPROCESS ENG, V21, P187
   Seki T, 2004, BIOFACTORS, V22, P103, DOI 10.1002/biof.5520220120
   Seki T, 2008, NUTR CANCER, V60, P776, DOI 10.1080/01635580802277709
   Seki T, 2008, J AGR FOOD CHEM, V56, P3785, DOI 10.1021/jf073040w
   Tan L, 2016, J I BREWING, V122, P486, DOI 10.1002/jib.348
   Tang YQ, 2010, J BIOSCI BIOENG, V109, P41, DOI 10.1016/j.jbiosc.2009.07.002
   Wang ZM, 2016, SCI REP-UK, V6, DOI 10.1038/srep26818
   Ye XJ, 2004, BIOSCI BIOTECH BIOCH, V68, P551, DOI 10.1271/bbb.68.551
   Yuan HW, 2015, J I BREWING, V121, P432, DOI 10.1002/jib.240
NR 20
TC 0
Z9 0
U1 2
U2 28
PU SOC BIOSCIENCE BIOENGINEERING JAPAN
PI OSAKA
PA OSAKA UNIV, FACULTY ENGINEERING, 2-1 YAMADAOKA, SUITA, OSAKA, 565-0871,
   JAPAN
SN 1389-1723
EI 1347-4421
J9 J BIOSCI BIOENG
JI J. Biosci. Bioeng.
PD DEC
PY 2017
VL 124
IS 6
BP 653
EP 659
DI 10.1016/j.jbiosc.2017.06.011
PG 7
WC Biotechnology & Applied Microbiology; Food Science & Technology
SC Biotechnology & Applied Microbiology; Food Science & Technology
GA FQ2YV
UT WOS:000418224800010
PM 28743657
DA 2019-07-15
ER

PT J
AU Carson, CF
   Ash, O
   Chakera, A
AF Carson, Christine F.
   Ash, Oliver
   Chakera, Aron
TI In vitro data support the investigation of vinegar as an antimicrobial
   agent for PD-associated Pseudomonas exit site infections
SO NEPHROLOGY
LA English
DT Article
DE catheter-associated infection; continuous ambulatory peritoneal
   dialysis; Pseudomonas infection; topical Anti-infective agent
AB Peritoneal dialysis exit site infections caused by Pseudomonas spp. are difficult to treat and can lead to peritonitis and/or modality failure. Effective alternative or adjunct non-antibiotic antimicrobial agents could improve treatment as well as reduce the use of antibiotics and contribute to a reduction in antibiotic selection pressure and the further development of antibiotic resistance. Vinegar is popularly promoted as a topical antimicrobial agent and has been recommended as an adjunct treatment for Pseudomonas exit site infections in PD patients. Systematic empirical data on the susceptibility of pseudomonads to vinegar are lacking. This study aimed to determine the susceptibility to vinegar of 57 isolates of Pseudomonas. The MICs and MBCs of four vinegars were determined for clinical, environmental and/or reference isolates of P. aeruginosa (n=34), P. fluorescens (n=11) and P. putida (n=12) using a broth microdilution method. The MIC90 and MBC90 were also determined for each species. The MIC90 of all four vinegars against P. aeruginosa was 2% (vol/vol). The MBC90 was 8%. The MIC(90)s for P. fluorescens and P. putida were also 2%. The MIC(90)s were 4%. Dilutions of vinegar recommended for the treatment of Pseudomonas exit site infections have in vitro activity against these notoriously resistant bacteria. In light of increasing rates of antibiotic resistance and the need to reduce antibiotic selection pressure as part of good antibiotic stewardship, the efficacy of vinegar, or its active constituent acetic acid, for the treatment of Pseudomonas exit site infections should be investigated further.
C1 [Carson, Christine F.; Chakera, Aron] Univ Western Australia M503, Sch Med & Pharmacol, 35 Stirling Hwy, Crawley, WA 6009, Australia.
   [Carson, Christine F.; Chakera, Aron] Harry Perkins Inst Med Res, Translat Renal Res Grp, Nedlands, WA, Australia.
   [Chakera, Aron] Sir Charles Gairdner Hosp, Renal Unit, Nedlands, WA, Australia.
   [Ash, Oliver] Univ Notre Dame Australia, Sch Med, Fremantle, WA, Australia.
RP Carson, CF (reprint author), Univ Western Australia M503, Sch Med & Pharmacol, 35 Stirling Hwy, Crawley, WA 6009, Australia.
EM christine.carson@uwa.edu.au
RI Carson, Christine/F-1521-2013
OI Carson, Christine/0000-0003-3669-1651
CR Bjarnsholt T, 2015, ADV WOUND CARE, V4, P363, DOI 10.1089/wound.2014.0554
   Breidenstein EBM, 2011, TRENDS MICROBIOL, V19, P419, DOI 10.1016/j.tim.2011.04.005
   Burkhalter F, 2015, CLIN KIDNEY J
   Centers for Disease Control and Prevention, 2005, INF CONTR PER DIAL P
   Clinical and Laboratory Standards Institute, 2014, M100S24 CLSI S
   Cortesia C, 2014, MBIO, V5, DOI 10.1128/mBio.00013-14
   Halstead FD, 2015, PLOS ONE, V10, DOI 10.1371/journal.pone.0136190
   Hirshfield Irvin N., 2003, Science Progress, V86, P245, DOI 10.3184/003685003783238626
   KAZMI HR, 1992, J AM SOC NEPHROL, V2, P1498
   Lang U, 2013, OTOL NEUROTOL, V34, P795, DOI 10.1097/MAO.0b013e31829411d7
   LEUNG D, 2001, HONG KONG J NEPHROL, V3, P38
   Lo CY, 1998, PERITON DIALYSIS INT, V18, P637
   Nakatsuji T, 2010, J INVEST DERMATOL, V130, P985, DOI 10.1038/jid.2009.384
   Roin BN, 2009, TEX LAW REV, V87, P503
   Rutala WA, 2000, INFECT CONT HOSP EP, V21, P33, DOI 10.1086/501694
   Schauber J, 2008, J INVEST DERMATOL, V128, P816, DOI 10.1038/sj.jid.5701102
NR 16
TC 1
Z9 1
U1 1
U2 8
PU WILEY-BLACKWELL
PI HOBOKEN
PA 111 RIVER ST, HOBOKEN 07030-5774, NJ USA
SN 1320-5358
EI 1440-1797
J9 NEPHROLOGY
JI Nephrology
PD FEB
PY 2017
VL 22
IS 2
BP 179
EP 181
DI 10.1111/nep.12848
PG 3
WC Urology & Nephrology
SC Urology & Nephrology
GA EK1OD
UT WOS:000393694300012
PM 28064452
DA 2019-07-15
ER

PT J
AU Zhang, Q
   Huo, NR
   Wang, YH
   Zhang, Y
   Wang, RF
   Hou, HP
AF Zhang, Qi
   Huo, Nairui
   Wang, Yuanhui
   Zhang, Ye
   Wang, Rufu
   Hou, Hongping
TI Aroma-enhancing role of Pichia manshurica isolated from Daqu in the
   brewing of Shanxi Aged Vinegar
SO INTERNATIONAL JOURNAL OF FOOD PROPERTIES
LA English
DT Article
DE Aroma component; Daqu; GC; MS; Pichia manshurica; Vinegar fermentation
ID TRADITIONAL CHINESE LIQUOR; BETA-PHENETHYL-ALCOHOL;
   SACCHAROMYCES-CEREVISIAE; BASIDIOMYCETOUS YEASTS; FERMENTATION STARTER;
   MICROBIOTA DYNAMICS; TABLE OLIVES; DIVERSITY; OVERPRODUCTION;
   BIODIVERSITY
AB Daqu is an essential starter for the brewing of Shanxi Aged Vinegar, and high contents of total acid and total ester are two important indices for highly qualified vinegar. The present study is amied to investigate the aroma-enhancing role of a yeast strain screened from Daqu in fortified vinegar fermentation. A Daqu-originated yeast strain Y14 showed the highest ester-producing ability, up to 36.055 g/L, and was identified as Pichia manshurica by sequence analysis of the D1/D2 domain of the 26S rRNA gene in combination with morphological and physiological properties. When it was re-inoculated into the Daqu-based fermentation, Gas Chromatography Mass Spectrometry (GC/MC) analysis for alcohol fermentation showed a significant increase of total alcohol and total ester. The levels of ethanol, ethyl acetate, and isoamyl acetate increased from 31.912%, 9.839%, and 1.025% to 39.861%, 22.707%, and 1.291%, respectively. Moreover, an additional seven volatile aroma components appeared in the Y14 fortified fermentation (FF). Correspondingly in the resulting vinegar, the total acid and total ester markedly increased from 37.4 and 15.3 g/L to 38.0 and 21.5 g/L, respectively. Sensory assay revealed no abnormal odour but a distinct fruity, flowery fragrance and a lingering ester taste in the vinegar of the FF. With this approach, Pichia manshurica isolated from Daqu, when reintroduced into the Daqu-based fermentation, can significantly increase the acid and the ester production, improve the vinegar quality by endowing it flowery and fruity notes, and a long-lingering buttery and nut-like taste.
C1 [Zhang, Qi; Wang, Yuanhui; Zhang, Ye; Wang, Rufu; Hou, Hongping] Shanxi Agr Univ, Coll Food Sci & Engn, Taigu, Shanxi Province, Peoples R China.
   [Huo, Nairui] Shanxi Agr Univ, Coll Anim Sci & Vet Med, Taigu 030801, Shanxi Province, Peoples R China.
RP Huo, NR (reprint author), Shanxi Agr Univ, Coll Anim Sci & Vet Med, Taigu 030801, Shanxi Province, Peoples R China.
EM tgnrhuo@163.com
FU Science and Technology Key Program (Guide) of Shanxi Province, China
   [2015-TN-10]; National High Technology Research and Development Program
   of China (863 program) [2011AA1009040102]
FX This research work was supported by the Science and Technology Key
   Program (Guide) of Shanxi Province, China (No. 2015-TN-10) and National
   High Technology Research and Development Program of China (863 program)
   (2011AA1009040102).
CR Abriouel H, 2011, INT J FOOD MICROBIOL, V144, P487, DOI 10.1016/j.ijfoodmicro.2010.11.006
   Bhadra B, 2007, FEMS YEAST RES, V7, P579, DOI 10.1111/j.1567-1364.2007.00215.x
   Bhaskar B., 2008, J SYSTEMATIC EVOLUTI, V58, P2665, DOI [10.1099/ijs.0.65770-0, DOI 10.1099/IJS.0.65770-0]
   Daniel HM, 2009, FEMS YEAST RES, V9, P774, DOI 10.1111/j.1567-1364.2009.00520.x
   Duenas-Sanchez R, 2014, INT J FOOD MICROBIOL, V180, P7, DOI 10.1016/j.ijfoodmicro.2014.03.029
   Fell JW, 2000, INT J SYST EVOL MICR, V50, P1351, DOI 10.1099/00207713-50-3-1351
   FUKUDA K, 1991, CURR GENET, V20, P449, DOI 10.1007/BF00334770
   FUKUDA K, 1991, CURR GENET, V20, P453, DOI 10.1007/BF00334771
   Golomb BL, 2013, FOOD MICROBIOL, V33, P97, DOI 10.1016/j.fm.2012.09.004
   Li P., 2014, APPL MICROBIOL BIOT, V13, P60
   Li P, 2017, FOOD MICROBIOL, V61, P83, DOI 10.1016/j.fm.2016.09.004
   Li XR, 2013, J MICROBIOL, V51, P430, DOI 10.1007/s12275-013-2640-9
   Mikata K, 2000, ANTON LEEUW INT J G, V77, P159, DOI 10.1023/A:1002425226917
   Mu ZS, 2012, FOOD MICROBIOL, V31, P301, DOI 10.1016/j.fm.2012.04.004
   Nie ZQ, 2015, FOOD MICROBIOL, V47, P62, DOI 10.1016/j.fm.2014.11.006
   Papalexandratou Z, 2011, APPL ENVIRON MICROB, V77, P7698, DOI 10.1128/AEM.05523-11
   [乔宏萍 QIAO Hongping], 2011, [食品与生物技术学报, Journal of Food Science and Biotechnology], V30, P609
   Quintana MCD, 2005, GRASAS ACEITES, V56, P9
   Saez JS, 2011, FOOD MICROBIOL, V28, P503, DOI 10.1016/j.fm.2010.10.019
   Scorzetti G, 2002, FEMS YEAST RES, V2, P495, DOI 10.1111/j.1567-1364.2002.tb00117.x
   Sun Jianqiu, 2012, Weishengwu Xuebao, V52, P1290
   Wu JJ, 2012, FOOD MICROBIOL, V30, P289, DOI 10.1016/j.fm.2011.08.010
   Yarrow D., 1998, YEASTS TAXONOMIC STU, V14, P77
   Zheng XW, 2014, INT J FOOD MICROBIOL, V182, P57, DOI 10.1016/j.ijfoodmicro.2014.05.008
   Zheng XW, 2011, J I BREWING, V117, P82, DOI 10.1002/j.2050-0416.2011.tb00447.x
NR 25
TC 3
Z9 3
U1 3
U2 20
PU TAYLOR & FRANCIS INC
PI PHILADELPHIA
PA 530 WALNUT STREET, STE 850, PHILADELPHIA, PA 19106 USA
SN 1094-2912
EI 1532-2386
J9 INT J FOOD PROP
JI Int. J. Food Prop.
PY 2017
VL 20
IS 9
BP 2169
EP 2179
DI 10.1080/10942912.2017.1297823
PG 11
WC Food Science & Technology
SC Food Science & Technology
GA FA7LP
UT WOS:000405628500020
DA 2019-07-15
ER
