# Supplementary material for: Knowledge Domain and Emerging Trends in Vinegar Research: A Bibliometric Review of the Literature from WoSCC
Source: Foods. 2020 Feb 10;9(2):166. doi: 10.3390/foods9020166 (PMC7074530; doi:10.3390/foods9020166)
Supplement: Supplementary file 1 [file foods-09-00166-s001.zip › Supplementary files/Supplementary Material/WoSCC dataset for CiteSpace/data/download2017_3x5unique.txt]

PT J
AU Gan, X
   Tang, HL
   Ye, DD
   Li, P
   Luo, LX
   Lin, WF
AF Gan, Xing
   Tang, Hanlan
   Ye, Dongdong
   Li, Pan
   Luo, Lixin
   Lin, Weifeng
TI Diversity and dynamics stability of bacterial community in traditional
   solid-state fermentation of Qishan vinegar
SO ANNALS OF MICROBIOLOGY
LA English
DT Article
DE Bacterial composition; Physiochemical parameters; Uniformity; Chinese
   Qishan vinegar
ID ZHENJIANG AROMATIC VINEGAR; LACTIC-ACID BACTERIA;
   ENVIRONMENTAL-CONDITIONS; MICROBIAL COMMUNITY; CHINESE VINEGAR; WINE
   VINEGAR; AGED VINEGAR; PCR-DGGE; STARTER; DAQU
AB Qishan vinegar is a typical Chinese fermented cereal product that is prepared using traditional solid-state fermentation (SSF) techniques. The final qualities of the vinegar produced are closely related to the multiple bacteria present during SSF. In the present study, the dynamics of microbial communities and their abundance in Daqu and vinegar Pei were investigated by the combination of high throughput sequencing and quantitative PCR. Results showed that the Enterobacteriales members accounted for 94.7%, 94.6%, and 92.2% of total bacterial sequences in Daqu Q3, Q5, and Q10, respectively. Conversely, Lactobacillales and Rhodospirillales dominated during the acetic acid fermentation (AAF) stage, corresponding to the quantitative PCR results. Lactobacillus, Acetobacter, Weissella, Leuconostoc and Bacillus were the dominant and characteristic bacterial genera of Qishan vinegar during AAF process. Redundancy analysis suggested that Lactobacillales and Rhodospirillales had a positive correlation with humidity and acidity, respectively. These results confirmed that the bacterial community structure could be affected by physiochemical factors, which determined the unique bacterial composition at different fermentation stages and showed batch-to-batch consistency and stability. Therefore, the conformity of bacterial community succession with physiochemical parameters guaranteed the final quality of Qishan vinegar products. This study provided a scientific perspective for the uniformity and stability of Qishan vinegar, and might aid in controlling the manufacturing process.
C1 [Gan, Xing; Tang, Hanlan; Ye, Dongdong; Li, Pan; Luo, Lixin] South China Univ Technol, Sch Biosci & Bioengn, Guangdong Key Lab Fermentat & Enzyme Engn, Guangzhou 510006, Guangdong, Peoples R China.
   [Lin, Weifeng] South China Univ Technol, Sch Food Sci & Engn, Guangzhou 510640, Guangdong, Peoples R China.
RP Luo, LX (reprint author), South China Univ Technol, Sch Biosci & Bioengn, Guangdong Key Lab Fermentat & Enzyme Engn, Guangzhou 510006, Guangdong, Peoples R China.; Lin, WF (reprint author), South China Univ Technol, Sch Food Sci & Engn, Guangzhou 510640, Guangdong, Peoples R China.
EM btlxluo@scut.edu.cn; linwf@scut.edu.cn
FU National Natural Foundation of China [31271924]
FX This project was supported by the National Natural Foundation of China
   (No. 31271924).
CR Bokulich NA, 2015, FOOD MICROBIOL, V50, P12, DOI 10.1016/j.fm.2015.01.018
   Bokulich NA, 2013, NAT METHODS, V10, P57, DOI [10.1038/NMETH.2276, 10.1038/nmeth.2276]
   Carranza P, 2010, PROTEOMICS, V10, P3248, DOI 10.1002/pmic.200900460
   Chen JC, 2010, FOOD CHEM, V122, P1247, DOI 10.1016/j.foodchem.2010.03.072
   Chen Q, 2017, ANN MICROBIOL, V67, P1
   Edgar RC, 2013, NAT METHODS, V10, P996, DOI [10.1038/NMETH.2604, 10.1038/nmeth.2604]
   Fraqueza MJ, 2015, INT J FOOD MICROBIOL, V212, P76, DOI 10.1016/j.ijfoodmicro.2015.04.035
   Gao CY, 2014, BIORESOURCE TECHNOL, V167, P124, DOI 10.1016/j.biortech.2014.05.120
   Gonzalez-Arenzana L, 2013, APPL MICROBIOL BIOT, V97, P6931, DOI 10.1007/s00253-013-4974-y
   Gou M, 2015, J I BREWING, V121, P620, DOI 10.1002/jib.272
   Kim SH, 2012, FOOD SCI BIOTECHNOL, V21, P1729, DOI 10.1007/s10068-012-0230-y
   KITTELMANN M, 1989, APPL MICROBIOL BIOT, V30, P47
   Li P, 2015, APPL ENVIRON MICROB, V81, P5144, DOI 10.1128/AEM.01325-15
   Li P, 2015, ANN MICROBIOL, V65, P2019, DOI 10.1007/s13213-015-1040-2
   Li P, 2014, APPL MICROBIOL BIOT, V98, P6073, DOI 10.1007/s00253-014-5697-4
   Liang HB, 2016, RSC ADV, V6, P87380, DOI 10.1039/c6ra19603a
   Liljeberg H, 1998, EUR J CLIN NUTR, V52, P368, DOI 10.1038/sj.ejcn.1600572
   Liu DY, 2011, BIORESOURCE TECHNOL, V102, P9040, DOI 10.1016/j.biortech.2011.07.052
   Liu DR, 2004, FOOD REV INT, V20, P407, DOI 10.1081/LFRI-200033460
   Ministry of Light Industry of China, 1993, 18031993 QBT MIN LIG
   Morales ML, 2001, J SCI FOOD AGR, V81, P611, DOI 10.1002/jsfa.853
   Moreau MM, 2014, VET MICROBIOL, V168, P436, DOI 10.1016/j.vetmic.2013.11.017
   Nie ZQ, 2013, BIORESOURCE TECHNOL, V148, P325, DOI 10.1016/j.biortech.2013.08.152
   Peiffer JA, 2013, P NATL ACAD SCI USA, V110, P6548, DOI 10.1073/pnas.1302837110
   Peng Q, 2015, CURR MICROBIOL, V71, P195, DOI 10.1007/s00284-015-0823-9
   Sun WN, 2016, ANN MICROBIOL, V66, P1293, DOI 10.1007/s13213-016-1223-5
   Tesfaye W, 2002, TRENDS FOOD SCI TECH, V13, P12, DOI 10.1016/S0924-2244(02)00023-7
   Thomas L, 2013, BIOCHEM ENG J, V81, P146, DOI 10.1016/j.bej.2013.10.013
   Trcek J, 2016, INT J FOOD MICROBIOL, V223, P57, DOI 10.1016/j.ijfoodmicro.2016.02.007
   Unden Gottfried, 2009, P135, DOI 10.1007/978-3-540-85463-0_7
   Vaz-Moreira I, 2013, FEMS MICROBIOL ECOL, V83, P361, DOI 10.1111/1574-6941.12002
   Visintin S, 2016, INT J FOOD MICROBIOL, V216, P69, DOI [10.1016/j.ijfoodmicro.2015.09.004, 10.1016/jijfoodmicro.2015.09.004]
   Wang XD, 2017, J I BREWING, V123, P138, DOI 10.1002/jib.391
   WANG ZM, 2016, SCI REP UK, V6
   Wang ZM, 2015, FOOD MICROBIOL, V50, P64, DOI 10.1016/j.fm.2015.03.012
   WILLIAMS RT, 1983, CAN J MICROBIOL, V29, P1430, DOI 10.1139/m83-219
   Wu JJ, 2012, FOOD MICROBIOL, V30, P289, DOI 10.1016/j.fm.2011.08.010
   Wu LH, 2017, FOOD MICROBIOL, V62, P23, DOI 10.1016/j.fm.2016.09.010
   Wu Q, 2016, BMC GENOMICS, V17, DOI 10.1186/s12864-016-3226-9
   Xu W, 2011, J SCI FOOD AGR, V91, P1612, DOI 10.1002/jsfa.4356
   Xu W, 2011, FOOD MICROBIOL, V28, P1175, DOI 10.1016/j.fm.2011.03.011
   Yang KL, 2016, CHEM ENG J, V285, P319, DOI 10.1016/j.cej.2015.10.019
   Zheng XW, 2014, INT J FOOD MICROBIOL, V182, P57, DOI 10.1016/j.ijfoodmicro.2014.05.008
   Zhong F, 2015, APPL MICROBIOL BIOT, V99, P1499, DOI 10.1007/s00253-014-6063-2
   Zhu WY, 2017, FOOD CONTROL, V78, P222, DOI 10.1016/j.foodcont.2017.02.062
NR 45
TC 1
Z9 1
U1 16
U2 40
PU SPRINGER
PI NEW YORK
PA 233 SPRING ST, NEW YORK, NY 10013 USA
SN 1590-4261
EI 1869-2044
J9 ANN MICROBIOL
JI Ann. Microbiol.
PD OCT
PY 2017
VL 67
IS 10
BP 703
EP 713
DI 10.1007/s13213-017-1299-6
PG 11
WC Biotechnology & Applied Microbiology; Microbiology
SC Biotechnology & Applied Microbiology; Microbiology
GA FH5VI
UT WOS:000411238600006
DA 2019-07-15
ER

PT J
AU Zhao, LW
   Liu, FM
   Wu, LM
   Xue, XF
   Hou, F
AF Zhao, Liuwei
   Liu, Fengmao
   Wu, Liming
   Xue, Xiaofeng
   Hou, Fan
TI Fate of triadimefon and its metabolite triadimenol in jujube samples
   during jujube wine and vinegar processing
SO FOOD CONTROL
LA English
DT Article
DE Triadimefon; Triadimenol; Jujube; Fermentation; Transfer; Residue
ID PESTICIDE-RESIDUES; WINEMAKING PROCESS; FUNGICIDES; INSECTICIDES;
   FERMENTATION; DEGRADATION; PRODUCTS; REMOVAL; GRAPES; SOIL
AB Chinese jujube (Zizyphus jujuba Miller) is an indigenous fruit with Chinese characteristics in China which is widely used in traditional medicines and also consumed as a food material. Chinese jujube is subjected to wide varieties of pesticides like triadimefon which are harmful to humans. In present study, the fate of triadimefon and its metabolite triadimenol during jujube wine and vinegar fermentation processing was assessed. Jujube samples collected from plants sprayed with triadimefon from field trials. The analysis of triadimefon and triadimenol residues were carried out by gas chromatography mass spectrometry (GC MS) at different steps of the fermentation i.e fresh jujube, first and second jujube juice and pomace, jujube wine, and jujube vinegar. Processing factors (Pfs), which is defined as the ratio of pesticide residues in jujube sample to that in jujube wine or vinegar samples, were lower than 1 for triadimefon, indicating that food processing could reduce the pesticide level. But triadimefon was metabolised to triadimenol during this process with the Pfs of triadimenol in jujube wine and vinegar were 1.38 and 1.13, respectively, indicating that more attention is needed towards the metabolites during the processing. The study indicates the level of safety towards triadimefon in jujube beverage processing and allows the refining of the dietary risk analysis. (C) 2016 Elsevier Ltd. All rights reserved.
C1 [Zhao, Liuwei; Wu, Liming; Xue, Xiaofeng] Chinese Acad Agr Sci, Inst Apicultural Res, Beijing 100093, Peoples R China.
   [Zhao, Liuwei; Liu, Fengmao; Hou, Fan] China Agr Univ, Dept Appl Chem, Coll Sci, Beijing 100193, Peoples R China.
RP Liu, FM (reprint author), China Agr Univ, Dept Appl Chem, Coll Sci, Pesticide Residue & Environm Toxicol Lab, Beijing, Peoples R China.
EM liufengmao@cau.edu.cn
CR Abou-Arab AAK, 2002, FOOD CHEM TOXICOL, V40, P33, DOI 10.1016/S0278-6915(01)00090-4
   Abreu SD, 2006, FOOD ADDIT CONTAM A, V23, P289, DOI 10.1080/02652030500428648
   BANNA AA, 1982, J ENVIRON SCI HEAL B, V17, P505, DOI 10.1080/03601238209372337
   Cabras P, 1999, J AGR FOOD CHEM, V47, P3854, DOI 10.1021/jf990005j
   Cabras P, 2000, J AGR FOOD CHEM, V48, P967, DOI 10.1021/jf990727a
   CABRAS P, 1995, J AGR FOOD CHEM, V43, P2613, DOI 10.1021/jf00058a011
   Cabras P, 1994, J WINE RES, V5, P53
   Chen HP, 2013, FOOD CHEM, V138, P976, DOI 10.1016/j.foodchem.2012.10.110
   FAO/WHO, 2006, UPD PRINC METH RISK
   FATICHENTI F, 1984, APPL MICROBIOL BIOT, V20, P419
   Fernandez MJ, 2005, J AGR FOOD CHEM, V53, P6156, DOI 10.1021/jf0580162
   Food and Agriculture Organization of the United Nations, 2007, PEST RES FOOD 2007 R, P1
   Garau VL, 2009, J AGR FOOD CHEM, V57, P2329, DOI 10.1021/jf8029572
   Gonzalez-Rodriguez RM, 2011, CRIT REV FOOD SCI, V51, P99, DOI 10.1080/10408390903432625
   HOLLAND PT, 1994, PURE APPL CHEM, V66, P335, DOI 10.1351/pac199466020335
   Ikeura H, 2013, FOOD CHEM, V138, P366, DOI 10.1016/j.foodchem.2012.09.139
   Kong ZQ, 2016, FOOD CONTROL, V64, P81, DOI 10.1016/j.foodcont.2015.12.021
   Kong ZQ, 2012, FOOD CONTROL, V23, P542, DOI 10.1016/j.foodcont.2011.08.028
   Li JW, 2007, FOOD CHEM, V103, P454, DOI 10.1016/j.foodchem.2006.08.016
   Liu YH, 2016, SCI TOTAL ENVIRON, V542, P620, DOI 10.1016/j.scitotenv.2015.10.148
   Liu YiHua, 2005, Rural Eco-Environment, V21, P67
   Miyake YH, 2003, J AM SOC BREW CHEM, V61, P33
   Nag SK, 1996, PESTIC SCI, V48, P247, DOI 10.1002/(SICI)1096-9063(199611)48:3<247::AID-PS465>3.0.CO;2-X
   [OECD ENV/JM/MONO], 2007, GUID DOC PEST RES AN, V17, P18
   Organisation for Economic Co-Operation and Development: OECD, 2008, OECD GUID TEST CHEM
   Rasmusssen RR, 2003, FOOD ADDIT CONTAM A, V20, P1044, DOI 10.1080/02652030310001615221
   Ruediger GA, 2005, J AGR FOOD CHEM, V53, P3023, DOI 10.1021/jf048388v
   Shobha D., 2007, Karnataka Journal of Agricultural Sciences, V20, P353
   SIEGEL MR, 1981, PLANT DIS, V65, P986, DOI 10.1094/PD-65-986
   Vithlani V. A., 2010, Journal of Food Technology, V8, P143, DOI 10.3923/jftech.2010.143.149
   Zhang J., 2008, T CHINESE SOC AGR EN, V6, P295
   Zhao LW, 2014, J SEP SCI, V37, P3362, DOI 10.1002/jssc.201400499
NR 32
TC 5
Z9 5
U1 6
U2 91
PU ELSEVIER SCI LTD
PI OXFORD
PA THE BOULEVARD, LANGFORD LANE, KIDLINGTON, OXFORD OX5 1GB, OXON, ENGLAND
SN 0956-7135
EI 1873-7129
J9 FOOD CONTROL
JI Food Control
PD MAR
PY 2017
VL 73
BP 468
EP 473
DI 10.1016/j.foodcont.2016.08.039
PN B
PG 6
WC Food Science & Technology
SC Food Science & Technology
GA EG3SU
UT WOS:000390965800044
DA 2019-07-15
ER

PT J
AU Coelho, E
   Genisheva, Z
   Oliveira, JM
   Teixeira, JA
   Domingues, L
AF Coelho, Eduardo
   Genisheva, Zlatina
   Oliveira, Jose Maria
   Teixeira, Jose Antonio
   Domingues, Lucilia
TI Vinegar production from fruit concentrates: effect on volatile
   composition and antioxidant activity
SO JOURNAL OF FOOD SCIENCE AND TECHNOLOGY-MYSORE
LA English
DT Article
DE Vinegar; Fruit; Functional foods; Antioxidant activity; Chemical
   composition; Acetic fermentation
ID QUANTITATIVE-DETERMINATION; DILUTION ANALYSIS; AROMA COMPOUNDS; WINE
   VINEGARS; FERMENTATION; ODORANTS
AB Vinegar stands as a highly appreciated fermented food product due to several functional properties and multiple applications. This work focuses on vinegar production from fruit wines derived from fruit concentrates, to attain a food product with nutritional added value. Four fruit vinegars (orange, mango, cherry and banana), were produced and characterized, with total acidities of 5.3 +/- 0.3% for orange, 5.6 +/- 0.2% for mango, 4.9 +/- 0.4% for cherry and 5.4 +/- 0.4% for banana. Acetification showed impact on aroma volatiles, mainly related to oxidative reactions. Minor volatiles associated with varietal aroma were identified, monoterpenic alcohols in orange vinegar, esters in banana vinegar, C-13-norisoprenoids in cherry vinegar and lactones in mango vinegar, indicating fruit vinegars differentiated sensory quality. Total antioxidant activity analysis by FRAP, revealed fruit vinegars potential to preserve and deliver fruit functional properties. Antioxidant activity of fruit vinegars, expressed as equivalents of Fe2SO4, was of 11.0 +/- 1.67 mmol L-1 for orange, 4.8 +/- 0.5 mmol L-1 for mango, 18.6 +/- 2.33 mmol L-1 for cherry and 3.7 +/- 0.3 mmol L-1 for banana. Therefore, fruit vinegars presented antioxidant activity close to the reported for the corresponding fruit, and between 8 and 40 folds higher than the one found in commercial cider vinegar, demonstrating the high functional potential of these novel vinegar products.
C1 [Coelho, Eduardo; Genisheva, Zlatina; Oliveira, Jose Maria; Teixeira, Jose Antonio; Domingues, Lucilia] Univ Minho, CEB Ctr Biol Engn, P-4710057 Braga, Portugal.
RP Domingues, L (reprint author), Univ Minho, CEB Ctr Biol Engn, P-4710057 Braga, Portugal.
EM luciliad@deb.uminho.pt
RI Oliveira, Jose/A-6775-2013; Domingues, Lucilia/B-2191-2010; Teixeira,
   Jose/A-6268-2012; Genisheva, Zlatina/M-7184-2013
OI Oliveira, Jose/0000-0002-9650-5876; Coelho, Eduardo/0000-0003-3699-7300;
   Domingues, Lucilia/0000-0003-1089-7627; Teixeira,
   Jose/0000-0002-4918-3704; Genisheva, Zlatina/0000-0002-9367-1385
FU FruitVinegarDRINK QREN Project [23209]; Project "BioInd-Biotechnology
   and Bioengineering for improved Industrial and Agro-Food processes" -
   Programa Operacional Regional do Norte (ON.2 - O Novo Norte)
   [NORTE-07-0124-FEDER-000028]; QREN; FEDER; FCT Strategic Project [Pest
   OE/EQB/LA0023/2013]
FX Authors would like to acknowledge the financial funding of:
   FruitVinegarDRINK QREN Project (Ref. 23209), Project
   "BioInd-Biotechnology and Bioengineering for improved Industrial and
   Agro-Food processes, REF. NORTE-07-0124-FEDER-000028" Co-funded by the
   Programa Operacional Regional do Norte (ON.2 - O Novo Norte), QREN,
   FEDER and the FCT Strategic Project Pest OE/EQB/LA0023/2013. Authors
   would also like to acknowledge the participation of Mendes Goncalves
   S.A. and Frulact S.A. staff, for the active input, which led to the work
   basis and rationale.
CR BOIDRON J N, 1988, Connaissance de la Vigne et du Vin, V22, P275
   Boutou S, 2007, J CHROMATOGR A, V1141, P1, DOI 10.1016/j.chroma.2006.11.106
   Budak NH, 2014, J FOOD SCI, V79, pR757, DOI 10.1111/1750-3841.12434
   Callejon RM, 2008, EUR FOOD RES TECHNOL, V227, P93, DOI 10.1007/s00217-007-0697-6
   Callejon RM, 2009, FOOD CHEM, V113, P1252, DOI 10.1016/j.foodchem.2008.08.027
   Chang RC, 2005, J FOOD DRUG ANAL, V13, P348
   Coelho E, 2015, LWT-FOOD SCI TECHNOL, V62, P1043, DOI 10.1016/j.lwt.2015.02.020
   Czerny M, 2008, EUR FOOD RES TECHNOL, V228, P265, DOI 10.1007/s00217-008-0931-x
   Escudero A, 1999, J AGR FOOD CHEM, V47, P3303, DOI 10.1021/jf9813790
   Etievant P. X., 1991, WINE, P483
   Ferreira V, 2000, J SCI FOOD AGR, V80, P1659, DOI 10.1002/1097-0010(20000901)80:11<1659::AID-JSFA693>3.0.CO;2-6
   Ferreira V, 2002, J AGR FOOD CHEM, V50, P4048, DOI 10.1021/jf0115645
   Fu L, 2011, FOOD CHEM, V129, P345, DOI 10.1016/j.foodchem.2011.04.079
   Gomez-Miguez MJ, 2007, FOOD CHEM, V100, P1464, DOI 10.1016/j.foodchem.2005.11.045
   Gulcin I, 2012, ARCH TOXICOL, V86, P345, DOI 10.1007/s00204-011-0774-2
   Gullo M, 2008, INT J FOOD MICROBIOL, V125, P46, DOI 10.1016/j.ijfoodmicro.2007.11.076
   Guth H, 1997, J AGR FOOD CHEM, V45, P3027, DOI 10.1021/jf970280a
   Cejudo-Bastante MJ, 2013, LWT-FOOD SCI TECHNOL, V50, P469, DOI 10.1016/j.lwt.2012.08.022
   Kotseridis Y, 2000, J AGR FOOD CHEM, V48, P400, DOI 10.1021/jf990565i
   Kulkarni R, 2013, SPRINGERPLUS, V2, DOI 10.1186/2193-1801-2-494
   La Guerche S, 2006, J AGR FOOD CHEM, V54, P9193, DOI 10.1021/jf0615294
   Lobo V, 2010, Pharmacogn Rev, V4, P118, DOI 10.4103/0973-7847.70902
   Meilgaard MC, 1975, MBAA TECH Q, V12, P151, DOI DOI 10.1007/978-3-662-09768-7_3
   Morales ML, 2002, J AGR FOOD CHEM, V50, P3173, DOI 10.1021/jf011313w
   Moreno JA, 2005, FOOD CONTROL, V16, P333, DOI 10.1016/j.foodcont.2004.03.013
   Ribereau-Gayon J, 1975, TRAITE OENOLOGIE SCI
   Ribereau-Gayon  P., 2006, HDB ENOLOGY CHEM WIN, V2
   Sengun IY, 2011, FOOD CONTROL, V22, P647, DOI 10.1016/foodcont.2010.11.008
   Siebert TE, 2005, ANAL BIOANAL CHEM, V381, P937, DOI 10.1007/s00216-004-2992-4
   Su MS, 2006, FOOD CHEM, V97, P447, DOI 10.1016/j.foodchem.2005.05.023
   Ubeda C, 2011, FOOD RES INT, V44, P259, DOI 10.1016/j.foodres.2010.10.025
NR 31
TC 4
Z9 4
U1 11
U2 53
PU SPRINGER INDIA
PI NEW DELHI
PA 7TH FLOOR, VIJAYA BUILDING, 17, BARAKHAMBA ROAD, NEW DELHI, 110 001,
   INDIA
SN 0022-1155
EI 0975-8402
J9 J FOOD SCI TECH MYS
JI J. Food Sci. Technol.-Mysore
PD NOV
PY 2017
VL 54
IS 12
BP 4112
EP 4122
DI 10.1007/s13197-017-2783-5
PG 11
WC Food Science & Technology
SC Food Science & Technology
GA FJ9NU
UT WOS:000413105400037
PM 29085154
OA Green Published
DA 2019-07-15
ER

PT J
AU Zhang, LQ
   Huang, J
   Zhou, RQ
   Wu, CD
AF Zhang, Liqiang
   Huang, Jun
   Zhou, Rongqing
   Wu, Chongde
TI Evaluating the feasibility of fermentation starter inoculated with
   Bacillus amyloliquefaciens for improving acetoin and tetramethylpyrazine
   in Baoning bran vinegar
SO INTERNATIONAL JOURNAL OF FOOD MICROBIOLOGY
LA English
DT Article
DE Baoning bran vinegar; Fermentation starters; Microbial community;
   Physicochemical properties; Volatiles
ID SHANXI AGED VINEGAR; TRADITIONAL CHINESE VINEGAR; ZHENJIANG AROMATIC
   VINEGAR; YEAST YARROWIA-LIPOLYTICA; ACETIC-ACID FERMENTATION; NESTED
   PCR-DGGE; MICROBIAL COMMUNITY; VOLATILE COMPOUNDS; SUCCINIC ACID;
   FATTY-ACIDS
AB Fermentation starters (Daqu) used in present study included traditional herb Daqu (C Daqu), modified Daqu without herbs (M Daqu) and S Daqu fermented by inoculating acetoin and tetramethylpyrazine high-producing bacterium Bacillus amyloliquefaciens into M Daqu. To evaluate the feasibility of S Daqu combined with M Daqu applied for improving contents of acetoin and tetramethylpyrazine in Baoning bran vinegar without remarkably changing the original microbial community and the other volatiles contents compared with C Daqu, vinegar Pei C, M, M1, M2 and S were correspondingly prepared in lab scale using C Daqu, M Daqu, M1 Daqu (S Daqu: M Daqu = 1:9, w/w), M2 Daqu (S Daqu: M Daqu = 5:5) and S Daqu. PCR-DGGE suggested that Bacillus, Lactobacillus, Oceanobacillus, Acetobacter, Pichia, Geotrichum and Trichoderma were dominant microbes. Microbial community of M were similar with M1, while that of the others were similar. Differences in physicochemical properties among samples may be ascribed to different enzymes activities of Daqu and bioactivities of microbial metabolism during fermentation. Moreover, total contents of organic acids in M, M1, M2 and S increased by 33.10%, 25.77%, 4.32% and 7.74% relative to C, respectively. Volatiles and PLS-DA analysis suggested that volatile profiles of M were similar with M1, that of M2 were similar with C, while that of S were significantly different with the others. Both M2 Daqu and S Daqu facilitated the formation of acetoin and tetramethylpyrazine. However, M2 Daqu was more efficient for enhancing acetoin and tetramethylpyrazine contents by 191.84% and 123.17% respectively, without significantly changing the other volatiles contents.
C1 [Zhang, Liqiang; Huang, Jun; Zhou, Rongqing; Wu, Chongde] Sichuan Univ, Coll Light Ind Text & Food Engn, Chengdu 610065, Peoples R China.
   [Zhang, Liqiang; Zhou, Rongqing; Wu, Chongde] Sichuan Univ, Educ Minist, Key Lab Leather Chem & Engn, Chengdu 610065, Peoples R China.
   [Zhou, Rongqing] Natl Engn Res Ctr Solid State Brewing, Luzhou 646000, Peoples R China.
RP Zhou, RQ (reprint author), Sichuan Univ, Coll Light Ind Text & Food Engn, Chengdu 610065, Peoples R China.
EM zhourqing@scu.edu.cn
FU Program of Science and Technology Department of Sichuan Province, China
   [2014SZ0129]
FX This work was financially supported by the Program of Science and
   Technology Department of Sichuan Province, China (2014SZ0129).
CR Benjamin S, 1998, YEAST, V14, P1069, DOI 10.1002/(SICI)1097-0061(19980915)14:12<1069::AID-YEA303>3.3.CO;2-B
   Brandt MJ, 2004, EUR FOOD RES TECHNOL, V218, P333, DOI 10.1007/s00217-003-0867-0
   Campo E, 2006, ANAL CHIM ACTA, V563, P180, DOI 10.1016/j.aca.2005.10.035
   Castro M.R., 2002, J CHROMATOGR A, V953, P7, DOI DOI 10.1016/30021-9673(02)00122-X
   Chang HW, 2008, INT J FOOD MICROBIOL, V126, P159, DOI 10.1016/j.ijfoodmicro.2008.05.013
   [崔瑞迎 Cui Ruiying], 2013, [食品与发酵工业, Food and Fermentation Industries], V39, P1
   De V.L., 2016, INT J FOOD MICROBIOL, V239, P26
   Duan G., 2012, Trichoderma reesei a-amylase enhances saccharification of corn starch, Patent No. [US patent no.: 8318157 B2, 8318157]
   Foreman PK, 2003, J BIOL CHEM, V278, P31988, DOI 10.1074/jbc.M304750200
   GARG SK, 1995, BIORESOURCE TECHNOL, V51, P103, DOI 10.1016/0960-8524(94)00136-O
   Guth H, 1997, J AGR FOOD CHEM, V45, P3027, DOI 10.1021/jf970280a
   HA JK, 1993, J DAIRY SCI, V76, P677
   [韩庆辉 Han Qinghui], 2012, [食品工业科技, Science & Technology of Food Industry], V33, P146
   He ZY, 2004, CHIN CONDIMENT, V2, P36
   Kamzolova SV, 2009, APPL MICROBIOL BIOT, V83, P1027, DOI 10.1007/s00253-009-1948-1
   Kim T, 2010, CURR MICROBIOL, V60, P315, DOI 10.1007/s00284-009-9542-4
   KOSUGE T, 1962, NATURE, V195, P1103, DOI 10.1038/1951103a0
   Lee KE, 2013, BIOSCI BIOTECH BIOCH, V77, P2192, DOI 10.1271/bbb.130362
   Lee SM, 2006, J FOOD SCI, V71, pC146, DOI 10.1111/j.1750-3841.2006.00017.x
   LEFFINGWELL J C, 1991, Perfumer and Flavorist, V16, P3
   Li P, 2014, APPL MICROBIOL BIOT, V98, P6073, DOI 10.1007/s00253-014-5697-4
   Li S, 2016, APPL MICROBIOL BIOT, V100, P4395, DOI 10.1007/s00253-016-7284-3
   Liu DR, 2004, FOOD REV INT, V20, P407, DOI 10.1081/LFRI-200033460
   Liu J., 2006, CHINA BREWING, V5, P45
   Mohamed HN, 2012, MOLECULES, V17, P5062, DOI 10.3390/molecules17055062
   Nam JH, 2008, INT J SYST EVOL MICR, V58, P1109, DOI 10.1099/ijs.0.65335-0
   Natera R, 2003, J AGR FOOD CHEM, V51, P3345, DOI 10.1021/jf021180u
   Nie ZQ, 2015, FOOD MICROBIOL, V47, P62, DOI 10.1016/j.fm.2014.11.006
   Nie ZQ, 2013, BIORESOURCE TECHNOL, V148, P325, DOI 10.1016/j.biortech.2013.08.152
   Papanikolaou S, 2002, J APPL MICROBIOL, V92, P737, DOI 10.1046/j.1365-2672.2002.01577.x
   PETRA S, 2007, J AGR FOOD CHEM, V55, P6262
   Ramon N.M., 2002, VALIDATION STUDY J C, V967, P261
   Seung-Joo Lee, 2009, Food Chemistry, V114, P600, DOI 10.1016/j.foodchem.2008.09.091
   Shang Y., 2003, CHIN BREW, V6, P32
   Shi G, 1999, CHINA BREWING, V6, P39
   SHIMADA Y, 1992, J FERMENT BIOENG, V74, P77, DOI 10.1016/0922-338X(92)80004-3
   Solieri L, 2009, VINEGARS WORLD
   Syu MJ, 2001, APPL MICROBIOL BIOT, V55, P10, DOI 10.1007/s002530000486
   VANDENDOOL H, 1963, J CHROMATOGR, V11, P463, DOI 10.1016/S0021-9673(01)80947-X
   Vargas Edgar, 1998, Agronomia Mesoamericana, V9, P25
   Vaudano E, 2014, IND MED ENV APPL MIC, P304
   Wang F.Y., 2004, MODERN FOOD FERMENTA, P432
   Wang ZM, 2015, FOOD MICROBIOL, V50, P64, DOI 10.1016/j.fm.2015.03.012
   Wu JJ, 2012, ANN MICROBIOL, V62, P1825, DOI 10.1007/s13213-011-0396-1
   Wu JJ, 2012, FOOD MICROBIOL, V30, P289, DOI 10.1016/j.fm.2011.08.010
   Xiao ZB, 2011, J FOOD SCI, V76, pC1125, DOI 10.1111/j.1750-3841.2011.02356.x
   Xu W, 2011, FOOD MICROBIOL, V28, P1175, DOI 10.1016/j.fm.2011.03.011
   Yan J, 2003, JIANGSU CONDIMENT SU, V20, P13
   Yu YJ, 2012, J I BREWING, V118, P133, DOI 10.1002/jib.20
   Yuzbashev TV, 2010, BIOTECHNOL BIOENG, V107, P673, DOI 10.1002/bit.22859
   Zhang B., 2014, VINEGAR FERMENTATION, P71
   Zhang L, 2015, J APPL MICROBIOL, V119, P1345, DOI 10.1111/jam.12943
   Zhang LQ, 2016, J FOOD SCI, V81, pC2639, DOI 10.1111/1750-3841.13516
   Zhang LQ, 2014, WORLD J MICROB BIOT, V30, P3055, DOI 10.1007/s11274-014-1732-y
   Zheng XW, 2012, FOOD MICROBIOL, V31, P293, DOI 10.1016/j.fm.2012.03.008
   Zhou JZ, 1996, APPL ENVIRON MICROB, V62, P316
   Zong YY, 2015, J AOAC INT, V98, P422, DOI 10.5740/jaoacint.14-164
NR 57
TC 3
Z9 3
U1 3
U2 51
PU ELSEVIER SCIENCE BV
PI AMSTERDAM
PA PO BOX 211, 1000 AE AMSTERDAM, NETHERLANDS
SN 0168-1605
EI 1879-3460
J9 INT J FOOD MICROBIOL
JI Int. J. Food Microbiol.
PD AUG 16
PY 2017
VL 255
BP 42
EP 50
DI 10.1016/j.ijfoodmicro.2017.05.021
PG 9
WC Food Science & Technology; Microbiology
SC Food Science & Technology; Microbiology
GA EY9MD
UT WOS:000404321800006
PM 28578227
DA 2019-07-15
ER

PT J
AU Beh, BK
   Mohamad, NE
   Yeap, SK
   Ky, H
   Boo, SY
   Chua, JYH
   Tan, SW
   Ho, WY
   Sharifuddin, SA
   Long, K
   Alitheen, NB
AF Beh, Boon Kee
   Mohamad, Nurul Elyani
   Yeap, Swee Keong
   Ky, Huynh
   Boo, Sook Yee
   Chua, Joelle Yi Heng
   Tan, Sheau Wei
   Ho, Wan Yong
   Sharifuddin, Shaiful Adzni
   Long, Kamariah
   Alitheen, Noorjahan Banu
TI Anti-obesity and anti-inflammatory effects of synthetic acetic acid
   vinegar and Nipa vinegar on high-fat-diet-induced obese mice
SO SCIENTIFIC REPORTS
LA English
DT Article
ID INDUCED LIVER-DAMAGE; METABOLIC SYNDROME; ADIPONECTIN; PROFILES;
   GLUCOSE; MEAL
AB Recently, food-based bioactive ingredients, such as vinegar, have been proposed as a potential solution to overcome the global obesity epidemic. Although acetic acid has been identified as the main component in vinegar that contributes to its anti-obesity effect, reports have shown that vinegar produced from different starting materials possess different degrees of bioactivity. This study was performed to compare the anti-obesity and anti-inflammatory effects of synthetic acetic acid vinegar and Nipa vinegar in mice fed a high-fat diet. In this work, mice were fed a high-fat diet for 33 weeks. At the start of week 24, obese mice were orally fed synthetic acetic acid vinegar or Nipa vinegar (0.08 and 2 ml/kg BW) until the end of week 33. Mice fed a standard pellet diet served as a control. Although both synthetic acetic acid vinegar and Nipa vinegar effectively reduced food intake and body weight, a high dose of Nipa vinegar more effectively reduced lipid deposition, improved the serum lipid profile, increased adipokine expression and suppressed inflammation in the obese mice. Thus, a high dose of Nipa vinegar may potentially alleviate obesity by altering the lipid metabolism, inflammation and gut microbe composition in high-fat-diet-induced obese mice.
C1 [Beh, Boon Kee; Sharifuddin, Shaiful Adzni; Long, Kamariah] MARDI, Biotechnol Res Ctr, Serdang 43400, Selangor, Malaysia.
   [Beh, Boon Kee; Yeap, Swee Keong; Tan, Sheau Wei; Alitheen, Noorjahan Banu] Univ Putra Malaysia, Inst Biosci, Serdang, Selangor, Malaysia.
   [Mohamad, Nurul Elyani; Alitheen, Noorjahan Banu] Univ Putra Malaysia, Fac Biotechnol & Biomol Sci, Dept Cell & Mol Biol, Serdang 43400, Selangor, Malaysia.
   [Yeap, Swee Keong] Xiamen Univ Malaysia, China ASEAN Coll Marine Sci, Jalan Sunsuria, Sepang 43900, Selangor, Malaysia.
   [Ky, Huynh] Cantho Univ, Coll Agr & Appl Biol, Dept Agr Genet & Breeding, Can Tho 84071, Vietnam.
   [Boo, Sook Yee; Chua, Joelle Yi Heng] BioEasy Sdn Bhd, Shah Alam, Selangor, Malaysia.
   [Ho, Wan Yong] Univ Nottingham, Sch Biomed Sci, Malaysia Campus,Jalan Broga, Semenyih 43500, Selangor, Malaysia.
RP Alitheen, NB (reprint author), Univ Putra Malaysia, Inst Biosci, Serdang, Selangor, Malaysia.; Alitheen, NB (reprint author), Univ Putra Malaysia, Fac Biotechnol & Biomol Sci, Dept Cell & Mol Biol, Serdang 43400, Selangor, Malaysia.
EM noorjahan@upm.edu.my
OI Long, Kamariah/0000-0003-1624-5101
FU Ministry of Agriculture (MOA); MARDI
FX Authors wish to acknowledge Ministry of Agriculture (MOA) and MARDI for
   the Pembangunan RMK10 fund.
CR Ahn TG, 2013, BIOCHEM PHARMACOL, V85, P1525, DOI 10.1016/j.bcp.2013.02.020
   Beh BK, 2016, RSC ADV, V6, P63304, DOI 10.1039/c6ra13409b
   Bhurosy Trishnee, 2014, ScientificWorldJournal, V2014, P964236, DOI 10.1155/2014/964236
   Chao J, 2014, PLOS ONE, V9, DOI 10.1371/journal.pone.0096969
   Clarke Siobhan F, 2012, Gut Microbes, V3, P186, DOI 10.4161/gmic.20168
   Dibner JJ, 2002, J APPL POULTRY RES, V11, P453, DOI 10.1093/japr/11.4.453
   Everard A, 2013, P NATL ACAD SCI USA, V110, P9066, DOI 10.1073/pnas.1219451110
   Fu YC, 2005, J LIPID RES, V46, P1369, DOI 10.1194/jlr.M400373-JLR200
   Grundy SM, 2004, J CLIN ENDOCR METAB, V89, P2595, DOI 10.1210/jc.2004-0372
   Han K, 2015, MOL NUTR FOOD RES, V59, P1004, DOI 10.1002/mnfr.201400780
   Harris RBS, 2014, BBA-MOL BASIS DIS, V1842, P414, DOI 10.1016/j.bbadis.2013.05.009
   Hlebowicz J, 2007, BMC GASTROENTEROL, V7, DOI 10.1186/1471-230X-7-46
   Johnston CS, 2008, J MED FOOD, V11, P179, DOI 10.1089/jmf.2007.574
   Johnston CS, 2013, J FUNCT FOODS, V5, P2007, DOI 10.1016/j.jff.2013.08.003
   Jovel J, 2016, FRONT MICROBIOL, V7, DOI 10.3389/fmicb.2016.00459
   Kim KH, 2011, ANNU REV FOOD SCI T, V2, P237, DOI 10.1146/annurev-food-022510-133656
   Kim KA, 2012, PLOS ONE, V7, DOI 10.1371/journal.pone.0047713
   Klindworth A., 2012, NUCLEIC ACIDS RES, V1
   Kondo T, 2009, BIOSCI BIOTECH BIOCH, V73, P1837, DOI 10.1271/bbb.90231
   Lee YS, 2010, CYTOTECHNOLOGY, V62, P367, DOI 10.1007/s10616-010-9288-7
   Liatist S, 2010, EUR J CLIN NUTR, V64, P727, DOI 10.1038/ejcn.2010.89
   Mitrou P, 2015, J DIABETES RES, DOI 10.1155/2015/175204
   Mohamad NE, 2015, CHIN MED-UK, V10, DOI 10.1186/s13020-015-0030-4
   Moon YJ, 2010, FOOD SCI BIOTECHNOL, V19, P343, DOI 10.1007/s10068-010-0049-3
   Mopuri R, 2015, BMC COMPLEM ALTERN M, V15, DOI 10.1186/s12906-015-0598-3
   Nishidai S, 2000, BIOSCI BIOTECH BIOCH, V64, P1909, DOI 10.1271/bbb.64.1909
   Ostman E, 2005, EUR J CLIN NUTR, V59, P983, DOI 10.1038/sj.ejcn.1602197
   Ouchi N, 2007, CLIN CHIM ACTA, V380, P24, DOI 10.1016/j.cca.2007.01.026
   Pan D, 2013, PLOS ONE, V8, DOI 10.1371/journal.pone.0068332
   Satar M. Z. M., 2011, J ANAL SCI, V15, P258
   Seo KI, 2014, FOOD FUNCT, V5, P1579, DOI 10.1039/c4fo00135d
   Shin J, 2016, SCI REP-UK, V6, DOI 10.1038/srep29681
   Sinclair L, 2015, PLOS ONE, V10, DOI 10.1371/journal.pone.0116955
   Talagavadi V, 2016, J FUNCT FOODS, V21, P338, DOI 10.1016/j.jff.2015.12.007
   Voreades N, 2014, FRONT MICROBIOL, V5, DOI 10.3389/fmicb.2014.00494
   Woting A, 2014, MBIO, V5, DOI 10.1128/mBio.01530-14
   Yamashita H, 2016, CRIT REV FOOD SCI, V56, pS171, DOI 10.1080/10408398.2015.1045966
NR 37
TC 7
Z9 7
U1 2
U2 14
PU NATURE PUBLISHING GROUP
PI LONDON
PA MACMILLAN BUILDING, 4 CRINAN ST, LONDON N1 9XW, ENGLAND
SN 2045-2322
J9 SCI REP-UK
JI Sci Rep
PD JUL 27
PY 2017
VL 7
AR 6664
DI 10.1038/s41598-017-06235-7
PG 9
WC Multidisciplinary Sciences
SC Science & Technology - Other Topics
GA FB8CH
UT WOS:000406366000022
PM 28751642
OA DOAJ Gold, Green Published
DA 2019-07-15
ER
