# Supplementary material for: Knowledge Domain and Emerging Trends in Vinegar Research: A Bibliometric Review of the Literature from WoSCC
Source: Foods. 2020 Feb 10;9(2):166. doi: 10.3390/foods9020166 (PMC7074530; doi:10.3390/foods9020166)
Supplement: Supplementary file 1 [file foods-09-00166-s001.zip › Supplementary files/Supplementary Material/WoSCC dataset for CiteSpace/data/download2017_4x5unique.txt]

PT J
AU Bartocci, P
   Fantozzi, P
   Fantozzi, F
AF Bartocci, P.
   Fantozzi, P.
   Fantozzi, F.
TI Environmental impact of Sagrantino and Grechetto grapes cultivation for
   wine and vinegar production in central Italy
SO JOURNAL OF CLEANER PRODUCTION
LA English
DT Article
DE Carbon footprint; Ecological footprint; Water footprint; LCA; Wine;
   Vinegar
ID LIFE-CYCLE ASSESSMENT; CARBON FOOTPRINT; WATER FOOTPRINT; CONSUMPTION;
   ENERGY; WASTE; LCA
AB The contribution of the European food sector to the total amount of greenhouse gases emissions is equal to one fifth. Footprint indicators together with Life Cycle Assessment have emerged to be useful tools to analyze and report environmental performance. In this paper the environmental impact of aged vinegar produced from Grechetto and Sagrantino grapes varieties is analyzed. Life Cycle Assessment of wine is performed to calibrate the model. Impact assessment is studied evaluating: carbon footprint, ecological footprint, water footprint, acidification, eutrophication, ozone layer depletion, photochemical oxidation. The new approach proposed in this paper leads to the obtainment of a complete analysis of the impact of aged vinegar, which can help a small farm choose more sustainable production methods, also optimizing logistics. This is the scientific added value of the work. The results show that aged vinegar has a carbon footprint comprised between 1.94 and 2.54 kg CO2/l. The Ecological footprint of aged vinegar varies between 9.83 and 13.23 g m(2)/kg. The Water Footprint of aged vinegar varies between 1332 and 1892 l/l. The water scarcity weighted water footprint methods available in the software SimaPro 8 give different results depending on their assumptions. These can be useful for comparative studies between different products. (C) 2016 Elsevier Ltd. All rights reserved.
C1 [Bartocci, P.; Fantozzi, F.] Univ Perugia, Dept Engn, Via G Duranti, I-06125 Perugia, Italy.
   [Fantozzi, P.] Univ Perugia, Sect Food Technol & Biotechnol, Dept Econ & Food Sci, Via S Costanzo Ncn, I-06126 Perugia, Italy.
RP Bartocci, P (reprint author), Univ Perugia, Dept Engn, Via G Duranti, I-06125 Perugia, Italy.
EM bartocci@crbnet.it
RI Bartocci, Pietro/H-6086-2019
OI Bartocci, Pietro/0000-0002-9888-6852
FU Italian Ministry of Environment and Territory [468]
FX The authors gratefully acknowledge the Italian Ministry of Environment
   and Territory that has co-funded the project "Analysis and perspectives
   of reduction of carbon footprint of truffle sauce and balsamic vinegar
   in a small enterprise of central Italy and evaluation of the repetition
   potential on a national level" under the framework of D.M. n.468 19th
   May 2011. The authors also acknowledge the collaboration of personnel
   from the "CANTINE DI BETTONA" winery for data measuring and gathering.
   Ing. Pierluigi Saputo is acknowledged for text formatting and graphical
   support. A. De Matteo and Wall Street English Perugia are acknowledged
   for their help in paper editing.
CR Adams M. R., 2000, FOOD MICROBIOLOGY
   [Anonymous], 2006, 140642 ISO
   [Anonymous], 2006, 14025 ISO
   [Anonymous], 2006, 14044 ISO
   Berger M, 2014, ENVIRON SCI TECHNOL, V48, P4521, DOI 10.1021/es404994t
   Bosco S., 2011, ITAL J AGRON, P6
   Boselli M, 2014, USO RAZIONALE ACQUA, V2
   Boulay AM, 2011, ENVIRON SCI TECHNOL, V45, P8948, DOI 10.1021/es1030883
   Corsi A. M., 2012, WINE EC POLICY, V1, P2, DOI DOI 10.1016/J.WEP.2012.11.003
   di Sorrentino EP, 2016, INT J LIFE CYCLE ASS, V21, P237, DOI 10.1007/s11367-015-1016-2
   Environdec, 2013, GENERAL PROGRAMME IN
   Fantozzi F, 2015, J CLEAN PROD, V87, P188, DOI 10.1016/j.jclepro.2014.09.055
   Fantozzi F, 2010, PROCEEDINGS OF THE ASME TURBO EXPO 2010, VOL 1, P685
   Galli A., 2007, International Journal of Ecodynamics, V2, P250
   Gullo M, 2008, INT J FOOD MICROBIOL, V125, P46, DOI 10.1016/j.ijfoodmicro.2007.11.076
   Hoekstra A. Y, 2011, WATER FOOTPRINT ASSE
   Hoekstra AY, 2016, ECOL INDIC, V66, P564, DOI 10.1016/j.ecolind.2016.02.026
   Hoekstra AY, 2012, PLOS ONE, V7, DOI 10.1371/journal.pone.0032688
   Intergovernmental Panel on Climate Change, 2007, 5 IPCC
   International Organization for Standardization, 2006, 14040 ISO
   IPCC, 2007, 4 ASS REP CLIM CHANG, P35
   ISMEA, 2012, DEC RAPP QUAL
   ISO, 2006, 140641 ISO
   ISO, 2014, 14046 ISO
   ISO, 2006, 140643 ISO
   ISO, 2013, 14067 ISOTS
   Lacquaniti P, 2009, WIT TRANS ECOL ENVIR, V121, P291, DOI 10.2495/ESU090261
   Lamastra L, 2014, SCI TOTAL ENVIRON, V490, P748, DOI 10.1016/j.scitotenv.2014.05.063
   Manos B, 2014, RENEW SUST ENERG REV, V39, P667, DOI 10.1016/j.rser.2014.07.031
   MCELROY MB, 1971, J ATMOS SCI, V28, P1095, DOI 10.1175/1520-0469(1971)028<1095:NOANSO>2.0.CO;2
   MIPAF, 2016, EL DEN IT ISCR NEL R
   Mirabella N, 2014, J CLEAN PROD, V65, P28, DOI 10.1016/j.jclepro.2013.10.051
   Neto B, 2013, INT J LIFE CYCLE ASS, V18, P590, DOI 10.1007/s11367-012-0518-4
   Niccolucci V, 2008, AGR ECOSYST ENVIRON, V128, P162, DOI 10.1016/j.agee.2008.05.015
   Notarnicola B., 2003, ENV FRIENDLY FOOD PR, P306
   Olivier J.G.J., 2013, 83593 JRC PBL NETH E, P64
   Papargyropoulou E, 2016, WASTE MANAGE, V49, P326, DOI 10.1016/j.wasman.2016.01.017
   Pfister S, 2009, ENVIRON SCI TECHNOL, V43, P4098, DOI 10.1021/es802423e
   Point E, 2012, J CLEAN PROD, V27, P11, DOI 10.1016/j.jclepro.2011.12.035
   Ridoutt B, 2015, ENVIRON SCI TECHNOL, V49, P2601, DOI 10.1021/acs.est.5b00163
   Ridoutt BG, 2016, INT J LIFE CYCLE ASS, V21, P276, DOI 10.1007/s11367-015-1011-7
   Rugani B, 2013, J CLEAN PROD, V54, P61, DOI 10.1016/j.jclepro.2013.04.036
   Solieri L, 2006, J APPL MICROBIOL, V101, P63, DOI 10.1111/j.1365-2672.2006.02906.x
   Sonesson U, 2010, WOODHEAD PUBL FOOD S, P165
   UNI EN, 2000, 50160 EN
   Vazquez-Rowe I, 2013, J CLEAN PROD, V43, P146, DOI 10.1016/j.jclepro.2012.12.036
   Vazquez-Rowe I, 2012, J CLEAN PROD, V27, P92, DOI 10.1016/j.jclepro.2011.12.039
   Wackernagel M., 1994, THESIS
NR 48
TC 9
Z9 10
U1 5
U2 43
PU ELSEVIER SCI LTD
PI OXFORD
PA THE BOULEVARD, LANGFORD LANE, KIDLINGTON, OXFORD OX5 1GB, OXON, ENGLAND
SN 0959-6526
EI 1879-1786
J9 J CLEAN PROD
JI J. Clean Prod.
PD JAN 1
PY 2017
VL 140
SI SI
BP 569
EP 580
DI 10.1016/j.jclepro.2016.04.090
PN 2
PG 12
WC Green & Sustainable Science & Technology; Engineering, Environmental;
   Environmental Sciences
SC Science & Technology - Other Topics; Engineering; Environmental Sciences
   & Ecology
GA ED3UY
UT WOS:000388775200017
DA 2019-07-15
ER

PT J
AU Zhang, L
   Sun, XY
AF Zhang, Lu
   Sun, Xiangyang
TI Coir Fiber and Bamboo Vinegar Improve the Quality of Composted Green
   Waste as a Growing Medium for Peacock Arrowroot
SO HORTTECHNOLOGY
LA English
DT Article
DE cation exchange capacity; coarseness index; electrical conductivity;
   photosynthetic pigment; plant root; porosity
ID SEWAGE-SLUDGE COMPOST; MICROBIAL BIOMASS; FUSARIUM-WILT; PLANT-GROWTH;
   SOIL; SUBSTRATE; ORNAMENTALS; PERFORMANCE; GERMINATION; AMENDMENTS
AB Composting is considered an environmentally sound and economically viable alternative for the management of organic residues. Although compost product may be used as a peat substitute in soilless culture, it generally has poor physical structure, low nutrient content, high pH, and high salt content. This study chose the coir fiber (CF) produced from coconut (Cocos nucifera) and bamboo vinegar (BV) produced from mottled bamboo (Phyllostachys bambusoides) as the media amendments, and evaluated the effects of CF (at 0%, 15%, and 25%) and/or BV (at 0%, 0.5%, and 1.0%) on the physical, chemical, and microbiological properties of composted green waste (CGW) and on the growth of peacock arrowroot (Calathea makoyana). The highest quality growing medium and the best growth of peacock arrowroot were obtained when CGW was amended with the combination of 15% CF and 0.5% BV; the lowest quality medium and the least plant growth were obtained with nonamended CGW. The optimal combination not only improved particle-size distribution and adjusted bulk density (BD), porosity, and water-holding capacity (WHC) into ideal ranges, but it also decreased pH and electrical conductivity (EC) and increased microbial numbers, enzyme activities, and macro-and micronutrient contents in the CGW. Relative to the nonamended CGW, the optimal CGW reduced the BD from 0.58 g.cm (-3) to 0.34 g.cm (-3) and the pH from 8.05 to 5.61, and increased the total porosity (TPS) from 48.1% to 77.0% and theWHCfrom 57.4% to 75.5%; the optimalCGWincreased shoot fresh weight, shoot dry weight, root fresh weight, root dry weight, plant height, crown breadth, number of leaves, and total root length by 83.9%, 77.8%, 66.1%, 65.1%, 63.6%, 73.8%, 55.6%, and 65.2%, respectively.
C1 [Zhang, Lu; Sun, Xiangyang] Beijing Forestry Univ, Coll Forestry, POB 111, Beijing 100083, Peoples R China.
RP Sun, XY (reprint author), Beijing Forestry Univ, Coll Forestry, POB 111, Beijing 100083, Peoples R China.
EM sunxy1211@163.com
FU Special Fund for Forest Scientific Research in the Public Welfare
   [201504205]; Fundamental Research Funds for the Central Universities
   [BLX2015-07]
FX This work was supported by the Special Fund for Forest Scientific
   Research in the Public Welfare (NO. 201504205) and the Fundamental
   Research Funds for the Central Universities (No. BLX2015-07).
CR Aggarwal S, 2012, SCI HORTIC-AMSTERDAM, V133, P89, DOI 10.1016/j.scienta.2011.10.010
   Ahmad I, 2012, INT J AGRIC BIOL, V14, P116
   Anderson TH, 2010, SOIL BIOL BIOCHEM, V42, P2039, DOI 10.1016/j.soilbio.2010.06.026
   Awang Y, 1997, ACTA HORTIC, P31, DOI 10.17660/ActaHortic.1997.450.2
   Boldrin A, 2010, RESOUR CONSERV RECY, V54, P1250, DOI 10.1016/j.resconrec.2010.04.003
   Borrero C, 2009, EUR J PLANT PATHOL, V123, P425, DOI 10.1007/s10658-008-9380-4
   Brito LM, 2015, COMMUN SOIL SCI PLAN, V46, P1814, DOI 10.1080/00103624.2015.1059843
   Carlile WR, 2015, VADOSE ZONE J, V14, DOI 10.2136/vzj2014.09.0125
   Cesaro A, 2015, RESOUR CONSERV RECY, V94, P72, DOI 10.1016/j.resconrec.2014.11.003
   Chen YX, 2010, CHEMOSPHERE, V78, P1177, DOI 10.1016/j.chemosphere.2009.12.029
   De Lucia B, 2013, URBAN FOR URBAN GREE, V12, P537, DOI 10.1016/j.ufug.2013.07.008
   Du NS, 2015, ENVIRON SCI POLLUT R, V22, P19133, DOI 10.1007/s11356-015-4816-9
   Eksi M, 2015, URBAN FOR URBAN GREE, V14, P315, DOI 10.1016/j.ufug.2015.03.006
   Fernandez-Hernandez A, 2014, WASTE MANAGE, V34, P1139, DOI 10.1016/j.wasman.2014.03.027
   Gabhane J, 2012, BIORESOURCE TECHNOL, V114, P382, DOI 10.1016/j.biortech.2012.02.040
   Garcia-Gil JC, 2000, SOIL BIOL BIOCHEM, V32, P1907, DOI 10.1016/S0038-0717(00)00165-6
   Hongpakdee P, 2015, HORTIC ENVIRON BIOTE, V56, P27, DOI 10.1007/s13580-015-0064-7
   Jayasinghe GY, 2012, CLEAN TECHNOL ENVIR, V14, P625, DOI 10.1007/s10098-011-0423-8
   Jayasinghe GY, 2012, J PLANT NUTR, V35, P1441, DOI 10.1080/01904167.2012.671406
   Jayasinghe GY, 2010, RESOUR CONSERV RECY, V54, P1412, DOI 10.1016/j.resconrec.2010.06.002
   Jayasinghe GY, 2010, J HAZARD MATER, V174, P700, DOI 10.1016/j.jhazmat.2009.09.107
   Jayasinghe GY, 2009, J PLANT NUTR SOIL SC, V172, P720, DOI 10.1002/jpln.200700296
   Jayasinghe Guttila Yugantha, 2010, Archives of Agronomy and Soil Science, V56, P183, DOI 10.1080/03650340902914024
   Koch K, 2009, PHILOS T R SOC A, V367, P1487, DOI 10.1098/rsta.2009.0022
   Mu J, 2004, J WOOD SCI, V50, P470, DOI 10.1007/s10086-003-0586-y
   Mun SP, 2010, J WOOD SCI, V56, P47, DOI 10.1007/s10086-009-1054-0
   Nieto A, 2016, SCI HORTIC-AMSTERDAM, V199, P142, DOI 10.1016/j.scienta.2015.12.012
   Papafilippaki A, 2015, SCI HORTIC-AMSTERDAM, V195, P195, DOI 10.1016/j.scienta.2015.09.030
   Tran PL, 2013, FOOD SCI BIOTECHNOL, V22, P979, DOI 10.1007/s10068-013-0173-y
   Rattanawut J, 2014, J POULT SCI, V51, P165, DOI 10.2141/jpsa.0130109
   Ronga D, 2016, COMMUN SOIL SCI PLAN, V47, P356, DOI 10.1080/00103624.2015.1122803
   Sen B, 2009, BIORESOURCE TECHNOL, V100, P804, DOI 10.1016/j.biortech.2008.07.047
   Shi JG, 2006, WORLD J MICROB BIOT, V22, P1121, DOI 10.1007/s11274-006-9152-2
   Xue D, 2013, CHEMOSPHERE, V93, P583, DOI 10.1016/j.chemosphere.2013.05.065
   Young T, 2014, URBAN FOR URBAN GREE, V13, P507, DOI 10.1016/j.ufug.2014.04.007
   Zhang L, 2014, SCI HORTIC-AMSTERDAM, V176, P70, DOI 10.1016/j.scienta.2014.06.021
   Zhang L, 2013, PLOS ONE, V8, DOI 10.1371/journal.pone.0078121
   Zhang L, 2013, BIORESOURCE TECHNOL, V131, P68, DOI 10.1016/j.biortech.2012.10.059
NR 38
TC 1
Z9 1
U1 0
U2 9
PU AMER SOC HORTICULTURAL SCIENCE
PI ALEXANDRIA
PA 113 S WEST ST, STE 200, ALEXANDRIA, VA 22314-2851 USA
SN 1063-0198
EI 1943-7714
J9 HORTTECHNOLOGY
JI HortTechnology
PD JUN
PY 2017
VL 27
IS 3
BP 325
EP 336
DI 10.21273/HORTTECH03626-16
PG 12
WC Horticulture
SC Agriculture
GA FA5DW
UT WOS:000405463800003
DA 2019-07-15
ER

PT J
AU Oz, C
   Filiz, BC
   Figen, AK
AF Oz, Cisem
   Filiz, Bilge Coskuner
   Figen, Aysel Kanturk
TI The effect of vinegar-acetic acid solution on the hydrogen generation
   performance of mechanochemically modified Magnesium (Mg) granules
SO ENERGY
LA English
DT Article
DE Magnesium; Mechanochemical modification; Hydrogen generation; Surface
   area model; Nucleation-growth model
ID HYDROLYSIS REACTION; FUEL-CELL; MG3RE HYDRIDES; WATER; CHLORIDE; NI; AL;
   COMPOSITE; ALUMINUM; SEAWATER
AB An environmentally friendly magnesium (Mg)-based hydrogen (H-2) generation system was set up based on an anodic polarization reaction using mechanochemically modified Mg granule samples combined with aqueous, biodegradable, vinegar-acetic acid solutions. The composition of the vinegar-acetic acid solutions (4.0-0.8 wt%) was changed to obtain the maximum H-2 generation rate. An interpretation of the kinetic mechanisms for Nucleation Growth and Surface Area models was made, and it was concluded that mechanochemical modification changed the hydrolysis kinetics from surface area control to nucleation and growth. This led to the enhanced hydrolysis properties of the mechanochemically modified Mg granules. (C) 2017 Elsevier Ltd. All rights reserved.
C1 [Oz, Cisem; Filiz, Bilge Coskuner; Figen, Aysel Kanturk] Yildiz Tech Univ, Dept Chem Engn, TR-34210 Istanbul, Turkey.
RP Figen, AK (reprint author), Yildiz Tech Univ, Dept Chem Engn, TR-34210 Istanbul, Turkey.
EM akanturk@yildiz.edu.tr
RI Coskuner, Bilge/L-2277-2017; KANTURK FIGEN, AYSEL/E-1897-2017
OI Coskuner, Bilge/0000-0002-2737-119X; KANTURK FIGEN,
   AYSEL/0000-0002-0930-9704
FU Yildiz Technical University Research Foundation [2016-07-01-YL05]
FX The authors would like to thank the Yildiz Technical University Research
   Foundation (Project no: 2016-07-01-YL05) for its financial support and
   Yildiz Technical University, Science and Technology Application and
   Research Center (Central Laboratory) for SEM analyses.
CR Awad AS, 2016, ENERGY, V95, P175, DOI 10.1016/j.energy.2015.12.004
   Ding XQ, 2013, ENERGY, V55, P933, DOI 10.1016/j.energy.2013.04.043
   Durucan C, 2002, J AM CERAM SOC, V85, P2013, DOI 10.1111/j.1151-2916.2002.tb00397.x
   Fan MQ, 2010, ENERGY, V35, P3417, DOI 10.1016/j.energy.2010.04.034
   Fan MQ, 2010, ENERGY, V35, P2922, DOI 10.1016/j.energy.2010.03.023
   Fan MQ, 2010, ENERGY, V35, P1333, DOI 10.1016/j.energy.2009.11.016
   Figen AK, 2015, INT J HYDROGEN ENERG, V40, P16169, DOI 10.1016/j.ijhydene.2015.07.170
   Figen AK, 2015, INT J HYDROGEN ENERG, V40, P7483, DOI 10.1016/j.ijhydene.2015.01.022
   Grosjean MH, 2006, INT J HYDROGEN ENERG, V31, P1159, DOI 10.1016/j.ijhydene.2005.10.001
   Grosjean MH, 2006, J ALLOY COMPD, V416, P296, DOI 10.1016/j.jallcom.2005.09.008
   Grosjean MH, 2006, INT J HYDROGEN ENERG, V31, P109, DOI 10.1016/j.ijhydene.2005.01.001
   Hicks CR, 1963, FUNDAMENTAL CONCEPTS
   Hiraki T, 2005, MATER TRANS, V46, P1052, DOI 10.2320/matertrans.46.1052
   Huang JM, 2014, INT J HYDROGEN ENERG, V39, P6813, DOI 10.1016/j.ijhydene.2014.02.155
   Huang MH, 2015, INT J HYDROGEN ENERG, V40, P6145, DOI 10.1016/j.ijhydene.2015.03.058
   Kravchenko OV, 2015, INT J HYDROGEN ENERG, V40, P12072, DOI 10.1016/j.ijhydene.2015.06.141
   Liang J, 2016, ENERGY, V113, P282, DOI 10.1016/j.energy.2016.07.013
   Liu YA, 2014, ENERGY, V68, P548, DOI 10.1016/j.energy.2014.01.005
   Liu YA, 2013, ENERGY, V53, P147, DOI 10.1016/j.energy.2013.01.073
   Oh S, 2016, INT J HYDROGEN ENERG, V41, P5296, DOI 10.1016/j.ijhydene.2016.01.067
   Ouyang LZ, 2013, INT J HYDROGEN ENERG, V38, P2973, DOI 10.1016/j.ijhydene.2012.12.092
   Ouyang LZ, 2015, ENERGIES, V8, P4237, DOI 10.3390/en8054237
   Principi G, 2009, ENERGY, V34, P2087, DOI 10.1016/j.energy.2008.08.027
   Sergev SS, INT EN CONV ENG C 12
   Sun Q, 2015, ENERGY, V79, P310, DOI 10.1016/j.energy.2014.11.016
   Uan JY, 2009, INT J HYDROGEN ENERG, V34, P6137, DOI 10.1016/j.ijhydene.2009.05.133
   Uan JY, 2009, INT J HYDROGEN ENERG, V34, P1677, DOI 10.1016/j.ijhydene.2008.11.097
   Yu SH, 2012, INT J HYDROGEN ENERG, V37, P3033, DOI 10.1016/j.ijhydene.2011.11.040
   Zou MS, 2014, ENERGY, V76, P673, DOI 10.1016/j.energy.2014.08.065
NR 29
TC 5
Z9 5
U1 1
U2 11
PU PERGAMON-ELSEVIER SCIENCE LTD
PI OXFORD
PA THE BOULEVARD, LANGFORD LANE, KIDLINGTON, OXFORD OX5 1GB, ENGLAND
SN 0360-5442
EI 1873-6785
J9 ENERGY
JI Energy
PD MAY 15
PY 2017
VL 127
BP 328
EP 334
DI 10.1016/j.energy.2017.03.106
PG 7
WC Thermodynamics; Energy & Fuels
SC Thermodynamics; Energy & Fuels
GA EY5BE
UT WOS:000403991400029
DA 2019-07-15
ER

PT J
AU Paneque, P
   Morales, ML
   Burgos, P
   Ponce, L
   Callejon, RM
AF Paneque, P.
   Morales, M. L.
   Burgos, P.
   Ponce, L.
   Callejon, R. M.
TI Elemental characterisation of Andalusian wine vinegars with protected
   designation of origin by ICP-OES and chemometric approach
SO FOOD CONTROL
LA English
DT Article
DE Wine vinegar; Multi-elemental analysis; ICP-OES; Multivariate statistic;
   Support vector machine
ID SUPERVISED PATTERN-RECOGNITION; INFRARED-SPECTROSCOPY;
   MULTIVARIATE-ANALYSIS; PHENOLIC COMPOSITION; QUALITY VINEGARS; GC-MS;
   CLASSIFICATION; SPECTROMETRY; DIFFERENTIATION; EXTRACTION
AB Wine vinegars from three Protected Designations of Origin (PDO), Vinagre de Jerez (J), Vinagre de Montilla-Moriles (MM) and Vinagre del Condado de Huelva (CH) from Andalusia, Southern Spain, were investigated for their mineral elements content. Al, As, B, Ba, Ca, Cd, Co, Cr, Cu, Fe, K, Mg, Mn, Na, Ni, P, Pb, S, Sr, V and Zn were determined by inductively coupled plasma optical-emission (ICP-OES). Jerez vinegars had a statistically significant higher Sr content than the others, while with respect to B the same was true for Montilla-Moriles vinegars. Moreover, the ageing time of the vinegars clearly played a role in vinegar mineral content, with higher mineral levels found in aged vinegars than in young ones, especially in samples from Condado de Huelva. Multivariate analysis Was performed in order to assess if the vinegars' geographical classification was possible through their elemental 'profile. Classification models were obtained by LDA and SVM, achieving good prediction abilities, 73 and 80%, respectively. (C) 2016 Elsevier Ltd. All rights reserved.
C1 [Paneque, P.; Ponce, L.] Univ Seville, Fac Quim, Area Edafol & Quim Agr, C-P Garcia Gonzalez 1, E-41012 Seville, Spain.
   [Morales, M. L.; Callejon, R. M.] Univ Seville, Fac Farm, Area Nutr & Bromatol, C-P Garcia Gonzalez 2, E-41012 Seville, Spain.
   [Burgos, P.] CSIC, IRNAS, Avda Reina Mercedes 10,POB 1052, E-41080 Seville, Spain.
RP Paneque, P (reprint author), Univ Seville, Fac Quim, Area Edafol & Quim Agr, C-P Garcia Gonzalez 1, E-41012 Seville, Spain.
EM pipaneque@us.es
RI Morales, M.Lourdes/M-7892-2014; IRNAS, Biblioteca/M-4988-2013
OI Morales, M.Lourdes/0000-0002-0384-0326; IRNAS,
   Biblioteca/0000-0003-4691-736X
FU Junta de Andalucia's Consejeria de Economia, Innovacion y Ciencia
   [P12-AGR-1601]
FX We express our gratitude to the Denominations of Origins' Consejos
   Reguladores and to E. Madejon (IRNAS-CSIC) for providing the facilities
   for ICP-OES analysis. This work was supported by the Junta de
   Andalucia's Consejeria de Economia, Innovacion y Ciencia, under project
   P12-AGR-1601.
CR Abe S., 2005, SUPPORT VECTOR MACHI
   ACOSTA A, 1993, B ENVIRON CONTAM TOX, V51, P852
   Akpinar-Bayizit A, 2010, NOT BOT HORTI AGROBO, V38, P64
   Alvarez M, 2007, MICROCHEM J, V87, P72, DOI 10.1016/j.microc.2007.05.007
   Benito MJ, 1999, ANALYST, V124, P547, DOI 10.1039/a809635j
   Berrueta LA, 2007, J CHROMATOGR A, V1158, P196, DOI 10.1016/j.chroma.2007.05.024
   Boffo EF, 2009, LWT-FOOD SCI TECHNOL, V42, P1455, DOI 10.1016/j.lwt.2009.05.008
   Burges CJC, 1998, DATA MIN KNOWL DISC, V2, P121, DOI 10.1023/A:1009715923555
   Callejon RM, 2012, TALANTA, V88, P456, DOI 10.1016/j.talanta.2011.11.014
   Cerezo AB, 2008, FOOD CHEM, V109, P606, DOI 10.1016/j.foodchem.2008.01.013
   Chen QS, 2014, ANAL METHODS-UK, V6, P9783, DOI [10.1039/C4AY02386B, 10.1039/c4ay02386b]
   Chinnici F, 2009, J AGR FOOD CHEM, V57, P4784, DOI 10.1021/jf804005w
   Da Silva JCJ, 2007, FOOD ADDIT CONTAM A, V24, P130, DOI 10.1080/02652030600931970
   De la Haba M. J., 2004, SENSORS, V14, P3528
   Dong D, 2016, FOOD CHEM, V194, P95, DOI 10.1016/j.foodchem.2015.08.005
   Guerrero ED, 2010, J SCI FOOD AGR, V90, P712, DOI 10.1002/jsfa.3873
   EFSA, 2010, EFSA J, V8, P1570, DOI [DOI 10.2903/J.EFSA.2010.1570, 10.2903/j.efsa.2010.1570]
   Frias S, 2003, TALANTA, V59, P335, DOI 10.1016/S0039-9140(02)00524-6
   Garcia-Parrilla MC, 1997, J AGR FOOD CHEM, V45, P3487, DOI 10.1021/jf970091s
   GONZALEZ AMT, 1988, NAHRUNG, V32, P743, DOI 10.1002/food.19880320809
   Guerrero MI, 1997, TALANTA, V45, P379, DOI 10.1016/S0039-9140(97)00139-2
   Guerrero MI, 1996, SCI ALIMENT, V16, P143
   Hopfer H, 2015, FOOD CHEM, V172, P486, DOI 10.1016/j.foodchem.2014.09.113
   Kment P, 2005, FOOD CHEM, V91, P157, DOI 10.1016/j.foodchem.2004.06.010
   Liu F, 2008, ANAL CHIM ACTA, V615, P10, DOI 10.1016/j.aca.2008.03.030
   Marengo E, 2003, FOOD CHEM, V81, P621, DOI 10.1016/S0308-8146(02)00564-2
   Marrufo-Curtido A, 2012, LWT-FOOD SCI TECHNOL, V47, P332, DOI 10.1016/j.lwt.2012.01.028
   Massart D, 1998, HDB CHEMOMETRICS Q B
   Massart D.L., 1983, INTERPRETATION ANAL
   Ministerio de Medio Ambiente y Medio Rural y Marino, 2009, B OFICIAL ESTADO, V95, P35774
   Ministerio de Medio Ambiente y Medio Rural y Marino, 2009, B OFICIAL ESTADO, V310
   Ministerio de Medio Ambiente y Medio Rural y Marino, 2009, B OFICIAL ESTADO, V90, P34603
   Ordonez JL, 2013, FOOD CHEM, V141, P2713, DOI 10.1016/j.foodchem.2013.05.087
   Paneque P, 2009, FOOD CHEM, V117, P302, DOI 10.1016/j.foodchem.2009.04.006
   Pizarro C, 2008, ANAL CHIM ACTA, V608, P38, DOI 10.1016/j.aca.2007.12.006
   Pohl P, 2007, TRAC-TREND ANAL CHEM, V26, P941, DOI 10.1016/j.trac.2007.07.005
   Pyrzynska K, 2004, CRIT REV ANAL CHEM, V34, P69, DOI 10.1080/10408340490475858
   Ribereau-Gayon P., 2006, CHEM WINE STABILIZAT, V2
   Saei-Dehkordi SS, 2012, FOOD ANAL METHOD, V5, P767, DOI 10.1007/s12161-011-9303-4
   Selih VS, 2014, FOOD CHEM, V153, P414, DOI 10.1016/j.foodchem.2013.12.081
   Stafilov T, 2009, MACED J CHEM CHEM EN, V28, P17
   Tariba B, 2011, BIOL TRACE ELEM RES, V144, P143, DOI 10.1007/s12011-011-9052-7
   Tesfaye Wendu, 2009, P179, DOI 10.1007/978-88-470-0866-3_11
   Volpe MG, 2009, FOOD CHEM, V117, P553, DOI 10.1016/j.foodchem.2009.04.033
NR 44
TC 8
Z9 8
U1 2
U2 36
PU ELSEVIER SCI LTD
PI OXFORD
PA THE BOULEVARD, LANGFORD LANE, KIDLINGTON, OXFORD OX5 1GB, OXON, ENGLAND
SN 0956-7135
EI 1873-7129
J9 FOOD CONTROL
JI Food Control
PD MAY
PY 2017
VL 75
BP 203
EP 210
DI 10.1016/j.foodcont.2016.12.006
PG 8
WC Food Science & Technology
SC Food Science & Technology
GA EJ1ZP
UT WOS:000393009700025
DA 2019-07-15
ER

PT J
AU Ren, MM
   Wang, XY
   Tian, CR
   Li, XJ
   Zhang, BS
   Song, XZ
   Zhang, J
AF Ren, Mengmeng
   Wang, Xiaoyu
   Tian, Chengrui
   Li, Xiaojiao
   Zhang, Baoshan
   Song, Xizi
   Zhang, Juan
TI CHARACTERIZATION OF ORGANIC ACIDS AND PHENOLIC COMPOUNDS OF CEREAL
   VINEGARS AND FRUIT VINEGARS IN CHINA
SO JOURNAL OF FOOD PROCESSING AND PRESERVATION
LA English
DT Article
ID ANTIOXIDANT PROPERTIES; CHROMATOGRAPHY; FERMENTATION; NONVOLATILE;
   PROFILES; VOLATILE; WINES
AB The presence of phenolic compounds and organic acids in vinegars can make great contribution to sensory quality and functional activity. Results indicated that cereal vinegars exhibited higher total phenolic content, flavanols and DPPH radical-scavenging activity index than fruit vinegars. Gallic acid, catechinhydrate and vanillic acid were detected to be the major phenolic compounds in cereal vinegars. In apple vinegar chlorogenic acid was the characteristics while the most abundant mono-phenol in persimmon and kiwifruit was gallic acid. The most plentiful organic acids were acetic acid and lactic acid, which aggregately accounted for more than 70% of the total acids among all simples. Furthermore, it was observed that fruit vinegars and cereal vinegars could be clearly discriminated by principle component analysis and cluster analysis.
C1 [Ren, Mengmeng; Wang, Xiaoyu; Tian, Chengrui; Li, Xiaojiao; Zhang, Baoshan; Song, Xizi; Zhang, Juan] Shaanxi Normal Univ, Coll Food Engn & Nutr Sci, Xian 710062, Shaanxi, Peoples R China.
RP Wang, XY (reprint author), Shaanxi Normal Univ, Coll Food Engn & Nutr Sci, Xian 710062, Shaanxi, Peoples R China.
EM wangxiaoyu@snnu.edu.cn
FU National Nature Science Foundation [31301526]; Scientific Research
   Project of Shaanxi [2013JQ3016]; Operation Expenses for Universities'
   Basic Scientific Research of Central Authorities [GK201402041,
   GK201601007]; Modern Agricultural Innovation Plan in Xi'an
   [201306-201606]
FX Financial support from the National Nature Science Foundation (Project
   31301526), the Scientific Research Project of Shaanxi (Project
   2013JQ3016), the Operation Expenses for Universities' Basic Scientific
   Research of Central Authorities (Project GK201402041 and GK201601007)
   and the Modern Agricultural Innovation Plan in Xi'an (Project
   201306-201606) are gratefully acknowledged.
CR Bataglion GA, 2015, FOOD CHEM, V180, P280, DOI 10.1016/j.foodchem.2015.02.059
   Benvenuti S, 2004, J FOOD SCI, V69, pC164
   Castro R, 2002, CHROMATOGRAPHIA, V56, P57, DOI 10.1007/BF02490247
   Chen GL, 2015, SUGAR TECH, V17, P89, DOI 10.1007/s12355-014-0352-z
   Choi UK, 2007, FOOD SCI BIOTECHNOL, V16, P734
   Chou CH, 2015, FOOD CHEM, V168, P63, DOI 10.1016/j.foodchem.2014.07.035
   Crozier A, 2009, NAT PROD REP, V26, P1001, DOI 10.1039/b802662a
   Du G. R., 2009, THESIS
   Kobue-Lekalake RI, 2007, J SCI FOOD AGR, V87, P1940, DOI 10.1002/jsfa.2940
   Li H, 2009, FOOD CHEM, V112, P454, DOI 10.1016/j.foodchem.2008.05.111
   Liu F, 2008, ANAL CHIM ACTA, V615, P10, DOI 10.1016/j.aca.2008.03.030
   Meng JF, 2012, FOOD CHEM, V134, P2049, DOI 10.1016/j.foodchem.2012.04.005
   Monagas M, 2003, J AGR FOOD CHEM, V51, P6475, DOI 10.1021/jf030325+
   Qader SW, 2011, MOLECULES, V16, P3433, DOI 10.3390/molecules16043433
   Qi W, 2013, IERI PROC, V5, P332, DOI 10.1016/j.ieri.2013.11.112
   Shui GH, 2002, J CHROMATOGR A, V977, P89, DOI 10.1016/S0021-9673(02)01345-6
   Shukla S, 2010, FOOD CHEM TOXICOL, V48, P2005, DOI 10.1016/j.fct.2010.04.034
   Ubeda C, 2011, LWT-FOOD SCI TECHNOL, V44, P1591, DOI 10.1016/j.lwt.2011.03.001
   Ubeda C, 2011, FOOD RES INT, V44, P259, DOI 10.1016/j.foodres.2010.10.025
   Verzelloni E, 2007, FOOD CHEM, V105, P564, DOI 10.1016/j.foodchem.2007.04.014
   Wang AL, 2012, FOOD RES INT, V49, P65, DOI 10.1016/j.foodres.2012.07.020
   Wu JJ, 2012, FOOD MICROBIOL, V30, P289, DOI 10.1016/j.fm.2011.08.010
   Ye MQ, 2014, J SCI FOOD AGR, V94, P2951, DOI 10.1002/jsfa.6639
NR 23
TC 3
Z9 3
U1 6
U2 27
PU WILEY
PI HOBOKEN
PA 111 RIVER ST, HOBOKEN 07030-5774, NJ USA
SN 0145-8892
EI 1745-4549
J9 J FOOD PROCESS PRES
JI J. Food Process Preserv.
PD JUN
PY 2017
VL 41
IS 3
AR e12937
DI 10.1111/jfpp.12937
PG 8
WC Food Science & Technology
SC Food Science & Technology
GA FA9RL
UT WOS:000405783400047
DA 2019-07-15
ER
