# Supplementary material for: Knowledge Domain and Emerging Trends in Vinegar Research: A Bibliometric Review of the Literature from WoSCC
Source: Foods. 2020 Feb 10;9(2):166. doi: 10.3390/foods9020166 (PMC7074530; doi:10.3390/foods9020166)
Supplement: Supplementary file 1 [file foods-09-00166-s001.zip › Supplementary files/Supplementary Material/WoSCC dataset for CiteSpace/data/download2017_5x5unique.txt]

PT J
AU Bakir, S
   Devecioglu, D
   Kayacan, S
   Toydemir, G
   Karbancioglu-Guler, F
   Capanoglu, E
AF Bakir, Sena
   Devecioglu, Dilara
   Kayacan, Selma
   Toydemir, Gamze
   Karbancioglu-Guler, Funda
   Capanoglu, Esra
TI Investigating the antioxidant and antimicrobial activities of different
   vinegars
SO EUROPEAN FOOD RESEARCH AND TECHNOLOGY
LA English
DT Article
DE Vinegar; Antioxidant capacity; Antimicrobial activity; Phenolic content
ID ESCHERICHIA-COLI O157-H7; LISTERIA-MONOCYTOGENES; ORGANIC-ACIDS;
   ACETIC-ACID; SALMONELLA-TYPHIMURIUM; BALSAMIC VINEGAR; PHENOLIC-ACIDS;
   GRAPE POMACE; RICE VINEGAR; CAPACITY
AB In this study, the antioxidant contents and the antimicrobial activities of 18 vinegar samples were investigated. For this purpose, total flavonoid contents (TFC) and total phenolic contents (TPC) of different vinegar samples were determined. In addition, total antioxidant capacities (TAC) of vinegars were analyzed using four different in vitro tests: ABTS, CUPRAC, DPPH, and FRAP, in parallel. Results obtained from antioxidant analyses showed that balsamic vinegar had the highest TFC (96 +/- 18 mg CE/100 mL) and TPC values (255 +/- 24 mg GAE/100 mL), as well as the highest TAC determined using CUPRAC (709 +/- 108 mg Trolox/100 mL) and FRAP (421 +/- 28 mg Trolox/100 mL) methods. The phenolic profiles of vinegar samples were identified by performing HPLC analysis. Among all vinegar samples studied, the most abundant phenolic compounds were determined to be gallic acid, protocatechuic acid, and p-hydroxybenzoic acid. Furthermore, antimicrobial activities of different vinegars, against Staphylococcus aureus, Salmonella Typhimurium, and Escherichia coli, were evaluated using disc diffusion method; the results of which were related to the acetic acid contents and the pH values of the vinegar samples. Balsamic vinegar was again determined to be the sample that had the highest antimicrobial activity, which showed a strong antibacterial activity against S. Typhimurium. Antibacterial activities of vinegars could partly be related to both their acetic acid contents and the pH values, and also to their phenolic contents.
C1 [Bakir, Sena; Devecioglu, Dilara; Kayacan, Selma; Karbancioglu-Guler, Funda; Capanoglu, Esra] Istanbul Tech Univ, Fac Chem & Met Engn, Dept Food Engn, TR-34469 Istanbul, Turkey.
   [Bakir, Sena] Recep Tayyip Erdogan Univ, Dept Food Engn, Fac Engn, TR-53100 Merkez, Rize, Turkey.
   [Kayacan, Selma] Yildiz Tech Univ, Dept Food Engn, Fac Chem & Met Engn, Istanbul, Turkey.
   [Toydemir, Gamze] Alanya Alaaddin Keykubat Univ, Dept Food Engn, Fac Engn, TR-07450 Antalya, Turkey.
RP Capanoglu, E (reprint author), Istanbul Tech Univ, Fac Chem & Met Engn, Dept Food Engn, TR-34469 Istanbul, Turkey.
EM senabakir@gmail.com; dilaradevecioglu@hotmail.com;
   selmakayacan@gmail.com; gamze.toydemir@alanya.edu.tr;
   karbanci@itu.edu.tr; capanogl@itu.edu.tr
RI ; Karbancioglu Guler, Funda/M-8603-2014
OI Capanoglu, Esra/0000-0003-0335-9433; Karbancioglu Guler,
   Funda/0000-0001-6576-0084
FU Istanbul Technical University, Scientific Research Projects (BAP) Unit
FX This study was financially supported by the Istanbul Technical
   University, Scientific Research Projects (BAP) Unit. We also thank
   Mehmet Basri Celiker and Kuhne Co. (Kemalpasa, Izmir, Turkey) and also
   Erkan Tekgunduz and Icmeli Dogal Urunler Co. for supplying the samples.
CR Al-Reza SM, 2010, FOOD CHEM, V119, P981, DOI 10.1016/j.foodchem.2009.07.059
   Anderson J. F., 2000, Small Fruits Review, V1, P35, DOI 10.1300/J301v01n02_05
   Apak R, 2004, J AGR FOOD CHEM, V52, P7970, DOI 10.1021/jf048741x
   Bakir S, 2016, INT J MOL SCI, V17, DOI 10.3390/ijms17101658
   Benzie IFF, 1996, ANAL BIOCHEM, V239, P70, DOI 10.1006/abio.1996.0292
   Bjornsdottir K, 2006, APPL ENVIRON MICROB, V72, P660, DOI 10.1128/AEM.72.1.660-664.2006
   Borges A, 2013, MICROB DRUG RESIST, V19, P256, DOI 10.1089/mdr.2012.0244
   Budak NH, 2014, J FOOD SCI, V79, pR757, DOI 10.1111/1750-3841.12434
   Capanoglu E, 2008, J AGR FOOD CHEM, V56, P964, DOI 10.1021/jf072990e
   Cerezo AB, 2008, FOOD CHEM, V109, P606, DOI 10.1016/j.foodchem.2008.01.013
   Cerezo AB, 2010, J FOOD COMPOS ANAL, V23, P175, DOI 10.1016/j.jfca.2009.08.008
   Cetin-Karaca H, 2011, EVALUATION NATURAL A, P50
   Chang JM, 2007, FOOD MICROBIOL, V24, P745, DOI 10.1016/j.fm.2007.03.005
   Chang RC, 2005, J FOOD DRUG ANAL, V13, P348
   Charles M, 2000, J AGR FOOD CHEM, V48, P70, DOI 10.1021/jf9905424
   Dabija A., 2014, Journal of Agroalimentary Processes and Technologies, V20, P304
   Denev P, 2014, FOOD CHEM, V157, P37, DOI 10.1016/j.foodchem.2014.02.022
   Dewanto V, 2002, J AGR FOOD CHEM, V50, P3010, DOI 10.1021/jf0115589
   Domenech E, 2013, FOOD CONTROL, V29, P98, DOI 10.1016/j.foodcont.2012.05.074
   Ebner H, 1999, ENCY BIOPROCESS TECH, P2637
   Ebner H., 1996, ULLMANNS ENCY IND CH, P403
   Fernandez-Agullo A, 2013, IND CROP PROD, V42, P126, DOI 10.1016/j.indcrop.2012.05.021
   Forbes-Hernandez TY, 2016, CRIT REV FOOD SCI, V56, pS46, DOI 10.1080/10408398.2015.1051919
   Fushimi T, 2001, J NUTR, V131, P1973
   Garcia-Parrilla MC, 1997, J AGR FOOD CHEM, V45, P3487, DOI 10.1021/jf970091s
   Giampieri F, 2014, J AGR FOOD CHEM, V62, P3867, DOI 10.1021/jf405455n
   Greco E, 2013, INT J FOOD SCI TECH, V48, P114, DOI 10.1111/j.1365-2621.2012.03166.x
   Gullo M, 2009, APPL ENVIRON MICROB, V75, P2585, DOI 10.1128/AEM.02249-08
   Hirshfield Irvin N., 2003, Science Progress, V86, P245, DOI 10.3184/003685003783238626
   HROMATKA OTTO, 1949, ENZYMOLOGIA [HAGUE], V13, P369
   Krusong W, 2015, FOOD CONTROL, V50, P502, DOI 10.1016/j.foodcont.2014.09.051
   Kumaran A, 2006, FOOD CHEM, V97, P109, DOI 10.1016/j.foodchem.2005.03.032
   LARANJINHA JAN, 1994, BIOCHEM PHARMACOL, V48, P487, DOI 10.1016/0006-2952(94)90278-X
   Lopez F, 2005, J FOOD ENG, V68, P133, DOI 10.1016/j.jfoodeng.2004.05.021
   Luber P, 2011, FOOD CONTROL, V22, P1535, DOI 10.1016/j.foodcont.2011.01.008
   Lucia K, 2016, J BERRY RES, V6, P333, DOI 10.3233/JBR-160141
   Mani-Lopez E, 2012, FOOD RES INT, V45, P713, DOI 10.1016/j.foodres.2011.04.043
   Matejicek D, 2005, FOOD CHEM, V90, P791, DOI 10.1016/j.foodchem.2004.05.057
   Miller NJ, 1997, FREE RADICAL RES, V26, P594
   Niki E, 2011, J BERRY RES, V1, P169, DOI 10.3233/BR-2011-018
   Ozkan G, 2004, J SCI FOOD AGR, V84, P1807, DOI 10.1002/jsfa.1901
   Ozturk I, 2015, LWT-FOOD SCI TECHNOL, V63, P144, DOI 10.1016/j.lwt.2015.03.003
   Plessi M, 2006, J FOOD COMPOS ANAL, V19, P49, DOI 10.1016/J.JFCA.2004.10.008
   Prior RL, 2016, J BERRY RES, V6, P159, DOI 10.3233/JBR-160127
   Que F, 2006, FOOD RES INT, V39, P581, DOI 10.1016/j.foodres.2005.12.001
   Ramos B, 2014, FOOD CONTROL, V42, P38, DOI 10.1016/j.foodcont.2014.01.029
   Ramos B, 2013, INNOV FOOD SCI EMERG, V20, P1, DOI 10.1016/j.ifset.2013.07.002
   Rhee MS, 2003, APPL ENVIRON MICROB, V69, P2959, DOI 10.1128/AEM.69.5.2959-2963.2003
   Ricke SC, 2003, POULTRY SCI, V82, P632, DOI 10.1093/ps/82.4.632
   Sagdic O, 2008, UTILIZATION GRAPE PO
   Sagdic O, 2012, EXPERT SYST APPL, V39, P6792, DOI 10.1016/j.eswa.2011.12.047
   Salbe AD, 2009, NUTR RES, V29, P846, DOI 10.1016/j.nutres.2009.10.021
   SALMOND CV, 1984, J GEN MICROBIOL, V130, P2845
   Samanidou VF, 2001, J LIQ CHROMATOGR R T, V24, P2161, DOI 10.1081/JLC-100104899
   Sant'Ana AS, 2012, INT J FOOD MICROBIOL, V155, P1, DOI 10.1016/j.ijfoodmicro.2011.12.036
   Sengun IY, 2004, INT J FOOD MICROBIOL, V96, P301, DOI 10.1016/j.ijfoodmicro.2004.04.010
   Shah NN, 2017, CURRENT DEVELOPMENTS IN BIOTECHNOLOGY AND BIOENGINEERING: FOOD AND BEVERAGES INDUSTRY, P45, DOI 10.1016/B978-0-444-63666-9.00003-0
   Shen C, 2009, INT J FOOD MICROBIOL, V132, P9, DOI 10.1016/j.ijfoodmicro.2009.03.008
   Solieri L, 2009, VINEGARS WORLD
   SPANOS GA, 1990, J AGR FOOD CHEM, V38, P1565, DOI 10.1021/jf00097a030
   Sun XX, 2014, LWT-FOOD SCI TECHNOL, V57, P83, DOI 10.1016/j.lwt.2013.11.037
   Van Immerseel F, 2006, AVIAN PATHOL, V35, P182, DOI 10.1080/03079450600711045
   Verzelloni E, 2007, FOOD CHEM, V105, P564, DOI 10.1016/j.foodchem.2007.04.014
   Verzelloni E, 2010, J FOOD BIOCHEM, V34, P152, DOI 10.1111/j.1745-4514.2009.00271.x
   Vijayakumar C, 2002, FOOD MICROBIOL, V19, P383, DOI [10.1006/fmic.2002.0459, 10.1006/yfmic.459]
   Vina SZ, 2006, FOOD CHEM, V94, P68, DOI 10.1016/j.foodchem.2004.10.051
   Wood BJB, 1985, MICROBIOLOGY FERMENT
   Wu FM, 2000, J FOOD PROTECT, V63, P568, DOI 10.4315/0362-028X-63.5.568
   Yang H, 2009, J FOOD PROTECT, V72, P1201, DOI 10.4315/0362-028X-72.6.1201
   Yano T, 1997, J FERMENT BIOENG, V84, P461, DOI 10.1016/S0922-338X(97)82008-9
   Yun JH, 2016, APPL BIOL CHEM, V59, P495, DOI 10.1007/s13765-016-0185-4
NR 71
TC 3
Z9 4
U1 3
U2 47
PU SPRINGER
PI NEW YORK
PA 233 SPRING ST, NEW YORK, NY 10013 USA
SN 1438-2377
EI 1438-2385
J9 EUR FOOD RES TECHNOL
JI Eur. Food Res. Technol.
PD DEC
PY 2017
VL 243
IS 12
BP 2083
EP 2094
DI 10.1007/s00217-017-2908-0
PG 12
WC Food Science & Technology
SC Food Science & Technology
GA FL3WF
UT WOS:000414155800002
DA 2019-07-15
ER

PT J
AU Peters, B
   Mientus, M
   Kostner, D
   Daniel, R
   Liebl, W
   Ehrenreich, A
AF Peters, Bjoern
   Mientus, Markus
   Kostner, David
   Daniel, Rolf
   Liebl, Wolfgang
   Ehrenreich, Armin
TI Expression of membrane-bound dehydrogenases from a mother of vinegar
   metagenome in Gluconobacter oxydans
SO APPLIED MICROBIOLOGY AND BIOTECHNOLOGY
LA English
DT Article
DE Metagenome; Membrane-bound dehydrogenases; Gluconobacter oxydans; Acetic
   acid bacteria
ID ACETIC-ACID BACTERIA; QUINOPROTEIN GLUCOSE-DEHYDROGENASE;
   BIOTECHNOLOGICAL APPLICATIONS; SP-NOV; DIVERSITY; SEQUENCE; STRAINS;
   CLONING; GENE
AB Acetic acid bacteria are well-known for their membrane-bound dehydrogenases rapidly oxidizing a variety of substrates in the periplasm. Since many acetic acid bacteria have not been successfully cultured in the laboratory yet, studying membrane-bound dehydrogenases directly from a metagenome of vinegar microbiota seems to be a promising way to identify novel variants of these enzymes. To this end, DNA from a mother of vinegar was isolated, sequenced, and screened for membrane-bound dehydrogenases using an in silico approach. Six metagenomic dehydrogenases were successfully expressed using an expression vector with native promoters in the acetic acid bacterium strain Gluconobacter oxydans BP.9, which is devoid of its major native membrane-bound dehydrogenases. Determining the substrates converted by these enzymes, using a whole-cell DCPIP assay, revealed one glucose dehydrogenase with an enlarged substrate spectrum additionally oxidizing aldoheptoses, D-ribose and aldotetroses, one polyol dehydrogenase with an extreme diminished spectrum but distinguishing cis and trans-1,2-cyclohexandiol and a completely new secondary alcohol dehydrogenase, which oxidizes secondary alcohols with a hydroxyl group at position 2, as long as no primary hydroxyl group is present. Three further dehydrogenases were found with substrate spectra similar to known dehydrogenases of G. oxydans 621H.
C1 [Peters, Bjoern; Mientus, Markus; Kostner, David; Liebl, Wolfgang; Ehrenreich, Armin] Tech Univ Munich, Lehrstuhl Mikrobiol, Emil Ramann Str 4, D-85354 Freising Weihenstephan, Germany.
   [Daniel, Rolf] Georg August Univ Gottingen, Inst Mikrobiol & Genet Genom & Angew Mikrobiol, Grisebachstr 8, D-37077 Gottingen, Germany.
RP Ehrenreich, A (reprint author), Tech Univ Munich, Lehrstuhl Mikrobiol, Emil Ramann Str 4, D-85354 Freising Weihenstephan, Germany.
EM aehrenr@tum.de
OI Daniel, Rolf/0000-0002-8646-7925; Ehrenreich, Armin/0000-0001-9580-3620
FU Bundesministerium fur Bildung und Forschung (BMBF) of the
   GenoMik-Transfer initiative [FKZ: 0315632C]
FX This study was funded by the Bundesministerium fur Bildung und Forschung
   (BMBF) as part of the GenoMik-Transfer initiative (FKZ: 0315632C).
CR ALTSCHUL SF, 1990, J MOL BIOL, V215, P403, DOI 10.1006/jmbi.1990.9999
   Chavez-Pacheco JL, 2010, ARCH MICROBIOL, V192, P703, DOI 10.1007/s00203-010-0598-0
   CLETONJANSEN AM, 1991, MOL GEN GENET, V229, P206, DOI 10.1007/BF00272157
   Curtis TP, 2002, P NATL ACAD SCI USA, V99, P10494, DOI 10.1073/pnas.142680199
   Deppenmeier U, 2002, APPL MICROBIOL BIOT, V60, P233, DOI 10.1007/s00253-002-1114-5
   ENTANI E, 1985, J GEN APPL MICROBIOL, V31, P475, DOI 10.2323/jgam.31.475
   Finn RD, 2010, NUCLEIC ACIDS RES, V38, pD211, DOI 10.1093/nar/gkp985
   Gullo M, 2006, INT J FOOD MICROBIOL, V106, P209, DOI 10.1016/j.ijfoodmicro.2005.06.024
   Gupta A, 2001, J MOL MICROB BIOTECH, V3, P445
   Huson DH, 2011, GENOME RES, V21, P1552, DOI 10.1101/gr.120618.111
   Ilabaca C, 2008, INT J FOOD MICROBIOL, V126, P245, DOI 10.1016/j.ijfoodmicro.2008.05.001
   Larkin MA, 2007, BIOINFORMATICS, V23, P2947, DOI 10.1093/bioinformatics/btm404
   Ludwig W, 2011, METHOD MICROBIOL, V38, P349, DOI 10.1016/B978-0-12-387730-7.00016-4
   Mamlouk D, 2011, FOOD MICROBIOL, V28, P1374, DOI 10.1016/j.fm.2011.06.009
   Matsutani M, 2012, MICROBIOL-SGM, V158, P229, DOI 10.1099/mic.0.052134-0
   Meyer M, 2013, APPL MICROBIOL BIOT, V97, P3457, DOI 10.1007/s00253-012-4265-z
   Mientus M, 2017, APPL MICROBIOL BIOT, V101, P3189, DOI 10.1007/s00253-016-8069-4
   Peters B, 2013, APPL MICROBIOL BIOTE
   Peters B, 2013, APPL MICROBIOL BIOT, V97, P2521, DOI 10.1007/s00253-012-4354-z
   Prust C, 2005, NAT BIOTECHNOL, V23, P195, DOI 10.1038/nbt1062
   Rutherford K, 2000, BIOINFORMATICS, V16, P944, DOI 10.1093/bioinformatics/16.10.944
   Saito Y, 1997, APPL ENVIRON MICROB, V63, P454
   Sambrook J., 1989, MOL CLONING LAB MANU
   Sara-Paez M, 2015, PROTEIN J, V34, P48, DOI 10.1007/s10930-014-9596-4
   SHINJOH M, 1995, APPL ENVIRON MICROB, V61, P413
   SIEVERS M, 1992, SYST APPL MICROBIOL, V15, P386, DOI 10.1078/072320202320771453
   Tillett D, 1999, NUCLEIC ACIDS RES, V27, DOI 10.1093/nar/27.19.e26
   Trcek J, 2016, INT J FOOD MICROBIOL, V223, P57, DOI 10.1016/j.ijfoodmicro.2016.02.007
   Vegas C, 2010, INT J FOOD MICROBIOL, V138, P130, DOI 10.1016/j.ijfoodmicro.2010.01.006
   Wu JJ, 2010, CURR MICROBIOL, V60, P280, DOI 10.1007/s00284-009-9538-0
   Yu NY, 2010, BIOINFORMATICS, V26, P1608, DOI 10.1093/bioinformatics/btq249
NR 31
TC 3
Z9 3
U1 19
U2 42
PU SPRINGER
PI NEW YORK
PA 233 SPRING ST, NEW YORK, NY 10013 USA
SN 0175-7598
EI 1432-0614
J9 APPL MICROBIOL BIOT
JI Appl. Microbiol. Biotechnol.
PD NOV
PY 2017
VL 101
IS 21
BP 7901
EP 7912
DI 10.1007/s00253-017-8479-y
PG 12
WC Biotechnology & Applied Microbiology
SC Biotechnology & Applied Microbiology
GA FJ5SY
UT WOS:000412814200011
PM 28916850
DA 2019-07-15
ER

PT J
AU Graziosi, R
   Bertelli, D
   Marchetti, L
   Papotti, G
   Rossi, MC
   Plessi, M
AF Graziosi, Riccardo
   Bertelli, Davide
   Marchetti, Lucia
   Papotti, Giulia
   Rossi, Maria Cecilia
   Plessi, Maria
TI Novel 2D-NMR Approach for the Classification of Balsamic Vinegars of
   Modena
SO JOURNAL OF AGRICULTURAL AND FOOD CHEMISTRY
LA English
DT Article
DE NMR; two-dimensional NMR; traditional balsamic vinegar of Modena;
   chemometrics
ID NUCLEAR-MAGNETIC-RESONANCE; VOLATILE COMPOUNDS; NMR RELAXATION; GC-MS;
   SPECTROSCOPY; QUALITY; MATURATION; ACIDS
AB The aim of this work is to evaluate the possibility of using 2D-NMR for the construction of classification models for balsamic vinegars of Modena. The goal was to obtain an indirect indicator of authenticity and a quality control tool. The spectral data were analyzed by chemometric methods, aiming to discriminate the samples in relation to their origin. Application of general discriminant analysis (GDA) revealed a good discrimination; the two obtained models explained 83.9% and 97.3% of the total variance with a predictive capacity of 98.6% and 98.4%, respectively. The signals of 5-HMF, beta-glucose, 2,3-butanediol, 6-acetyl glucose, and different aliphatic signals of sugars were the most significant variables. These results are very promising for giving an important contribution in quality control and characterization of such very valuable foods.
C1 [Graziosi, Riccardo; Bertelli, Davide; Marchetti, Lucia; Papotti, Giulia; Plessi, Maria] Univ Modena & Reggio Emilia, Dipartimento Sci Vita, Via Campi 103, I-41125 Modena, Italy.
   [Rossi, Maria Cecilia] Univ Modena & Reggio Emilia, Ctr Interdipartimentale Grandi Strumenti, Via Campi 213-A, I-41125 Modena, Italy.
RP Bertelli, D (reprint author), Univ Modena & Reggio Emilia, Dipartimento Sci Vita, Via Campi 103, I-41125 Modena, Italy.
EM davide.bertelli@unimore.it
OI Bertelli, Davide/0000-0002-6227-7369; Marchetti,
   Lucia/0000-0003-1493-1108
CR Bertelli D, 2015, FOOD ANAL METHOD, V8, P371, DOI 10.1007/s12161-014-9902-y
   Bertelli D, 2012, PHYTOCHEM ANALYSIS, V23, P260, DOI 10.1002/pca.1352
   Bertelli D, 2010, J AGR FOOD CHEM, V58, P8495, DOI 10.1021/jf101460t
   Chinnici F, 2009, J AGR FOOD CHEM, V57, P4784, DOI 10.1021/jf804005w
   Cirlini M, 2011, FOOD CHEM, V124, P1678, DOI 10.1016/j.foodchem.2010.07.065
   Cirlini M, 2009, FOOD CHEM, V112, P51, DOI 10.1016/j.foodchem.2008.05.037
   Cocchi M, 2006, FOOD QUAL PREFER, V17, P419, DOI 10.1016/j.foodqual.2005.05.004
   Consonni R, 2008, ANAL CHIM ACTA, V611, P31, DOI 10.1016/j.aca.2008.01.065
   Consonni R, 2007, TALANTA, V73, P332, DOI 10.1016/j.talanta.2007.03.045
   Consonni R, 2008, TALANTA, V75, P765, DOI 10.1016/j.talanta.2007.12.005
   Del Signore A, 2001, J FOOD ENG, V50, P77, DOI 10.1016/S0260-8774(00)00195-3
   Guerrero ED, 2008, J SEP SCI, V31, P3030, DOI 10.1002/jssc.200800307
   Henrion R., 1994, MULTIVARIATE DATENAN, P71
   Lachenmeier DW, 2005, EUR FOOD RES TECHNOL, V220, P215, DOI 10.1007/s00217-004-1070-7
   Laghi L, 2005, MAGN RESON IMAGING, V23, P501, DOI 10.1016/j.mri.2004.12.003
   Lopez-Rituerto E, 2012, J AGR FOOD CHEM, V60, P3452, DOI 10.1021/jf204361d
   Maes P, 2012, J AGR FOOD CHEM, V60, P2778, DOI 10.1021/jf204777m
   Masino F, 2008, FOOD CHEM, V106, P90, DOI 10.1016/j.foodchem.2007.05.069
   McLachlan G. J., 1992, DISCRIMINANT ANAL ST
   Montevecchi G, 2010, FOOD CHEM, V121, P69, DOI 10.1016/j.foodchem.2009.12.005
   Papotti G, 2015, LWT-FOOD SCI TECHNOL, V60, P1017, DOI 10.1016/j.lwt.2014.10.042
   Plessi M, 2006, J FOOD COMPOS ANAL, V19, P49, DOI 10.1016/J.JFCA.2004.10.008
   Theobald A, 1998, J AGR FOOD CHEM, V46, P1850, DOI 10.1021/jf970912t
   Versari A, 2011, FOOD CHEM, V125, P1345, DOI 10.1016/j.foodchem.2010.10.003
   Verzelloni E, 2007, FOOD CHEM, V105, P564, DOI 10.1016/j.foodchem.2007.04.014
NR 25
TC 1
Z9 1
U1 2
U2 23
PU AMER CHEMICAL SOC
PI WASHINGTON
PA 1155 16TH ST, NW, WASHINGTON, DC 20036 USA
SN 0021-8561
EI 1520-5118
J9 J AGR FOOD CHEM
JI J. Agric. Food Chem.
PD JUL 5
PY 2017
VL 65
IS 26
BP 5421
EP 5426
DI 10.1021/acs.jafc.7b01927
PG 6
WC Agriculture, Multidisciplinary; Chemistry, Applied; Food Science &
   Technology
SC Agriculture; Chemistry; Food Science & Technology
GA FA0WZ
UT WOS:000405158700023
PM 28598609
DA 2019-07-15
ER

PT J
AU Zhao, Y
   Feng, LM
   Liu, LJ
   Zhang, X
   Zhao, RZ
AF Zhao, Ya
   Feng, Li-Min
   Liu, Li-Juan
   Zhang, Xian
   Zhao, Rui-Zhi
TI Clerosterol from vinegar-baked radix bupleuri modifies drug transport
SO ONCOTARGET
LA English
DT Article
DE clerosterol; transporter; Pgp; Mrp; Oct
ID CELLS IN-VITRO; CHEMOTHERAPEUTIC-AGENTS; MULTIDRUG-RESISTANCE; ABC
   TRANSPORTERS; CISPLATIN; OCT2; ATP
AB Vinegar-baked Radix Bupleuri (VBRB) is reportedly used to treat liver cancer when combined with traditional chemotherapy and data show that this combination may modify drug transport. We isolated clerosterol from VBRB and studied its effect on drug transporters in normal or transporter-overexpressing cells. Transporter activity was assayed using cellular substrate concentration and transporter expression with Western blot and RT-qPCR. Clerosterol decreased cisplatin uptake in BRL cells mainly through increasing Mrp2 gene expression. Clerosterol also decreased the uptake of colchicine in HEK 293 cells by increasing both Pgp and Mrp1 activity; in detail, it could increase Pgp protein but had marginal effects on Mrp1 protein and gene expression. Further study showed clerosterol increased OCT2 activity in HEK293-Pgp cells by increasing OCT2 protein and mRNA. Clerosterol could suppress Pgp overexpression but not by regulating protein and gene expression. And clerosterol had marginal effects on Mrp2 and Mrp1 activity in Mrp2- and Mrp1-overexpressing HEK293 cells. Thus, Clerosterol may be an active constituent of VBRB and may work against cancer multidrug resistance by inhibiting Pgp activity.
C1 [Zhao, Ya; Feng, Li-Min; Liu, Li-Juan; Zhang, Xian; Zhao, Rui-Zhi] Guangzhou Univ Chinese Med, Affiliated Hosp 2, Dept Chinese Med, Property Team, Guangzhou, Guangdong, Peoples R China.
   [Zhao, Ya] Guangzhou Univ Chinese Med, Postdoctoral Res Stn, Guangzhou, Guangdong, Peoples R China.
RP Zhao, RZ (reprint author), Guangzhou Univ Chinese Med, Affiliated Hosp 2, Dept Chinese Med, Property Team, Guangzhou, Guangdong, Peoples R China.
EM 13610241754@163.com
FU National Natural Science Foundation of China [30672668, 81073063,
   81573612]; Natural Science Foundation of Guangdong Province of China
   [2015A030313357]; China Postdoctoral Science Foundation [2016M592477]
FX This work was generously supported by the National Natural Science
   Foundation of China (Grant No. 30672668, 81073063, and 81573612), the
   Natural Science Foundation of Guangdong Province of China (Grant No.
   2015A030313357), and Financial Grant from the China Postdoctoral Science
   Foundation (Grant No. 2016M592477).
CR Bachran C, 2008, MINI-REV MED CHEM, V8, P575, DOI 10.2174/138955708784534445
   Chen Z, 2016, MOL CANCER THER, V15, P1845, DOI 10.1158/1535-7163.MCT-15-0939
   Ciarimboli G, 2014, ANTICANCER RES, V34, P547
   Ciarimboli G, 2010, AM J PATHOL, V176, P1169, DOI 10.2353/ajpath.2010.090610
   DeGorter MK, 2012, ANNU REV PHARMACOL, V52, P249, DOI 10.1146/annurev-pharmtox-010611-134529
   Dlugosz A, 2016, CURR PHARM DESIGN, V22, P4705, DOI 10.2174/1381612822666160302103646
   Dury L, 2017, BIOCHEM PHARMACOL, V124, P10, DOI 10.1016/j.bcp.2016.10.013
   Filipski KK, 2009, CLIN PHARMACOL THER, V86, P396, DOI 10.1038/clpt.2009.139
   Gai XD, 2005, CHEM J CHINESE U, V26, P1446
   Kulik LM, 2015, CLIN LIVER DIS, V19, P23, DOI 10.1016/j.cld.2014.09.002
   Kwon HC, 2003, ARCH PHARM RES, V26, P275, DOI 10.1007/BF02976955
   Liu YK, 2007, CHINESE J EXPT TRADI, V13, P58
   Lu XL, 2012, MOL MED REP, V5, P637, DOI 10.3892/mmr.2011.702
   Renes J, 1999, BRIT J PHARMACOL, V126, P681, DOI 10.1038/sj.bjp.0702360
   Schinkel AH, 2003, ADV DRUG DELIVER REV, V55, P3, DOI 10.1016/S0169-409X(02)00169-2
   Sprowl JA, 2014, CLIN CANCER RES, V20, P4026, DOI 10.1158/1078-0432.CCR-14-0319
   Szakacs G, 2008, DRUG DISCOV TODAY, V13, P379, DOI 10.1016/j.drudis.2007.12.010
   Wan YH, 2013, CHINESE MED MODERN D, V11, P70
   Wang SL, 2011, J PRACTICAL CHINESE, V25, P38
   Wong Vincent Kam Wai, 2013, Evid Based Complement Alternat Med, V2013, P745295, DOI 10.1155/2013/745295
   Wu T, 2017, BIOCHEM PHARMACOL, V124, P29, DOI 10.1016/j.bcp.2016.10.015
   Zhang TS, 2011, JIANGXI ZHONG YI YAO, V43, P39
   Zhang YK, 2015, AAPS J, V17, P802, DOI 10.1208/s12248-015-9757-1
   Zhao RZ, 2014, BMC COMPLEM ALTERN M, V14, DOI 10.1186/1472-6882-14-357
NR 24
TC 4
Z9 4
U1 0
U2 9
PU IMPACT JOURNALS LLC
PI ORCHARD PARK
PA 6666 E QUAKER ST, STE 1, ORCHARD PARK, NY 14127 USA
EI 1949-2553
J9 ONCOTARGET
JI Oncotarget
PD MAR 28
PY 2017
VL 8
IS 13
BP 21351
EP 21361
DI 10.18632/oncotarget.15212
PG 11
WC Oncology; Cell Biology
SC Oncology; Cell Biology
GA EP8RL
UT WOS:000397642400070
PM 28423482
OA Green Published, Other Gold
DA 2019-07-15
ER

PT J
AU Huang, RT
   Huang, Q
   Wu, GL
   Chen, CG
   Li, ZJ
AF Huang, Run-ting
   Huang, Qing
   Wu, Gen-liang
   Chen, Chun-guang
   Li, Zong-jun
TI Evaluation of the antioxidant property and effects in Caenorhabditis
   elegans of Xiangxi flavor vinegar, a Hunan local traditional vinegar
SO JOURNAL OF ZHEJIANG UNIVERSITY-SCIENCE B
LA English
DT Article
DE Vinegar; Antioxidant; Free radical scavenging property; Caenorhabditis
   elegans; Antioxidant enzyme; Reactive oxygen species (ROS); Apoptosis
ID IN-VIVO; POLYPHENOLS; OXIDATION; ACID
AB Xiangxi flavor vinegar (XV) is one of Hunan Province's traditional fermented vinegars. It is produced from herb, rice, and spring water with spontaneous liquid-state fermentation techniques. In this study, we investigated the antioxidant property of XV by analyzing its antioxidant compounds, its free radical scavenging property in vitro and in vivo, and its effects on antioxidant enzyme activity and apoptosis in Caenorhabditis elegans. The results showed that XV is rich in antioxidants. In particular, ligustrazine reached 6.431 mu g/ml. The in vitro 2,2-diphenyl-1-picrylhydrazyl free radical (DPPHaEuro cent), hydroxyl radical ((OH)-O-aEuro cent), and superoxide anion radical (O (2) (aEuro cent-) ) scavenging rates of XV were 95.85%, 97.22%, and 63.33%, respectively. The reactive oxygen species (ROS) content in XV-treated C. elegans decreased significantly (P < 0.01) compared to the control group. Glutathione peroxidase (GSH-Px), superoxide dismutase (SOD), and catalase (CAT) activities were remarkably increased (P < 0.01) in C. elegans after XV treatment. In addition, XV could upregulate CED-9 protein expression and downregulate CED-3 protein expression in C. elegans. These results prove that XV is rich in antioxidants and scavenges radicals in vitro efficiently. XV inhibits apoptosis in C. elegans probably by scavenging ROS and increasing the activities of its antioxidant enzymes.
C1 [Huang, Run-ting; Huang, Qing; Wu, Gen-liang; Chen, Chun-guang; Li, Zong-jun] Hunan Agr Univ, Coll Food Sci & Technol, Changsha 410128, Hunan, Peoples R China.
RP Li, ZJ (reprint author), Hunan Agr Univ, Coll Food Sci & Technol, Changsha 410128, Hunan, Peoples R China.
EM tammywong@yeah.net; hnlizongjun@163.com
FU College of Food Science and Technology, Hunan Agricultural University,
   China
FX Project supported by the College of Food Science and Technology, Hunan
   Agricultural University, China
CR Back P, 2012, OXID MED CELL LONGEV, DOI 10.1155/2012/608478
   Bertelli D, 2015, FOOD ANAL METHOD, V8, P371, DOI 10.1007/s12161-014-9902-y
   Bounihi A, 2014, FUND CLIN PHARMACOL, V28, P87
   Budak NH, 2014, J FOOD SCI, V79, pR757, DOI 10.1111/1750-3841.12434
   Cerezo AB, 2008, FOOD CHEM, V109, P606, DOI 10.1016/j.foodchem.2008.01.013
   Chen JF, 2013, MATH PROBL ENG, V2013, P11
   Chou CH, 2015, FOOD CHEM, V168, P63, DOI 10.1016/j.foodchem.2014.07.035
   Chu GM, 2013, ANIM SCI J, V84, P113, DOI 10.1111/j.1740-0929.2012.01045.x
   Conner H. A., 1976, Advances in Applied Microbiology, V20, P81, DOI 10.1016/S0065-2164(08)70110-2
   Dawidowicz AL, 2012, FOOD CHEM, V131, P1037, DOI 10.1016/j.foodchem.2011.09.067
   Feng F. X., 2010, THESIS
   Gao Y., 2007, FOOD SCI, V10, P80
   Huang DCS, 2000, CELL, V103, P839, DOI 10.1016/S0092-8674(00)00187-2
   Kong J., 2011, J MOD MED HLTH, V27, P481
   Lant B., 2014, COLD SPRING HARB PRO, V5, P447
   Li HL, 2015, J ZHEJIANG UNIV-SC B, V16, P1019, DOI 10.1631/jzus.B1500160
   Mishra K, 2012, FOOD CHEM, V130, P1036, DOI 10.1016/j.foodchem.2011.07.127
   Pan Y., 2015, FOOD RES DEV, V36, P42
   Pinan-Lucarre B, 2012, PLOS BIOL, V10, DOI 10.1371/journal.pbio.1001331
   Sakanaka S, 2008, FOOD CHEM, V107, P739, DOI 10.1016/j.foodchem.2007.08.080
   SIES H, 2000, OXIDATIVE STRESS VAS, P1
   Smith Julie Vining, 2003, Journal of Alzheimer's Disease, V5, P287
   Strange K, 2006, METHODS MOL BIOL
   Wang H, 2014, BMC CANCER, V14, DOI 10.1186/1471-2407-14-37
   Wang HN, 2014, METHODS, V68, P508, DOI 10.1016/j.ymeth.2014.05.012
   Wu JJ, 2012, FOOD MICROBIOL, V30, P289, DOI 10.1016/j.fm.2011.08.010
   Yang QM, 2010, FOOD CHEM, V118, P84, DOI 10.1016/j.foodchem.2009.04.094
   Yoon J, 2001, WATER SCI TECHNOL, V44, P15
   Yu J., 2013, GRAIN SCI TECHNOL EC, V38, P58
   Zhang F, 2013, APOPTOSIS, V18, P135, DOI 10.1007/s10495-012-0791-5
   Zhang Z.H., 2004, CHIN J CLIN REHAB, V8, P7742
NR 31
TC 1
Z9 1
U1 2
U2 17
PU ZHEJIANG UNIV
PI HANGZHOU
PA EDITORIAL BOARD, 20 YUGU RD, HANGZHOU, 310027, PEOPLES R CHINA
SN 1673-1581
EI 1862-1783
J9 J ZHEJIANG UNIV-SC B
JI J. Zhejiang Univ.-SCI. B
PD APR
PY 2017
VL 18
IS 4
BP 324
EP 333
DI 10.1631/jzus.B1600088
PG 10
WC Biochemistry & Molecular Biology; Biotechnology & Applied Microbiology;
   Medicine, Research & Experimental
SC Biochemistry & Molecular Biology; Biotechnology & Applied Microbiology;
   Research & Experimental Medicine
GA ES3UC
UT WOS:000399453800005
PM 28378570
OA Green Published
DA 2019-07-15
ER
