# Supplementary material for: Knowledge Domain and Emerging Trends in Vinegar Research: A Bibliometric Review of the Literature from WoSCC
Source: Foods. 2020 Feb 10;9(2):166. doi: 10.3390/foods9020166 (PMC7074530; doi:10.3390/foods9020166)
Supplement: Supplementary file 1 [file foods-09-00166-s001.zip › Supplementary files/Supplementary Material/WoSCC dataset for CiteSpace/data/download2017_6x5unique.txt]

PT J
AU Jamaludin, MA
   Amin, A
   Fadzlillah, NA
   Kartika, B
   Othman, R
   Sani, S
   Ramli, A
AF Jamaludin, M. A.
   Amin, A.
   Fadzlillah, N. A.
   Kartika, B.
   Othman, R.
   Sani, S.
   Ramli, A.
TI Study on physiochemical properties and the halalness of commercially
   marketed vinegar in Malaysia
SO INTERNATIONAL FOOD RESEARCH JOURNAL
LA English
DT Article
DE Vinegar; Physiochemical; Ethanol; Acetic acid; Total solubility; pH
ID TRADITIONAL BALSAMIC VINEGAR; ALCOHOL
AB Vinegar is very popular as traditional ingredient for cooking, pickling, and preservation. It is made from sugar or starch by an alcoholic and acetous fermentation and produces ethanol as a by-product. Alcohol is prohibited to be consumed for Muslim or used as ingredient if it is exceeding the allowable limit as stated by Islamic Council in Malaysia. According to Fatwa Committee National Council of Islamic Religious Affairs Malaysia, natural occurrences of ethanol in food products are acceptable if the ethanol contents are less than 1% in beverages and 0.5% for flavoring or coloring substances for the purpose of stabilization. On the other hand, for specific vinegar product, as stated by Malaysian Food Act and Regulation, acetic acid content must be at least 4%. According to FAO/WHO, a product is to be labelled as vinegar if the acetic acid content is 6% and with a maximum residual alcohol content of 0.5% v/v for wine vinegar and 1% v/v for other vinegars. This study investigated the physiochemical properties of the vinegar from different sources of raw materials. Total solubility (TA) by using Brix method, pH, and alcohol and acetic acid content by GC-TOF/MS of 12 commercial vinegars from Malaysia and abroad were studied. The result shown that for pH value of commercial vinegar are ranged from 2.51-3.14 degrees Brix from 2.10-40.73 degrees Brix, acetic acid is ranged from 0.0253-0.1276% and ethanol content from 0-0.5911%. Thus, this study will come out with the clear observation on ethanol content in fermented product which is vinegar in order to categories the halalness of the product that available in Malaysia market especially the ones that are produced internationally. Lastly, as shown by the profiling study, vinegar that are imported internationally may contain some amount of alcohol in contrast with the one that locally produced in Malaysia and has Halal certification. (C) All Rights Reserved
C1 [Jamaludin, M. A.; Amin, A.; Fadzlillah, N. A.; Kartika, B.; Othman, R.; Sani, S.] IIUM, Int Inst Halal Res & Training INHART, Kulliyyah Informat & Technol KICT, Level 3,Jalan Gombak, Kuala Lumpur 50728, Malaysia.
   [Ramli, A.] Univ Malaya, Acad Islamic Studies, Dept Fiqh & Jurisprudence, Kuala Lumpur 50603, Selangor, Malaysia.
RP Jamaludin, MA (reprint author), IIUM, Int Inst Halal Res & Training INHART, Kulliyyah Informat & Technol KICT, Level 3,Jalan Gombak, Kuala Lumpur 50728, Malaysia.
EM mohdaizat@iium.edu.my
RI OTHMAN, RASHIDI/I-6520-2013
FU IIUM Research Initiative Grant (RIGS) project [RIG15-012-0012]
FX This work was supported by IIUM Research Initiative Grant (RIGS) project
   ID: RIG15-012-0012.
CR Adam M., 2004, PAKISTAN J NUTR, V3, P353, DOI [10.3923/pjn.2004.353.356, DOI 10.3923/PJN.2004.353.356]
   Aurand L.W., 1987, FOOD COMPOSITION ANA, P20
   Budak NH, 2014, J FOOD SCI, V79, pR757, DOI 10.1111/1750-3841.12434
   Chen GL, 2015, SUGAR TECH, V17, P89, DOI 10.1007/s12355-014-0352-z
   Crisco Company, 2005, 1 STRAWB LAN ORRV, P44667
   E-fatwa, 2011, ALKOHOL DALAM MAKANA
   FAO, 2000, PLAN CONT ERR PEST P, P1
   Hagmann P, 2008, PLOS BIOL, V6, P1479, DOI 10.1371/journal.pbio.0060159
   Hufnagel L, 2004, P NATL ACAD SCI USA, V101, P15124, DOI 10.1073/pnas.0308344101
   Jamaludin MA, 2016, INT FOOD RES J, V23, P2737
   Jang YK, 2015, J MICROBIOL BIOTECHN, V25, P217, DOI 10.4014/jmb.1408.08021
   Jo Y, 2015, FOOD SCI BIOTECHNOL, V24, P445, DOI 10.1007/s10068-015-0059-2
   Lingham T., 2013, J FOOD PROCESSING TE, V1, P1, DOI [10.4172/2157-7110.S11-001, DOI 10.4172/2157-7110.S11-001]
   Liu YD, 2007, J FOOD ENG, V80, P986, DOI 10.1016/j.jfoodeng.2006.06.035
   Masino F, 2008, FOOD CHEM, V106, P90, DOI 10.1016/j.foodchem.2007.05.069
   Ophardt C.E., 2003, ACIDS AND BASES
   Ould D., 2001, PRODUCTION VALORIZAT, V87, P87
   Petsiou E, 2015, DIABETOLOGIA, V58, pS254
   Sadler GD, 2010, FOOD ANALYSIS, FOURTH EDITION, P219, DOI 10.1007/978-1-4419-1478-1_13
   Solieri L, 2008, INT J FOOD MICROBIOL, V125, P36, DOI 10.1016/j.ijfoodmicro.2007.06.022
   Underhill J.E., 1989, PH WITHOUT PAIN
   Wong G.Z., 2013, PRODUCTION NATURAL V, P1
NR 22
TC 0
Z9 0
U1 0
U2 0
PU UNIV PUTRA MALAYSIA PRESS
PI SELANGOR
PA SERDANG, SELANGOR, 00000, MALAYSIA
SN 1985-4668
EI 2231-7546
J9 INT FOOD RES J
JI Int. Food Res. J.
PD DEC
PY 2017
VL 24
SU S
BP S428
EP S435
PG 8
WC Food Science & Technology
SC Food Science & Technology
GA GG0UX
UT WOS:000432396300025
DA 2019-07-15
ER

PT J
AU Chen, Y
   Huang, Y
   Bai, Y
   Fu, CX
   Zhou, MZ
   Gao, B
   Wang, C
   Li, DS
   Hu, Y
   Xu, N
AF Chen, Yang
   Huang, Yao
   Bai, Ye
   Fu, Caixia
   Zhou, Mengzhou
   Gao, Bing
   Wang, Chao
   Li, Dongsheng
   Hu, Yong
   Xu, Ning
TI Effects of mixed cultures of Saccharomyces cerevisiae and Lactobacillus
   plantarum in alcoholic fermentation on the physicochemical and sensory
   properties of citrus vinegar
SO LWT-FOOD SCIENCE AND TECHNOLOGY
LA English
DT Article
DE Lactobacillus plantarum; Saccharomyces cerevisiae; Mixed cultures;
   Citrus vinegar; Sensory attributes
ID LACTIC-ACID BACTERIA; SOLID-PHASE MICROEXTRACTION; VOLATILE COMPOUNDS;
   MULTIVARIATE-ANALYSIS; ANTIOXIDANT ACTIVITY; AROMATIC-COMPOUNDS;
   MASS-SPECTROMETRY; ORGANIC-ACIDS; WINE VINEGAR; SPME/GC-MS
AB Alcoholic fermentation is an essential step in producing high-quality vinegar and typically involves the use of pure yeast to initiate fermentation. In this study, two kinds of citrus vinegars were prepared with a pure culture of Saccharomyces cerevisiae and mixed cultures of Saccharomyces cerevisiae and Lactobacillus plantarum, respectively. During the alcoholic-fermentation stage, the contents of formic, lactic, and total organic acids were higher in the mixed cultures than in the pure culture. Mixed cultures citrus vinegar (MCCV) showed higher antioxidant activity than pure culture citrus vinegar (PCCV). The contents of sweet and umami free amino acids in MCCV were higher than those in PCCV. Meanwhile, flavor groups such as esters, alcohols, and aldehydes in MCCV also significantly improved. According to sensory analysis, MCCV showed higher intensity for sweet and umami attributes, as well as flowery and fruity attributes. Thus, mixed cultures of Saccharomyces cerevisiae and Lactobacillus plantarum in alcoholic fermentation can effectively improve the flavor and quality of citrus vinegar, thereby indicating additional economic benefits of fermentation. (C) 2017 Elsevier Ltd. All rights reserved.
C1 [Chen, Yang; Huang, Yao; Bai, Ye; Zhou, Mengzhou; Gao, Bing; Wang, Chao; Li, Dongsheng; Hu, Yong; Xu, Ning] Hubei Univ Technol, Hubei Key Lab Ind Microbiol, Hubei Collaborat Innovat Ctr Ind Fermentat, Key Lab Fermentat Engn,Minist Educ, Wuhan 430068, Hubei, Peoples R China.
   [Fu, Caixia] Hubei Tulaohan Flavouring & Food Co Ltd, Res & Dev Ctr, Yichang 443000, Peoples R China.
RP Hu, Y (reprint author), Hubei Univ Technol, Hubei Key Lab Ind Microbiol, Hubei Collaborat Innovat Ctr Ind Fermentat, Key Lab Fermentat Engn,Minist Educ, Wuhan 430068, Hubei, Peoples R China.; Xu, N (reprint author), 28 Nanli Rd, Wuhan 430068, Hubei, Peoples R China.
EM ningxu_hbut@yahoo.com
OI xu, ning/0000-0003-1751-9610
FU Natural Science Foundation of Hubei Province [2015CFB679, 2015CFB678]
FX This work was supported by Natural Science Foundation of Hubei Province
   (2015CFB679, 2015CFB678).
CR Acefia L, 2011, J AGR FOOD CHEM, V59, P4062, DOI DOI 10.1021/JF104763U
   Alonso AM, 2004, FOOD RES INT, V37, P715, DOI 10.1016/j.foodres.2004.03.007
   Callejon RM, 2008, J AGR FOOD CHEM, V56, P6631, DOI 10.1021/jf703636e
   Capone S, 2013, FOOD CHEM, V141, P2906, DOI 10.1016/j.foodchem.2013.05.105
   Cardenosa V, 2015, J PLANT PHYSIOL, V174, P124, DOI 10.1016/j.jplph.2014.10.013
   Chang RC, 2005, J FOOD DRUG ANAL, V13, P348
   Ciani M, 1998, J SCI FOOD AGR, V78, P290, DOI 10.1002/(SICI)1097-0010(199810)78:2<290::AID-JSFA120>3.0.CO;2-A
   Couto JA, 2006, AM J ENOL VITICULT, V57, P166
   Dai M. H., 2003, JIANGSU CONDIMENT SU, V2, P5
   Davidson RH, 2000, J DAIRY SCI, V83, P666, DOI 10.3168/jds.S0022-0302(00)74927-7
   Fanali C, 2011, J SEP SCI, V34, P150, DOI 10.1002/jssc.201000665
   Feng YZ, 2015, FOOD CHEM, V167, P220, DOI 10.1016/j.foodchem.2014.06.057
   Gao XL, 2010, AFR J BIOTECHNOL, V9, P6740
   Harrison D. E. F., 1978, Advances in Applied Microbiology, V24, P129, DOI 10.1016/S0065-2164(08)70638-5
   HATANO T, 1989, CHEM PHARM BULL, V37, P2016
   Heimler D, 2005, J AGR FOOD CHEM, V53, P3053, DOI 10.1021/jf049001r
   Huang M-T, 1992, PHENOLIC COMPOUNDS F
   Iraqi R, 2005, J AGR FOOD CHEM, V53, P1179, DOI 10.1021/jf040349w
   Jo D, 2013, FOOD SCI BIOTECHNOL, V22, P1559, DOI 10.1007/s10068-013-0251-1
   Johnston Carol S, 2006, MedGenMed, V8, P61
   Jordan MJ, 2001, J AGR FOOD CHEM, V49, P5929, DOI 10.1021/jf010954o
   KATO H, 1989, ACS SYM SER, V388, P158
   Kuda T, 2016, LWT-FOOD SCI TECHNOL, V65, P62, DOI 10.1016/j.lwt.2015.07.065
   lbegbulem C. O., 2013, FOOD CHEM, V138, P1616
   Lee SW, 2012, FOOD SCI BIOTECHNOL, V21, P453, DOI 10.1007/s10068-012-0057-6
   Li GuoQuan, 2013, China Condiment, V38, P63
   Liu DR, 2004, FOOD REV INT, V20, P407, DOI 10.1081/LFRI-200033460
   Liu F, 2008, ANAL CHIM ACTA, V615, P10, DOI 10.1016/j.aca.2008.03.030
   Liu F, 2011, FOOD BIOPROCESS TECH, V4, P1331, DOI 10.1007/s11947-009-0240-9
   Loretan T., 1999, THESIS
   Mazza Stefano, 2009, P17, DOI 10.1007/978-88-470-0866-3_2
   Mejias RC, 2002, J CHROMATOGR A, V953, P7, DOI 10.1016/S0021-9673(02)00122-X
   Morales ML, 1998, J CHROMATOGR A, V822, P45, DOI 10.1016/S0021-9673(98)00572-X
   Mousavi ZE, 2013, FOOD BIOTECHNOL, V27, P1, DOI 10.1080/08905436.2012.724037
   Ou Andi Shau-mei, 2009, P223, DOI 10.1007/978-88-470-0866-3_14
   Poulose SM, 2005, J NUTR, V135, P870
   Quettier-Deleu C, 2000, J ETHNOPHARMACOL, V72, P35, DOI 10.1016/S0378-8741(00)00196-3
   Roostita R, 1996, INT J FOOD MICROBIOL, V28, P393, DOI 10.1016/0168-1605(95)00018-6
   Saiz-Abajo MJ, 2005, ANAL CHIM ACTA, V528, P63, DOI 10.1016/j.aca.2004.06.027
   Schoenberger C, 2002, MBAA, V39, P210
   Schreckinger ME, 2010, J AGR FOOD CHEM, V58, P8966, DOI 10.1021/jf100975m
   Steinhaus P, 2007, J AGR FOOD CHEM, V55, P6262, DOI 10.1021/jf0709092
   Sun HB, 2013, ENVIRON MONIT ASSESS, V185, P10473, DOI 10.1007/s10661-013-3345-6
   Sun SY, 2016, FOOD MICROBIOL, V55, P16, DOI 10.1016/j.fm.2015.11.016
   Tang Y, 2011, EUR FOOD RES TECHNOL, V233, P489, DOI 10.1007/s00217-011-1542-5
   Tesfaye W, 2002, TRENDS FOOD SCI TECH, V13, P12, DOI 10.1016/S0924-2244(02)00023-7
   Ubeda C, 2011, FOOD RES INT, V44, P259, DOI 10.1016/j.foodres.2010.10.025
   Vilanova M, 2007, EUR FOOD RES TECHNOL, V224, P431, DOI 10.1007/s00217-006-0322-0
   Wang SY, 2009, J AGR FOOD CHEM, V57, P9651, DOI 10.1021/jf9020575
   Wang Z, 2013, BIOCHEM ENG J, V79, P41, DOI 10.1016/j.bej.2013.06.019
   Wei K, 2012, INT J FOOD SCI TECH, V47, P2184, DOI 10.1111/j.1365-2621.2012.03086.x
   Xiao ZB, 2011, J FOOD SCI, V76, pC1125, DOI 10.1111/j.1750-3841.2011.02356.x
   Yu Y.-T., 2014, THESIS
   Yu YJ, 2012, J I BREWING, V118, P133, DOI 10.1002/jib.20
   Zhang JingLin, 2014, Journal of Food Safety and Quality, V5, P3124
   Zhu H, 2016, J FOOD SCI TECH MYS, V53, P171, DOI 10.1007/s13197-015-2035-5
NR 56
TC 7
Z9 7
U1 7
U2 75
PU ELSEVIER SCIENCE BV
PI AMSTERDAM
PA PO BOX 211, 1000 AE AMSTERDAM, NETHERLANDS
SN 0023-6438
EI 1096-1127
J9 LWT-FOOD SCI TECHNOL
JI LWT-Food Sci. Technol.
PD OCT
PY 2017
VL 84
BP 753
EP 763
DI 10.1016/j.lwt.2017.06.032
PG 11
WC Food Science & Technology
SC Food Science & Technology
GA FD4XE
UT WOS:000407534700096
DA 2019-07-15
ER

PT J
AU Wang, SF
   Zhang, YX
   Zhang, Q
   Peng, S
   Shen, C
   Yu, YY
   Zhang, MY
   Yang, W
   Wu, QH
   Zhang, YL
   Li, SY
   Qiao, YJ
AF Wang, Shifeng
   Zhang, Yuxin
   Zhang, Qiao
   Peng, Sha
   Shen, Chen
   Yu, Yangyang
   Zhang, Minyu
   Yang, Wei
   Wu, Qinghua
   Zhang, Yanling
   Li, Shiyou
   Qiao, Yanjiang
TI Content decline of SERCA inhibitors saikosaponin a and d attenuates
   cardiotoxicity and hepatotoxicity of vinegar-baked Radix bupleuri
SO ENVIRONMENTAL TOXICOLOGY AND PHARMACOLOGY
LA English
DT Article
DE Autophagy; Cardiotoxicity; Hepatotoxicity; Radix bupleuri; SERCA
ID RETICULUM CA2+-ATPASE; STRESS; CONSTITUENTS; GINGEROL; FAILURE; CELLS
AB Improper usage of unprocessed Radix bupleuri root (chaihu) may cause cardiotoxicity and liver injury. Baking herb with vinegar is believed to attenuate the adverse responses. However, the chemical and molecular basis involved remained unclear. To this end, we investigated the in vitro toxicity of saikosaponin a, c, d, and their hydrolysates saikosaponin b1 and b2. Results showed that SSa and SSd possessed higher affinity with sarcoplasmic/endoplasmic reticulum calcium ATPase (SERCA) by molecular docking, and exhibited stronger toxic responses on cardiomyocytes and hepatocytes than the other three saikosaponins in equivalent concentrations. Further, SSa and SSd induced LC3 puncta formation in U2OS-mCherry-EGFP-LC3 cells. Blockage of autophagy by 3-methyladenine did not abrogate the cytotoxicities induced by SSa and SSd. In parallel, none of SSc, SSb1, or SSb2 caused cell injury. Our study reveals how changes in chemical ingredients are connected to the toxicity of Chaihu during vinegar baking process and also provides a guidance for structure optimization to reduce drug induced toxicity.
C1 [Wang, Shifeng; Zhang, Yuxin; Zhang, Qiao; Peng, Sha; Shen, Chen; Yu, Yangyang; Zhang, Yanling; Qiao, Yanjiang] Beijing Univ Chinese Med, Sch Chinese Mat Med, Beijing 100102, Peoples R China.
   [Zhang, Minyu] China Acad Chinese Med Sci, Inst Chinese Mat Med, Beijing 100700, Peoples R China.
   [Yang, Wei] ACEA Biosci Inc, Hangzhou 310030, Zhejiang, Peoples R China.
   [Wu, Qinghua] HD Biosci Co Ltd, Shanghai 201201, Peoples R China.
   [Li, Shiyou] Chinese Acad Sci, Beijing Inst Genom, Beijing 100101, Peoples R China.
RP Li, SY (reprint author), Chinese Acad Sci, Beijing Inst Genom, Key Lab Genom & Precis Med, 1 Beichen West Rd, Beijing 100101, Peoples R China.; Qiao, YJ (reprint author), Beijing Univ Chinese Med, Sch Chinese Mat Med, Key Lab TCM Informat Engineer State Adm TCM, 6 Wangjing Zhong Huan South Rd, Beijing 100102, Peoples R China.
EM lishiyou@big.ac.cn; yjqiao@bucm.edu.cn
FU National Natural Science Foundation of China [81430094]
FX This work was supported by a grant from the National Natural Science
   Foundation of China (grant number 81430094).
CR Bao YW, 2004, ANAL CHEM, V76, P4208, DOI 10.1021/ac0499423
   Bartolome A, 2012, AUTOPHAGY, V8, P1757, DOI 10.4161/auto.21994
   Bernard Y, 2011, PLOS ONE, V6, DOI 10.1371/journal.pone.0025302
   Clausen JD, 2016, STRUCTURE, V24, P617, DOI 10.1016/j.str.2016.02.018
   Tordera PD, 2011, INT J CLIN PHARM-NET, V33, P730, DOI 10.1007/s11096-011-9550-x
   Hsu Li-Ming, 2006, J Chin Med Assoc, V69, P86
   Kao E, 2012, HEPATOLOGY, V56, P594, DOI 10.1002/hep.25702
   Kawase Y, 2008, NAT CLIN PRACT CARD, V5, P554, DOI 10.1038/ncpcardio1301
   Li ZY, 2015, J ETHNOPHARMACOL, V165, P20, DOI 10.1016/j.jep.2015.02.024
   Namekata I, 2013, EUR J PHARMACOL, V706, P48, DOI 10.1016/j.ejphar.2013.02.045
   Qiu J, 2014, J ETHNOPHARMACOL, V152, P320, DOI 10.1016/j.jep.2014.01.004
   Su T., 2016, BMC COMPLEM ALTERN M, V16, P1
   Tomida T, 2015, TOXICOL LETT, V236, P16, DOI 10.1016/j.toxlet.2015.04.014
   Wong VKW, 2013, CELL DEATH DIS, V4, DOI 10.1038/cddis.2013.217
   Xu L, 2012, BIOMED CHROMATOGR, V26, P808, DOI 10.1002/bmc.1734
   Yu YY, 2016, INT J MOL SCI, V17, DOI 10.3390/ijms17020186
   Zhang CF, 2015, EUR J PHARMACOL, V762, P165, DOI 10.1016/j.ejphar.2015.05.055
   Zhang F, 2014, MOL BIOSYST, V10, P2055, DOI 10.1039/c4mb00055b
   Zhang K, 2015, J ETHNOPHARMACOL, V175, P48, DOI 10.1016/j.jep.2015.08.031
   Zhao RZ, 2014, BMC COMPLEM ALTERN M, V14, DOI 10.1186/1472-6882-14-357
   Zhao YQ, 2010, TOXICOL APPL PHARM, V248, P20, DOI 10.1016/j.taap.2010.07.007
NR 21
TC 2
Z9 2
U1 2
U2 17
PU ELSEVIER SCIENCE BV
PI AMSTERDAM
PA PO BOX 211, 1000 AE AMSTERDAM, NETHERLANDS
SN 1382-6689
EI 1872-7077
J9 ENVIRON TOXICOL PHAR
JI Environ. Toxicol. Pharmacol.
PD JUN
PY 2017
VL 52
BP 129
EP 137
DI 10.1016/j.etap.2017.04.002
PG 9
WC Environmental Sciences; Pharmacology & Pharmacy; Toxicology
SC Environmental Sciences & Ecology; Pharmacology & Pharmacy; Toxicology
GA EY1OO
UT WOS:000403735400017
PM 28412648
DA 2019-07-15
ER

PT J
AU Ning, ZC
   Liu, ZL
   Song, ZQ
   Wang, C
   Liu, YY
   Gan, JH
   Ma, XL
   Lu, AP
AF Ning, Zhangchi
   Liu, Zhenli
   Song, Zhiqian
   Wang, Chun
   Liu, Yuanyan
   Gan, Jiahe
   Ma, Xinling
   Lu, Aiping
TI Application of a strategy based on metabolomics guided promoting blood
   circulation bioactivity compounds screening of vinegar
SO CHEMISTRY CENTRAL JOURNAL
LA English
DT Article
DE Rice vinegar; White vinegar; Metabolomics; Alkaloid metabolites;
   Promoting blood circulation
ID TRADITIONAL CHINESE MEDICINE; RATS; PROTHROMBIN; COAGULATION
AB Background: Rice vinegar (RV) and white vinegar (WV) as daily flavoring, have also used as accessory in traditional Chinese medicine processing. As we know, the promoting blood circulation efficiency could be enhanced when herbs processed by vinegar. Number of reports focused on health benefits derived by consumption of vinegar. However, few concerned the blood circulation bioactivity.
   Methods: In this paper, a metabolomics guided strategy was proposed to elaborate on the chemical constituents' variation of two kinds of vinegar. GC-MS coupled with multivariate statistical analysis were conducted to analyze the chemical components in RV and WV and discriminate these two kinds of vinegar. The anti-platelet activities in vitro were investigated by whole blood aggregometry platelet test. And the anticoagulant activities were monitored by the whole blood viscosity, plasma viscosity, packed cell volume, prothrombin time, and four coagulation tests (PT, TT, APTT, FIB) in vivo.
   Results: Constituents of RV and WV were globally characterized and 33 potential biomarkers were identified. The contents of four potential alkaloid biomarkers increased with aging time prolonged in RV. RV and its alkaloids metabolites exhibited some anti-platelet effects in vitro and anticoagulant activities in vivo. WV failed to exhibit promoting effects.
   Conclusions: Alkaloid metabolites were demonstrated to be the principal compounds contributing to discrimination and it increased with aging time prolonged in RV. RV exhibited the blood circulation bioactivity. The alkaloids of RV contributed to the blood circulation bioactivity.
C1 [Ning, Zhangchi; Liu, Zhenli; Song, Zhiqian; Wang, Chun; Gan, Jiahe; Ma, Xinling] China Acad Chinese Med Sci, Inst Basic Theory, Beijing, Peoples R China.
   [Liu, Yuanyan] Beijing Univ Chinese Med, Sch Chinese Mat Med, Beijing 100029, Peoples R China.
   [Lu, Aiping] Hong Kong Baptist Univ, Sch Chinese Med, Hong Kong 00825, Hong Kong, Peoples R China.
RP Liu, YY (reprint author), Beijing Univ Chinese Med, Sch Chinese Mat Med, Beijing 100029, Peoples R China.; Lu, AP (reprint author), Hong Kong Baptist Univ, Sch Chinese Med, Hong Kong 00825, Hong Kong, Peoples R China.
EM yyliu_1980@163.com; aipinglu@hkbu.edu.hk
FU National Natural Science Foundation of China [81470177]; Central
   Research Institutes of Basic Research and Public Service Special
   Operations [YZ-1412, YZ-1656]
FX This study was financially supported by the National Natural Science
   Foundation of China (Projects No. 81470177), and the Central Research
   Institutes of Basic Research and Public Service Special Operations
   (Project Nos. YZ-1412; YZ-1656).
CR Bartholomew DJ, 1971, J OPERATIONAL RES SO, V22, P199, DOI [DOI 10.1057/JORS.1971.52, 10.1016/j.ijforecast.2004.02.001]
   Bigal Marcelo E, 2003, Curr Pain Headache Rep, V7, P55, DOI 10.1007/s11916-003-0011-7
   Chan KC, 2007, FOOD CHEM TOXICOL, V45, P502, DOI 10.1016/j.fct.2006.10.005
   Chen CX, 2009, FOOD BIOPROD PROCESS, V87, P334, DOI 10.1016/j.fbp.2009.03.003
   Chen T., 2013, ACETIC ACID BACT, V2, P31
   EISENBERG JM, 1982, ARCH SURG-CHICAGO, V117, P48
   Fazel S., 2008, THAI J PHARM SCI, V32, P17
   FENG MG, 1988, ACTA PHARM SINIC, V9, P548
   Hostettmann K, 2001, PHARM BIOL, V39, P18, DOI [10.1076/phbi.39.7.18.5867, 10.1076/phbi.39.s1.18.0008]
   Jia HM, 2016, SCI REP-UK, V6, DOI 10.1038/srep23441
   Johnston CS, 2004, DIABETES CARE, V27, P281, DOI 10.2337/diacare.27.1.281
   Kayser V, 2002, BRIT J PHARMACOL, V137, P1287, DOI 10.1038/sj.bjp.0704979
   Kesmarky G, 2006, CLIN HEMORHEOL MICRO, V35, P67
   Khorana N, 2012, BIOORG MED CHEM LETT, V22, P2885, DOI 10.1016/j.bmcl.2012.02.057
   Li HX, 2009, FOOD CHEM TOXICOL, V47, P1797, DOI 10.1016/j.fct.2009.04.026
   Liu DR, 2004, FOOD REV INT, V20, P407, DOI 10.1081/LFRI-200033460
   Liu L, 2012, J ETHNOPHARMACOL, V139, P381, DOI 10.1016/j.jep.2011.11.016
   LIU SY, 1994, THROMB RES, V75, P51, DOI 10.1016/0049-3848(94)90139-2
   Newman DJ, 2012, J NAT PROD, V75, P311, DOI 10.1021/np200906s
   Ning ZC, 2013, PLANTA MED, V79, P897, DOI 10.1055/s-0032-1328656
   Pan YN, 2015, J ETHNOPHARMACOL, V172, P118, DOI 10.1016/j.jep.2015.06.029
   Riederer B, 1996, J BIOL CHEM, V271, P27524, DOI 10.1074/jbc.271.44.27524
   Rufian-Henares JA, 2007, FOOD RES INT, V40, P995, DOI 10.1016/j.foodres.2007.05.002
   Ryu KH, 2009, THROMB RES, V124, P328, DOI 10.1016/j.thromres.2009.02.010
   Song Z, 2014, CHIN J EXP TRADIT ME, V20, P29
   Sreevidya N, 2003, J AOAC INT, V86, P1124
   SUCHMAN AL, 1986, ANN INTERN MED, V104, P810, DOI 10.7326/0003-4819-104-6-810
   Sugiyama A, 2003, NUTR RES, V23, P1291, DOI 10.1016/S0271-5317(03)00116-7
   Wu HW, 2014, MOLECULES, V19, P11487, DOI 10.3390/molecules190811487
   Xu W, 2011, J SCI FOOD AGR, V91, P1612, DOI 10.1002/jsfa.4356
   Zeng G. Y., 1982, ACTA PHARMACOL SINIC, V17, P182
NR 31
TC 1
Z9 1
U1 0
U2 9
PU BIOMED CENTRAL LTD
PI LONDON
PA 236 GRAYS INN RD, FLOOR 6, LONDON WC1X 8HL, ENGLAND
SN 1752-153X
J9 CHEM CENT J
JI Chem. Cent. J.
PD MAY 8
PY 2017
VL 11
AR 38
DI 10.1186/s13065-017-0265-5
PG 12
WC Chemistry, Multidisciplinary
SC Chemistry
GA EU9PI
UT WOS:000401371600002
PM 29086814
OA DOAJ Gold, Green Published
DA 2019-07-15
ER

PT J
AU Lei, TL
   Zhang, DD
   Guo, K
   Li, MX
   Lv, CN
   Wang, J
   Jia, LY
   Lu, JC
AF Lei, Tianli
   Zhang, Dandan
   Guo, Kun
   Li, Mingxiao
   Lv, Chongning
   Wang, Jing
   Jia, Lingyun
   Lu, Jincai
TI Validated UPLC-MS/MS method for simultaneous quantification of eight
   saikosaponins in rat plasma: Application to a comparative
   pharmacokinetic study in depression rats after oral administration of
   extracts of raw and vinegar-baked Bupleuri Radix
SO JOURNAL OF CHROMATOGRAPHY B-ANALYTICAL TECHNOLOGIES IN THE BIOMEDICAL
   AND LIFE SCIENCES
LA English
DT Article
DE UPLC-MS/MS; Pharmacokinetics; Bupleuri Radix; Vinegar-baked; Depression
ID UNPREDICTABLE MILD STRESS; MASS-SPECTROMETRY; SHUGAN-SAN;
   ANTIDEPRESSANT; MODEL; PREFERENCE; BRAIN; CRUDE
AB A sensitive and efficient UPLC MS/MS method was developed and validated for simultaneous quantification of eight saikosaponins (SSa, SSb1, SSb2, SSb3, SSb4, SSc, SSd and SSf) in rat plasma. Furthermore, comparative pharmacokinetic profiles of these sakosaponins were investigated, following oral administration of extracts of raw and vinegar-baked Bupleuri Radix to depression rats. Biosamples were processed with liquid-liquid extraction technique using ethyl acetate. Chromatographic separation was accomplished on Waters BEH C-18 UPLC column. 0.05% formic acid in water and acetonitrile as mobile phase was used at a flow rate of 0.40 mL/min. The analytes and internal standard, digoxin, were detected using negative ion electrospray ionization in multiple reaction monitoring mode. The lower limit of quantification was less than 0.62 ng/mL for the each analyte. The validation parameters investigated, which were specificity, precision, accuracy, matrix effect, recovery and stability, were well within acceptable limits. Results showed that for some of analytes, AUC(0-t) and C-max were significantly different after oral administration of extracts of raw and vinegar-baked Bupleuri Radix. Moreover, the pharmacokinetic study in pathological state could provide more useful information to guide the clinical usage of Bupleuri Radix.
C1 [Lei, Tianli; Zhang, Dandan; Guo, Kun; Li, Mingxiao; Lv, Chongning; Wang, Jing; Jia, Lingyun; Lu, Jincai] Shenyang Pharmaceut Univ, Dept Med Plant, Sch Tradit Chinese Mat Med, Shenyang 110016, Peoples R China.
RP Lu, JC (reprint author), Shenyang Pharmaceut Univ, Dept Med Plant, 103 Wenhua Rd, Shenyang 110016, Peoples R China.
EM jincailu@126.com
FU National Natural Science Foundation of China [U1508220]; State
   Administration of Traditional Chinese Medicine of China [201407002]
FX This work was financially supported by the National Natural Science
   Foundation of China (Grant No. U1508220) and the Special Fund for TCM
   supported by State Administration of Traditional Chinese Medicine of
   China(No. 201407002).
CR Ashour ML, 2011, J PHARM PHARMACOL, V63, P305, DOI 10.1111/j.2042-7158.2010.01170.x
   C. P. Commission, 2015, PHARMACOPOEIA PEOPLE
   Ge HY, 2008, CHEM J CHINESE U, V29, P1535
   Hankin BL, 2006, EPILEPSY BEHAV, V8, P102, DOI 10.1016/j.yebeh.2005.10.012
   Kwon HJ, 2011, J SEP SCI, V34, P651, DOI 10.1002/jssc.201000784
   Lee B, 2009, BIOL PHARM BULL, V32, P1392, DOI 10.1248/bpb.32.1392
   Liu HF, 2009, DRUG METAB DISPOS, V37, P2290, DOI 10.1124/dmd.109.029819
   Liu Shi-jia, 2009, Zhongguo Yaolixue Tongbao, V25, P1380
   Matsuda H, 1997, BIOORG MED CHEM LETT, V7, P2193, DOI 10.1016/S0960-894X(97)00418-6
   Monteggia LM, 2007, BIOL PSYCHIAT, V61, P187, DOI 10.1016/j.biopsych.2006.03.021
   MURUA VS, 1991, PHARMACOL BIOCHEM BE, V38, P125, DOI 10.1016/0091-3057(91)90599-W
   Nollet M., 2013, CURR PROTOC PHARM, P565
   Pan S. L., 2006, BUPLEURUM SPECIES SC
   PAPP M, 1991, PSYCHOPHARMACOLOGY, V104, P255, DOI 10.1007/BF02244188
   Perahia DGS, 2009, J PSYCHIATR RES, V43, P512, DOI 10.1016/j.jpsychires.2008.07.001
   Qian XC, 2015, J PHARMACEUT BIOMED, V105, P64, DOI 10.1016/j.jpba.2014.11.049
   Qiu J, 2014, J ETHNOPHARMACOL, V152, P320, DOI 10.1016/j.jep.2014.01.004
   Schuetz JD, 2014, DRUG METAB DISPOS, V42, P541, DOI 10.1124/dmd.114.057539
   Seo MK, 2012, EUR J INTEGR MED, V4, pE392, DOI 10.1016/j.eujim.2012.07.979
   Tang YH, 2007, BIOMED CHROMATOGR, V21, P458, DOI 10.1002/bmc.773
   Tao Y, 2016, J CHROMATOGR B, V1036, P33, DOI 10.1016/j.jchromb.2016.09.024
   Wang L.N., 2014, ASIA PAC TRADIT MED, V10, P4
   WILLNER P, 1987, PSYCHOPHARMACOLOGY, V93, P358
   Willner P, 1997, PSYCHOPHARMACOLOGY, V134, P319, DOI 10.1007/s002130050456
   Xing H, 2015, J CHROMATOGR B, V988, P135, DOI 10.1016/j.jchromb.2015.02.037
   Xu L, 2012, BIOMED CHROMATOGR, V26, P808, DOI 10.1002/bmc.1734
   Yoshikawa M, 1997, TETRAHEDRON LETT, V38, P7395, DOI 10.1016/S0040-4039(97)01733-4
   Yu TY, 2014, XENOBIOTICA, V44, P861, DOI 10.3109/00498254.2014.914600
   Zhang GS, 2015, MOLECULES, V20, P5889, DOI 10.3390/molecules20045889
   Zhang Y., 2014, WORLD J INTEGR TRADI, V09, P985
   Zhang YJ, 2012, PHYTOMEDICINE, V19, P1101, DOI 10.1016/j.phymed.2012.05.015
   Zheng SN, 2010, CLIN CHIM ACTA, V411, P204, DOI 10.1016/j.cca.2009.11.003
   汪巍, 2014, [中成药, Chinese Traditional Patent Medicine], V36, P617
NR 33
TC 12
Z9 13
U1 1
U2 11
PU ELSEVIER SCIENCE BV
PI AMSTERDAM
PA PO BOX 211, 1000 AE AMSTERDAM, NETHERLANDS
SN 1570-0232
EI 1873-376X
J9 J CHROMATOGR B
JI J. Chromatogr. B
PD AUG 15
PY 2017
VL 1060
BP 231
EP 239
DI 10.1016/j.jchromb.2017.06.007
PG 9
WC Biochemical Research Methods; Chemistry, Analytical
SC Biochemistry & Molecular Biology; Chemistry
GA FH9NX
UT WOS:000411540100031
PM 28628838
DA 2019-07-15
ER
