# Supplementary material for: Knowledge Domain and Emerging Trends in Vinegar Research: A Bibliometric Review of the Literature from WoSCC
Source: Foods. 2020 Feb 10;9(2):166. doi: 10.3390/foods9020166 (PMC7074530; doi:10.3390/foods9020166)
Supplement: Supplementary file 1 [file foods-09-00166-s001.zip › Supplementary files/Supplementary Material/WoSCC dataset for CiteSpace/data/download2017_7x5unique.txt]

PT J
AU Xing, J
   Sun, HM
   Jia, JP
   Qin, XM
   Li, ZY
AF Xing, Jie
   Sun, Hui-Min
   Jia, Jin-Ping
   Qin, Xue-Mei
   Li, Zhen-Yu
TI Integrative hepatoprotective efficacy comparison of raw and
   vinegar-baked Radix Bupleuri using nuclear magnetic resonance-based
   metabolomics
SO JOURNAL OF PHARMACEUTICAL AND BIOMEDICAL ANALYSIS
LA English
DT Article
DE Radix Bupleuri; Vinegar-baked Radix Bupleuri; Metabolomics; Nuclear
   magnetic resonance; Drug efficacy index
ID PLASMA
AB Radix Bupleuri (RB), with a Chinese name Chaihu, is one of the most popular Traditional Chinese herbal drug. It can be baked with vinegar to afford vinegar-baked Radix Bupleuri (VBRB), which is used in Traditional Chinese Medicine (TCM) for liver diseases treatment. In the present study, nuclear magnetic resonance-based metabolomic approach was used to compare the liver protective effect of RB and two types of VBRBs, which were prepared by two kinds of vinegar. The contents of 14 metabolites in the liver of carbon tetrachloride (CCl4) treated mice were significantly altered in comparison with control group, and VBRB prepared by Shanxi vinegar showed best effect as revealed by the amount and regulatory degree of the perturbed metabolites. The metabolism pathways analysis showed that the liver protective effect was related with the energy metabolism, lipid metabolism, ketone body metabolism, glutathione metabolism, amino acids metabolism and nucleotide synthesis. The results presented here showed that metabolomic approach made it possible to disclose the subtle biological difference between two types of VBRB, which highlight the potential of metabolomic approach to quantitatively compare the pharmacological effect of the herbal drugs. (C) 2017 Elsevier B.V. All rights reserved.
C1 [Xing, Jie; Sun, Hui-Min; Jia, Jin-Ping; Qin, Xue-Mei; Li, Zhen-Yu] Shanxi Univ, Modern Res Ctr Tradit Chinese Med, 92 Wucheng Rd, Taiyuan 030006, Shanxi, Peoples R China.
   [Xing, Jie] Shanxi Univ, Coll Chem & Chem Engn, 92,Wucheng Rd 92, Taiyuan 030006, Shanxi, Peoples R China.
RP Qin, XM; Li, ZY (reprint author), Shanxi Univ, Modern Res Ctr Tradit Chinese Med, 92 Wucheng Rd, Taiyuan 030006, Shanxi, Peoples R China.
EM qinxm@sxu.edu.cn; lizhenyu@sxu.edu.cn
FU Programs of Science and Technology of Shanxi Province [20140311023-4,
   201605D131045-18, 201605D11104]; Program for the Outstanding Innovative
   Teams of Higher Learning Institutions of Shanxi (OIT); Project of
   Excellent Graduate Innovation in Shanxi Province [2015BY07]
FX This study was financially supported by the Programs of Science and
   Technology of Shanxi Province (No. 20140311023-4, 201605D131045-18,
   201605D11104), Program for the Outstanding Innovative Teams of Higher
   Learning Institutions of Shanxi (OIT), and Project of Excellent Graduate
   Innovation in Shanxi Province (2015BY07).
CR Amathieu R, 2014, PLOS ONE, V9, DOI 10.1371/journal.pone.0089230
   Chiang LC, 2003, PLANTA MED, V69, P705, DOI 10.1055/s-2003-42797
   Chinese Pharmacopoeia Commission, 2015, PHARMACOPOEIA PEOPLE
   Fu YH, 2015, FREE RADICAL BIO MED, V89, P777, DOI 10.1016/j.freeradbiomed.2015.10.407
   Gao SY, 2015, J ETHNOPHARMACOL, V166, P323, DOI 10.1016/j.jep.2015.03.025
   HONG RW, 1992, ANN SURG, V215, P114, DOI 10.1097/00000658-199202000-00004
   Huang X, 2008, J CHROMATOGR B, V870, P178, DOI 10.1016/j.jchromb.2008.05.049
   Ji P, 2014, J CHROMATOGR B, V973, P45, DOI 10.1016/j.jchromb.2014.10.009
   Li AP, 2015, J PROTEOME RES, V14, P2005, DOI 10.1021/pr501167u
   Li SJ, 2015, J ETHNOPHARMACOL, V170, P175, DOI 10.1016/j.jep.2015.05.019
   Li SJ, 2015, J PHARMACEUT BIOMED, V107, P456, DOI 10.1016/j.jpba.2015.01.029
   Li Z. Y., 2015, PLOS ONE, V10
   Li ZY, 2015, J ETHNOPHARMACOL, V165, P20, DOI 10.1016/j.jep.2015.02.024
   Li ZY, 2014, MOL BIOSYST, V10, P3022, DOI 10.1039/c4mb00370e
   Nicholson JK, 2008, NATURE, V455, P1054, DOI 10.1038/4551054a
   Peng ZJ, 2014, J CLIN BIOCHEM NUTR, V55, P184, DOI 10.3164/jcbn.14-61
   Ranjan P, 2006, LIVER INT, V26, P703, DOI 10.1111/j.1478-3231.2006.01283.x
   Roflee M. S., 2015, J ETHNOPHARMACOL, V166, P109
   [宋京美 Song Jingmei], 2015, [中国实验方剂学杂志, Chinese Journal of Experimental Traditional Medical Formulae], V21, P218
   Song XF, 2013, J PHARMACEUT BIOMED, V78-79, P202, DOI 10.1016/j.jpba.2013.02.014
   Zhang HY, 2012, MOL BIOSYST, V8, P595, DOI 10.1039/c1mb05311f
   Zhang Z. Z., 2015, J PHARM BIOMED ANAL, V120, P1
   Zhao XJ, 2011, J PROTEOME RES, V10, P5183, DOI 10.1021/pr2006457
   Zheng XF, 2014, J ETHNOPHARMACOL, V151, P912, DOI 10.1016/j.jep.2013.12.001
   Zira A, 2013, TOXICOLOGY, V303, P115, DOI 10.1016/j.tox.2012.10.015
NR 25
TC 3
Z9 4
U1 2
U2 27
PU ELSEVIER SCIENCE BV
PI AMSTERDAM
PA PO BOX 211, 1000 AE AMSTERDAM, NETHERLANDS
SN 0731-7085
EI 1873-264X
J9 J PHARMACEUT BIOMED
JI J. Pharm. Biomed. Anal.
PD MAY 10
PY 2017
VL 138
BP 215
EP 222
DI 10.1016/j.jpba.2017.02.015
PG 8
WC Chemistry, Analytical; Pharmacology & Pharmacy
SC Chemistry; Pharmacology & Pharmacy
GA EV5DJ
UT WOS:000401782400026
PM 28219798
DA 2019-07-15
ER

PT J
AU Chakraborty, K
   Saha, SK
   Raychaudhuri, U
   Chakraborty, R
AF Chakraborty, Kaustav
   Saha, Suman Kumar
   Raychaudhuri, Utpal
   Chakraborty, Runu
TI Vinegar production from vegetable waste: Optimization of physical
   condition and kinetic modeling of fermentation process
SO INDIAN JOURNAL OF CHEMICAL TECHNOLOGY
LA English
DT Article
DE Vegetable waste; RSM; Kinetics; FTIR; Uncoupling effect
ID MICROWAVE-ASSISTED EXTRACTION; ACETIC-ACID; CLOSTRIDIUM-THERMOACETICUM;
   ACETOBACTER-ACETI; LACTIC-ACID; GROWTH; PH
AB Vegetable waste, as a low cost natural product, has been used as a source of vinegar production. In the present study, the physical conditions for fermentation by Acetobacter aceti (NCIM 2116) have been optimized and fermentation kinetics of the acetification has been studied in a batch system. The highest acetic acid production of 5.98% occured when pH is 6.2, temperature was 30 degrees C and time is 90 h. Analysis of eigen values predict pH is the most significant factor for production. FTIR study confirmed the presence of C=O, O-H, N-H, CH3, CH2 groups in acetic acid. A simple kinetic model has been suggested using logistic equation for growth and the Luedeking - Piret equation for vinegar production and substrate utilization. The model parameters are mu(m)= 0.0554 h(-1), alpha= 3.3903 g/g of biomass, beta = 0.0219 g/g of biomass.h-1, S-0=70.538 g/L. A significant inhibitory effect of accumulation of acetic acid on growth of A.aceti has been found. It is presumed that end product limits growth by acting as an uncoupling agent.
C1 [Chakraborty, Kaustav; Saha, Suman Kumar; Raychaudhuri, Utpal; Chakraborty, Runu] Jadavpur Univ, Dept Food Technol & Biochem Engn, Kolkata 700032, India.
RP Chakraborty, R (reprint author), Jadavpur Univ, Dept Food Technol & Biochem Engn, Kolkata 700032, India.
EM crunu@hotmail.com
FU "UGC-BSR Research Fellowship" programme under University Grants
   Commission (UGC), India
FX This research work is financially supported by the "UGC-BSR Research
   Fellowship" programme under University Grants Commission (UGC), India.
CR BAR R, 1987, BIOTECHNOL BIOENG, V29, P796, DOI 10.1002/bit.260290625
   BARONOFSKY JJ, 1984, APPL ENVIRON MICROB, V48, P1134
   Bond M., 2013, GLOBAL FOOD SECURITY
   Chen CX, 2009, FOOD BIOPROD PROCESS, V87, P334, DOI 10.1016/j.fbp.2009.03.003
   CLARKE DJ, 1979, EUR J BIOCHEM, V98, P597, DOI 10.1111/j.1432-1033.1979.tb13222.x
   Cozzolino D, 2005, ANAL CHIM ACTA, V539, P341, DOI 10.1016/j.aca.2005.03.019
   de Ory I, 1998, APPL MICROBIOL BIOT, V49, P189, DOI 10.1007/s002530051157
   Elibol M, 1999, PROCESS BIOCHEM, V34, P625, DOI 10.1016/S0032-9592(98)00136-8
   Ghosh S, 2012, BRAZ J CHEM ENG, V29, P461, DOI 10.1590/S0104-66322012000300003
   Gullo M, 2008, INT J FOOD MICROBIOL, V125, P46, DOI 10.1016/j.ijfoodmicro.2007.11.076
   Herrero AA, 1983, TRENDS BIOTECHNOL, V1, P49, DOI DOI 10.1016/0167-7799(83)90069-0
   Liu JZ, 2003, BIOCHEM ENG J, V14, P137, DOI 10.1016/S1369-703X(02)00169-9
   LUEDEKING R, 1959, J BIOCHEM MICROBIOL, V1, P393, DOI 10.1002/jbmte.390010406
   Maran J P, 2015, J FOOD SCI TECH
   Maran JP, 2015, INT J BIOL MACROMOL, V73, P202, DOI 10.1016/j.ijbiomac.2014.11.008
   Maran JP, 2013, IND CROP PROD, V49, P304, DOI 10.1016/j.indcrop.2013.05.012
   Maran JP, 2013, CARBOHYD POLYM, V92, P2018, DOI 10.1016/j.carbpol.2012.11.086
   MENZEL U, 1985, ARCH MICROBIOL, V143, P47, DOI 10.1007/BF00414767
   Mohdaly AAA, 2010, J SCI FOOD AGR, V90, P218, DOI 10.1002/jsfa.3796
   Narendranath NV, 2001, J IND MICROBIOL BIOT, V26, P171, DOI 10.1038/sj.jim.7000090
   Ordonez JL, 2013, FOOD CHEM, V141, P2713, DOI 10.1016/j.foodchem.2013.05.087
   Pal R, 2013, J MOL STRUCT, V1046, P153, DOI 10.1016/j.molstruc.2013.04.043
   Sengun IY, 2011, FOOD CONTROL, V22, P647, DOI 10.1016/foodcont.2010.11.008
   Singh A, 2011, MOLECULES, V16, P2218, DOI 10.3390/molecules16032218
   Sossou Seyram K, 2009, Pak J Biol Sci, V12, P859
   WANG G, 1984, APPL ENVIRON MICROB, V47, P294
NR 26
TC 0
Z9 0
U1 2
U2 7
PU NATL INST SCIENCE COMMUNICATION-NISCAIR
PI NEW DELHI
PA DR K S KRISHNAN MARG, PUSA CAMPUS, NEW DELHI 110 012, INDIA
SN 0971-457X
EI 0975-0991
J9 INDIAN J CHEM TECHN
JI Indian J. Chem. Technol.
PD SEP
PY 2017
VL 24
IS 5
BP 508
EP 516
PG 9
WC Chemistry, Applied; Engineering, Chemical
SC Chemistry; Engineering
GA FR5BX
UT WOS:000419082300006
DA 2019-07-15
ER

PT J
AU Tzatzarakis, MN
   Vakonaki, E
   Moti, S
   Alegakis, A
   Tsitsimpikou, C
   Tsakiris, I
   Goumenou, M
   Nosyrev, AE
   Rizos, AK
   Tsatsakis, AM
AF Tzatzarakis, Manolis N.
   Vakonaki, Elena
   Moti, Sofia
   Alegakis, Athanasios
   Tsitsimpikou, Christina
   Tsakiris, Ioannis
   Goumenou, Marina
   Nosyrev, Alexander E.
   Rizos, Apostolos K.
   Tsatsakis, Aristidis M.
TI Quantification of 4-Methylimidazole in soft drinks, sauces and vinegars
   of Greek market using two liquid chromatography techniques
SO FOOD AND CHEMICAL TOXICOLOGY
LA English
DT Article
DE 4-Methylimidazole; Beverages; Drinks; Vinegars; Chromatography; Mass
   spectrometry
ID ION-PAIR EXTRACTION; CARAMEL COLORS; 2-METHYLIMIDAZOLE
AB The substance 4-methylimidazole (4-MEI) has raised several concerns regarding its toxicity to humans, although no harmonized classification has yet been decided. The regulatory limits for food products set by various authorities in Europe and the USA differ considerably. The purpose of the present study is to compare two liquid chromatography techniques in order to determine the levels of 4-MEI in food products from the Greek market and roughly estimate the possible exposure and relevant health risk for the consumers.
   A total of thirty-four samples (soft drinks, beers, balsamic vinegars, energy drinks and sauces) were collected and analyzed. The quality parameters for both analytical methodologies (linearity, accuracy, inter day precision, recovery) are presented. No detectable levels of 4-MEI are found in beers and soft drink samples, other than cola type. On the other hand, 4-MEI was detected in all cola type soft drinks (15.8-477.0 ng/ml), energy drinks (57.1%, 6.6-22.5 ng/ml) and vinegar samples (66.7%, 9.7-3034.7 ng/ml), while only one of the sauce samples was found to have a detectable level of 17.5 ng/ml 4-MEI. (C) 2017 Elsevier Ltd. All rights reserved.
C1 [Tzatzarakis, Manolis N.; Vakonaki, Elena; Alegakis, Athanasios; Tsatsakis, Aristidis M.] Univ Crete, Med Sch, Lab Toxicol Sci & Res, Iraklion, Greece.
   [Moti, Sofia; Rizos, Apostolos K.] Univ Crete, Dept Chem, Iraklion 71003, Greece.
   [Moti, Sofia; Rizos, Apostolos K.] Fdn Res & Technol FORTH IESL, Iraklion 71003, Greece.
   [Tsitsimpikou, Christina] Gen Chem State Lab Greece, Athens, Greece.
   [Tsakiris, Ioannis] TEI Western Macedonia, Sch Agr Technol Food Technol & Nutr, Dept Agr Technol, Florina, Greece.
   [Goumenou, Marina] European Food Safety Author, Parma, Italy.
   [Nosyrev, Alexander E.] IM Sechenov First Moscow State Med Univ, Moscow, Russia.
RP Tsatsakis, AM (reprint author), Univ Crete, Med Sch, Head Toxicol Lab, Div Morphol, POB 1393, Iraklion 71003, Greece.
EM tsatsaka@uoc.gr
RI Tsatsakis, Aristidis M./H-2890-2013; Tsakiris, Ioannis/K-7314-2019
OI Tsatsakis, Aristidis M./0000-0003-3824-2462; Goumenou,
   Marina/0000-0003-3545-0637
FU Special Account for Research of the University of Crete under the
   programme ELKE KA [03392]
FX The research was funded by the Special Account for Research of the
   University of Crete under the programme ELKE KA 03392.
CR [Anonymous], 2011, EFSA J, V9
   California Environmental Protection Agency (CEPA), 2011, NO SIGN RISK LEV NSR
   Casal S, 2002, J CHROMATOGR A, V976, P285, DOI 10.1016/S0021-9673(02)01154-8
   CHAPPEL CI, 1992, FOOD CHEM TOXICOL, V30, P351, DOI 10.1016/0278-6915(92)90060-X
   Cunha SC, 2011, J FOOD COMPOS ANAL, V24, P609, DOI 10.1016/j.jfca.2010.08.009
   Fernandes JO, 1997, J CHROMATOGR A, V786, P299, DOI 10.1016/S0021-9673(97)00603-1
   German Federal Institute for Risk Assessment (BfR), 2015, QUEST ANSW CAR BEV F
   IARC monographs, 2012, METHYLIMIDAZOLE, V4, p[101, 1]
   IARC Working Group on the Evaluation of Carcinogenic Risks to Humans, 2012, IARC MONOGRAPHS EVAL, V101, P447
   Lim HH, 2013, CHROMATOGRAPHIA, V76, P97, DOI 10.1007/s10337-012-2362-x
   Morita T, 2016, GENES ENVIRON, V38, DOI 10.1186/s41021-016-0050-z
   Nat'l Scientific Council on the Developing Child, 2007, 5703 NAT, P1
   PATEY AL, 1985, FOOD ADDIT CONTAM, V2, P107, DOI 10.1080/02652038509373532
   Schlee C, 2013, J CHROMATOGR B, V927, P223, DOI 10.1016/j.jchromb.2012.10.021
   Smith TJS, 2015, PLOS ONE, V10, DOI 10.1371/journal.pone.0118138
   THOMSEN M, 1981, J CHROMATOGR, V211, P213, DOI 10.1016/S0021-9673(00)88036-X
   US Food and Drug Administration (FDA), 2013, QUEST ANSW CAR COL 4, V2013
   Zhu Y, 2015, ANAL LETT, V48, P2708, DOI 10.1080/00032719.2015.1045593
NR 18
TC 2
Z9 2
U1 1
U2 8
PU PERGAMON-ELSEVIER SCIENCE LTD
PI OXFORD
PA THE BOULEVARD, LANGFORD LANE, KIDLINGTON, OXFORD OX5 1GB, ENGLAND
SN 0278-6915
EI 1873-6351
J9 FOOD CHEM TOXICOL
JI Food Chem. Toxicol.
PD SEP
PY 2017
VL 107
BP 565
EP 571
DI 10.1016/j.fct.2017.03.028
PN B
PG 7
WC Food Science & Technology; Toxicology
SC Food Science & Technology; Toxicology
GA FF0MT
UT WOS:000408596500005
PM 28330761
DA 2019-07-15
ER

PT J
AU Chen, XC
   Zhang, X
   Liu, FM
   Hou, F
AF Chen, Xiaochu
   Zhang, Xu
   Liu, Fengmao
   Hou, Fan
TI Binary-solvent-based ionic-liquid-assisted surfactant-enhanced
   emulsification microextraction for the determination of four fungicides
   in apple juice and apple vinegar
SO JOURNAL OF SEPARATION SCIENCE
LA English
DT Article
DE binary solvent; emulsification microextraction; fungicides; ionic
   liquids; surfactants
ID CHROMATOGRAPHY-MASS SPECTROMETRY; SOLID-PHASE MICROEXTRACTION;
   PESTICIDE-RESIDUES; WATER SAMPLES; FRUIT JUICES; ORGANOCHLORINE
   PESTICIDES; CARBAMATE PESTICIDES; EXTRACTION; DROP; WINE
AB A binary-solvent-based ionic-liquid-assisted surfactant-enhanced emulsification microextraction method was developed for the separation/preconcentration and determination of four fungicides (pyrimethanil, fludioxonil, cyprodynil, pyraclostrobin) in apple juice and apple vinegar. A nonchlorinated solvent amyl acetate, which has a lower density than water, was used as the extraction solvent, and an ionic liquid 1-hexyl-3-methylimidazolium hexafluorophosphate, which has a high density and low toxicity, was used as a secondary solvent mixed with the extraction solvent. After centrifugation, the binary solvent drop with a relatively high density was deposited on the bottom of the tube. Some parameters influencing the extraction efficiency of analytes such as type of extraction solvent, ratio of ionic liquid, volume of mixed solvent, type and concentration of surfactant, sample pH, NaCl concentration, and vortex time were investigated and optimized. Under the optimized conditions, the proposed method provided a good linearity in the range of 5-200 mu g/L. The limits of quantification of the method were in the range of 2-5 mu g/L. The relative standard deviations for interday assays were 1.7-11.9%. The method was applied to the determination of pyrimethanil, fludioxonil, cyprodynil, and pyraclostrobin in apple juice and apple vinegar samples, and the accuracy was evaluated through recovery experiments.
C1 [Chen, Xiaochu; Zhang, Xu; Liu, Fengmao; Hou, Fan] China Agr Univ, Coll Sci, 2 Yuanmingyuan West Rd, Beijing 100193, Peoples R China.
RP Liu, FM (reprint author), China Agr Univ, Coll Sci, 2 Yuanmingyuan West Rd, Beijing 100193, Peoples R China.
EM liufengmao@cau.edu.cn
FU Special Fund for Agro-scientic Research in the Public Interest of China
   [201503107]
FX This study was partly supported by Special Fund for Agro-scientic
   Research in the Public Interest of China, item number:201503107.
CR Andruch V, 2013, APPL SPECTROSC REV, V48, P161, DOI 10.1080/05704928.2012.697087
   Asadi M, 2015, J CHROMATOGR A, V1425, P17, DOI 10.1016/j.chroma.2015.11.005
   Botello I, 2011, ANAL BIOANAL CHEM, V400, P527, DOI 10.1007/s00216-011-4758-0
   Cabras P, 2000, J AGR FOOD CHEM, V48, P967, DOI 10.1021/jf990727a
   Chang CY, 2016, J SEP SCI, V39, P427, DOI 10.1002/jssc.201500991
   Chen H, 2010, J CHROMATOGR A, V1217, P1244, DOI 10.1016/j.chroma.2009.12.062
   Cherta L, 2013, FOOD ANAL METHOD, V6, P1671, DOI 10.1007/s12161-013-9578-8
   Cortes-Aguado S, 2008, FOOD CHEM, V107, P1314, DOI 10.1016/j.foodchem.2007.09.033
   Feng W, 2014, J CHROMATOGR A, V1361, P16, DOI 10.1016/j.chroma.2014.07.070
   Ghobadi M, 2015, ECOTOX ENVIRON SAFE, V112, P68, DOI 10.1016/j.ecoenv.2014.09.035
   He Y, 1997, ANAL CHEM, V69, P4634, DOI 10.1021/ac970242q
   Jia CH, 2010, J CHROMATOGR A, V1217, P5868, DOI 10.1016/j.chroma.2010.07.055
   Kataoka H, 2003, TRAC-TREND ANAL CHEM, V22, P232, DOI 10.1016/S0165-9936(03)00402-3
   Kocurova L, 2012, MICROCHEM J, V102, P11, DOI 10.1016/j.microc.2011.12.002
   Kokosa JM, 2013, TRAC-TREND ANAL CHEM, V43, P2, DOI 10.1016/j.trac.2012.09.020
   Moradi M, 2010, TALANTA, V82, P1864, DOI 10.1016/j.talanta.2010.08.002
   Moreno-Gonzalez D, 2015, TALANTA, V139, P174, DOI 10.1016/j.talanta.2015.02.057
   Ravelo-Perez LM, 2009, ANAL BIOANAL CHEM, V395, P2387, DOI 10.1007/s00216-009-3133-x
   Ravelo-Perez LM, 2009, J CHROMATOGR A, V1216, P7336, DOI 10.1016/j.chroma.2009.08.012
   Regueiro J, 2008, J CHROMATOGR A, V1190, P27, DOI 10.1016/j.chroma.2008.02.091
   Rezaee M, 2006, J CHROMATOGR A, V1116, P1, DOI 10.1016/j.chroma.2006.03.007
   Ridgway K, 2007, J CHROMATOGR A, V1153, P36, DOI 10.1016/j.chroma.2007.01.134
   Sagratini G, 2007, J CHROMATOGR A, V1147, P135, DOI 10.1016/j.chroma.2007.02.066
   Saraji M, 2010, ANAL BIOANAL CHEM, V397, P3107, DOI 10.1007/s00216-010-3894-2
   Topuz S, 2005, FOOD CONTROL, V16, P87, DOI 10.1016/j.foodcont.2003.11.012
   Vinas P, 2015, TRAC-TREND ANAL CHEM, V68, P48, DOI 10.1016/j.trac.2015.02.005
   Vinas P, 2010, J CHROMATOGR A, V1217, P6569, DOI 10.1016/j.chroma.2010.08.046
   Wang SL, 2011, MICROCHIM ACTA, V173, P453, DOI 10.1007/s00604-011-0577-4
   Wang XK, 2007, TALANTA, V74, P1, DOI 10.1016/j.talanta.2007.05.023
   Wei D, 2016, FOOD ANAL METHOD, V9, P427, DOI 10.1007/s12161-015-0180-0
   Wu CX, 2010, ANAL CHIM ACTA, V679, P56, DOI 10.1016/j.aca.2010.09.009
   Wu QH, 2010, J CHROMATOGR A, V1217, P1773, DOI 10.1016/j.chroma.2010.01.060
   Xu X, 2013, J SEP SCI, V36, P585, DOI 10.1002/jssc.201200801
   Yang ZH, 2013, J SEP SCI, V36, P916, DOI 10.1002/jssc.201200963
   Yiantzi E, 2010, TALANTA, V80, P2057, DOI 10.1016/j.talanta.2009.11.005
   Zacharis CK, 2012, FOOD CHEM, V134, P1665, DOI 10.1016/j.foodchem.2012.03.073
   Zacharis CK, 2010, J CHROMATOGR A, V1217, P5896, DOI 10.1016/j.chroma.2010.07.065
   Zambonin CG, 2002, J CHROMATOGR A, V967, P255, DOI 10.1016/S0021-9673(02)00780-X
   Zhang S, 2012, CHROMATOGRAPHIA, V75, P1199, DOI 10.1007/s10337-012-2290-9
   Zhang YH, 2016, FOOD ANAL METHOD, V9, P596, DOI 10.1007/s12161-015-0223-6
   Zhang YF, 2013, J CHROMATOGR A, V1274, P28, DOI 10.1016/j.chroma.2012.12.017
   Zhao J, 2016, J SEP SCI, V39, P3789, DOI 10.1002/jssc.201600671
NR 42
TC 2
Z9 3
U1 0
U2 25
PU WILEY-V C H VERLAG GMBH
PI WEINHEIM
PA POSTFACH 101161, 69451 WEINHEIM, GERMANY
SN 1615-9306
EI 1615-9314
J9 J SEP SCI
JI J. Sep. Sci.
PD FEB
PY 2017
VL 40
IS 4
BP 901
EP 908
DI 10.1002/jssc.201601001
PG 8
WC Chemistry, Analytical
SC Chemistry
GA EQ1KE
UT WOS:000397828000010
PM 28008718
DA 2019-07-15
ER

PT J
AU Shen, J
   Zhao, C
   Liu, GQ
   Chen, C
AF Shen, Jian
   Zhao, Chen
   Liu, Guangqing
   Chen, Chang
TI Enhancing the Performance on Anaerobic Digestion of Vinegar Residue by
   Sodium Hydroxide Pretreatment
SO WASTE AND BIOMASS VALORIZATION
LA English
DT Article
DE Anaerobic digestion; Vinegar residue; NaOH pretreatment; Biogas
   production; Enhancement
ID METHANE POTENTIAL BMP; ALKALINE PRETREATMENT; CO-DIGESTION; POTASSIUM
   HYDROXIDE; BIOGAS PRODUCTION; CHICKEN MANURE; STOVER; WASTE;
   PREINCUBATION; MECHANISM
AB Vinegar residue (VR) is a by-product which produced by the process of vinegar production. To enhance the performance on methane production of VR and facilitate its resource utilization, sodium hydroxide (NaOH) pretreatment was carried out. Results showed that with the concentration of NaOH increased, the cumulative methane yield ascended first and then declined. At NaOH concentration of 3.0 %, the cumulative methane yield was 205.86 mL g (VS) (-1) and improved 53.99 % comparing with the untreated VR. Fourier transform infrared spectroscopy, scanning electron microscopy, X-ray diffraction, and component analysis demonstrated the structural and compositional changes in VR after NaOH pretreatment. The results obtained in this study proved that NaOH pretreatment was really efficient for enhancing the capability of anaerobic digestion (AD) and increasing methane production. Through this technology, it not only provides a method to reduce the pollution to environment but also contributes to clean energy production. Meanwhile, the results of this research may serve as a promising and potential way for AD of VR in the future industrial applications.
C1 [Shen, Jian; Zhao, Chen; Liu, Guangqing; Chen, Chang] Beijing Univ Chem Technol, Coll Chem Engn, Biomass Energy & Environm Engn Res Ctr, Beijing 100029, Peoples R China.
   [Shen, Jian; Chen, Chang] Beijing Univ Chem Technol, Coll Life Sci & Technol, Beijing 100029, Peoples R China.
   [Chen, Chang] Beijing Univ Chem Technol, 505 Zonghe Bldg A,15 North 3rd Ring East Rd, Beijing 100029, Peoples R China.
RP Chen, C (reprint author), Beijing Univ Chem Technol, Coll Chem Engn, Biomass Energy & Environm Engn Res Ctr, Beijing 100029, Peoples R China.; Chen, C (reprint author), Beijing Univ Chem Technol, Coll Life Sci & Technol, Beijing 100029, Peoples R China.; Chen, C (reprint author), Beijing Univ Chem Technol, 505 Zonghe Bldg A,15 North 3rd Ring East Rd, Beijing 100029, Peoples R China.
EM chenchang@mail.buct.edu.cn
FU Teaching Reform Project for Higher Education in Beijing [2015-ms035];
   Teaching Reform Program in Undergraduate Education at Beijing University
   of Chemical Technology, China [B201418]; Higher Education Science
   Research Project of China Association of Higher Education
FX This work was supported by Teaching Reform Project for Higher Education
   in Beijing (2015-ms035), Teaching Reform Program in Undergraduate
   Education at Beijing University of Chemical Technology, China (B201418),
   and Higher Education Science Research Project of China Association of
   Higher Education.
CR BUSWELL AM, 1952, IND ENG CHEM, V44, P550, DOI 10.1021/ie50507a033
   CARPENTER JF, 1989, BIOCHEMISTRY-US, V28, P3916, DOI 10.1021/bi00435a044
   El-Mashad HM, 2010, BIORESOURCE TECHNOL, V101, P4021, DOI 10.1016/j.biortech.2010.01.027
   Elbeshbishy E, 2012, BIORESOURCE TECHNOL, V110, P18, DOI 10.1016/j.biortech.2012.01.025
   Feng L, 2013, BIORESOURCES, V8, P2487
   Gilcreas F.W., 1966, AM J PUBLIC HLTH NAT, V56, P131
   He YF, 2009, ENERG FUEL, V23, P2220, DOI 10.1021/ef8007486
   Hsu T. A., 1996, HDB BIOETHANOL PRODU
   Hu Y, 2015, BIORESOURCE TECHNOL, V175, P167, DOI 10.1016/j.biortech.2014.10.088
   KAYHANIAN M, 1994, ENVIRON TECHNOL, V15, P557, DOI 10.1080/09593339409385461
   Li JH, 2015, BIORESOURCE TECHNOL, V181, P345, DOI 10.1016/j.biortech.2015.01.050
   Li L, 2015, ENERG FUEL, V29, P5841, DOI 10.1021/acs.energyfuels.5b01170
   Li YQ, 2013, BIORESOURCE TECHNOL, V149, P406, DOI 10.1016/j.biortech.2013.09.091
   Li YQ, 2013, APPL BIOCHEM BIOTECH, V171, P117, DOI 10.1007/s12010-013-0335-7
   Li Y, 2015, IND ENG CHEM RES, V54, P7925, DOI 10.1021/acs.iecr.5b01766
   [Luo Qingming 罗庆明], 2005, [农业工程学报, Transactions of the Chinese Society of Agricultural Engineering], V21, P111
   Mauseth J.D., 1988, PLANT ANATOMY
   Pandey KK, 2003, INT BIODETER BIODEGR, V52, P151, DOI 10.1016/S0964-8305(03)00052-0
   Peng Chen, 2006, PAPER SCI TECHNOLOGY, V25, P18
   Rincon B, 2012, ENERG FUEL, V26, P2357, DOI 10.1021/ef201985x
   Romano RT, 2008, BIORESOURCE TECHNOL, V99, P631, DOI 10.1016/j.biortech.2006.12.043
   Singh J, 2015, CARBOHYD POLYM, V117, P624, DOI 10.1016/j.carbpol.2014.10.012
   VANSOEST PJ, 1991, J DAIRY SCI, V74, P3583, DOI 10.3168/jds.S0022-0302(91)78551-2
   WILCOX SJ, 1995, WATER RES, V29, P1465, DOI 10.1016/0043-1354(94)00314-W
   Xiao X, 2013, BIORESOURCES, V8, P5850
   Xing Y, 2011, INT J HYDROGEN ENERG, V36, P12770, DOI 10.1016/j.ijhydene.2011.07.065
   Yan ZP, 2015, FUEL, V158, P152, DOI 10.1016/j.fuel.2015.05.029
   Yenigun O, 2013, PROCESS BIOCHEM, V48, P901, DOI 10.1016/j.procbio.2013.04.012
   Yin J.P., 2010, COMMER TIMES, V5, P116
   Zhao L., 2007, CHEM BIOENG, V24, P5
NR 30
TC 8
Z9 8
U1 4
U2 28
PU SPRINGER
PI DORDRECHT
PA VAN GODEWIJCKSTRAAT 30, 3311 GZ DORDRECHT, NETHERLANDS
SN 1877-2641
EI 1877-265X
J9 WASTE BIOMASS VALORI
JI Waste Biomass Valorization
PD JUN
PY 2017
VL 8
IS 4
BP 1119
EP 1126
DI 10.1007/s12649-016-9666-2
PG 8
WC Environmental Sciences
SC Environmental Sciences & Ecology
GA ET8YK
UT WOS:000400590800010
DA 2019-07-15
ER
