# Supplementary material for: Knowledge Domain and Emerging Trends in Vinegar Research: A Bibliometric Review of the Literature from WoSCC
Source: Foods. 2020 Feb 10;9(2):166. doi: 10.3390/foods9020166 (PMC7074530; doi:10.3390/foods9020166)
Supplement: Supplementary file 1 [file foods-09-00166-s001.zip › Supplementary files/Supplementary Material/WoSCC dataset for CiteSpace/data/download2017_8x5unique.txt]

PT J
AU Shishehbor, F
   Mansoori, A
   Shirani, F
AF Shishehbor, Farideh
   Mansoori, Anahita
   Shirani, Fatemeh
TI Vinegar consumption can attenuate postprandial glucose and insulin
   responses; a systematic review and meta-analysis of clinical trials
SO DIABETES RESEARCH AND CLINICAL PRACTICE
LA English
DT Review
DE Vinegar; Acetic acid; Postprandial; Glucose; Insulin
ID ACETIC-ACID; GLYCEMIC INDEX; BLOOD-GLUCOSE; SKELETAL-MUSCLE; LIPID
   PROFILE; MIXED MEAL; HYPERGLYCEMIA; TOLERANCE; SATIETY; FOODS
AB Objective: Postprandial hyperglycemia plays a decisive role in the development of chronic metabolic disorders. The effect of vinegar intake with a meal on postprandial glucose has been studied in several trials with conflicting results.
   Research methods and procedures: The purpose of the current study was to systematically review control trials that report on the effect of vinegar intake on postprandial glucose response. Postprandial insulin response was considered as secondary outcome.
   Results: The pooled analysis of studies revealed a significant mean glucose and insulin area under the curve (AUC) reduction in participants who consumed vinegar compared with the control group (standard mean difference = -0.60, 95% CI -1.08 to -0.11, p = 0.01 and -1.30, 95% CI -1.98 to -0.62, p < 0.001, respectively).
   Conclusions: The findings suggest that vinegar can be effective in reducing postprandial glucose and insulin levels, indicating it could be considered as an adjunctive tool for improving glycemic control. (C) 2017 Elsevier B.V. All rights reserved.
C1 [Shishehbor, Farideh; Mansoori, Anahita; Shirani, Fatemeh] Ahvaz Jundishapur Univ Med Sci, Nutr & Metab Dis Res Ctr, Ahwaz, Iran.
RP Mansoori, A (reprint author), Ahvaz Jundishapur Univ Med Sci, Para Med Sch, Dept Nutr, POB 61357-15794, Ahwaz, Khuzestan, Iran.
EM Mansoori_anahita@yahoo.com
RI shishehbor, farideh/I-3654-2018; Shirani, Fatemeh/D-7442-2016; Shirani,
   Fatemeh/O-8882-2018; Mansoori, Anahita/G-3737-2016
OI shishehbor, farideh/0000-0001-6106-9325; Shirani,
   Fatemeh/0000-0003-2802-1033; Mansoori, Anahita/0000-0003-2935-9589
CR Beheshti Z, 2012, LIFE SCI J, V9, P2431
   BRIGHENTI F, 1995, EUR J CLIN NUTR, V49, P242
   Brouns F, 2005, NUTR RES REV, V18, P145, DOI 10.1079/NRR2005100
   Chung YC, 2012, BIOL RES NURS, V14, P294, DOI 10.1177/1099800411412767
   Darzi J, 2014, INT J OBESITY, V38, P675, DOI 10.1038/ijo.2013.157
   Derakhshandeh-Rishehri SM, 2014, INT J PREVENTIVE MED, V5, P1608
   EBIHARA K, 1988, AGR BIOL CHEM TOKYO, V52, P1311
   Egger M, 1997, BMJ-BRIT MED J, V315, P629, DOI 10.1136/bmj.315.7109.629
   Fushimi T, 2001, J NUTR, V131, P1973
   Hlebowicz J, 2007, BMC GASTROENTEROL, V7, DOI 10.1186/1471-230X-7-46
   Jadad AR, 1996, CONTROL CLIN TRIALS, V17, P1, DOI 10.1016/0197-2456(95)00134-4
   Johnston CS, 2008, J MED FOOD, V11, P179, DOI 10.1089/jmf.2007.574
   Johnston Carol S, 2006, MedGenMed, V8, P61
   Johnston Carol S, 2009, Diabetes Res Clin Pract, V84, pe15, DOI 10.1016/j.diabres.2009.02.005
   Johnston CS, 2010, ANN NUTR METAB, V56, P74, DOI 10.1159/000272133
   Johnston CS, 2005, J AM DIET ASSOC, V105, P1939, DOI 10.1016/j.jada.2005.07.012
   Johnston CS, 2004, DIABETES CARE, V27, P281, DOI 10.2337/diacare.27.1.281
   Kahramani NK, 2011, ACTA ENDOCRINOL-BUCH, V7, P577, DOI 10.4183/aeb.2011.577
   Kohn Jill Balla, 2015, J Acad Nutr Diet, V115, P1188, DOI 10.1016/j.jand.2015.05.010
   Kondo T, 2009, BIOSCI BIOTECH BIOCH, V73, P1837, DOI 10.1271/bbb.90231
   Lau J, 1997, ANN INTERN MED, V127, P820, DOI 10.7326/0003-4819-127-9-199711010-00008
   Li J, 2014, J ETHNOPHARMACOL, V155, P285, DOI 10.1016/j.jep.2014.05.018
   Liatist S, 2010, EUR J CLIN NUTR, V64, P727, DOI 10.1038/ejcn.2010.89
   Liljeberg H, 1998, EUR J CLIN NUTR, V52, P368, DOI 10.1038/sj.ejcn.1600572
   MATTHEWS JNS, 1990, BRIT MED J, V300, P230, DOI 10.1136/bmj.300.6719.230
   Mettler S, 2009, NUTR RES, V29, P723, DOI 10.1016/j.nutres.2009.10.002
   Mitrou P, 2015, EUR J CLIN NUTR, V69, P734, DOI 10.1038/ejcn.2014.289
   Mitrou P, 2015, J DIABETES RES, DOI 10.1155/2015/175204
   Mitrou Panayota, 2010, Diabetes Care, V33, pe27, DOI 10.2337/dc09-1354
   Moher D, 2009, ANN INTERN MED, V151, P264, DOI 10.7326/0003-4819-151-4-200908180-00135
   Nakhaee S, 2015, IRAN J KIDNEY DIS, V9, P316
   O'Keefe JH, 2008, J AM COLL CARDIOL, V51, P249, DOI 10.1016/j.jacc.2007.10.016
   Ogawa N, 2000, J NUTR, V130, P507
   Ostman E, 2005, EUR J CLIN NUTR, V59, P983, DOI 10.1038/sj.ejcn.1602197
   Ostman EM, 2001, AM J CLIN NUTR, V74, P96
   Panetta CJ, 2013, PROSPECTIVE RANDOMIZ
   Petsiou EI, 2014, NUTR REV, V72, P651, DOI 10.1111/nure.12125
   Rizza RA, 2010, DIABETES, V59, P2697, DOI 10.2337/db10-1032
   Salbe AD, 2009, NUTR RES, V29, P846, DOI 10.1016/j.nutres.2009.10.021
   Standl E, 2011, DIABETES CARE, V34, pS120, DOI 10.2337/dc11-s206
   Sugiyama M, 2003, EUR J CLIN NUTR, V57, P743, DOI 10.1038/sj.ejcn.1601606
   Tanaka H, 2009, J CLIN BIOCHEM NUTR, V45, P93, DOI 10.3164/jcbn.09-04
   van Dijk JW, 2012, J DIABETES COMPLICAT, V26, P460, DOI 10.1016/j.jdiacomp.2012.05.009
   WOLEVER TMS, 1995, AM J CLIN NUTR, V61, P1241
   Yoon JW, 2012, J DIABETES INVEST, V3, P309, DOI 10.1111/j.2040-1124.2011.00185.x
NR 45
TC 2
Z9 2
U1 3
U2 12
PU ELSEVIER IRELAND LTD
PI CLARE
PA ELSEVIER HOUSE, BROOKVALE PLAZA, EAST PARK SHANNON, CO, CLARE, 00000,
   IRELAND
SN 0168-8227
EI 1872-8227
J9 DIABETES RES CLIN PR
JI Diabetes Res. Clin. Pract.
PD MAY
PY 2017
VL 127
BP 1
EP 9
DI 10.1016/j.diabres.2017.01.021
PG 9
WC Endocrinology & Metabolism
SC Endocrinology & Metabolism
GA EW4JT
UT WOS:000402468500001
PM 28292654
DA 2019-07-15
ER

PT J
AU Tischer, B
   Oliveira, AS
   Ferreira, DD
   Menezes, CR
   Duarte, FA
   Wagner, R
   Barin, JS
AF Tischer, Bruna
   Oliveira, Alessandra Stangherlin
   Ferreira, Daniele de Freitas
   Menezes, Cristiano Ragagnin
   Duarte, Fabio Andrei
   Wagner, Roger
   Barin, Juliano Smanioto
TI Rapid microplate, green method for high-throughput evaluation of vinegar
   acidity using thermal infrared enthalpimetry
SO FOOD CHEMISTRY
LA English
DT Article
DE Food; Infrared thermography; Imaging; Calorimetry; Enthalpimetric
   analysis; Green analytical chemistry
ID IDENTIFICATION; CHROMATOGRAPHY; CHEMISTRY; SENSOR; MS
AB Infrared thermal imaging was combined with disposable microplates to perform enthalpimetric analysis using an infrared camera to monitor temperature without contact. The proposed thermal infrared enthalpimetry (TIE) method was used to determine the total, fixed and volatile acidities of vinegars. Sample preparation and analysis were performed in the same vessel, avoiding excessive sample handling and reducing energy expenditure by more than ten times. The results agreed with those of the conventional method for different kinds of vinegars, with values of 1.7%, and 23% for repeatability and intermediate precision, respectively. A linear calibration curve was obtained from 0.040 to 1.30 mol L-1. The proposed method provided rapid results (within 10 s) for four samples simultaneously, a sample throughput of up to 480 samples per hour. In addition, the method complies with at least eight of twelve recommendations for green analytical chemistry, making TIE a promising tool for routine vinegar analysis. (C) 2016 Elsevier Ltd. All rights reserved.
C1 [Tischer, Bruna; Oliveira, Alessandra Stangherlin; Ferreira, Daniele de Freitas; Menezes, Cristiano Ragagnin; Wagner, Roger; Barin, Juliano Smanioto] Univ Fed Santa Maria, Dept Tecnol & Ciencia Alimentos, BR-97105900 Santa Maria, RS, Brazil.
   [Duarte, Fabio Andrei] Univ Fed Santa Maria, Dept Quim, BR-97105900 Santa Maria, RS, Brazil.
RP Barin, JS (reprint author), Univ Fed Santa Maria, Dept Tecnol & Ciencia Alimentos, BR-97105900 Santa Maria, RS, Brazil.
EM juliano@ufsm.br
RI Duarte, Fabio/A-6228-2015; Tischer, Bruna/T-6522-2017; Duarte,
   Fabio/D-8058-2011; Wagner, Roger/I-1538-2014
OI Tischer, Bruna/0000-0002-7987-1698; Duarte, Fabio/0000-0003-1342-2432;
   Wagner, Roger/0000-0002-6176-7913; FREITAS FERREIRA,
   DANIELE/0000-0002-5481-3790
FU Coordenacao de Aperfeicoamento de Pessoal de Nivel Superior (CAPES);
   Conselho Nacional de Desenvolvimento Cientifico e Tecnologico (CNPq);
   Fundacao de Amparo a Pesquisa do Estado do Rio Grande do Sul (FAPERGS)
FX The authors are grateful to Coordenacao de Aperfeicoamento de Pessoal de
   Nivel Superior (CAPES), Conselho Nacional de Desenvolvimento Cientifico
   e Tecnologico (CNPq) and Fundacao de Amparo a Pesquisa do Estado do Rio
   Grande do Sul (FAPERGS) for supporting this study.
CR Barin JS, 2015, ANAL CHEM, V87, P12065, DOI 10.1021/acs.analchem.5b02753
   Castro R, 2002, CHROMATOGRAPHIA, V56, P57, DOI 10.1007/BF02490247
   de la Guardia M., 2011, COMPREHENSIVE ANAL C, V57, P1
   Dong D, 2016, FOOD CHEM, V194, P95, DOI 10.1016/j.foodchem.2015.08.005
   EURACHEM, 2014, FITN PURP AN METH LA
   Galuszka A, 2013, TRAC-TREND ANAL CHEM, V50, P78, DOI 10.1016/j.trac.2013.04.010
   Guerreiro TM, 2014, ANAL CHIM ACTA, V838, P86, DOI 10.1016/j.aca.2014.06.009
   [Instituto Adolfo Lutz Brasil], 1985, NORM AN I A LUTZ MET, V1, P25
   Kurauchi Y, 1996, ANAL SCI, V12, P55, DOI 10.2116/analsci.12.55
   Marrufo-Curtido A, 2012, LWT-FOOD SCI TECHNOL, V47, P332, DOI 10.1016/j.lwt.2012.01.028
   Masino F, 2005, FOOD CHEM, V92, P673, DOI 10.1016/j.foodchem.2004.08.029
   Melchert WR, 2012, ANAL CHIM ACTA, V714, P8, DOI 10.1016/j.aca.2011.11.044
   MORITA T, 2007, MANUAL SOLUCOES REAG
   Moros J, 2008, TALANTA, V74, P632, DOI 10.1016/j.talanta.2007.06.046
   Ozturk I, 2015, LWT-FOOD SCI TECHNOL, V63, P144, DOI 10.1016/j.lwt.2015.03.003
   Su MS, 2010, FOOD CHEM, V119, P923, DOI 10.1016/j.foodchem.2009.07.053
   Thomas F, 2009, ANAL CHIM ACTA, V649, P98, DOI 10.1016/j.aca.2009.07.014
   Ubeda C, 2016, FOOD CHEM, V192, P1051, DOI 10.1016/j.foodchem.2015.07.091
   Zeng JY, 2015, ANAL CHIM ACTA, V864, P64, DOI 10.1016/j.aca.2015.01.035
NR 19
TC 5
Z9 5
U1 0
U2 64
PU ELSEVIER SCI LTD
PI OXFORD
PA THE BOULEVARD, LANGFORD LANE, KIDLINGTON, OXFORD OX5 1GB, OXON, ENGLAND
SN 0308-8146
EI 1873-7072
J9 FOOD CHEM
JI Food Chem.
PD JAN 15
PY 2017
VL 215
BP 17
EP 21
DI 10.1016/j.foodchem.2016.07.127
PG 5
WC Chemistry, Applied; Food Science & Technology; Nutrition & Dietetics
SC Chemistry; Food Science & Technology; Nutrition & Dietetics
GA DY0HH
UT WOS:000384777400003
PM 27542445
DA 2019-07-15
ER

PT J
AU Yin, Y
   Hao, YF
   Bai, Y
   Yu, HC
AF Yin, Yong
   Hao, Yinfeng
   Bai, Yu
   Yu, Huichun
TI A Gaussian-based kernel Fisher discriminant analysis for electronic nose
   data and applications in spirit and vinegar classification
SO JOURNAL OF FOOD MEASUREMENT AND CHARACTERIZATION
LA English
DT Article
DE Electronic nose; Kernel Fisher discriminant analysis; Kernel parameter;
   White spirit; Vinegar
ID PARAMETERS; OPTIMIZATION; RECOGNITION; SELECTION; ARRAY
AB Fisher discriminant analysis (FDA) is a very useful pattern recognition technique widely used in electronic nose system (e-nose). However, due to its linear characteristic, the classification problems of multi-class and high-dimensional e-nose data cannot be handled effectively. Therefore, a Gaussian-based kernel FDA (KFDA) method is proposed to solve multi-class and high-dimensional classification problems of complex samples such as food classification using e-nose. The key point of the method is how to determine the Gaussian kernel parameter. Firstly, according to distance discriminant analysis viewpoint, a desired kernel matrix adapted to Gaussian kernel function can be given successfully. Secondly, an evaluation function based on Euclidean distance is established for measuring the degree of approximation between actual kernel matrix containing an unknown Gaussian kernel parameter and the desired kernel matrix so as to get an optimal solution of the parameter, and then the actual kernel matrix can be definitely determined. Finally, the principal component analysis (PCA) for the actual kernel matrix is carried out. Meanwhile, FDA for the principal component matrix generated by PCA is also implemented in succession, and the KFDA is completed. Six kinds of Chinese spirit and six kinds of Chinese vinegar samples as two classification applications were respectively carried out accurately with the KFDA method; and the KFDA method is tested to be very simple and effective. The KFDA method may be promising for complex samples classification dataset of e-nose.
C1 [Yin, Yong; Hao, Yinfeng; Bai, Yu; Yu, Huichun] Henan Univ Sci & Technol, Coll Food & Bioengn, Luoyang 471023, Peoples R China.
RP Yin, Y (reprint author), Henan Univ Sci & Technol, Coll Food & Bioengn, Luoyang 471023, Peoples R China.
EM yinyong@haust.edu.cn
FU National Natural Science Foundation of China (NSFC) [31571923]
FX This work is supported by the National Natural Science Foundation of
   China (NSFC) under Grant No. 31571923, the authors acknowledge the
   support.
CR Cao DS, 2011, CHEMOMETR INTELL LAB, V107, P106, DOI 10.1016/j.chemolab.2011.02.004
   Centeno TP, 2006, J MACH LEARN RES, V7, P455
   Chudzian P, 2012, PATTERN RECOGN LETT, V33, P1108, DOI 10.1016/j.patrec.2012.01.006
   Diaf A, 2013, PATTERN RECOGN LETT, V34, P552, DOI 10.1016/j.patrec.2012.10.030
   He SW, 2012, GEOMORPHOLOGY, V171, P30, DOI 10.1016/j.geomorph.2012.04.024
   Hong XZ, 2014, CHEMOMETR INTELL LAB, V133, P17, DOI 10.1016/j.chemolab.2014.01.017
   Khemchandani R, 2010, EUR J OPER RES, V203, P692, DOI 10.1016/j.ejor.2009.09.020
   Liu J, 2013, PATTERN RECOGN LETT, V34, P1026, DOI 10.1016/j.patrec.2013.03.005
   Loutfi A, 2015, J FOOD ENG, V144, P103, DOI 10.1016/j.jfoodeng.2014.07.019
   Muller KR, 2001, IEEE T NEURAL NETWOR, V12, P181, DOI 10.1109/72.914517
   Padilla M, 2010, CHEMOMETR INTELL LAB, V100, P28, DOI 10.1016/j.chemolab.2009.10.002
   Peng H, 2013, DIGIT SIGNAL PROCESS, V23, P382, DOI 10.1016/j.dsp.2012.08.006
   Rodriguez-Lujan I, 2011, PATTERN RECOGN LETT, V32, P1567, DOI 10.1016/j.patrec.2011.04.007
   Romain AC, 2010, SENSOR ACTUAT B-CHEM, V146, P502, DOI 10.1016/j.snb.2009.12.027
   Teixeira AR, 2008, DIGIT SIGNAL PROCESS, V18, P568, DOI 10.1016/j.dsp.2007.08.001
   Wu CH, 2009, EXPERT SYST APPL, V36, P4725, DOI 10.1016/j.eswa.2008.06.046
   Wu KP, 2009, PATTERN RECOGN, V42, P710, DOI 10.1016/j.patcog.2008.08.030
   Xiao YC, 2014, KNOWL-BASED SYST, V59, P75, DOI 10.1016/j.knosys.2014.01.020
   Xu Z, 2010, SENSOR ACTUAT B-CHEM, V149, P239, DOI 10.1016/j.snb.2010.05.038
   Yang J, 2004, PATTERN RECOGN, V37, P2097, DOI 10.1016/j.patcog.2003.10.015
   Yin Y, 2007, SENSOR ACTUAT B-CHEM, V124, P393, DOI 10.1016/j.snb.2007.01.008
   Yin Y, 2014, J FOOD MEAS CHARACT, V8, P29, DOI 10.1007/s11694-013-9162-3
   Yin Y, 2014, J FOOD ENG, V127, P43, DOI 10.1016/j.jfoodeng.2013.11.017
   You D, 2011, IEEE T PATTERN ANAL, V33, P631, DOI 10.1109/TPAMI.2010.173
   Zhang L, 2014, MEASUREMENT, V54, P31, DOI 10.1016/j.measurement.2014.04.005
   Zhang L, 2014, ANAL CHIM ACTA, V816, P8, DOI 10.1016/j.aca.2014.01.049
   Zhu ZB, 2010, CHEM ENG RES DES, V88, P936, DOI 10.1016/j.cherd.2010.01.005
   Zuppa M, 2004, SENSOR ACTUAT B-CHEM, V98, P305, DOI 10.1016/j.snb.2003.10.029
NR 28
TC 2
Z9 2
U1 2
U2 18
PU SPRINGER
PI NEW YORK
PA 233 SPRING ST, NEW YORK, NY 10013 USA
SN 2193-4126
EI 2193-4134
J9 J FOOD MEAS CHARACT
JI J. Food Meas. Charact.
PD MAR
PY 2017
VL 11
IS 1
BP 24
EP 32
DI 10.1007/s11694-016-9367-3
PG 9
WC Food Science & Technology
SC Food Science & Technology
GA EL2AJ
UT WOS:000394422200003
DA 2019-07-15
ER

PT J
AU Kong, Y
   Zhang, LL
   Sun, Y
   Zhang, YY
   Sun, BG
   Chen, HT
AF Kong, Yan
   Zhang, Li-Li
   Sun, Ying
   Zhang, Yu-Yu
   Sun, Bao-Guo
   Chen, Hai-Tao
TI Determination of the Free Amino Acid, Organic Acid, and Nucleotide in
   Commercial Vinegars
SO JOURNAL OF FOOD SCIENCE
LA English
DT Article
DE free amino acid; nucleotide; organic acid; umami taste; vinegar
ID ANTIOXIDANT PROPERTIES; TASTE COMPOUNDS; MUSHROOM EXTRACTS; ACTIVE
   COMPOUNDS; UMAMI TASTE; COMPONENTS; FLAVOR; NONVOLATILE; OXIDATION; FOOD
AB The selected taste-active compounds in several kinds of commercial vinegar including amino acids, organic acids, and nucleotides were determined by High Performance Liquid Chromatography (HPLC). The results showed that glutamine and alanine, which contribute the umami and sweet taste to the flavor of vinegar, are high in Taste Activity Value (TAV). Acetic acid is the major organic acid in vinegar, making up as much as 91.4% of the total organic acid composition. Nucleotides, which were only detected in 5 brands of commercial vinegar and are both low in TAV, contribute less taste in vinegar. Our research provides a multiple chemical compositional characterization of vinegar and proposes a possibility of classification of different kinds of vinegar.
C1 [Kong, Yan; Zhang, Li-Li; Sun, Ying; Zhang, Yu-Yu; Sun, Bao-Guo; Chen, Hai-Tao] Beijing Technol & Business Univ, Beijing Lab Food Qual & Safety, Beijing Adv Innovat Ctr Food Nutr & Human Hlth, Beijing 100048, Peoples R China.
RP Zhang, YY (reprint author), Beijing Technol & Business Univ, Beijing Lab Food Qual & Safety, Beijing Adv Innovat Ctr Food Nutr & Human Hlth, Beijing 100048, Peoples R China.
EM zhangyy2@163.com
OI Kong, Yan/0000-0002-6691-9090
FU National Key RD Program [2016YFD0400705]; National Natural Science
   Foundation of China [31401604).]
FX We are grateful for the financial support from the National Key R&D
   Program (No. 2016YFD0400705) and the National Natural Science Foundation
   of China (No. 31401604).
CR Castro R, 2002, CHROMATOGRAPHIA, V56, P57, DOI 10.1007/BF02490247
   Chen DW, 2007, FOOD CHEM, V104, P1200, DOI 10.1016/j.foodchem.2007.01.042
   Chou CH, 2015, FOOD CHEM, V168, P63, DOI 10.1016/j.foodchem.2014.07.035
   Darzi J, 2010, P NUTR SOC, V69, pE92, DOI 10.1017/S0029665109992801
   Davalos A, 2005, FOOD CHEM, V93, P325, DOI 10.1016/j.foodchem.2004.09.030
   Dermiki M, 2013, FOOD CHEM, V141, P77, DOI 10.1016/j.foodchem.2013.03.018
   Engel E, 2002, FOOD QUAL PREFER, V13, P505, DOI 10.1016/S0950-3293(02)00136-2
   FIRTH NL, 1985, J ASSOC OFF ANA CHEM, V68, P1228
   HASHIBA H, 1972, AGR BIOL CHEM TOKYO, V36, P390, DOI 10.1080/00021369.1972.10860267
   HAYASHI T, 1981, J FOOD SCI, V46, P479, DOI 10.1111/j.1365-2621.1981.tb04890.x
   Honsho S, 2005, BIOL PHARM BULL, V28, P1208, DOI 10.1248/bpb.28.1208
   Inclan M, 2014, CHEM-EUR J, V20, P3730, DOI 10.1002/chem.201303861
   JACKSON PS, 1985, J CHROMATOGR, V326, P199, DOI 10.1016/S0021-9673(01)87446-X
   Jiang Y, 2010, J NANCHANG U, V34, P471
   Johnston Carol S, 2006, MedGenMed, V8, P61
   KATO H, 1989, ACS SYM SER, V388, P158
   Kondo T, 2009, BIOSCI BIOTECH BIOCH, V73, P1837, DOI 10.1271/bbb.90231
   Lee CS, 2011, J ETHNOPHARMACOL, V135, P747, DOI 10.1016/j.jep.2011.04.009
   Leeman M, 2005, EUR J CLIN NUTR, V59, P1266, DOI 10.1038/sj.ejcn.1602238
   Li GuoQuan, 2013, China Condiment, V38, P63
   Lin ZS, 2005, CHINA BREWING, V6, P1
   Liu JB, 2015, LWT-FOOD SCI TECHNOL, V64, P316, DOI 10.1016/j.lwt.2015.05.061
   Mella O, 2013, TANZANIA FOOD NUTR C, V13, P1
   Ngapo TM, 2016, MEAT SCI, V121, P365, DOI 10.1016/j.meatsci.2016.05.005
   O'Keefe JH, 2008, J AM COLL CARDIOL, V51, P249, DOI 10.1016/j.jacc.2007.10.016
   Pasban A, 2014, J TAIBAH UNIV SCI, V8, P31, DOI 10.1016/j.jusci.2013.09.004
   PETROTURZA M, 1989, NAHRUNG, V33, P387
   Phat C, 2016, FOOD CHEM, V192, P1068, DOI 10.1016/j.foodchem.2015.07.113
   Rotzoll N, 2006, J AGR FOOD CHEM, V54, P2705, DOI 10.1021/jf053131y
   Sakanaka S, 2008, FOOD CHEM, V107, P739, DOI 10.1016/j.foodchem.2007.08.080
   Schlichtherle-Cerny H, 1998, Z LEBENSM UNTERS F A, V207, P369, DOI 10.1007/s002170050347
   Sun H, 2016, J GINSENG RES, V40, P113, DOI 10.1016/j.jgr.2015.06.001
   Tachdjian C, 2014, U.S. Patent, Patent No. 8895050
   Tanaka H, 2009, J CLIN BIOCHEM NUTR, V45, P93, DOI 10.3164/jcbn.09-04
   Uysal RS, 2013, FOOD CHEM, V141, P4333, DOI 10.1016/j.foodchem.2013.06.122
   Verzelloni E, 2007, FOOD CHEM, V105, P564, DOI 10.1016/j.foodchem.2007.04.014
   Wang S, 2016, FOOD CHEM, V200, P24, DOI 10.1016/j.foodchem.2015.12.093
   Warmke R, 1996, Z LEBENSM UNTERS FOR, V203, P230, DOI 10.1007/BF01192869
   YAMAGUCHI S, 1971, J FOOD SCI, V36, P846, DOI 10.1111/j.1365-2621.1971.tb15541.x
   Yang CD, 2014, MOL CELL, V56, P414, DOI 10.1016/j.molcel.2014.09.025
   Zheng HW, 2016, FOOD CHEM, V205, P112, DOI 10.1016/j.foodchem.2016.03.007
   Zho C, 2008, CHINA BREWING, V19, P59
NR 42
TC 8
Z9 13
U1 3
U2 40
PU WILEY
PI HOBOKEN
PA 111 RIVER ST, HOBOKEN 07030-5774, NJ USA
SN 0022-1147
EI 1750-3841
J9 J FOOD SCI
JI J. Food Sci.
PD MAY
PY 2017
VL 82
IS 5
BP 1116
EP 1123
DI 10.1111/1750-3841.13696
PG 8
WC Food Science & Technology
SC Food Science & Technology
GA EU1VR
UT WOS:000400814100009
PM 28369909
DA 2019-07-15
ER

PT J
AU Torri, L
   Jeon, SY
   Piochi, M
   Morini, G
   Kim, KO
AF Torri, Luisa
   Jeon, Seon-Young
   Piochi, Maria
   Morini, Gabriella
   Kim, Kwang-Ok
TI Consumer perception of balsamic vinegar: A cross-cultural study between
   Korea and Italy
SO FOOD RESEARCH INTERNATIONAL
LA English
DT Article
DE Cross-cultural study; Consumer perception; Sorted napping; Familiarity;
   Food pairing; Descriptive analysis; Balsamic vinegar
ID SENSORY CHARACTERISTICS; DESCRIPTIVE ANALYSIS; TRAINED PANELISTS; FOOD;
   FAMILIARITY; FRENCH; FLAVOR
AB Understanding cross-cultural differences in food perception is a key issue of food research in order to understand consumer behaviour in different countries. The objective of this study was to explore potential cultural differences of balsamic vinegar perception between Korean and Italian consumers using the sorted napping method. Nine balsamic vinegars different in terms of ingredients, aging time, and origin were evaluated by Korean (n = 50) and Italian (n = 49) consumers using sorted napping. Familiarity and food matching were also examined. Descriptive analysis was performed to verify the attitude of the consumers in product description. The results obtained from two groups of consumers in Korea and Italy revealed a higher description attitude of the Italians (higher number of total elicited attributes, of attributes in common with the trained panel, of attributes shared with the vocabulary reported in literature, of significant specific positive product-attribute associations). Italian subjects generated various descriptors associated with the European gastronomic culture (aromatic herbs, fortified wine, dried figs, Indian fig, Parmigiano-Reggiano cheese), whereas Korean consumers used more terms related to the Asian food culture (red ginseng, Chinese medicine, Japanese apricot teriyaki sauce, persimmon vinegar, balloon flower roots). Moreover, cultural differences of food matching were also observed: the Italians would pair the balsamic vinegars mainly with vegetables, fruits and cheese, while Koreans would combine the balsamic vinegars preferably with bread, vegetables and meat. In conclusion, familiarity resulted the main factors for cross-cultural differentiation. (C) 2016 Published by Elsevier Ltd.
C1 [Torri, Luisa; Piochi, Maria; Morini, Gabriella] Univ Gastron Sci, Piazza Vittorio Emanuele 9, I-12042 Bra, CN, Italy.
   [Jeon, Seon-Young; Kim, Kwang-Ok] Ewha Womans Univ, Dept Food Sci & Engn, Seoul 120750, South Korea.
RP Kim, KO (reprint author), Ewha Womans Univ, Dept Food Sci & Engn, Seoul 120750, South Korea.
EM kokim@ewha.ac.kr
FU Italian Ministry of Foreign Affairs (Italy-Korea) [148783]; National
   Research Foundation of Korea (NRF) - Korea government (MEST)
   [2010-00011]
FX This work was supported by the Italian Ministry of Foreign Affairs
   (Italy-Korea great relevance project 2010-2012: bioactive compounds for
   the valorization and promotion of traditional food; grant n. 148783) and
   the National Research Foundation of Korea (NRF) grant funded by the
   Korea government (MEST) (No. 2010-00011). The authors are thankful to
   the "Consorzio Produttori Antiche Acetaie" (Producers consortium) for
   providing the Traditional balsamic vinegar of Modena samples used in
   this research and to the "Consorzio Tutela Aceto balsamico di Modena"
   (Consortium for protection of balsamic vinegar of Modena) for providing
   the economic market data. They would also like to warmly thank Sebastien
   Le in Agrocampus Ouest (France) for his kind assistance with statistical
   analysis.
CR Ahn YY, 2011, SCI REP-UK, V1, DOI 10.1038/srep00196
   Blancher G, 2007, FOOD QUAL PREFER, V18, P560, DOI 10.1016/j.foodqual.2006.07.006
   Blumenthal H., 2008, BIG FAT DUCK COOKBOO
   Cherdchu P, 2013, J SENS STUD, V28, P248, DOI 10.1111/joss.12041
   Chirife J, 2011, FOOD BIOPROCESS TECH, V4, P1505, DOI 10.1007/s11947-009-0235-6
   Chung L, 2007, J FOOD SCI, V72, pS676, DOI 10.1111/j.1750-3841.2007.00542.x
   차성미, 2010, [Korean Journal of Food and Cookery Science, 한국식품조리과학회지], V26, P155
   Cocchi M, 2006, FOOD QUAL PREFER, V17, P419, DOI 10.1016/j.foodqual.2005.05.004
   Cox DN, 2006, WOODHEAD PUBL FOOD S, P359
   Donadini G, 2012, FOOD RES INT, V48, P703, DOI 10.1016/j.foodres.2012.06.009
   Drake MA, 2005, INT DAIRY J, V15, P473, DOI 10.1016/j.idairyj.2004.09.006
   Durante C, 2006, CHEMOMETR INTELL LAB, V83, P54, DOI 10.1016/j.chemolab.2006.01.004
   Husson F., 2009, SENSOMINER SENSORY D
   Jeong SY, 2004, J FOOD SCI, V69, pS319, DOI 10.1111/j.1750-3841.2004.tb18024.x
   Jordan M. A., 2015, GOOD COOKS BOOK OIL
   Kim YK, 2015, FOOD RES INT, V71, P155, DOI 10.1016/j.foodres.2015.03.022
   Kim YK, 2013, FOOD RES INT, V53, P534, DOI 10.1016/j.foodres.2013.05.015
   Laureati M, 2014, FOOD SCI BIOTECHNOL, V23, P1111, DOI 10.1007/s10068-014-0152-y
   Le S., 2015, RAPID SENSORY PROFIL, P197
   Munoz A. M., 1992, ASTM MANUAL SERIES M, V13
   Pages J, 2010, J SENS STUD, V25, P637, DOI 10.1111/j.1745-459X.2010.00292.x
   Pineschi M., 2011, U.S. Patent, Patent No. [2011/0003036 A1, 20110003036]
   Prescott J, 2002, FOOD QUAL PREFER, V13, P489, DOI 10.1016/S0950-3293(02)00010-1
   Risvik E, 2006, WOODHEAD PUBL FOOD S, P298
   Smit HJ, 2006, PHYSIOL BEHAV, V87, P287, DOI 10.1016/j.physbeh.2005.10.017
   Stone H., 1985, SENSORY EVALUATION P
   Tesfaye W, 2002, TRENDS FOOD SCI TECH, V13, P12, DOI 10.1016/S0924-2244(02)00023-7
   Torri L, 2013, FOOD QUAL PREFER, V29, P6, DOI 10.1016/j.foodqual.2013.01.006
   Viet PT, 2010, FOOD QUAL PREFER, V21, P602, DOI 10.1016/j.foodqual.2010.03.009
   Yang JE, 2012, FOOD SCI BIOTECHNOL, V21, P399, DOI 10.1007/s10068-012-0051-z
   Zeppa G, 2013, J SCI FOOD AGR, V93, P3737, DOI 10.1002/jsfa.6219
NR 31
TC 11
Z9 11
U1 5
U2 26
PU ELSEVIER SCIENCE BV
PI AMSTERDAM
PA PO BOX 211, 1000 AE AMSTERDAM, NETHERLANDS
SN 0963-9969
EI 1873-7145
J9 FOOD RES INT
JI Food Res. Int.
PD JAN
PY 2017
VL 91
BP 148
EP 160
DI 10.1016/j.foodres.2016.12.003
PG 13
WC Food Science & Technology
SC Food Science & Technology
GA EI8RI
UT WOS:000392774800018
PM 28290319
DA 2019-07-15
ER
