# Supplementary material for: Knowledge Domain and Emerging Trends in Vinegar Research: A Bibliometric Review of the Literature from WoSCC
Source: Foods. 2020 Feb 10;9(2):166. doi: 10.3390/foods9020166 (PMC7074530; doi:10.3390/foods9020166)
Supplement: Supplementary file 1 [file foods-09-00166-s001.zip › Supplementary files/Supplementary Material/WoSCC dataset for CiteSpace/data/download2017_9x5unique.txt]

PT J
AU Yin, FZ
   Dai, H
   Li, L
   Lu, TL
   Li, WD
   Cai, BC
   Yin, W
AF Yin, Fangzhou
   Dai, Hui
   Li, Lin
   Lu, Tuling
   Li, Weidong
   Cai, Baochang
   Yin, Wu
TI Study of organic acids in Schisandrae Chinensis Fructus after vinegar
   processing
SO JOURNAL OF SEPARATION SCIENCE
LA English
DT Article
DE gas chromatography-mass spectrometry; levulinic acid; organic acids;
   traditional Chinese medicine; vinegar processing
ID MASS-SPECTROMETRY; QUALITY-CONTROL; TURCZ. BAILL; CHROMATOGRAPHY;
   COMPONENTS; SEPARATION; MEDICINE; LIGNANS
AB The ripened fruit of Schisandrae Chinensis Fructus has unique medical properties in Chinese medicine. It is commonly used after vinegar steaming. Vinegar steaming changes the color of Schisandrae Chinensis Fructus from red to black and enhances its acidic and astringent properties. Lignans are the well-investigated components in this herb. However, Schisandrae Chinensis Fructus is acidic in the theory of Chinese medicine, and whether vinegar processing changes its organic acid components remains largely unknown. In this study, the organic acids in this herb were derived by the method of methyl esterification, and further analyzed by gas chromatography with mass spectrometry. A total of 39 organic acid compounds were identified. Interestingly, Schisandrae Chinensis Fructus after vinegar processing showed a significant increase in the content of levulinic acid as compared to the unprocessed ones. Pharmacological experiments demonstrated that levulinic acid inhibited the contractility of isolated intestine and had an inhibitory effect on the excessive hyperfunction of small intestinal propulsion. Moreover, the extracts of vinegar-processed Schisandrae Chinensis Fructus had a stronger inhibitory on the excessive hyperfunction of small intestinal propulsion than that of unprocessed ones. Taken together, this study offers novel insight into the effect of Schisandrae Chinensis Fructus after vinegar processing.
C1 [Yin, Fangzhou; Dai, Hui; Li, Lin; Lu, Tuling; Li, Weidong; Cai, Baochang] Nanjing Univ Chinese Med, Sch Pharm, Nanjing, Jiangsu, Peoples R China.
   [Yin, Wu] Nanjing Univ, Coll Life Sci, State Key Lab Pharmaceut Biotechnol, Nanjing, Jiangsu, Peoples R China.
   [Yin, Wu] Nanjing Univ Chinese Med, Sch Pharm, Jiangsu Key Lab Pharmacol & Safety Evaluat Chines, Nanjing, Jiangsu, Peoples R China.
RP Yin, FZ (reprint author), Nanjing Univ Chinese Med, Sch Pharm, Nanjing, Jiangsu, Peoples R China.; Yin, W (reprint author), Nanjing Univ, State Key Lab Pharmaceut Biotechnol, Nanjing 210023, Jiangsu, Peoples R China.
EM yfz2003@163.com; wyin2003@163.com
FU National Natural Science Foundation [81573604, 30701108, 31071250,
   81473293, 81673462, 91540119]; Key Projects of Natural Science
   Foundation of Jiangsu Province for University [13KJA360003]; Preliminary
   Research Foundation of Nanjing University of Chinese Medicine [12XYY06];
   Program of Jiangsu Administration of Traditional Chinese Medicine
   [LZ13230]; Open Project Program of Jiangsu Key Laboratory for
   Pharmacology and Safety Evaluation of Chinese Materia Medica
   [JKLPSE201509]; Project of the Priority Academic Program Development of
   Jiangsu Higher Education Institutions (PAPD)
FX We appreciate the financial support from National Natural Science
   Foundation (NO. 81573604, 30701108, 31071250, 81473293, 81673462,
   91540119); Key Projects of Natural Science Foundation of Jiangsu
   Province for University (13KJA360003); Preliminary Research Foundation
   of Nanjing University of Chinese Medicine (NO. 12XYY06); Program of
   Jiangsu Administration of Traditional Chinese Medicine (NO. LZ13230).
   The Open Project Program of Jiangsu Key Laboratory for Pharmacology and
   Safety Evaluation of Chinese Materia Medica (No. JKLPSE201509), and the
   Project of the Priority Academic Program Development of Jiangsu Higher
   Education Institutions (PAPD).
CR Bozell JJ, 2010, GREEN CHEM, V12, P539, DOI 10.1039/b922014c
   Dai YT, 2009, CHIN J CHROMATOGR, V27, P442
   FUJIHASHI T, 1995, ANTIMICROB AGENTS CH, V39, P2000, DOI 10.1128/AAC.39.9.2000
   Hancke JL, 1999, FITOTERAPIA, V70, P451, DOI 10.1016/S0367-326X(99)00102-1
   He XR, 2017, J SEP SCI, V40, P81, DOI 10.1002/jssc.201600784
   Huang TH, 2005, J CHROMATOGR A, V1066, P239, DOI 10.1016/j.chroma.2005.01.025
   Jiang P, 2017, J SEP SCI, V40, P612, DOI 10.1002/jssc.201600744
   Jin GW, 2010, J SEP SCI, V33, P564, DOI 10.1002/jssc.200900563
   Li Li, 2011, Zhongguo Zhong Yao Za Zhi, V36, P3286
   Liu J, 2013, CHEM CENT J, V7, DOI 10.1186/1752-153X-7-61
   LU H, 1992, PLANTA MED, V58, P311, DOI 10.1055/s-2006-961473
   Panossian A, 2008, J ETHNOPHARMACOL, V118, P183, DOI 10.1016/j.jep.2008.04.020
   Tong L., 2007, ASIAN J TRAD MED, V2, P110
   Wen JG, 2012, PHARMACOGN RES, V4, P148, DOI 10.4103/0974-8490.99076
   Yang F, 2003, W CHINA PHARM MAGAZI, V18, P438
   Yang YC, 2012, PHYTOCHEM ANALYSIS, V23, P627, DOI 10.1002/pca.2365
   Zhang WD, 2012, J SEP SCI, V35, P2203, DOI 10.1002/jssc.201200393
   Zhu TT, 2016, J SEP SCI, V39, P3081, DOI 10.1002/jssc.201600256
   佟鑫, 2013, [中国中医药信息杂志, Chinese Journal of Information on Traditional Chinese Medicine], V20, P110
   吴建兵, 2007, [中草药, Chinese Traditional and Herbal Drugs], V38, P281
NR 20
TC 0
Z9 0
U1 3
U2 19
PU WILEY-V C H VERLAG GMBH
PI WEINHEIM
PA POSTFACH 101161, 69451 WEINHEIM, GERMANY
SN 1615-9306
EI 1615-9314
J9 J SEP SCI
JI J. Sep. Sci.
PD OCT
PY 2017
VL 40
IS 20
BP 4012
EP 4021
DI 10.1002/jssc.201601447
PG 10
WC Chemistry, Analytical
SC Chemistry
GA FK5UU
UT WOS:000413567800011
PM 28816401
DA 2019-07-15
ER

PT J
AU Pei, GP
   Li, YX
   Zhu, YE
   Shi, WY
   Li, H
AF Pei, Guangpeng
   Li, Yuxin
   Zhu, Yuen
   Shi, Weiyu
   Li, Hua
TI Immobilization of lead by application of soil amendment produced from
   vinegar residue, stainless steel slag, and weathered coal
SO ENVIRONMENTAL SCIENCE AND POLLUTION RESEARCH
LA English
DT Article
DE Vinegar residue; Stainless steel slag; Weathered coal; Granulation; Soil
   amendment; Lead pollution
ID HEAVY-METAL AVAILABILITY; ORGANIC AMENDMENTS; CONTAMINATED SOIL;
   TRACE-ELEMENTS; PB; ADSORPTION; WASTE; ZN; REMOVAL; COMPOST
AB This paper presents a new soil amendment used for immobilization of soil Pb, produced from vinegar residue, stainless steel slag, and weathered coal. The pH value measuring, granulation and adsorption experiments were carried out to determine the optimal composition of soil amendment. Optimizing soil amendment B2 was composed of vinegar residue, weathered coal (humic acid 61.53 wt%), and stainless steel slag with the ratio of 80: 16: 4, and particle size was in the range of 2-4 mm. In the leaching column experiment, B2 addition reduced the Pb release from the soil as well as increasing leachate pH and decreasing the bioavailable Pb concentration. The leachate Pb concentration decreased with lengthened leaching time under lower pH, but such a phenomenon disappeared in the rebounding period. Compared to control, the DTPA extractable Pb content in soil decreased by 12.41, 13.20, and 8.78% with the B2 addition amount of 1.00, 2.00, and 2.00 wt%, respectively. In addition, the total Pb content of each soil layer generally rose as B2 addition increased. It was concluded that application of B2 led to lower transport and transformation of Pb in soil. Based on the single chemical extraction, the environmental risk of Pb was decreased after application of B2. Meanwhile, soil amendment was also a new way to recycle vinegar residue, stainless steel slag, and weathered coal.
C1 [Pei, Guangpeng; Li, Yuxin; Zhu, Yuen; Li, Hua] Shanxi Univ, Sch Environm Sci & Resources, Taiyuan 030006, Shanxi, Peoples R China.
   [Pei, Guangpeng] Shanxi Univ, Inst Resources & Environm Engn, Taiyuan 030006, Shanxi, Peoples R China.
   [Shi, Weiyu] Southwest Univ, Sch Geog Sci, Chongqing Key Lab Karst Environm, Chongqing 400715, Peoples R China.
RP Li, H (reprint author), Shanxi Univ, Sch Environm Sci & Resources, Taiyuan 030006, Shanxi, Peoples R China.; Shi, WY (reprint author), Southwest Univ, Sch Geog Sci, Chongqing Key Lab Karst Environm, Chongqing 400715, Peoples R China.
EM shiweiyu@swu.edu.cn; lihua@sxu.edu.cn
RI Pei, Guangpeng/S-3389-2019
OI Pei, Guangpeng/0000-0001-8140-9075
FU Science and Technology Key Program of Shanxi Province of China
   [20140311008-6, 201603D21110-1]
FX This study was supported by the Science and Technology Key Program of
   Shanxi Province of China (20140311008-6) and Science and Technology Key
   Program of Shanxi Province of China (201603D21110-1).
CR Bao S. D., 2008, SOIL AGR CHEM ANAL
   Basaldella EI, 2007, J COLLOID INTERF SCI, V313, P574, DOI 10.1016/j.jcis.2007.04.066
   Bradl HB, 2004, J COLLOID INTERF SCI, V277, P1, DOI 10.1016/j.jcis.2004.04.005
   CAVALLARO N, 1980, SOIL SCI SOC AM J, V44, P729, DOI 10.2136/sssaj1980.03615995004400040013x
   Cui Y M, 2015, FEED IND, V36, P22
   Ernst WHO, 1996, APPL GEOCHEM, V11, P163, DOI 10.1016/0883-2927(95)00040-2
   Ferreira VJ, 2016, J CLEAN PROD, V130, P175, DOI 10.1016/j.jclepro.2015.08.094
   Forjan R, 2016, CATENA, V137, P120, DOI 10.1016/j.catena.2015.09.010
   Galvez A, 2012, AGR ECOSYST ENVIRON, V160, P3, DOI 10.1016/j.agee.2011.06.015
   Goix S, 2015, CHEMOSPHERE, V138, P10, DOI 10.1016/j.chemosphere.2015.05.010
   Guo Zhaohui, 2003, Yingyong Shengtai Xuebao, V14, P1547
   Gutierrez J, 2010, BIOL FERT SOILS, V46, P617, DOI 10.1007/s00374-010-0470-z
   Hale B, 2012, J HAZARD MATER, V199, P119, DOI 10.1016/j.jhazmat.2011.10.065
   He ZLL, 2005, J TRACE ELEM MED BIO, V19, P125, DOI 10.1016/j.jtemb.2005.02.010
   HEE SSQ, 1985, ENVIRON RES, V38, P77, DOI 10.1016/0013-9351(85)90074-X
   ISO, 2008, SOIL QUAL REQ GUID S
   Janos P, 2010, GEODERMA, V159, P335, DOI 10.1016/j.geoderma.2010.08.009
   Kim DH, 2008, DESALINATION, V223, P283, DOI 10.1016/j.desal.2007.01.226
   Lee SH, 2009, CHEMOSPHERE, V77, P1069, DOI 10.1016/j.chemosphere.2009.08.056
   Li H, 2012, CLEAN-SOIL AIR WATER, V40, P233, DOI 10.1002/clen.201000579
   Li L, 2015, BIORESOURCE TECHNOL, V186, P338, DOI 10.1016/j.biortech.2015.03.086
   Li M, 2010, SHANXI METEOROLOGICA, P21
   Li PZ, 2015, ECOTOX ENVIRON SAFE, V113, P391, DOI 10.1016/j.ecoenv.2014.12.025
   Lindsay W.L, 1979, CHEM EQUILIBRIA SOIL
   Lombi E, 2003, ENVIRON SCI TECHNOL, V37, P979, DOI 10.1021/es026083w
   Luo HL, 2012, J HAZARD MATER, V227, P265, DOI 10.1016/j.jhazmat.2012.05.046
   Makela M, 2012, J HAZARD MATER, V207, P21, DOI 10.1016/j.jhazmat.2011.02.015
   Papanikolaou NC, 2005, MED SCI MONITOR, V11, pRA329
   Pehlivan E, 2006, J HAZARD MATER, V138, P401, DOI 10.1016/j.jhazmat.2006.05.063
   Rodriguez-Vila A, 2015, J GEOCHEM EXPLOR, V158, P74, DOI 10.1016/j.gexplo.2015.07.005
   Ruley AT, 2006, ENVIRON POLLUT, V144, P11, DOI 10.1016/j.envpol.2006.01.016
   Sheen YN, 2013, CONSTR BUILD MATER, V40, P239, DOI 10.1016/j.conbuildmat.2012.09.078
   Shi WY, 2013, APPL CLAY SCI, V85, P103, DOI 10.1016/j.clay.2013.08.022
   Shi WY, 2009, J HAZARD MATER, V167, P136, DOI 10.1016/j.jhazmat.2008.12.092
   Shuman LM, 1999, J ENVIRON QUAL, V28, P1442, DOI 10.2134/jeq1999.00472425002800050008x
   Sima JK, 2015, CHEMOSPHERE, V138, P744, DOI 10.1016/j.chemosphere.2015.07.028
   Sneddon IR, 2006, ENVIRON POLLUT, V144, P816, DOI 10.1016/j.envpol.2006.02.008
   Soares MAR, 2015, J ENVIRON MANAGE, V164, P137, DOI 10.1016/j.jenvman.2015.08.042
   Song ZT, 2012, LIVEST SCI, V150, P67, DOI 10.1016/j.livsci.2012.08.004
   Sponer JE, 2001, J PHYS CHEM B, V105, P8285, DOI 10.1021/jp010098j
   Stewart LR, 2014, APPL GEOCHEM, V45, P120, DOI 10.1016/j.apgeochem.2014.03.012
   Sun P, 2015, T NONFERR METAL SOC, V25, P2230, DOI 10.1016/S1003-6326(15)63865-1
   Tang WW, 2014, SCI TOTAL ENVIRON, V468, P1014, DOI 10.1016/j.scitotenv.2013.09.044
   Tang XJ, 2015, CHEMOSPHERE, V119, P177, DOI 10.1016/j.chemosphere.2014.05.081
   Tordoff GM, 2000, CHEMOSPHERE, V41, P219, DOI 10.1016/S0045-6535(99)00414-2
   Guillen MT, 2012, J GEOCHEM EXPLOR, V119, P32, DOI 10.1016/j.gexplo.2012.06.009
   Walker DJ, 2004, CHEMOSPHERE, V57, P215, DOI 10.1016/j.chemosphere.2004.05.020
   Walraven N, 2014, SCI TOTAL ENVIRON, V472, P888, DOI 10.1016/j.scitotenv.2013.11.110
   Wang DZ, 2009, ECOL COMPLEX, V6, P432, DOI 10.1016/j.ecocom.2009.03.010
   Wang LT, 2014, CHEMOSPHERE, V107, P354, DOI 10.1016/j.chemosphere.2013.12.088
   Wang X, 2006, PEDOSPHERE, V16, P519, DOI 10.1016/S1002-0160(06)60083-0
   Watanabe ME, 1997, ENVIRON SCI TECHNOL, V31, pA182, DOI 10.1021/es972219s
   Wen HJ, 2015, APPL GEOCHEM, V52, P147, DOI 10.1016/j.apgeochem.2014.11.025
   Wu JF, 2007, APPL RADIAT ISOTOPES, V65, P901, DOI 10.1016/j.apradiso.2007.04.004
   Yang H, 2013, J SHANXI AGR SCI, V41, P869
   Yang J., 2011, THESIS
   Zhao QS, 2012, ADV MATER RES-SWITZ, V518-523, P68, DOI 10.4028/www.scientific.net/AMR.518-523.68
   Zhuo L, 2012, ENVIRON SCI POLLUT R, V19, P2842, DOI 10.1007/s11356-012-0790-7
NR 58
TC 1
Z9 1
U1 5
U2 37
PU SPRINGER HEIDELBERG
PI HEIDELBERG
PA TIERGARTENSTRASSE 17, D-69121 HEIDELBERG, GERMANY
SN 0944-1344
EI 1614-7499
J9 ENVIRON SCI POLLUT R
JI Environ. Sci. Pollut. Res.
PD OCT
PY 2017
VL 24
IS 28
BP 22301
EP 22311
DI 10.1007/s11356-017-9917-1
PG 11
WC Environmental Sciences
SC Environmental Sciences & Ecology
GA FJ1DG
UT WOS:000412452200019
PM 28801796
DA 2019-07-15
ER

PT J
AU Hirose, N
   Maeda, G
   Onda, S
   Shoda, M
   Miyagi, K
   Wada, K
   Ohta, H
AF Hirose, Naoto
   Maeda, Goki
   Onda, Satoshi
   Shoda, Moriyuki
   Miyagi, Kazuna
   Wada, Koji
   Ohta, Hideaki
TI Development of Vinegar Extract from the Waste Peels of Shiikuwasha
SO JOURNAL OF THE JAPANESE SOCIETY FOR FOOD SCIENCE AND TECHNOLOGY-NIPPON
   SHOKUHIN KAGAKU KOGAKU KAISHI
LA Japanese
DT Article
DE Shiikuwasha (Citrus depressa Hayata); by-product; vinegar extract;
   nobiletin; aroma compounds
ID AROMA ACTIVE COMPOUNDS; CITRUS NOBILETIN; FRUIT; IDENTIFICATION;
   TISSUES; MEMORY; JUICE; ACID; MICE; OILS
AB In this study, vinegar extract was produced from the waste peels of Shiikuwasha, which contains characteristic ingredients such as polymethoxyflavones (PMFs) and is applicable for commercialization as a seasoning product. The results of this study are:
   (1) After the seeds and segment membranes were removed from the residual substances from juice production, the peels were extracted using spirit vinegar without drying, resulting in a vinegar extract contained PMFs. Also, the vinegar extract was characterized by minimal amounts of limonin and low bitterness.
   (2) A ratio of 20% (w/w) waste peels to 80% (w/w) spirit vinegar was employed, and the resultant vinegar extract contained 7.5 mg/100mL nobiletin. The optimal extraction process was performed 4-5 times in ten seconds.
   (3) During storage at ambient temperature, the PMFs content was stable, but monoterpenes decreased sharply and monoterpene alcohols decreased gradually.
C1 [Hirose, Naoto; Maeda, Goki; Onda, Satoshi; Shoda, Moriyuki] Okinawa Prefectural Agr Res Ctr, 820 Makabe, Itoman, Okinawa 9010336, Japan.
   [Miyagi, Kazuna] Univ Ryukyus, Fac Educ, 1 Senbaru, Nishihara, Okinawa 9030213, Japan.
   [Miyagi, Kazuna] Univ Ryukyus, Grad Sch Educ, 1 Senbaru, Nishihara, Okinawa 9030213, Japan.
   [Wada, Koji] Univ Ryukyus, Fac Agr, 1 Senbaru, Nishihara, Okinawa 9030211, Japan.
   [Ohta, Hideaki] Nakamura Gakuen Univ, Dept Nutr Sci, 5-7-1 Befu, Fukuoka, Fukuoka 8140198, Japan.
RP Hirose, N (reprint author), Okinawa Prefectural Agr Res Ctr, 820 Makabe, Itoman, Okinawa 9010336, Japan.
EM hirosent@pref.okinawa.lg.jp
CR Aibara T., 2010, J RURAL PROBLEMS, V178, P63
   Choi HS, 2002, J FOOD SCI, V67, P1713, DOI 10.1111/j.1365-2621.2002.tb08711.x
   Hashimoto Y, 2008, BUNSEKI KAGAKU, V57, P453, DOI 10.2116/bunsekikagaku.57.453
   Hognadottir A, 2003, J CHROMATOGR A, V998, P201, DOI 10.1016/S0021-9673(03)00524-7
   Ichinokiyama Hiromichi, 2012, Horticultural Research (Japan), V11, P387
   Inafuku-Teramoto Sayuri, 2010, Horticultural Research (Japan), V9, P263
   Kawahata I, 2013, J NEURAL TRANSM, V120, P1397, DOI 10.1007/s00702-013-1025-x
   Kawaii S, 1999, J AGR FOOD CHEM, V47, P3565, DOI 10.1021/jf990153+
   Kohno H, 2001, LIFE SCI, V69, P901, DOI 10.1016/S0024-3205(01)01169-9
   MATSUI T, 1991, J JPN SOC FOOD SCI, V38, P116
   Minagawa A, 2001, JPN J CANCER RES, V92, P1322, DOI 10.1111/j.1349-7006.2001.tb02156.x
   Miyaoka S., 2014, J BREWING SOC JAPAN, V109, P651
   Miygi K., 2013, FOOD PRESERVATION SC, V39, P337
   Murakami A, 2000, CANCER RES, V60, P5059
   Murakami A, 2000, BIOFACTORS, V12, P187, DOI 10.1002/biof.5520120130
   Nogata Y, 2006, BIOSCI BIOTECH BIOCH, V70, P178, DOI 10.1271/bbb.70.178
   Ohta H., 1995, FOOD SCI TECHNOL INT, V1, P74
   Onishi S, 2014, J FUNCT FOODS, V6, P606, DOI 10.1016/j.jff.2013.12.005
   Onozuka H, 2008, J PHARMACOL EXP THER, V326, P739, DOI 10.1124/jpet.108.140293
   Qiao Y, 2008, MOLECULES, V13, P1333, DOI 10.3390/molecules13061333
   Sawamura M., 1994, JAPAN SOC BIOSCIENCE, V32, P114
   Sekine N, 2012, MOKUZAI GAKKAISHI, V58, P44, DOI 10.2488/jwrs.58.44
   SHIMODA M, 1981, J AGR CHEM SOC JPN, V55, P23, DOI 10.1271/nogeikagaku1924.55.23
   SUGISAWA H, 1977, J JPN SOC FOOD SCI, V24, P94
   Takamine K., 2000, Journal of Applied Glycoscience, V47, P67
   Wada K., 2006, FOOD PRESERVATION SC, V32, P29
   Wada K., 2007, FOOD PRESERVATION SC, V33, P15
   Wada K., 2013, SHIIKUWASHA, V260, P47
   Yamashiro K., 2012, J SOC TROPICAL RESOU, V28, P9
NR 29
TC 0
Z9 0
U1 0
U2 7
PU JAPAN SOC FOOD SCIENCE TECHNOLOGY
PI IBARAKI-KEN
PA 2-1-12 KANNONDAI TSUKUBA-SHI, IBARAKI-KEN, 305-8642, JAPAN
SN 1341-027X
J9 J JPN SOC FOOD SCI
JI J. Jpn. Soc. Food Sci. Technol.-Nippon Shokuhin Kagaku Kogaku Kaishi
PY 2017
VL 64
IS 2
BP 81
EP 89
DI 10.3136/nskkk.64.81
PG 9
WC Food Science & Technology
SC Food Science & Technology
GA EL6LH
UT WOS:000394733600005
OA Bronze
DA 2019-07-15
ER

PT J
AU Du, NS
   Shi, L
   Yuan, YH
   Sun, J
   Shu, S
   Guo, SR
AF Du, Nanshan
   Shi, Lu
   Yuan, Yinghui
   Sun, Jin
   Shu, Sheng
   Guo, Shirong
TI Isolation of a potential biocontrol agent Paenibacillus polymyxa NSY50
   from vinegar waste compost and its induction of host defense responses
   against Fusarium wilt of cucumber
SO MICROBIOLOGICAL RESEARCH
LA English
DT Article
DE Isolation; Fusarium oxysporunt f. sp Cucumerinum; Paenlbacillus
   polymyxa; Bio-control; Defense-related genes
ID INDUCED SYSTEMIC RESISTANCE; GROWTH-PROMOTING BACTERIA;
   BIOLOGICAL-CONTROL AGENT; BACILLUS-SUBTILIS; ARABIDOPSIS-THALIANA;
   TRICHODERMA-HARZIANUM; ACC-DEAMINASE; PLANT-GROWTH; RHIZOSPHERE
   BACTERIA; VERTICILLIUM-DAHLIAE
AB Fusarium wilt caused by Fusarium oxysporum f. sp. cucumerinum (FOC) is one of the major destructive soil-borne diseases infecting cucumber. In this study, we screened 60 target strains isolated from vinegar waste compost, from which 10 antagonistic strains were identified to have the disease suppression capacity of bio-control agents. The 16S rDNA gene demonstrated that the biocontrol agents were Paenibacillus polymyxa (P. polymyxa), Bacillus amyloliquefaciens (B. amyloliquefaciens) and Bacillus lichenifonnis (B. licheniformis). Based on the results of antagonistic activity experiments and pot experiment, an interesting strain of P. polymyxa (named NSY50) was selected for further research. Morphological, physiological and biochemical characteristics indicated that this strain was positive for protease and cellulase and produced indole acetic acid (22.21 +/- 1.27 mu g mL(-1)) and 1-aminocyclopropane-1-carboxylate deaminase (ACCD). NSY50 can significantly up-regulate the expression level of defense related genes PR1 and PR5 in cucumber roots at the early stages upon challenge with FOG. However, the gene expression levels of a set of defense-related genes, such as the plant nucleotide-binding site (NBS)leucine-rich repeat (LRR) gene family (e.g., Csa001236, Csa09775, Csa018159), 26 kDa phloem protein (Csa001568, Csa003306), glutathione-S-transferase (Csa017734) and phenylalanine ammonia-lyase (Csa002864) were suppressed by pretreatment with NSY50 compared with the single challenge with FOC after nine days of inoculation. Of particular interest was the reduced expression of these genes at disease progression stages, which may be required for F. oxysporum dependent necrotrophic disease development.
C1 [Du, Nanshan; Shi, Lu; Yuan, Yinghui; Sun, Jin; Shu, Sheng; Guo, Shirong] Nanjing Agr Univ, Coll Hort, Minist Agr, Key Lab Southern Vegetable Crop Genet Improvement, Nanjing 210095, Jiangsu, Peoples R China.
   [Sun, Jin; Shu, Sheng; Guo, Shirong] Nanjing Agr Univ, Facil Hort Inst, Suqian 223800, Jiangsu, Peoples R China.
   [Du, Nanshan] Henan Agr Univ, Dept Hort, Zhengzhou 450000, Henan Province, Peoples R China.
RP Guo, SR (reprint author), 6 Tongwei Rd, Nanjing 210095, Jiangsu, Peoples R China.
EM srguo@njau.edu.cn
FU National Natural Science Foundation of China [31471869, 31401919,
   31272209]; China Earmarked Fund for Modern Agro-industry Technology
   Research System [CARS-25-C-03]; Priority Academic Program Development of
   Jiangsu Higher Education Institutions (PAPD)
FX This work was financially supported by the National Natural Science
   Foundation of China (No.31471869, No.31401919 and No. 31272209), the
   China Earmarked Fund for Modern Agro-industry Technology Research System
   (CARS-25-C-03) and the Priority Academic Program Development of Jiangsu
   Higher Education Institutions (PAPD).
CR Alizadeh H, 2013, BIOL CONTROL, V65, P14, DOI 10.1016/j.biocontrol.2013.01.009
   Anith KN, 2003, MICROBIOL RES, V158, P91, DOI 10.1078/0944-5013-00179
   Bargabus RL, 2003, MOL PLANT MICROBE IN, V16, P1145, DOI 10.1094/MPMI.2003.16.12.1145
   Bhat MK, 1997, BIOTECHNOL ADV, V15, P583, DOI 10.1016/S0734-9750(97)00006-2
   Borrero C, 2009, EUR J PLANT PATHOL, V123, P425, DOI 10.1007/s10658-008-9380-4
   Cao Y, 2012, SCI HORTIC-AMSTERDAM, V135, P32, DOI 10.1016/j.scienta.2011.12.002
   Chen D, 2014, J ENVIRON MANAGE, V137, P120, DOI 10.1016/j.jenvman.2014.01.043
   Chen Y, 2013, ENVIRON MICROBIOL, V15, P848, DOI 10.1111/j.1462-2920.2012.02860.x
   Chung S, 2008, APPL MICROBIOL BIOT, V80, P115, DOI 10.1007/s00253-008-1520-4
   Cuesta G, 2012, J ENVIRON MANAGE, V95, pS280, DOI 10.1016/j.jenvman.2010.11.023
   Dijksterhuis J, 1999, J APPL MICROBIOL, V86, P13, DOI 10.1046/j.1365-2672.1999.t01-1-00600.x
   Du NS, 2016, FRONT PLANT SCI, V7, DOI 10.3389/fpls.2016.01859
   Du NS, 2015, ENVIRON SCI POLLUT R, V22, P19133, DOI 10.1007/s11356-015-4816-9
   Elad Y, 1999, EUR J PLANT PATHOL, V105, P177, DOI 10.1023/A:1008753629207
   Ellis J, 1998, CURR OPIN PLANT BIOL, V1, P288, DOI 10.1016/1369-5266(88)80048-7
   GEREMIA RA, 1993, MOL MICROBIOL, V8, P603, DOI 10.1111/j.1365-2958.1993.tb01604.x
   Glick BR, 2014, MICROBIOL RES, V169, P30, DOI 10.1016/j.micres.2013.09.009
   Gupta KJ, 2014, MOL PLANT MICROBE IN, V27, P307, DOI 10.1094/MPMI-06-13-0160-R
   Hase S, 2003, PHYSIOL MOL PLANT P, V62, P219, DOI 10.1016/S0885-5765(03)00059-6
   He LZ, 2015, SCI REP-UK, V5, DOI 10.1038/srep11391
   Huang SW, 2009, NAT GENET, V41, P1275, DOI 10.1038/ng.475
   Huang X, 2012, ENVIRON SCI POLLUT R, V19, P3895, DOI 10.1007/s11356-012-1025-7
   Ji PS, 2003, APPL ENVIRON MICROB, V69, P1290, DOI 10.1128/AEM.69.2.1290-1294.2003
   Jiang CH, 2016, FRONT MICROBIOL, V7, DOI 10.3389/fmicb.2016.00664
   Jiang CH, 2015, MICROBIOL RES, V170, P95, DOI 10.1016/j.micres.2014.08.009
   Kohl J, 2011, BIOL CONTROL, V57, P1, DOI 10.1016/j.biocontrol.2010.12.004
   KOYAMA H, 1995, PLANT CELL PHYSIOL, V36, P201
   Kwon YS, 2016, PROTEOMICS, V16, P122, DOI 10.1002/pmic.201500196
   Lamb C, 1997, ANNU REV PLANT PHYS, V48, P251, DOI 10.1146/annurev.arplant.48.1.251
   Lin Y, 2014, BIOL CONTROL, V71, P7, DOI 10.1016/j.biocontrol.2013.12.010
   Ling N, 2011, PLANT SOIL, V341, P485, DOI 10.1007/s11104-010-0660-3
   Livak KJ, 2001, METHODS, V25, P402, DOI 10.1006/meth.2001.1262
   Madhaiyan M, 2006, PLANTA, V224, P268, DOI 10.1007/s00425-005-0211-y
   Niu DD, 2011, MOL PLANT MICROBE IN, V24, P533, DOI 10.1094/MPMI-09-10-0213
   Noreen S, 2012, ANN MICROBIOL, V62, P411, DOI 10.1007/s13213-011-0277-7
   Ntougias S, 2008, BIOL FERT SOILS, V44, P1081, DOI 10.1007/s00374-008-0295-1
   Ongena M, 2007, ENVIRON MICROBIOL, V9, P1084, DOI 10.1111/j.1462-2920.2006.01202.x
   Pane C, 2011, BIOL CONTROL, V56, P115, DOI 10.1016/j.biocontrol.2010.10.002
   Papasotiriou FG, 2013, BIOL CONTROL, V67, P51, DOI 10.1016/j.biocontrol.2013.07.008
   Park M, 2005, MICROBIOL RES, V160, P127, DOI 10.1016/j.micres.2004.10.003
   Pastor N, 2012, J ENVIRON MANAGE, V95, pS332, DOI 10.1016/j.jenvman.2011.03.037
   Penrose DM, 2003, PHYSIOL PLANTARUM, V118, P10, DOI 10.1034/j.1399-3054.2003.00086.x
   Penrose DM, 2001, CAN J MICROBIOL, V47, P368, DOI 10.1139/cjm-47-4-368
   Pieterse CMJ, 2000, PHYSIOL MOL PLANT P, V57, P123, DOI 10.1006/pmpp.2000.0291
   Ryu CM, 2003, P NATL ACAD SCI USA, V100, P4927, DOI 10.1073/pnas.0730845100
   Santos M, 2008, WORLD J MICROB BIOT, V24, P1493, DOI 10.1007/s11274-007-9631-0
   Shaheen M, 2008, PAK J BOT, V40, P2161
   Shi L., 2016, ENV SCI POLLUT R, P1
   Shi L., 2017, SCI REP
   Shoresh M, 2005, PHYTOPATHOLOGY, V95, P76, DOI 10.1094/PHYTO-95-0076
   Spaepen S, 2014, NEW PHYTOL, V201, P850, DOI 10.1111/nph.12590
   Stajkovic O, 2011, ROM BIOTECH LETT, V16, P5919
   Suarez-Estrella F, 2013, BIOL CONTROL, V67, P509, DOI 10.1016/j.biocontrol.2013.10.008
   Tamehiro N, 2002, ANTIMICROB AGENTS CH, V46, P315, DOI 10.1128/AAC.46.2.315-320.2002
   Tjamos SE, 2005, MOL PLANT MICROBE IN, V18, P555, DOI 10.1094/MPMI-18-0555
   Vakalounakis DJ, 2004, PLANT DIS, V88, P645, DOI 10.1094/PDIS.2004.88.6.645
   van Loon LC, 1998, ANNU REV PHYTOPATHOL, V36, P453, DOI 10.1146/annurev.phyto.36.1.453
   van Wees SCM, 1999, PLANT MOL BIOL, V41, P537, DOI 10.1023/A:1006319216982
   Wan HJ, 2013, BMC GENOMICS, V14, DOI 10.1186/1471-2164-14-109
   Wan HJ, 2010, BMC PLANT BIOL, V10, DOI 10.1186/1471-2229-10-186
   Yuan LY, 2012, PHOTOSYNTH RES, V112, P205, DOI 10.1007/s11120-012-9774-1
   Zhao QS, 2012, ADV MATER RES-SWITZ, V518-523, P68, DOI 10.4028/www.scientific.net/AMR.518-523.68
   Zhu QH, 2013, GENE, V512, P259, DOI 10.1016/j.gene.2012.10.036
NR 63
TC 6
Z9 7
U1 4
U2 22
PU ELSEVIER GMBH, URBAN & FISCHER VERLAG
PI JENA
PA OFFICE JENA, P O BOX 100537, 07705 JENA, GERMANY
SN 0944-5013
J9 MICROBIOL RES
JI Microbiol. Res.
PY 2017
VL 202
BP 1
EP 10
DI 10.1016/j.micres.2017.04.013
PG 10
WC Microbiology
SC Microbiology
GA EZ9JP
UT WOS:000405046900001
PM 28647117
DA 2019-07-15
ER

PT J
AU Koyama, M
   Ogasawara, Y
   Endou, K
   Akano, H
   Nakajima, T
   Aoyama, T
   Nakamura, K
AF Koyama, Masahiro
   Ogasawara, Yasushi
   Endou, Kiyoshi
   Akano, Hirofumi
   Nakajima, Takero
   Aoyama, Toshifumi
   Nakamura, Kozo
TI Fermentation-induced changes in the concentrations of organic acids,
   amino acids, sugars, and minerals and superoxide dismutase-like activity
   in tomato vinegar
SO INTERNATIONAL JOURNAL OF FOOD PROPERTIES
LA English
DT Article
DE Tomato vinegar; Fermentation processes; Anti-hypertensive and superoxide
   dismutase-like compounds; Functional food; Superoxide dismutase-like
   activity
ID SPONTANEOUSLY HYPERTENSIVE-RATS; TANDEM MASS-SPECTROMETRY; ACETIC-ACID;
   ANTIOXIDANT ACTIVITY; HYDROXYCINNAMIC ACIDS; PHENOLIC-COMPOUNDS; FRUIT;
   METABOLITE; VEGETABLES; CAPACITY
AB Various raw materials are used to produce vinegars that contain functional compounds associated with disease prevention. We evaluated changes in functional compounds during tomato vinegar production and superoxide dismutase-like activity of tomato vinegar. Tomato vinegar contained abundant anti-hypertensive compounds, e.g., -aminobutyric acid and potassium derived from tomatoes and acetic acid and pyroglutamic acid produced during fermentation. It had stronger superoxide dismutase-like activity than commercial vinegars because of tomato-derived superoxide dismutase-like compounds, including phenolic acids, flavonoids, and glutathione. These data indicate that tomato vinegar is a candidate dietary supplement with potential preventive effects against cardiovascular diseases due to its anti-hypertensive and superoxide dismutase-like compounds.
C1 [Koyama, Masahiro; Nakamura, Kozo] Shinshu Univ, Dept Biosci & Biotechnol, Fac Agr, 8304 Minamiminowa, Nagano 3994598, Japan.
   [Ogasawara, Yasushi; Endou, Kiyoshi; Akano, Hirofumi] Mizkan Co Ltd, Handa, Aichi, Japan.
   [Nakajima, Takero; Aoyama, Toshifumi] Shinshu Univ, Grad Sch Med, Inst Pathogenesis & Dis Prevent, Dept Metab Regulat, Matsumoto, Nagano, Japan.
RP Nakamura, K (reprint author), Shinshu Univ, Dept Biosci & Biotechnol, Fac Agr, 8304 Minamiminowa, Nagano 3994598, Japan.
EM knakamu@shinshu-u.ac.jp
CR Abushita AA, 2000, J AGR FOOD CHEM, V48, P2075, DOI 10.1021/jf990715p
   AFANASEV IB, 1989, BIOCHEM PHARMACOL, V38, P1763, DOI 10.1016/0006-2952(89)90410-3
   Bino RJ, 2005, NEW PHYTOL, V166, P427, DOI 10.1111/j.1469-8137.2005.01362.x
   Boggio SB, 2000, PLANT SCI, V159, P125, DOI 10.1016/S0168-9452(00)00342-3
   Bovy A, 2002, PLANT CELL, V14, P2509, DOI 10.1105/tpc.004218
   BRUNNER HR, 1970, J CLIN INVEST, V49, P2128, DOI 10.1172/JCI106430
   Budak NH, 2014, J FOOD SCI, V79, pR757, DOI 10.1111/1750-3841.12434
   Buta JG, 1997, J PLANT GROWTH REGUL, V16, P43, DOI 10.1007/PL00006973
   Callejon RM, 2010, TALANTA, V81, P1143, DOI 10.1016/j.talanta.2010.02.040
   Cameron NE, 1999, DIABETES RES CLIN PR, V45, P137, DOI 10.1016/S0168-8227(99)00043-1
   CARMICHAEL FJ, 1988, AM J PHYSIOL, V255, pG417
   Carrari F, 2006, PLANT PHYSIOL, V142, P1380, DOI 10.1104/pp.106.088534
   Chen HY, 2016, INT J FOOD PROP, V19, P1183, DOI 10.1080/10942912.2015.1075216
   Fushimi T, 2006, BRIT J NUTR, V95, P916, DOI 10.1079/BJN20061740
   Fushimi T, 2001, J NUTR, V131, P1973
   Gahler S, 2003, J AGR FOOD CHEM, V51, P7962, DOI 10.1021/jf034743q
   GILBERT JB, 1949, J BIOL CHEM, V180, P209
   Gulcin I, 2007, AMINO ACIDS, V32, P431, DOI 10.1007/s00726-006-0379-x
   Hanachi P., 2009, EUR J SCI RES, V29, P47
   Hayakawa K, 2004, BRIT J NUTR, V92, P411, DOI 10.1079/BJN20041221
   Horiuchi JI, 1999, J BIOSCI BIOENG, V88, P107, DOI 10.1016/S1389-1723(99)80186-8
   Hras AR, 2000, FOOD CHEM, V71, P229, DOI 10.1016/S0308-8146(00)00161-8
   Iijima Y, 2008, PLANT J, V54, P949, DOI 10.1111/j.1365-313X.2008.03434.x
   Alarcon-Flores MI, 2016, INT J FOOD PROP, V19, P494, DOI 10.1080/10942912.2014.978010
   Karasu C, 2000, EUR J PHARMACOL, V392, P163, DOI 10.1016/S0014-2999(00)00140-0
   Khalil R.A., 2013, INTERDISCIPLINARY CO, P1
   Kondo S, 2001, BIOSCI BIOTECH BIOCH, V65, P2690, DOI 10.1271/bbb.65.2690
   Le Gall G, 2003, J AGR FOOD CHEM, V51, P2447, DOI 10.1021/jf0259967
   Lee JH, 2013, FOOD CHEM, V141, P3241, DOI 10.1016/j.foodchem.2013.05.126
   Liljeberg H, 1998, EUR J CLIN NUTR, V52, P368, DOI 10.1038/sj.ejcn.1600572
   Lokeshwari M., 2008, J ENV RES DEV, V3, P51
   Martins JB, 2014, INT J MOL SCI, V15, P20079, DOI 10.3390/ijms151120079
   Matsuura R, 2008, J AGR FOOD CHEM, V56, P544, DOI 10.1021/jf0717992
   MENEELY GR, 1976, AM J CARDIOL, V38, P768, DOI 10.1016/0002-9149(76)90356-8
   Minoggio M, 2003, ANN NUTR METAB, V47, P64, DOI 10.1159/000069277
   Nakamura K, 2010, J AGR FOOD CHEM, V58, P10124, DOI 10.1021/jf100054n
   Parrondo J, 2003, J I BREWING, V109, P356, DOI 10.1002/j.2050-0416.2003.tb00610.x
   Rodriguez A, 2010, MEDIAT INFLAMM, DOI 10.1155/2010/105489
   ROSSI C, 1964, NATURE, V204, P167, DOI 10.1038/204167a0
   Sakakibara S, 2006, BIOCHEM BIOPH RES CO, V344, P597, DOI 10.1016/j.bbrc.2006.03.176
   SCHMIDTLEIN H, 1975, Z LEBENSM UNTERS FOR, V159, P213, DOI 10.1007/BF01460062
   Semkina GA, 2006, B EXP BIOL MED+, V141, P51, DOI 10.1007/s10517-006-0091-6
   Seo KI, 2014, FOOD FUNCT, V5, P1579, DOI 10.1039/c4fo00135d
   Seo ON, 2013, J FUNCT FOODS, V5, P1741, DOI 10.1016/j.jff.2013.07.020
   SHAHIDI F, 1992, CRIT REV FOOD SCI, V32, P67, DOI 10.1080/10408399209527581
   Shi John, 2003, Journal of Medicinal Food, V6, P291, DOI 10.1089/109662003772519831
   Shoji K, 2005, J JPN SOC HORTIC SCI, V74, P469, DOI 10.2503/jjshs.74.469
   Siddiqui MW, 2016, INT J FOOD PROP, V19, P688, DOI 10.1080/10942912.2015.1038563
   SIES H, 1993, EUR J BIOCHEM, V215, P213, DOI 10.1111/j.1432-1033.1993.tb18025.x
   WHO, 2013, WHODCOWHD20132
   WINTER M, 1986, J AGR FOOD CHEM, V34, P616, DOI 10.1021/jf00070a007
   Yasui A., 1996, SIN SHOKUHIN BUNSEKI, P156
   Yoshimura M, 2010, J AGR FOOD CHEM, V58, P615, DOI 10.1021/jf903008t
   Yu LL, 2002, J AGR FOOD CHEM, V50, P1619, DOI 10.1021/jf010964p
NR 54
TC 2
Z9 2
U1 5
U2 25
PU TAYLOR & FRANCIS INC
PI PHILADELPHIA
PA 530 WALNUT STREET, STE 850, PHILADELPHIA, PA 19106 USA
SN 1094-2912
EI 1532-2386
J9 INT J FOOD PROP
JI Int. J. Food Prop.
PY 2017
VL 20
IS 4
BP 888
EP 898
DI 10.1080/10942912.2016.1188309
PG 11
WC Food Science & Technology
SC Food Science & Technology
GA EM6KG
UT WOS:000395420800016
DA 2019-07-15
ER
