# Supplementary material for: Knowledge Domain and Emerging Trends in Vinegar Research: A Bibliometric Review of the Literature from WoSCC
Source: Foods. 2020 Feb 10;9(2):166. doi: 10.3390/foods9020166 (PMC7074530; doi:10.3390/foods9020166)
Supplement: Supplementary file 1 [file foods-09-00166-s001.zip › Supplementary files/Supplementary Material/WoSCC dataset for CiteSpace/data/download2018_0x5unique.txt]

PT J
AU Barrera, ECL
   Gaur, S
   Andrade, JE
   Engeseth, NJ
   Nielsen, C
   Helferich, WG
AF Barrera, Emely C. Lopez
   Gaur, Shashank
   Andrade, Juan E.
   Engeseth, Nicki J.
   Nielsen, Christine
   Helferich, William G.
TI Iron Fortification of Spiced Vinegar in the Philippines
SO JOURNAL OF FOOD SCIENCE
LA English
DT Article
DE acceptability; fortification; iron; Philippines; vinegar
AB Despite existent fortification initiatives in the Philippines, approximately 50% of the population still suffers from iron deficiency anemia (IDA), mainly in rural areas. Fortification of staple foods has been proved successful in China and Vietnam. Coconut spiced vinegar (SV) is an inexpensive, widely available, and culturally acceptable condiment in Filipino households; however, no technical evidence exists on its potential as fortification vehicle. This study aimed to physicochemically characterize and evaluate the consumer acceptability of SV fortified with ferrous sulfate (FS), ferrous fumarate (FF), or sodium iron ethylenediaminetetraacetate (NaFeEDTA) at 0.2 mg Fe/mL. Iron fortificants were added directly to SV, vortexed, and stored for analysis. A nonfortified SV served as a control. Physicochemical analyses (pH, titratable acidity, color, turbidity, and iron recovery) were conducted from 0 to 6 months postfortification. Consumer acceptability (9-point hedonic scale: color, appearance, aroma, sourness, and overall acceptability) was conducted using 1-month fortified vinegar in 96 students and 27 women. Iron recovery of fortified samples was high and similar (>97%) after 3 days of fortification and remained >87% at 6 months postfortification. All samples had minimum acidity of 5.31% and pH between 3.12 and 3.3. Color difference against the control followed the next order: SV-NaFeEDTA<SV-FS=SV-FF. Among students, acceptability of SV-FS and SV-FF were lower than the control and SV-NaFeEDTA for all attributes (P<0.05) except aroma. In women, overall acceptability and aroma were not different among samples (P>0.05). Overall, SV-NaFeEDTA had similar acceptability to the control, and was the most accepted fortified vinegar. SV-NaFeEDTA shows potential (in terms of physicochemical stability and consumer acceptability) to be used as an iron-delivery vehicle to address IDA.
   Practical ApplicationThe present study addresses the technical and organoleptic challenges of fortifying Filipino spiced vinegar with three iron sources. About 50% of the Filipino population (especially women and children) still suffers from iron deficiency, thus, more effective ways to deliver iron are needed. If successful, our study could pose as the base milestone for implementing mass iron fortification of spiced vinegar, given its frequent consumption and reach of all socioeconomic pockets of the Filipino population. Our aim is to improve the overall nutritional health of at-risk populations, and our study is one step closer to achieve this goal.
C1 [Barrera, Emely C. Lopez; Gaur, Shashank; Andrade, Juan E.; Engeseth, Nicki J.; Helferich, William G.] Univ Illinois, Dept Food Sci & Human Nutr, 905 S Goodwin Ave, Urbana, IL 61801 USA.
   [Nielsen, Christine] Univ Baltimore, Business Ctr, Dept Management & Intl Business, 555,1420 N Charles St, Baltimore, MD 21201 USA.
RP Helferich, WG (reprint author), Univ Illinois, Dept Food Sci & Human Nutr, 905 S Goodwin Ave, Urbana, IL 61801 USA.
EM helferic@illinois.edu
OI Lopez, Emely/0000-0002-1388-0284; Andrade, Juan/0000-0003-2349-9169;
   Gaur, Shashank/0000-0002-3983-5262
FU ACES Office of Intl. Programs; Robert and Barbara Ayre Scholarship; New
   Pathways to Enterprise
FX The authors would like to thank the ACES Office of Intl. Programs, the
   Robert and Barbara Ayre Scholarship, and New Pathways to Enterprise that
   partially supported this study. In addition, we would like to thank New
   Pathways to Enterprise and the participants in this study for their
   valuable cooperation toward improving the food security status in the
   Philippines.
CR Alruwaili NW, 2017, FASEB J, V31
   [Anonymous], 2000, PROP DRAFT REV REG S
   AOAC, 1990, OFFICIAL METHODS ANA
   Aruoma OI, 1997, FOOD CHEM, V60, P149, DOI 10.1016/S0308-8146(95)00254-5
   Barba CVC, 2008, ASIA PAC J CLIN NUTR, V17, P399
   Brainard D. H., 2003, SCI COLOR, P191, DOI [10. 1016/B978-044451251-2/50006-4, DOI 10.1016/B978-044451251-2/50006-4]
   Cameron FK, 1930, J PHYS CHEM-US, V34, P692, DOI 10.1021/j150310a002
   Choe E, 2006, COMPR REV FOOD SCI F, V5, P169, DOI 10.1111/j.1541-4337.2006.00009.x
   Chow CK, 2008, FATTY ACIDS FOODS TH
   Detzel P, 2015, ANN NUTR METAB, V66, P35, DOI 10.1159/000375144
   DTI, 2018, COND SEC FUT PHIL IN
   Dueik V, 2017, J FOOD QUALITY, DOI 10.1155/2017/1805047
   Elhabiri M, 2007, INORG CHIM ACTA, V360, P353, DOI 10.1016/j.ica.2006.07.110
   FDA, 1995, MAN COMPL POL GUID
   Fidler MC, 2003, AM J CLIN NUTR, V78, P274
   Florentino Rodolfo F., 1998, Food and Nutrition Bulletin, V19, P149
   FNRI, 2012, PHIL NUTR FACTS FIG
   FREEMAN F, 1995, J AGR FOOD CHEM, V43, P2332, DOI 10.1021/jf00057a004
   Garcia-Casal MN, 2001, ARCH LATINOAM NUTR, V51, P35
   Gaur S, 2017, FOOD NUTR BULL, V38, P158, DOI 10.1177/0379572117701234
   Habeych E, 2016, FOOD RES INT, V88, P122, DOI 10.1016/j.foodres.2016.05.017
   Hill B, 1997, ACM T GRAPHIC, V16, P109, DOI 10.1145/248210.248212
   IFPRI, 2016, GLOB NUTR REP 2016 P
   Kosse JS, 2001, FOOD CHEM, V75, P371, DOI 10.1016/S0308-8146(01)00215-1
   McGee EJT, 2018, LWT-FOOD SCI TECHNOL, V89, P756, DOI 10.1016/j.lwt.2017.11.041
   Park SY, 2014, KOREAN J FOOD SCI AN, V34, P638, DOI 10.5851/kosfa.2014.34.5.638
   Parmar Kokila A., 2011, J ENG APPL SCI, V6, P42
   Rodriguez C., 2012, EFECTO METODO FERMEN
   Sanchez P., 2008, PHILIPPINE FERMENTED
   STOKES M, 1992, ACM T GRAPHIC, V11, P406, DOI 10.1145/146443.146482
   Tan S., 2005, VINEGAR FERMENTATION
   USEPA, 1993, 18011 USEPA
   USEPA, 2017, WAT TREAT DAT 2017
   Viollier E, 2000, APPL GEOCHEM, V15, P785, DOI 10.1016/S0883-2927(99)00097-9
   Watanapaisantrakul R, 2006, FOOD NUTR BULL, V27, P19, DOI 10.1177/156482650602700103
   Xia QY, 2011, AFR J BIOTECHNOL, V10, P14999, DOI 10.5897/AJB10.2602
NR 36
TC 1
Z9 1
U1 2
U2 6
PU WILEY
PI HOBOKEN
PA 111 RIVER ST, HOBOKEN 07030-5774, NJ USA
SN 0022-1147
EI 1750-3841
J9 J FOOD SCI
JI J. Food Sci.
PD OCT
PY 2018
VL 83
IS 10
BP 2602
EP 2611
DI 10.1111/1750-3841.14327
PG 10
WC Food Science & Technology
SC Food Science & Technology
GA GW1UD
UT WOS:000446665800025
PM 30192015
DA 2019-07-15
ER

PT J
AU Yagnik, D
   Serafin, V
   Shah, AJ
AF Yagnik, Darshna
   Serafin, Vlad
   Shah, Ajit J.
TI Antimicrobial activity of apple cider vinegar against Escherichia coli,
   Staphylococcus aureus and Candida albicans; downregulating cytokine and
   microbial protein expression
SO SCIENTIFIC REPORTS
LA English
DT Article
ID INFLAMMATORY MEDIATORS; MACROPHAGES; DISEASE; MECHANISMS; ALPHA; CELLS
AB The global escalation in antibiotic resistance cases means alternative antimicrobials are essential. The aim of this study was to investigate the antimicrobial capacity of apple cider vinegar (ACV) against E. coli, S. aureus and C. albicans. The minimum dilution of ACV required for growth inhibition varied for each microbial species. For C. albicans, a 1/2 ACV had the strongest effect, S. aureus, alpha 1/25 dilution ACV was required, whereas for E-coli cultures, a 1/50 ACV dilution was required (p < 0.05). Monocyte co-culture with microbes alongside ACV resulted in dose dependent downregulation of inflammatory cytokines (TNF alpha, IL-6). Results are expressed as percentage decreases in cytokine secretion comparing ACV treated with non-ACV treated monocytes cultured with E-coli (TNF alpha, 99.2%; IL-6, 98%), S. aureus (TNF alpha, 90%; IL-6, 83%) and C. albicans (TNF alpha, 83.3%; IL-6, 90.1%) respectively. Proteomic analyses of microbes demonstrated that ACV impaired cell integrity, organelles and protein expression. ACV treatment resulted in an absence in expression of DNA starvation protein, citrate synthase, isocitrate and malate dehydrogenases in E-coli; chaperone protein DNak and ftsz in S. aureus and pyruvate kinase, 6-phosphogluconate dehydrogenase, fructose bisphosphate were among the enzymes absent in C. albican cultures. The results demonstrate ACV has multiple antimicrobial potential with clinical therapeutic implications.
C1 [Yagnik, Darshna; Serafin, Vlad; Shah, Ajit J.] Middlesex Univ, Sch Sci & Technol, Dept Nat Sci, London NW4 4BT, England.
RP Yagnik, D (reprint author), Middlesex Univ, Sch Sci & Technol, Dept Nat Sci, London NW4 4BT, England.
EM d.yagnik@mdx.ac.uk
RI Serafim, Vlad/M-5883-2017
CR Adams F., 1886, HIPPOCRATES GENUINE, VI
   Adams F., 1886, HIPPOCRATES GENUINE, VII
   Aghai ZH, 2007, PEDIATR RES, V62, P483, DOI 10.1203/PDR.0b013e318142582d
   Avci A, 2007, EXP AGING RES, V33, P429, DOI 10.1080/03610730701525352
   Bengtsson A, 1998, SCAND J IMMUNOL, V48, P509
   Budak NH, 2011, J AGR FOOD CHEM, V59, P6638, DOI 10.1021/jf104912h
   Calhoun LN, 2011, J APPL MICROBIOL, V110, P375, DOI 10.1111/j.1365-2672.2010.04890.x
   Cek M, 2013, EUR UROL, V63, P386, DOI 10.1016/j.eururo.2012.09.038
   Cigana C, 2007, ANTIMICROB AGENTS CH, V51, P975, DOI 10.1128/AAC.01142-06
   Culic O, 2002, EUR J PHARMACOL, V450, P277, DOI 10.1016/S0014-2999(02)02042-3
   del Campo G, 2008, BIORESOURCE TECHNOL, V99, P2857, DOI 10.1016/j.biortech.2007.06.007
   Denis MC, 2013, PLOS ONE, V8, DOI 10.1371/journal.pone.0053725
   Ebner H., 1995, VINEGAR BIOTECHNOLOG, P579
   Flores-Mireles AL, 2015, NAT REV MICROBIOL, V13, P269, DOI 10.1038/nrmicro3432
   Ginguay A., 2017, BIOLOGY, V7, P6
   Jahan N, 2016, MICROB CELL FACT, V15, DOI 10.1186/s12934-016-0511-x
   Kawashima S. A., 2016, CELL, V30, P1573
   Kelly J, 2010, MED MYCOL, V48, P598, DOI 10.3109/13693780903405782
   Mota ACLG, 2015, J PROSTHODONT, V24, P296, DOI 10.1111/jopr.12207
   Marbach H, 2017, J MED MICROBIOL, V66, P584, DOI 10.1099/jmm.0.000470
   MARTINS RN, 1986, J NEUROCHEM, V46, P1042, DOI 10.1111/j.1471-4159.1986.tb00615.x
   Maslowski KM, 2011, NAT IMMUNOL, V12, P5, DOI 10.1038/ni0111-5
   Mora-Rillo M, 2015, VIRULENCE, V6, P93, DOI 10.4161/21505594.2014.991234
   Naziroglu M, 2014, J MEMBRANE BIOL, V247, P667, DOI 10.1007/s00232-014-9685-5
   Ni WH, 2014, INT IMMUNOPHARMACOL, V21, P171, DOI 10.1016/j.intimp.2014.04.025
   Nurjadi D., 2017, INFECT CONT HOSP EP, V18, P1
   OSTROSKY E. A., 2008, BRAZILIAN J PHARMACO, V18, P301, DOI DOI 10.1590/S0102-695X2008000200026>
   Palaska I, 2016, J BIOL REG HOMEOS AG, V30, P655
   Pourmozaffar S, 2017, FISH SHELLFISH IMMUN, V60, P65, DOI 10.1016/j.fsi.2016.11.030
   Procenca J. T., 2017, SCI REPORTS, V7, P4504
   Rittirsch D, 2008, NAT REV IMMUNOL, V8, P776, DOI 10.1038/nri2402
   Safari R, 2017, FISH SHELLFISH IMMUN, V67, P441, DOI 10.1016/j.fsi.2017.06.017
   Simitsopoulou M, 2005, ANTIMICROB AGENTS CH, V49, P1397, DOI 10.1128/AAC.49.4.1397-1403.2005
   Singh VK, 2007, MICROBIOL-SGM, V153, P3162, DOI 10.1099/mic.0.2007/009506-0
   Sullivan SB, 2017, ANTIMICROB AGENTS CH, V61, DOI 10.1128/AAC.00316-17
   Swan ZD, 2017, EUR J IMMUNOL, V47, P1925, DOI 10.1002/eji.201646904
   Vazeille E, 2015, J CROHNS COLITIS, V9, P410, DOI 10.1093/ecco-jcc/jjv053
   Walborn A., 2017, CLIN APPL THROMB HEM
   Ward DV, 2016, CELL REP, V14, P2912, DOI 10.1016/j.celrep.2016.03.015
   World Health Organization, 2017, GLOB PRIOR LIST ANT
   Yagnik D, 2014, INT J INFLAMM, DOI 10.1155/2014/526496
   Yang JY, 2010, J AGR FOOD CHEM, V58, P6525, DOI 10.1021/jf903070a
NR 42
TC 2
Z9 2
U1 2
U2 26
PU NATURE PUBLISHING GROUP
PI LONDON
PA MACMILLAN BUILDING, 4 CRINAN ST, LONDON N1 9XW, ENGLAND
SN 2045-2322
J9 SCI REP-UK
JI Sci Rep
PD JAN 29
PY 2018
VL 8
AR 1732
DI 10.1038/s41598-017-18618-x
PG 12
WC Multidisciplinary Sciences
SC Science & Technology - Other Topics
GA FT8UO
UT WOS:000423428900020
PM 29379012
OA DOAJ Gold, Green Published
DA 2019-07-15
ER

PT J
AU Pisoschi, AM
   Pop, A
AF Pisoschi, Aurelia Magdalena
   Pop, Aneta
TI Comparative sulfite assay by voltammetry using Pt electrodes, photometry
   and titrimetry: Application to cider, vinegar and sugar analysis
SO OPEN CHEMISTRY
LA English
DT Article
DE Sulfite food assay; cyclic voltammetry; Platinum electrodes;
   orthophenanthroline photometry; thiosulfate titrimetry
ID ANODIC-OXIDATION; CARBON NANOTUBES; DISC ELECTRODE; FOODS; POLYPHENOLS;
   DITHIONITE; SYSTEM; ACID
AB Sulfite is a widely applied preservation agent, against oxidative decay in foodstuffs and beverages. Among the analytical methods applied, electrochemical techniques exploit its facility to undergo oxidation. This paper aims at the comparative investigation of the performances exhibited by three analytical methodologies: cyclic voltammetry at different Pt working electrodes, the volumetric method employing sodium thiosulfate as titrating agent and the photocolorimetric method relying on the reduction of Fe3+-orthophenanthroline complex by sulfite. The cyclic voltammetric assay was performed at Pt strip and Pt ring electrodes, by linearly sweeping the potential between -100 and 1,500 mV. The linear range corresponded to 7.5 mg L-1 - 4.0 g L-1 for Pt strip working electrode and to 15.5 mg L-1 - 4.0 g L-1 for Pt ring working electrode. Relative standard deviations smaller than 3% showed repeatability. RSD values smaller than 3% were also obtained in the photometric assay, but the latter was characterised by a narrower linear range. The Pt strip electrode allowed wider linear range and lower sensitivity, whereas the Pt ring electrode with Ag/AgCl reference in the same unit was characterised by better repeatability. Applications involved sulfite assay in vinegar, brown sugar and cider samples with consistency between cyclic voltammetry and titrimetry.
C1 [Pisoschi, Aurelia Magdalena; Pop, Aneta] Univ Agron Sci & Vet Med Bucharest, Fac Vet Med, 105 Splaiul Independentei,Sect 5, Bucharest 050097, Romania.
RP Pisoschi, AM (reprint author), Univ Agron Sci & Vet Med Bucharest, Fac Vet Med, 105 Splaiul Independentei,Sect 5, Bucharest 050097, Romania.
EM aureliamagdalenapisoschi@yahoo.ro
CR Adenkule A. S., 2012, INT J ELECTROCHEM SC, V7, P8503
   Alizadeh AM, 2015, FOOD ANAL METHOD, V8, P483, DOI 10.1007/s12161-014-9909-4
   Arce R, 2014, ECS TRANSACTIONS, V64, P37, DOI 10.1149/06401.0037ecst
   Brychkova G, 2012, PLANT SCI, V190, P123, DOI 10.1016/j.plantsci.2012.04.004
   de Paula NTG, 2016, FOOD CHEM, V203, P183, DOI 10.1016/j.foodchem.2016.01.125
   DEVRIES JW, 1986, J ASSOC OFF ANA CHEM, V69, P827
   DuPont MS, 2002, J NUTR, V132, P172
   Enache A., 2015, ANAL U ORADEA FASC P, VXXV, P185
   Enache A., 2016, CHEM B POLITEHNICA U, V61, P12
   Enache AF, 2017, CHEM J MOLD, V12, P102, DOI 10.19261/cjm.2017.408
   Ensafi AA, 2013, INT J ENVIRON AN CH, V93, P650, DOI 10.1080/03067319.2011.637198
   European Medicines Agency, 1995, CPMPICH38195 EUR MED
   Gasana E, 2003, ANAL CHIM ACTA, V486, P73, DOI 10.1016/S0003-2670(03)00500-2
   HILLERY BR, 1989, J ASSOC OFF ANA CHEM, V72, P470
   Holleman A. F., 2001, INORG CHEM, P503
   Isaac A, 2006, TRAC-TREND ANAL CHEM, V25, P589, DOI 10.1016/j.trac.2006.04.001
   Jankovskiene G., 2003, CHEMIJA, V14, P159
   LEINWEBER FJ, 1987, METHOD ENZYMOL, V143, P15
   Lelieveld H, 2015, AGROLIFE SCI J, V4, P93
   Li YJ, 2006, FOOD CONTROL, V17, P975, DOI 10.1016/j.foodcont.2005.07.008
   Lu J, 1999, J APPL ELECTROCHEM, V29, P1161, DOI 10.1023/A:1003629208316
   Martins PR, 2011, FOOD CHEM, V127, P249, DOI 10.1016/j.foodchem.2010.12.103
   McFeeters RF, 2003, J AGR FOOD CHEM, V51, P1513, DOI 10.1021/jf025693c
   Monier-Williams G. W., 1927, ANALYST, V52, P343
   Musagala P., 2013, J TOXICOL ENV HLTH S, V5, P66
   Pisoschi A. M., 2006, EJEAFCHE, V5, P1185
   Pisoschi AM, 2013, J BIOBASED MATER BIO, V7, P19, DOI 10.1166/jbmb.2013.1274
   Prior RL, 2005, J AGR FOOD CHEM, V53, P4290, DOI 10.1021/jf0502698
   Rawal R, 2012, INT J BIOL MACROMOL, V51, P449, DOI 10.1016/j.ijbiomac.2012.06.008
   Sartori ER, 2012, ELECTROANAL, V24, P627, DOI 10.1002/elan.201100691
   Scott K, 1999, ELECTROCHIM ACTA, V44, P3421, DOI 10.1016/S0013-4686(99)00057-2
   Senning A., 1972, SULFUR ORGANIC INORG, V2
   Silva EM, 2015, FOOD CHEM, V173, P763, DOI 10.1016/j.foodchem.2014.10.106
   Skavas E, 2007, ELECTROCHIM ACTA, V52, P3510, DOI 10.1016/j.electacta.2006.10.038
   Sroysee W, 2016, TALANTA, V156, P154, DOI 10.1016/j.talanta.2016.04.066
   WHO-FAO, 2016, GEN STAND FOOD ADD C
   Ye MQ, 2014, J SCI FOOD AGR, V94, P2951, DOI 10.1002/jsfa.6639
NR 37
TC 0
Z9 0
U1 1
U2 1
PU DE GRUYTER POLAND SP ZOO
PI WARSAW
PA BOGUMILA ZUGA 32A STR., 01-811 WARSAW, POLAND
SN 2391-5420
J9 OPEN CHEM
JI Open Chem.
PD JAN
PY 2018
VL 16
IS 1
BP 1248
EP 1256
DI 10.1515/chem-2018-0139
PG 9
WC Chemistry, Multidisciplinary
SC Chemistry
GA HF3ZY
UT WOS:000454174200002
OA DOAJ Gold
DA 2019-07-15
ER

PT J
AU Yang, WH
   Wu, XF
   Liu, Q
   Luo, LL
   Wang, J
   Jiang, SW
   Mu, DD
   Zheng, Z
   Jiang, ST
   Li, XJ
AF Yang, Wei-Hua
   Wu, Xue-Feng
   Liu, Qing
   Luo, Lei-Lei
   Wang, Jing
   Jiang, Su-Wei
   Mu, Dong-Dong
   Zheng, Zhi
   Jiang, Shao-Tong
   Li, Xing-jiang
TI COMPOSITION AND ANTIOXIDANT PROPERTIES OF TARO VINEGAR
SO CURRENT TOPICS IN NUTRACEUTICAL RESEARCH
LA English
DT Article
DE Taro vinegar; Main components; Amino acids; Total acid content;
   Antioxidant activity
ID ACETIC-ACID; POLYSACCHARIDE; POLYPHENOLS; BACTERIA; QUALITY; HEALTH
AB In this study, we aimed to investigate the main composition and antioxidant properties of taro vinegar, and we used commercially available apple cider vinegar, white vinegar, and 9 degrees rice vinegar as the controls. The results showed that taro vinegar contains 14 types of amino acids, of which the contents of arginine and histidine are the highest (34.84 mg/100 mL and 29.67 mg/100 mL, respectively). Seven essential amino acids (56.72 mg/100 mL) accounted for 38.93% of the total amino acids. Taro vinegar is rich in acetic acid (6 g/100 mL). The total protein, polysaccharide, and polyphenol contents of taro vinegar were 648.27 mg/100 mL, 133.91 mg/100 mL, and 63.24 mg/100 mL, respectively, and they were significantly higher than those of white vinegar, 9 degrees rice vinegar, and apple cider vinegar. However, the total acid content of taro vinegar was lower than that of 9 degrees rice vinegar. The antioxidant activity analysis revealed that the total antioxidant capacity, DPPH radical scavenging activity, hydroxyl radical scavenging ability, and reducing power of taro vinegar were higher than those of white vinegar, 9 degrees rice vinegar, and apple cider vinegar. Thus, taro vinegar is a good quality and healthy vinegar.
C1 [Yang, Wei-Hua; Li, Xing-jiang] Anhui BBCA Fermentat Technol Engn Res Co Ltd, Bengbu 233010, Peoples R China.
   [Wu, Xue-Feng; Liu, Qing; Jiang, Su-Wei; Mu, Dong-Dong; Zheng, Zhi; Jiang, Shao-Tong; Li, Xing-jiang] Hefei Univ Technol, Sch Food Sci & Engn, Hefei 230009, Anhui, Peoples R China.
   [Luo, Lei-Lei] Univ PLA, Quartermaster & Purchasement Dept Army Logist, Chongqing 400030, Peoples R China.
   [Wang, Jing] China Rural Technol Dev Ctr, Beijing 100045, Peoples R China.
RP Li, XJ (reprint author), Hefei Univ Technol, Sch Food Sci & Engn, Hefei 230009, Anhui, Peoples R China.
EM lixingjiang@hotmail.com
FU National Key RD Project [2018YFD0400400/2018YFD0400600]; National
   Natural Science Foundation of China [31601465]
FX This study was supported by the National Key R&D Project
   (2018YFD0400400/2018YFD0400600 and the National Natural Science
   Foundation of China (31601465)
CR [Anonymous], FOOD RES INT, V44, P259
   Biedrzycka E, 2008, FOOD REV INT, V24, P235, DOI 10.1080/87559120801926302
   Budak HN, 2010, J SCI FOOD AGR, V90, P2021, DOI 10.1002/jsfa.4047
   Castro R, 2002, CHROMATOGRAPHIA, V56, P57, DOI 10.1007/BF02490247
   Chun JE, 2014, FOOD SCI BIOTECHNOL, V23, P1145, DOI 10.1007/s10068-014-0156-7
   [戴缘缘 Dai Yuanyuan], 2015, [食品科学, Food Science], V36, P86
   EBIHARA K, 1988, AGR BIOL CHEM TOKYO, V52, P1311
   Entani E, 1998, J FOOD PROTECT, V61, P953, DOI 10.4315/0362-028X-61.8.953
   Halliwell B, 2007, CARDIOVASC RES, V73, P341, DOI 10.1016/j.cardiores.2006.10.004
   Kishi M, 1999, BIOSCI BIOTECH BIOCH, V63, P905, DOI 10.1271/bbb.63.905
   Kishk YFM, 2007, LWT-FOOD SCI TECHNOL, V40, P270, DOI 10.1016/j.lwt.2005.11.004
   Kojima K, 1996, NUTR REV, V54, pS186
   Lin HP, 2004, BIOCHEM ENG J, V21, P19, DOI 10.1016/j.bej.2004.04.013
   Lu TS, 2010, N AM J MED SCI, V2, P325, DOI 10.4297/najms.2010.2325
   Mutaguchi Y, 2013, SPRINGERPLUS, V2, DOI 10.1186/2193-1801-2-691
   Nagashima M, 2010, J NUTR HEALTH AGING, V14, P845, DOI 10.1007/s12603-010-0138-2
   Nanda P, 2016, INT J PEPT RES THER, V22, P399, DOI 10.1007/s10989-016-9518-8
   Ogawa N, 2000, J NUTR, V130, P507
   Ohta T, 2016, CARBOHYD POLYM, V136, P995, DOI 10.1016/j.carbpol.2015.09.070
   Qi ZL, 2017, FOOD CHEM, V224, P312, DOI 10.1016/j.foodchem.2016.12.078
   Rajkovic M. B., 2009, Journal of Agricultural Sciences, Belgrade, V54, P223
   Sakanaka S, 2008, FOOD CHEM, V107, P739, DOI 10.1016/j.foodchem.2007.08.080
   Shahidi F, 2008, ASIA PAC J CLIN NUTR, V17, P380
   Signore A. del, 2001, Journal of Food Engineering, V50, P77, DOI 10.1016/S0260-8774(00)00195-3
   SINGLETON V. L., 1965, AMER J ENOL VITICULT, V16, P144
   Singleton VL, 1999, METHOD ENZYMOL, V299, P152
   Ubeda C, 2013, LWT-FOOD SCI TECHNOL, V52, P139, DOI 10.1016/j.lwt.2012.04.021
   Wu KH, 2018, J FOOD DRUG ANAL, V26, P221, DOI 10.1016/j.jfda.2017.03.009
   Zeng HL, 2016, FOOD HYDROCOLLOID, V52, P126, DOI 10.1016/j.foodhyd.2015.05.028
NR 29
TC 0
Z9 0
U1 0
U2 1
PU NEW CENTURY HEALTH PUBLISHERS, LLC
PI COPPELL
PA PO BOX 175, COPPELL, TX 75019 USA
SN 1540-7535
J9 CURR TOP NUTRACEUT R
JI Curr. Top. Nutraceutical Res.
PD AUG
PY 2018
VL 16
IS 3
BP 225
EP 233
PG 9
WC Nutrition & Dietetics; Pharmacology & Pharmacy
SC Nutrition & Dietetics; Pharmacology & Pharmacy
GA HB8SJ
UT WOS:000451360700006
DA 2019-07-15
ER

PT J
AU Ahmed, ST
   Mun, HS
   Son, SB
   Yang, CJ
AF Ahmed, S. T.
   Mun, H-S.
   Son, S-B.
   Yang, C-J.
TI Effects of fermented bamboo vinegar liquid on growth performance,
   nutrient digestibility, faecal Escherichia coli concentration and
   ammonia emissions in growing pigs
SO SOUTH AFRICAN JOURNAL OF ANIMAL SCIENCE
LA English
DT Article
DE Chlortetracycline; digestibility; fermentation; probiotics; swine
ID CHARCOAL; FEED
AB Fermented bamboo vinegar liquid (FBVL) was prepared through liquid fermentation of bamboo vinegar with multispecies probiotics, and its effect on growing pigs was investigated. A 42-day feeding trial with 84 growing pigs (28.0 +/- 0.08 kg) was conducted to evaluate the effects of FBVL on growth performance, nutrient digestibility, faecal Escherichia coli concentration and faecal ammonia emissions. Pigs were randomly distributed to one of four dietary treatments, namely control, CTC (0.003% chlortetracycline), FBVL 0.2%, and FBVL 0.4%. Overall, the final weight and daily weight gain of the pigs in the CTC group were higher than that of pigs in the control group. Dietary supplementation with 0.4% FBVL reduced the feed intake of growing pigs, whereas the feed conversion ratio (FCR) was lower in the CTC supplemented group. The dry matter digestibility was higher in pigs fed CTC and 0.2% FBVL diets, and crude protein digestibility was improved in all treatment groups compared with control. The faecal E. coli numbers were reduced in response to CTC and 0.4% FBVL supplementation. Faecal ammonia emissions were reduced by dietary supplementation with CTC and FBVL at weeks 1, 2 and 3. In conclusion, dietary FBVL supplementation increased nutrient digestibility and reduced faecal E. coli population and ammonia emissions without negative effects on growth performance.
C1 [Ahmed, S. T.; Mun, H-S.; Son, S-B.; Yang, C-J.] Suncheon Natl Univ, Dept Anim Sci & Technol, 255 Jungangno, Sunchon 540950, Jeonnam, South Korea.
RP Yang, CJ (reprint author), Suncheon Natl Univ, Dept Anim Sci & Technol, 255 Jungangno, Sunchon 540950, Jeonnam, South Korea.
EM yangcj@suncheon.ac.kr
CR Akakabe Y, 2006, BIOSCI BIOTECH BIOCH, V70, P2797, DOI 10.1271/bbb.60317
   AOAC, 2000, OFFICIAL METHODS ANA
   Canibe N, 2003, J ANIM SCI, V81, P2019
   Canibe N, 2010, LIVEST SCI, V133, P117, DOI 10.1016/j.livsci.2010.06.040
   Choi JY, 2011, LIVEST SCI, V138, P144, DOI 10.1016/j.livsci.2010.12.015
   Chu GM, 2013, ANIM SCI J, V84, P113, DOI 10.1111/j.1740-0929.2012.01045.x
   COX PA, 1994, SCI AM, V270, P82, DOI 10.1038/scientificamerican0694-82
   FERKET PR, 2002, J ANIM SCI, V80, pE168, DOI DOI 10.2527/ANIMALSCI2002.80E-SUPPL_2E168X
   FINLAYSON M, 1973, CAN J COMP MED, V37, P63
   Mu J, 2004, J WOOD SCI, V50, P470, DOI 10.1007/s10086-003-0586-y
   Oboh G, 2008, FOOD BIOTECHNOL, V22, P363, DOI 10.1080/08905430802463404
   Rao J. N., 2010, MORGAN CLAYPOOL LIFE
   Ruttanavut J., 2009, International Journal of Poultry Science, V8, P229
   Sanders ME, 1999, ANTON LEEUW INT J G, V76, P293, DOI 10.1023/A:1002029204834
   Wang HF, 2012, LIVEST SCI, V144, P173, DOI 10.1016/j.livsci.2011.11.015
   Yamauchi K, 2010, J ANIM FEED SCI, V19, P257, DOI 10.22358/jafs/66286/2010
   Yan L, 2012, LIVEST SCI, V144, P240, DOI 10.1016/j.livsci.2011.11.020
NR 17
TC 0
Z9 0
U1 3
U2 5
PU SOUTH AFRICAN JOURNAL OF ANIMAL SCIENCES
PI HATFIELD
PA C/O ESTIE KOSTER, PO BOX 13884, HATFIELD 0028, SOUTH AFRICA
SN 0375-1589
J9 S AFR J ANIM SCI
JI South Afr. J. Anim. Sci.
PY 2018
VL 48
IS 4
BP 621
EP 626
DI 10.4314/sajas.v48i4.3
PG 6
WC Agriculture, Dairy & Animal Science
SC Agriculture
GA GW1ZY
UT WOS:000446682900003
DA 2019-07-15
ER
