# Supplementary material for: Knowledge Domain and Emerging Trends in Vinegar Research: A Bibliometric Review of the Literature from WoSCC
Source: Foods. 2020 Feb 10;9(2):166. doi: 10.3390/foods9020166 (PMC7074530; doi:10.3390/foods9020166)
Supplement: Supplementary file 1 [file foods-09-00166-s001.zip › Supplementary files/Supplementary Material/WoSCC dataset for CiteSpace/data/download2018_10x5unique.txt]

PT J
AU Kadiroglu, P
AF Kadiroglu, Pinar
TI FTIR spectroscopy for prediction of quality parameters and antimicrobial
   activity of commercial vinegars with chemometrics
SO JOURNAL OF THE SCIENCE OF FOOD AND AGRICULTURE
LA English
DT Article
DE vinegar; FTIR; quality; chemometrics
ID TRADITIONAL BALSAMIC VINEGAR; TRANSFORM-INFRARED-SPECTROSCOPY;
   ESCHERICHIA-COLI O157-H7; ANTIOXIDANT PROPERTIES; PHENOLIC CONTENT;
   ORGANIC-ACIDS; ATR-FTIR; MODENA; CLASSIFICATION; SELECTION
AB BACKGROUNDThe aim of this study was to discriminate between commercial apple, rice, balsamic, red-wine, rose, white-wine, grape, and pomegranate vinegars according to their antimicrobial activities, total phenolic contents (TPC), antioxidant activities, and color parameters, and to predict the quality characteristics of vinegars using Fourier transform infrared (FTIR) spectroscopy.
   RESULTSResults showed that the highest TPC (3971.4325.00) was found in balsamic vinegar whereas the lowest TPC was observed in rice vinegar (14.36 +/- 0.16). Antioxidant activities of vinegars were correlated with TPC. Grape-based vinegars exhibited higher antimicrobial activity against Staphylococcus aureus (S. aureus), Escherichia coli (E.coli) and Pseudomonas aeruginosa (P.aeruginosa). However, there were no statistically significant differences among vinegars in terms of antimicrobial activities. According to principal component analysis (PCA) and hierarchical cluster analysis (HCA), vinegars were classified into three groups and each group consisted of vinegars from different raw materials. Prediction models were constructed successfully using partial least squares (PLS) considering whole FTIR spectral data.
   CONCLUSIONThe results indicated that FTIR could be used as a rapid method to estimate the antimicrobial activities, TPC, color and antioxidant activities of vinegars. (c) 2018 Society of Chemical Industry
C1 [Kadiroglu, Pinar] Adana Sci & Technol Univ, Food Engn Dept, TR-01250 Adana, Turkey.
RP Kadiroglu, P (reprint author), Adana Sci & Technol Univ, Food Engn Dept, TR-01250 Adana, Turkey.
EM pkadiroglu@adanabtu.edu.tr
CR Bertelli D, 2015, FOOD ANAL METHOD, V8, P371, DOI 10.1007/s12161-014-9902-y
   Bjornsdottir K, 2006, APPL ENVIRON MICROB, V72, P660, DOI 10.1128/AEM.72.1.660-664.2006
   Budak NH, 2014, J FOOD SCI, V79, pR757, DOI 10.1111/1750-3841.12434
   Bureau S, 2009, FOOD CHEM, V115, P1133, DOI 10.1016/j.foodchem.2008.12.100
   Cerezo AB, 2008, FOOD CHEM, V109, P606, DOI 10.1016/j.foodchem.2008.01.013
   Chang JM, 2007, FOOD MICROBIOL, V24, P745, DOI 10.1016/j.fm.2007.03.005
   Cirlini M, 2011, FOOD CHEM, V124, P1678, DOI 10.1016/j.foodchem.2010.07.065
   Coates J., 2006, ENCY ANAL CHEM, P10815, DOI DOI 10.1002/9780470027318.A5606
   Davalos A, 2005, FOOD CHEM, V93, P325, DOI 10.1016/j.foodchem.2004.09.030
   De Luca M, 2012, INT J FOOD SCI TECH, V47, P1286, DOI 10.1111/j.1365-2621.2012.02972.x
   Gullo M, 2008, INT J FOOD MICROBIOL, V125, P46, DOI 10.1016/j.ijfoodmicro.2007.11.076
   Kelebek H, 2009, MICROCHEM J, V91, P187, DOI 10.1016/j.microc.2008.10.008
   Kelebek H, 2013, J SCI FOOD AGR, V93, P2963, DOI 10.1002/jsfa.6125
   Lingham T., 2013, J FOOD PROCESSING TE, V1, P1, DOI [10.4172/2157-7110.S11-001, DOI 10.4172/2157-7110.S11-001]
   Liu F, 2011, FOOD BIOPROCESS TECH, V4, P1331, DOI 10.1007/s11947-009-0240-9
   Llario R, 2006, TALANTA, V69, P469, DOI 10.1016/j.talanta.2005.10.016
   Natera R, 2003, J AGR FOOD CHEM, V51, P3345, DOI 10.1021/jf021180u
   Ozturk I, 2015, LWT-FOOD SCI TECHNOL, V63, P144, DOI 10.1016/j.lwt.2015.03.003
   Papotti G, 2015, LWT-FOOD SCI TECHNOL, V60, P1017, DOI 10.1016/j.lwt.2014.10.042
   Paradkar MM, 2002, J FOOD SCI, V67, P2507, DOI 10.1111/j.1365-2621.2002.tb08767.x
   Plessi M, 2006, J FOOD COMPOS ANAL, V19, P49, DOI 10.1016/J.JFCA.2004.10.008
   Polshin E, 2011, J FOOD ENG, V106, P188, DOI 10.1016/j.jfoodeng.2011.05.003
   Priyadarshini S., 2014, EUR J BIOTECHNOL BIO, V2, P42
   Saafi EB, 2009, INT J FOOD SCI TECH, V44, P2314, DOI 10.1111/j.1365-2621.2009.02075.x
   Sakanaka S, 2008, FOOD CHEM, V107, P739, DOI 10.1016/j.foodchem.2007.08.080
   Silva SD, 2014, FOOD CHEM, V150, P489, DOI 10.1016/j.foodchem.2013.11.028
   Skenderi K. P., 2013, J FOOD NUTR DISORD, V2, P1
   Tesfaye W, 2002, J AGR FOOD CHEM, V50, P7053, DOI 10.1021/jf020602x
   Ubeda C, 2016, FOOD CHEM, V192, P1051, DOI 10.1016/j.foodchem.2015.07.091
   Uncu O, 2015, LWT-FOOD SCI TECHNOL, V63, P978, DOI 10.1016/j.lwt.2015.05.002
   Verzelloni E, 2007, FOOD CHEM, V105, P564, DOI 10.1016/j.foodchem.2007.04.014
   Wold S, 2001, CHEMOMETR INTELL LAB, V58, P131, DOI 10.1016/S0169-7439(01)00156-3
   Xu QP, 2007, FOOD CHEM, V102, P841, DOI 10.1016/j.foodchem.2006.06.013
   Yucesoy D, 2013, FOOD CHEM, V141, P1461, DOI 10.1016/j.foodchem.2013.04.015
NR 34
TC 1
Z9 1
U1 4
U2 16
PU WILEY
PI HOBOKEN
PA 111 RIVER ST, HOBOKEN 07030-5774, NJ USA
SN 0022-5142
EI 1097-0010
J9 J SCI FOOD AGR
JI J. Sci. Food Agric.
PD AUG 30
PY 2018
VL 98
IS 11
BP 4121
EP 4127
DI 10.1002/jsfa.8929
PG 7
WC Agriculture, Multidisciplinary; Chemistry, Applied; Food Science &
   Technology
SC Agriculture; Chemistry; Food Science & Technology
GA GM7GR
UT WOS:000438351200013
PM 29393512
DA 2019-07-15
ER

PT J
AU Bostrom-Einarsson, L
   Bonin, MC
   Moon, S
   Firth, S
AF Bostrom-Einarsson, Lisa
   Bonin, Mary C.
   Moon, Steve
   Firth, Scott
TI Environmental impact monitoring of household vinegar-injections to cull
   crown-of-thorns starfish, Acanthaster spp.
SO OCEAN & COASTAL MANAGEMENT
LA English
DT Article
DE COTS; Outbreak; Vinegar; MBACI; Impact assessment
ID GREAT-BARRIER-REEF; CORAL-REEFS; ACETIC-ACID; OUTBREAKS; PLANCI;
   EFFICACY
AB Large-scale population outbreaks of the crown-of-thorns starfish (COTS, Acanthaster spp.) have occurred in every nation with substantial coral reefs in the Indo-Pacific during the past few decades. While a multitude of control efforts have been trialed to combat the outbreaks, an efficient solution has remained elusive. Recent developments have however introduced single-shot injection methods using bovine derivatives (bile salts) and household products (vinegar) that have proven effective at culling COTS. In this study we use a Multiple-Before-After Control-Impact (MBACI) experimental design to conduct an assessment of the environmental impact of using household vinegar as a chemical for culling COTS. During our six-week assessment we found no changes in coral cover or coral disease. Furthermore, while video recordings documented a number of fish species consuming decaying COTS, we found no evidence of changes in fish abundance or the presence of fish disease, despite densities of injected COTS far exceeding those recorded during natural outbreaks. The efficiency of scavenging fish ensured that few traces of decaying COTS were visible 72 h post-injection. The lack of any observed environmental impact supports our conclusion that vinegar is a low-risk chemical for use in COTS control. Because vinegar is highly accessible, low in cost, and effective at killing COTS without harm to non-target organisms, it has the potential to become a powerful new tool to defend the reef against COTS outbreaks.
C1 [Bostrom-Einarsson, Lisa] James Cook Univ, Coll Sci & Engn, Townsville, Qld, Australia.
   [Bonin, Mary C.] Great Barrier Reef Marine Pk Author, Townsville, Qld, Australia.
   [Moon, Steve; Firth, Scott] Assoc Marine Pk Tourism Operators, Cairns, Qld, Australia.
RP Bostrom-Einarsson, L (reprint author), James Cook Univ, Coll Sci & Engn, Townsville, Qld, Australia.
EM lisa.bostromeinarsson@my.jcu.edu.au
RI Bostrom-Einarsson, Lisa/B-5436-2015
OI Bostrom-Einarsson, Lisa/0000-0003-4814-9552
FU Great Barrier Reef Research Fund - Great Barrier Reef Marathon Festival;
   Ian Potter Foundation 50th Anniversary COTS Control Grant from the
   Australian Museum's Lizard Island Research Station
FX This impact assessment was carried out through in-kind support from The
   Great Barrier Reef Marine Park Authority, and research grants to LBE
   from the Great Barrier Reef Research Fund sponsored by the Great Barrier
   Reef Marathon Festival, and the Ian Potter Foundation 50th Anniversary
   COTS Control Grant from the Australian Museum's Lizard Island Research
   Station. The work was conducted under GBRMPA Marine Parks permit
   G15-38075.1. The authors would like to thank J. Rivera-Posada for
   support during the early stages of this project.
CR Alongi DM, 2002, ENVIRON CONSERV, V29, P331, DOI 10.1017/S0376892902000231
   Anderson LWJ, 2007, J AQUAT PLANT MANAGE, V45, P100
   Bostrom-Einarsson L, 2016, CORAL REEFS, V35, P223, DOI 10.1007/s00338-015-1351-6
   Brodie J, 2005, MAR POLLUT BULL, V51, P266, DOI 10.1016/j.marpolbul.2004.10.035
   Bruno JF, 2007, PLOS ONE, V2, DOI 10.1371/journal.pone.0000711
   Buck ACE, 2016, DIVERSITY-BASEL, V8, DOI 10.3390/d8040028
   Cheal AJ, 2017, GLOBAL CHANGE BIOL, V23, P1511, DOI 10.1111/gcb.13593
   CHESHER RH, 1969, SCIENCE, V165, P280, DOI 10.1126/science.165.3890.280
   Cowan ZL, 2017, DIVERSITY-BASEL, V9, DOI 10.3390/d9010007
   De'ath G, 2012, P NATL ACAD SCI USA, V109, P17995, DOI 10.1073/pnas.1208909109
   Fabricius KE, 2010, CORAL REEFS, V29, P593, DOI 10.1007/s00338-010-0628-z
   Forrest BM, 2007, AQUACULTURE, V262, P319, DOI 10.1016/j.aquaculture.2006.11.006
   Gardner TA, 2003, SCIENCE, V301, P958, DOI 10.1126/science.1086050
   Great Barrier Reef Marine Park Authority, 2017, CROWN OF THORNS STAR
   Haszprunar G, 2017, DIVERSITY-BASEL, V9, DOI 10.3390/d9020022
   JOHNSON DB, 1990, CORAL REEFS, V9, P167, DOI 10.1007/BF00258231
   Kayal M, 2012, PLOS ONE, V7, DOI 10.1371/journal.pone.0047363
   Kramer DL, 1999, ENVIRON BIOL FISH, V55, P65, DOI 10.1023/A:1007481206399
   Kurisho Biological Reserach Foundation, 2012, CROWN OF THORNS STAR, P1
   Lassig B., 1992, P 7 INT COR REEF S
   Locke Andrea, 2009, Aquatic Invasions, V4, P221, DOI 10.3391/ai.2009.4.1.23
   Lundgren P., 2013, REPORT OPERATIONAL S
   MORAN PJ, 1992, AUST J MAR FRESH RES, V43, P555
   Moutardier G, 2015, PLOS ONE, V10, DOI 10.1371/journal.pone.0137605
   National Oceanographic and Atmospheric Administration, 2015, NOAA HELPS AM SAM TA
   Noga EJ, 2011, FISH DIS DIAGNOSIS T
   Osborne K, 2011, PLOS ONE, V6, DOI 10.1371/journal.pone.0017516
   Piola RF, 2010, BIOFOULING, V26, P187, DOI 10.1080/08927010903428029
   Pratchett MS, 2017, DIVERSITY-BASEL, V9, DOI 10.3390/d9040041
   Pratchett MS, 2014, OCEANOGR MAR BIOL, V52, P133
   R Core Team, 2016, R LANG ENV STAT COMP
   Rivera-Posada JA, 2011, DIS AQUAT ORGAN, V97, P95, DOI 10.3354/dao02400
   Rivera-Posada J, 2014, OCEAN COAST MANAGE, V102, P383, DOI 10.1016/j.ocecoaman.2014.08.014
   Rivera-Posada J, 2013, MAR POLLUT BULL, V75, P133, DOI 10.1016/j.marpolbul.2013.07.053
   Sweatman H, 2008, CURR BIOL, V18, pR598, DOI 10.1016/j.cub.2008.05.033
   Wittmann AC, 2013, NAT CLIM CHANGE, V3, P995, DOI 10.1038/NCLIMATE1982
   Yamamoto T., 2013, NATURALISTAE, V17, P63
   Zann L. P., 1988, EVALUATION CROWN OF, P183
NR 38
TC 2
Z9 2
U1 1
U2 22
PU ELSEVIER SCI LTD
PI OXFORD
PA THE BOULEVARD, LANGFORD LANE, KIDLINGTON, OXFORD OX5 1GB, OXON, ENGLAND
SN 0964-5691
EI 1873-524X
J9 OCEAN COAST MANAGE
JI Ocean Coastal Manage.
PD APR 1
PY 2018
VL 155
BP 83
EP 89
DI 10.1016/j.ocecoaman.2018.01.023
PG 7
WC Oceanography; Water Resources
SC Oceanography; Water Resources
GA GA0MJ
UT WOS:000428007500011
DA 2019-07-15
ER

PT J
AU Tao, Y
   Su, DM
   Li, WD
   Cai, BC
AF Tao, Yi
   Su, Damian
   Li, Weidong
   Cai, Baochang
TI Pharmacokinetic comparisons of six components from raw and
   vinegar-processed Daphne genkwa aqueous extracts following oral
   administration in rats by employing UHPLC-MS/MS approaches
SO JOURNAL OF CHROMATOGRAPHY B-ANALYTICAL TECHNOLOGIES IN THE BIOMEDICAL
   AND LIFE SCIENCES
LA English
DT Article
DE Daphne genkwa; Vinegar; Pharmacokinetics; UHPLC-MS/MS
ID TANDEM MASS-SPECTROMETRY; PLASMA APPLICATION; RADIX; FLOS; FLAVONOIDS;
   TOXICITY; BUPLEURI; PROFILE
AB A sensitive UHPLC-MS/MS approach was developed and validated for the quantification of genkwanin, 3'-hydroxygenkwanin, apigenin, luteolin, yuanhuacine and genkwadaphnin in biological samples after oral administration of raw and vinegar-processed Daphne genkwa. Liquiritin and glycyrrhetinic acid were employed as internal standards. Six components were extracted by using protein precipitation with acetonitrile. Chromatographic separation was achieved on a Waters BEH C-18 column (50 mm x 2.1 mm, 1.7 mu m) by using a mobile phase composed of water (containing 0.1% formic acid) and acetonitrile. Mass spectrometric detection was conducted using multiple reaction monitoring (MRM). The intra- and inter-day precisions of the six analytes were below 4.87%, and the accuracies were within +/- 5.0%. The extraction recoveries of the six constituents were determined between 97.5% and 105.4% and the matrix effects ranged from 97.3% to 103.7%. All the samples showed satisfactory precision and accuracy after various stability tests. The established approach was successfully applied to the comparative pharmacokinetic study. Compared to the raw group, the parameters of C-max and AUC(0-t) of genkwanin, 3'-hydroxygenkwanin, apigenin and luteolin elevated remarkably (p < 0.05) after oral delivery of vinegar-processed Daphne genkwa while the parameters of C-max and AUC(0-t) of yuanhuacine and genkwadaphnin decreased significantly (p < 0.05). The results revealed that vinegar-processing could enhance bioavailability of genkwanin, 3'-hydroxygenkwanin, apigenin and luteolin but reduce the bioavailability of yuanhuacine and genkwadaphnin.
C1 [Tao, Yi; Su, Damian; Li, Weidong; Cai, Baochang] Nanjing Univ Chinese Med, Sch Pharm, Xianlin Campus,138 Xianlin Ave, Nanjing 210023, Jiangsu, Peoples R China.
   Nanjing Univ Chinese Med, Jiangsu Key Lab Chinese Med Proc, Nanjing 210023, Jiangsu, Peoples R China.
RP Tao, Y (reprint author), Nanjing Univ Chinese Med, Sch Pharm, Xianlin Campus,138 Xianlin Ave, Nanjing 210023, Jiangsu, Peoples R China.
EM 300637@njucm.edu.cn
FU Natural Science Foundation for the Youth [81703701]; Nutritional Science
   Foundation of By-Health Co. [TY0141103]; Priority Academic Program
   Development of Jiangsu Higher Education Institution (PAPD) [YSXK2015]
FX This study was supported by the Natural Science Foundation for the Youth
   (No. 81703701), the Nutritional Science Foundation of By Health Co. (No.
   TY0141103), and the Priority Academic Program Development of Jiangsu
   Higher Education Institution (PAPD) (YSXK2015). I would like to thank my
   wife Yuwen. The luckiest thing in my life two things: one is the time
   finally my love for you, one is long, long time ago, one day, I met you.
CR Chen YY, 2013, PHYTOMEDICINE, V21, P82, DOI 10.1016/j.phymed.2013.06.012
   Chen YY, 2015, J PHARMACEUT BIOMED, V112, P60, DOI 10.1016/j.jpba.2015.04.023
   Du WJ, 2016, PHYTOTHER RES, V30, P323, DOI 10.1002/ptr.5540
   Geng LL, 2013, PHYTOTHER RES, V27, P521, DOI 10.1002/ptr.4748
   Geng LL, 2013, FITOTERAPIA, V84, P286, DOI 10.1016/j.fitote.2012.12.003
   Han BS, 2016, J NAT PROD, V79, P1604, DOI 10.1021/acs.jnatprod.6b00110
   Kong M, 2014, J PHARMACEUT BIOMED, V98, P424, DOI 10.1016/j.jpba.2014.06.027
   Lei TL, 2017, J CHROMATOGR B, V1060, P231, DOI 10.1016/j.jchromb.2017.06.007
   Li YX, 2016, J CHROMATOGR B, V1011, P223, DOI 10.1016/j.jchromb.2016.01.009
   Song YQ, 2013, J PHARMACEUT BIOMED, V84, P129, DOI 10.1016/j.jpba.2013.06.006
   Su T, 2013, J ETHNOPHARMACOL, V146, P734, DOI 10.1016/j.jep.2013.01.028
   Wang SF, 2017, ENVIRON TOXICOL PHAR, V52, P129, DOI 10.1016/j.etap.2017.04.002
   Wang TY, 2017, J CHROMATOGR B, V1060, P173, DOI 10.1016/j.jchromb.2017.05.021
   Yun JW, 2015, REGUL TOXICOL PHARM, V72, P386, DOI 10.1016/j.yrtph.2015.04.008
NR 14
TC 1
Z9 2
U1 0
U2 7
PU ELSEVIER SCIENCE BV
PI AMSTERDAM
PA PO BOX 211, 1000 AE AMSTERDAM, NETHERLANDS
SN 1570-0232
EI 1873-376X
J9 J CHROMATOGR B
JI J. Chromatogr. B
PD MAR 15
PY 2018
VL 1079
BP 34
EP 40
DI 10.1016/j.jchromb.2018.02.005
PG 7
WC Biochemical Research Methods; Chemistry, Analytical
SC Biochemistry & Molecular Biology; Chemistry
GA FZ1NQ
UT WOS:000427343800005
PM 29428673
DA 2019-07-15
ER

PT J
AU Zhang, Y
   Gao, J
   Zhang, Q
   Wang, K
   Yao, WF
   Bao, BH
   Zhang, L
   Tang, YP
AF Zhang, Yi
   Gao, Jing
   Zhang, Qiao
   Wang, Kan
   Yao, Weifeng
   Bao, Beihua
   Zhang, Li
   Tang, Yuping
TI Interpretation of Euphorbia Kansui Stir-Fried with Vinegar Treating
   Malignant Ascites by a UPLC-Q-TOF/MS Based Rat Serum and Urine
   Metabolomics Strategy Coupled with Network Pharmacology
SO MOLECULES
LA English
DT Article
DE Kansui stir-fried with vinegar; metabolomics; malignant ascites;
   UPLC-QTOF; MS; network pharmacology
ID HUMAN HEPATOCELLULAR-CARCINOMA; CELL-PROLIFERATION; LIVER; CIRRHOSIS;
   APOPTOSIS; CHROMATOGRAPHY; METABONOMICS; BIOMARKERS; RECEPTORS; TOXICITY
AB Euphorbia kansui stir-fried with vinegar (V-kansui) has promising biological activities toward treating malignant ascites with reduced toxicity compared to crude kansui. But the mechanism concerning promoting the excretion of ascites has not been systematically studied. The purpose of this paper was to investigate the possible mechanism of V-kansui in treating malignant ascites, including metabolic pathways and molecular mechanism using an integrated serum and urine metabolomics coupled with network pharmacology. Serum and urine samples of rats were collected and analyzed by ultra-high-performance liquid chromatography coupled with quadrupole time-of-flight mass spectrometry (UPLC-Q-TOF/MS). A comparison with crude kansui was also made to demonstrate the feasibility of processing. Principle component analysis (PCA) and orthogonal partial least square discriminate analysis (OPLS-DA) were conducted to discriminate the groups, search important variables and reveal the possible pathways. A compound-target-metabolite network was finally constructed to identify the crucial targets to further understand the molecular mechanism. Sixteen significant metabolites contributing to the discrimination of model and control groups were tentatively screened out. They were mainly involved in the arachidonic acid metabolism, steroid hormone biosynthesis and primary bile acid to possibly reduce inflammatory and modulate the renin-angiotensin-aldosterone system to achieve treating malignant ascites. A bio-network starting from the compounds and ending in the metabolites was constructed to elucidate the molecular mechanism. HSP90AA1, ANXA2, PRDX6, PCNA, SOD2 and ALB were identified as the potential key targets that were responsible for the treatment of malignant ascites by the parameter combining the average shortest path length and betweenness centrality. The correlated 17 compounds were considered as the potential active ingredients in V-kansui. In addition, the metabolomics showed that the effect of V-kansui was almost in accordance with crude kansui. These results systematically revealed the mechanism of V-kansui against malignant ascites for the first time using metabolomics coupled with network pharmacology. V-kansui could be a promising safe and therapeutic medicine for the excretion of ascites.
C1 [Zhang, Yi; Gao, Jing; Zhang, Qiao; Wang, Kan; Yao, Weifeng; Bao, Beihua; Zhang, Li] Nanjing Univ Chinese Med, Jiangsu Key Lab High Technol Res TCM Formulae, Natl & Local Collaborat Engn Ctr Chinese Med Reso, Nanjing 210023, Jiangsu, Peoples R China.
   [Zhang, Yi; Gao, Jing; Zhang, Qiao; Wang, Kan; Yao, Weifeng; Bao, Beihua; Zhang, Li] Nanjing Univ Chinese Med, Jiangsu Collaborat Innovat Ctr Chinese Med Resour, Nanjing 210023, Jiangsu, Peoples R China.
   [Tang, Yuping] Shaanxi Univ Chinese Med, Key Lab Shaanxi Adm Tradit Chinese Med TCM Compat, Xian 712046, Shaanxi, Peoples R China.
RP Yao, WF; Zhang, L (reprint author), Nanjing Univ Chinese Med, Jiangsu Key Lab High Technol Res TCM Formulae, Natl & Local Collaborat Engn Ctr Chinese Med Reso, Nanjing 210023, Jiangsu, Peoples R China.; Yao, WF; Zhang, L (reprint author), Nanjing Univ Chinese Med, Jiangsu Collaborat Innovat Ctr Chinese Med Resour, Nanjing 210023, Jiangsu, Peoples R China.
EM zhangyi@njucm.edu.cn; gaojing@njucm.edu.cn; 18700081184@163.com;
   wangkan86@hotmail.com; yaowf@njucm.edu.cn; scotter01@163.com;
   zhangli@njucm.edu.cn; yupingtang@sntcm.edu.cn
FU National Natural Science Foundation of China [81673599, 81373972,
   30973940]; Priority Academic Program Development of Jiangsu Higher
   Education Institutions [PAPD-2014]; Six Talent Peaks Project in Jiangsu
   Province [2010-YY-026, 2016-YY-009]
FX The authors gratefully acknowledge the National Natural Science
   Foundation of China (81673599, 81373972 and 30973940). This research was
   also supported by a Project Funded by the Priority Academic Program
   Development of Jiangsu Higher Education Institutions (PAPD-2014), Six
   Talent Peaks Project in Jiangsu Province (2010-YY-026 and 2016-YY-009).
CR Akada J, 2013, PROTEOME SCI, V11, DOI 10.1186/1477-5956-11-33
   Bryer MD, 2001, ANNU REV PHYSIOL, V63, P579, DOI 10.1146/annurev.physiol.63.1.579
   Carl DE, 2016, LIVER INT, V36, P865, DOI 10.1111/liv.13023
   Cavazzoni E, 2013, INT J CLIN ONCOL, V18, P1, DOI 10.1007/s10147-012-0396-6
   Chamulitrat W, 2012, FRONT PHYSIOL, V3, DOI 10.3389/fphys.2012.00024
   Chandran U, 2017, J ETHNOPHARMACOL, V197, P250, DOI 10.1016/j.jep.2016.07.080
   Chang JS, 2010, PLANTA MED, V76, P1544, DOI 10.1055/s-0030-1249805
   Cheng FF, 2015, INT J MOL SCI, V16, P18956, DOI 10.3390/ijms160818956
   Dunn WB, 2011, NAT PROTOC, V6, P1060, DOI 10.1038/nprot.2011.335
   Fadhal E, 2014, BMC SYST BIOL, V8, DOI 10.1186/1752-0509-8-6
   Fan J, 2014, NATURE, V510, P298, DOI 10.1038/nature13236
   Fan Y., 2005, J EMERG TRADIT CHIN, V14, P278
   Gao L, 2018, SCI REP-UK, V8, DOI 10.1038/s41598-017-18325-7
   Gramantieri L, 2003, J HEPATOL, V39, P997, DOI 10.1016/S0168-8278(03)00458-6
   Gumprecht LA, 1998, TOXICOL PATHOL, V26, P777, DOI 10.1177/019262339802600610
   Guo J, 2012, MOLECULES, V17, P11826, DOI 10.3390/molecules171011826
   Haberl J, 2018, LIVER INT, V38, P1148, DOI 10.1111/liv.13750
   Harbourt DE, 2012, ANAL CHEM, V84, P98, DOI 10.1021/ac201704a
   Hata AN, 2004, PHARMACOL THERAPEUT, V103, P147, DOI 10.1016/j.pharmthera.2004.06.003
   Hong M, 2017, INT J MOL SCI, V18, DOI 10.3390/ijms18030620
   Jiang DJ, 2018, J ETHNOPHARMACOL, V226, P26, DOI 10.1016/j.jep.2018.07.029
   Jiang M, 2012, J ETHNOPHARMACOL, V140, P634, DOI 10.1016/j.jep.2012.01.033
   Jiang WX, 2010, J PROTEOME RES, V9, P5974, DOI 10.1021/pr1007703
   Kim SJ, 2017, J IMMUNOL RES, DOI 10.1155/2017/7052560
   Kim SM, 2012, CLIN EXP NEPHROL, V16, P17, DOI 10.1007/s10157-011-0494-1
   Kuo HC, 2014, INT J UROL, V21, P34, DOI 10.1111/iju.12311
   Lee L, 2011, BMC GENOMICS, V12, DOI 10.1186/1471-2164-12-S3-S3
   Li ChunYu, 2017, Acta Pharmaceutica Sinica, V52, P1069
   Li X, 2014, PLOS ONE, V9, DOI 10.1371/journal.pone.0095004
   Lin MW, 2012, FOOD CHEM TOXICOL, V50, P4333, DOI 10.1016/j.fct.2012.05.029
   Lou JW, 2018, J ETHNOPHARMACOL, V219, P257, DOI 10.1016/j.jep.2018.03.010
   Lu F, 2013, J ETHNOPHARMACOL, V149, P311, DOI 10.1016/j.jep.2013.06.040
   Lu X.S., 2004, J CHIN PHYS, V6, P1444
   Lu X, 2008, J CHROMATOGR B, V866, P64, DOI 10.1016/j.jchromb.2007.10.022
   Ma C, 2018, SCIENCE, V360, DOI 10.1126/science.aan5931
   Nie CY, 2014, J VIRAL HEPATITIS, V21, P53, DOI 10.1111/jvh.12122
   Nojiri S, 2014, INT J MOL SCI, V15, P5163, DOI 10.3390/ijms15035163
   Oh S, 2016, J SCI FOOD AGR, V96, P2635, DOI 10.1002/jsfa.7380
   Olofsson KE, 2008, BIOCHEM BIOPH RES CO, V370, P348, DOI 10.1016/j.bbrc.2008.03.087
   Shen J, 2016, AM J CHINESE MED, V44, P253, DOI 10.1142/S0192415X16500154
   Shi HY, 2016, MICRON, V85, P26, DOI 10.1016/j.micron.2016.03.008
   SOUNESS GW, 1995, ENDOCRINOLOGY, V136, P1809, DOI 10.1210/en.136.4.1809
   Strack L, 2011, PROG BOT, V72, P105, DOI 10.1007/978-3-642-13145-5_4
   Su WH, 2007, NUCLEIC ACIDS RES, V35, pD727, DOI 10.1093/nar/gkl845
   Sui ZY, 2017, J PHARMACEUT BIOMED, V145, P240, DOI 10.1016/j.jpba.2017.06.049
   Tang BW, 2014, J ETHNOPHARMACOL, V153, P511, DOI 10.1016/j.jep.2014.03.022
   Tsugane K, 1999, J HEPATOL, V31, P8, DOI 10.1016/S0168-8278(99)80158-5
   Wang N, 2017, SCI REP-UK, V7, DOI 10.1038/s41598-017-15030-3
   Wu L, 2012, CURR DRUG METAB, V13, P1251, DOI 10.2174/138920012803341285
   Xia H, 2018, J FUNCT FOODS, V46, P440, DOI 10.1016/j.jff.2018.04.060
   Xu J, 2017, MED RES REV, V37, P1140, DOI 10.1002/med.21431
   Xu QR, 2017, MOL CANCER, V16, DOI 10.1186/s12943-017-0748-y
   Yamashita A, 2009, BBA-MOL CELL BIOL L, V1791, P1011, DOI 10.1016/j.bbalip.2009.05.008
   Yan X.J., 2011, CHINESE PHARMACOL B, V5, P629
   Yan XJ, 2014, MOLECULES, V19, P7237, DOI 10.3390/molecules19067237
   Yang G, 2014, CHEM J CHINESE U, V35, P314, DOI 10.7503/cjcu20130613
   Yang QJ, 2018, J CACHEXIA SARCOPENI, V9, P71, DOI 10.1002/jcsm.12246
   Yin PY, 2009, MOL BIOSYST, V5, P868, DOI 10.1039/b820224a
   Zhang J., 2012, PRACT PREV MED, V19, P633
   Zhang JS, 2018, PLANTA MED, V84, P1334, DOI 10.1055/a-0646-4306
   [张桥 Zhang Qiao], 2016, [中草药, Chinese Traditional and Herbal Drugs], V47, P2492
   Zhang QW, 2006, HEPATOL RES, V34, P170, DOI 10.1016/j.hepres.2005.12.006
   Zhao ZW, 2007, J CLIN ONCOL, V25, P2696, DOI 10.1200/JCO.2006.08.5571
   Zheng LB, 2018, CELL DEATH DIS, V9, DOI 10.1038/s41419-018-0399-y
   Zira AN, 2010, J PROTEOME RES, V9, P4038, DOI 10.1021/pr100226m
   范鑫, 2008, [中成药, Chinese Traditional Patent Medicine], V30, P1358
NR 66
TC 2
Z9 2
U1 4
U2 7
PU MDPI
PI BASEL
PA ST ALBAN-ANLAGE 66, CH-4052 BASEL, SWITZERLAND
SN 1420-3049
J9 MOLECULES
JI Molecules
PD DEC
PY 2018
VL 23
IS 12
AR 3246
DI 10.3390/molecules23123246
PG 17
WC Biochemistry & Molecular Biology; Chemistry, Multidisciplinary
SC Biochemistry & Molecular Biology; Chemistry
GA HF8WN
UT WOS:000454523000196
PM 30544627
OA DOAJ Gold, Green Published
DA 2019-07-15
ER

PT J
AU Zheng, H
   Sun, CZ
   Hou, XD
   Wu, M
   Yao, Y
   Li, FM
AF Zheng, Hao
   Sun, Cuizhu
   Hou, Xiaodong
   Wu, Miao
   Yao, Yuan
   Li, Fengmin
TI Pyrolysis of Arundo donax L. to produce pyrolytic vinegar and its effect
   on the growth of dinoflagellate Karenia brevis
SO BIORESOURCE TECHNOLOGY
LA English
DT Article
DE Wetland plant; Slow pyrolysis; Biomass valorization; Algaecide;
   Oxidative stress
ID MUSSEL PERNA-VIRIDIS; MICROCYSTIS-AERUGINOSA; ANTIOXIDANT RESPONSES;
   RED-TIDE; BIO-OIL; TOXICITY; BIOMASS; BLOOMS; ALGAE; ACID
AB Harmful algal blooms (HABs) have become global environmental issues, and the demand for alternative algaecides is urgent. Pyrolytic vinegars (PVs) were pyrolyzed from giant reed at 300-600 degrees C to investigate the underlying mechanisms of their inhibitory effect on the red tide dinoflagellate Karenia brevis by sub-chronic toxicity experiments. The major components of PVs were acetic acid, phenols, aldehyde, ketone, and esters. The 96 h median effective concentration (96 h-EC50) values of PVs were 0.65-1.08 mL L-1, and PV300 showed the strongest inhibitory effect. The increased contents of reactive oxygen species (ROS) and malondialdehyde, antioxidant enzymes activities indicated that K. brevis cells were suffering from oxidative stress, leading to lipid oxidation and cell structure damage. The sites of ROS accumulation in the treated cells were chloroplasts and mitochondria. These results suggest the suitability of PVs as potential algaecides for HAB control, and also provide a new direction for biomass valorization.
C1 [Zheng, Hao; Sun, Cuizhu; Wu, Miao; Yao, Yuan; Li, Fengmin] Ocean Univ China, Minist Educ, Key Lab Marine Environm Sci & Ecol, Inst Coastal Environm Pollut Control, Qingdao 266100, Peoples R China.
   [Zheng, Hao; Sun, Cuizhu; Wu, Miao; Yao, Yuan; Li, Fengmin] Ocean Univ China, Coll Environm Sci & Engn, Qingdao 266100, Peoples R China.
   [Hou, Xiaodong] Chinese Acad Sci, Inst Geochem, Guiyang 550081, Guizhou, Peoples R China.
RP Li, FM (reprint author), Ocean Univ China, Minist Educ, Key Lab Marine Environm Sci & Ecol, Inst Coastal Environm Pollut Control, Qingdao 266100, Peoples R China.
EM lifengmin@ouc.edu.cn
RI Zheng, Hao/R-7048-2016
OI Zheng, Hao/0000-0003-4311-5185
FU National Natural Science Foundation of China [51378480]; NSFC-Shandong
   Joint Fund for Marine Science Research Centers [U1406403]; National Key
   Basic Research Program of China [2015CB453301]
FX This study was supported by the National Natural Science Foundation of
   China (51378480), NSFC-Shandong Joint Fund for Marine Science Research
   Centers (U1406403), National Key Basic Research Program of China
   (2015CB453301).
CR Archambault MC, 2004, MAR BIOL, V144, P553, DOI 10.1007/s00227-003-1222-5
   Brebu M, 2013, J ANAL APPL PYROL, V104, P531, DOI 10.1016/j.jaap.2013.05.016
   Chen W, 2006, ENVIRON POLLUT, V144, P752, DOI 10.1016/j.envpol.2006.02.023
   Chen W, 2012, ENVIRON SCI TECHNOL, V46, P13370, DOI 10.1021/es3027902
   Collard FX, 2014, RENEW SUST ENERG REV, V38, P594, DOI 10.1016/j.rser.2014.06.013
   de Oliveira EC, 2004, CHEMOSPHERE, V56, P369, DOI 10.1016/j.chemosphere.2004.04.026
   Demiral I, 2011, BIORESOURCE TECHNOL, V102, P3946, DOI 10.1016/j.biortech.2010.11.077
   Felix LC, 2017, ENVIRON SCI-NANO, V4, P658, DOI 10.1039/c6en00436a
   Fleming LE, 2011, HARMFUL ALGAE, V10, P224, DOI 10.1016/j.hal.2010.08.006
   Gao YN, 2017, CHEMOSPHERE, V174, P732, DOI 10.1016/j.chemosphere.2017.01.102
   Gu SR, 2017, AQUAT TOXICOL, V191, P122, DOI 10.1016/j.aquatox.2017.08.007
   Guo PY, 2015, ENVIRON SCI POLLUT R, V22, P13514, DOI 10.1007/s11356-015-4500-0
   Hong Y, 2009, AQUAT TOXICOL, V91, P262, DOI 10.1016/j.aquatox.2008.11.014
   Jancula D, 2011, CHEMOSPHERE, V85, P1415, DOI 10.1016/j.chemosphere.2011.08.036
   Juneja A, 2013, ENERGIES, V6, P4607, DOI 10.3390/en6094607
   Kudela RM, 2012, HARMFUL ALGAE, V14, P71, DOI 10.1016/j.hal.2011.10.015
   Kwok CT, 2012, HARMFUL ALGAE, V13, P40, DOI 10.1016/j.hal.2011.10.001
   Laisk A, 2013, PHOTOSYNTH RES, V117, P431, DOI 10.1007/s11120-013-9915-1
   Lashari MS, 2015, J SCI FOOD AGR, V95, P1321, DOI 10.1002/jsfa.6825
   Li FM, 2015, AQUAT TOXICOL, V158, P1, DOI 10.1016/j.aquatox.2014.10.014
   Liang Y, 2013, BIORESOURCE TECHNOL, V133, P500, DOI 10.1016/j.biortech.2013.01.134
   Liu N, 2016, CHEMOSPHERE, V155, P498, DOI 10.1016/j.chemosphere.2016.04.082
   Liu W, 2007, J EXP MAR BIOL ECOL, V346, P76, DOI 10.1016/j.jembe.2007.03.007
   Liu WJ, 2017, CHEM REV, V117, P6367, DOI 10.1021/acs.chemrev.6b00647
   McFarland K, 2016, TOXICON, V109, P94, DOI 10.1016/j.toxicon.2015.11.017
   Meng PP, 2015, CHEMOSPHERE, V141, P219, DOI 10.1016/j.chemosphere.2015.07.057
   Nakai S, 2005, HYDROBIOLOGIA, V543, P71, DOI 10.1007/s10750-004-6822-7
   Poerschmann J, 2004, MICROB ECOL, V48, P78, DOI 10.1007/s00248-003-0144-6
   Rahmat B, 2014, BIORESOURCES, V9, P6350
   Saikia R, 2015, BIORESOURCE TECHNOL, V188, P265, DOI 10.1016/j.biortech.2015.01.089
   Sharma P., 2012, J BOT, V2012, P1, DOI [10.1155/2012/217037, DOI 10.1155/2012/217037, 10.1155/2012/872875]
   Temiz A, 2013, BIORESOURCES, V8, P2084
   Van Ginkel SW, 2016, ALGAL RES, V18, P209, DOI 10.1016/j.algal.2016.06.012
   Wang J, 2011, CHEMOSPHERE, V85, P977, DOI 10.1016/j.chemosphere.2011.06.076
   Wang ZY, 2009, J ANAL APPL PYROL, V84, P179, DOI 10.1016/j.jaap.2009.02.001
   WHOI, 2016, DISTR HABS WORLD
   Wu QM, 2015, BIORESOURCE TECHNOL, V179, P98, DOI 10.1016/j.biortech.2014.12.026
   Yang CY, 2011, PESTIC BIOCHEM PHYS, V100, P93, DOI 10.1016/j.pestbp.2011.02.014
   Yang JF, 2016, MOLECULES, V21, DOI 10.3390/molecules21091150
   Zheng H., 2017, PLANT CELL ENV
   Zheng H, 2018, SCI TOTAL ENVIRON, V610, P951, DOI 10.1016/j.scitotenv.2017.08.166
   Zheng H, 2013, BIORESOURCE TECHNOL, V130, P463, DOI 10.1016/j.biortech.2012.12.044
   Zhou LH, 2008, J APPL PHYCOL, V20, P349, DOI 10.1007/s10811-007-9262-8
NR 43
TC 3
Z9 3
U1 8
U2 31
PU ELSEVIER SCI LTD
PI OXFORD
PA THE BOULEVARD, LANGFORD LANE, KIDLINGTON, OXFORD OX5 1GB, OXON, ENGLAND
SN 0960-8524
EI 1873-2976
J9 BIORESOURCE TECHNOL
JI Bioresour. Technol.
PD JAN
PY 2018
VL 247
BP 273
EP 281
DI 10.1016/j.biortech.2017.09.049
PG 9
WC Agricultural Engineering; Biotechnology & Applied Microbiology; Energy &
   Fuels
SC Agriculture; Biotechnology & Applied Microbiology; Energy & Fuels
GA FP7TP
UT WOS:000417841800035
PM 28950136
DA 2019-07-15
ER
