# Supplementary material for: Knowledge Domain and Emerging Trends in Vinegar Research: A Bibliometric Review of the Literature from WoSCC
Source: Foods. 2020 Feb 10;9(2):166. doi: 10.3390/foods9020166 (PMC7074530; doi:10.3390/foods9020166)
Supplement: Supplementary file 1 [file foods-09-00166-s001.zip › Supplementary files/Supplementary Material/WoSCC dataset for CiteSpace/data/download2018_11x5unique.txt]

PT J
AU Xia, T
   Zhang, J
   Yao, JH
   Zhang, B
   Duan, WH
   Zhao, CY
   Du, P
   Song, J
   Zheng, Y
   Wang, M
AF Xia, Ting
   Zhang, Jin
   Yao, Jiahui
   Zhang, Bo
   Duan, Wenhui
   Zhao, Chaoya
   Du, Peng
   Song, Jia
   Zheng, Yu
   Wang, Min
TI Shanxi Aged Vinegar Protects against Alcohol-Induced Liver Injury via
   Activating Nrf2-Mediated Antioxidant and Inhibiting TLR4-Induced
   Inflammatory Response
SO NUTRIENTS
LA English
DT Article
DE alcohol-induced liver injury; Shanxi aged vinegar; oxidative stress;
   Nrf2; TLR4
ID TRADITIONAL BALSAMIC VINEGAR; OXIDATIVE STRESS; FATTY LIVER;
   LIPID-PEROXIDATION; MITOCHONDRIAL DYSFUNCTION; DISEASE PATHOGENESIS;
   HEPATIC STEATOSIS; ACETIC-ACID; MICE; RATS
AB Shanxi aged vinegar (SAV) is a typical fermented and antioxidant food, which has various health-promoting effects. This work aimed to explore the effects of SAV on alcohol-induced liver injury. A mice model of alcoholic liver injury was established to illuminate its potential mechanisms. All mice pretreated with SAV and then received an ethanol solution (50% w/v, 4.8 g/kg b.w.). The results showed that SAV ameliorated alcohol-induced histological changes and elevation of liver enzymes. SAV attenuated alcohol-induced oxidative stress by declining levels of hepatic oxidants, and restoring depletion of antioxidant enzyme activities in mice livers. Moreover, SAV alleviated alcohol-induced oxidative damage by activating nuclear factor erythroid-2-related factor 2 (Nrf2)-mediated signal pathway. In addition, SAV prevented alcohol-induced inflammation by suppressing lipopolysaccharide (LPS) level and activities of pro-inflammatory enzymes, and regulating inflammatory cytokines. SAV inhibited alcohol-induced inflammation through down-regulating the expression of Toll-like receptor 4 (TLR4)-mediated inflammatory response. The findings provide crucial evidence for elucidating the hepatoprotective mechanisms of SAV and encourage the future application of SAV as a functional food for liver protection.
C1 [Xia, Ting; Zhang, Jin; Yao, Jiahui; Zhang, Bo; Duan, Wenhui; Zhao, Chaoya; Du, Peng; Song, Jia; Zheng, Yu; Wang, Min] Tianjin Univ Sci & Technol, Tianjin Engn Res Ctr Microbial Metab & Fermentat, Minist Educ,Coll Biotechnol, State Key Lab Food Nutr & Safety,Key Lab Ind Ferm, Tianjin 300457, Peoples R China.
RP Wang, M (reprint author), Tianjin Univ Sci & Technol, Tianjin Engn Res Ctr Microbial Metab & Fermentat, Minist Educ,Coll Biotechnol, State Key Lab Food Nutr & Safety,Key Lab Ind Ferm, Tianjin 300457, Peoples R China.
EM xiatingsyu@foxmail.com; ZHANGJIN1220@foxmail.com;
   yaojiahui1015@foxmail.com; bozhango@163.com; duanwhyy@163.com;
   zcysuccess@foxmail.com; dp9298@163.com; tjsongjia@tust.edu.cn;
   yuzheng@tust.edu.cn; minw@tust.edu.cn
FU National Natural Science Foundation of China [81600126, 31671722];
   Tianjin Municipal Science and Technology Commission [16YFZCNC00650];
   Rural Affairs Committee of Tianjin [201701180]; Innovative Research Team
   of Tianjin Municipal Education Commission [TD13-5013]
FX This work was supported by National Natural Science Foundation of China
   (81600126, 31671722), Tianjin Municipal Science and Technology
   Commission (16YFZCNC00650), Rural Affairs Committee of Tianjin
   (201701180), and the Innovative Research Team of Tianjin Municipal
   Education Commission (TD13-5013).
CR Albano E, 2008, MOL ASPECTS MED, V29, P9, DOI 10.1016/j.mam.2007.09.004
   Altamirano J, 2011, NAT REV GASTRO HEPAT, V8, P491, DOI 10.1038/nrgastro.2011.134
   Ambade A, 2012, INT J HEPATOL, DOI 10.1155/2012/853175
   Arteel GE, 2002, BIOL CHEM, V383, P663, DOI 10.1515/BC.2002.068
   Bedossa P, 1996, HEPATOLOGY, V24, P289, DOI 10.1002/hep.510240201
   Beh BK, 2017, SCI REP-UK, V7, DOI 10.1038/s41598-017-06235-7
   Blokhina O, 2003, ANN BOT-LONDON, V91, P179, DOI 10.1093/aob/mcf118
   Brewer MS, 2011, COMPR REV FOOD SCI F, V10, P221, DOI 10.1111/j.1541-4337.2011.00156.x
   Cacciatore LC, 2015, AQUAT TOXICOL, V167, P12, DOI 10.1016/j.aquatox.2015.07.009
   Cao YW, 2015, FOOD FUNCT, V6, P1510, DOI [10.1039/C5FO00098J, 10.1039/c5fo00098j]
   Chen HY, 2016, COMPR REV FOOD SCI F, V15, P1124, DOI 10.1111/1541-4337.12228
   Chen LY, 2016, BIOMED PHARMACOTHER, V79, P35, DOI 10.1016/j.biopha.2016.01.009
   Cheng CF, 2011, J AGR FOOD CHEM, V59, P9950, DOI 10.1021/jf202577t
   Chou CH, 2015, FOOD CHEM, V168, P63, DOI 10.1016/j.foodchem.2014.07.035
   Fu JQ, 2017, J PROTEOMICS, V157, P52, DOI 10.1016/j.jprot.2017.02.004
   FUKUI H, 1991, J HEPATOL, V12, P162, DOI 10.1016/0168-8278(91)90933-3
   Gao B, 2011, GASTROENTEROLOGY, V141, P1572, DOI 10.1053/j.gastro.2011.09.002
   GOEL SK, 1986, CANCER RES, V46, P1324
   Goncalves JL, 2017, J NUTR BIOCHEM, V39, P93, DOI 10.1016/j.jnutbio.2016.08.011
   Ho CW, 2017, FOOD CHEM, V221, P1621, DOI 10.1016/j.foodchem.2016.10.128
   Hong KS, 2018, J FUNCT FOODS, V43, P29, DOI 10.1016/j.jff.2018.01.018
   Hritz I, 2008, HEPATOLOGY, V48, P1224, DOI 10.1002/hep.22470
   Huang QF, 2012, FOOD CHEM TOXICOL, V50, P1992, DOI 10.1016/j.fct.2012.03.044
   Kiemer AK, 2003, J HEPATOL, V38, P289, DOI 10.1016/S0168-8278(02)00417-8
   Kim GJ, 2017, NUTRIENTS, V9, DOI 10.3390/nu9010041
   Klaassen CD, 2010, TOXICOL APPL PHARM, V244, P57, DOI 10.1016/j.taap.2010.01.013
   Kondo S, 2001, BIOSCI BIOTECH BIOCH, V65, P2690, DOI 10.1271/bbb.65.2690
   Lee YH, 2016, NUTRIENTS, V8, DOI 10.3390/nu8070440
   Leung TM, 2013, J HEPATOL, V58, P395, DOI 10.1016/j.jhep.2012.08.018
   Lieber CS, 2004, ALCOHOL, V34, P9, DOI 10.1016/j.alcohol.2004.07.008
   Liljeberg H, 1998, EUR J CLIN NUTR, V52, P368, DOI 10.1038/sj.ejcn.1600572
   Liu DR, 2004, FOOD REV INT, V20, P407, DOI 10.1081/LFRI-200033460
   Louvet A, 2015, NAT REV GASTRO HEPAT, V12, P231, DOI 10.1038/nrgastro.2015.35
   Mandrekar P, 2009, J HEPATOL, V50, P1258, DOI 10.1016/j.jhep.2009.03.007
   Mathurin P, 2000, HEPATOLOGY, V32, P1008, DOI 10.1053/jhep.2000.19621
   Nguyen T, 2009, J BIOL CHEM, V284, P13291, DOI 10.1074/jbc.R900010200
   Nioi P, 2003, BIOCHEM J, V374, P337, DOI 10.1042/BJ20030754
   Ozsoy N, 2009, OXID MED CELL LONGEV, V2, P99, DOI 10.4161/oxim.2.2.8493
   Ozturk I, 2015, LWT-FOOD SCI TECHNOL, V63, P144, DOI 10.1016/j.lwt.2015.03.003
   Pan MH, 2009, J FUNCT FOOD, V1, P145, DOI 10.1016/j.jff.2009.01.003
   Polavarapu R, 1998, HEPATOLOGY, V27, P1317, DOI 10.1002/hep.510270518
   Reddy JK, 2006, AM J PHYSIOL-GASTR L, V290, pG852, DOI 10.1152/ajpgi.00521.2005
   Rehm J, 2009, LANCET, V373, P2223, DOI 10.1016/S0140-6736(09)60746-7
   Roychowdhury S, 2009, HEPATOLOGY, V49, P1326, DOI 10.1002/hep.22776
   Sarumathi A, 2014, J FUNCT FOODS, V9, P254, DOI 10.1016/j.jff.2014.04.026
   Sun HN, 2014, J AGR FOOD CHEM, V62, P2364, DOI 10.1021/jf405032f
   Tagliazucchi D, 2008, EUR FOOD RES TECHNOL, V227, P835, DOI 10.1007/s00217-007-0794-6
   Tang CC, 2013, FOOD CHEM TOXICOL, V62, P786, DOI 10.1016/j.fct.2013.10.011
   Tang XC, 2017, NUTRIENTS, V9, DOI 10.3390/nu9091000
   Venkatraman A, 2004, HEPATOLOGY, V40, P565, DOI 10.1002/hep.20326
   Verzelloni E, 2007, FOOD CHEM, V105, P564, DOI 10.1016/j.foodchem.2007.04.014
   Wang DX, 2017, FOOD FUNCT, V8, P3165, DOI 10.1039/c7fo00791d
   Wang JM, 2015, CAN J PHYSIOL PHARM, V93, P261, DOI 10.1139/cjpp-2014-0536
   Wang M, 2018, J HEPATOL, V68, P109, DOI 10.1016/j.jhep.2017.08.023
   Wang WZW, 2004, HEPATOLOGY, V40, P424, DOI 10.1002/hep.20334
   Wang YH, 2013, J NUTR BIOCHEM, V24, P1609, DOI 10.1016/j.jnutbio.2013.02.001
   Wang ZG, 2014, HEPATOLOGY, V59, P1381, DOI 10.1002/hep.26912
   Wu JJ, 2012, FOOD MICROBIOL, V30, P289, DOI 10.1016/j.fm.2011.08.010
   Xia T, 2017, RSC ADV, V7, P17377, DOI 10.1039/c6ra27789f
   Yu LL, 2002, J AGR FOOD CHEM, V50, P1619, DOI 10.1021/jf010964p
   Zeng T, 2008, TOXICOLOGY, V252, P86, DOI 10.1016/j.tox.2008.07.062
NR 61
TC 2
Z9 2
U1 0
U2 6
PU MDPI
PI BASEL
PA ST ALBAN-ANLAGE 66, CH-4052 BASEL, SWITZERLAND
SN 2072-6643
J9 NUTRIENTS
JI Nutrients
PD JUL
PY 2018
VL 10
IS 7
AR 805
DI 10.3390/nu10070805
PG 14
WC Nutrition & Dietetics
SC Nutrition & Dietetics
GA GX2JK
UT WOS:000447544900008
PM 29932157
OA DOAJ Gold, Green Published
DA 2019-07-15
ER

PT J
AU Xia, T
   Zhang, J
   Yao, JH
   Zhang, B
   Duan, WH
   Xia, ML
   Song, J
   Zheng, Y
   Wang, M
AF Xia, Ting
   Zhang, Jin
   Yao, Jiahui
   Zhang, Bo
   Duan, Wenhui
   Xia, Menglei
   Song, Jia
   Zheng, Yu
   Wang, Min
TI Shanxi aged vinegar prevents alcoholic liver injury by inhibiting CYP2E1
   and NADPH oxidase activities
SO JOURNAL OF FUNCTIONAL FOODS
LA English
DT Article
DE Alcoholic liver injury; Shanxi aged vinegar; Oxidative damage; CYP2E1;
   NADPH oxidase
ID INDUCED OXIDATIVE DAMAGE; HEPG2 CELLS; ESCHERICHIA-COLI; REACTIVE
   OXYGEN; FATTY LIVER; ACETIC-ACID; DISEASE; STRESS; ANTIOXIDANT;
   APOPTOSIS
AB Shanxi aged vinegar (SAV), as a natural functional ingredient, exhibits high antioxidant activities. This study aimed to investigate the protective effects of SAV on ethanol-induced liver injury and elucidate the underlying molecular mechanisms. The results showed that SAV attenuated ethanol-induced hepatotoxicity by restoring cell viability in LO2 cells, relieving the pathological changes in mice livers and reducing elevated liver enzymes. In addition, SAV (2.500 mL/kg b.w.) significantly decreased ethanol-induced reactive oxygen species (ROS) generation, which subsequently inhibited cell apoptosis and malonaldehyde (MDA) levels and reversed depletion of antioxidative defense system in mice livers. Furthermore, SAV ameliorated ethanol-induced oxidative stress and inflammation by down-regulating the expression of cytochrome P450 2E1 (CYP2E1) enzyme and NADPH oxidase. These data suggest that SAV, a health-promoting antioxidant food, exhibits hepatoprotective effects. The hepatoprotective mechanisms of SAV were associated with alleviation of ethanol-induced oxidative stress through inhibiting CYP2E1 enzyme and NADPH oxidase activities.
C1 [Xia, Ting; Zhang, Jin; Yao, Jiahui; Zhang, Bo; Duan, Wenhui; Xia, Menglei; Song, Jia; Zheng, Yu; Wang, Min] Tianjin Univ Sci & Technol, Tianjin Engn Res Ctr Microbial Metab & Fermentat, Coll Biotechnol,Minist Educ, Key Lab Ind Fermentat Microbiol,State Key Lab Foo, Tianjin 300457, Peoples R China.
RP Wang, M (reprint author), Tianjin Univ Sci & Technol, Tianjin Engn Res Ctr Microbial Metab & Fermentat, Coll Biotechnol,Minist Educ, Key Lab Ind Fermentat Microbiol,State Key Lab Foo, Tianjin 300457, Peoples R China.
EM minw@tust.edu.cn
FU National Natural Science Foundation of China [81600126, 31671722];
   Tianjin Municipal Science and Technology Commission [16YFZCNC00650];
   Rural Affairs Committee of Tianjin [201701180]; Innovative Research Team
   of Tianjin Municipral Education Commission [TD13-5013]
FX This work was supported by National Natural Science Foundation of China
   (81600126, 31671722), Tianjin Municipal Science and Technology
   Commission (16YFZCNC00650), Rural Affairs Committee of Tianjin
   (201701180), and the Innovative Research Team of Tianjin Municipral
   Education Commission (TD13-5013).
CR Alatalo PI, 2008, AM J CLIN NUTR, V88, P1097
   Albano E, 2008, MOL ASPECTS MED, V29, P9, DOI 10.1016/j.mam.2007.09.004
   Altamirano J, 2011, NAT REV GASTRO HEPAT, V8, P491, DOI 10.1038/nrgastro.2011.134
   Beh BK, 2016, RSC ADV, V6, P63304, DOI 10.1039/c6ra13409b
   Bjornsdottir K, 2006, APPL ENVIRON MICROB, V72, P660, DOI 10.1128/AEM.72.1.660-664.2006
   Bouazza A, 2016, PHARM BIOL, V54, P260, DOI 10.3109/13880209.2015.1031910
   Budak NH, 2014, J FOOD SCI, V79, pR757, DOI 10.1111/1750-3841.12434
   Cao YW, 2015, FOOD FUNCT, V6, P1510, DOI [10.1039/C5FO00098J, 10.1039/c5fo00098j]
   Cederbaum A. I., 2008, CYP2E1 BIOCH TOXICOL
   Cederbaum AI, 2009, ARCH TOXICOL, V83, P519, DOI 10.1007/s00204-009-0432-0
   Chen HY, 2016, COMPR REV FOOD SCI F, V15, P1124, DOI 10.1111/1541-4337.12228
   De Minicis S, 2008, J GASTROEN HEPATOL, V23, pS98, DOI 10.1111/j.1440-1746.2007.05277.x
   de Mochel NSR, 2010, HEPATOLOGY, V52, P47, DOI 10.1002/hep.23671
   Dey A, 2006, HEPATOLOGY, V43, pS63, DOI 10.1002/hep.20957
   Di Meo S, 2001, BIOL SIGNAL RECEPT, V10, P125
   Fushimi T, 2005, BRIT J NUTR, V94, P714, DOI 10.1079/BJN20051545
   Green PS, 2002, BBA-MOL BASIS DIS, V1588, P94, DOI 10.1016/S0925-4439(02)00144-8
   Han Y, 2015, NUTRIENTS, V7, P682, DOI 10.3390/nu7010682
   Hengartner MO, 2000, NATURE, V407, P770, DOI 10.1038/35037710
   Ho CW, 2017, FOOD CHEM, V221, P1621, DOI 10.1016/j.foodchem.2016.10.128
   Ikeda Y., 2016, OXIDATIVE MED CELLUL, V2014, P1035
   Jimenez-Lopez Jose M, 2005, Expert Opin Drug Metab Toxicol, V1, P671, DOI 10.1517/17425255.1.4.671
   Jing Y., 2011, HEART, V9, pA32
   KEEGAN A, 1995, J HEPATOL, V23, P591, DOI 10.1016/0168-8278(95)80067-0
   Kim H, 2006, TOXICOLOGY, V220, P169, DOI 10.1016/j.tox.2005.12.010
   Koch Osvaldo R., 2004, Molecular Aspects of Medicine, V25, P191, DOI 10.1016/j.mam.2004.02.019
   Kondo S, 2001, BIOSCI BIOTECH BIOCH, V65, P2690, DOI 10.1271/bbb.65.2690
   Kono H, 2000, J CLIN INVEST, V106, P867, DOI 10.1172/JCI9020
   LAMB RG, 1994, HEPATOLOGY, V19, P174, DOI 10.1002/hep.1840190127
   Lee IT, 2012, BIOCHEM PHARMACOL, V84, P581, DOI 10.1016/j.bcp.2012.05.005
   Lee J, 2018, J FUNCT FOODS, V40, P536, DOI 10.1016/j.jff.2017.11.024
   Leung TM, 2013, J HEPATOL, V58, P395, DOI 10.1016/j.jhep.2012.08.018
   Liljeberg H, 1998, EUR J CLIN NUTR, V52, P368, DOI 10.1038/sj.ejcn.1600572
   Louvet A, 2015, NAT REV GASTRO HEPAT, V12, P231, DOI 10.1038/nrgastro.2015.35
   Lu YK, 2008, HEPATOLOGY, V47, P1483, DOI 10.1002/hep.22222
   Lu Y, 2008, FREE RADICAL BIO MED, V44, P723, DOI 10.1016/j.freeradbiomed.2007.11.004
   Marin V, 2017, J HEPATOL, V67, P1018, DOI 10.1016/j.jhep.2017.06.014
   Medici V, 2013, MOL NUTR FOOD RES, V57, P596, DOI 10.1002/mnfr.201200077
   Nanji AA, 1997, GASTROENTEROLOGY, V112, P200, DOI 10.1016/S0016-5085(97)70236-1
   Nie ZQ, 2017, SCI REP-UK, V7, DOI 10.1038/s41598-017-09850-6
   NORDMANN R, 1992, FREE RADICAL BIO MED, V12, P219, DOI 10.1016/0891-5849(92)90030-K
   Ozturk I, 2015, LWT-FOOD SCI TECHNOL, V63, P144, DOI 10.1016/j.lwt.2015.03.003
   Park JC, 2017, AQUAT TOXICOL, V189, P16, DOI 10.1016/j.aquatox.2017.05.012
   Park SY, 2016, INT J FOOD MICROBIOL, V238, P208, DOI 10.1016/j.ijfoodmicro.2016.09.002
   Polavarapu R, 1998, HEPATOLOGY, V27, P1317, DOI 10.1002/hep.510270518
   Raha S, 2001, AM J MED GENET, V106, P62, DOI 10.1002/ajmg.1398
   Ren Huifeng, 1997, Journal of the Tokyo University of Fisheries, V84, P1
   Seki T, 2004, BIOFACTORS, V22, P103, DOI 10.1002/biof.5520220120
   Sid B, 2013, FREE RADICAL RES, V47, P894, DOI 10.3109/10715762.2013.819428
   Thakur V, 2006, J LEUKOCYTE BIOL, V79, P1348, DOI 10.1189/jlb.1005613
   Verzelloni E, 2007, FOOD CHEM, V105, P564, DOI 10.1016/j.foodchem.2007.04.014
   Wang M, 2015, J FUNCT FOODS, V19, P214, DOI 10.1016/j.jff.2015.09.029
   Wang XD, 2007, FREE RADICAL BIO MED, V42, P971, DOI 10.1016/j.freeradbiomed.2006.12.023
   Wheeler MD, 2001, FREE RADICAL BIO MED, V31, P1544, DOI 10.1016/S0891-5849(01)00748-1
   Xia T, 2017, RSC ADV, V7, P17377, DOI 10.1039/c6ra27789f
   Xiang JL, 2012, FOOD FUNCT, V3, P628, DOI 10.1039/c2fo10266h
   Xie XL, 2017, J FOOD SCI, V82, P2479, DOI 10.1111/1750-3841.13914
   Xu YQ, 2003, BIOCHEM BIOPH RES CO, V308, P614, DOI 10.1016/S0006-291X(03)01435-9
   Young C, 2003, CELL DEATH DIFFER, V10, P1148, DOI 10.1038/sj.cdd.4401277
   Zhang Y, 2018, BIOL PHARM BULL, V41, P670, DOI 10.1248/bpb.b17-00825
NR 60
TC 1
Z9 1
U1 7
U2 25
PU ELSEVIER SCIENCE BV
PI AMSTERDAM
PA PO BOX 211, 1000 AE AMSTERDAM, NETHERLANDS
SN 1756-4646
J9 J FUNCT FOODS
JI J. Funct. Food.
PD AUG
PY 2018
VL 47
BP 575
EP 584
DI 10.1016/j.jff.2018.06.018
PG 10
WC Food Science & Technology; Nutrition & Dietetics
SC Food Science & Technology; Nutrition & Dietetics
GA GN4RH
UT WOS:000439019200060
DA 2019-07-15
ER

PT J
AU Khani, R
   Rostami, Z
   Bagherzade, G
   Khojeh, V
AF Khani, Rouhollah
   Rostami, Zeinab
   Bagherzade, Ghodsieh
   Khojeh, Vahid
TI Extraction and Determination of Trace Amounts of p-Coumaric Acid in
   Vinegar, Carrot Juice, and Seed Extract from Silybum marianum (L.)
   Gaertn
SO JOURNAL OF AOAC INTERNATIONAL
LA English
DT Article
ID LIQUID-LIQUID MICROEXTRACTION; RESPONSE-SURFACE METHODOLOGY;
   ELECTRON-CAPTURE DETECTION; PHENOLIC-COMPOUNDS; HYDROXYCINNAMIC ACIDS;
   WATER SAMPLES; IONIC LIQUID; ANTIOXIDANT ACTIVITY; VOLATILE PHENOLS;
   CHROMATOGRAPHY
AB In this study, for the monitoring and quantification of p-coumaric acid (p-CA) in vinegar, carrot juice, and seed extract from the plant species Silybum marianum (L.) Gaertn, an efficient and low-cost analytical method has been applied. For this purpose, a dispersive liquid liquid microextraction (DLLME) method, followed by UV-Vis spectrophotometric detection, was used. To form a cloudy solution, a binary mixture containing ethanol as a disperser solvent and chloroform as an extraction solvent was rapidly injected by syringe into a sample solution containing p-CA. After centrifugation, dilution of the obtained organic phase was done with the proper amount of ethanol, and the phase was transferred into a micro cell for subsequent measurement. Some effective parameters for the DLLME method, such as the volume of disperser solvent and extraction solvent, pH, and salt concentration were inspected by a 24 full factorial central composite design using design Export Software. Under the optimized conditions, linearity was between 10 and 150 ng/mL, and the LOD was 2.3 ng/mL. The results of the proposed method were similar to the obtained results using a GC with flame-ionization detection method.
C1 [Khani, Rouhollah; Rostami, Zeinab; Bagherzade, Ghodsieh] Univ Birjand, Dept Chem, Fac Sci, Birjand 97179414, Iran.
   [Khojeh, Vahid] Univ Tehran, Univ Coll Sci, Sch Chem, Tehran 141556455, Iran.
RP Khani, R (reprint author), Univ Birjand, Dept Chem, Fac Sci, Birjand 97179414, Iran.
EM rouhollah.khani@birjand.ac.ir
FU Research Council of the University of Birjand
FX The Research Council of the University of Birjand financially supported
   this study.
CR Aghasi M., 2014, International Journal of Biosciences (IJB), V4, P104
   Bendini A, 2007, MOLECULES, V12, P1679, DOI 10.3390/12081679
   Bhattacharya S., 2011, J ADV PHARM ED RES, V1, P69
   Bodini SF, 2009, LETT APPL MICROBIOL, V49, P551, DOI 10.1111/j.1472-765X.2009.02704.x
   Cabrita MJ, 2012, CIENCIA TECNOL ALIME, V32, P106, DOI 10.1590/S0101-20612012005000024
   Cheng JC, 2007, FOOD CHEM, V104, P132, DOI 10.1016/j.foodchem.2006.11.012
   Dvorakova M, 2007, CZECH J FOOD SCI, V25, P182, DOI 10.17221/690-CJFS
   Esmaeili N, 2011, PHARMACOGN MAG, V7, P74, DOI 10.4103/0973-1296.75906
   Fattahi N, 2007, J CHROMATOGR A, V1157, P23, DOI 10.1016/j.chroma.2007.04.062
   Ferguson LR, 2005, MOL NUTR FOOD RES, V49, P585, DOI 10.1002/mnfr.200500014
   Fraschini F, 2002, CLIN DRUG INVEST, V22, P51, DOI 10.2165/00044011-200222010-00007
   Jiang RW, 2005, CURR MED CHEM, V12, P237, DOI 10.2174/092986705774454724
   Karthikeyan R., 2014, PHARM ANAL QUAL ASSU, V2015, P1
   Khani R, 2016, J COLLOID INTERF SCI, V466, P198, DOI 10.1016/j.jcis.2015.12.027
   Khani R, 2014, SPECTROCHIM ACTA A, V122, P295, DOI 10.1016/j.saa.2013.11.072
   Khani R, 2013, FOOD ANAL METHOD, V6, P386, DOI 10.1007/s12161-012-9449-8
   Khani R, 2010, CLEAN-SOIL AIR WATER, V38, P1177, DOI 10.1002/clen.201000244
   Khani R, 2011, DESALINATION, V266, P238, DOI 10.1016/j.desal.2010.08.032
   Kozani RR, 2007, TALANTA, V72, P387, DOI 10.1016/j.talanta.2006.10.039
   Kurkin V.A., 2003, PHARM CHEM J, V37, P189, DOI DOI 10.1023/A:1024782728074
   Li N, 2012, J CHROMATOGR SCI, V50, P885, DOI 10.1093/chromsci/bms086
   Liu HL, 2005, CHEM ENG J, V112, P173, DOI 10.1016/j.cej.2005.07.012
   Martin J. G. P., 2012, Journal of Natural Products (India), V5, P27
   Pancorbo AC, 2004, J AGR FOOD CHEM, V52, P6687, DOI 10.1021/jf0497399
   Pokhrel D, 2006, WATER AIR SOIL POLL, V173, P195, DOI 10.1007/s11270-005-9056-z
   Proestos C, 2013, FOODS, V2, P90, DOI 10.3390/foods2010090
   Quinde-Axtell Z, 2006, J AGR FOOD CHEM, V54, P9978, DOI 10.1021/jf060974w
   Rezaee M, 2006, J CHROMATOGR A, V1116, P1, DOI 10.1016/j.chroma.2006.03.007
   Torres JLTY, 2001, J NAT PROD, V64, P1408, DOI 10.1021/np010238g
   Vanbeneden N, 2006, J CHROMATOGR A, V1136, P237, DOI 10.1016/j.chroma.2006.11.001
   Vega-Galvez A, 2014, LWT-FOOD SCI TECHNOL, V58, P519, DOI 10.1016/j.lwt.2014.04.010
   Vichapong J, 2014, J FOOD SCI TECH MYS, V51, P664, DOI 10.1007/s13197-011-0556-0
   Vildozo D, 2010, APPL CATAL B-ENVIRON, V94, P303, DOI 10.1016/j.apcatb.2009.11.020
   Wang BN, 2010, CHROMATOGRAPHIA, V71, P703, DOI 10.1365/s10337-010-1485-1
   Yakovleva KE, 2007, APPL BIOCHEM MICRO+, V43, P661, DOI 10.1134/S0003683807060166
   Zhou QX, 2009, J SEP SCI, V32, P3945, DOI 10.1002/jssc.200900444
NR 36
TC 0
Z9 0
U1 0
U2 5
PU AOAC INT
PI GAITHERSBURG
PA 481 N FREDRICK AVE, STE 500, GAITHERSBURG, MD 20877-2504 USA
SN 1060-3271
EI 1944-7922
J9 J AOAC INT
JI J. AOAC Int.
PD MAR-APR
PY 2018
VL 101
IS 2
BP 490
EP 497
DI 10.5740/jaoacint.17-0189
PG 8
WC Chemistry, Analytical; Food Science & Technology
SC Chemistry; Food Science & Technology
GA FZ7TG
UT WOS:000427806400020
PM 28807092
DA 2019-07-15
ER

PT J
AU Magalhaes-Guedes, KT
   Viana, RO
   Braga, RA
   Dias, DR
   Ferreira, CD
   Nunes, IL
   Schwan, RF
AF Magalhaes-Guedes, Karina Teixeira
   Viana, Roberta Oliveira
   Braga Junior, Roberto Alves
   Dias, Disney Ribeiro
   Ferreira, Camila Duarte
   Nunes, Itaciara Larroza
   Schwan, Rosane Freitas
TI Laser biosensor use for the microbial metabolic activity assessment of
   kefir vinegar
SO PESQUISA AGROPECUARIA BRASILEIRA
LA English
DT Article
DE biosensor; biospeckle; kefir grains; vinegar
ID ACID BACTERIA; YEASTS
AB The objective of this work was to verify the use of a laser biosensor for the microbial metabolic activity assessment of kefir vinegar. Kefir grains were inoculated in apple must and were analyzed daily using the biospeckle technique. The initial biological activity was of 14.21 pixels per absolute value of differences (AVD). The biological activity of kefir grains decreased in the early days of fermentation and increased on the fourth day to 11.51 pixels per AVD; however, on the last day, the biological activity of kefir grains decreased to 7.12 pixels (alcoholic fermentation) and to 6.77 pixels per AVD (acetic fermentation). This new biospeckle methodology facilitates the microbiological control in fermentation processes.
C1 [Magalhaes-Guedes, Karina Teixeira] Univ Fed Bahia, Fac Farm, Dept Bromatol, Ave Adhemar de Barros S-N,Campus Ondina, BR-40170115 Salvador, BA, Brazil.
   [Viana, Roberta Oliveira; Schwan, Rosane Freitas] Univ Fed Lavras, Dept Biol, Setor Microbiol, Caixa Postal 3-037, BR-37200000 Lavras, MG, Brazil.
   [Braga Junior, Roberto Alves] Univ Fed Lavras, Dept Engn, Caixa Postal 3-037, BR-37200000 Lavras, MG, Brazil.
   [Dias, Disney Ribeiro] Univ Fed Lavras, Dept Ciencias Alimentos, Caixa Postal 3-037, BR-37200000 Lavras, MG, Brazil.
   [Ferreira, Camila Duarte; Nunes, Itaciara Larroza] Univ Fed Bahia, Escola Nutr, Rua Basilio Gama S-N,Campus Canela, BR-40110150 Salvador, BA, Brazil.
RP Magalhaes-Guedes, KT (reprint author), Univ Fed Bahia, Fac Farm, Dept Bromatol, Ave Adhemar de Barros S-N,Campus Ondina, BR-40170115 Salvador, BA, Brazil.
EM karynamagat@gmail.com; roberta.oliveiraviana@gmail.com;
   robbraga@deg.ufla.br; diasdr@dca.ufla.br; camiladuartef@hotmail.com;
   itaciara@yahoo.com; rschwan@dbi.ufla.br
RI Guedes, Karina Teixeira Magalhaes/N-1890-2013
FU Coordenacao de Aperfeicoamento de Pessoal de Nivel Superior (Capes);
   Conselho Nacional de Desenvolvimento Cientifico e Tecnologico (CNPq)
FX To Coordenacao de Aperfeicoamento de Pessoal de Nivel Superior (Capes),
   and to Conselho Nacional de Desenvolvimento Cientifico e Tecnologico
   (CNPq), for financial support.
CR Amaral IC, 2013, J FOOD ENG, V119, P135, DOI 10.1016/j.jfoodeng.2013.05.015
   Braga RA, 2003, BIOSYST ENG, V86, P287, DOI 10.1016/j.biosystemseng.2003.08.005
   Cho YJ, 2018, LWT-FOOD SCI TECHNOL, V90, P535, DOI 10.1016/j.lwt.2018.01.010
   Corona O, 2016, LWT-FOOD SCI TECHNOL, V66, P572, DOI 10.1016/j.lwt.2015.11.014
   De Roos J, 2018, CURR OPIN BIOTECH, V49, P115, DOI 10.1016/j.copbio.2017.08.007
   Duarte WF, 2010, LWT-FOOD SCI TECHNOL, V43, P1564, DOI 10.1016/j.lwt.2010.03.010
   Guedes J. D. S., 2014, African Journal of Microbiology Research, V8, P2639, DOI 10.5897/AJMR2014.6852
   MAAL K. B., 2010, INT J NUTR FOOD ENG, V4, P810, DOI [10.5281/zenodo.1080223, DOI 10.5281/ZENODO.1080223]
   Magalhaes KT, 2010, WORLD J MICROB BIOT, V26, P1241, DOI 10.1007/s11274-009-0294-x
   Puerari C, 2012, FOOD RES INT, V48, P634, DOI 10.1016/j.foodres.2012.06.005
   Simova E, 2002, J IND MICROBIOL BIOT, V28, P1, DOI 10.1038/sj.jim.7000186
   Zdunek A, 2014, OPT LASER ENG, V52, P276, DOI 10.1016/j.optlaseng.2013.06.017
   Zdunek A, 2012, POSTHARVEST BIOL TEC, V64, P58, DOI 10.1016/j.postharvbio.2011.09.007
NR 13
TC 0
Z9 0
U1 1
U2 1
PU EMPRESA BRASIL PESQ AGROPEC
PI BRASILIA DF
PA EMBRAPA INFORMACAO TECNOLOGICA, PESQUISA AGROPECUARIA BRASILEIRA - PAB,
   CAIXA POSTAL 040315, 70770-901 BRASILIA DF, BRAZIL
SN 0100-204X
EI 1678-3921
J9 PESQUI AGROPECU BRAS
JI Pesqui. Agropecu. Bras.
PD NOV
PY 2018
VL 53
IS 11
BP 1276
EP 1280
DI 10.1590/S0100-204X2018001100010
PG 5
WC Agriculture, Multidisciplinary
SC Agriculture
GA HF0XJ
UT WOS:000453887600010
OA DOAJ Gold
DA 2019-07-15
ER

PT J
AU Kim, KH
   Cho, GY
   Chun, BH
   Weckx, S
   Moon, JY
   Yeo, SH
   Jeon, CO
AF Kim, Kyung Hyun
   Cho, Ga Youn
   Chun, Byung Hee
   Weckx, Stefan
   Moon, Ji Young
   Yeo, Soo-Hwan
   Jeon, Che Ok
TI Acetobacter oryzifermentans sp nov., isolated from Korean traditional
   vinegar and reclassification of the type strains of Acetobacter
   pasteurianus subsp ascendens (Henneberg 1898) and Acetobacter
   pasteurianus subsp paradoxus (Frateur 1950) as Acetobacter ascendens sp
   nov., comb. nov
SO SYSTEMATIC AND APPLIED MICROBIOLOGY
LA English
DT Article
DE Acetobacter oryzifermentans; Acetobacter pasteurianus; Acetobacter
   ascendens; New taxa; Reclassification; Vinegar
ID ACETIC-ACID BACTERIA; ET-AL. 2009; GENUS ACETOBACTER; EMENDED
   DESCRIPTION; MASS-SPECTROMETRY; APPROVED LISTS; IDENTIFICATION;
   TAXONOMY; SIMILARITY; PROPOSAL
AB Twelve Acetobacter pasteurianus-related strains with publicly available genomes in GenBank shared high 16S rRNA gene sequence similarity (>99.59%), but average nucleotide identity (ANI) and in silico DNA-DNA hybridization (DDH) values and multilocus sequence- and genome-based relatedness analyses suggested that they were divided into four different phylogenetic lineages. Relatedness analyses based on multilocus sequences, 1,194 core genes and whole-cell MALDI-TOF profiles supported that strains LMG 1590(T) and LMG 1591 (previously classified as the type strains of A. pasteurianus subsp. ascendens and paradoxus, respectively) and strain SLV-7(T) do not belong to A. pasteurianus. Strain SLV-7(T), isolated from Korean traditional vinegar, shared low ANI (<91.0%) and in silico DDH (44.2%) values with all other Acetobacter type strains analyzed in this study, indicating that strain SLV-7(T) represents a new Acetobacter species. The phenotypic and chemotaxonomic analyses confirmed these results and therefore a new species named Acetobacter oryzifermentans sp. nov. is proposed with SLV-7(T) (=KACC 19301(T)=JCM 31096(T)) as the type strain. Strains LMG 1590(T) and LMG 1591 shared high ANI (99.4%) and in silico DDH (96.0%) values between them, but shared low ANI (<92.3%) and in silico DDH (<49.0%) values with other type strains analyzed in this study, indicating that strains LMG 1590(T) and LMG 1591 should be reclassified into a new single species that should be named Acetobacter ascendens sp. nov., comb, nov., with LMD 51.1(T) (=LMG 1590(T) = NCCB 51001(T)) as its type strain. (C) 2018 Elsevier GmbH. All rights reserved.
C1 [Kim, Kyung Hyun; Cho, Ga Youn; Chun, Byung Hee; Jeon, Che Ok] Chung Ang Univ, Dept Life Sci, Seoul 06974, South Korea.
   [Weckx, Stefan] Vrije Univ Brussel, Fac Sci & Bioengn Sci, Res Grp Ind Microbiol & Food Biotechnol, B-1050 Brussels, Belgium.
   [Moon, Ji Young; Yeo, Soo-Hwan] Natl Inst Agr Sci, RDA, Dept Agrofood Resources, Wonju 55365, South Korea.
RP Yeo, SH (reprint author), Natl Inst Agr Sci, RDA, Dept Agrofood Resources, Wonju 55365, South Korea.; Jeon, CO (reprint author), Chung An Univ, Dept Life Sci, 84 HeukSeok Ro, Seoul 06974, South Korea.
EM yeobio@korea.kr; cojeon@cau.ac.kr
OI Weckx, Stefan/0000-0002-1380-8610
FU Cooperative Research Program for Agriculture Science & Technology
   Development [PJ00999302]; RDA; National Research Foundation of Ministry
   of Science, ICT and Future Planning, Republic of Korea
   [2017M3C1B5019250]
FX This work was supported by the Cooperative Research Program for
   Agriculture Science & Technology Development (Project No. PJ00999302),
   RDA, and the National Research Foundation (2017M3C1B5019250) of Ministry
   of Science, ICT and Future Planning, Republic of Korea.
CR Andres-Barrao C, 2013, SYST APPL MICROBIOL, V36, P75, DOI 10.1016/j.syapm.2012.09.002
   ASAI T, 1964, J GEN APPL MICROBIOL, V10, P95, DOI 10.2323/jgam.10.95
   Bankevich A., 2012, J COMPUT BIOL, V19, P577
   Camacho C, 2009, BMC BIOINFORMATICS, V10, DOI 10.1186/1471-2105-10-421
   Chakravorty S, 2016, INT J FOOD MICROBIOL, V220, P63, DOI 10.1016/j.ijfoodmicro.2015.12.015
   Chaudhari NM, 2016, SCI REP-UK, V6, DOI 10.1038/srep24373
   Chouaia B., 2014, GENOME BIOL EVOL, V95, P63
   Cleenwerck I, 2008, INT J FOOD MICROBIOL, V125, P2, DOI 10.1016/j.ijfoodmicro.2007.04.017
   Coenye T, 2005, FEMS MICROBIOL REV, V29, P147, DOI 10.1016/j.femsre.2004.11.004
   De Ley J., 1984, BERGEYS MANUAL SYSTE, V1, P267
   De Ley J., 1974, ANAL BIOCH
   De Vuyst L, 2008, INT J FOOD MICROBIOL, V125, P79, DOI 10.1016/j.ijfoodmicro.2007.02.030
   Edgar RC, 2004, NUCLEIC ACIDS RES, V32, P1792, DOI 10.1093/nar/gkh340
   Felsenstein J., 2002, PHYLIP PHYLOGENY INF
   FRATEUR J., 1950, CELLULE, V53, P287
   GOMORI G, 1955, METHOD ENZYMOL, V1, P138, DOI 10.1016/0076-6879(55)01020-3
   Goris J, 2007, INT J SYST EVOL MICR, V57, P81, DOI 10.1099/ijs.0.64483-0
   GOSSELE F, 1983, SYST APPL MICROBIOL, V4, P338, DOI 10.1016/S0723-2020(83)80020-4
   GOSSELE F, 1980, ZBL BAKT MIK HYG I C, V1, P178
   Gullo M, 2008, INT J FOOD MICROBIOL, V125, P46, DOI 10.1016/j.ijfoodmicro.2007.11.076
   Henneberg W., 1898, DTSCH ESSIGINSTR, V2, P145
   Illeghems K, 2013, BMC GENOMICS, V14, DOI 10.1186/1471-2164-14-526
   Jeon JH, 2017, J ASIA-PAC ENTOMOL, V20, P411, DOI 10.1016/j.aspen.2017.02.013
   Jia B., 2017, COMPLETE GENOME SEQU
   Kaufman L., 2009, FINDING GROUPS DATA
   Kersters K, 2006, PROKARYOTES: A HANDBOOK ON THE BIOLOGY OF BACTERIA, VOL 5, THIRD EDITION, P163, DOI 10.1007/0-387-30745-1_9
   Kim JM, 2008, APPL ENVIRON MICROB, V74, P7313, DOI 10.1128/AEM.01695-08
   Kim M, 2014, INT J SYST EVOL MICR, V64, P346, DOI 10.1099/ijs.0.059774-0
   KOMAGATA K, 1987, METHOD MICROBIOL, V19, P161
   Konstantinidis KT, 2005, J BACTERIOL, V187, P6258, DOI 10.1128/JB.187.18.6258-6264.2005
   Kumar S, 2016, MOL BIOL EVOL, V33, P1870, DOI 10.1093/molbev/msw054
   Lanoot B, 2002, INT J SYST EVOL MICR, V52, P823, DOI 10.1099/ijs.0.02008-0
   Lee I, 2016, INT J SYST EVOL MICR, V66, P1100, DOI 10.1099/ijsem.0.000760
   Lee SH, 2011, INT J SYST EVOL MICR, V61, P722, DOI 10.1099/ijs.0.020396-0
   Lefeber T., 2012, FOOD MICROBIOL, V109, P79
   Lefort V, 2015, MOL BIOL EVOL, V32, P2798, DOI 10.1093/molbev/msv150
   Li LL, 2017, SYST APPL MICROBIOL, V40, P123, DOI 10.1016/j.syapm.2017.01.003
   Li LL, 2014, INT J SYST EVOL MICR, V64, P2407, DOI 10.1099/ijs.0.058354-0
   Lisdiyanti P, 2000, J GEN APPL MICROBIOL, V46, P147, DOI 10.2323/jgam.46.147
   Matsutani M, 2013, J BIOTECHNOL, V165, P109, DOI 10.1016/j.jbiotec.2013.03.006
   Meier-Kolthoff JP, 2014, STAND GENOMIC SCI, V9, DOI [10.1186/1944-3277-9-2, 10.4056/sigs.4207886]
   Meier-Kolthoff JP, 2013, BMC BIOINFORMATICS, V14, DOI 10.1186/1471-2105-14-60
   Nawrocki EP, 2007, PLOS COMPUT BIOL, V3, P540, DOI 10.1371/journal.pcbi.0030056
   Nouioui I, 2016, INT J SYST EVOL MICR, V66, P5201, DOI 10.1099/ijsem.0.001496
   Raspor P, 2008, CRIT REV BIOTECHNOL, V28, P101, DOI [10.1080/07388550802046749, 10.1080/07388550802046749 ]
   Richter M, 2009, P NATL ACAD SCI USA, V106, P19126, DOI 10.1073/pnas.0906412106
   Rossello-Mora R, 2001, FEMS MICROBIOL REV, V25, P39, DOI 10.1111/j.1574-6976.2001.tb00571.x
   Rossello-Mora R, 2015, SYST APPL MICROBIOL, V38, P209, DOI 10.1016/j.syapm.2015.02.001
   Sambrook J., 2001, MOL CLONING LAB MANU
   Sasser M, 1990, IDENTIFICATION BACTE
   Sievers F, 2011, MOL SYST BIOL, V7, DOI 10.1038/msb.2011.75
   SKERMAN VBD, 1980, INT J SYST BACTERIOL, V30, P225, DOI 10.1099/00207713-30-1-225
   Smibert Robert M., 1994, P607
   Spitaels F, 2015, FOOD MICROBIOL, V49, P23, DOI 10.1016/j.fm.2015.01.008
   Stackebrandt E, 2002, INT J SYST EVOL MICR, V52, P1043, DOI 10.1099/ijs.0.02360-0
   Stackebrandt E., 2006, MICROBIOL TODAY, V33, P152, DOI DOI 10.1038/MSB.2013.22
   Trcek J, 2015, INT J FOOD MICROBIOL, V196, P137, DOI 10.1016/j.ijfoodmicro.2014.12.003
   Warnes GR, 2016, GPLOTS VARIOUS R PRO
   Yamada Y, 2008, INT J FOOD MICROBIOL, V125, P15, DOI 10.1016/j.ijfoodmicro.2007.11.077
   Yamazaki Y, 2017, SPACE SCI REV, V206, P299, DOI 10.1007/s11214-016-0282-z
   Zangenah S, 2016, SCI REP-UK, V6, DOI 10.1038/srep22919
NR 61
TC 4
Z9 4
U1 4
U2 11
PU ELSEVIER GMBH
PI MUNICH
PA HACKERBRUCKE 6, 80335 MUNICH, GERMANY
SN 0723-2020
J9 SYST APPL MICROBIOL
JI Syst. Appl. Microbiol.
PD JUL
PY 2018
VL 41
IS 4
BP 324
EP 332
DI 10.1016/j.syapm.2018.03.003
PG 9
WC Biotechnology & Applied Microbiology; Microbiology
SC Biotechnology & Applied Microbiology; Microbiology
GA GO3UU
UT WOS:000439923300007
PM 29655875
DA 2019-07-15
ER
