# Supplementary material for: Knowledge Domain and Emerging Trends in Vinegar Research: A Bibliometric Review of the Literature from WoSCC
Source: Foods. 2020 Feb 10;9(2):166. doi: 10.3390/foods9020166 (PMC7074530; doi:10.3390/foods9020166)
Supplement: Supplementary file 1 [file foods-09-00166-s001.zip › Supplementary files/Supplementary Material/WoSCC dataset for CiteSpace/data/download2018_12x5unique.txt]

PT J
AU Zou, B
   Xiao, GS
   Xu, YJ
   Wu, JJ
   Yu, YS
   Fu, MQ
AF Zou, Bo
   Xiao, Gengsheng
   Xu, Yujuan
   Wu, Jijun
   Yu, Yuanshan
   Fu, Manqin
TI Persimmon vinegar polyphenols protect against hydrogen peroxide-induced
   cellular oxidative stress via Nrf2 signalling pathway
SO FOOD CHEMISTRY
LA English
DT Article
DE Persimmon vinegar polyphenols; LC-TOF-MS/MS; Hydrogen peroxide;
   Oxidative stress; Nrf-2
ID ANTIOXIDANT ENZYME EXPRESSION; HEME OXYGENASE-1; UP-REGULATION; CELLS;
   DAMAGE; RATS; ACTIVATION; TANNIN; RESISTANCE; BINDING
AB Since polyphenols are known to exhibit antioxidative properties, we prepared and characterized persimmon vinegar polyphenols (PVP) in this study. Furthermore, we investigated the protective effect of PVP on hydrogen peroxide (H2O2)-induced oxidative stress in HepG2 cells and its underlying mechanisms. Our results showed that flavon-3-ols were the predominant polyphenols in PVP. Pre-treatment with PVP significantly decreased (p < 0.05) H2O2-induced cell damage in a dose-dependent manner, accompanied by decrease in lactate dehydrogenase (LDH) leakage, aminotransferase activities, and ROS accumulation. Moreover, PVP upregulated the expression of antioxidative enzymes, such as heme oxygenase-1 (HO-1) and NAD(P)H: quinone oxidoreductase 1 (NQO1), and increased the levels of glutathione. Western blotting results showed that PVP induced the nuclear translocation of nuclear factor (erythroid-derived-2)-related factor 2 (Nrf2). Taken together, our results indicated that PVP effectively protected HepG2 cells against oxidative stress via activation of the Nrf2 antioxidative pathway.
C1 [Zou, Bo; Xiao, Gengsheng; Xu, Yujuan; Wu, Jijun; Yu, Yuanshan; Fu, Manqin] Guangdong Acad Agr Sci, Guangdong Key Lab Agr Prod Proc, Sericultural & Agrifood Res Inst, Key Lab Funct Foods,Minist Agr, Guangzhou 510610, Guangdong, Peoples R China.
RP Xu, YJ (reprint author), Sericulture & Agrifood Res Inst, Dong Guanzhuang Yiheng RD, Guangzhou 510610, Guangdong, Peoples R China.
EM guoshuxuyujuan@163.com
RI 邹, 波/A-2892-2010
OI zou, bo/0000-0001-6372-0388; wu, jijun/0000-0001-9118-6258
FU Science and Technology Program of Guangzhou [201510010063]; National
   Natural Science Foundation of China [31501541]; Natural Science Fund of
   Guangdong Province [2015A030312001]
FX The authors are grateful for the financial support from the Science and
   Technology Program of Guangzhou (201510010063), the National Natural
   Science Foundation of China (31501541), and Natural Science Fund of
   Guangdong Province (2015A030312001).
CR Martin MA, 2010, J NUTR BIOCHEM, V21, P196, DOI 10.1016/j.jnutbio.2008.10.009
   Balaban RS, 2005, CELL, V120, P483, DOI 10.1016/j.cell.2005.02.001
   BRADFORD MM, 1976, ANAL BIOCHEM, V72, P248, DOI 10.1016/0003-2697(76)90527-3
   Budak NH, 2011, J AGR FOOD CHEM, V59, P6638, DOI 10.1021/jf104912h
   Chen MC, 2010, J AGR FOOD CHEM, V58, P3330, DOI 10.1021/jf904549s
   Choi HY, 2016, CHEM-BIOL INTERACT, V245, P110, DOI 10.1016/j.cbi.2015.06.024
   Dennery PA, 2006, FREE RADICAL BIO MED, V40, P1, DOI 10.1016/j.freeradbiomed.2005.09.003
   Dong XQ, 2013, FITOTERAPIA, V91, P128, DOI 10.1016/j.fitote.2013.08.019
   Esmaeili-Rad A, 2015, IN VITRO CELL DEV-AN, V51, P530, DOI 10.1007/s11626-014-9857-8
   Giudice A, 2006, BIOESSAYS, V28, P169, DOI 10.1002/bies.20359
   Gu HF, 2008, FOOD RES INT, V41, P208, DOI 10.1016/j.foodres.2007.11.011
   Huang PF, 2017, INT J AEROSPACE ENG, DOI 10.1155/2017/3162349
   Jimenez-Sanchez C, 2015, FOOD CHEM, V182, P282, DOI 10.1016/j.foodchem.2015.03.008
   Lee HM, 2016, PHARM BIOL, V54, P2437, DOI 10.3109/13880209.2016.1158842
   Li CM, 2010, J AGR FOOD CHEM, V58, P9033, DOI 10.1021/jf102552b
   Liu CW, 2017, MOL CANCER THER, V16, P1421, DOI 10.1158/1535-7163.MCT-16-0567-T
   Livak KJ, 2001, METHODS, V25, P402, DOI 10.1006/meth.2001.1262
   Meneghini R, 1997, FREE RADICAL BIO MED, V23, P783, DOI 10.1016/S0891-5849(97)00016-6
   Millet M, 2017, J AGR FOOD CHEM
   Mittal SPK, 2016, BBA-GEN SUBJECTS, V1860, P2377, DOI 10.1016/j.bbagen.2016.07.005
   Moon YJ, 2010, FOOD SCI BIOTECHNOL, V19, P343, DOI 10.1007/s10068-010-0049-3
   Na HK, 2008, ARCH BIOCHEM BIOPHYS, V476, P171, DOI 10.1016/j.abb.2008.04.003
   Pareek A, 2013, J ETHNOPHARMACOL, V150, P973, DOI 10.1016/j.jep.2013.09.048
   Poljsak B, 2013, OXID MED CELL LONGEV, DOI 10.1155/2013/956792
   Pullikotil P, 2012, J NUTR BIOCHEM, V23, P1134, DOI 10.1016/j.jnutbio.2011.06.007
   Sakanaka S, 2008, FOOD CHEM, V107, P739, DOI 10.1016/j.foodchem.2007.08.080
   Salla S, 2016, LWT-FOOD SCI TECHNOL, V66, P293, DOI 10.1016/j.lwt.2015.09.008
   Saw CLL, 2014, FOOD CHEM TOXICOL, V72, P303, DOI 10.1016/j.fct.2014.07.038
   Smirnova IV, 2000, J BIOL CHEM, V275, P9377, DOI 10.1074/jbc.275.13.9377
   Suzuki T, 2005, FOOD CHEM, V93, P149, DOI 10.1016/j.foodchem.2004.10.017
   Tian Y, 2011, FOOD CHEM TOXICOL, V49, P1728, DOI 10.1016/j.fct.2011.04.018
   Ubeda C, 2011, LWT-FOOD SCI TECHNOL, V44, P1591, DOI 10.1016/j.lwt.2011.03.001
   Vasiliou Vasilis, 2006, Human Genomics, V2, P329
   Wang P, 2015, BBA-GEN SUBJECTS, V1850, P1751, DOI 10.1016/j.bbagen.2015.04.010
   Waris Gulam, 2006, J Carcinog, V5, P14, DOI 10.1186/1477-3163-5-14
   Xing HY, 2011, BIOCHEM BIOPH RES CO, V410, P759, DOI 10.1016/j.bbrc.2011.06.046
   Yan JQ, 2012, FREE RADICAL BIO MED, V52, P1648, DOI 10.1016/j.freeradbiomed.2012.01.033
   Yin JL, 2001, IMMUNOL CELL BIOL, V79, P213, DOI 10.1046/j.1440-1711.2001.01002.x
   Zou B, 2017, FOOD SCI BIOTECHNOL, V26, P563, DOI 10.1007/s10068-017-0099-x
   Zou B, 2014, FOOD FUNCT, V5, P1536, DOI 10.1039/c3fo60635j
NR 40
TC 3
Z9 4
U1 7
U2 95
PU ELSEVIER SCI LTD
PI OXFORD
PA THE BOULEVARD, LANGFORD LANE, KIDLINGTON, OXFORD OX5 1GB, OXON, ENGLAND
SN 0308-8146
EI 1873-7072
J9 FOOD CHEM
JI Food Chem.
PD JUL 30
PY 2018
VL 255
BP 23
EP 30
DI 10.1016/j.foodchem.2018.02.028
PG 8
WC Chemistry, Applied; Food Science & Technology; Nutrition & Dietetics
SC Chemistry; Food Science & Technology; Nutrition & Dietetics
GA GA5VM
UT WOS:000428402000004
PM 29571471
DA 2019-07-15
ER

PT J
AU Zhang, Q
   Zhang, KC
   Lou, JW
   Guo, SC
   Zhang, Y
   Yao, WF
   Tang, YP
   Wu, JH
   Zhang, L
AF Zhang, Qiao
   Zhang, Kai-Cheng
   Lou, Jian-Wei
   Guo, Shu-Chen
   Zhang, Yi
   Yao, Wei-Feng
   Tang, Yu-Ping
   Wu, Jian-Hua
   Zhang, Li
TI Simultaneous quantification of twelve compounds in ethyl acetate
   extracts of Euphorbia kansui before and after fry-baked with vinegar by
   UPLC-MS/MS and its toxic effect on zebrafish
SO JOURNAL OF PHARMACEUTICAL AND BIOMEDICAL ANALYSIS
LA English
DT Article
DE UPLC-MS/MS; Quantification; Euphorbia kansui; Euphorbia kansui fry-baked
   with vinegar; Zebrafish Chock
ID TERPENOIDS; APOPTOSIS; RATS; PATHWAY; ROOTS; CELLS
AB The dried roots of Euphorbia kansui T.N. Liou ex T.P. Wang have been traditionally used for edema in China. However, the severe toxicity caused by Euphorbia kansui has seriously restricted its clinical application. Therefore, in order to study the material basis of the toxicity attenuation effect of processing with vinegar, a rapid, sensitive, validated and reliable UPLC-MS/MS method was developed to determine twelve compounds in ethyl acetate extracts of Euphorbia kansui before and after fry-baked with vinegar simultaneously. Meanwhile, the study of their toxic effect on zebrafish was conducted. Chromatographic separation was accomplished on Waters BEH C-18 UPLC column. 0.3% formic acid in water and acetonitrile were used as mobile phase with a flow rate of 0.40 mL/rnin and a temperature at 30 degrees C. The analysis was performed in multiple reaction monitoring (MRM) mode using positive electrospray ionization (ESI). Furthermore, the toxic research results indicated that the toxicity of Euphorbia kansui was decreased after vinegar-processed, which might because of the increase in the content of 5-O-benzoy1-20-deoxyingenol and the decrease in the contents of the remaining terpenoids in ethyl acetate extracts of Euphorbia kansui fry-baked with vinegar. This study demonstrated that the method used is a powerful approach to determine the content of twelve compounds that responsible for the toxic effect of Euphorbia kansui at the same instant. And provided the experimental evidence for the rationale behind the reduction of toxicity. (C) 2018 Elsevier B.V. All rights reserved.
C1 [Zhang, Qiao; Zhang, Kai-Cheng; Lou, Jian-Wei; Guo, Shu-Chen; Zhang, Yi; Yao, Wei-Feng; Zhang, Li] Nanjing Univ Chinese Med, Natl & Local Collaborat Engn Ctr Chinese Med Reso, Jiangsu Key Lab High Technol Res TCM Formulae, Nanjing 210023, Jiangsu, Peoples R China.
   [Zhang, Qiao; Zhang, Kai-Cheng; Lou, Jian-Wei; Guo, Shu-Chen; Zhang, Yi; Yao, Wei-Feng; Zhang, Li] Nanjing Univ Chinese Med, Jiangsu Collaborat Innovat Ctr Chinese Med Resour, Nanjing 210023, Jiangsu, Peoples R China.
   [Tang, Yu-Ping; Wu, Jian-Hua] Shaanxi Univ Chinese Med, Coll Pharm, Xian 712046, Shaanxi, Peoples R China.
   [Tang, Yu-Ping; Wu, Jian-Hua] Shaanxi Univ Chinese Med, Shaanxi Collaborat Innovat Ctr Chinese Med Resour, Xian 712046, Shaanxi, Peoples R China.
RP Zhang, L (reprint author), Nanjing Univ Chinese Med, 138 Xianlin Rd, Nanjing 210023, Jiangsu, Peoples R China.
EM zhangli@njucm.edu.cn
OI zhang, li/0000-0001-7936-3864
FU National Natural Science Foundation of China [81673599, 81373972,
   30973940]; Priority Academic Program Development of Jiangsu Higher
   Education Institutions [PAPD-2014]; Six Talent Peaks Project in Jiangsu
   Province [2010-YY-009, 2016-YY-026]
FX The authors gratefully acknowledge the National Natural Science
   Foundation of China (81673599, 81373972 and 30973940) for financially
   supporting this work. This research was also supported by a Project
   Funded by the Priority Academic Program Development of Jiangsu Higher
   Education Institutions (PAPD-2014), Six Talent Peaks Project in Jiangsu
   Province (2010-YY-009 and 2016-YY-026). In addition, this work was
   completed in Class III Laboratory of Chemistry of Chinese Materia Medica
   of State Administration of Traditional Chinese Medicine of China.
CR Bournele D, 2016, HEART FAIL REV, V21, P803, DOI 10.1007/s10741-016-9579-y
   Cao Liang-liang, 2015, Zhongguo Zhong Yao Za Zhi, V40, P3655
   Cao Liang-liang, 2015, Zhongguo Zhong Yao Za Zhi, V40, P3249
   Chen Y, 2018, J ETHNOPHARMACOL, V219, P152, DOI 10.1016/j.jep.2017.11.005
   Cheng FF, 2015, INT J MOL SCI, V16, P18956, DOI 10.3390/ijms160818956
   [程显隆 CHENG Xian-long], 2009, [药物分析杂志, Chinese Journal of Pharmaceutical Analysis], V29, P1444
   Chinese Pharmacopoeia Commission, 2015, PHARMACOPOEIA PEOPLE, P88
   Gao J, 2015, J ETHNOPHARMACOL, V174, P331, DOI 10.1016/j.jep.2015.08.036
   Geng T., 2008, CENT S PHARM, V6, P385
   Hou JJ, 2017, CHIN J NAT MEDICINES, V15, P766, DOI 10.1016/S1875-5364(17)30108-5
   Huang H.Y., 2008, CHINA PHARM, V17, P3
   Li YJ, 2016, ANAL METHODS-UK, V8, P2341, DOI 10.1039/c5ay02892b
   [李征军 Li Zhengjun], 2011, [中成药, Chinese Traditional Patent Medicine], V33, P2122
   [刘悦 Liu Yue], 2010, [质谱学报, Journal of Chinese Mass Spectrometry Society], V31, P72
   Raftery TD, 2017, COMP BIOCHEM PHYS C, V192, P23, DOI 10.1016/j.cbpc.2016.12.001
   Rah YC, 2015, FREE RADICAL BIO MED, V89, P1176, DOI 10.1016/j.freeradbiomed.2015.11.007
   Shen J, 2016, J ETHNOPHARMACOL, V186, P251, DOI 10.1016/j.jep.2016.04.012
   Shu X, 2016, BMC COMPLEM ALTERN M, V16, DOI 10.1186/s12906-016-1039-7
   Sun CT, 2017, J ANAL METHODS CHEM, DOI 10.1155/2017/8451383
   Tang BW, 2014, J ETHNOPHARMACOL, V153, P511, DOI 10.1016/j.jep.2014.03.022
   Wang T, 2017, MOLECULES, V22, DOI 10.3390/molecules22040660
   Yan Xiao-jing, 2011, Zhongguo Yaolixue Tongbao, V27, P629, DOI 10.3969/j.issn.1001-1978.2011.05.009
   Yan XJ, 2016, MOLECULES, V21, DOI 10.3390/molecules21060813
   Yan XJ, 2014, MOLECULES, V19, P7237, DOI 10.3390/molecules19067237
   Yan Xiaojing, 2012, Zhongguo Zhong Yao Za Zhi, V37, P1667
   Yang Yan-Jing, 2013, Zhongguo Zhong Yao Za Zhi, V38, P1966
   Zhang L, 2012, INT J MOL SCI, V13, P11247, DOI 10.3390/ijms130911247
   Zhang Q, 2017, MOLECULES, V22, DOI 10.3390/molecules22122176
   Zhang YQ, 2016, INT J BIOL SCI, V12, P594, DOI 10.7150/ijbs.14151
   修彦凤, 2009, [中成药, Chinese Traditional Patent Medicine], V31, P249
NR 30
TC 0
Z9 1
U1 2
U2 17
PU ELSEVIER SCIENCE BV
PI AMSTERDAM
PA PO BOX 211, 1000 AE AMSTERDAM, NETHERLANDS
SN 0731-7085
EI 1873-264X
J9 J PHARMACEUT BIOMED
JI J. Pharm. Biomed. Anal.
PD JUN 5
PY 2018
VL 155
BP 169
EP 176
DI 10.1016/j.jpba.2018.03.035
PG 8
WC Chemistry, Analytical; Pharmacology & Pharmacy
SC Chemistry; Pharmacology & Pharmacy
GA GH2YK
UT WOS:000433267700020
PM 29631077
DA 2019-07-15
ER

PT J
AU Khezri, SS
   Saidpour, A
   Hosseinzadeh, N
   Amiri, Z
AF Khezri, Solaleh Sadat
   Saidpour, Atoosa
   Hosseinzadeh, Nima
   Amiri, Zohreh
TI Beneficial effects of Apple Cider Vinegar on weight management, Visceral
   Adiposity Index and lipid profile in overweight or obese subjects
   receiving restricted calorie diet: A randomized clinical trial
SO JOURNAL OF FUNCTIONAL FOODS
LA English
DT Article
DE Apple cider vinegar; Obesity; Appetite; Neuropeptide Y; Lipid profile,
   restricted calorie diet; Visceral adiposity index
ID PHYSICAL-ACTIVITY; FAT ACCUMULATION; BODY-WEIGHT; GLUCOSE; CHOLESTEROL;
   BEVERAGE
AB A randomized, clinical trial was performed to examine whether Apple cider vinegar (ACV) can result in dietary modifications that provides beneficial effects on the management of body weight and serum metabolic profiles in overweight or obese individuals. The participants (n = 39) were randomly allocated into the ACV (subjected to a restricted calorie diet (RCD) with 250 kcal/day energy deficit and 30 mL/d of ACV)) or the control group (RCD only) for 12 weeks. The ACV significantly reduced body weight, BMI, Hip circumference, visceral adiposity index (VAI) and appetite score (P <= 0.00). Furthermore, Plasma triglyceride (TG) and total cholesterol (TC) levels significantly decreased and high density lipoprotein cholesterol (HDL-C) concentration significantly increased in the ACV group in comparison to the control group (P <= 0.05). Thus, ACV along with RCD can be considered as an effective strategy for reducing anthropometric parameters, TG and TC level, VAI, appetite and increasing HDL-C concentration in overweight or obese individuals.
C1 [Khezri, Solaleh Sadat] Shahid Beheshti Univ Med Sci, Fac Nutr & Food Technol, Tehran, Iran.
   [Saidpour, Atoosa; Amiri, Zohreh] Shahid Beheshti Univ Med Sci, Dept Clin Nutr & Dietet, Fac Nutr & Food Technol, Natl Nutr & Food Technol Res Inst, Tehran, Iran.
   [Hosseinzadeh, Nima] Shahid Beheshti Univ Med Sci, Fac Biostat, Tehran, Iran.
RP Saidpour, A (reprint author), Natl Nutr & Food Technol Res Inst, Dept Clin Nutr & Dietet, Fac Nutr Sci & Food Technol, POB 19395-4741, Tehran, Iran.
EM solalesadat_khezri@yahoo.com; a.saidpour@sbmu.ac.ir;
   nima_hosseinzadeh@sbmu.ac.ir; amiri_z@sbmu.ac.ir
RI saidpour, atoosa/Q-1135-2019
OI saidpour, atoosa/0000-0002-8442-7620
FU National Nutrition and Food Technology Research Institute of Iran
FX This project was supported by the National Nutrition and Food Technology
   Research Institute of Iran.
CR Ajaykumar T., 2012, INT J BIOL PHARM RES, V3, P942
   Al-Kuraishy HM, 2016, J INTERCULT ETHNOPHA, V5, P408, DOI 10.5455/jice.20160815080732
   Amato MC, 2014, INT J ENDOCRINOL, DOI 10.1155/2014/730827
   Beheshti Z, 2012, LIFE SCI J, V9, P2431
   Denis MC, 2013, PLOS ONE, V8, DOI 10.1371/journal.pone.0053725
   FRIEDEWALD WT, 1972, CLIN CHEM, V18, P499
   Fushimi T, 2006, BRIT J NUTR, V95, P916, DOI 10.1079/BJN20061740
   Hammond K., 2008, ASSESSMENT DIETARY C, P372
   Hammond K. A., 2000, DIETARY CLIN ASSESSM, P372
   [Health N. I. o. National Heart LaBI North American Association for the study of obesity], 2000, PRACT GUID ID EV TRE
   Kondo T, 2009, BIOSCI BIOTECH BIOCH, V73, P1837, DOI 10.1271/bbb.90231
   Kriska AM, 2006, MED SCI SPORT EXER, V38, P826, DOI 10.1249/01.mss.0000218138.91812.19
   Lee JH, 2013, FOOD CHEM, V141, P3241, DOI 10.1016/j.foodchem.2013.05.126
   Lim S, 2009, METABOLISM, V58, P8, DOI 10.1016/j.metabol.2008.07.027
   MIFFLIN MD, 1990, AM J CLIN NUTR, V51, P241
   Morales ML, 1998, J CHROMATOGR A, V822, P45, DOI 10.1016/S0021-9673(98)00572-X
   Ok E, 2013, LIPIDS HEALTH DIS, V12, DOI 10.1186/1476-511X-12-163
   Ostman E, 2005, EUR J CLIN NUTR, V59, P983, DOI 10.1038/sj.ejcn.1602197
   Panetta Carmelo J, 2013, WORLD J CARDIOVASC D, V3, P191
   Park JE, 2014, J FUNCT FOODS, V8, P274, DOI 10.1016/j.jff.2014.03.028
   Petsiou EI, 2014, NUTR REV, V72, P651, DOI 10.1111/nure.12125
   Seo KI, 2014, FOOD FUNCT, V5, P1579, DOI 10.1039/c4fo00135d
   Sesso HD, 2000, CIRCULATION, V102, P975, DOI 10.1161/01.CIR.102.9.975
   Tatemoto K, 2004, HANDB EXP PHARM, V162, P1
   Wilson MMG, 2005, AM J CLIN NUTR, V82, P1074
   Wing RR, 2001, ANNU REV NUTR, V21, P323, DOI 10.1146/annurev.nutr.21.1.323
NR 26
TC 1
Z9 1
U1 16
U2 42
PU ELSEVIER SCIENCE BV
PI AMSTERDAM
PA PO BOX 211, 1000 AE AMSTERDAM, NETHERLANDS
SN 1756-4646
J9 J FUNCT FOODS
JI J. Funct. Food.
PD APR
PY 2018
VL 43
BP 95
EP 102
DI 10.1016/j.jff.2018.02.003
PG 8
WC Food Science & Technology; Nutrition & Dietetics
SC Food Science & Technology; Nutrition & Dietetics
GA GC4MG
UT WOS:000429758000012
DA 2019-07-15
ER

PT J
AU Mohammadghasemi, F
   Abbasi, M
   Rudkhaneei, K
   Aghajany-Nasab, M
AF Mohammadghasemi, Fahimeh
   Abbasi, Masumeh
   Rudkhaneei, Kamran
   Aghajany-Nasab, Monireh
TI Beneficial effect of apple vinegar on reproductive parameters in male
   rat model of nonalcoholic fatty liver disease
SO ANDROLOGIA
LA English
DT Article
DE NAFLD; Testosterone; Sperm; Reproduction; Insulin resistance
ID BODY-MASS INDEX; INSULIN-RESISTANCE; ERECTILE DYSFUNCTION; HEPATIC
   STEATOSIS; SPERM QUANTITY; TESTOSTERONE; STEATOHEPATITIS; QUALITY; MEN;
   IMPACT
AB Nonalcoholic fatty liver disease (NAFLD) is associated with low testosterone levels in serum. The aim of this study was to evaluate the effect of apple vinegar on fertility indices in a rat model of NAFLD. To study this effect, 32 adult male rats were divided into four groups: A-normal diet, B-high-fat diet (HFD), C-apple vinegar and D-HFD plus apple vinegar. At the end of the week 22, the Lee index, serum lipid profiles, liver enzymes, glucose and total antioxidant levels (TAC) in serum were determined. In addition, liver and testis tissue homogenate, histopathology, serum testosterone and sperm parameters were measured and HOMA-IR calculated. Significant reduction in Lee index, serum triglyceride, cholesterol, liver enzymes and glucose levels was observed in vinegar treated group compared with HFD group. Vinegar lowered insulin resistance compared with HID (p < 0.01). Steatosis in hepatocytes reduced from 56% in HFD group to 20% in group D (p < 0.05). Vinegar caused a significant increase in serum testosterone, improvement in sperm parameters and a reduced germ cell apoptosis (p < 0.05). There was an insignificant increase in TAC levels in the serum and homogenate tissue of liver and testis compared with HFD. This study reports apple vinegar has beneficial effects on male rat fertility indices in an in vivo model of NAFLD.
C1 [Mohammadghasemi, Fahimeh; Aghajany-Nasab, Monireh] Guilan Univ Med Sci, Sch Med, Cellular & Mol Res Ctr, Rasht, Iran.
   [Abbasi, Masumeh; Rudkhaneei, Kamran] Guilan Univ Med Sci, Sch Med, Dept Anat, Rasht, Iran.
   [Aghajany-Nasab, Monireh] Guilan Univ Med Sci, Sch Med, Dept Biochem & Biophys, Rasht, Iran.
RP Mohammadghasemi, F; Aghajany-Nasab, M (reprint author), Cellular & Mol Res Ctr, Fac Med, Tehran Rasht Rd, Rasht, Iran.
EM parsahistolab@gmail.com; maghajany@gmail.com
RI Mohammadghasemi, Fahimeh/G-4406-2017
OI Mohammadghasemi, Fahimeh/0000-0002-1294-7838
FU Guilan University of Medical Sciences; MSc student research project
   [92091401]
FX We thank the Vice Chancellor for Research and Technology Guilan
   University of Medical Sciences for funding support. This work is
   extracted from an MSc student research project (Code number: 92091401.
CR Asgharpour A, 2016, J HEPATOL, V65, P579, DOI 10.1016/j.jhep.2016.05.005
   Bouazza A, 2016, PHARM BIOL, V54, P260, DOI 10.3109/13880209.2015.1031910
   Bregano JW, 2009, DIGEST DIS SCI, V54, P751, DOI 10.1007/s10620-008-0439-z
   Brunt EM, 1999, AM J GASTROENTEROL, V94, P2467, DOI 10.1016/S0002-9270(99)00433-5
   Craig JR, 2017, FERTIL STERIL, V107, DOI 10.1016/j.fertnstert.2017.02.115
   Dentin R, 2006, DIABETES, V55, P2159, DOI 10.2337/db06-0200
   Eguchi Y, 2006, J GASTROENTEROL, V41, P462, DOI 10.1007/s00535-006-1790-5
   Fan Y, 2015, PLOS ONE, V10, DOI 10.1371/journal.pone.0120775
   Fariello RM, 2012, BJU INT, V110, P863, DOI 10.1111/j.1464-410X.2011.10813.x
   Hammiche F, 2012, HUM REPROD, V27, P2365, DOI 10.1093/humrep/des177
   Hasanain AFA, 2017, ARAB J GASTROENTEROL, V18, P21, DOI 10.1016/j.ajg.2017.02.002
   Hebbard L, 2011, NAT REV GASTRO HEPAT, V8, P34, DOI 10.1038/nrgastro.2010.191
   HESS RA, 1990, BIOL REPROD, V43, P525, DOI 10.1095/biolreprod43.3.525
   Holdcraft RW, 2004, INT J ANDROL, V27, P335, DOI 10.1111/j.1365-2605.2004.00502.x
   Kim S, 2012, BMC GASTROENTEROL, V12, DOI 10.1186/1471-230X-12-69
   Kondo T, 2009, BIOSCI BIOTECH BIOCH, V73, P1837, DOI 10.1271/bbb.90231
   Kort HI, 2006, J ANDROL, V27, P450, DOI 10.2164/jandrol.05124
   Lee MO, 1929, AM J PHYSIOL, V89, P24
   Leung C, 2016, WORLD J GASTROENTERO, V22, P8026, DOI 10.3748/wjg.v22.i35.8026
   Li Y, 2013, TOXICOL LETT, V222, P224, DOI 10.1016/j.toxlet.2013.05.644
   Lu ZH, 2003, BIOCHEM BIOPH RES CO, V303, P1002, DOI 10.1016/S0006-291X(03)00449-2
   MacDonald AA, 2010, HUM REPROD UPDATE, V16, P293, DOI 10.1093/humupd/dmp047
   Nikolaenko L, 2014, ENDOCRINOLOGY, V155, P417, DOI 10.1210/en.2013-1648
   Pitteloud N, 2005, DIABETES CARE, V28, P1636, DOI 10.2337/diacare.28.7.1636
   Savage DB, 2006, J CLIN INVEST, V116, P817, DOI 10.1172/JCI27300
   Scarano WR, 2006, INT J ANDROL, V29, P482, DOI 10.1111/j.1365-2605.2006.00682.x
   Seo NK, 2015, J GASTROEN HEPATOL, V30, P1211, DOI 10.1111/jgh.12935
   Sharpe RM, 1994, PHYSL REPROD
   Shishehbor F, 2008, Pak J Biol Sci, V11, P2634, DOI 10.3923/pjbs.2008.2634.2638
   Singh S, 2009, J CELL BIOCHEM, V108, P1094, DOI 10.1002/jcb.22337
   Sotoudeh M., 2002, GASTROENTEROLOGIE CL, V26, P475
   Sugiyama M, 2003, EUR J CLIN NUTR, V57, P743, DOI 10.1038/sj.ejcn.1601606
   Utzschneider KM, 2006, J CLIN ENDOCR METAB, V91, P4753, DOI 10.1210/jc.2006-0587
   Vignozzi L, 2014, MOL CELL ENDOCRINOL, V384, P143, DOI 10.1016/j.mce.2014.01.014
   Walker William H, 2011, Spermatogenesis, V1, P116
   Xin GD, 2015, EXP BIOL MED, V240, P1279, DOI 10.1177/1535370215570189
   Xu YD, 2014, BIOCHEM BIOPH RES CO, V450, P87, DOI 10.1016/j.bbrc.2014.05.067
   Ye J, 2017, HORM METAB RES, V49, P359, DOI 10.1055/s-0043-102690
   Zhang Z, 2017, TOXICOL APPL PHARM, V323, P1, DOI 10.1016/j.taap.2017.03.010
   Zhao J, 2014, OXID MED CELL LONGEV, DOI 10.1155/2014/190945
NR 40
TC 0
Z9 0
U1 2
U2 11
PU WILEY
PI HOBOKEN
PA 111 RIVER ST, HOBOKEN 07030-5774, NJ USA
SN 0303-4569
EI 1439-0272
J9 ANDROLOGIA
JI Andrologia
PD OCT
PY 2018
VL 50
IS 8
AR e13065
DI 10.1111/and.13065
PG 11
WC Andrology
SC Endocrinology & Metabolism
GA GT8OI
UT WOS:000444797600011
PM 29923211
DA 2019-07-15
ER

PT J
AU Cejudo-Bastante, C
   Duran-Guerrero, E
   Garcia-Barroso, C
   Castro-Mejias, R
AF Cejudo-Bastante, Cristina
   Duran-Guerrero, Enrique
   Garcia-Barroso, Carmelo
   Castro-Mejias, Remedios
TI Comparative study of submerged and surface culture acetification process
   for orange vinegar
SO JOURNAL OF THE SCIENCE OF FOOD AND AGRICULTURE
LA English
DT Article
DE orange vinegar; polyphenols; volatile compounds; acetification
ID ANTIOXIDANT ACTIVITY; VOLATILE COMPOUNDS; PHENOLIC-COMPOUNDS; WINE
   VINEGARS; TOMATO JUICE; AMINO-ACIDS; FERMENTATION; FLAVANONES;
   SACCHARIFICATION; CHROMATOGRAPHY
AB BACKGROUNDThe two main acetification methodologies generally employed in the production of vinegar (surface and submerged cultures) were studied and compared for the production of orange vinegar. Polyphenols (UPLC/DAD) and volatiles compounds (SBSE-GC/MS) were considered as the main variables in the comparative study. Sensory characteristics of the obtained vinegars were also evaluated.
   RESULTSSeventeen polyphenols and 24 volatile compounds were determined in the samples during both acetification processes. For phenolic compounds, analysis of variance showed significant higher concentrations when surface culture acetification was employed. However, for the majority of volatile compounds higher contents were observed for submerged culture acetification process, and it was also reflected in the sensory analysis, presenting higher scores for the different descriptors. Multivariate statistical analysis such as principal component analysis demonstrated the possibility of discriminating the samples regarding the type of acetification process. Polyphenols such as apigenin derivative or ferulic acid and volatile compounds such as 4-vinylguaiacol, decanoic acid, nootkatone, trans-geraniol, -citronellol or -terpineol, among others, were those compounds that contributed more to the discrimination of the samples.
   CONCLUSIONThe acetification process employed in the production of orange vinegar has been demonstrated to be very significant for the final characteristics of the vinegar obtained. So it must be carefully controlled to obtain high quality products. (c) 2017 Society of Chemical Industry
C1 [Cejudo-Bastante, Cristina] Univ Cadiz, Chem Engn & Food Technol Dept, Puerto Real, Spain.
   [Duran-Guerrero, Enrique; Garcia-Barroso, Carmelo; Castro-Mejias, Remedios] Univ Cadiz, Dept Analyt Chem, Puerto Real, Spain.
RP Duran-Guerrero, E (reprint author), Univ Cadiz, Univ Inst Wine & Food Res IVAGRO CAIV, Fac Sci, Dept Analyt Chem, Agrifood Campus Int Excellence CeiA3, Cadiz 11510, Spain.
EM enrique.duranguerrero@uca.es
RI Guerrero, Enrique Duran/J-8069-2018
OI Guerrero, Enrique Duran/0000-0003-2073-3394; Cejudo Bastante,
   Cristina/0000-0002-9793-1818
CR Abad-Garcia B, 2012, TALANTA, V99, P213, DOI 10.1016/j.talanta.2012.05.042
   Andlauer W, 2000, J AGR FOOD CHEM, V48, P3533, DOI 10.1021/jf000010j
   Bakir S, 2016, INT J MOL SCI, V17, DOI 10.3390/ijms17101658
   Barreca D, 2011, FOOD CHEM, V124, P576, DOI 10.1016/j.foodchem.2010.06.076
   Callejon RM, 2008, EUR FOOD RES TECHNOL, V227, P93, DOI 10.1007/s00217-007-0697-6
   Callejon RM, 2009, FOOD CHEM, V113, P1252, DOI 10.1016/j.foodchem.2008.08.027
   Bastante MJC, 2010, J AGR FOOD CHEM, V58, P11814, DOI 10.1021/jf1029493
   Cejudo-Bastante C, 2016, J FOOD SCI TECH MYS, V53, P3147, DOI 10.1007/s13197-016-2288-7
   Cerdan-Calero M, 2012, J CHROMATOGR A, V1241, P84, DOI 10.1016/j.chroma.2012.04.014
   Chang RC, 2005, J FOOD DRUG ANAL, V13, P348
   Guerrero ED, 2007, J CHROMATOGR A, V1167, P18, DOI 10.1016/j.chroma.2007.08.039
   Escudero-Lopez B, 2013, J AGR FOOD CHEM, V61, P8773, DOI 10.1021/jf401240p
   Fan G, 2009, FLAVOUR FRAG J, V24, P219, DOI 10.1002/ffj.1931
   Fan G, 2009, EUR FOOD RES TECHNOL, V228, P849, DOI 10.1007/s00217-008-0992-x
   Garcia-Garcia Isidoro, 2009, P97, DOI 10.1007/978-88-470-0866-3_6
   Gattuso G, 2007, MOLECULES, V12, P1641, DOI 10.3390/12081641
   Gonzalez-Saiz JM, 2008, ANAL BIOANAL CHEM, V391, P2937, DOI 10.1007/s00216-008-2186-6
   Gullo M, 2014, PROCESS BIOCHEM, V49, P1571, DOI 10.1016/j.procbio.2014.07.003
   Haruta S, 2006, INT J FOOD MICROBIOL, V109, P79, DOI 10.1016/j.ijfoodmicro.2006.01.015
   Hidalgo C, 2013, LETT APPL MICROBIOL, V57, P227, DOI 10.1111/lam.12104
   Hidalgo C, 2013, FOOD MICROBIOL, V34, P88, DOI 10.1016/j.fm.2012.11.019
   Hidalgo C., 2010, INT J WINE RES, V2, P55
   [蒋益虹 Jiang Yihong], 2005, [农业机械学报, Transactions of the Chinese Society of Agricultural Machinery], V36, P85
   Jiang YJ, 2010, J SCI FOOD AGR, V90, P1334, DOI 10.1002/jsfa.3986
   Kim D-H, 2000, HANGUK SIKPUM YONGYA, V29, P68
   Koh JH, 2010, J FOOD SCI, V75, pC428, DOI 10.1111/j.1750-3841.2010.01632.x
   Liu Z, 2008, ZHONGGUO TIAOWEIPIN, V76, P72
   Ma C, 2007, SHIPIN KEXUE, V28, P178
   Morales ML, 2001, J SCI FOOD AGR, V81, P611, DOI 10.1002/jsfa.853
   Morales ML, 2001, EUR FOOD RES TECHNOL, V212, P676, DOI 10.1007/s002170100301
   Ozturk I, 2015, LWT-FOOD SCI TECHNOL, V63, P144, DOI 10.1016/j.lwt.2015.03.003
   Peterson JJ, 2006, J FOOD COMPOS ANAL, V19, pS66, DOI 10.1016/j.jfca.2005.12.006
   Roda A, 2016, J CLEAN PROD, V112, P4477, DOI 10.1016/j.jclepro.2015.07.019
   Roda A, 2014, CHEM ENGINEER TRANS, V37, P607, DOI 10.3303/CET1437102
   Schwarz M, 2009, J SEP SCI, V32, P1782, DOI 10.1002/jssc.200800706
   Solieri L, 2008, VINEGARS WORLD
   Tsen JH, 2008, J FOOD PROCESS PRES, V32, P178, DOI 10.1111/j.1745-4549.2008.00191.x
   Ubeda C, 2013, LWT-FOOD SCI TECHNOL, V52, P139, DOI 10.1016/j.lwt.2012.04.021
   Ubeda C, 2012, FLAVOUR FRAG J, V27, P313, DOI 10.1002/ffj.3103
   Ubeda C, 2011, LWT-FOOD SCI TECHNOL, V44, P1591, DOI 10.1016/j.lwt.2011.03.001
   Ubeda C, 2011, FOOD RES INT, V44, P259, DOI 10.1016/j.foodres.2010.10.025
   Ubeda C, 2016, FOOD CHEM, V192, P1051, DOI 10.1016/j.foodchem.2015.07.091
   Vallejo F, 2010, J AGR FOOD CHEM, V58, P6516, DOI 10.1021/jf100752j
   Xiang JL, 2014, MODERN FOOD SCI TECH, V30, P159
   [周帼萍 ZHOU Guoping], 2005, [食品科学, Food Science], V26, P274
   이은경, 2014, [Journal of the Korean Society of Food Science and Nutrition, 한국식품영양과학회지], V43, P1217
NR 46
TC 2
Z9 2
U1 5
U2 20
PU WILEY
PI HOBOKEN
PA 111 RIVER ST, HOBOKEN 07030-5774, NJ USA
SN 0022-5142
EI 1097-0010
J9 J SCI FOOD AGR
JI J. Sci. Food Agric.
PD FEB
PY 2018
VL 98
IS 3
BP 1052
EP 1060
DI 10.1002/jsfa.8554
PG 9
WC Agriculture, Multidisciplinary; Chemistry, Applied; Food Science &
   Technology
SC Agriculture; Chemistry; Food Science & Technology
GA FS3BB
UT WOS:000419652700025
PM 28722176
DA 2019-07-15
ER
