# Supplementary material for: Knowledge Domain and Emerging Trends in Vinegar Research: A Bibliometric Review of the Literature from WoSCC
Source: Foods. 2020 Feb 10;9(2):166. doi: 10.3390/foods9020166 (PMC7074530; doi:10.3390/foods9020166)
Supplement: Supplementary file 1 [file foods-09-00166-s001.zip › Supplementary files/Supplementary Material/WoSCC dataset for CiteSpace/data/download2018_13x5unique.txt]

PT J
AU Karaalp, M
   Aksakal, V
   Sarikaya, SBO
   Urusan, H
   Bayram, B
   Zulkadir, A
AF Karaalp, Musa
   Aksakal, Vecihi
   Sarikaya, Sevim Beyza Ozturk
   Urusan, Hilal
   Bayram, Bahri
   Zulkadir, Ayhan
TI The effect of apple cider vinegar and mushroom stalk supplementation on
   laying hens
SO INDIAN JOURNAL OF ANIMAL RESEARCH
LA English
DT Article
DE Apple cider vinegar; Laying hen; Mushroom stalk
ID APPRECIATED CULTIVATED MUSHROOMS; ANTIOXIDANT PROPERTIES; EGG QUALITY;
   PERFORMANCE; SALMONELLA; CHARCOAL; PROFILE; LIQUID
AB The aim of this trial was to study the effects of consuming water with apple cider vinegar (ACV) and feed including mushroom (Agaricus bisporus) stalk (MS) on performance and certain egg characteristics. The hens were separated into four treatment groups (with 4 replicates and 6 hens per replicate). The experimental groups were control (not consumed ACV and MS), ACV (3 ml/l drinking water), MS (20 g/kg feed) and ACV+MS (combination). At the end of the experiment, among the performance criteria tested, body weight, feed intake, egg production and weight of eggs, and feed efficiency were not affected by the treatments (P>0.05). Treatments had no effect on physical external and internal egg characteristics. The amount of yolk malondialdehyde of the ACV and MS groups was lower than the control group (P<0.05) in stored eggs (28 d) (P<0.05).
C1 [Karaalp, Musa; Aksakal, Vecihi; Sarikaya, Sevim Beyza Ozturk; Urusan, Hilal; Bayram, Bahri; Zulkadir, Ayhan] Gumushane Univ, Kelkit Aydin Dogan Vocat Sch, Vet Dept, TR-29600 Gumushane, Turkey.
   [Aksakal, Vecihi] Bayburt Univ, Fac Sci Appl, Dept Organ Farming Management, Bayburt, Turkey.
   [Sarikaya, Sevim Beyza Ozturk; Bayram, Bahri] Gumushane Univ, Fac Engn, Dept Food Engn, Gumushane, Turkey.
   [Urusan, Hilal] Ataturk Univ, Erzurum Vocat Sch, Dept Plant & Anim Prod, Erzurum, Turkey.
   [Zulkadir, Ayhan] East Mediterranean Transit Zone Agr Res Inst, Kahramanmaras, Turkey.
RP Karaalp, M (reprint author), Gumushane Univ, Kelkit Aydin Dogan Vocat Sch, Vet Dept, TR-29600 Gumushane, Turkey.
EM musakaraalp@gumushane.edu.tr
CR Botsoglou NA, 1997, J AGR FOOD CHEM, V45, P3711, DOI 10.1021/jf9703009
   BOTSOGLOU NA, 1994, J AGR FOOD CHEM, V42, P1931, DOI 10.1021/jf00045a019
   Budak NH, 2011, J AGR FOOD CHEM, V59, P6638, DOI 10.1021/jf104912h
   Cho Y.J., 2010, J MUSHROOM SCI PRODU, V8, P196
   Franz C, 2010, FLAVOUR FRAG J, V25, P327, DOI 10.1002/ffj.1967
   Giannenas I, 2010, POULTRY SCI, V89, P303, DOI 10.3382/ps.2009-00207
   Gulcin I, 2011, REC NAT PROD, V5, P158
   Hashemi SR, 2012, ANIM FEED SCI TECH, V178, P167, DOI 10.1016/j.anifeedsci.2012.09.006
   Horwitz W., 2007, OFFICIAL METHODS ANA
   Hwang JiAe, 2012, Journal of Medicinal Plants Research, V6, P146, DOI 10.5897/JMPR11.1351
   Janssen W. M. M. A., 1989, EUROPEAN TABLE ENERG
   Karaalp M, 2011, J ANIM VET ADV, V10, P1883, DOI 10.3923/javaa.2011.1883.1889
   Lilly KGS, 2011, J APPL POULTRY RES, V20, P313, DOI 10.3382/japr.2010-00245
   Maswada H. F., 2013, Journal of Medical Sciences (Pakistan), V13, P546
   Natera R, 2003, J AGR FOOD CHEM, V51, P3345, DOI 10.1021/jf021180u
   North M. O., 1984, COMMERCIAL CHICKEN P
   Norusis M.J., 2002, SPSS BASE 11 5 USERS
   Park KW, 2009, J APPL POULTRY RES, V18, P598, DOI 10.3382/japr.2009-00043
   Radwan N. L., 2008, International Journal of Poultry Science, V7, P134
   Reis FS, 2012, FOOD CHEM TOXICOL, V50, P1201, DOI 10.1016/j.fct.2012.02.013
   Reis FS, 2012, FOOD CHEM TOXICOL, V50, P191, DOI 10.1016/j.fct.2011.10.056
   Surai PF, 2001, TRENDS FOOD SCI TECH, V12, P7, DOI 10.1016/S0924-2244(01)00048-6
   Swiatkiewicz S, 2010, CZECH J ANIM SCI, V55, P294, DOI 10.17221/207/2009-CJAS
   Tserveni-Goussi A.S., 1994, P 15 HELL ARM FORC M
   Watarai S, 2005, POULTRY SCI, V84, P515, DOI 10.1093/ps/84.4.515
   Windisch W, 2008, J Anim Sci, V86, pE140
   Yamauchi K, 2010, J ANIM FEED SCI, V19, P257, DOI 10.22358/jafs/66286/2010
NR 27
TC 0
Z9 0
U1 2
U2 2
PU AGRICULTURAL RESEARCH COMMUNICATION CENTRE
PI KARNAL
PA 1130 SADAR BAZAR, POST OFFICE MARG, KARNAL 132 001, INDIA
SN 0367-6722
J9 INDIAN J ANIM RES
JI Indian J. Anim. Res.
PD OCT
PY 2018
VL 52
IS 10
BP 1457
EP 1461
DI 10.18805/ijar.B-768
PG 5
WC Agriculture, Dairy & Animal Science
SC Agriculture
GA HI7RT
UT WOS:000456654300014
OA Bronze
DA 2019-07-15
ER

PT J
AU Xia, T
   Yao, JH
   Zhang, J
   Duan, WH
   Zhang, B
   Xie, XL
   Xia, ML
   Song, J
   Zheng, Y
   Wang, M
AF Xia, Ting
   Yao, Jiahui
   Zhang, Jin
   Duan, Wenhui
   Zhang, Bo
   Xie, Xiaolin
   Xia, Menglei
   Song, Jia
   Zheng, Yu
   Wang, Min
TI Evaluation of Nutritional Compositions, Bioactive Compounds, and
   Antioxidant Activities of Shanxi Aged Vinegars During the Aging Process
SO JOURNAL OF FOOD SCIENCE
LA English
DT Article
DE antioxidant activities; bioactive compounds; nutritional compositions;
   Shanxi aged vinegar
ID TRADITIONAL BALSAMIC VINEGAR; AMINO-ACID; ORGANIC-ACID;
   BIOLOGICAL-ACTIVITIES; MELANOIDINS; CHROMATOGRAPHY; FERMENTATION;
   CONSTITUENTS; METABOLISM; PHENOLS
AB Shanxi aged vinegar (SAV) is known as famous fermented food in China. During the brewing process, a large number of nutritional substances and bioactive compounds are produced, which have beneficial effects on human body. In this study, the contents of nutritional compositions including proteins, fats, carbohydrates, organic acids, and amino acids were determined in SAV samples. The antioxidant compounds and properties of SAV with different aging time were also evaluated. The results showed that the contents of proteins, crude fats, and carbohydrates in SAV were not changed with the aging time. Moreover, Alanine was the main component of amino acids in SAV, and the total contents of amino acids were increased with the aging time. Acetic acid and lactic acid were the predominant organic acids in SAV. The contents of acetic acid and lactic acid accounted for more than 90% of the total organic acids in SAV, which were increased during the aging process of 5 years. Furthermore, total phenols, flavonoids contents, and browning index in SAV were also increased during the aging time. These antioxidant compounds showed a high correlation with the antioxidant activities of SAV measured by ferric reducing antioxidant power and 2,2'-azino-bis(3-ethylbenzthi azoline-6-sulfonic acid) assays. The contribution of polyphenolic fractions and high molecular weight melanoidins to total antioxidant activities was similar (about 49% and 48%, respectively). Our findings would provide new insights to further explore the development of new vinegar-based functional foods.
   Practical ApplicationThe analysis of nutritional compositions, bioactive compounds, and antioxidant capacities in vinegars provides a theoretical basis for the function of SAV. It also provides references for further explore the development of new-type functional and healthy vinegars.
C1 [Xia, Ting; Yao, Jiahui; Zhang, Jin; Duan, Wenhui; Zhang, Bo; Xie, Xiaolin; Xia, Menglei; Song, Jia; Zheng, Yu; Wang, Min] Tianjin Univ Sci & Technol, State Key Lab Food Nutr & Safety, Minist Educ,Coll Biotechnol,Key Lab Ind Fermentat, Tianjin Engn Res Ctr Microbial Metab & Fermentat, Tianjin, Peoples R China.
RP Wang, M (reprint author), Tianjin Univ Sci & Technol, State Key Lab Food Nutr & Safety, Minist Educ,Coll Biotechnol,Key Lab Ind Fermentat, Tianjin Engn Res Ctr Microbial Metab & Fermentat, Tianjin, Peoples R China.
EM minw@tust.edu.cn
FU National Natural Science Foundation of China [81600126, 31671722];
   National Key R&D Program of China [2016YFD0400505]; Tianjin Municipal
   Science and Technology Commission [17PTGCCX00190]; Rural Affairs
   Committee of Tianjin [201701180]; Innovative Research Team of Tianjin
   Municipal Education Commission [TD13-5013]; Tianjin Municipal Education
   Commission [2017KJ009]
FX This work was supported by National Natural Science Foundation of China
   (81600126, 31671722), the National Key R&D Program of China
   (2016YFD0400505), Tianjin Municipal Science and Technology Commission
   (17PTGCCX00190), Rural Affairs Committee of Tianjin (201701180), the
   Innovative Research Team of Tianjin Municipal Education Commission
   (TD13-5013), and Tianjin Municipal Education Commission (2017KJ009).
CR Bakir S, 2016, INT J MOL SCI, V17, DOI 10.3390/ijms17101658
   Beh BK, 2016, RSC ADV, V6, P63304, DOI 10.1039/c6ra13409b
   BENEVENGA NJ, 1993, J NUTR, V123, P332, DOI 10.1093/jn/123.suppl_2.332
   Bertelli D, 2015, FOOD ANAL METHOD, V8, P371, DOI 10.1007/s12161-014-9902-y
   Biskup I, 2013, POSTEP HIG MED DOSW, V67, P958, DOI 10.5604/17322693.1066062
   Bolesta M., 2009, YWIENIE CZOWIEKA MET, P648
   Bouazza A, 2016, PHARM BIOL, V54, P260, DOI 10.3109/13880209.2015.1031910
   Budak NH, 2014, J FOOD SCI, V79, pR757, DOI 10.1111/1750-3841.12434
   Castro R, 2002, CHROMATOGRAPHIA, V56, P57, DOI 10.1007/BF02490247
   Chen HY, 2016, COMPR REV FOOD SCI F, V15, P1124, DOI 10.1111/1541-4337.12228
   Chen JC, 2017, FOOD CHEM TOXICOL, V109, P930, DOI 10.1016/j.fct.2016.12.017
   Chen T., 2013, ACETIC ACID BACT, V2, pe6
   Deutz N. E. P., 2008, EUROPEAN E J CLIN NU, V3, pe185, DOI [10. 1016/j. eclnm. 2008. 06. 002, DOI 10.1016/J.ECLNM.2008.06.002]
   Dewanto V, 2002, J AGR FOOD CHEM, V50, P3010, DOI 10.1021/jf0115589
   Falcone PM, 2008, J AGR FOOD CHEM, V56, P7057, DOI 10.1021/jf800706g
   Guo HM, 2017, J FOOD SCI, V82, P1735, DOI 10.1111/1750-3841.13772
   Hajimahmoodi M, 2016, FOOD ANAL METHOD, V9, P3451, DOI 10.1007/s12161-016-0510-x
   Kahraman A., 2016, Selcuk Journal of Agriculture and Food Sciences, V30, P34
   Kelebek H, 2017, J I BREWING, V123, P407, DOI [10.1002/jib.432d, 10.1002/jib.432]
   Kim SH, 2012, FOOD SCI BIOTECHNOL, V21, P1729, DOI 10.1007/s10068-012-0230-y
   Kong Y, 2017, J FOOD SCI, V82, P1116, DOI 10.1111/1750-3841.13696
   Lee SW, 2012, FOOD SCI BIOTECHNOL, V21, P453, DOI 10.1007/s10068-012-0057-6
   Liang JJ, 2016, J AGR FOOD CHEM, V64, P7597, DOI 10.1021/acs.jafc.6b03019
   Liu JY, 2016, J FUNCT FOODS, V21, P75, DOI 10.1016/j.jff.2015.11.041
   Maestre O, 2008, PROCESS BIOCHEM, V43, P803, DOI 10.1016/j.procbio.2008.03.007
   Perez-Hernandez LM, 2012, J MEX CHEM SOC, V56, P430
   Mohamad NE, 2015, CHIN MED-UK, V10, DOI 10.1186/s13020-015-0030-4
   Nie ZQ, 2015, FOOD MICROBIOL, V47, P62, DOI 10.1016/j.fm.2014.11.006
   Nishidai S, 2000, BIOSCI BIOTECH BIOCH, V64, P1909, DOI 10.1271/bbb.64.1909
   Pazuch Catiussa Maiara, 2015, Cientifica (Jaboticabal), V43, P302, DOI 10.15361/1984-5529.2015v43n4p302-308
   Petsiou EI, 2014, NUTR REV, V72, P651, DOI 10.1111/nure.12125
   Porgali E, 2012, FOOD RES INT, V45, P145, DOI 10.1016/j.foodres.2011.10.025
   Ren MM, 2017, J FOOD PROCESS PRES, V41, DOI 10.1111/jfpp.12937
   Singleton VL, 1999, METHOD ENZYMOL, V299, P152
   Sun H, 2016, J GINSENG RES, V40, P113, DOI 10.1016/j.jgr.2015.06.001
   Tagliazucchi D, 2008, EUR FOOD RES TECHNOL, V227, P835, DOI 10.1007/s00217-007-0794-6
   Tagliazucchi D, 2014, FOOD SCI BIOTECHNOL, V23, P561, DOI 10.1007/s10068-014-0077-5
   Tagliazucchi D, 2010, J FOOD BIOCHEM, V34, P1061, DOI 10.1111/j.1745-4514.2010.00349.x
   Thaipong K, 2006, J FOOD COMPOS ANAL, V19, P669, DOI 10.1016/j.jfca.2006.01.003
   Verzelloni E, 2007, FOOD CHEM, V105, P564, DOI 10.1016/j.foodchem.2007.04.014
   Xia T, 2017, RSC ADV, V7, P17377, DOI 10.1039/c6ra27789f
   Xie XL, 2017, J FOOD SCI, V82, P2479, DOI 10.1111/1750-3841.13914
   Xu QP, 2007, FOOD CHEM, V102, P841, DOI 10.1016/j.foodchem.2006.06.013
   Yang L, 2014, J AGR FOOD CHEM, V62, P8616, DOI 10.1021/jf501690e
NR 44
TC 1
Z9 1
U1 10
U2 20
PU WILEY
PI HOBOKEN
PA 111 RIVER ST, HOBOKEN 07030-5774, NJ USA
SN 0022-1147
EI 1750-3841
J9 J FOOD SCI
JI J. Food Sci.
PD OCT
PY 2018
VL 83
IS 10
BP 2638
EP 2644
DI 10.1111/1750-3841.14356
PG 7
WC Food Science & Technology
SC Food Science & Technology
GA GW1UD
UT WOS:000446665800029
PM 30300464
DA 2019-07-15
ER

PT J
AU Jing, X
   Zhang, JY
   Zhu, JL
   Chen, ZJ
   Yi, L
   Wang, XW
AF Jing, Xu
   Zhang, Jiaying
   Zhu, Junling
   Chen, Zhenjia
   Yi, Li
   Wang, Xiaowen
TI Effervescent-assisted dispersive liquid-liquid microextraction based on
   the solidification of floating organic droplets for the determination of
   fungicides in vinegar and juice
SO FOOD ADDITIVES AND CONTAMINANTS PART A-CHEMISTRY ANALYSIS CONTROL
   EXPOSURE & RISK ASSESSMENT
LA English
DT Article
DE Effervescence; solidification of floating organic droplet; dispersive
   liquid-liquid microextraction; vinegar; juice
ID IONIC LIQUID; ENVIRONMENTAL WATERS; TRIAZOLE FUNGICIDES;
   RAPID-DETERMINATION; EXTRACTION; RESIDUES; CHROMATOGRAPHY; PESTICIDES;
   SAMPLES; FRUIT
AB A method of effervescent-assisted dispersive liquid-liquid microextraction based on the solidification of a floating organic droplet is reported. This approach was used to measure the fungicides myclobutanil, tebuconazole and epoxiconazole in vinegar and juice. Acidic vinegar and juice reacted with the carbonate to produce effervescence in situ, which then promoted contact of the sample with the extraction solvent. The 1-dodecanol extraction solvent helped solidify the floating organic droplets and could be fully dispersed by effervescence. The extraction solvent, salt, carbonate, and extraction time were optimised. The optimal conditions were 200 mu L of 1-dodecanol, 100 mg of sodium chloride, 50 mg of sodium bicarbonate, and 30s of extraction time. The proposed method has good linearity between 10 and 1000 ng mL(-1). Recoveries were between 70.4% and 103.1% in different vinegar and juice samples. This method was successfully used to measure fungicides in vinegar and juice. This system is simple, fast and environmentally friendly.
C1 [Jing, Xu; Zhang, Jiaying; Zhu, Junling; Chen, Zhenjia; Yi, Li; Wang, Xiaowen] Shanxi Agr Univ, Coll Food Sci & Engn, Taigu 030801, Shanxi, Peoples R China.
   [Jing, Xu; Wang, Xiaowen] Shanxi Funct Food Res Inst, Taigu, Peoples R China.
RP Wang, XW (reprint author), Shanxi Agr Univ, Coll Food Sci & Engn, Taigu 030801, Shanxi, Peoples R China.
EM wwxw11@163.com
CR Ahmad W, 2015, TRAC-TREND ANAL CHEM, V72, P181, DOI 10.1016/j.trac.2015.04.022
   Ahmadi-Jouibari T, 2015, FOOD ADDIT CONTAM A, V32, P1140, DOI 10.1080/19440049.2015.1049565
   Amde M, 2015, J CHROMATOGR A, V1395, P7, DOI 10.1016/j.chroma.2015.03.049
   Bordagaray A, 2014, FOOD ANAL METHOD, V7, P1195, DOI 10.1007/s12161-013-9733-2
   De Leonardis A, 2018, FOOD CHEM, V240, P437, DOI 10.1016/j.foodchem.2017.07.159
   Dong FS, 2013, ENVIRON SCI TECHNOL, V47, P3386, DOI 10.1021/es304982m
   Farahmand F, 2018, SPECTROCHIM ACTA A, V188, P72, DOI 10.1016/j.saa.2017.06.069
   Galletto L., 2015, Wine Economics and Policy, V4, P60, DOI 10.1016/j.wep.2015.02.001
   Gao ML, 2013, ENVIRON TOXICOL PHAR, V35, P427, DOI 10.1016/j.etap.2013.02.003
   Gurkan R, 2016, FOOD ADDIT CONTAM A, V33, P1127, DOI 10.1080/19440049.2016.1191380
   Ho CW, 2017, FOOD CHEM, V221, P1621, DOI 10.1016/j.foodchem.2016.10.128
   Huang Y, 2017, J PHARMACEUT BIOMED, V138, P363, DOI 10.1016/j.jpba.2017.02.026
   Rodriguez-Caceres MI, 2017, TALANTA, V168, P100, DOI 10.1016/j.talanta.2017.03.031
   Karadas C, 2017, FOOD CHEM, V220, P242, DOI 10.1016/j.foodchem.2016.09.005
   Lasarte-Aragones G, 2014, ANAL CHIM ACTA, V807, P61, DOI 10.1016/j.aca.2013.11.029
   Liu XK, 2018, FOOD CHEM, V245, P653, DOI 10.1016/j.foodchem.2017.08.100
   Mansour FR, 2017, TALANTA, V170, P22, DOI 10.1016/j.talanta.2017.03.084
   Masia A, 2016, ANAL CHIM ACTA, V936, P40, DOI 10.1016/j.aca.2016.07.023
   Mohammadi SZ, 2016, ARAB J CHEM, V9, pS1510, DOI 10.1016/j.arabjc.2012.03.008
   Pirsaheb M, 2015, LWT-FOOD SCI TECHNOL, V60, P825, DOI 10.1016/j.lwt.2014.10.018
   Pirsaheb M, 2013, FOOD CONTROL, V34, P378, DOI 10.1016/j.foodcont.2013.05.013
   Primel EG, 2017, TRENDS ENVIRON ANAL, V14, P1, DOI 10.1016/j.teac.2017.03.001
   Shishir MRI, 2017, TRENDS FOOD SCI TECH, V65, P49, DOI 10.1016/j.tifs.2017.05.006
   Wang C, 2011, J HAZARD MATER, V185, P71, DOI 10.1016/j.jhazmat.2010.08.124
   Weber F, 2017, FOOD RES INT, V100, P354, DOI 10.1016/j.foodres.2017.06.033
   Xue JY, 2015, J CHROMATOGR B, V975, P9, DOI 10.1016/j.jchromb.2014.10.029
   Yang MY, 2016, ANAL CHIM ACTA, V906, P118, DOI 10.1016/j.aca.2015.12.019
   You XW, 2015, ANAL CHIM ACTA, V875, P54, DOI 10.1016/j.aca.2015.03.033
   Zanjani MRK, 2007, ANAL CHIM ACTA, V585, P286, DOI 10.1016/j.aca.2006.12.049
   Zhang YH, 2016, FOOD ANAL METHOD, V9, P596, DOI 10.1007/s12161-015-0223-6
NR 30
TC 0
Z9 0
U1 1
U2 5
PU TAYLOR & FRANCIS LTD
PI ABINGDON
PA 2-4 PARK SQUARE, MILTON PARK, ABINGDON OR14 4RN, OXON, ENGLAND
SN 1944-0049
EI 1944-0057
J9 FOOD ADDIT CONTAM A
JI Food Addit. Contam. Part A-Chem.
PY 2018
VL 35
IS 11
BP 2128
EP 2134
DI 10.1080/19440049.2018.1496281
PG 7
WC Chemistry, Applied; Food Science & Technology; Toxicology
SC Chemistry; Food Science & Technology; Toxicology
GA HC1DF
UT WOS:000451538900006
PM 30281398
DA 2019-07-15
ER

PT J
AU Mohamad, NE
   Yeap, SK
   Beh, BK
   Romli, MF
   Yusof, HM
   Kristeen-Teo, YW
   Sharifuddin, SA
   Long, K
   Alitheen, NB
AF Mohamad, Nurul Elyani
   Yeap, Swee Keong
   Beh, Boon Keen
   Romli, Muhammad Firdaus
   Yusof, Hamidah Mohd
   Kristeen-Teo, Ye Wen
   Sharifuddin, Shaiful Adzni
   Long, Kamariah
   Alitheen, Noorjahan Banu
TI Comparison of in vivo toxicity, antioxidant and immunomodulatory
   activities of coconut, nipah and pineapple juice vinegars
SO JOURNAL OF THE SCIENCE OF FOOD AND AGRICULTURE
LA English
DT Article
DE vinegar; toxicity; antioxidant; immune response
ID FRUIT; PHYTOCHEMICALS; L.; FERMENTATION; BROMELAIN; PHENOLICS; ASSAYS;
   FOODS
AB BACKGROUNDVinegar is widely used as a food additive, in food preparation and as a food supplement. This study compared the phenolic acid profiles and in vivo toxicities, and antioxidant and immunomodulatory effects of coconut, nipah and pineapple juice vinegars, which were respectively prepared via a two-step fermentation using Saccharomyces cerevisiae 7013 INRA and Acetobacter aceti vat Europeans.
   RESULTSPineapple juice vinegar, which had the highest total phenolic acid content, also exhibited the greatest in vitro antioxidant capacity compared to coconut juice and nipah juice vinegars. Following acute and sub-chronic in vivo toxicity evaluation, no toxicity and mortality were evident and there were no significant differences in the serum biochemical profiles between mice administered the vinegars versus the control group. In the sub-chronic toxicity evaluation, the highest liver antioxidant levels were found in mice fed with pineapple juice vinegar, followed by coconut juice and nipah juice vinegars. However, compared to the pineapple juice and nipah juice vinegars, the mice fed with coconut juice vinegar, exhibited a higher population of CD4(+) and CD8(+) T-lymphocytes in the spleen, which was associated with greater levels of serum interleukin-2 and interferon- cytokines.
   CONCLUSIONSOverall, the data suggested that not all vinegar samples cause acute and sub-chronic toxicity in vivo. Moreover, the in vivo immunity and organ antioxidant levels were enhanced, to varying extents, by the phenolic acids present in the vinegars. The results obtained in this study provide appropriate guidelines for further in vivo bioactivity studies and pre-clinical assessments of vinegar consumption. (c) 2017 Society of Chemical Industry
C1 [Mohamad, Nurul Elyani; Beh, Boon Keen; Romli, Muhammad Firdaus; Yusof, Hamidah Mohd; Kristeen-Teo, Ye Wen; Alitheen, Noorjahan Banu] Univ Putra Malaysia, Fac Biotechnol & Biomol Sci, Dept Cell & Mol Biol, Serdang, Selangor, Malaysia.
   [Yeap, Swee Keong] Xiamen Univ Malaysia, China ASEAN Coll Marine Sci, Selangor, Malaysia.
   [Sharifuddin, Shaiful Adzni; Long, Kamariah] Malaysian Agr Res & Dev Inst, Biotechnol Res Ctr, Serdang, Selangor, Malaysia.
RP Alitheen, NB (reprint author), Univ Putra Malaysia, Fac Biotechnol & Biomol Sci, Dept Cell & Mol Biol, Serdang, Selangor, Malaysia.
EM noorjahan@upm.edu.my
OI Long, Kamariah/0000-0003-1624-5101
FU Pembangunan, Malaysian Agricultural Research and Development Institute
   (MARDI) [RMK10]
FX This study was supported by the grant from Pembangunan RMK10, Malaysian
   Agricultural Research and Development Institute (MARDI).
CR Al-Adhroey AH, 2011, J ETHNOPHARMACOL, V134, P988, DOI 10.1016/j.jep.2011.01.026
   Beh BK, 2016, RSC ADV, V6, P63304, DOI 10.1039/c6ra13409b
   Bhui K, 2010, BIOFACTORS, V36, P474, DOI 10.1002/biof.121
   Chandra RK, 1997, AM J CLIN NUTR, V66, P460
   da Fonseca AM, 2009, REV BRAS FARMACOGN, V19, P193, DOI 10.1590/S0102-695X2009000200002
   DebMandal M, 2011, ASIAN PAC J TROP MED, V4, P241, DOI 10.1016/S1995-7645(11)60078-3
   Di Majo D, 2005, FOOD RES INT, V38, P1161, DOI 10.1016/j.foodres.2005.05.001
   Dogaru D. V., 2009, Journal of Agroalimentary Processes and Technologies, V15, P506
   Gardner PT, 2000, FOOD CHEM, V68, P471, DOI 10.1016/S0308-8146(99)00225-3
   GAZZINELLI RT, 1991, J IMMUNOL, V146, P286
   Ho WY, 2012, EVID-BASED COMPL ALT, DOI 10.1155/2012/417953
   Holst B, 2008, CURR OPIN BIOTECH, V19, P73, DOI 10.1016/j.copbio.2008.03.003
   Hossain MA, 2011, FOOD RES INT, V44, P672, DOI 10.1016/j.foodres.2010.11.036
   Hur SJ, 2014, FOOD CHEM, V160, P346, DOI 10.1016/j.foodchem.2014.03.112
   Johnston Carol S, 2006, MedGenMed, V8, P61
   Kaech SM, 2003, SCIENCE, V300, P263, DOI 10.1126/science.1084511
   Kilcast D., 2000, STABILITY SHELF LIFE
   Kondo T, 2009, BIOSCI BIOTECH BIOCH, V73, P1837, DOI 10.1271/bbb.90231
   Lopez-Varela S, 2002, EUR J CLIN NUTR, V56, pS29, DOI 10.1038/sj.ejcn.1601481
   MALDONADO O, 1975, J FOOD SCI, V40, P262, DOI 10.1111/j.1365-2621.1975.tb02178.x
   Mariana-Atena P, 2007, B USAMV CN, V63, P476
   Miller HE, 2000, J AM COLL NUTR, V19, p312S, DOI 10.1080/07315724.2000.10718966
   Mohamad NE, 2015, CHIN MED-UK, V10, DOI 10.1186/s13020-015-0030-4
   Mohanty S, 2006, J FOOD PROCESS PRES, V30, P314, DOI 10.1111/j.1745-4549.2006.00067.x
   Nagavani V, 2010, ADV BIOL RES, V4, P159
   Nam D-Y, 2010, KOREAN J FOOD PRESER, V17, P430
   Nanda K, 2004, J EXP CLIN CANC RES, V23, P69
   Naziroglu M, 2012, CELL MEMBRANES FREE, V3, P209
   OhMyungjoo, 2006, [JOURNAL OF FISH PATHOLOGY, 한국어병학회지], V19, P277
   Pehowich DJ, 2000, W INDIAN MED J, V49, P128
   Prasad N., 2013, EVID-BASED COMPL ALT, V2013, P1
   Rashidinejad A, 2016, FOOD FUNCT, V7, P3283, DOI [10.1039/C6FO00354K, 10.1039/c6fo00354k]
   Romano B, 2014, MOL NUTR FOOD RES, V58, P457, DOI 10.1002/mnfr.201300345
   Sa Q, 2013, J IMMUNOL, V190, P2199, DOI 10.4049/jimmunol.1202256
   Sakanaka S, 2008, FOOD CHEM, V107, P739, DOI 10.1016/j.foodchem.2007.08.080
   Sanbongi C, 1997, CELL IMMUNOL, V177, P129, DOI 10.1006/cimm.1997.1109
   Shahidi F, 2008, ASIA PAC J CLIN NUTR, V17, P380
   Shishehbor F, 2008, Pak J Biol Sci, V11, P2634, DOI 10.3923/pjbs.2008.2634.2638
   Stevenson DE, 2007, CELL MOL LIFE SCI, V64, P2900, DOI 10.1007/s00018-007-7237-1
   Thaipong K, 2006, J FOOD COMPOS ANAL, V19, P669, DOI 10.1016/j.jfca.2006.01.003
   Velioglu YS, 1998, J AGR FOOD CHEM, V46, P4113, DOI 10.1021/jf9801973
   Vigila A, 2008, ETHNOBOTANICAL LEAFL, V2008, P160
   Wang K, 2005, SHANXI J TRADIT CHIN, V21, P49
   Wang SY, 2008, J AGR FOOD CHEM, V56, P5788, DOI 10.1021/jf703775r
   Yeap SK, 2013, EVIDENCE BASED COMP, V2013, P7
   Yusof HM, 2013, EVID-BASED COMPL ALT, DOI 10.1155/2013/274274
NR 46
TC 2
Z9 2
U1 9
U2 32
PU WILEY
PI HOBOKEN
PA 111 RIVER ST, HOBOKEN 07030-5774, NJ USA
SN 0022-5142
EI 1097-0010
J9 J SCI FOOD AGR
JI J. Sci. Food Agric.
PD JAN 30
PY 2018
VL 98
IS 2
BP 534
EP 540
DI 10.1002/jsfa.8491
PG 7
WC Agriculture, Multidisciplinary; Chemistry, Applied; Food Science &
   Technology
SC Agriculture; Chemistry; Food Science & Technology
GA FP2XN
UT WOS:000417483400012
PM 28631270
DA 2019-07-15
ER

PT J
AU Henley, SC
   Launchi, N
   Quinlan, JJ
AF Henley, Shauna C.
   Launchi, Natalie
   Quinlan, Jennifer J.
TI Survival of Salmonella on raw poultry exposed to 10% lemon juice and
   vinegar washes
SO FOOD CONTROL
LA English
DT Article
DE Poultry; Food safety Salmonella; Consumer handling; Washing chicken
ID CROSS-CONTAMINATION; MINORITY CONSUMERS; HANDLING PRACTICES;
   ESCHERICHIA-COLI; IDENTIFICATION; PRODUCTS; CHICKEN; RETAIL; RISKS; EGGS
AB The widespread practice of washing raw poultry has been the target of multiple consumer education campaigns in recent years. In addition to rinsing with plain water, a subset of consumers report using acidic solutions (diluted lemon/lime juice or vinegar) to wash raw poultry. While studies have demonstrated the ineffectiveness of acidic marinades to eliminate pathogens from raw meat, the effect of acidic washes on raw poultry has not previously been examined. The research reported here determined the fate of Salmonella enterica 19214 inoculated onto raw poultry and subsequently exposed to acidic washes. Chicken breasts were inoculated with approximately 5 x 10(8) CFU of Salmonella enterica 19214 (resistant to tetracycline, streptomycin and chloramphenicol). Inoculated breasts were then washed for 10 s, 30 s, 2 min or 5 min in control (tap water) or acidic (10% vinegar or 10% lemon juice) solutions to simulate consumer washing. Following washing, S. enterica 19214 levels were determined both in the wash water and on the chicken using media containing antibiotics. Washing with 10% vinegar (pH 3.1) resulted in the recovery of 7.23-7.46 log CFU/ml S. enterica from the chicken and 6.63 to 6.73 log CFU/ml S. enterica from the vinegar wash solution. Washing with 10% lemon juice (pH 2.6) resulted in the recovery of 7.26-7.42 log CFU/ml from the chicken and 6.28 to 7.06 log CFU/ml from the lemon juice wash. Results indicate that acidic washes result in live Salmonella both in the wash as well as remaining on the chicken. Washing raw poultry in a diluted lemon juice or vinegar solution is an inefficient method for removing pathogens and results in pathogens both in the wash water and on the chicken, increasing the risk for cross contamination and potential foodborne illness.
C1 [Henley, Shauna C.; Launchi, Natalie; Quinlan, Jennifer J.] Drexel Univ, Coll Nursing & Hlth Profess, Dept Nutr Sci, 1601 Cherry St, Philadelphia, PA 19102 USA.
   [Henley, Shauna C.] Univ Maryland Extens, Baltimore Cty Off, 1114 Shawan Rd, Cockeysville, MD 21030 USA.
RP Quinlan, JJ (reprint author), Drexel Univ, Coll Nursing & Hlth Profess, Dept Nutr Sci, 1601 Cherry St, Philadelphia, PA 19102 USA.
EM jjq26@drexel.edu
FU U.S. Department of Agriculture, Cooperative State Research, Education,
   and Extension Service [2009-51110-05853]
FX This research was supported by the U.S. Department of Agriculture,
   Cooperative State Research, Education, and Extension Service grant no.
   2009-51110-05853.
CR Aljarboua A., 2018, INT ASS FOOD PROT EU
   Batz MB, 2012, J FOOD PROTECT, V75, P1278, DOI 10.4315/0362-028X.JFP-11-418
   CARSON MO, 1987, J FOOD PROTECT, V50, P327, DOI 10.4315/0362-028X-50.4.327
   Dirks BP, 2012, J FOOD PROTECT, V75, P22, DOI 10.4315/0362-028X.JFP-11-153
   Drexel University, 2013, DONT WASH YOUR CHICK
   Food Standards Agency, 2014, DONT WASH RAW CHICK
   Henley S. C., 2016, Food Protection Trends, V36, P43
   Henley SC, 2015, BRIT FOOD J, V117, P3064, DOI 10.1108/BFJ-03-2015-0089
   Henley SC, 2012, J FOOD PROTECT, V75, P2050, DOI 10.4315/0362-028X.JFP-12-146
   Koppel K, 2014, FOODS, V3, P110, DOI 10.3390/foods3010110
   Kosa KM, 2015, J FOOD PROTECT, V78, P180, DOI 10.4315/0362-028X.JFP-14-231
   LILLARD HS, 1988, J FOOD PROTECT, V51, P405, DOI 10.4315/0362-028X-51.5.405
   Luber P, 2009, INT J FOOD MICROBIOL, V134, P21, DOI 10.1016/j.ijfoodmicro.2009.02.012
   Mazengia E., 2015, Food Protection Trends, V35, P8
   Oscar TP, 2013, J FOOD PROTECT, V76, P33, DOI 10.4315/0362-028X.JFP-12-224
   Prior G., 2012, EXPLORING FOOD ATTIT
   Scallan E, 2011, EMERG INFECT DIS, V17, P16, DOI [10.3201/eid1701.P21101, 10.3201/eid1701.091101p2]
   Scharff RL, 2012, J FOOD PROTECT, V75, P123, DOI 10.4315/0362-028X.JFP-11-058
   Scheinberg J, 2013, J FOOD SAFETY, V33, P259, DOI 10.1111/jfs.12047
   U. S Department of Agriculture, 2016, USDA FIN NEW FOOD SA
   U. S. Department of Health and Human Services (HHS) and U. S. Department of Agriculture (USDA), 2005, DIET GUID AM
   Yang J, 2013, INT J FOOD MICROBIOL, V160, P353, DOI 10.1016/j.ijfoodmicro.2012.11.009
   Zhao CW, 2001, APPL ENVIRON MICROB, V67, P5431, DOI 10.1128/AEM.67.12.5431-5436.2001
NR 23
TC 0
Z9 0
U1 3
U2 23
PU ELSEVIER SCI LTD
PI OXFORD
PA THE BOULEVARD, LANGFORD LANE, KIDLINGTON, OXFORD OX5 1GB, OXON, ENGLAND
SN 0956-7135
EI 1873-7129
J9 FOOD CONTROL
JI Food Control
PD DEC
PY 2018
VL 94
BP 229
EP 232
DI 10.1016/j.foodcont.2018.06.034
PG 4
WC Food Science & Technology
SC Food Science & Technology
GA GT2WF
UT WOS:000444360300031
DA 2019-07-15
ER
