# Supplementary material for: Knowledge Domain and Emerging Trends in Vinegar Research: A Bibliometric Review of the Literature from WoSCC
Source: Foods. 2020 Feb 10;9(2):166. doi: 10.3390/foods9020166 (PMC7074530; doi:10.3390/foods9020166)
Supplement: Supplementary file 1 [file foods-09-00166-s001.zip › Supplementary files/Supplementary Material/WoSCC dataset for CiteSpace/data/download2018_14x5unique.txt]

PT J
AU Yin, XY
   Zhong, WK
   Huo, J
   Chang, X
   Yang, ZH
AF Yin, Xiao-Yan
   Zhong, Wu-Kun
   Huo, Jiao
   Chang, Xu
   Yang, Zhong-Hua
TI Production of vinegar using edible alcohol as feedstock through high
   efficient biotransformation by acetic acid bacteria
SO FOOD SCIENCE AND BIOTECHNOLOGY
LA English
DT Article
DE Vinegar; Alcohol vinegar; Acetic acid bacteria; Vinegar synthesis
   regulatory
ID GLUCONOBACTER-SUBOXYDANS; FERMENTATION; DEHYDROGENASE; PURIFICATION;
   STRATEGY; QUALITY
AB In this paper, an optimal semi-continuous process for vinegar production from edible alcohol through biotransformation by acetic acid bacteria (AAB) WUST-01 was developed. The optimized medium composition for the starting-up stage was glucose 5.1 g/L, yeast extract 26.2 g/L, and ethanol 11.9 mL/L, and the optimal ethanol for the following semi-continuous stage was 50 mL/L. In the semi-continuous biotransformation process, the optimal withdraw ratio was 50% of working volume with 12 h cycle time. With these conditions, the total acidity could reach to 77.3 g/L and the acidity productivity could reach to 3.0 g/(L h) in a 5 L reactor. Furthermore, it was investigated to strengthen vinegar synthesis through enhancing alcohol dehydrogenase and aldehyde dehydrogenase activity in AAB by ferrous ion and pueraria flower extract as the enzyme regulators. With these regulators, the vinegar synthesis efficiency can be improved 16.3 and 13.2% respectively.
C1 [Yin, Xiao-Yan; Zhong, Wu-Kun; Huo, Jiao; Yang, Zhong-Hua] Wuhan Univ Sci & Technol, Sch Chem & Chem Engn, Postbox 154, Wuhan 430081, Hubei, Peoples R China.
   [Chang, Xu] Angel Yeast Co Ltd, Brewing & Bioenergy Business Unit, Yichang 443003, Peoples R China.
RP Yang, ZH (reprint author), Wuhan Univ Sci & Technol, Sch Chem & Chem Engn, Postbox 154, Wuhan 430081, Hubei, Peoples R China.
EM yangzh@wust.edu.cn
FU National Natural Science Foundation of China [21376184]; Scientific
   Research Foundation for the Returned Overseas Chinese Scholars (State
   Education Ministry); Foundation from Educational Commission of Hubei
   Province of China [D20121108]; Innovative Team of Bioaugmentation and
   Advanced Treatment on Metallurgical Industry Wastewater
FX The present work was financed by the National Natural Science Foundation
   of China (Grant No. 21376184), the Scientific Research Foundation for
   the Returned Overseas Chinese Scholars (State Education Ministry),
   Foundation from Educational Commission of Hubei Province of China (Grant
   No. D20121108) and the Innovative Team of Bioaugmentation and Advanced
   Treatment on Metallurgical Industry Wastewater.
CR ADACHI O, 1978, AGR BIOL CHEM TOKYO, V42, P2045, DOI 10.1080/00021369.1978.10863306
   ADACHI O, 1980, AGR BIOL CHEM TOKYO, V44, P503, DOI 10.1080/00021369.1980.10863997
   de Ory I, 2002, J FOOD ENG, V52, P31, DOI 10.1016/S0260-8774(01)00082-6
   Dorini FA, 2016, COMMUN NONLINEAR SCI, V33, P160, DOI 10.1016/j.cnsns.2015.09.009
   Ho CW, 2017, FOOD CHEM, V221, P1621, DOI 10.1016/j.foodchem.2016.10.128
   Jo Y, 2015, FOOD SCI BIOTECHNOL, V24, P445, DOI 10.1007/s10068-015-0059-2
   Lechardeur D, 2011, CURR OPIN BIOTECH, V22, P143, DOI 10.1016/j.copbio.2010.12.001
   Liu JZ, 2003, BIOCHEM ENG J, V14, P137, DOI 10.1016/S1369-703X(02)00169-9
   Lu J, 2002, J TONGJI U MED SCI, V23, P30
   Lu J, 2002, J TONGJI U MED SCI, V23, P23
   Maria G, 2014, PROCESS BIOCHEM, V49, P1571
   Qi ZL, 2017, FOOD CHEM, V224, P312, DOI 10.1016/j.foodchem.2016.12.078
   Qi ZL, 2014, PROCESS BIOCHEM, V49, P1063, DOI 10.1016/j.procbio.2014.03.018
   Qi ZL, 2014, BIOTECHNOL BIOPROC E, V19, P289, DOI 10.1007/s12257-013-0727-0
   [亓正良 Qi Zhengliang], 2010, [食品与生物技术学报, Journal of Food Science and Biotechnology], V29, P911
   Saichana N, 2015, BIOTECHNOL ADV, V33, P1260, DOI 10.1016/j.biotechadv.2014.12.001
   Schleputz T, 2013, BIOTECHNOL PROGR, V29, P1158, DOI 10.1002/btpr.1752
   Tesfaye W, 2002, TRENDS FOOD SCI TECH, V13, P12, DOI 10.1016/S0924-2244(02)00023-7
   Torija M.-J., 2009, INT J WINE RES, V1, P155
   Yakushi T, 2010, APPL MICROBIOL BIOT, V86, P1257, DOI 10.1007/s00253-010-2529-z
NR 20
TC 0
Z9 0
U1 5
U2 12
PU KOREAN SOCIETY FOOD SCIENCE & TECHNOLOGY-KOSFOST
PI SEOUL
PA #605, KOREA SCI TECHNOL CENT, 635-4 YEOKSAM-DONG, KANGNAM-GU, SEOUL,
   135-703, SOUTH KOREA
SN 1226-7708
EI 2092-6456
J9 FOOD SCI BIOTECHNOL
JI Food Sci. Biotechnol.
PD APR
PY 2018
VL 27
IS 2
BP 519
EP 524
DI 10.1007/s10068-017-0283-z
PG 6
WC Food Science & Technology
SC Food Science & Technology
GA GB9NZ
UT WOS:000429401800024
PM 30263776
OA Green Published
DA 2019-07-15
ER

PT J
AU Zheng, Y
   Mou, J
   Niu, JW
   Yang, S
   Chen, L
   Xia, ML
   Wang, M
AF Zheng, Yu
   Mou, Jun
   Niu, Jiwei
   Yang, Shuai
   Chen, Lin
   Xia, Menglei
   Wang, Min
TI Succession sequence of lactic acid bacteria driven by environmental
   factors and substrates throughout the brewing process of Shanxi aged
   vinegar
SO APPLIED MICROBIOLOGY AND BIOTECHNOLOGY
LA English
DT Article
DE Lactic acid bacteria; Succession sequence; Shanxi aged vinegar;
   Environmental tolerance; Substrate utilization
ID SOLID-STATE FERMENTATION; MICROBIOTA DYNAMICS; TRADITIONAL FERMENTATION;
   METABOLITE CHANGES; DAQU STARTER; IN-SITU; DIVERSITY; IDENTIFICATION;
   COMMUNITIES; KIMCHI
AB Lactic acid bacteria (LAB) are essential microbiota for the fermentation and flavor formation of Shanxi aged vinegar, a famous Chinese traditional cereal vinegar that is manufactured using open solid-state fermentation (SSF) technology. However, the dynamics of LAB in this SSF process and the underlying mechanism remain poorly understood. Here, the diversity of LAB and the potential driving factors of the entire process were analyzed by combining culture-independent and culture-dependent methods. Canonical correlation analysis indicated that ethanol, acetic acid, and temperature that result from the metabolism of microorganisms serve as potential driving factors for LAB succession. LAB strains were periodically isolated, and the characteristics of 57 isolates on environmental factor tolerance and substrate utilization were analyzed to understand the succession sequence. The environmental tolerance of LAB from different stages was in accordance with their fermentation conditions. Remarkable correlations were identified between LAB growth and environmental factors with 0.866 of ethanol (70 g/L), 0.756 of acetic acid (10 g/L), and 0.803 of temperature (47 A degrees C). More gentle or harsh environments (less or more than 60 or 80 g/L of ethanol, 5 or 20 g/L of acetic acid, and 30 or 55 A degrees C temperature) did not affect the LAB succession. The utilization capability evaluation of the 57 isolates for 95 compounds proved that strains from different fermentation stages exhibited different predilections on substrates to contribute to the fermentation at different stages. Results demonstrated that LAB succession in the SSF process was driven by the capabilities of environmental tolerance and substrate utilization.
C1 [Zheng, Yu; Mou, Jun; Niu, Jiwei; Yang, Shuai; Chen, Lin; Xia, Menglei; Wang, Min] Tianjin Univ Sci & Technol, State Key Lab Food Nutr & Safety, Key Lab Ind Fermentat Microbiol, Minist Educ,Coll Biotechnol, Tianjin 300457, Peoples R China.
RP Wang, M (reprint author), Tianjin Univ Sci & Technol, State Key Lab Food Nutr & Safety, Key Lab Ind Fermentat Microbiol, Minist Educ,Coll Biotechnol, Tianjin 300457, Peoples R China.
EM minw@tust.edu.cn
FU National Key R&D Program of China [2016YFD0400505]; National Natural
   Science Foundation of China [31671722]; Tianjin Municipal Science and
   Technology Commission [16YFZCNC00650]; Program for Changjiang Scholars
   and Innovative Research Team in University [IRT15R49]
FX This work was supported by the National Key R&D Program of China
   (2016YFD0400505), the National Natural Science Foundation of China
   (31671722), the Tianjin Municipal Science and Technology Commission
   (16YFZCNC00650), and the Program for Changjiang Scholars and Innovative
   Research Team in University (IRT15R49).
CR Altschul SF, 1997, NUCLEIC ACIDS RES, V25, P3389, DOI 10.1093/nar/25.17.3389
   Bernal MJ, 2002, J FOOD SCI, V67, P1249, DOI 10.1111/j.1365-2621.2002.tb09485.x
   Cocchi M, 2006, TALANTA, V69, P1166, DOI 10.1016/j.talanta.2005.12.032
   de Vos WM, 1998, INT DAIRY J, V8, P227, DOI 10.1016/S0958-6946(98)00049-1
   DEVOS WM, 1994, FEMS MICROBIOL REV, V15, P217, DOI 10.1016/0168-6445(94)90114-7
   Gevers D, 2001, FEMS MICROBIOL LETT, V205, P31, DOI 10.1016/S0378-1097(01)00439-6
   Jeong SH, 2013, INT J FOOD MICROBIOL, V164, P46, DOI 10.1016/j.ijfoodmicro.2013.03.016
   Koo OK, 2005, BIOTECHNOL LETT, V27, P505, DOI 10.1007/s10529-005-2541-z
   Kostic AD, 2012, GENOME RES, V22, P292, DOI 10.1101/gr.126573.111
   Li P, 2017, FOOD MICROBIOL, V61, P83, DOI 10.1016/j.fm.2016.09.004
   Li P, 2016, FRONT MICROBIOL, V7, DOI 10.3389/fmicb.2016.01237
   Li P, 2015, APPL ENVIRON MICROB, V81, P5144, DOI 10.1128/AEM.01325-15
   Li S, 2016, APPL MICROBIOL BIOT, V100, P4395, DOI 10.1007/s00253-016-7284-3
   Li S, 2015, APPL MICROBIOL BIOT, V99, P4997, DOI 10.1007/s00253-015-6659-1
   Liang JJ, 2016, J AGR FOOD CHEM, V64, P7597, DOI 10.1021/acs.jafc.6b03019
   Liu DR, 2004, FOOD REV INT, V20, P407, DOI 10.1081/LFRI-200033460
   Lu ZM, 2016, APPL ENVIRON MICROB, V82, P5860, DOI 10.1128/AEM.01331-16
   Masco L, 2003, SYST APPL MICROBIOL, V26, P557, DOI 10.1078/072320203770865864
   Moens F, 2014, APPL ENVIRON MICROB, V80, P1848, DOI 10.1128/AEM.03344-13
   Murphy BM, 2016, J CATAL, V339, P21, DOI 10.1016/j.jcat.2016.03.026
   Nemergut DR, 2016, ISME J, V10, P1147, DOI 10.1038/ismej.2015.191
   Nie ZQ, 2017, SCI REP-UK, V7, DOI 10.1038/s41598-017-09850-6
   Nie ZQ, 2015, FOOD MICROBIOL, V47, P62, DOI 10.1016/j.fm.2014.11.006
   Nie ZQ, 2013, BIORESOURCE TECHNOL, V148, P325, DOI 10.1016/j.biortech.2013.08.152
   Oguntoyinbo FA, 2012, FOOD MICROBIOL, V31, P254, DOI 10.1016/j.fm.2012.03.004
   Papadimitriou K, 2016, MICROBIOL MOL BIOL R, V80, P837, DOI 10.1128/MMBR.00076-15
   Salles JF, 2009, ECOLOGY, V90, P3324, DOI 10.1890/09-0188.1
   Schloss PD, 2009, APPL ENVIRON MICROB, V75, P7537, DOI 10.1128/AEM.01541-09
   Solieri L, 2009, VINEGARS WORLD
   Viana R, 2005, ARCH MICROBIOL, V183, P385, DOI 10.1007/s00203-005-0003-6
   Wang HY, 2015, LETT APPL MICROBIOL, V60, P85, DOI 10.1111/lam.12344
   Wang Q, 2007, APPL ENVIRON MICROB, V73, P5261, DOI 10.1128/AEM.00062-07
   Waters DM, 2015, CRIT REV FOOD SCI, V55, P503, DOI 10.1080/10408398.2012.660251
   Wolfe BE, 2014, CELL, V158, P422, DOI 10.1016/j.cell.2014.05.041
   Wu JJ, 2012, ANN MICROBIOL, V62, P1825, DOI 10.1007/s13213-011-0396-1
   Wu JJ, 2012, FOOD MICROBIOL, V30, P289, DOI 10.1016/j.fm.2011.08.010
   Wu JJ, 2010, CURR MICROBIOL, V60, P280, DOI 10.1007/s00284-009-9538-0
   Yuan W, 2010, SCI TOTAL ENVIRON, V408, P1446, DOI 10.1016/j.scitotenv.2009.12.019
   Zheng XW, 2014, INT J FOOD MICROBIOL, V182, P57, DOI 10.1016/j.ijfoodmicro.2014.05.008
NR 39
TC 0
Z9 0
U1 12
U2 59
PU SPRINGER
PI NEW YORK
PA 233 SPRING ST, NEW YORK, NY 10013 USA
SN 0175-7598
EI 1432-0614
J9 APPL MICROBIOL BIOT
JI Appl. Microbiol. Biotechnol.
PD MAR
PY 2018
VL 102
IS 6
BP 2645
EP 2658
DI 10.1007/s00253-017-8733-3
PG 14
WC Biotechnology & Applied Microbiology
SC Biotechnology & Applied Microbiology
GA FX5CU
UT WOS:000426096500013
PM 29430584
DA 2019-07-15
ER

PT J
AU Mohamad, NE
   Yeap, SK
   Beh, BK
   Ky, H
   Lim, KL
   Ho, WY
   Sharifuddin, SA
   Long, K
   Alitheen, NB
AF Mohamad, Nurul Elyani
   Yeap, Swee Keong
   Beh, Boon-Kee
   Ky, Huynh
   Lim, Kian Lam
   Ho, Wan Yong
   Sharifuddin, Shaiful Adzni
   Long, Kamariah
   Alitheen, Noorjahan Banu
TI Coconut water vinegar ameliorates recovery of acetaminophen induced
   liver damage in mice
SO BMC COMPLEMENTARY AND ALTERNATIVE MEDICINE
LA English
DT Article
DE Cocos nucifera; Paracetamol; Phenolic; Acetification; Inflammation
ID INDUCED HEPATOTOXICITY; LIPID-PEROXIDATION; NUCIFERA; INJURY; QUERCETIN;
   MECHANISM; OVERDOSE; ACID; RATS
AB Background: Coconut water has been commonly consumed as a beverage for its multiple health benefits while vinegar has been used as common seasoning and a traditional Chinese medicine. The present study investigates the potential of coconut water vinegar in promoting recovery on acetaminophen induced liver damage.
   Methods: Mice were injected with 250 mg/kg body weight acetaminophen for 7 days and were treated with distilled water (untreated), Silybin (positive control) and coconut water vinegar (0.08 mL/kg and 2 mL/kg body weight). Level of oxidation stress and inflammation among treated and untreated mice were compared.
   Results: Untreated mice oral administrated with acetaminophen were observed with elevation of serum liver profiles, liver histological changes, high level of cytochrome P450 2E1, reduced level of liver antioxidant and increased level of inflammatory related markers indicating liver damage. On the other hand, acetaminophen challenged mice treated with 14 days of coconut water vinegar were recorded with reduction of serum liver profiles, improved liver histology, restored liver antioxidant, reduction of liver inflammation and decreased level of liver cytochrome P450 2E1 in dosage dependent level.
   Conclusion: Coconut water vinegar has helped to attenuate acetaminophen-induced liver damage by restoring antioxidant activity and suppression of inflammation.
C1 [Mohamad, Nurul Elyani; Alitheen, Noorjahan Banu] Univ Putra Malaysia, Dept Cell & Mol Biol, Fac Biotechnol & Biomol Sci, Serdang 43400, Selangor, Malaysia.
   [Yeap, Swee Keong] Xiamen Univ Malaysia, China ASEAN Coll Marine Sci, Jalan Sunsuria, Sepang 43900, Selangor, Malaysia.
   [Beh, Boon-Kee; Alitheen, Noorjahan Banu] Univ Putra Malaysia, Inst Biosci, Serdang, Selangor, Malaysia.
   [Beh, Boon-Kee; Sharifuddin, Shaiful Adzni; Long, Kamariah] MARDI, Biotechnol Res Ctr, Serdang 43400, Selangor, Malaysia.
   [Ky, Huynh] Cantho Univ, Dept Genet & Plant Breeding, Coll Agr & Appl Biol, 3-2 St, Cantho City, Vietnam.
   [Lim, Kian Lam] Univ Tunku Abdul Rahman, Fac Med & Hlth Sci, Sungai Long Campus,Jalan Sungai Long, Kajang 43000, Selangor, Malaysia.
   [Ho, Wan Yong] Univ Nottingham Malaysia Campus, Sch Biomed Sci, Jalan Broga, Semenyih 43500, Selangor, Malaysia.
RP Alitheen, NB (reprint author), Univ Putra Malaysia, Dept Cell & Mol Biol, Fac Biotechnol & Biomol Sci, Serdang 43400, Selangor, Malaysia.; Alitheen, NB (reprint author), Univ Putra Malaysia, Inst Biosci, Serdang, Selangor, Malaysia.; Long, K (reprint author), MARDI, Biotechnol Res Ctr, Serdang 43400, Selangor, Malaysia.
EM amai@mardi.gov.my; noorjahan@upm.edu.my
OI Long, Kamariah/0000-0003-1624-5101
FU Ministry of Agriculture, Malaysia
FX This study was supported by Grant Pembangunan RMK10, Mardi from Ministry
   of Agriculture, Malaysia. The authors have no conflicts of interest to
   report.
CR Beh BK, 2016, RSC ADV, V6, P63304, DOI 10.1039/c6ra13409b
   Cunha MAA, 2016, BRAZ ARCH BIOL TECHN, V59, DOI 10.1590/1678-4324-errata-2016999985
   Fontana RJ, 2008, MED CLIN N AM, V92, P761, DOI 10.1016/j.mcna.2008.03.005
   Hong M, 2015, INT J MOL SCI, V16, P28705, DOI 10.3390/ijms161226126
   Itoh A, 2010, BIOL PHARM BULL, V33, P983, DOI 10.1248/bpb.33.983
   James LP, 2003, DRUG METAB DISPOS, V31, P1499, DOI 10.1124/dmd.31.12.1499
   Knight TR, 2003, TOXICOL SCI, V76, P229, DOI 10.1093/toxsci/kfg220
   Kongkiattikajorn J., 2014, Kasetsart Journal, Natural Science, V48, P980
   Li J, 2014, J ETHNOPHARMACOL, V155, P285, DOI 10.1016/j.jep.2014.05.018
   Loki AL, 2003, INDIAN J BIOCHEM BIO, V40, P354
   Mandery K, 2010, BIOCHEM PHARMACOL, V80, P1746, DOI 10.1016/j.bcp.2010.08.008
   McGill MR, 2012, J CLIN INVEST, V122, P1574, DOI 10.1172/JCI59755
   Mladenovic D, 2013, J SERB CHEM SOC, V78, P179, DOI 10.2298/JSC120724127M
   Mohamad NE, 2017, FOOD NUTR RES, V61, DOI 10.1080/16546628.2017.1368322
   Mohamad NE, 2015, CHIN MED-UK, V10, DOI 10.1186/s13020-015-0030-4
   Ndubuka GI, 2014, INT J SCI RES, V4, P1427
   Nishidai S, 2000, BIOSCI BIOTECH BIOCH, V64, P1909, DOI 10.1271/bbb.64.1909
   Nourjah P, 2006, PHARMACOEPIDEM DR S, V15, P398, DOI 10.1002/pds.1191
   Offor C. E., 2014, Middle East Journal of Scientific Research, V21, P844
   Okafor WC, 2014, IOSR J DEN MED SCI, V1, P60
   Preetha PP, 2013, REV BRAS FARMACOGN, V23, P481, DOI [10.1590/S0102-695X2013005000027, 10.1590/S0102-695X2013000300012]
   Priyadarsini RV, 2012, FREE RADICAL RES, V46, P41, DOI 10.3109/10715762.2011.637204
   Rasool MK, 2010, J PHARM PHARMACOL, V62, P638, DOI 10.1211/jpp.62.05.0012
   Santoso U, 1996, INDONESIAN FOOD NUTR, V3, P42
   Satheesh N, 2013, ASIAN J FOOD AGROIND, V6, P281
   Soumita Basu, 2012, American-Eurasian Journal of Scientific Research, V7, P77
   Wang XD, 2005, HEPATOLOGY, V42, P400, DOI 10.1002/hep.20792
   Yong JWH, 2009, MOLECULES, V14, P5144, DOI 10.3390/molecules14125144
NR 28
TC 2
Z9 2
U1 0
U2 5
PU BMC
PI LONDON
PA CAMPUS, 4 CRINAN ST, LONDON N1 9XW, ENGLAND
SN 1472-6882
J9 BMC COMPLEM ALTERN M
JI BMC Complement. Altern. Med.
PD JUN 25
PY 2018
VL 18
AR 195
DI 10.1186/s12906-018-2199-4
PG 9
WC Integrative & Complementary Medicine
SC Integrative & Complementary Medicine
GA GL0OD
UT WOS:000436788200002
PM 29940935
OA DOAJ Gold, Green Published
DA 2019-07-15
ER

PT J
AU Jiang, DJ
   Kang, A
   Yao, WF
   Lou, JW
   Zhang, Q
   Bao, BH
   Cao, YD
   Yu, S
   Guo, SJ
   Zhang, Y
   Tang, YP
   Zhang, L
AF Jiang, Dongjing
   Kang, An
   Yao, Weifeng
   Lou, Jianwei
   Zhang, Qiao
   Bao, Beihua
   Cao, Yudan
   Yu, Sheng
   Guo, Sijia
   Zhang, Yi
   Tang, Yuping
   Zhang, Li
TI Euphorbia kansui fry-baked with vinegar modulates gut microbiota and
   reduces intestinal toxicity in rats
SO JOURNAL OF ETHNOPHARMACOLOGY
LA English
DT Article
DE Euphorbia kansui; Fry-baked with vinegar; UPLC-QTOF/MS; Gut microbiota;
   GC-MS
ID CHAIN FATTY-ACIDS; EPITHELIAL-CELLS; PROLIFERATION; APOPTOSIS
AB Ethnopharmacological relevance: Euphorbia kansui (EK), a kind of toxic traditional Chinese medicine (TCM), is used in the treatment of edema, ascites and asthma. EK fry-baked with vinegar (VEK) is regularly used to reduce the toxicity in TCM. Previous studies have confirmed that fry-baking with vinegar could significantly reduce the significant gastrointestinal toxicity of EK. The toxic side-effects of EK are closely associated with intestinal tract, but existing research results could not provide practical measures for detoxification in terms of the biological effects of EK fry-baked with vinegar.
   Aim of the study: This study aimed to investigate the gastrointestinal toxicity of EK and detoxification of VEK through the regulation of gut microbiota. Thirty male Sprague Dawley (SD) rats were randomly divided equally into 3 groups and received by oral gavage 0.5% CMC-Na (C group), EK (EKC group) or VEK (VEKC group) powder at 680 mg/kg for seven consecutive days.
   Results: The ten toxic components in VEK were reduced significantly compared with those in EK. After fry-baked with vinegar, those side effects associated with VEK were significantly relieved in terms of histopathology and inflammatory injury indices of intestinal tissues, liver function and oxidative damage indices. The toxicity of EK might be highly correlated with Lactobacillus and Blautia genera. In addition, EK fry-baked with vinegar increased the production of short-chain fatty acids (SCFAs), which are regulated by gut microbiota.
   Conclusions: The proportion of main probiotics increased and potentially pathogenic bacteria decreased after EK was fry-baked with vinegar. It turned out that effective detoxification could be achieved by fry-baking with vinegar.
C1 [Jiang, Dongjing; Kang, An; Yao, Weifeng; Lou, Jianwei; Zhang, Qiao; Bao, Beihua; Cao, Yudan; Yu, Sheng; Guo, Sijia; Zhang, Yi; Zhang, Li] Nanjing Univ Chinese Med, Jiangsu Key Lab High Technol Res TCM Formulae, Natl & Local Collaborat Engn Ctr Chinese Med Reso, Nanjing 210023, Jiangsu, Peoples R China.
   [Jiang, Dongjing; Kang, An; Yao, Weifeng; Lou, Jianwei; Zhang, Qiao; Bao, Beihua; Cao, Yudan; Yu, Sheng; Guo, Sijia; Zhang, Yi; Zhang, Li] Nanjing Univ Chinese Med, Jiangsu Collaborat Innovat Ctr Chinese Med Resour, Nanjing 210023, Jiangsu, Peoples R China.
   [Tang, Yuping] Shaanxi Univ Chinese Med, Coll Pharm, Xianyang 712046, Peoples R China.
   [Tang, Yuping] Shaanxi Univ Chinese Med, Shaanxi Collaborat Innovat Ctr Chinese Med Resour, Xianyang 712046, Peoples R China.
RP Zhang, L (reprint author), Nanjing Univ Chinese Med, Jiangsu Key Lab High Technol Res TCM Formulae, Natl & Local Collaborat Engn Ctr Chinese Med Reso, Nanjing 210023, Jiangsu, Peoples R China.; Zhang, L (reprint author), Nanjing Univ Chinese Med, Jiangsu Collaborat Innovat Ctr Chinese Med Resour, Nanjing 210023, Jiangsu, Peoples R China.
EM zhangli@njucm.edu.cn
OI zhang, li/0000-0001-7936-3864; Bao, Bei-hua/0000-0002-6067-3093
FU National Natural Science Foundation of China [81673599, 81373972,
   30973940]; National Basic Research Program of China (973 Program)
   [2011CB-505300, 2011CB505303]; Priority Academic Program Development of
   Jiangsu Higher Education Institutions (PAPD-2014); Six Talent Peaks
   Project in Jiangsu Province [YY-026, YY-009]
FX This study was supported by grants from the National Natural Science
   Foundation of China (81673599, 81373972 and 30973940), the National
   Basic Research Program of China (973 Program) (2011CB-505300 and
   2011CB505303). This study was also supported by a Project Funded by the
   Priority Academic Program Development of Jiangsu Higher Education
   Institutions (PAPD-2014), Six Talent Peaks Project in Jiangsu Province
   (YY-026 and YY-009). In addition, this work was completed in Class III
   Laboratory of Chemistry of Chinese Materia Medica of State
   Administration of Traditional Chinese Medicine of China.
CR Araki Y, 2004, INT J MOL MED, V13, P577
   Ashton JJ, 2017, MEDICINE, V96, DOI 10.1097/MD.0000000000007347
   Bresler A, 2016, TRANSPL P, V48, P521, DOI 10.1016/j.transproceed.2015.08.048
   Cheng FF, 2015, INT J MOL SCI, V16, P18956, DOI 10.3390/ijms160818956
   Chinese Pharmacopoeia Commission, 2015, PHARM PEOPL REP CHIN, P251
   Ford AC, 2014, AM J GASTROENTEROL, V109, P1547, DOI 10.1038/ajg.2014.202
   Gao J, 2015, J ETHNOPHARMACOL, V174, P331, DOI 10.1016/j.jep.2015.08.036
   Gao L., 2013, CHIN J EXP TRADIT ME, V19, P257
   Gu CY, 2017, ONCOTARGET, V8, P27693, DOI 10.18632/oncotarget.14611
   Jensen H, 2014, MICROBIOL-SGM, V160, P671, DOI [10.1099/mic.0.073561-0, 10.1099/mic.0.073551-0]
   Jones RM, 2013, EMBO J, V32, P3017, DOI 10.1038/emboj.2013.224
   Lou JW, 2018, J ETHNOPHARMACOL, V219, P257, DOI 10.1016/j.jep.2018.03.010
   Rajilic-Stojanovic M, 2015, AM J GASTROENTEROL, V110, P278, DOI 10.1038/ajg.2014.427
   Rajilic-Stojanovic M, 2011, GASTROENTEROLOGY, V141, P1792, DOI 10.1053/j.gastro.2011.07.043
   Shen J, 2016, AM J CHINESE MED, V44, P253, DOI 10.1142/S0192415X16500154
   Slonczewski J., 2011, MICROBIOLOGY EVOLVIN, P749
   Tang BW, 2014, J ETHNOPHARMACOL, V153, P511, DOI 10.1016/j.jep.2014.03.022
   Tang BW, 2012, J ETHNOPHARMACOL, V141, P134, DOI 10.1016/j.jep.2012.02.011
   Tedelind S, 2007, WORLD J GASTROENTERO, V13, P2826
   Verdenelli MC, 2014, J APPL MICROBIOL, V116, P1297, DOI 10.1111/jam.12459
   Vinolo MAR, 2011, NUTRIENTS, V3, P858, DOI 10.3390/nu3100858
   [王文晓 Wang Wenxiao], 2014, [中草药, Chinese Traditional and Herbal Drugs], V45, P3289
   Xu J, 2015, ISME J, V9, P552, DOI [10.1038/ismej.2014, 10.1038/ismej.2014.177]
   Yan HL, 2017, PHYTOMEDICINE, V26, P45, DOI 10.1016/j.phymed.2017.01.007
   Zhang L, 2012, INT J MOL SCI, V13, P11247, DOI 10.3390/ijms130911247
   Zhang Li, 2009, Zhongguo Zhong Yao Za Zhi, V34, P681
   Zheng XJ, 2013, METABOLOMICS, V9, P818, DOI 10.1007/s11306-013-0500-6
NR 27
TC 4
Z9 4
U1 10
U2 49
PU ELSEVIER IRELAND LTD
PI CLARE
PA ELSEVIER HOUSE, BROOKVALE PLAZA, EAST PARK SHANNON, CO, CLARE, 00000,
   IRELAND
SN 0378-8741
J9 J ETHNOPHARMACOL
JI J. Ethnopharmacol.
PD NOV 15
PY 2018
VL 226
BP 26
EP 35
DI 10.1016/j.jep.2018.07.029
PG 10
WC Plant Sciences; Chemistry, Medicinal; Integrative & Complementary
   Medicine; Pharmacology & Pharmacy
SC Plant Sciences; Pharmacology & Pharmacy; Integrative & Complementary
   Medicine
GA GT8LX
UT WOS:000444790100004
PM 30059729
DA 2019-07-15
ER

PT J
AU Yu, LH
   Peng, Z
   Dong, L
   Wang, SA
   Ding, LY
   Huo, YJ
   Wang, HR
AF Yu, Lihuai
   Peng, Zhong
   Dong, Li
   Wang, Shunan
   Ding, Luoyang
   Huo, Yongjiu
   Wang, Hongrong
TI Bamboo vinegar powder supplementation improves the antioxidant ability
   of the liver in finishing pigs
SO LIVESTOCK SCIENCE
LA English
DT Article
DE Bamboo vinegar powder; Antioxidant enzymes; Oxidative stress enzymes;
   Nrf2-Are pathway; Finishing pigs
ID GROWTH-PERFORMANCE; OXIDATIVE STRESS; IN-VITRO; EXPRESSION; RESPONSES;
   MICROFLORA; DISEASE; ENZYMES; BRAIN; ACID
AB Bamboo vinegar, a natural liquid manufactured from bamboo, has been regarded as a potential antibiotic substitute in animal production. In this study, we evaluated the effects and mechanism of bamboo vinegar powder (BVP) on the antioxidant ability of pigs. A total of 40 Duroc x Landrace x Yorkshire healthy pigs (80.88 +/- 0.82 kg) were selected and randomly allocated into 5 different groups: control group (CG, fed with basal diets); antibiotic group (AG, fed with antibiotic-supplemented diets); 0.5% BVP group (0.5% BVG, fed 0.5% BVP-supplemented diets); 1.0% BVP group (1.0% BVG, fed with 1.0% BVP-supplemented diets) and 1.5% BVP group (1.5% BVG, fed with 1.5% BVP-supplemented diets). With the BVP-supplemented diets, the activities of glutathione peroxidase (GSH-Px) and superoxide dismutase (SOD) in the blood increased (P < 0.05), the activities of GSH-Px and catalase (CAT) in the liver also increased (P < 0.05), the activity of total antioxidant capacity (T-AOC) increased both in the liver and blood (P < 0.05), but the activity of iNOS in the liver and blood decreased (P < 0.05). Moreover, the gene expressions of Nuclear related factor 2 (Nrf2), catalytic subunit of glutamate-cysteine ligase (GCLC), NAD(P)H quinone dehydrogenase 1(NQO1), heme oxygenase 1(HO1), Glutathione peroxidase (GSH-Px) and Catalase (CAT) in the liver were also increased due to the addition of BVP (P < 0.05). In conclusion, BVP supplementation improved the antioxidant ability of the liver in finishing pigs by increasing the activity of some antioxidant enzymes and decreasing the activity of oxidative stress enzymes. These changes may be due to the activation of the Nrf2-Are pathway.
C1 [Yu, Lihuai; Peng, Zhong; Dong, Li; Wang, Shunan; Ding, Luoyang; Huo, Yongjiu; Wang, Hongrong] Yangzhou Univ, Coll Anim Sci & Technol, Yangzhou 225009, Jiangsu, Peoples R China.
RP Wang, HR (reprint author), Yangzhou Univ, Coll Anim Sci & Technol, Yangzhou 225009, Jiangsu, Peoples R China.
EM hongrongwang@sina.com
FU Natural Science Foundation of Jiangsu Province [BK20170490]; Priority
   Academic Program Development of Jiangsu Higher Education Institutions
   (PAPD); Science Foundation of Jiangsu Province [BK2012679, BK2011447]
FX This work was supported by funding from the Natural Science Foundation
   of Jiangsu Province (Grants to BK20170490), the Priority Academic
   Program Development of Jiangsu Higher Education Institutions (PAPD) and
   the Science Foundation of Jiangsu Province (BK2012679 and BK2011447).
CR Akakabe Y, 2006, BIOSCI BIOTECH BIOCH, V70, P2797, DOI 10.1271/bbb.60317
   Baimark Y, 2009, BIOMASS BIOENERG, V33, P994, DOI 10.1016/j.biombioe.2009.04.001
   Bertram C, 2008, BIOL CHEM, V389, P211, DOI 10.1515/BC.2008.031
   Caro AA, 2004, ANNU REV PHARMACOL, V44, P27, DOI 10.1146/annurev.pharmtox.44.101802.121704
   Chang Y., 2004, J E CHINA U SCI TECH, V30, P10
   Choe W, 2003, PATHOL INT, V53, P434, DOI 10.1046/j.1440-1827.2003.01501.x
   Chu GM, 2013, ANIM SCI J, V84, P113, DOI 10.1111/j.1740-0929.2012.01045.x
   Crane JW, 2005, STRESS, V8, P199, DOI 10.1080/10253890500333817
   Desagher S, 1996, J NEUROSCI, V16, P2553
   Fire A, 1998, NATURE, V391, P806, DOI 10.1038/35888
   Halliwell B, 2015, FREE RADICALS BIOL M
   He MH, 2014, PLOS ONE, V9, DOI 10.1371/journal.pone.0084800
   Ho CL, 2013, PLOS ONE, V8, DOI 10.1371/journal.pone.0075738
   Inal ME, 2001, CLIN EXP DERMATOL, V26, P536, DOI 10.1046/j.1365-2230.2001.00884.x
   Johnson RJ, 2003, HYPERTENSION, V41, P1183, DOI 10.1161/01.HYP.0000069700.62727.C5
   Jun M., 2004, FOR STUD CHINA, V6, P1
   Kensler TW, 2007, ANNU REV PHARMACOL, V47, P89, DOI 10.1146/annurev.pharmtox.46.120604.141046
   Kim SK, 2008, FREE RADICAL BIO MED, V45, P537, DOI 10.1016/j.freeradbiomed.2008.05.011
   Kobayashi M, 2006, ADV ENZYME REGUL, V46, P113, DOI 10.1016/j.advenzreg.2006.01.007
   Kojda G, 1999, CARDIOVASC RES, V41, P514, DOI 10.1016/S0008-6363(98)00314-9
   Kolpin DW, 2002, ENVIRON SCI TECHNOL, V36, P1202, DOI 10.1021/es011055j
   Krajcovicova-Kudlackova M, 2003, Bratisl Lek Listy, V104, P64
   Levonen AL, 2007, ARTERIOSCL THROM VAS, V27, P741, DOI 10.1161/01.ATV.0000258868.80079.4d
   Li JS, 2008, BRAIN RES, V1210, P223, DOI 10.1016/j.brainres.2008.03.007
   Livak KJ, 2001, METHODS, V25, P402, DOI 10.1006/meth.2001.1262
   Lopez-Bote CJ, 1998, BRIT POULTRY SCI, V39, P235, DOI 10.1080/00071669889187
   Meyer MT, 2000, SCI TOTAL ENVIRON, V248, P181, DOI 10.1016/S0048-9697(99)00541-0
   Nomura R., 2004, HLTH EFFECTS BAMBOO, P141
   Pastore A, 2003, CLIN CHIM ACTA, V333, P19, DOI 10.1016/S0009-8981(03)00200-6
   Roofchaee A, 2011, AFR J BIOTECHNOL, V10, P6177
   Ruttanavut J., 2009, International Journal of Poultry Science, V8, P229
   Saija A, 1998, INT J PHARM, V166, P123, DOI 10.1016/S0378-5173(98)00018-0
   Stadler K, 2008, AM J PHYSIOL-ENDOC M, V295, pE456, DOI 10.1152/ajpendo.00015.2008
   Suresh MV, 1999, TOXICOL LETT, V104, P221, DOI 10.1016/S0378-4274(98)00377-4
   Tao X, 2006, TURK J VET ANIM SCI, V30, P65
   Valko M, 2007, INT J BIOCHEM CELL B, V39, P44, DOI 10.1016/j.biocel.2006.07.001
   Wang HF, 2012, LIVEST SCI, V144, P173, DOI 10.1016/j.livsci.2011.11.015
   Yan L, 2012, LIVEST SCI, V144, P240, DOI 10.1016/j.livsci.2011.11.020
   Zhao L, 2010, SCI TOTAL ENVIRON, V408, P1069, DOI 10.1016/j.scitotenv.2009.11.014
NR 39
TC 2
Z9 2
U1 3
U2 8
PU ELSEVIER SCIENCE BV
PI AMSTERDAM
PA PO BOX 211, 1000 AE AMSTERDAM, NETHERLANDS
SN 1871-1413
EI 1878-0490
J9 LIVEST SCI
JI Livest. Sci.
PD MAY
PY 2018
VL 211
BP 80
EP 86
DI 10.1016/j.livsci.2017.11.004
PG 7
WC Agriculture, Dairy & Animal Science
SC Agriculture
GA GE0GB
UT WOS:000430891000011
DA 2019-07-15
ER
