# Supplementary material for: Knowledge Domain and Emerging Trends in Vinegar Research: A Bibliometric Review of the Literature from WoSCC
Source: Foods. 2020 Feb 10;9(2):166. doi: 10.3390/foods9020166 (PMC7074530; doi:10.3390/foods9020166)
Supplement: Supplementary file 1 [file foods-09-00166-s001.zip › Supplementary files/Supplementary Material/WoSCC dataset for CiteSpace/data/download2018_15x5unique.txt]

PT J
AU Kong, CT
   Ho, CW
   Ling, JWA
   Lazim, A
   Fazry, S
   Lim, SJ
AF Kong, Ching Ting
   Ho, Chin Wai
   Ling, Jin Wei Alvin
   Lazim, Azwan
   Fazry, Shazrul
   Lim, Seng Joe
TI Chemical Changes and Optimisation of Acetous Fermentation Time and
   Mother of Vinegar Concentration in the Production of Vinegar-like
   Fermented Papaya Beverage
SO SAINS MALAYSIANA
LA English
DT Article
DE Acetous; alcohol; fermentation; optimisation; papaya
ID WINE YEAST STRAINS; ANTIOXIDANT ACTIVITY; SACCHAROMYCES-CEREVISIAE;
   ALCOHOLIC FERMENTATION; ACID; PHENOLICS; LOSSES; IMPACT
AB Fermentation has been long used as a method to produce beverage of various health benefits. In this research, ripe papaya (Carica papaya) was fermented through alcoholic fermentation using Saccharomyces cerevisiae, followed by acetous fermentation using Acetobacter spp. from mother of vinegar, to reduce wastage of this highly perishable Malaysian fruit. The papaya juice was pasteurised prior to the fermentation process. Optimisation of acetous fermentation was carried out using the response surface methodology (RSM) with central composite rotatable design (CCRD). Acetous fermentation time had shown significant effect on all the chemical characteristics while mother of vinegar concentration did not significantly effect on all the chemical characteristics. The vinegar-like fermented papaya beverage which was produced at the optimum point (Fermentation time = 70.80 h and concentration = 40% mother of vinegar) contained 037 +/- 0.01% reducing sugar, 354 +/- 036% ethanol, 2.46 +/- 0.07% acetic acid, 327.89 +/- 3.60 mg GAE/ L total phenolic, 232 +/- 0.17 mg/100 mL ascorbic acid and 52.40 +/- 0 23% mg AA/100 mL free-radical scavenging activity. In conclusion, vinegar-like fermented papaya beverage was successfully produced and its chemical compositions changed from papaya juice to wine and vinegar-like beverage with increased bioactive compounds and antioxidative activity.
C1 [Kong, Ching Ting; Ho, Chin Wai; Ling, Jin Wei Alvin; Lim, Seng Joe] Univ Kebangsaan Malaysia, Ctr Biotechnol & Funct Food, Fac Sci & Technol, Ukm Bangi 43600, Selangor Darul, Malaysia.
   [Lazim, Azwan] Univ Kebangsaan Malaysia, Ctr Adv Mat & Renewable Resources, Fac Sci & Technol, Ukm Bangi 43600, Selangor Darul, Malaysia.
   [Fazry, Shazrul] Univ Kebangsaan Malaysia, Tasik Chini Res Ctr, Fac Sci & Technol, Ukm Bangi 43600, Selangor Darul, Malaysia.
RP Lim, SJ (reprint author), Univ Kebangsaan Malaysia, Ctr Biotechnol & Funct Food, Fac Sci & Technol, Ukm Bangi 43600, Selangor Darul, Malaysia.
EM joe@ukm.edu.my
RI Lim, Seng Joe/J-6412-2016
OI Lim, Seng Joe/0000-0002-9460-5136
FU Universiti Kebangsaan Malaysia [INDUSTRI-2014-005, GP-K020181]
FX This project was funded by INDUSTRI-2014-005 and GP-K020181 research
   grants provided by Universiti Kebangsaan Malaysia. The authors would
   like to acknowledge the Centre for Biotechnology and Functional Food,
   Faculty of Science and Technology, Universiti Kebangsaan Malaysia (UKM)
   for providing all the facilities and chemicals required for this
   research.
CR Abu Bakar MF, 2015, SAINS MALAYS, V44, P355, DOI 10.17576/jsm-2015-4403-06
   Akubor P. I., 2017, ASIAN J BIOTECHNOLOG, V1, P1
   Bal L. M., 2014, Journal of Food Processing and Technology, V5, P329
   Bely M, 2005, J INT SCI VIGNE VIN, V39, P191
   Budak NH, 2014, J FOOD SCI, V79, pR757, DOI 10.1111/1750-3841.12434
   CARDWELL TJ, 1991, ANALYST, V116, P1051, DOI 10.1039/an9911601051
   CARO I, 1992, CHEM ENG J BIOCH ENG, V48, pB15, DOI 10.1016/0300-9467(92)80038-C
   Cheeke P. R, 2010, COMP ANIMAL NUTR MET
   Chidi BS, 2015, S AFR J ENOL VITIC, V36, P316
   Coelho E, 2017, J FOOD SCI TECH MYS, V54, P4112, DOI 10.1007/s13197-017-2783-5
   Delfini C, 2001, WINE MICROBIOLOGY SC
   Emde F., 2014, ULLMANNS ENCY IND CH
   Erasmus DJ, 2004, AM J ENOL VITICULT, V55, P371
   Fatima B., 2015, INT J SCI ENG TECHNO, V3, P817
   Ferreira J, 2006, AUST J GRAPE WINE R, V12, P50, DOI 10.1111/j.1755-0238.2006.tb00043.x
   Haard N. F., 1996, FOOD CHEM, P943
   Ho CW, 2017, SAINS MALAYS, V46, P1505, DOI 10.17576/jsm-2017-4609-20
   Ho CW, 2017, FOOD CHEM, V221, P1621, DOI 10.1016/j.foodchem.2016.10.128
   Ho YM, 2016, SAINS MALAYS, V45, P195
   Huh WK, 1998, MOL MICROBIOL, V30, P895, DOI 10.1046/j.1365-2958.1998.01133.x
   Kongkiattikajor J, 2015, ISAN J PHARM SCI, V10, P61
   Kumar G. V., 2013, International Journal of Pharmacy and Life Sciences (IJPLS), V4, P2489
   Lee PR, 2010, FOOD MICROBIOL, V27, P853, DOI 10.1016/j.fm.2010.05.010
   Leskova E, 2006, J FOOD COMPOS ANAL, V19, P252, DOI 10.1016/j.jfca.2005.04.014
   Lim SJ, 2014, FOOD HYDROCOLLOID, V42, P280, DOI 10.1016/j.foodhyd.2014.03.007
   Lingham T., 2012, J FOOD PROCESS TECHN, V11, P2
   Mohamad NE, 2015, CHIN MED-UK, V10, DOI 10.1186/s13020-015-0030-4
   Morales ML, 2001, EUR FOOD RES TECHNOL, V212, P676, DOI 10.1007/s002170100301
   Nogueira A, 2008, BRAZ ARCH BIOL TECHN, V51, P1025, DOI 10.1590/S1516-89132008000500020
   Perez-Gregorio MR, 2011, LWT-FOOD SCI TECHNOL, V44, P1793, DOI 10.1016/j.lwt.2011.03.007
   Randhir R, 2008, INNOV FOOD SCI EMERG, V9, P355, DOI 10.1016/j.ifset.2007.10.004
   Sanarico D, 2003, J LIQ CHROMATOGR R T, V26, P2177, DOI 10.1081/JLC-120022402
   Basulto FS, 2009, INTERCIENCIA, V34, P583
   Su MS, 2007, FOOD CHEM, V104, P182, DOI 10.1016/j.foodchem.2006.11.021
   Usman M., 2015, HLTH BENEFITS PAPAYA
   Van den Broeck I, 1998, J AGR FOOD CHEM, V46, P2001, DOI 10.1021/jf9708251
   Vithlani V. A., 2010, Journal of Food Technology, V8, P143, DOI 10.3923/jftech.2010.143.149
   WOOD TM, 1988, METHOD ENZYMOL, V160, P87
   Zuhair R. A., 2013, International Food Research Journal, V20, P1653
NR 39
TC 0
Z9 0
U1 5
U2 8
PU UNIV KEBANGSAAN MALAYSIA
PI SELANGOR
PA FACULTY SCIENCE & TECHNOLOGY, BANGI, SELANGOR, 43600, MALAYSIA
SN 0126-6039
J9 SAINS MALAYS
JI Sains Malays.
PD SEP
PY 2018
VL 47
IS 9
BP 2017
EP 2026
DI 10.17576/jsm-2018-4709-09
PG 10
WC Multidisciplinary Sciences
SC Science & Technology - Other Topics
GA GZ8LD
UT WOS:000449741900009
OA Bronze
DA 2019-07-15
ER

PT J
AU Kharchoufi, S
   Gomez, J
   Lasanta, C
   Castro, R
   Sainz, F
   Hamdi, M
AF Kharchoufi, Samira
   Gomez, Juan
   Lasanta, Cristina
   Castro, Remedios
   Sainz, Florencia
   Hamdi, Moktar
TI Benchmarking laboratory-scale pomegranate vinegar against commercial
   wine vinegars: antioxidant activity and chemical composition
SO JOURNAL OF THE SCIENCE OF FOOD AND AGRICULTURE
LA English
DT Article
DE pomegranate vinegar; antioxidant activity; volatile compounds;
   polyphenols; wine vinegar; sensory analysis
ID ACETIC-ACID BACTERIA; DESCRIPTIVE SENSORY ANALYSIS; GRANATUM L. JUICE;
   PHENOLIC-COMPOUNDS; BLACK-CURRANTS; FERMENTATION; IDENTIFICATION;
   ACETIFICATION; ACCUMULATION; OPTIMIZATION
AB BACKGROUND: There is growing interest in the beneficial health effects of certain fruits, such as pomegranate, and their by-products, like vinegar. Vinegars contain antioxidant compounds such as polyphenols, which can scavenge free radicals in the body. In this study, the antioxidant properties (2,2'-azino-bis(3-ethylbenzothiazoline-6-sulfonic acid and 2,2-diphenyl-1-picrylhydrazyl scavenging capacities) and global polyphenolic composition of a new functional product, namely a pomegranate vinegar produced in the laboratory from the Gabsi variety, were evaluated and compared with those of commercial wine vinegars (Sherry and Rioja red wine Spanish vinegars). The evolution of the polyphenolic and volatile compositions during production of the pomegranate vinegar was also studied.
   RESULTS: The results indicate that pomegranate contained a relatively stable total phenolic content that is suitable for the elaboration of vinegar and that this product had an antioxidant capacity comparable to, or even better than, that observed for aged wine vinegars. Regarding the volatiles profile, a high proportion of esters (close to 50%), in relation to alcohols and fatty acids, was observed for pomegranate vinegar, and this is consistent with the high red fruits character identified by sensory analysis.
   CONCLUSION: Pomegranate vinegar produced in the laboratory has an antioxidant activity and a global phenolic content similar to those of red wine vinegars and higher than most of the white wine vinegars studied. The pomegranate vinegar retained the red fruit sensory character of pomegranate fruit. (C) 2018 Society of Chemical Industry
C1 [Kharchoufi, Samira; Hamdi, Moktar] Univ Carthage, Dept Biol & Chem Engn, Lab Microbial Ecol & Technol, Natl Inst Appl Sci & Technol INSAT, Tunis, Tunisia.
   [Gomez, Juan; Lasanta, Cristina] Univ Cadiz, Fac Sci, Dept Chem Engn & Food Technol, Puerto Real, Spain.
   [Castro, Remedios] Univ Cadiz, Fac Sci, Dept Analyt Chem, Puerto Real, Spain.
   [Sainz, Florencia] Univ Rovira & Virgili, Fac Enol, Dept Biochem, Tarragona, Spain.
RP Kharchoufi, S (reprint author), Univ Carthage, Dept Biol & Chem Engn, Lab Microbial Ecol & Technol, Natl Inst Appl Sci & Technol INSAT,Ctr Urbain Nor, 2 Blvd Terre,BP 676, Tunis 1080, Tunisia.
EM kharchoufisamira@gmail.com
RI Melero, Cristina Mariana Lasanta/R-5985-2019
OI Melero, Cristina Mariana Lasanta/0000-0002-8113-0848
FU EU under the PASRI program
FX This work was carried out within a MOBIDOC thesis funded by the EU under
   the PASRI program. The authors declare no conflict of interest.
CR Andlauer W, 2000, J AGR FOOD CHEM, V48, P3533, DOI 10.1021/jf000010j
   Andres-Barrao C, 2016, FOOD MICROBIOL, V55, P112, DOI 10.1016/j.fm.2015.10.012
   Andreu-Sevilla AJ, 2013, FOOD RES INT, V54, P246, DOI 10.1016/j.foodres.2013.07.007
   [Anonymous], 1977, 3591 ISO
   Bekir J, 2015, J FOOD BIOCHEM, V39, P575, DOI 10.1111/jfbc.12159
   Budak HN, 2010, J SCI FOOD AGR, V90, P2021, DOI 10.1002/jsfa.4047
   Cerpa-Calderon FK, 2008, J AGR FOOD CHEM, V56, P9006, DOI 10.1021/jf801384v
   Czyzowska A, 2004, EUR FOOD RES TECHNOL, V218, P355, DOI 10.1007/s00217-003-0857-2
   Czyzowska A, 2002, EUR FOOD RES TECHNOL, V214, P148, DOI [10.1007/s00217-001-0422-9, 10.1077/s00217-001-0422-9]
   Duran E, 2010, FOOD CHEM, V121, P575, DOI 10.1016/j.foodchem.2009.12.050
   Guerrero ED, 2007, J CHROMATOGR A, V1167, P18, DOI 10.1016/j.chroma.2007.08.039
   European Commission, 1990, OFFICIAL J EUROPEA L, VL272, P0001
   Filannino P, 2013, INT J FOOD MICROBIOL, V163, P184, DOI 10.1016/j.ijfoodmicro.2013.03.002
   Floegel A, 2011, J FOOD COMPOS ANAL, V24, P1043, DOI 10.1016/j.jfca.2011.01.008
   Gil MI, 2000, J AGR FOOD CHEM, V48, P4581, DOI 10.1021/jf000404a
   Ginjom I, 2011, FOOD CHEM, V125, P823, DOI 10.1016/j.foodchem.2010.08.062
   Hegedus A, 2011, BIOL RES, V44, P339, DOI /S0716-97602011000400004
   Hidalgo C, 2013, LETT APPL MICROBIOL, V57, P227, DOI 10.1111/lam.12104
   Koppel K, 2015, J SCI FOOD AGR, V95, P1066, DOI 10.1002/jsfa.6799
   Lansky EP, 2007, J ETHNOPHARMACOL, V109, P177, DOI 10.1016/j.jep.2006.09.006
   Lim JW, 2012, INT J FOOD SCI TECH, V47, P918, DOI 10.1111/j.1365-2621.2011.02922.x
   Masci A, 2016, FOOD CHEM, V202, P59, DOI 10.1016/j.foodchem.2016.01.106
   McLafferty FW, 2000, WILEY REGISTRY MASS
   Mena P, 2013, FOOD CHEM, V141, P2122, DOI 10.1016/j.foodchem.2013.04.118
   Mena P, 2012, FOOD CHEM, V133, P108, DOI 10.1016/j.foodchem.2011.12.079
   Mousavi ZE, 2011, WORLD J MICROB BIOT, V27, P123, DOI 10.1007/s11274-010-0436-1
   Nuncio-Jauregui N., 2015, PROCESSING IMPACT AC, P629
   Ordoudi SA, 2014, J FUNCT FOODS, V8, P161, DOI 10.1016/j.jff.2014.03.015
   Pagliarulo C, 2016, FOOD CHEM, V190, P824, DOI 10.1016/j.foodchem.2015.06.028
   Park JE, 2014, J FUNCT FOODS, V8, P274, DOI 10.1016/j.jff.2014.03.028
   Qi ZL, 2013, J FOOD ENG, V116, P304, DOI 10.1016/j.jfoodeng.2012.12.029
   Re R, 1999, FREE RADICAL BIO MED, V26, P1231, DOI 10.1016/S0891-5849(98)00315-3
   RIBEREAUGAYON P, 1965, B SOC CHIM FR, P2649
   Rubio-Fernendez H, 2004, EUR FOOD RES TECHNOL, V219, P393, DOI 10.1007/s00217-004-0947-9
   Ruiz A, 2000, INT J SYST EVOL MICR, V50, P1981, DOI 10.1099/00207713-50-6-1981
   Schwarz M, 2009, J SEP SCI, V32, P1782, DOI 10.1002/jssc.200800706
   SIEVERS M, 1992, SYST APPL MICROBIOL, V15, P386, DOI 10.1078/072320202320771453
   Tesfaye W, 2002, J SENS STUD, V17, P133, DOI 10.1111/j.1745-459X.2002.tb00338.x
   Tesfaye W, 2010, J SENS STUD, V25, P216, DOI 10.1111/j.1745-459X.2009.00253.x
   Tesfaye W, 2000, J I BREWING, V106, P215, DOI 10.1002/j.2050-0416.2000.tb00060.x
   Vegas C, 2013, FOOD RES INT, V51, P404, DOI 10.1016/j.foodres.2012.12.055
   Vegas C, 2010, INT J FOOD MICROBIOL, V138, P130, DOI 10.1016/j.ijfoodmicro.2010.01.006
   Verzelloni E, 2010, J FOOD BIOCHEM, V34, P152, DOI 10.1111/j.1745-4514.2009.00271.x
   Visioli F, 2007, PHARMACOL RES, V55, P199, DOI 10.1016/j.phrs.2007.01.008
   Yetiman AE, 2015, INT J FOOD MICROBIOL, V204, P9, DOI 10.1016/j.ijfoodmicro.2015.03.013
   Zaouay F, 2012, IND CROP PROD, V40, P81, DOI 10.1016/j.indcrop.2012.02.045
   Zaouay F, 2011, INT J FRUIT SCI, V11, P151, DOI 10.1080/15538362.2011.578516
   Zhuang HT, 2011, J FOOD SCI, V76, pC606, DOI 10.1111/j.1750-3841.2011.02149.x
NR 48
TC 1
Z9 1
U1 8
U2 29
PU WILEY
PI HOBOKEN
PA 111 RIVER ST, HOBOKEN 07030-5774, NJ USA
SN 0022-5142
EI 1097-0010
J9 J SCI FOOD AGR
JI J. Sci. Food Agric.
PD SEP
PY 2018
VL 98
IS 12
BP 4749
EP 4758
DI 10.1002/jsfa.9011
PG 10
WC Agriculture, Multidisciplinary; Chemistry, Applied; Food Science &
   Technology
SC Agriculture; Chemistry; Food Science & Technology
GA GO8AA
UT WOS:000440302900045
PM 29542127
DA 2019-07-15
ER

PT J
AU Cruz, M
   Correia, AC
   Goncalves, FJ
   Jordao, AM
AF Cruz, Miguel
   Correia, Ana C.
   Goncalves, Fernando J.
   Jordao, Antonio M.
TI PHENOLIC COMPOSITION AND TOTAL ANTIOXIDANT CAPACITY ANALYSIS OF RED WINE
   VINEGARS COMMERCIALIZED IN PORTUGUESE MARKET
SO CIENCIA E TECNICA VITIVINICOLA
LA English
DT Article
DE phenolic compounds; antioxidant capacity; red wine vinegars
ID ACETIC-ACID; ANTHOCYANIN; EXTRACTION; EVOLUTION; ACACIA; CHERRY; GRAPE;
   FOODS
AB In the last years, there has been an increase in consumption of wine vinegars in Portugal. Thus, the aim of this work was to evaluate the phenolic composition and total antioxidant capacity from several commercial red wine vinegars commercialized in Portuguese market. Several parameters were evaluated: general phenolic composition, chromatic characteristics, individual anthocyanins and phenolic acids by HPLC, and total antioxidant capacity by two methodologies (DPPH and ABTS). For the different parameters analyzed, the red wine vinegars samples studied differed significantly. Vinegars with higher phenolic content tend to have lower lightness, but higher values of the red component color. High diversity of anthocyanins was detected, with some of the vinegars being distinguished by having significantly higher values of anthocyanins compared to the others, as was detected for the generality of the other phenolic parameters. The total antioxidant capacity was positively correlated with the different phenolic parameters. Finally, higher total antioxidant capacity was detected for the phenolic fraction containing anthocyanins and polymeric proanthocyanidins. The results obtained confirm that red wine vinegars are good sources of phenolic compounds and antioxidants. However, there is a great diversity of values for the various red wine vinegars commercialized in the Portuguese market.
C1 [Cruz, Miguel; Correia, Ana C.; Goncalves, Fernando J.; Jordao, Antonio M.] Agrarian Higher Sch, Polytech Inst Viseu CI&DETS, Dept Food Ind, Estr Nelas, P-3500606 Ranhados, Viseu, Portugal.
   [Goncalves, Fernando J.] CERNAS Res Ctr, Viseu, Portugal.
   [Jordao, Antonio M.] Chem Res Ctr CQ VR Food & Wine Chem Lab, P-5001801 Vila Real, Portugal.
RP Jordao, AM (reprint author), Agrarian Higher Sch, Polytech Inst Viseu CI&DETS, Dept Food Ind, Estr Nelas, P-3500606 Ranhados, Viseu, Portugal.; Jordao, AM (reprint author), Chem Res Ctr CQ VR Food & Wine Chem Lab, P-5001801 Vila Real, Portugal.
EM antoniojordao@esav.ipv.pt
CR Alonso AM, 2004, FOOD RES INT, V37, P715, DOI 10.1016/j.foodres.2004.03.007
   Andlauer W, 2000, J AGR FOOD CHEM, V48, P3533, DOI 10.1021/jf000010j
   Bakir S, 2017, EUR FOOD RES TECHNOL, V243, P2083, DOI 10.1007/s00217-017-2908-0
   BRAND-WILLIAMS W, 1995, FOOD SCI TECHNOL-LEB, V28, P25
   Budak HN, 2010, J SCI FOOD AGR, V90, P2021, DOI 10.1002/jsfa.4047
   Cerezo AB, 2008, FOOD CHEM, V109, P606, DOI 10.1016/j.foodchem.2008.01.013
   Cerezo AB, 2014, J AGR FOOD CHEM, V62, P4369, DOI 10.1021/jf500654d
   Cerezo AB, 2010, J FOOD COMPOS ANAL, V23, P175, DOI 10.1016/j.jfca.2009.08.008
   Charoenkiatkul S, 2016, FOOD CHEM, V193, P181, DOI 10.1016/j.foodchem.2015.02.107
   Cristino R, 2013, J SCI FOOD AGR, V93, P2486, DOI 10.1002/jsfa.6064
   DALLAS C, 1994, VITIS, V33, P41
   Guerrero ED, 2011, EUR FOOD RES TECHNOL, V232, P241, DOI 10.1007/s00217-010-1372-x
   EBIHARA K, 1988, AGR BIOL CHEM TOKYO, V52, P1311
   Goncalves R., 2017, HIPERSUPER, V351, P22
   Guise R, 2014, FOOD CHEM, V156, P250, DOI 10.1016/j.foodchem.2014.01.081
   HADFIELD LC, 1989, J AM DIET ASSOC, V89, P1810
   Ho CW, 2017, FOOD CHEM, V221, P1621, DOI 10.1016/j.foodchem.2016.10.128
   Horwitz G., 2016, OFF METH AN AOAC INT
   Johnston CS, 2005, J AM DIET ASSOC, V105, P1939, DOI 10.1016/j.jada.2005.07.012
   Jordao AM, 2012, J FOOD PROCESS PRES, V36, P298, DOI 10.1111/j.1745-4549.2011.00588.x
   Kawa-Rygielska J, 2018, MOLECULES, V23, DOI 10.3390/molecules23020379
   Kelebek H, 2017, J I BREWING, V123, P407, DOI [10.1002/jib.432d, 10.1002/jib.432]
   KRAMLING TE, 1969, AM J ENOL VITICULT, V20, P86
   Luo M., 2004, J BAMBOO RES, V23, P46
   Mas A, 2014, SCI WORLD J, DOI 10.1155/2014/394671
   Masino F, 2008, FOOD CHEM, V106, P90, DOI 10.1016/j.foodchem.2007.05.069
   Mazza Stefano, 2009, P17, DOI 10.1007/978-88-470-0866-3_2
   Medina E, 2007, J FOOD PROTECT, V70, P1194, DOI 10.4315/0362-028X-70.5.1194
   Morales ML, 2001, J SCI FOOD AGR, V81, P611, DOI 10.1002/jsfa.853
   Nakamura K, 2010, J AGR FOOD CHEM, V58, P10124, DOI 10.1021/jf100054n
   Natera R, 2003, J AGR FOOD CHEM, V51, P3345, DOI 10.1021/jf021180u
   OIV, 2012, REC METH INT AN VINS, V1
   Ordoudi SA, 2014, J FUNCT FOODS, V8, P161, DOI 10.1016/j.jff.2014.03.015
   Ozturk I, 2015, LWT-FOOD SCI TECHNOL, V63, P144, DOI 10.1016/j.lwt.2015.03.003
   Pinsirodom P., 2008, AS J FOOD AG IND, V1, P232
   Prior RL, 2005, J AGR FOOD CHEM, V53, P4290, DOI 10.1021/jf0502698
   Re R, 1999, FREE RADICAL BIO MED, V26, P1231, DOI 10.1016/S0891-5849(98)00315-3
   RIBEREAUGAYON P, 1965, B SOC CHIM FR, P2649
   Rivero-Perez MD, 2008, FOOD CHEM TOXICOL, V46, P2815, DOI 10.1016/j.fct.2008.05.014
   Rizzon L. A., 1998, Brazilian Journal of Food Technology, V1, P25
   Slobodnikova L, 2016, MOLECULES, V21, DOI 10.3390/molecules21121717
   Sun BS, 2006, J CHROMATOGR A, V1128, P27, DOI 10.1016/j.chroma.2006.06.026
   Tagliazucchi D, 2008, EUR FOOD RES TECHNOL, V227, P835, DOI 10.1007/s00217-007-0794-6
   Tavares M, 2017, OENO ONE, V51, P329, DOI 10.20870/oeno-one.2017.51.4.1832
   Tesfaye W, 2002, TRENDS FOOD SCI TECH, V13, P12, DOI 10.1016/S0924-2244(02)00023-7
   Tesfaye W, 2004, ANAL CHIM ACTA, V513, P239, DOI 10.1016/j.aca.2003.11.079
   Ubeda C, 2013, LWT-FOOD SCI TECHNOL, V52, P139, DOI 10.1016/j.lwt.2012.04.021
   Verzelloni E, 2007, FOOD CHEM, V105, P564, DOI 10.1016/j.foodchem.2007.04.014
   Villano D, 2006, FOOD CHEM, V95, P394, DOI 10.1016/j.foodchem.2005.01.005
   Wang CC, 2004, CLIN CHEM, V50, P952, DOI 10.1373/clinchem.2004.031526
   Xu QP, 2007, FOOD CHEM, V102, P841, DOI 10.1016/j.foodchem.2006.06.013
   Yokotsuka Koki, 2000, Journal of Wine Research, V11, P7, DOI 10.1080/09571260050024621
NR 52
TC 0
Z9 0
U1 4
U2 4
PU ESTACAO VITIVINICOLA NACIONAL
PI DIOS PORTOS
PA ESTACAO VITIVINICOLA NACIONAL, DIOS PORTOS, 2565-191, PORTUGAL
SN 2416-3953
J9 CIENC TEC VITIVINIC
JI Cienc. Tec. Vitivinic.
PY 2018
VL 33
IS 2
BP 102
EP 115
DI 10.1051/ctv/20183302102
PG 14
WC Food Science & Technology
SC Food Science & Technology
GA HH1QD
UT WOS:000455493900001
OA Other Gold, Green Published
DA 2019-07-15
ER

PT J
AU Tan, AL
   Wang, SY
   Zhao, Y
   Zhou, KP
   Lu, ZJ
AF Tan Ai-ling
   Wang Si-yuan
   Zhao Yong
   Zhou Kun-peng
   Lu Zhang-jian
TI Research on Vinegar Brand Traceability Based on Three-Dimensional
   Fluorescence Spectra and Quaternion Principal Component Analysis
SO SPECTROSCOPY AND SPECTRAL ANALYSIS
LA Chinese
DT Article
DE Three-dimensional fluorescence spectra; Vinegar brand traceability;
   Quaternion principal component analysis; Feature extraction; K-Nearest
   Neighbors
ID DECOMPOSITION; ALGORITHM
AB A new method was put forward to study vinegar brand traceability based onthree-dimensional fluorescence spectra technology combined with quaternion principal component analysis. Firstly, the three-dimensional fluorescence spectral data of vinegar samples with different brands were acquired by F7000 fluorescence spectrometer. The contour and 3D fluorescence spectra about four different brands vinegar were acquired and the three-dimensional fluorescence contour maps were analyzed; Then the parallel quaternion matrix representation model of vinegar three-dimensional fluorescence spectral data was established by using the emission spectral data under excitation wavelength of 380, 360 and 400 nm respectively. The quaternion features were extracted using quaternion principal component analysis, and the exacted quaternion principal components were conducted feature fusion based on operations of multiplication, modulus and summation respectively; At last, the fusion features were as the input of K-Nearest Neighbors, and the optimal classification model of vinegar brand traceability was made. The relationships between the model classification accuracy and the three different feature fusion methods and the number of quaternion principal components were discussed. According to the analysis results with 120 vinegar samples of four different brands, the fusion feature obtained by summation operation can establish the best traceability model by using the least number of features, and the accuracy of the prediction set can reach 100%. The results of this study showed that the quaternion principal component feature extraction and feature fusion methods can represent the rich information contained in the three-dimensional fluorescence spectral data in parallel, which provides a new idea for the analysis of three-dimensional fluorescence spectral data.
C1 [Tan Ai-ling; Wang Si-yuan; Zhou Kun-peng; Lu Zhang-jian] Yanshan Univ, Sch Informat Sci & Engn, Key Lab Special Fiber & Fiber Sensor Hebei Prov, Qinhuangdao 066004, Peoples R China.
   [Zhao Yong] Yanshan Univ, Sch Elect Engn, Qinhuangdao 066004, Peoples R China.
RP Tan, AL (reprint author), Yanshan Univ, Sch Informat Sci & Engn, Key Lab Special Fiber & Fiber Sensor Hebei Prov, Qinhuangdao 066004, Peoples R China.
EM tanailing@ysu.edu.cn
CR Chen BJ, 2017, NEUROCOMPUTING, V266, P293, DOI 10.1016/j.neucom.2017.05.047
   Chen YH, 2016, NEUROCOMPUTING, V214, P143, DOI 10.1016/j.neucom.2016.05.075
   Fletcher P, 2017, SIGNAL PROCESS, V136, P2, DOI 10.1016/j.sigpro.2016.12.025
   GUAN Xiao, 2014, MODERN FOOD SCI TECH, V30, P200
   Ling ST, 2017, COMPUT MATH APPL, V73, P2208, DOI 10.1016/j.camwa.2017.03.006
   Popik Alexander Yu, 2015, Pacific Science Review A: Natural Science and Engineering, V17, P29, DOI 10.1016/j.psra.2015.11.004
   Rios-Reina R, 2017, FOOD CONTROL, V78, P230, DOI 10.1016/j.foodcont.2017.02.065
   Rios-Reina R, 2017, FOOD CHEM, V230, P108, DOI 10.1016/j.foodchem.2017.02.118
   Sahin Z, 2017, VACCINE, V35, P3026, DOI 10.1016/j.vaccine.2017.04.066
   Wu WT, 2017, SPECTROSC SPECT ANAL, V37, P788, DOI 10.3964/j.issn.1000-0593(2017)03-0788-06
   Zhou ZL, 2017, J CHROMATOGR A, V1487, P218, DOI 10.1016/j.chroma.2017.01.014
   Zhu EY, 2015, SPECTROSC SPECT ANAL, V35, P587, DOI 10.3964/j.issn.1000-0593(2015)03-0587-04
NR 12
TC 0
Z9 0
U1 4
U2 7
PU OFFICE SPECTROSCOPY & SPECTRAL ANALYSIS
PI BEIJING
PA NO 76 COLLAGE SOUTH RD BEIJING, BEIJING 100081, PEOPLES R CHINA
SN 1000-0593
J9 SPECTROSC SPECT ANAL
JI Spectrosc. Spectr. Anal.
PD JUL
PY 2018
VL 38
IS 7
BP 2163
EP 2169
DI 10.3964/j.issn.1000-0593(2018)07-2163-07
PG 7
WC Spectroscopy
SC Spectroscopy
GA GO0YC
UT WOS:000439671600028
DA 2019-07-15
ER

PT J
AU Zhu, YP
   Zhang, FF
   Zhang, CN
   Yang, L
   Fan, GS
   Xu, YQ
   Sun, BG
   Li, XT
AF Zhu, Yunping
   Zhang, Feifei
   Zhang, Chengnan
   Yang, Li
   Fan, Guangsen
   Xu, Youqiang
   Sun, Baoguo
   Li, Xiuting
TI Dynamic microbial succession of Shanxi aged vinegar and its correlation
   with flavor metabolites during different stages of acetic acid
   fermentation
SO SCIENTIFIC REPORTS
LA English
DT Article
ID ZHENJIANG AROMATIC VINEGAR; SOLID-STATE FERMENTATION; COMMUNITY
   SUCCESSION; BACTERIAL DIVERSITY; CHINESE VINEGAR; EXTRACTION
AB Shanxi aged vinegar (SAV), one of the famous Chinese vinegars, is produced by multispecies solid-state fermentation in which the acetic acid fermentation stage (AAF) is especially important. However, how bacterial succession and their metabolites change along with the different stages of AAF is still poorly understood. In this study, we investigated the dynamic bacterial succession and flavor formation in three batches of SAV using high-throughput sequencing and metabolomics approaches. It is interesting to find that AAF can be divided into three stages based on its bacterial community succession (early stage, days 0-4; medium stage, days 5-21; and later stage, days 22-26). Pantoea, Pediococcus, Lactococcus and Rhizobium played an important role in the early stage; Lactobacillus was dominant in the medium stage (67.72%); and Acetobacter, Komagataeibacter and Kroppenstedtia were the key bacteria in the later stage. A total of seven organic acids and 42 volatile constituents (esters, alcohol, ketones and aldehydes) were detected during the AAF. Spearman correlation analysis showed a significant correlation between the bacterial community and these flavor metabolites during the AAF of the SAV. This is the first report to explore the relationships between volatile flavor metabolites and bacterial community succession by a three-staged method and provide theoretical support for a flavor formation mechanism in traditional SAV.
C1 [Zhu, Yunping; Zhang, Chengnan; Fan, Guangsen; Sun, Baoguo; Li, Xiuting] Beijing Technol & Business Univ, Beijing Adv Innovat Ctr Food Nutr & Human Hlth, Beijing 100048, Peoples R China.
   [Zhang, Feifei; Yang, Li; Xu, Youqiang; Sun, Baoguo; Li, Xiuting] Beijing Technol & Business Univ, Sch Food & Chem Engn, 33 Fucheng Rd, Beijing 100048, Peoples R China.
   [Zhu, Yunping; Zhang, Chengnan; Fan, Guangsen] Beijing Technol & Business Univ, Beijing Engn & Technol Res Ctr Food Addit, Beijing 100048, Peoples R China.
RP Li, XT (reprint author), Beijing Technol & Business Univ, Beijing Adv Innovat Ctr Food Nutr & Human Hlth, Beijing 100048, Peoples R China.; Li, XT (reprint author), Beijing Technol & Business Univ, Sch Food & Chem Engn, 33 Fucheng Rd, Beijing 100048, Peoples R China.
EM lixt@th.btbu.edu.cn
FU National Key R&D Program of China [2016YFD0400500]; National Natural
   Science Foundation of China [31571872, 31771960]; Construction of
   technological innovation service capability - basic research business
   fee [PXM2018_014213_000033]
FX This research was supported financially by the National Key R&D Program
   of China (2016YFD0400500), the National Natural Science Foundation of
   China (No. 31571872, No. 31771960) and the Construction of technological
   innovation service capability - basic research business fee (No.
   PXM2018_014213_000033).
CR Andres-Barrao C, 2016, FOOD MICROBIOL, V55, P112, DOI 10.1016/j.fm.2015.10.012
   Budak NH, 2014, J FOOD SCI, V79, pR757, DOI 10.1111/1750-3841.12434
   Chen JC, 2010, FOOD CHEM, V122, P1247, DOI 10.1016/j.foodchem.2010.03.072
   Chen T, 2013, ACETIC ACID BACT, V2, P6
   De Roy K, 2014, ENVIRON MICROBIOL, V16, P1472, DOI 10.1111/1462-2920.12343
   Gandolfi I, 2013, APPL MICROBIOL BIOT, V97, P4727, DOI 10.1007/s00253-013-4901-2
   Giudici Paolo, 2009, P157, DOI 10.1007/978-88-470-0866-3_10
   Haruta S, 2006, INT J FOOD MICROBIOL, V109, P79, DOI 10.1016/j.ijfoodmicro.2006.01.015
   Hong Z., 2015, J FOOD SCI TECHNOL, V53, P171
   Ishii Y, 2018, J BIOSCI BIOENG, V125, P67, DOI 10.1016/j.jbiosc.2017.07.017
   Valera MJ, 2015, FOOD MICROBIOL, V46, P452, DOI 10.1016/j.fm.2014.09.006
   Li S, 2016, APPL MICROBIOL BIOT, V100, P4395, DOI 10.1007/s00253-016-7284-3
   Liu DR, 2004, FOOD REV INT, V20, P407, DOI 10.1081/LFRI-200033460
   Lu ZM, 2018, CURR OPIN BIOTECH, V49, P88, DOI 10.1016/j.copbio.2017.07.006
   Lu ZM, 2011, INT J FOOD SCI TECH, V46, P1508, DOI 10.1111/j.1365-2621.2011.02649.x
   Luo T., 2012, J I BREWING, V114, P172
   Mamlouk D, 2011, FOOD MICROBIOL, V28, P1374, DOI 10.1016/j.fm.2011.06.009
   MATSUSHITA K, 1992, BIOSCI BIOTECH BIOCH, V56, P304, DOI 10.1271/bbb.56.304
   Nie ZQ, 2017, SCI REP-UK, V7, DOI 10.1038/s41598-017-09850-6
   Nie ZQ, 2015, FOOD MICROBIOL, V47, P62, DOI 10.1016/j.fm.2014.11.006
   Nie ZQ, 2013, BIORESOURCE TECHNOL, V148, P325, DOI 10.1016/j.biortech.2013.08.152
   Niu Y., 2014, J FOOD ANAL METHOD, V8, P1771
   Peng Q, 2015, CURR MICROBIOL, V71, P195, DOI 10.1007/s00284-015-0823-9
   Sabik H, 2012, FOOD CHEM, V133, P1006, DOI 10.1016/j.foodchem.2011.07.132
   Solieri L., 2009, VINEGARS WORLD, P243
   Trcek J, 2006, APPL MICROBIOL BIOT, V70, P366, DOI 10.1007/s00253-005-0073-z
   Wang XD, 2017, J I BREWING, V123, P138, DOI 10.1002/jib.391
   Wang ZM, 2016, SCI REP-UK, V6, DOI 10.1038/srep26818
   Wang ZM, 2015, FOOD MICROBIOL, V50, P64, DOI 10.1016/j.fm.2015.03.012
   Wu JJ, 2012, ANN MICROBIOL, V62, P1825, DOI 10.1007/s13213-011-0396-1
   Wu JJ, 2012, FOOD MICROBIOL, V30, P289, DOI 10.1016/j.fm.2011.08.010
   Wu JJ, 2010, CURR MICROBIOL, V60, P280, DOI 10.1007/s00284-009-9538-0
   Wu LH, 2017, FOOD MICROBIOL, V62, P23, DOI 10.1016/j.fm.2016.09.010
   Xia T, 2017, RSC ADV, V7, P17377, DOI 10.1039/c6ra27789f
   Xie XL, 2017, J FOOD SCI, V82, P2479, DOI 10.1111/1750-3841.13914
   Xu W, 2011, FOOD MICROBIOL, V28, P1175, DOI 10.1016/j.fm.2011.03.011
   Yang XP, 2017, SCI REP-UK, V7, DOI 10.1038/s41598-017-02975-8
   Yu YJ, 2012, J I BREWING, V118, P133, DOI 10.1002/jib.20
   Zhang Q, 2017, INT J FOOD PROP, V20, P2169, DOI 10.1080/10942912.2017.1297823
NR 39
TC 1
Z9 1
U1 13
U2 49
PU NATURE PUBLISHING GROUP
PI LONDON
PA MACMILLAN BUILDING, 4 CRINAN ST, LONDON N1 9XW, ENGLAND
SN 2045-2322
J9 SCI REP-UK
JI Sci Rep
PD JUN 5
PY 2018
VL 8
AR 8612
DI 10.1038/s41598-018-26787-6
PG 10
WC Multidisciplinary Sciences
SC Science & Technology - Other Topics
GA GI1HZ
UT WOS:000434122600037
PM 29872163
OA DOAJ Gold, Green Published
DA 2019-07-15
ER
