# Supplementary material for: Knowledge Domain and Emerging Trends in Vinegar Research: A Bibliometric Review of the Literature from WoSCC
Source: Foods. 2020 Feb 10;9(2):166. doi: 10.3390/foods9020166 (PMC7074530; doi:10.3390/foods9020166)
Supplement: Supplementary file 1 [file foods-09-00166-s001.zip › Supplementary files/Supplementary Material/WoSCC dataset for CiteSpace/data/download2018_16x5unique.txt]

PT J
AU Molelekoa, TBJ
   Regnier, T
   da Silva, LS
   Augustyn, WA
AF Molelekoa, Tumisi B. J.
   Regnier, Thierry
   da Silva, Laura S.
   Augustyn, Wilma A.
TI Potential of marula (Sclerocarya birrea subsp. caffra) waste for the
   production of vinegar through surface and submerged fermentation
SO SOUTH AFRICAN JOURNAL OF SCIENCE
LA English
DT Article
DE acetic fermentation; commercialisation; fruit; high quality; sensory
   attributes
ID ANTIOXIDANT; HPLC
AB Although there is an abundance of indigenous fruits in South Africa, knowledge of their potential uses is mainly restricted to within communities. In this study, marula fruit-processing waste by-products (fruit pulp residue and skin) were used as substrates in surface culture and submerged fermentation methods to produce vinegar (acetic acid) using spontaneous and starter culture techniques. The study revealed the possibility of producing vinegar through both methods of fermentation, with yields of acetic acid ranging between 41 000 mg/L and 57 000 mg/L (surface culture method) and between 41 000 and 54 000 mg/L (submerged culture method). Furthermore, the physicochemical property analyses revealed marula vinegar to be a potential source of bioactive compounds (total phenolics 0.289-0.356 mg/L GAE and total flavonoids 0.146-0.153 mg/L CAE) which displayed a potent antiradical activity against DPPH center dot: 78.85% for surface culture and 73.03% submerged culture, respectively. The sensory panel recommended application of the vinegar in products such as salad dressing and mayonnaise. Finally, we have demonstrated that the surface culture method using the inoculation technique is more suitable for the production of high-quality vinegar, with possible consideration for commercialisation.
   Significance:
   Marula fruit has high economic importance for South Africa, particularly for the Limpopo Province.
   Marula waste can be a source of bioactive compounds, yet comparatively little is reported on the potential use of the waste to produce vinegar.
   Self-development of communities through viable and easy to produce commodities from marula fruit needs to be implemented and prioritised in the Limpopo Province.
C1 [Molelekoa, Tumisi B. J.; Regnier, Thierry; da Silva, Laura S.] Tshwane Univ Technol, Dept Biotechnol & Food Technol, Pretoria, South Africa.
   [Augustyn, Wilma A.] Tshwane Univ Technol, Dept Chem, Pretoria, South Africa.
RP Regnier, T (reprint author), Tshwane Univ Technol, Dept Biotechnol & Food Technol, Pretoria, South Africa.
EM regniert@tut.ac.za
OI regnier, thierry/0000-0001-7762-9905
FU Tshwane University of Technology; National Research Foundation of South
   Africa
FX We acknowledge financial support from the Tshwane University of
   Technology and the National Research Foundation of South Africa.
CR Bauer K, 2007, COMMON FRAGRANCE FLA, P161
   Coultate T, 2009, FOOD CHEM ITS COMPON
   del Monaco SM, 2016, INT J FOOD MICROBIOL, V230, P31, DOI 10.1016/j.ijfoodmicro.2016.04.017
   Du Plessis P., 2002, PROMOTING INDIGENOUS
   Du Plooy GW, 2009, J HORTIC SCI BIOTECH, V84, P421, DOI 10.1080/14620316.2009.11512543
   Guillamon JM, 2011, MOLECULAR WINE MICROBIOLOGY, P227, DOI 10.1016/B978-0-12-375021-1.10009-8
   Gullo M, 2014, PROCESS BIOCHEM, V49, P1571, DOI 10.1016/j.procbio.2014.07.003
   Ho CW, 2017, FOOD CHEM, V221, P1621, DOI 10.1016/j.foodchem.2016.10.128
   Hunterlab, 2008, INS COL CIE L A B CO
   Li S, 2015, APPL MICROBIOL BIOT, V99, P4997, DOI 10.1007/s00253-015-6659-1
   Li T, 2014, LWT-FOOD SCI TECHNOL, V55, P323, DOI 10.1016/j.lwt.2013.07.018
   Mojeremane W., 2004, Journal of Biological Sciences, V4, P771
   Montville TJ, 2001, FOOD MICROBIOLOGY FU
   Moo-Huchin VM, 2014, FOOD CHEM, V152, P508, DOI 10.1016/j.foodchem.2013.12.013
   Aquino ACMD, 2015, FOOD CHEM, V172, P725, DOI 10.1016/j.foodchem.2014.09.142
   Nerd A., 1993, New crops., P496
   Nyanzi R., 2007, THESIS
   Oleofse S., 2013, FOOD WASTE S AFRICA
   Ozturk I, 2015, LWT-FOOD SCI TECHNOL, V63, P144, DOI 10.1016/j.lwt.2015.03.003
   Qi ZL, 2017, FOOD CHEM, V224, P312, DOI 10.1016/j.foodchem.2016.12.078
   Tan S, 2005, THESIS
   Ubeda C, 2017, INT J FOOD PROP, V20, P2760, DOI 10.1080/10942912.2016.1252388
   US Food and Drug Administration (FDA), 1995, CPG SEC 525 825 VIN
   Vagiri M, 2017, FOOD CHEM, V217, P409, DOI 10.1016/j.foodchem.2016.08.121
   Van Hal HP, 2013, THESIS
   Van Wyk BE, 2011, S AFR J BOT, V77, P857, DOI 10.1016/j.sajb.2011.08.003
   Wynberg R. P., 2003, Forests, Trees and Livelihoods, V13, P203
   Zheng YH, 2007, LWT-FOOD SCI TECHNOL, V40, P49, DOI 10.1016/j.lwt.2005.08.013
NR 28
TC 0
Z9 0
U1 4
U2 4
PU ACAD SCIENCE SOUTH AFRICA A S S AF
PI LYNWOOD RIDGE
PA PO BOX 72135, LYNWOOD RIDGE 0040, SOUTH AFRICA
SN 0038-2353
EI 1996-7489
J9 S AFR J SCI
JI S. Afr. J. Sci.
PD NOV-DEC
PY 2018
VL 114
IS 11-12
AR 4874
DI 10.17159/sajs.2018/4874
PG 6
WC Multidisciplinary Sciences
SC Science & Technology - Other Topics
GA HJ6SL
UT WOS:000457322700006
OA DOAJ Gold
DA 2019-07-15
ER

PT J
AU Hayajneh, FMF
   Jalal, M
   Zakaria, H
   Abdelgader, A
   Abuajamieh, M
AF Hayajneh, F. M. F.
   Jalal, M.
   Zakaria, H.
   Abdelgader, A.
   Abuajamieh, M.
TI Anticoccidial effect of apple cider vinegar on broiler chicken: an
   organic treatment to measure anti-oxidant effect
SO POLISH JOURNAL OF VETERINARY SCIENCES
LA English
DT Article
DE apple cider vinegar; broilers; coccidial oocytes; feed; diet; disease
ID EIMERIA; COCCIDIOSIS; VACCINATION
AB The objective of this study was to investigate the anticoccidial effect of apple cider vinegar added to drinking water with the anticoccidial effect of amprolium to feed broiler chicken. The study has adopted an observational approach to evaluate the anticoccidial effect of apple cider vinegar on broiler chicken. The antioxidative changes were measured adding natural apple cider vinegar to drinking water. Four hundred and fifty broiler chickens were purchased from the local market and distributed into three groups (T+ve: positive control, T-ve negative control T-v: apple cider vinegar) with 150 chickens in each group. The three groups were further replicated into 3 blocks each containing 50 chickens. The groups were fed balanced diet, amprolium was added to the feed of positive control group, and apple cider vinegar was added to the water of T-v group. Measurements of the different variables were started from week 3, at the end of each week 3 birds were chosen randomly, blood samples were collected via the wing vein, and fecal oocysts were counted from intestinal contents of each individual bird using the McMaster technique. Broiler in the control groups T+ve and T-ve showed clinical signs of coccidiosis (blood in feces) and the number of coccidial oocytes in feces increased with time. In the vinegar group, no clinical signs of coccidiosis were observed. Concentrations of total antioxidants and catalase enzyme activity significantly increased p <= 0.05); while malondialdehyde concentration significantly decreased (p <= 0.05).
C1 [Hayajneh, F. M. F.; Jalal, M.; Zakaria, H.; Abdelgader, A.; Abuajamieh, M.] Jordan Univ, Dept Anim Prod, Sch Agr, Amman 11942, Jordan.
RP Hayajneh, FMF (reprint author), Jordan Univ, Dept Anim Prod, Sch Agr, Amman 11942, Jordan.
EM firashope@gmail.com
RI Zakaria, Hana/I-2071-2016
OI Zakaria, Hana/0000-0002-7289-5515
FU Jordan University
FX The authors would like to thank the Jordan University for the financial
   support.
CR Abbas RZ, 2011, PESQUISA VET BRASIL, V31, P425, DOI 10.1590/S0100-736X2011000500010
   Adamu N, 2013, KASETSART J NAT SCI, V47, P238
   Al-Natour MQ, 2002, PREV VET MED, V53, P305, DOI 10.1016/S0167-5877(01)00281-1
   Allard JP, 1998, AIDS, V12, P1653, DOI 10.1097/00002030-199813000-00013
   Amare A, 2012, J WORLDS POULT RES, V2, P54
   Arabkhazaeli F, 2011, IRAN J PARASITOL, V6, P23
   Budak NH, 2014, J FOOD SCI, V79, pR757, DOI 10.1111/1750-3841.12434
   Cardenas C, 2017, J APPL POULTRY RES, V26, P99, DOI 10.3382/japr/pfw050
   Chapman HD, 2014, POULTRY SCI, V93, P501, DOI 10.3382/ps.2013-03634
   El-Banna HA, 2005, J VET MED A, V52, P287, DOI 10.1111/j.1439-0442.2005.00727.x
   Innes EA, 2006, PARASITOLOGY, V133, pS145, DOI 10.1017/S0031182006001855
   Kadhim LI, 2014, IJABR, V4, P31
   Kitandu A, 2006, ACTA VET BRNO, V75, P265, DOI 10.2754/avb200675020265
   Lillehoj HS, 2007, POULTRY SCI, V86, P1491, DOI 10.1093/ps/86.7.1491
   McDougald LR, 1997, DIS POULTRY, P865
   Muthamilselvan T, 2016, EVID-BASED COMPL ALT, V2016
   Nidaullah H., 2010, Journal of Agricultural and Biological Science, V5, P53
   Omar NAA, 2016, AM J CANC PREV, V3, P122
   Patra G., 2009, International Journal of Poultry Science, V8, P1104
   Quiroz-Castaneda RE, 2015, BIOMED RES INT, V43
   Ritzi MM, 2014, POULTRY SCI, V93, P2772, DOI 10.3382/ps.2014-04207
   Shirley MW, 2005, ADV PARASIT, V60, P285, DOI 10.1016/S0065-308X(05)60005-X
   Soulsby EJL, 1982, HELMINTHS ARTHROPODS, P411
   Tan SC, 2005, THESIS, P101
   Tipu M. A., 2002, International Journal of Poultry Science, V1, P91
   Williams RB, 2005, AVIAN PATHOL, V34, P159, DOI 10.1080/03079450500112195
NR 26
TC 0
Z9 0
U1 2
U2 5
PU POLSKA AKAD NAUK, POLISH ACAD SCIENCES, UNIV WARMIA & MAZURY OLSZTYN
PI WARSZAWA
PA PL DEFILAD 1, WARSZAWA, 00-901, POLAND
SN 1505-1773
EI 2300-2557
J9 POL J VET SCI
JI Pol. J. Vet. Sci.
PY 2018
VL 21
IS 2
BP 361
EP 369
DI 10.24425/122605
PG 9
WC Veterinary Sciences
SC Veterinary Sciences
GA GS3CF
UT WOS:000443451000015
PM 30450876
DA 2019-07-15
ER

PT J
AU Xing, XY
   Wang, YH
   Huo, NR
   Wang, RF
AF Xing, Xiaoying
   Wang, Yuanhui
   Huo, Nairui
   Wang, Rufu
TI Candida Ethanolica Strain Y18 Enhances Aroma of Shanxi Aged-vinegar
SO FOOD SCIENCE AND TECHNOLOGY RESEARCH
LA English
DT Article
DE enhanced aroma; Candida ethanolica; Daqu; vinegar fermentation
ID SOLID-STATE FERMENTATION; LACTIC-ACID BACTERIA; DIVERSITY; YEASTS;
   IDENTIFICATION; SUCCESSION; COMPONENTS; LIQUOR; DAQU; HEAP
AB Daqu is an essential starter for the fermentation of Shanxi aged-vinegar. Despite numerous studies on the microbial diversity in Daqu, there is little information on the use of autochthonous yeasts originated from Daqu for vinegar fermentation. Herein, an ester-producing yeast strain, designated Y18 (33.48 g L-1 ester), was isolated from Daqu. The strain Y18 was identified as Candida ethanolica based on sequence analysis of the D1/D2 domain of the 26S rRNA gene, in combination with the morphological and physiological characteristics. The results of gas chromatography-mass spectrometry showed that inoculation of Y18 into the Daqu-based fermentation broth increased the relative abundances of total alcohols and total esters in the Jiulao compared to the non-inoculated control. In particular, the relative abundances of ethanol, isoamyl acetate, and ethyl acetate increased from 31.9 % to 38.0 %, 1.0 % to 1.5 %, and 9.8 % to 14.5 %, respectively. Five different aroma compounds (isoborneol ethanol, isobutanol, benzoic acid methyl ester, acetic acid 2-phenylethyl ester, and hexanoic acid phenyl ester) were detected in the Y18-fortified alcoholic fermentation broth compared to the non-inoculated control. After Y18 fortification, the levels of total acids and total esters in the vinegar increased from 37.42 and 15.30 g L-1 to 40.24 and 19.25 g L-1 respectively. The sensory analysis of Y18-fermented vinegar revealed no abnormal odors but distinct fruity and flowery aromas, with slightly sweet and lingering taste. In conclusion, the inoculation of C. ethanolica strain Y18 into the Daqu-based fermentation broth could markedly enhance the aroma of the Shanxi aged-vinegar by increasing the contents of total acids and total esters, and improve the vinegar quality by conferring the flowery and fruity flavors and slightly sweet, nut-like taste.
C1 [Xing, Xiaoying] Shanxi Agr Univ, Coll Hort, Taigu 030801, Peoples R China.
   [Wang, Yuanhui] Shanxi Food Qual Safety Supervis & Inspect Inst, Taiyuan 03006, Shanxi, Peoples R China.
   [Huo, Nairui; Wang, Rufu] Shanxi Agr Univ, Coll Food Sci & Engn, Taigu 030801, Peoples R China.
   [Huo, Nairui] Shanxi Agr Univ, Coll Anim Sci, Dept Publ Hlth & Food Secur, Taigu 030801, Peoples R China.
RP Huo, NR; Wang, RF (reprint author), Shanxi Agr Univ, Coll Food Sci & Engn, Taigu 030801, Peoples R China.; Huo, NR (reprint author), Shanxi Agr Univ, Coll Anim Sci, Dept Publ Hlth & Food Secur, Taigu 030801, Peoples R China.
EM tgnrhuo@163.com; wrf558@126.com
FU Key Project of Science and Technology of Shanxi Province, China
   [2015-TN-10-2]; Key Project of Shanxi Key R&D Program of China
   [201703D211001-06-05]
FX The study was funded by the Key Project of Science and Technology of
   Shanxi Province, China (2015-TN-10-2) and the Key Project of Shanxi Key
   R&D Program of China (201703D211001-06-05).
CR Caligiani A, 2007, ANAL CHIM ACTA, V585, P110, DOI 10.1016/j.aca.2006.12.016
   Cao Xuedan, 2015, Journal of Chinese Institute of Food Science and Technology, V15, P105, DOI 10.16429/j.1009-7848.2015.05.014
   Chen Fusheng, 2009, P243, DOI 10.1007/978-88-470-0866-3_15
   Chen T, 2013, ACETIC ACID BACT, V2, P6
   Chen ZF, 1999, MODERN FOOD FERMENTA, P506
   Daniel HM, 2009, FEMS YEAST RES, V9, P774, DOI 10.1111/j.1567-1364.2009.00520.x
   [董凯锋 Dong Kaifeng], 2016, [食品工业科技, Science & Technology of Food Industry], V37, P213
   Fliegerova K, 2006, FOLIA MICROBIOL, V51, P273, DOI 10.1007/BF02931811
   GonzalezVinas MA, 1996, J SENS STUD, V11, P129, DOI 10.1111/j.1745-459X.1996.tb00037.x
   Hidalgo C, 2010, INT J FOOD MICROBIOL, V141, P56, DOI 10.1016/j.ijfoodmicro.2010.04.018
   Inoue S, 2013, J BIOSCI BIOENG, V116, P682, DOI 10.1016/j.jbiosc.2013.05.022
   Cejudo-Bastante MJ, 2013, LWT-FOOD SCI TECHNOL, V50, P469, DOI 10.1016/j.lwt.2012.08.022
   Krishna SH, 2001, J BIOTECHNOL, V87, P193, DOI 10.1016/S0168-1656(00)00432-6
   Lacerda ICA, 2005, INT J FOOD MICROBIOL, V105, P213, DOI 10.1016/j.ijfoodmicro.2005.04.010
   Li R, 2011, BREEDING HIGH YIELD
   Li XR, 2013, J MICROBIOL, V51, P430, DOI 10.1007/s12275-013-2640-9
   Liu DR, 2004, FOOD REV INT, V20, P407, DOI 10.1081/LFRI-200033460
   Mao YX, 1998, TECHNOLOGY FERMENTED, P14
   Mazza Stefano, 2009, P17, DOI 10.1007/978-88-470-0866-3_2
   Moemen D, 2015, EJBAS, DOI [10.1016/j.ejbas.2015.08.001, DOI 10.1016/J.EJBAS.2015.08.001]
   Nguyen MT, 2011, J PHYTOL, V3, P01
   [聂志强 Nie Zhiqiang], 2013, [食品科学, Food Science], V34, P198
   Nie ZQ, 2013, BIORESOURCE TECHNOL, V148, P325, DOI 10.1016/j.biortech.2013.08.152
   Pfaller MA, 2004, J CLIN MICROBIOL, V42, P4977, DOI 10.1128/JCM.42.11.4977-4979.2004
   Shi G, 1999, CHINA BREW, V6, P39
   Trcek J, 2016, INT J FOOD MICROBIOL, V223, P57, DOI 10.1016/j.ijfoodmicro.2016.02.007
   Ubeda C, 2011, FOOD RES INT, V44, P259, DOI 10.1016/j.foodres.2010.10.025
   Uysal RS, 2013, FOOD CHEM, V141, P4333, DOI 10.1016/j.foodchem.2013.06.122
   Visintin S, 2016, INT J FOOD MICROBIOL, V216, P69, DOI [10.1016/j.ijfoodmicro.2015.09.004, 10.1016/jijfoodmicro.2015.09.004]
   Wang ZM, 2015, FOOD MICROBIOL, V50, P64, DOI 10.1016/j.fm.2015.03.012
   Wu J.H., 2004, J SHANXI AGR U, V24, P279
   Wu JJ, 2012, FOOD MICROBIOL, V30, P289, DOI 10.1016/j.fm.2011.08.010
   Yarrow D., 1998, P77, DOI 10.1016/B978-044481312-1/50014-9
   Zheng XW, 2014, INT J FOOD MICROBIOL, V182, P57, DOI 10.1016/j.ijfoodmicro.2014.05.008
   Zheng XW, 2011, J I BREWING, V117, P82, DOI 10.1002/j.2050-0416.2011.tb00447.x
   [钟正丹 Zhong Zhengdan], 2015, [食品工业科技, Science & Technology of Food Industry], V36, P206
NR 36
TC 0
Z9 0
U1 12
U2 12
PU KARGER
PI BASEL
PA ALLSCHWILERSTRASSE 10, CH-4009 BASEL, SWITZERLAND
SN 1344-6606
J9 FOOD SCI TECHNOL RES
JI Food Sci. Technol. Res.
PD NOV
PY 2018
VL 24
IS 6
BP 1069
EP 1081
DI 10.3136/fstr.24.1069
PG 13
WC Food Science & Technology
SC Food Science & Technology
GA HE4MP
UT WOS:000453341300014
DA 2019-07-15
ER

PT J
AU Lu, ZM
   Wang, ZM
   Zhang, XJ
   Mao, J
   Shi, JS
   Xu, ZH
AF Lu, Zhen-Ming
   Wang, Zong-Min
   Zhang, Xiao-Juan
   Mao, Jian
   Shi, Jin-Song
   Xu, Zheng-Hong
TI Microbial ecology of cereal vinegar fermentation: insights for driving
   the ecosystem function
SO CURRENT OPINION IN BIOTECHNOLOGY
LA English
DT Review
ID ACETIC-ACID FERMENTATION; SHANXI AGED VINEGAR; ZHENJIANG AROMATIC
   VINEGAR; SOLID-STATE FERMENTATION; COMMUNITY SUCCESSION; CHINESE
   VINEGAR; DIVERSITY; DYNAMICS; BACTERIA; CULTURE
AB Over thousands of years, humans have mastered the natural vinegar fermentation technique of cultivating functional microbiota on different raw materials. Functional microbial communities that form reproducibly on non-autoclaved raw materials through repeated batch acetic acid fermentation underpin the flavour development of traditional cereal vinegars. However, how to modulate rationally and optimise the metabolic function of these naturally engineered acidic ecosystems remains unclear. Exploring two key minorities in a vinegar ecosystem, including microbial functions (e.g., flavour and aroma synthesis) and microbial strains, is a crucial step for the vinegar industry to modulate the metabolic function of vinegar microbiota, to monitor the fermentation process, and to maintain the flavour quality of final product.
C1 [Lu, Zhen-Ming; Wang, Zong-Min; Zhang, Xiao-Juan; Mao, Jian; Shi, Jin-Song; Xu, Zheng-Hong] Jiangnan Univ, Sch Pharmaceut Sci, Key Lab Ind Biotechnol, Minist Educ,Natl Engn Lab Cereal Fermentat Techno, Wuxi 214122, Peoples R China.
   [Xu, Zheng-Hong] Natl Engn Res Ctr Solid State Brewing, Luzhou 646000, Peoples R China.
   [Xu, Zheng-Hong] Chinese Acad Sci, Tianjin Inst Ind Biotechnol, Tianjin Key Lab Ind Biol Syst & Bioproc Eng, Tianjin 300308, Peoples R China.
RP Xu, ZH (reprint author), Jiangnan Univ, Sch Pharmaceut Sci, Key Lab Ind Biotechnol, Minist Educ,Natl Engn Lab Cereal Fermentat Techno, Wuxi 214122, Peoples R China.; Xu, ZH (reprint author), Natl Engn Res Ctr Solid State Brewing, Luzhou 646000, Peoples R China.; Xu, ZH (reprint author), Chinese Acad Sci, Tianjin Inst Ind Biotechnol, Tianjin Key Lab Ind Biol Syst & Bioproc Eng, Tianjin 300308, Peoples R China.
EM zhenghxu@jiangnan.edu.cn
FU Key Project of National Nature Science Foundation of China [31530055];
   National Key Research and Development Program of China [2016YFD0400505]
FX This work was supported by a grant from the Key Project of National
   Nature Science Foundation of China (No. 31530055), and a grant from the
   National Key Research and Development Program of China (No.
   2016YFD0400505).
CR Alivisatos AP, 2015, SCIENCE, V350, P507, DOI 10.1126/science.aac8480
   Bevilacqua A, 2017, QUANTITATIVE MICROBIOLOGY IN FOOD PROCESSING: MODELING THE MICROBIAL ECOLOGY, P382
   Brugiroux S, 2017, NAT MICROBIOL, V2, DOI 10.1038/nmicrobiol.2016.215
   Chen Fusheng, 2009, P243, DOI 10.1007/978-88-470-0866-3_15
   Friedman J, 2017, NAT ECOL EVOL, V1, DOI 10.1038/s41559-017-0109
   Gibbons JG, 2015, CURR OPIN GENET DEV, V35, P1, DOI 10.1016/j.gde.2015.07.003
   Giudici P, 2017, ACETIC ACID BACTERIA, V6, P6370
   Hanson NW, 2014, BMC GENOMICS, V15, DOI 10.1186/1471-2164-15-619
   Heintz-Buschart A, 2017, NAT MICROBIOL, V2, DOI 10.1038/nmicrobiol.2016.180
   Huang WE, 2015, MICROB BIOTECHNOL, V8, P15, DOI 10.1111/1751-7915.12249
   Hugenholtz J, 2013, CURR OPIN BIOTECH, V24, P155, DOI 10.1016/j.copbio.2013.01.001
   Kim S, 2016, CURR OPIN BIOTECH, V37, P16, DOI 10.1016/j.copbio.2015.09.004
   Lagier JC, 2016, NAT MICROBIOL, V1, DOI [10.1038/NMICROBIOL.2016.203, 10.1038/nmicrobiol.2016.203]
   Layeghifard M, 2017, TRENDS MICROBIOL, V25, P217, DOI 10.1016/j.tim.2016.11.008
   Li P, 2015, ANN MICROBIOL, V65, P2019, DOI 10.1007/s13213-015-1040-2
   Li S, 2016, APPL MICROBIOL BIOT, V100, P4395, DOI 10.1007/s00253-016-7284-3
   Li S, 2015, APPL MICROBIOL BIOT, V99, P4997, DOI 10.1007/s00253-015-6659-1
   Lindemann SR, 2016, ISME J, V10, P2077, DOI 10.1038/ismej.2016.26
   Liu DR, 2004, FOOD REV INT, V20, P407, DOI 10.1081/LFRI-200033460
   Lu ZM, 2016, APPL ENVIRON MICROB, V82, P5860, DOI 10.1128/AEM.01331-16
   Moreno-Forero SK, 2015, ISME J, V9, P150, DOI 10.1038/ismej.2014.101
   Nie ZQ, 2015, FOOD MICROBIOL, V47, P62, DOI 10.1016/j.fm.2014.11.006
   Nie ZQ, 2013, BIORESOURCE TECHNOL, V148, P325, DOI 10.1016/j.biortech.2013.08.152
   Oberhardt MA, 2015, NAT COMMUN, V6, DOI 10.1038/ncomms9493
   Peng Q, 2015, CURR MICROBIOL, V71, P195, DOI 10.1007/s00284-015-0823-9
   Shaw GTW, 2016, BMC BIOINFORMATICS, V17, DOI 10.1186/s12859-016-1359-0
   Solieri Lisa, 2009, P1, DOI 10.1007/978-88-470-0866-3_1
   Song HS, 2014, PROCESSES, V2, P711, DOI 10.3390/pr2040711
   Song YZ, 2017, MICROB BIOTECHNOL, V10, P125, DOI 10.1111/1751-7915.12420
   Song YZ, 2016, CURR OPIN CHEM BIOL, V33, P1, DOI 10.1016/j.cbpa.2016.04.002
   Vartoukian SR, 2010, FEMS MICROBIOL LETT, V309, P1, DOI 10.1111/j.1574-6968.2010.02000.x
   Wang Y, 2016, CURR OPIN BIOTECH, V41, P34, DOI 10.1016/j.copbio.2016.04.018
   Wang Y, 2016, ANAL CHEM, V88, P9443, DOI 10.1021/acs.analchem.6b01602
   Wang ZM, 2016, SCI REP-UK, V6, DOI 10.1038/srep26818
   Wang ZM, 2015, FOOD MICROBIOL, V50, P64, DOI 10.1016/j.fm.2015.03.012
   Widder S, 2016, ISME J, V10, P2557, DOI 10.1038/ismej.2016.45
   Wolfe BE, 2015, CELL, V161, P49, DOI 10.1016/j.cell.2015.02.034
   Wolfe BE, 2014, CELL, V158, P422, DOI 10.1016/j.cell.2014.05.041
   Wu JJ, 2012, ANN MICROBIOL, V62, P1825, DOI 10.1007/s13213-011-0396-1
   Wu JJ, 2012, FOOD MICROBIOL, V30, P289, DOI 10.1016/j.fm.2011.08.010
   Wu JJ, 2010, CURR MICROBIOL, V60, P280, DOI 10.1007/s00284-009-9538-0
   Wu LH, 2017, FOOD MICROBIOL, V62, P23, DOI 10.1016/j.fm.2016.09.010
   Xu W, 2011, FOOD MICROBIOL, V28, P1175, DOI 10.1016/j.fm.2011.03.011
   Yugi K, 2016, TRENDS BIOTECHNOL, V34, P276, DOI 10.1016/j.tibtech.2015.12.013
   Zhou ZL, 2017, J CHROMATOGR A, V1487, P218, DOI 10.1016/j.chroma.2017.01.014
NR 45
TC 5
Z9 5
U1 31
U2 90
PU CURRENT BIOLOGY LTD
PI LONDON
PA 84 THEOBALDS RD, LONDON WC1X 8RR, ENGLAND
SN 0958-1669
EI 1879-0429
J9 CURR OPIN BIOTECH
JI Curr. Opin. Biotechnol.
PD FEB
PY 2018
VL 49
BP 88
EP 93
DI 10.1016/j.copbio.2017.07.006
PG 6
WC Biochemical Research Methods; Biotechnology & Applied Microbiology
SC Biochemistry & Molecular Biology; Biotechnology & Applied Microbiology
GA FX6VB
UT WOS:000426224300015
PM 28843369
DA 2019-07-15
ER

PT J
AU Lei, TL
   Chen, SF
   Wang, K
   Zhang, DD
   Dong, L
   Lv, CN
   Wang, J
   Lu, JC
AF Lei, Tianli
   Chen, Shifeng
   Wang, Kai
   Zhang, Dandan
   Dong, Lin
   Lv, Chongning
   Wang, Jing
   Lu, Jincai
TI Characterization and discrimination of raw and vinegar-baked Bupleuri
   radix based on UHPLC-Q-TOF-MS coupled with multivariate statistical
   analysis
SO BIOMEDICAL CHROMATOGRAPHY
LA English
DT Article
DE Bupleuri radix; chemical marker; multivariate statistical analysis;
   processing mechanism; UHPLC-q-TOF-MS
ID SAIKOSAPONINS; METABOLOMICS; IDENTIFICATION; HYPEROSIDE; EXTRACTS;
   HERBS; CRUDE
AB Bupleuri Radix is a commonly used herb in clinic, and raw and vinegar-baked Bupleuri Radix are both documented in the Pharmacopoeia of People's Republic of China. According to the theories of traditional Chinese medicine, Bupleuri Radix possesses different therapeutic effects before and after processing. However, the chemical mechanism of this processing is still unknown. In this study, ultra-high-performance liquid chromatography with quadruple time-of-flight mass spectrometry coupled with multivariate statistical analysis including principal component analysis and orthogonal partial least square-discriminant analysis was developed to holistically compare the difference between raw and vinegar-baked Bupleuri Radix for the first time. As a result, 50 peaks in raw and processed Bupleuri Radix were detected, respectively, and a total of 49 peak chemical compounds were identified. Saikosaponin a, saikosaponin d, saikosaponin b(3), saikosaponin e, saikosaponin c, saikosaponin b(2), saikosaponin b(1), 4-O-acetyl-saikosaponin d, hyperoside and 3,4-dimethoxy quercetin were explored as potential markers of raw and vinegar-baked Bupleuri Radix. This study has been successfully applied for global analysis of raw and vinegar-processed samples. Furthermore, the underlying hepatoprotective mechanism of Bupleuri Radix was predicted, which was related to the changes of chemical profiling.
C1 [Lei, Tianli; Chen, Shifeng; Wang, Kai; Zhang, Dandan; Dong, Lin; Lv, Chongning; Lu, Jincai] Shenyang Pharmaceut Univ, Sch Tradit Chinese Mat Med, Dept Med Plant, Shenyang 110016, Liaoning, Peoples R China.
   [Wang, Jing] Shenyang Pharmaceut Univ, Sch Tradit Chinese Mat Med, Dept Pharmaceut Bot, Shenyang, Liaoning, Peoples R China.
RP Lu, JC (reprint author), Shenyang Pharmaceut Univ, Sch Tradit Chinese Mat Med, Dept Med Plant, Shenyang 110016, Liaoning, Peoples R China.; Wang, J (reprint author), Shenyang Pharmaceut Univ, Sch Tradit Chinese Mat Med, Dept Pharmaceut Bot, Shenyang, Liaoning, Peoples R China.
EM wangjingyk@126.com; jincailu@126.com
FU Special Fund for TCM - State Administration of Traditional Chinese
   Medicine of China [201407002]; National Natural Science Foundation of
   China [81373900]
FX Special Fund for TCM supported by State Administration of Traditional
   Chinese Medicine of China, Grant/Award Number: 201407002; National
   Natural Science Foundation of China, Grant/Award Number: 81373900
CR Ashour ML, 2011, J PHARM PHARMACOL, V63, P305, DOI 10.1111/j.2042-7158.2010.01170.x
   Bao YW, 2004, ANAL CHEM, V76, P4208, DOI 10.1021/ac0499423
   Bijlsma S, 2006, ANAL CHEM, V78, P567, DOI 10.1021/ac051495j
   Chen XZ, 2014, XENOBIOTICA, V44, P785, DOI 10.3109/00498254.2014.898809
   Cheng PW, 2006, CLIN EXP PHARMACOL P, V33, P612, DOI 10.1111/j.1440-1681.2006.04415.x
   Cheng XQ, 2012, INFLAMMATION, V35, P1715, DOI 10.1007/s10753-012-9489-7
   Choi JH, 2011, J NAT PROD, V74, P1055, DOI 10.1021/np200001x
   Dai H, 2010, J PROTEOME RES, V9, P1460, DOI 10.1021/pr900995m
   DOMON B, 1988, GLYCOCONJUGATE J, V5, P397, DOI 10.1007/BF01049915
   Dunn WB, 2005, TRAC-TREND ANAL CHEM, V24, P285, DOI 10.1016/j.trac.2004.11.021
   Geng LL, 2013, FITOTERAPIA, V84, P286, DOI 10.1016/j.fitote.2012.12.003
   Huang HQ, 2008, J SEP SCI, V31, P3190, DOI 10.1002/jssc.200800120
   Huang HQ, 2011, J CHROMATOGR A, V1218, P1131, DOI 10.1016/j.chroma.2010.12.007
   Jin S. Y., 2004, STUDIES PROCESSING C
   Kwon HJ, 2011, J SEP SCI, V34, P651, DOI 10.1002/jssc.201000784
   Li ZY, 2015, J ETHNOPHARMACOL, V165, P20, DOI 10.1016/j.jep.2015.02.024
   Lin LT, 2015, J HEPATOL, V62, P541, DOI 10.1016/j.jhep.2014.10.040
   Lin LF, 2015, BIOMED CHROMATOGR, V29, P1048, DOI 10.1002/bmc.3391
   Liu SY, 2004, J AM SOC MASS SPECTR, V15, P133, DOI 10.1016/j.jasms.2003.09.013
   Lu CN, 2012, INT IMMUNOPHARMACOL, V14, P121, DOI 10.1016/j.intimp.2012.06.010
   [闵宇航 Min Yuhang], 2014, [药物分析杂志, Chinese Journal of Pharmaceutical Analysis], V34, P836
   Pan S. L., 2006, BUPLEURUM SPECIES SC
   Pan Y, 2016, BIOMED CHROMATOGR, V30, P232, DOI 10.1002/bmc.3540
   Peng Y, 2016, BIOMED CHROMATOGR, V30, P508, DOI 10.1002/bmc.3575
   Seneviratne CJ, 2008, MYCOSES, V51, P30, DOI 10.1111/j.1439-0507.2007.01431.x
   State Pharmacopoeia Commission, 2015, CHINESE PHARMACOPOEI, P31
   Triba MN, 2015, MOL BIOSYST, V11, P13, DOI 10.1039/c4mb00414k
   Wu LL, 2007, ACTA PHARMACOL SIN, V28, P404, DOI 10.1111/j.1745-7254.2007.00510.x
   Wu W, 2015, J PHARMACEUT BIOMED, V107, P141, DOI 10.1016/j.jpba.2014.12.030
   Xing J, 2015, EVID-BASED COMPL ALT, DOI 10.1155/2015/653791
   Xu Lei, 2012, Journal of China Pharmaceutical University, V43, P334
   Yang YY, 2010, J SEP SCI, V33, P1933, DOI 10.1002/jssc.201000100
   [曾珍 Zeng Zhen], 2012, [沈阳药科大学学报, Journal of Shenyang Pharmaceutical University], V29, P650
   Zhang D, 2016, J NANOMATER, DOI 10.1155/2016/5697672
   Zhang S, 2016, BIOMED CHROMATOGR, V30, P131, DOI 10.1002/bmc.3527
   Zhao J. L, 2013, CHINESE J EXPT TRADI, V19, P235
NR 36
TC 4
Z9 4
U1 5
U2 22
PU WILEY
PI HOBOKEN
PA 111 RIVER ST, HOBOKEN 07030-5774, NJ USA
SN 0269-3879
EI 1099-0801
J9 BIOMED CHROMATOGR
JI Biomed. Chromatogr.
PD FEB
PY 2018
VL 32
IS 2
AR e4044
DI 10.1002/bmc.4044
PG 11
WC Biochemical Research Methods; Biochemistry & Molecular Biology;
   Chemistry, Analytical; Pharmacology & Pharmacy
SC Biochemistry & Molecular Biology; Chemistry; Pharmacology & Pharmacy
GA FT8LJ
UT WOS:000423404000007
DA 2019-07-15
ER
