# Supplementary material for: Knowledge Domain and Emerging Trends in Vinegar Research: A Bibliometric Review of the Literature from WoSCC
Source: Foods. 2020 Feb 10;9(2):166. doi: 10.3390/foods9020166 (PMC7074530; doi:10.3390/foods9020166)
Supplement: Supplementary file 1 [file foods-09-00166-s001.zip › Supplementary files/Supplementary Material/WoSCC dataset for CiteSpace/data/download2018_17x5unique.txt]

PT J
AU Ishihara, S
   Inaoka, T
   Nakamura, T
   Kimura, K
   Sekiyama, Y
   Tomita, S
AF Ishihara, Satoru
   Inaoka, Takashi
   Nakamura, Toshihide
   Kimura, Keitarou
   Sekiyama, Yasuyo
   Tomita, Satoru
TI Nuclear magnetic resonance- and gas chromatography/mass
   spectrometry-based metabolomic characterization of water-soluble and
   volatile compound profiles in cabbage vinegar
SO JOURNAL OF BIOSCIENCE AND BIOENGINEERING
LA English
DT Article
DE Cabbage vinegar; Metabolomics; Nuclear magnetic resonance spectroscopy;
   Headspace solid phase micro-extraction; Gas chromatography/mass
   spectrometry; Sulfides; Isothiocyanates
ID FLIGHT-MASS-SPECTROMETRY; SOY-SAUCE; NMR; IDENTIFICATION; FERMENTATION;
   VEGETABLES; DATABASE; QUALITY; SYSTEM; FOOD
AB Non-targeted metabolomic analyses employing nuclear magnetic resonance- and gas chromatography/mass spectrometry-based techniques were applied for an in-depth characterization of cabbage vinegar, an original agricultural product made from cabbage harvested in Tsumagoi, Japan. Water-soluble and volatile metabolite profiles of cabbage vinegar were compared with those of various vinegars: rice vinegar, grain vinegar, apple vinegar, and black vinegar (Japanese kurozu made of brown rice). Principal component analysis (PCA) of the water-soluble metabolites indicated that cabbage vinegars belonged to an isolated class by the contributions of fructose, pyroglutamic acid, choline, and methiin (S-methylcysteine sulfoxide). Regarding the volatile compounds, the PCA data represented that rice, black, and apple vinegars were characterized by most of the dominant volatiles, such as acetate esters, alcohols, ketones, and acids. Cabbage and grain vinegars were included in the same class although these two vinegars have different flavors. Orthogonal partial least squares-discrimination analysis exhibited the differences in volatile compound profile between cabbage and grain vinegars, revealing that cabbage vinegars were characterized by the presence of sulfides (dimethyl sulfide, dimethyl disulfide, and dimethyl trisulfide), nitrites (allyl cyanide and 4-methylthio-butanenitrile), 3-hexene-1-ol, and crotonic acid. The time-course changes in these highlighted compounds during the acetic acid fermentation of cabbage vinegar suggested that pyroglutamic and crotonic acids were produced through fermentation, whereas choline, methiin, sulfides, nitrites, and 3-hexene-l-ol were derived from cabbage, suggesting the key role of these compounds in the unique taste and flavor of cabbage vinegar. (C) 2018, The Society for Biotechnology, Japan. All rights reserved.
C1 [Ishihara, Satoru] Gunma Agr Technol Ctr, 493 Nishi Obokata, Gunma 3792224, Japan.
   [Inaoka, Takashi; Nakamura, Toshihide; Kimura, Keitarou; Sekiyama, Yasuyo; Tomita, Satoru] Natl Agr & Food Res Org NARO, Food Res Inst, 2-1-12 Kannondai, Tsukuba, Ibaraki 3058642, Japan.
RP Tomita, S (reprint author), Natl Agr & Food Res Org NARO, Food Res Inst, 2-1-12 Kannondai, Tsukuba, Ibaraki 3058642, Japan.
EM satorutomita@affrc.go.jp
RI Tomita, Satoru/D-6127-2017; Inaoka, Takashi/L-3649-2019
OI Tomita, Satoru/0000-0002-9212-9113; Kimura, Keitarou/0000-0003-4641-4041
CR Akiyama Kenji, 2008, In Silico Biology, V8, P339
   Boffo EF, 2009, LWT-FOOD SCI TECHNOL, V42, P1455, DOI 10.1016/j.lwt.2009.05.008
   Bones AM, 2006, PHYTOCHEMISTRY, V67, P1053, DOI 10.1016/j.phytochem.2006.02.024
   Budak NH, 2014, J FOOD SCI, V79, pR757, DOI 10.1111/1750-3841.12434
   Chikayama E, 2010, ANAL CHEM, V82, P1653, DOI 10.1021/ac9022023
   CHIN HW, 1994, J AGR FOOD CHEM, V42, P1529, DOI 10.1021/jf00043a026
   Consonni R, 2008, ANAL CHIM ACTA, V611, P31, DOI 10.1016/j.aca.2008.01.065
   Cubero-Leon E, 2014, FOOD RES INT, V60, P95, DOI 10.1016/j.foodres.2013.11.041
   DELAGLIO F, 1995, J BIOMOL NMR, V6, P277, DOI 10.1007/BF00197809
   Fukui K, 2015, J JPN SOC FOOD SCI, V62, P69, DOI 10.3136/nskkk.62.69
   Hallmann E, 2017, J AGR FOOD CHEM, V65, P8171, DOI [10.1021/acsjafc.7b01078, 10.1021/acs.jafc.7b01078]
   Horiuchi JI, 1999, J BIOSCI BIOENG, V88, P107, DOI 10.1016/S1389-1723(99)80186-8
   Iijima Y, 2016, BIOSCI BIOTECH BIOCH, V80, P2401, DOI 10.1080/09168451.2016.1222264
   Ishihara S., 2017, J BREW SOC JAPAN, V112, P357
   Jang YK, 2015, J MICROBIOL BIOTECHN, V25, P217, DOI 10.4014/jmb.1408.08021
   Kelly AE, 2002, J AM CHEM SOC, V124, P12013, DOI 10.1021/ja026121b
   Lommen A, 2009, ANAL CHEM, V81, P3079, DOI 10.1021/ac900036d
   MACLEOD AJ, 1970, J FOOD SCI, V35, P744, DOI 10.1111/j.1365-2621.1970.tb01985.x
   MATHESON NA, 1976, J SCI FOOD AGR, V27, P959, DOI 10.1002/jsfa.2740271013
   Matsui T, 2004, BIOSCI BIOTECH BIOCH, V68, P2239, DOI 10.1271/bbb.68.2239
   Mimura N, 2014, J BIOSCI BIOENG, V118, P406, DOI 10.1016/j.jbiosc.2014.04.006
   Miyazaki S, 1996, J JPN SOC FOOD SCI, V43, P858
   Natera R, 2003, J AGR FOOD CHEM, V51, P3345, DOI 10.1021/jf021180u
   Ochi H, 2013, J DAIRY SCI, V96, P7427, DOI 10.3168/jds.2013-6897
   Ochi H, 2012, J BIOSCI BIOENG, V113, P751, DOI 10.1016/j.jbiosc.2012.02.006
   Oms-Oliu G, 2013, FOOD RES INT, V54, P1172, DOI 10.1016/j.foodres.2013.04.005
   Pinu FR, 2016, METABOLITES, V6, DOI 10.3390/metabo6030022
   Pires EJ, 2014, APPL MICROBIOL BIOT, V98, P1937, DOI 10.1007/s00253-013-5470-0
   Ruther J, 2000, J CHROMATOGR A, V890, P313, DOI 10.1016/S0021-9673(00)00618-X
   Sekiyama Y, 2011, ANAL CHEM, V83, P719, DOI 10.1021/ac102097u
   Shiga K, 2014, J AGR FOOD CHEM, V62, P7317, DOI 10.1021/jf501173r
   STOEWSAND GS, 1995, FOOD CHEM TOXICOL, V33, P537, DOI 10.1016/0278-6915(95)00017-V
   TOMITA K, 1989, AGR BIOL CHEM TOKYO, V53, P1873, DOI 10.1080/00021369.1989.10869590
   Tomita S, 2015, FOOD CHEM, V174, P163, DOI 10.1016/j.foodchem.2014.11.028
   Tsugawa H, 2011, BMC BIOINFORMATICS, V12, DOI 10.1186/1471-2105-12-131
   Ulrich EL, 2008, NUCLEIC ACIDS RES, V36, pD402, DOI 10.1093/nar/gkm957
   VANETTEN CH, 1976, J AGR FOOD CHEM, V24, P452, DOI 10.1021/jf60205a049
   VANETTEN CH, 1980, J AM SOC HORTIC SCI, V105, P710
   Wiklund S, 2008, ANAL CHEM, V80, P115, DOI 10.1021/ac0713510
   Wishart DS, 2013, NUCLEIC ACIDS RES, V41, pD801, DOI 10.1093/nar/gks1065
   Yamamoto S, 2014, J BIOSCI BIOENG, V118, P56, DOI 10.1016/j.jbiosc.2013.12.019
   Yamamoto S, 2012, J BIOSCI BIOENG, V114, P170, DOI 10.1016/j.jbiosc.2012.03.023
   Zeisel SH, 2003, J NUTR, V133, P1302
NR 43
TC 1
Z9 1
U1 4
U2 13
PU SOC BIOSCIENCE BIOENGINEERING JAPAN
PI OSAKA
PA OSAKA UNIV, FACULTY ENGINEERING, 2-1 YAMADAOKA, SUITA, OSAKA, 565-0871,
   JAPAN
SN 1389-1723
EI 1347-4421
J9 J BIOSCI BIOENG
JI J. Biosci. Bioeng.
PD JUL
PY 2018
VL 126
IS 1
BP 53
EP 62
DI 10.1016/j.jbiosc.2018.02.003
PG 10
WC Biotechnology & Applied Microbiology; Food Science & Technology
SC Biotechnology & Applied Microbiology; Food Science & Technology
GA GN8IH
UT WOS:000439402600008
PM 29502941
DA 2019-07-15
ER

PT J
AU Zhou, AJ
   Liu, ZH
   Varrone, C
   Luan, YB
   Liu, WZ
   Wang, AJ
   Yue, XP
AF Zhou, Aijuan
   Liu, Zhihong
   Varrone, Cristiano
   Luan, Yunbo
   Liu, Wenzong
   Wang, Aijie
   Yue, Xiuping
TI Efficient biorefinery of waste activated sludge and vinegar residue into
   volatile fatty acids: effect of feedstock conditioning on performance
   and microbiology
SO ENVIRONMENTAL SCIENCE-WATER RESEARCH & TECHNOLOGY
LA English
DT Article
ID ANAEROBIC CO-DIGESTION; WATER TREATMENT PLANTS; SEWAGE-SLUDGE; IMPROVED
   BIOPRODUCTION; FERMENTATION LIQUID; PHOSPHORUS REMOVAL; BIOGAS
   PRODUCTION; FOOD WASTE; GEN. NOV.; PRETREATMENT
AB Carboxylic acids, particularly short chain (C2 and C3) fatty acids, are the preferable carbon source for many bioprocesses. Production efficiency of volatile fatty acids (VFAs) recovery from waste activated sludge (WAS) is limited by unbalanced nutrient components. In this study, a low-cost alternative approach (i.e., co-digestion with vinegar residue (VR)) to enhance C2-C3 VFAs recovery from WAS is reported. Compared to sole WAS digestion, concentration of total VFAs, C2-C5, increased by 187%, 74% and 44%, when co-digested with thermal-assisted alkaline (TA), ammonium hydroxide (AH) and sulfuric acid (SA) pretreated VR, respectively. Based on composition analysis, this improvement was mainly due to C2-C3 VFAs production. The hydrolysis rate constants in co-digestion tests, e.g., k(h_TA) = 0.0045 h(-1), were also higher than that observed during mono-digestion (0.0018 h(-1)). Addition of VR greatly increased the hydrolysis of WAS, particularly with TA, thus enhancing the subsequent acidification process. High-throughput sequencing illustrated that certain groups of microbes (particularly hydrolytic and acid-producing bacteria), such as Acetobacterium, Proteiniclasticum, Cloacibacillus, Acinetobacter and Gemmobacter, were enriched in WAS and VR co-digestion. Further investigation of canonical correlation analyses showed that characteristic conditioning of digestion feedstock was an efficient strategy to restructure the inherent microbial community in WAS. The proposed concept in this study may be practical to simultaneously reduce operational, sludge transport and disposal costs of WWTPs.
C1 [Zhou, Aijuan; Liu, Zhihong; Yue, Xiuping] Taiyuan Univ Technol, Coll Environm Sci & Engn, Taiyuan 030024, Shanxi, Peoples R China.
   [Varrone, Cristiano] Aalborg Univ, Dept Chem & BioSci, Copenhagen, Denmark.
   [Luan, Yunbo] Taiyuan Univ Technol, Coll Mech, Taiyuan, Shanxi, Peoples R China.
   [Liu, Wenzong; Wang, Aijie] Chinese Acad Sci, Res Ctr Ecoenvironm Sci, Beijing, Peoples R China.
   [Wang, Aijie] Harbin Inst Technol, State Key Lab Urban Water Resource & Environm, Harbin, Heilongjiang, Peoples R China.
   [Yue, Xiuping] Shanxi Engn Res Inst Sludge Disposit & Resources, Taiyuan, Shanxi, Peoples R China.
   [Zhou, Aijuan] Univ Hong Kong, Dept Civil Engn, Environm Engn Res Ctr, Hong Kong, Hong Kong, Peoples R China.
RP Zhou, AJ; Yue, XP (reprint author), Taiyuan Univ Technol, Coll Environm Sci & Engn, Taiyuan 030024, Shanxi, Peoples R China.; Yue, XP (reprint author), Shanxi Engn Res Inst Sludge Disposit & Resources, Taiyuan, Shanxi, Peoples R China.; Zhou, AJ (reprint author), Univ Hong Kong, Dept Civil Engn, Environm Engn Res Ctr, Hong Kong, Hong Kong, Peoples R China.
EM zhouaijuan@tyut.edu.cn; yuexiuping@tyut.edu.cn
FU National Natural Science Foundation of China (NSFC) [51608345, 51708386,
   21501129]; China Postdoctoral Science Foundation [2015M570241,
   2016M591416, 2017T100170]; Open Project of Key Laboratory of
   Environmental Biotechnology, CAS [kf2016004]; State Key Laboratory of
   Pollution Control and Resource Reuse Foundation [PCRRF17021]; Key
   Research and Development (R&D) Project of Shanxi Province
   [201603D321012]; Scientific and Technological Project of Shanxi Province
   [201701D221230, 201601D021130]
FX This research was supported by the National Natural Science Foundation
   of China (NSFC, No. 51608345, 51708386 and 21501129), by the China
   Postdoctoral Science Foundation (No. 2015M570241, 2016M591416 and
   2017T100170), by the Open Project of Key Laboratory of Environmental
   Biotechnology, CAS (No. kf2016004), by the State Key Laboratory of
   Pollution Control and Resource Reuse Foundation, (No. PCRRF17021), by
   the Key Research and Development (R&D) Project of Shanxi Province (No.
   201603D321012) and the Scientific and Technological Project of Shanxi
   Province (No. 201701D221230 and 201601D021130).
CR Alemdar A, 2008, COMPOS SCI TECHNOL, V68, P557, DOI 10.1016/j.compscitech.2007.05.044
   Appels L, 2008, PROG ENERG COMBUST, V34, P755, DOI 10.1016/j.pecs.2008.06.002
   Balcioglu IA, 2017, J CHEM TECHNOL BIOT, V92, P1192, DOI 10.1002/jctb.5108
   Batstone D, 2002, IWA ANAEROBIC DIGEST
   Burniol-Figols A, 2018, WATER RES, V136, P180, DOI 10.1016/j.watres.2018.02.029
   Chen Y, 2017, WATER RES, V112, P261, DOI 10.1016/j.watres.2017.01.067
   Fadhlaoui K, 2016, INT J SYST EVOL MICR, V66, P4692, DOI 10.1099/ijsem.0.001412
   Feng LY, 2009, ENVIRON SCI TECHNOL, V43, P4373, DOI 10.1021/es8037142
   Fitamo T, 2017, WATER RES, V118, P261, DOI 10.1016/j.watres.2017.04.012
   Gregg D, 1996, APPL BIOCHEM BIOTECH, V57-8, P711, DOI 10.1007/BF02941753
   Hassan M, 2017, ENERGY, V118, P1256, DOI 10.1016/j.energy.2016.11.007
   Ji ZY, 2010, ENVIRON SCI TECHNOL, V44, P8957, DOI 10.1021/es102547n
   Jia ST, 2013, WATER RES, V47, P4576, DOI 10.1016/j.watres.2013.05.012
   Jiang YM, 2009, ENVIRON SCI TECHNOL, V43, P7734, DOI [10.1021/es9014456, 10.1021/es9014458]
   Koch K, 2015, APPL ENERG, V137, P250, DOI 10.1016/j.apenergy.2014.10.025
   Li L, 2015, BIORESOURCE TECHNOL, V186, P338, DOI 10.1016/j.biortech.2015.03.086
   Liu H, 2012, WATER RES, V46, P799, DOI 10.1016/j.watres.2011.11.047
   Liu HB, 2016, CHEM ENG J, V284, P194, DOI 10.1016/j.cej.2015.08.121
   Liu WZ, 2012, INT J HYDROGEN ENERG, V37, P13859, DOI 10.1016/j.ijhydene.2012.04.090
   Looft T, 2013, INT J SYST EVOL MICR, V63, P1960, DOI 10.1099/ijs.0.044719-0
   Lozupone C, 2005, APPL ENVIRON MICROB, V71, P8228, DOI 10.1128/AEM.71.12.8228-8235.2005
   MACCARTHY P, 1985, HUMIC SUBSTANCES SOI
   Maragkaki AE, 2017, WASTE MANAGE, V59, P362, DOI 10.1016/j.wasman.2016.10.043
   Mattioli A, 2017, RENEW ENERG, V113, P980, DOI 10.1016/j.renene.2017.06.079
   Pandey KK, 2003, INT BIODETER BIODEGR, V52, P151, DOI 10.1016/S0964-8305(03)00052-0
   Pham V, 2010, J IND MICROBIOL BIOT, V37, P1157, DOI 10.1007/s10295-010-0763-0
   Ran GZ, 2018, BIORESOURCE TECHNOL, V248, P265, DOI 10.1016/j.biortech.2017.06.068
   Rughoonundun H, 2017, BIOMASS BIOENERG, V105, P73, DOI 10.1016/j.biombioe.2017.06.007
   Rulkens W, 2008, ENERG FUEL, V22, P9, DOI 10.1021/ef700267m
   Shen J, 2017, WASTE BIOMASS VALORI, V8, P1119, DOI 10.1007/s12649-016-9666-2
   Socrates G., 1994, INFRARED CHARACTERIS
   Varrone C, 2017, BIOCHEM ENG J, V128, P149, DOI 10.1016/j.bej.2017.09.012
   Wang DB, 2018, BIORESOURCE TECHNOL, V262, P114, DOI 10.1016/j.biortech.2018.04.081
   Wang DB, 2018, WATER RES, V133, P272, DOI 10.1016/j.watres.2018.01.051
   Wong MT, 2013, BIOTECHNOL BIOFUELS, V6, DOI 10.1186/1754-6834-6-38
   Wu LJ, 2016, CHEM ENG J, V290, P290, DOI 10.1016/j.cej.2016.01.067
   Yang G, 2015, WATER RES, V78, P60, DOI 10.1016/j.watres.2015.04.002
   Yuan HY, 2006, ENVIRON SCI TECHNOL, V40, P2025, DOI 10.1021/es052252b
   Zhang JX, 2017, ENERGY, V137, P479, DOI 10.1016/j.energy.2017.02.163
   Zhang KG, 2010, INT J SYST EVOL MICR, V60, P2221, DOI 10.1099/ijs.0.011759-0
   Zhao JW, 2015, WATER RES, V78, P111, DOI 10.1016/j.watres.2015.04.012
   Zhen GY, 2017, RENEW SUST ENERG REV, V69, P559, DOI 10.1016/j.rser.2016.11.187
   Zhou AJ, 2017, ENERGY, V137, P457, DOI 10.1016/j.energy.2017.02.166
   Zhou AJ, 2013, J BIOTECHNOL, V168, P234, DOI 10.1016/j.jbiotec.2013.05.015
   Zuo N, 2016, BIOENGINEERED, V7, P327, DOI 10.1080/21655979.2016.1197026
NR 45
TC 1
Z9 1
U1 15
U2 29
PU ROYAL SOC CHEMISTRY
PI CAMBRIDGE
PA THOMAS GRAHAM HOUSE, SCIENCE PARK, MILTON RD, CAMBRIDGE CB4 0WF, CAMBS,
   ENGLAND
SN 2053-1400
EI 2053-1419
J9 ENVIRON SCI-WAT RES
JI Environ. Sci.-Wat. Res. Technol.
PD NOV 1
PY 2018
VL 4
IS 11
BP 1819
EP 1828
DI 10.1039/c8ew00266e
PG 10
WC Engineering, Environmental; Environmental Sciences; Water Resources
SC Engineering; Environmental Sciences & Ecology; Water Resources
GA GY2YU
UT WOS:000448411800006
DA 2019-07-15
ER

PT J
AU Jamis, JO
   Tumbokon, BLM
   Caigoy, JCC
   Bunda, MGB
   Serrano, AE
AF Jamis, Jhumar O.
   Tumbokon, Barry Leonard M.
   Caigoy, Jant Cres C.
   Bunda, Marj Gem B.
   Serrano, Augusto E., Jr.
TI Effects of Vinegars and Sodium Acetate on the Growth Performance of
   Pacific White Shrimp, Penaeus vannamei
SO ISRAELI JOURNAL OF AQUACULTURE-BAMIDGEH
LA English
DT Article
DE organic acids; sodium acetate; alternative growth promoter;
   attractability; leaching; feed acidity
ID ORGANIC-ACIDS; CITRIC-ACID; JUVENILE YELLOWTAIL; DIETS; SUPPLEMENTATION;
   FISH; FEED; MEAL
AB Vinegars and their salts have the potential to act as growth promoters and prophylactics against bacterial pathogens. This study aims to evaluate the effects of various vinegars and sodium acetate on the growth performance of white shrimp Penaeus vannamei. Groups of shrimps were fed diets containing 2% of either apple cider vinegar (ACV), coconut sap vinegar (CSV), sugar cane vinegar (CaV), or sodium acetate, and a diet with no vinegar (i.e. a control diet). Total acidity data of the diet showed that only the sodium acetate diet resulted in the highest total acidity after 60 min immersion in salt water (20 ppt). Attractability tests using customized repartitioned aquaria showed that the CSV diet attracted the highest significant percentage of shrimps after 10 min of feed placement in the feeding chamber. In the feeding trial that lasted for 60 days, results showed that the ACV and CSV groups of shrimps consumed significantly more feed than the other groups. All vinegar groups exhibited significantly higher final average body weight, weight gain, and specific growth, rate than either the control or sodium acetate group. The CSV group exhibited the significantly best feed conversion ratio and protein efficiency ratio. Survival was statistically similar among all groups. Conclusion: the CSV group exhibited the significantly best growth performance and efficiency while both the control and sodium acetate groups exhibited the poorest.
C1 [Jamis, Jhumar O.; Serrano, Augusto E., Jr.] Univ Philippines, Inst Aquaculture, Coll Fisheries & Ocean Sci, Iloilo 5023, Philippines.
   [Tumbokon, Barry Leonard M.; Caigoy, Jant Cres C.; Bunda, Marj Gem B.; Serrano, Augusto E., Jr.] Univ Philippines, Natl Inst Mol Biol & Biotechnol, Iloilo 5023, Philippines.
RP Serrano, AE (reprint author), Univ Philippines, Inst Aquaculture, Coll Fisheries & Ocean Sci, Iloilo 5023, Philippines.; Serrano, AE (reprint author), Univ Philippines, Natl Inst Mol Biol & Biotechnol, Iloilo 5023, Philippines.
EM serrano.gus@gmail.com
FU Philippine Council for Agriculture, Aquatic and Natural Resources
   Research and Development (PCAARRD) of the Department of Science and
   Technology; Office of the Vice-Chancellor of Research and Extension;
   Commission on Higher Education
FX The authors would also like to thank the Philippine Council for
   Agriculture, Aquatic and Natural Resources Research and Development
   (PCAARRD) of the Department of Science and Technology for the research
   grant; the Office of the Vice-Chancellor of Research and Extension for
   the publication grant and the Commission on Higher Education for the
   scholarship of Mr. Jhumar O. Jamis.
CR Anuta JD, 2011, J WORLD AQUACULT SOC, V42, P834, DOI 10.1111/j.1749-7345.2011.00519.x
   AOAC, 2000, OFF METH AN, P5
   Baruah K, 2005, AQUAC RES, V36, P803, DOI 10.1111/j.1365-2109.2005.01290.x
   da Silva B. C., 2014, AQUAC RES, P1
   da Silva BC, 2013, AQUACULTURE, V384, P104, DOI 10.1016/j.aquaculture.2012.12.017
   Derby CD, 2008, J CHEM ECOL, V34, P898, DOI 10.1007/s10886-008-9489-0
   Goosen NJ, 2011, AQUACULTURE, V321, P245, DOI 10.1016/j.aquaculture.2011.09.019
   Horiuchi JI, 1999, J BIOSCI BIOENG, V88, P107, DOI 10.1016/S1389-1723(99)80186-8
   Hossain A., 2007, FISHERIES SCI, V73, P1309
   Johnston Carol S, 2006, MedGenMed, V8, P61
   Johnston DJ, 2003, AQUACULTURE, V220, P667, DOI 10.1016/S0044-8486(02)00562-8
   Khajepour F, 2012, ANIM FEED SCI TECH, V171, P68, DOI 10.1016/j.anifeedsci.2011.10.001
   Luckstadt C., 2008, AQ EUR 2008 KRAK POL, P391
   Morken T, 2012, AQUACULT NUTR, V18, P21, DOI 10.1111/j.1365-2095.2011.00872.x
   Ng W.K., 2011, STANDARDS ACIDIFIERS, P49
   Ng WK, 2015, AQUACULTURE, V449, P69, DOI 10.1016/j.aquaculture.2015.02.006
   Nuez-Ortin W. G., 2011, INT AQUAFEED
   Nunes AJP, 2006, AQUACULTURE, V260, P244, DOI 10.1016/j.aquaculture.2006.06.027
   Olsen KH, 2016, AQUACULT REP, V4, P66, DOI 10.1016/j.aqrep.2016.06.005
   Pandey A, 2008, FISHERIES SCI, V74, P867, DOI 10.1111/j.1444-2906.2008.01601.x
   Pourmozaffar S, 2017, FISH SHELLFISH IMMUN, V60, P65, DOI 10.1016/j.fsi.2016.11.030
   Qi ZL, 2017, FOOD CHEM, V224, P312, DOI 10.1016/j.foodchem.2016.12.078
   Romano N, 2015, AQUACULTURE, V435, P228, DOI 10.1016/j.aquaculture.2014.09.037
   Sarker MSA, 2012, AQUACULT NUTR, V18, P81, DOI 10.1111/j.1365-2095.2011.00880.x
   Sarker MSA, 2012, AQUAC RES, V43, P538, DOI 10.1111/j.1365-2109.2011.02859.x
   Sarker SA, 2005, AQUACULTURE, V248, P3, DOI 10.1016/j.aquaculture.2005.04.012
   Shahidi F, 2008, ASIA PAC J CLIN NUTR, V17, P380
   Smith DM, 2005, AQUACULT NUTR, V11, P263, DOI 10.1111/j.1365-2095.2005.00349.x
   VOGT G, 1985, AQUACULTURE, V48, P1, DOI 10.1016/0044-8486(85)90047-X
NR 29
TC 1
Z9 1
U1 0
U2 0
PU ISRAELI JOURNAL OF AQUACULTURE-BAMIDGEH
PI ASHRAT
PA KIBBUTZ EIN HAMIFRATZ, D N, ASHRAT, 25210, ISRAEL
SN 0792-156X
J9 ISR J AQUACULT-BAMID
JI Isr. J. Aquac.-Bamidgeh
PY 2018
VL 70
AR 1506
PG 8
WC Fisheries
SC Fisheries
GA GW6XA
UT WOS:000447106900002
DA 2019-07-15
ER

PT J
AU Smith, AM
   Dunn, ML
   Jefferies, LK
   Egget, DL
   Steele, FM
AF Smith, Andrew M.
   Dunn, Michael L.
   Jefferies, Laura K.
   Egget, Dennis L.
   Steele, Frost M.
TI Inhibition of Clostridium perfringens Growth during Extended Cooling of
   Cooked Uncured Roast Turkey and Roast Beef Using a Concentrated Buffered
   Vinegar Product and a Buffered Vinegar Product
SO JOURNAL OF FOOD PROTECTION
LA English
DT Article
DE Buffered vinegar; Clostridium perfringens; Cooling; Roast beef; Roast
   turkey
ID ORGANIC-ACID SALTS; SPORE GERMINATION; INJECTED PORK; OUTGROWTH; MODEL
AB This research was conducted to evaluate the effectiveness of a concentrated buffered vinegar product (CBV) and a simple buffered vinegar product (BV) for controlling Clostridium perfringens outgrowth during extended cooling times of ready-to-eat roast turkey and roast beef. Whole turkey breasts and beef inside rounds were injected with a typical brine and then ground and mixed with CBV (0.0, 2.01, 2.70, and 3.30% [w/w]) or BV (0.0, 1.75, 2.25, and 3.75% [w/w]) and a three-strain C. perfringens spore cocktail to a detectable level of ca. 2 to 3 log CFU/g. The meat was divided into 10-g portions, vacuum packaged, and stored frozen until tested. The turkey and beef were cooked in a programmable water bath to 71.6 degrees C (160.8 degrees F) in 5 h and to 57.2 degrees C (135 degrees F) in 6 h, respectively. The cooked turkey and beef were then cooled exponentially from 48.9 to 12.8 degrees C (120 and 55 degrees F) in 6, 9, 12, 15, and 18 h for the five cooling treatments. The cooling continued until the temperature reached 4.4 degrees C (40 degrees F). C. perfringens counts were determined at 54.4 degrees C (130 degrees F) and 4.4 degrees C. CBV at 2.01% effectively limited C. perfringens growth in turkey to <= 1 log CFU/g with up to a 9-h cooling treatment, and 2.70 and 3.30% solutions were effective with up to the 18-h cooling treatment. BV had an inhibitory effect on C. perfringens outgrowth in beef but did not limit growth to <= 1 log CFU/g at any concentration tested for any of the cooling treatments.
C1 [Smith, Andrew M.; Dunn, Michael L.; Jefferies, Laura K.; Steele, Frost M.] Brigham Young Univ, Dept Nutr Dietet & Food Sci, Provo, UT 84602 USA.
   [Egget, Dennis L.] Brigham Young Univ, Dept Stat, Provo, UT 84602 USA.
RP Steele, FM (reprint author), Brigham Young Univ, Dept Nutr Dietet & Food Sci, Provo, UT 84602 USA.
EM frost_steele@byu.edu
CR Food and Drug Administration, 2012, BAD BUG BOOK FOODB P, P83
   Grass JE, 2013, FOODBORNE PATHOG DIS, V10, P131, DOI 10.1089/fpd.2012.1316
   Juneja VK, 2004, J FOOD SAFETY, V24, P95, DOI 10.1111/j.1745-4565.2004.tb00378.x
   Juneja VK, 2004, INT J FOOD MICROBIOL, V93, P155, DOI 10.1016/j.ijfoodmicro.2003.10.012
   Juneja VK, 1993, J RAPID METH AUT MIC, V2, P203
   Li L, 2012, J FOOD SCI, V77, pM598, DOI 10.1111/j.1750-3841.2012.02922.x
   Marquez-Gonzalez M, 2012, J FOOD PROTECT, V75, P682, DOI 10.4315/0362-028X.JFP-11-409
   Rohde A, 2015, BIOMED RES INT, DOI 10.1155/2015/145437
   Sabah JR, 2004, J FOOD PROTECT, V67, P1840, DOI 10.4315/0362-028X-67.9.1840
   Sabah JR, 2003, J FOOD PROTECT, V66, P1408, DOI 10.4315/0362-028X-66.8.1408
   Sanchez-Plata MX, 2005, J FOOD PROTECT, V68, P2594, DOI 10.4315/0362-028X-68.12.2594
   SHIGEHISA T, 1985, JPN J VET SCI, V47, P259
   Thippareddi H, 2003, J FOOD PROTECT, V66, P376, DOI 10.4315/0362-028X-66.3.376
   U.S. Department of Agriculture Food Safety and Inspection Service, 1999, APP B COMPL GUID COO
   U.S. Food and Drug Administration, 1977, SEL COMM GRAS SUBST
   Valenzuela-Martinez C, 2010, J FOOD PROTECT, V73, P470, DOI 10.4315/0362-028X-73.3.470
   Velugoti PR, 2007, FOOD MICROBIOL, V24, P687, DOI 10.1016/j.fm.2007.04.004
   Velugoti PR, 2007, J FOOD PROTECT, V70, P923, DOI 10.4315/0362-028X-70.4.923
NR 18
TC 1
Z9 1
U1 4
U2 4
PU INT ASSOC FOOD PROTECTION
PI DES MOINES
PA 6200 AURORA AVE SUITE 200W, DES MOINES, IA 50322-2863 USA
SN 0362-028X
EI 1944-9097
J9 J FOOD PROTECT
JI J. Food Prot.
PD MAR
PY 2018
VL 81
IS 3
BP 461
EP 466
DI 10.4315/0362-028X.JFP-17-274
PG 6
WC Biotechnology & Applied Microbiology; Food Science & Technology
SC Biotechnology & Applied Microbiology; Food Science & Technology
GA FY1VC
UT WOS:000426600500016
PM 29474150
OA Green Published
DA 2019-07-15
ER

PT J
AU Ran, GZ
   Li, D
   Zheng, T
   Liu, XF
   Chen, L
   Cao, Q
   Yan, ZY
AF Ran, Genzhu
   Li, Dong
   Zheng, Tao
   Liu, Xiaofeng
   Chen, Lin
   Cao, Qin
   Yan, Zhiying
TI Hydrothermal pretreatment on the anaerobic digestion of washed vinegar
   residue
SO BIORESOURCE TECHNOLOGY
LA English
DT Article
DE Vinegar residue; Hydrothermal pretreatment; Anaerobic digestion; Methane
   yield
ID ENHANCED BIOGAS PRODUCTION; MUNICIPAL SOLID-WASTE; LIGNOCELLULOSIC
   BIOMASS; METHANE PRODUCTION; RICE STRAW; WHEAT-STRAW; CARBONIZATION;
   DEGRADATION; COMPONENTS; PYROLYSIS
AB The aim of this work was to study the acetate separation from fresh vinegar residue (FVR) to avoid inhibition of methanogenesis and hydrothermal treatment on washed vinegar residue (WVR) to enhance methane production. The optimal liquid-solid ratio was 10: 1 mL/g for the washing of FVR. The methane yields of the FVR, WVR, and washed leachate (WL) were 273 L/kg VS, 199 L/kg VS, and 306.9 L/kg COD, respectively. The optimal hydrothermal temperature was 160 degrees C for WVR, with maximum methane yield of 258.38 L/kg VS. Hydrothermal pretreatment destroyed the structure of lignocellulose and improved the hydrolysis of hemicellulose. Compared with thermophilic digestion of FVR, thermophilic digestion of 160 degrees C treated FVR, and thermophilic digestion of WVR with mesophilic digestion of WL, the thermophilic digestion of 160 degrees C treated WVR with mesophilic digestion of WL obtained the maximum total methane yield of 102.5 L/kg FVR. (C) 2017 Elsevier Ltd. All rights reserved.
C1 [Li, Dong; Liu, Xiaofeng; Cao, Qin; Yan, Zhiying] Chinese Acad Sci, Chengdu Inst Biol, Environm Microbiol Key Lab Sichuan Prov, Key Lab Environm & Appl Microbiol, Chengdu 610041, Sichuan, Peoples R China.
   [Ran, Genzhu; Zheng, Tao; Chen, Lin] Changzhou Univ, Inst Urban & Rural Mines, Changzhou 213164, Peoples R China.
   [Li, Dong] Jiangsu Key Lab Biomass Energy & Mat, Nanjing 210042, Jiangsu, Peoples R China.
   [Li, Dong] Guangdong Prov Key Lab New & Renewable Energy Res, Guangzhou 510640, Guangdong, Peoples R China.
RP Li, D (reprint author), 9 Sect 4,Renmin Nan Rd, Chengdu, Sichuan, Peoples R China.
EM lidong@cib.ac.cn
OI Li, Dong/0000-0002-8581-8658
FU National Natural Science Foundation of China [21476222]; Youth
   Innovation Promotion Association CAS [2017423]; Program of Strategic
   Resource Service Network CAS [ZSYS-009]; Open Found of Jiangsu Key
   Laboratory for Biomass Energy and Material [JSBEM201604]; Key Laboratory
   of Environmental and Applied Microbiology, Chengdu Institute of Biology
   CAS [KLCAS-2016-10]; Guangdong Provincial Key Laboratory of New and
   Renewable Energy Research and Development [Y607s61001]
FX This research was supported by the National Natural Science Foundation
   of China (21476222); Youth Innovation Promotion Association CAS
   (2017423); Program of Strategic Resource Service Network CAS (ZSYS-009);
   Open Found of Jiangsu Key Laboratory for Biomass Energy and Material
   (JSBEM201604); Key Laboratory of Environmental and Applied Microbiology,
   Chengdu Institute of Biology CAS (KLCAS-2016-10); and Guangdong
   Provincial Key Laboratory of New and Renewable Energy Research and
   Development (Y607s61001).
CR Adhikari BK, 2006, WASTE MANAGE RES, V24, P421, DOI 10.1177/0734242X06067767
   Alemdar A, 2008, BIORESOURCE TECHNOL, V99, P1664, DOI 10.1016/j.biortech.2007.04.029
   APHA, 1998, STANDARD METHODS EXA
   Chen XY, 2010, CHINA BREWING, V10, P1
   Cui YM, 2015, BIORESOURCES, V10, P3434, DOI 10.15376/biores.10.2.3434-3450
   Danso-Boateng E, 2015, BIORESOURCE TECHNOL, V177, P318, DOI 10.1016/j.biortech.2014.11.096
   Feng JY, 2016, WASTE MANAGE RES, V34, P630, DOI 10.1177/0734242X16644681
   Feng L, 2013, BIORESOURCES, V8, P2487
   Garrote G, 1999, HOLZ ROH WERKST, V57, P191, DOI 10.1007/s001070050039
   He LL, 2015, CURR ORG CHEM, V19, P437, DOI 10.2174/1385272819666150119223454
   He YF, 2008, ENERG FUEL, V22, P2775, DOI 10.1021/ef8000967
   Hubner T, 2015, BIORESOURCE TECHNOL, V183, P86, DOI 10.1016/j.biortech.2015.02.037
   Khairuddin N, 2015, POL J ENVIRON STUD, V24, P1477, DOI 10.15244/pjoes/34670
   Kuhnel S, 2011, BIOTECHNOL BIOFUELS, V4, DOI 10.1186/1754-6834-4-14
   Li D, 2016, BIORESOURCE TECHNOL, V202, P25, DOI 10.1016/j.biortech.2015.11.073
   Li D, 2015, BIORESOURCE TECHNOL, V187, P120, DOI 10.1016/j.biortech.2015.03.040
   Li L, 2015, BIORESOURCE TECHNOL, V186, P338, DOI 10.1016/j.biortech.2015.03.086
   Lu SG, 2007, J ENVIRON SCI-CHINA, V19, P416, DOI 10.1016/S1001-0742(07)60069-2
   Merali Z, 2013, BIORESOURCE TECHNOL, V131, P226, DOI 10.1016/j.biortech.2012.12.023
   Moller M, 2013, RSC ADV, V3, P11035, DOI 10.1039/c3ra41582a
   Monlau F, 2015, BIORESOURCE TECHNOL, V187, P379, DOI 10.1016/j.biortech.2015.03.137
   NOIKE T, 1985, BIOTECHNOL BIOENG, V27, P1482, DOI 10.1002/bit.260271013
   Nopharatana A, 2007, WASTE MANAGE, V27, P595, DOI 10.1016/j.wasman.2006.04.010
   Remli NAM, 2014, BIORESOURCES, V9, P510
   Tsalagkas D, 2016, ULTRASON SONOCHEM, V28, P136, DOI 10.1016/j.ultsonch.2015.07.010
   VANSOEST PJ, 1963, J ASSOC OFF AGR CHEM, V46, P829
   Wang ZB, 2015, INT J HYDROGEN ENERG, V40, P4494, DOI 10.1016/j.ijhydene.2015.02.029
   Wang ZL, 2016, ACTA POLYM SIN, P1710, DOI 10.11777/j.issn10000-3304.2016.16109
   Wei B., 2012, CHINA BIOGAS, V03, P30
   Xiao LP, 2012, BIORESOURCE TECHNOL, V118, P619, DOI 10.1016/j.biortech.2012.05.060
   Xiao LP, 2011, BIORESOURCES, V6, P1576
   Zheng AQ, 2016, ENERG FUEL, V30, P3057, DOI 10.1021/acs.energyfuels.5b03005
   Zheng Y, 2014, PROG ENERG COMBUST, V42, P35, DOI 10.1016/j.pecs.2014.01.001
NR 33
TC 8
Z9 8
U1 11
U2 47
PU ELSEVIER SCI LTD
PI OXFORD
PA THE BOULEVARD, LANGFORD LANE, KIDLINGTON, OXFORD OX5 1GB, OXON, ENGLAND
SN 0960-8524
EI 1873-2976
J9 BIORESOURCE TECHNOL
JI Bioresour. Technol.
PD JAN
PY 2018
VL 248
BP 265
EP 271
DI 10.1016/j.biortech.2017.06.068
PN A
PG 7
WC Agricultural Engineering; Biotechnology & Applied Microbiology; Energy &
   Fuels
SC Agriculture; Biotechnology & Applied Microbiology; Energy & Fuels
GA FO7IC
UT WOS:000417046100030
PM 28651869
DA 2019-07-15
ER
