# Supplementary material for: Knowledge Domain and Emerging Trends in Vinegar Research: A Bibliometric Review of the Literature from WoSCC
Source: Foods. 2020 Feb 10;9(2):166. doi: 10.3390/foods9020166 (PMC7074530; doi:10.3390/foods9020166)
Supplement: Supplementary file 1 [file foods-09-00166-s001.zip › Supplementary files/Supplementary Material/WoSCC dataset for CiteSpace/data/download2018_18x5unique.txt]

PT J
AU Wang, SY
   Chang, CY
   Chen, CW
AF Wang, Shiu-Yu
   Chang, Chi-Yue
   Chen, Chih-Wei
TI Effects of vinegar-egg on growth inhibition, differentiation human
   leukemic U937 cells and its immunomodulatory activity
SO JOURNAL OF FOOD AND DRUG ANALYSIS
LA English
DT Article
DE Cytokines; Differentiation; Immunomodulatory activity; Leukemic U937
   cells; Vinegar-egg
ID ANGIOTENSIN-CONVERTING ENZYME; PEPTIDES; PHARMACOKINETICS;
   IDENTIFICATION; PROLIFERATION; CYTOKINES; ACID
AB Vinegar and eggs have rich nutrients. In this study, the mixed form of both derived products, vinegareegg solution and its products (vinegareegg concentrate and vinegareegg condensate) were chosen for an assessment of their biological activity. To further our understanding regarding the anticancer and immunomodulatory effects of vinegareegg, we investigated its effects on the proliferation and differentiation of U937 cells. Vinegare egg was treated using spray drying, freeze drying and vacuum concentration and used to stimulate human mononuclear cells. The conditioned media obtained from these cultures by filtration were used to treat U937 cells. Three conditioned media inhibited U937 cell growth by 22.1-67.25% more effectively than PHA-treated control (22.53%). CD11b and CD14 expression on the treated U937 cells were 29.1-45.4% and 31.6-47.2%, respectively. High levels of cytokines IL-1 beta, IFN-gamma and TNF-alpha were detected in the three conditioned media. Vinegareegg stimulates human mononuclear cells to secrete cytokines, which inhibit the growth of U937 cells and induce their differentiation. Copyright (C) 2017, Food and Drug Administration, Taiwan. Published by Elsevier Taiwan LLC. This is an open access article under the CC BY-NC-ND license.
C1 [Wang, Shiu-Yu] I Shou Univ, Dept Biol Sci & Technol, Kaohsiung 84001, Taiwan.
   [Chang, Chi-Yue; Chen, Chih-Wei] Chung Chou Univ Sci & Technol, Dept Hlth Food, Changhua 51591, Taiwan.
RP Chen, CW (reprint author), Chung Chou Univ Sci & Technol, Dept Hlth Food, 6 Lane 2,Sec 3,Shanjiao Rd, Changhua 510, Taiwan.
EM ccwhy@gmail.com
CR Akira N, 1998, J NUTR FOOD SCI, V14, P487
   Byun HG, 2001, PROCESS BIOCHEM, V36, P1155, DOI 10.1016/S0032-9592(00)00297-1
   CASTAIGNE S, 1993, BLOOD, V82, P3560
   Chen CW, 2013, J FOOD BIOCHEM, V37, P8, DOI 10.1111/j.1745-4514.2011.00590.x
   Chen YJ, 1997, LIFE SCI, V60, P2349, DOI 10.1016/S0024-3205(97)00291-9
   Chen YY, 2004, FOOD CHEM TOXICOL, V42, P759, DOI 10.1016/j.fct.2004.01.018
   CHEUNG HS, 1980, J BIOL CHEM, V255, P401
   DECKER EA, 1990, J AGR FOOD CHEM, V38, P674, DOI 10.1021/jf00093a019
   Duitman EH, 2011, EUR J CELL BIOL, V90, P476, DOI 10.1016/j.ejcb.2011.01.010
   EBIHARA K, 1988, AGR BIOL CHEM TOKYO, V52, P1311
   GANGULY C, 1994, CHEMOTHERAPY, V40, P272, DOI 10.1159/000239204
   Goldsby R., 2003, IMMUNOLOGY
   Jennifer JY, 2005, FOOD RES INT, V38, P45
   Kondo S, 2001, BIOSCI BIOTECH BIOCH, V65, P2690, DOI 10.1271/bbb.65.2690
   Lee WC, 2002, J FOOD ENG, V51, P263, DOI 10.1016/S0260-8774(01)00066-8
   Liao DY, 2015, J FOOD DRUG ANAL, V23, P294, DOI 10.1016/j.jfda.2014.07.010
   Liao HF, 2001, ANTI-CANCER DRUG, V12, P841, DOI 10.1097/00001813-200111000-00008
   Liao HF, 2006, FOOD CHEM TOXICOL, V44, P1724, DOI 10.1016/j.fct.2006.05.015
   Liljeberg H, 1998, EUR J CLIN NUTR, V52, P368, DOI 10.1038/sj.ejcn.1600572
   Liu F, 1997, LIFE SCI, V60, P763, DOI 10.1016/S0024-3205(97)00004-0
   Liu F, 2012, PHYTOMEDICINE, V19, P797, DOI 10.1016/j.phymed.2012.03.015
   Liu JB, 2010, FOOD CHEM, V122, P1159, DOI 10.1016/j.foodchem.2010.03.108
   Liu JJ, 2004, TOXICOL APPL PHARM, V201, P186, DOI 10.1016/j.taap.2004.05.016
   Ma CY, 2009, J SCI FOOD AGR, V89, P965, DOI 10.1002/jsfa.3539
   Mine Y, 2004, J AGR FOOD CHEM, V52, P1088, DOI 10.1021/jf0345752
   Muguruma M, 2009, FOOD CHEM, V114, P516, DOI 10.1016/j.foodchem.2008.09.081
   Ou HT, 2005, J AGR FOOD CHEM, V53, P300, DOI 10.1021/jf0493425
   Shen ZX, 1997, BLOOD, V89, P3354
   SHIMADA K, 1992, J AGR FOOD CHEM, V40, P945, DOI 10.1021/jf00018a005
   Shoko N, 2000, BIOSCI BIOTECH BIOCH, V64, P1909
   TAKEUCHI H, 1993, BIOSCI BIOTECH BIOCH, V57, P338, DOI 10.1271/bbb.57.338
   Wang SY, 1997, INT J CANCER, V70, P699, DOI 10.1002/(SICI)1097-0215(19970317)70:6<699::AID-IJC12>3.3.CO;2-O
   [杨锋 Yang Feng], 2012, [食品工业科技, Science & Technology of Food Industry], V33, P152
   You SJ, 2010, FOOD RES INT, V43, P848, DOI 10.1016/j.foodres.2009.12.004
NR 34
TC 0
Z9 0
U1 0
U2 5
PU FOOD & DRUG ADMINSTRATION
PI TAIPEI
PA 161-2 KUNYANG STREET, NANGANG, TAIPEI, 00000, TAIWAN
SN 1021-9498
J9 J FOOD DRUG ANAL
JI J. Food Drug Anal.
PD APR
PY 2018
VL 26
IS 2
BP 731
EP 740
DI 10.1016/j.jfda.2017.10.007
PG 10
WC Food Science & Technology; Pharmacology & Pharmacy
SC Food Science & Technology; Pharmacology & Pharmacy
GA GD1MJ
UT WOS:000430263700031
PM 29567244
OA DOAJ Gold
DA 2019-07-15
ER

PT J
AU Li, YX
   Pei, GP
   Qiao, XL
   Zhu, YE
   Li, H
AF Li, Yuxin
   Pei, Guangpeng
   Qiao, Xianliang
   Zhu, Yuen
   Li, Hua
TI Remediation of cadmium contaminated water and soil using vinegar residue
   biochar
SO ENVIRONMENTAL SCIENCE AND POLLUTION RESEARCH
LA English
DT Article
DE Vinegar residue; Biochar; Cadmium pollution; Remediation; Water; Soil
ID PYROLYSIS TEMPERATURE; AQUEOUS-SOLUTIONS; HEAVY-METALS; COMPETITIVE
   ADSORPTION; ACTIVATED CARBON; STRAW BIOCHAR; FUSARIUM-WILT; LAYING HENS;
   REMOVAL; CD
AB This study investigated a new biochar produced from vinegar residue that could be used to remediate cadmium (Cd)-contaminated water and soil. Aqueous solution adsorption and soil incubation experiments were performed to investigate whether a biochar prepared at 700 degrees C from vinegar residue could efficiently adsorb and/or stabilize Cd in water and soil. In the aqueous solution adsorption experiment, the Cd adsorption process was best fitted by the pseudo-second-order kinetic and Freundlich isotherm models. If the optimum parameters were used, i.e., pH 5 or higher, a biochar dosage of 12 g L-1, a 10 mg L-1 Cd initial concentration, and 15-min equilibrium time, at 25 degrees C, then Cd removal could reach about 100%. The soil incubation experiment evaluated the biochar effects at four different application rates (1, 2, 5, and 10% w/w) and three Cd contamination rates (0.5, 1, and 2.5 mg kg(-1)) on soil properties and Cd fractionation. Soil pH and organic matter increased after adding biochar, especially at the 10% application rate. At Cd pollution levels of 1.0 or 2.5 mg kg(-1), a 10% biochar application rate was most effective. At 0.5 mg Cd kg(-1) soil, a 5% biochar application rate was most efficient at transforming the acid extractable and easily reducible Cd fractions to oxidizable and residual Cd. The results from this study demonstrated that biochar made from vinegar residue could be a new and promising alternative biomass-derived material for Cd remediation in water and soil.
C1 [Li, Yuxin; Pei, Guangpeng; Zhu, Yuen; Li, Hua] Shanxi Univ, Sch Environm Sci & Resources, Taiyuan 030006, Shanxi, Peoples R China.
   [Pei, Guangpeng] Shanxi Univ, Inst Resources & Environm Engn, Taiyuan 030006, Shanxi, Peoples R China.
   [Qiao, Xianliang] Dalian Univ Technol, Sch Environm Sci & Technol, Key Lab Ind Ecol & Environm Engn, Dalian 116024, Liaoning, Peoples R China.
RP Li, H (reprint author), Shanxi Univ, Sch Environm Sci & Resources, Taiyuan 030006, Shanxi, Peoples R China.
EM lihua@sxu.edu.cn
RI Pei, Guangpeng/S-3389-2019
OI Pei, Guangpeng/0000-0001-8140-9075
FU Science and Technology Key Program of Shanxi Province of China
   [201603D21110-1, 20140311008-6]; Open Foundation of Key Laboratory of
   Industrial Ecology and Environmental Engineering, MOE [KLIEEE-16-03]
FX This work was supported by the Science and Technology Key Program of
   Shanxi Province of China (201603D21110-1); the Open Foundation of Key
   Laboratory of Industrial Ecology and Environmental Engineering, MOE
   (KLIEEE-16-03); and the Science and Technology Key Program of Shanxi
   Province of China (20140311008-6).
CR Ahmad M, 2016, J HAZARD MATER, V301, P179, DOI [10.1616/j.jhaimat.2015.08.029, 10.1016/j.jhazmat.2015.08.029]
   Ahmad M, 2014, CHEMOSPHERE, V99, P19, DOI 10.1016/j.chemosphere.2013.10.071
   Ahmad M, 2012, BIORESOURCE TECHNOL, V118, P536, DOI 10.1016/j.biortech.2012.05.042
   Anwar J, 2010, BIORESOURCE TECHNOL, V101, P1752, DOI 10.1016/j.biortech.2009.10.021
   Bao SD, 2000, SOIL AGR CHEM ANAL
   Beesley L, 2011, SOIL BIOL BIOCHEM, V43, P188, DOI 10.1016/j.soilbio.2010.09.035
   Bell MJ, 2011, SCI TOTAL ENVIRON, V409, P1704, DOI 10.1016/j.scitotenv.2011.01.031
   Bogusz A, 2015, BIORESOURCE TECHNOL, V196, P540, DOI 10.1016/j.biortech.2015.08.006
   BRUSSEAU ML, 1989, CRIT REV ENV CONTR, V19, P33, DOI 10.1080/10643388909388358
   Cantrell KB, 2012, BIORESOURCE TECHNOL, V107, P419, DOI 10.1016/j.biortech.2011.11.084
   Cao XD, 2011, ENVIRON SCI TECHNOL, V45, P4884, DOI 10.1021/es103752u
   Chen HQ, 2009, EUR J SOIL BIOL, V45, P123, DOI 10.1016/j.ejsobi.2008.09.016
   Cheng QM, 2016, ECOL ENG, V87, P240, DOI 10.1016/j.ecoleng.2015.11.045
   Chun Y, 2004, ENVIRON SCI TECHNOL, V38, P4649, DOI 10.1021/es035034w
   Cui XQ, 2016, SCI TOTAL ENVIRON, V539, P566, DOI 10.1016/j.scitotenv.2015.09.022
   Deng JQ, 2017, J COLLOID INTERF SCI, V506, P355, DOI 10.1016/j.jcis.2017.07.069
   Du NS, 2015, ENVIRON SCI POLLUT R, V22, P19133, DOI 10.1007/s11356-015-4816-9
   Elaigwu SE, 2014, J IND ENG CHEM, V20, P3467, DOI 10.1016/j.jiec.2013.12.036
   *EPA, 1988, NAT POLL DISCH EL SY
   Freundlich H, 1906, Z PHYS CHEM-STOCH VE, V57, P385
   Han LF, 2017, BIORESOURCE TECHNOL, V234, P77, DOI 10.1016/j.biortech.2017.02.130
   Ho YS, 2006, WATER RES, V40, P119, DOI 10.1016/j.watres.2005.10.040
   Ho YS, 2004, SCIENTOMETRICS, V59, P171
   Houben D, 2013, CHEMOSPHERE, V92, P1450, DOI 10.1016/j.chemosphere.2013.03.055
   Karthikeyan S, 2007, BIORESOURCE TECHNOL, V98, P452, DOI 10.1016/j.biortech.2006.01.010
   Kim JY, 2003, ENVIRON SCI TECHNOL, V37, P189, DOI 10.1021/es020799+
   Kloss S, 2012, J ENVIRON QUAL, V41, P990, DOI 10.2134/jeq2011.0070
   Langmuir I, 1918, J AM CHEM SOC, V40, P1361, DOI 10.1021/ja02242a004
   LEE LS, 1988, ENVIRON TOXICOL CHEM, V7, P779, DOI 10.1897/1552-8618(1988)7[779:NSOOCD]2.0.CO;2
   Lehmann J., 2009, SCI TECHNOL, V25, P15801
   Lehmann J, 2007, FRONT ECOL ENVIRON, V5, P381, DOI 10.1890/1540-9295(2007)5[381:BITB]2.0.CO;2
   Li HY, 2016, J HAZARD MATER, V304, P40, DOI 10.1016/j.jhazmat.2015.10.048
   Li L, 2015, BIORESOURCE TECHNOL, V186, P338, DOI 10.1016/j.biortech.2015.03.086
   Li ZB, 2001, J ENVIRON QUAL, V30, P903, DOI 10.2134/jeq2001.303903x
   Liang BQ, 2010, ORG GEOCHEM, V41, P206, DOI 10.1016/j.orggeochem.2009.09.007
   Liu JG, 2007, J HAZARD MATER, V143, P443, DOI 10.1016/j.jhazmat.2006.09.057
   [刘丽娟 Liu Lijuan], 2013, [农业环境科学学报, Journal of Agro-Environment Science], V32, P1778
   Liu ZG, 2011, DESALINATION, V267, P101, DOI 10.1016/j.desal.2010.09.013
   Loganathan P, 2012, CRIT REV ENV SCI TEC, V42, P489, DOI 10.1080/10643389.2010.520234
   MCCALL PJ, 1985, ENVIRON TOXICOL CHEM, V4, P37, DOI 10.1897/1552-8618(1985)4[37:DKOPAA]2.0.CO;2
   MCKAY G, 1987, WATER AIR SOIL POLL, V36, P381, DOI 10.1007/BF00229680
   Ministry of Environmental Protection and Ministry of Land and Resources of P. R. China, 2014, REP CHIN SOIL POLL S
   Mohan D, 2007, J COLLOID INTERF SCI, V310, P57, DOI 10.1016/j.jcis.2007.01.020
   Mukome FND, 2013, J AGR FOOD CHEM, V61, P2196, DOI 10.1021/jf3049142
   Murugesan A, 2011, DESALINATION, V271, P199, DOI 10.1016/j.desal.2010.12.029
   Nemati K, 2011, J HAZARD MATER, V192, P402, DOI 10.1016/j.jhazmat.2011.05.039
   Nicholson FA, 2006, WATER ENVIRON J, V20, P87, DOI 10.1111/j.1747-6593.2006.00026.x
   Park JH, 2011, PLANT SOIL, V348, P439, DOI 10.1007/s11104-011-0948-y
   Park JH, 2016, CHEMOSPHERE, V142, P77, DOI 10.1016/j.chemosphere.2015.05.093
   Pei GP, 2017, ENVIRON SCI POLLUT R, V24, P22301, DOI 10.1007/s11356-017-9917-1
   Pellera FM, 2015, J ENVIRON CHEM ENG, V3, P1163, DOI 10.1016/j.jece.2015.04.005
   Peng HB, 2017, ENVIRON POLLUT, V229, P846, DOI 10.1016/j.envpol.2017.07.004
   Qiu YP, 2006, CHEMOSPHERE, V64, P963, DOI 10.1016/j.chemosphere.2006.01.003
   Ro KS, 2010, IND ENG CHEM RES, V49, P10125, DOI 10.1021/ie101155m
   Roldan A, 2003, SOIL TILL RES, V72, P65, DOI 10.1016/S0167-1987(03)00051-5
   Shackley S, 2012, ENERG POLICY, V42, P49, DOI 10.1016/j.enpol.2011.11.026
   Shen X, 2016, J ENVIRON MANAGE, V168, P245, DOI 10.1016/j.jenvman.2015.12.019
   Shi L, 2016, ENVIRON SCI POLLUT R, V23, P18277, DOI 10.1007/s11356-016-6798-7
   Song ZT, 2014, LIVEST SCI, V167, P292, DOI 10.1016/j.livsci.2014.05.030
   Song ZT, 2012, LIVEST SCI, V150, P67, DOI 10.1016/j.livsci.2012.08.004
   Sreejalekshmi KG, 2009, J HAZARD MATER, V161, P1506, DOI 10.1016/j.jhazmat.2008.05.002
   Sun JK, 2014, ECOTOX ENVIRON SAFE, V106, P226, DOI 10.1016/j.ecoenv.2014.04.042
   Sun YB, 2008, BIORESOURCE TECHNOL, V99, P1103, DOI 10.1016/j.biortech.2007.02.035
   Temkin M. J., 1940, ACTA PHYSIOCHIM USSR, V12, P217, DOI DOI 10.1016/J.JHAZMAT.2008.12.093
   Uchimiya M, 2011, J AGR FOOD CHEM, V59, P2501, DOI 10.1021/jf104206c
   Uchimiya M, 2010, J AGR FOOD CHEM, V58, P5538, DOI 10.1021/jf9044217
   Van Zwieten L, 2010, PLANT SOIL, V327, P235, DOI 10.1007/s11104-009-0050-x
   Wang ZY, 2015, BIORESOURCE TECHNOL, V177, P308, DOI 10.1016/j.biortech.2014.11.077
   Xu DY, 2014, CHEMOSPHERE, V111, P320, DOI 10.1016/j.chemosphere.2014.04.043
   Xu XY, 2016, J COLLOID INTERF SCI, V463, P55, DOI 10.1016/j.jcis.2015.10.003
   Xu XY, 2013, ENVIRON SCI POLLUT R, V20, P358, DOI 10.1007/s11356-012-0873-5
   Yuan JH, 2011, BIORESOURCE TECHNOL, V102, P3488, DOI 10.1016/j.biortech.2010.11.018
   Zhao BW, 2016, J ENVIRON MANAGE, V184, P569, DOI 10.1016/j.jenvman.2016.10.020
NR 73
TC 2
Z9 2
U1 16
U2 58
PU SPRINGER HEIDELBERG
PI HEIDELBERG
PA TIERGARTENSTRASSE 17, D-69121 HEIDELBERG, GERMANY
SN 0944-1344
EI 1614-7499
J9 ENVIRON SCI POLLUT R
JI Environ. Sci. Pollut. Res.
PD JUN
PY 2018
VL 25
IS 16
BP 15754
EP 15764
DI 10.1007/s11356-018-1762-3
PG 11
WC Environmental Sciences
SC Environmental Sciences & Ecology
GA GI0HZ
UT WOS:000434051300042
PM 29582322
DA 2019-07-15
ER

PT J
AU Wu, JH
   Feng, TT
   Liang, X
   Yu, CP
   Dong, L
   Du, M
   Tan, MQ
   Xu, XB
AF Wu, Jian-Hai
   Feng, Ting-Ting
   Liang, Xu
   Yu, Cui-Ping
   Dong, Liang
   Du, Ming
   Tan, Ming-Qian
   Xu, Xian-Bing
TI Determination of HMF in Vinegar and Soy Sauce Using Two-Step Ultrasonic
   Assisted Liquid-Liquid Micro-Extraction Coupled with Capillary
   Electrophoresis-Ultraviolet Detection
SO FOOD ANALYTICAL METHODS
LA English
DT Article
DE 5-Hydroxymethylfurfural; Capillary electrophoresis-ultraviolet; Vinegar;
   Soy sauce; Two-step ultrasonic assisted liquid-liquid micro-extraction
ID MASS-SPECTROMETRY; APPLE JUICE; MICROEXTRACTION; SAMPLES; FOOD;
   CHROMATOGRAPHY; PATULIN; HPLC
AB A new, rapid, and inexpensive method using two-step ultrasonic assisted liquid-liquid micro-extraction (UALLME) coupled with capillary electrophoresis-ultraviolet (CE-UV) was developed for 5-hydroxymethylfurfural (HMF) analysis in high ion strength samples (like vinegar and soy sauce). The factors affecting the extraction efficiency were optimized such as the extraction volume, the ultrasonic time, and the power density of ultrasonic. Under the optimum conditions, the limit of detection (LOD) and the limit of quantification (LOQ) for HMF were 0.03 and 0.10 mg/L, respectively. The relative standard deviations (RSD %) for HMF were ranging from 0.53 to 3.17%, and the recoveries of HMF were ranging from 91.24 to 109.39%. The results turned out that two-step UALLME-CE-UV was applicable to analyze HMF in vinegar and soy sauce. Eleven brands of vinegar and soy sauce were tested by two-step UALLME-CE-UV, and the results showed that the method had a potential application in analysis of foodstuffs. The two step UALLME method was effective to improve the selectivity and sensitivity of CE-UV method for HMF analysis in vinegar and soy sauce.
C1 [Wu, Jian-Hai; Feng, Ting-Ting; Liang, Xu; Yu, Cui-Ping; Dong, Liang; Du, Ming; Tan, Ming-Qian; Xu, Xian-Bing] Dalian Polytech Univ, Sch Food Sci & Technol, Natl Engn Res Ctr Seafood, Dalian 116034, Peoples R China.
RP Xu, XB (reprint author), Dalian Polytech Univ, Sch Food Sci & Technol, Natl Engn Res Ctr Seafood, Dalian 116034, Peoples R China.
EM xianbingxu@gmail.com
RI Tan, Mingqian/J-7908-2019; Tan, Mingqian/O-2686-2019
OI Tan, Mingqian/0000-0002-7535-0035; Du, Ming/0000-0001-5872-8529
FU 13th Five Years Key Programs for Science and Technology Development of
   China [2017YFD0400103, 2016YFD0400404]; National Science Foundation of
   China [31601467]
FX All the authors acknowledge the financial support from the 13th Five
   Years Key Programs for Science and Technology Development of China
   (Grant No. 2017YFD0400103), the National Science Foundation of China
   (Grant No. 31601467), and the 13th Five Years Key Programs for Science
   and Technology Development of China (Grant No. 2016YFD0400404).
CR Abraham K, 2011, MOL NUTR FOOD RES, V55, P667, DOI 10.1002/mnfr.201000564
   Abu-Bakar NB, 2014, TALANTA, V120, P47, DOI 10.1016/j.talanta.2013.11.081
   Acunha T, 2016, ELECTROPHORESIS, V37, P111, DOI 10.1002/elps.201500291
   Ahmadi-Jouibari T, 2015, FOOD ADDIT CONTAM A, V32, P1140, DOI 10.1080/19440049.2015.1049565
   Alothman ZA, 2012, ANAL CHIM ACTA, V739, P14, DOI 10.1016/j.aca.2012.06.005
   Bignardi C, 2014, FOOD CONTROL, V46, P41, DOI 10.1016/j.foodcont.2014.04.049
   Chandrasekaran K, 2011, ANAL METHODS-UK, V3, P2140, DOI 10.1039/c1ay05329a
   de Andrade JK, 2016, FOOD CHEM, V190, P481, DOI 10.1016/j.foodchem.2015.05.131
   Feng TT, 2017, ANAL METHODS-UK, V9, P3839, DOI [10.1039/c7ay00927e, 10.1039/C7AY00927E]
   Gaspar EMSM, 2009, J CHROMATOGR A, V1216, P2762, DOI 10.1016/j.chroma.2008.10.049
   HEWALA II, 1993, J CLIN PHARM THER, V18, P49, DOI 10.1111/j.1365-2710.1993.tb00566.x
   Kim JH, 2004, RADIAT PHYS CHEM, V69, P179, DOI 10.1016/S0969-806X(03)00400-6
   Kowalski S, 2013, POL J FOOD NUTR SCI, V63, P207, DOI 10.2478/v10222-012-0082-4
   Payan MR, 2009, ANAL CHIM ACTA, V653, P184, DOI 10.1016/j.aca.2009.09.018
   Rizelio VM, 2012, FOOD CHEM, V133, P1640, DOI 10.1016/j.foodchem.2011.11.058
   ROVIRA R, 1993, J AGR FOOD CHEM, V41, P214, DOI 10.1021/jf00026a013
   Sereshti H, 2011, J CHROMATOGR A, V1218, P4593, DOI 10.1016/j.chroma.2011.05.037
   Stute R, 2002, EUR FOOD RES TECHNOL, V215, P101, DOI 10.1007/s00217-002-0509-y
   Tadeo JL, 2010, J CHROMATOGR A, V1217, P2415, DOI 10.1016/j.chroma.2009.11.066
   Takino M, 2003, RAPID COMMUN MASS SP, V17, P1965, DOI 10.1002/rcm.1136
   Teixido E, 2011, FOOD CHEM, V126, P1902, DOI 10.1016/j.foodchem.2010.12.016
   Tejada-Casado C, 2016, TALANTA, V161, P8, DOI 10.1016/j.talanta.2016.08.012
   Tesfaye W, 2002, J SENS STUD, V17, P133, DOI 10.1111/j.1745-459X.2002.tb00338.x
   Theobald A, 1998, J AGR FOOD CHEM, V46, P1850, DOI 10.1021/jf970912t
   Yiantzi E, 2010, TALANTA, V80, P2057, DOI 10.1016/j.talanta.2009.11.005
NR 25
TC 3
Z9 3
U1 4
U2 24
PU SPRINGER
PI NEW YORK
PA 233 SPRING ST, NEW YORK, NY 10013 USA
SN 1936-9751
EI 1936-976X
J9 FOOD ANAL METHOD
JI Food Anal. Meth.
PD FEB
PY 2018
VL 11
IS 2
BP 479
EP 485
DI 10.1007/s12161-017-1018-8
PG 7
WC Food Science & Technology
SC Food Science & Technology
GA FR6LS
UT WOS:000419178200017
DA 2019-07-15
ER

PT J
AU Sighinolfi, S
   Baneschi, I
   Manzini, S
   Tassi, L
   Dallai, L
   Marchetti, A
AF Sighinolfi, Simona
   Baneschi, Ilaria
   Manzini, Simona
   Tassi, Lorenzo
   Dallai, Luigi
   Marchetti, Andrea
TI Determination of glycerol carbon stable isotope ratio for the
   characterization of Italian balsamic vinegars
SO JOURNAL OF FOOD COMPOSITION AND ANALYSIS
LA English
DT Article
DE Food composition; Food analysis; Balsamic vinegars; ABTM; ABM; Glycerol;
   Carbon isotope ratio; GC-C-IRMS
ID TRADIZIONALE-DI-MODENA; MASS-SPECTROMETRY; C-13/C-12 RATIOS; WINE
   GLYCEROL; ORIGIN; AUTHENTICATION; PLANTS; IRMS
AB The gas chromatographic-combustion-isotopic ratio mass spectrometry (GC-C-IRMS) approach was applied to determine the compound-specific C-13/C-12 isotopic ratio of glycerol in balsamic vinegars of Modena (Italy). In particular, Italian Protected Designation of Origin and Protected Geographical Indication balsamic vinegars, namely the traditionally made Aceto Balsamico Tradizionale di Modena (ABTM) and the industrial Aceto Balsamico di Modena (ABM) products, were analyzed and a first attempt at classification was carried out. The carbon isotopic ratio of the glycerol polyalcohol varies on the basis of origin, varietal or provenance; therefore the discriminating potentiality of this species might be useful to elucidate the balsamic vinegar production process. To do this, a preliminary study was conducted and several marketable products, ABTM and ABM type, were subjected to measurements in addition to samples coming from three ABTM cask series (batteria). Experimental results highlighted the peculiarities of the two different production processes, suggesting the use of the carbon isotopic ratio of glycerol as an additional tool for balsamic vinegar authentication.
C1 [Sighinolfi, Simona; Manzini, Simona; Tassi, Lorenzo; Marchetti, Andrea] Univ Modena & Reggio Emilia, Dept Chem & Geochem Sci, Via G Campi 103, I-41125 Modena, Italy.
   [Baneschi, Ilaria; Dallai, Luigi] CNR, Ist Geosci & Georisorse, Via Moruzzi 1, I-56124 Pisa, Italy.
RP Marchetti, A (reprint author), Dept Chem & Geol Sci, Via Giuseppe Campi 103, I-41125 Modena, Italy.
EM andrea.marchetti@unimore.it
CR [Anonymous], 2011, GREEN PAPER PROMOTIO
   [Anonymous], 1999, D1193 ASTM
   BELITZ HD, 1992, FOOD CHEM
   BENDER MM, 1971, PHYTOCHEMISTRY, V10, P1239, DOI 10.1016/S0031-9422(00)84324-1
   BRICOUT J, 1973, J ASSOC OFF ANA CHEM, V56, P739
   Cabanero AI, 2010, J AGR FOOD CHEM, V58, P722, DOI 10.1021/jf9029095
   Calderone G, 2004, J AGR FOOD CHEM, V52, P5902, DOI 10.1021/jf049658c
   Christoph N, 2015, BIO WEB CONF, V5, DOI 10.1051/bioconf/20150502020
   Cocchi M, 2007, ANAL CHIM ACTA, V589, P96, DOI 10.1016/j.aca.2007.02.036
   Cocchi M, 2002, J AGR FOOD CHEM, V50, P5255, DOI 10.1021/jf020155l
   Consonni R, 2008, ANAL CHIM ACTA, V611, P31, DOI 10.1016/j.aca.2008.01.065
   Consonni R, 2008, TALANTA, V75, P765, DOI 10.1016/j.talanta.2007.12.005
   Danezis GP, 2016, TRAC-TREND ANAL CHEM, V85, P123, DOI 10.1016/j.trac.2016.02.026
   Dordevic N, 2012, ANAL CHIM ACTA, V757, P19, DOI 10.1016/j.aca.2012.10.046
   Fronza G, 1998, J AGR FOOD CHEM, V46, P477, DOI 10.1021/jf9706179
   Fry B, 2006, STABLE ISOTOPE ECOLO
   Gaudillere JP, 2002, J EXP BOT, V53, P757, DOI 10.1093/jexbot/53.369.757
   Georgiou C. A., 2017, FOOD AUTHENTICATION
   Giudici P, 2009, ADV FOOD NUTR RES, V58, P137, DOI 10.1016/S1043-4526(09)58004-7
   Hattori R, 2010, J AGR FOOD CHEM, V58, P7115, DOI 10.1021/jf100406y
   Jung JC, 2006, EUR FOOD RES TECHNOL, V223, P811, DOI 10.1007/s00217-006-0274-4
   Lorenzini M, 2013, J APPL MICROBIOL, V114, P762, DOI 10.1111/jam.12075
   Martin GJ, 1999, AM J ENOL VITICULT, V50, P409
   OLEARY MH, 1988, BIOSCIENCE, V38, P328, DOI 10.2307/1310735
   Papotti G, 2015, LWT-FOOD SCI TECHNOL, V60, P1017, DOI 10.1016/j.lwt.2014.10.042
   Perini M, 2014, J AGR FOOD CHEM, V62, P8197, DOI 10.1021/jf5013538
   Pretorius IS, 2000, YEAST, V16, P675, DOI 10.1002/1097-0061(20000615)16:8<675::AID-YEA585>3.0.CO;2-B
   Scanes K. T., 1998, South African Journal for Enology and Viticulture, V19, P17
   SMITH BN, 1971, PLANT PHYSIOL, V47, P380, DOI 10.1104/pp.47.3.380
   Turtura G. C., 2003, CARATTERISTICHE MICR
   van Leeuwen KA, 2014, COMPR REV FOOD SCI F, V13, P814, DOI 10.1111/1541-4337.12096
   Wang ZX, 2001, BIOTECHNOL ADV, V19, P201, DOI 10.1016/S0734-9750(01)00060-X
   Weber D, 1997, J AGR FOOD CHEM, V45, P2042, DOI 10.1021/jf970005o
NR 33
TC 0
Z9 0
U1 5
U2 21
PU ACADEMIC PRESS INC ELSEVIER SCIENCE
PI SAN DIEGO
PA 525 B ST, STE 1900, SAN DIEGO, CA 92101-4495 USA
SN 0889-1575
EI 1096-0481
J9 J FOOD COMPOS ANAL
JI J. Food Compos. Anal.
PD JUN
PY 2018
VL 69
BP 33
EP 38
DI 10.1016/j.jfca.2018.02.002
PG 6
WC Chemistry, Applied; Food Science & Technology
SC Chemistry; Food Science & Technology
GA GG9IQ
UT WOS:000433014600006
DA 2019-07-15
ER

PT J
AU Zhang, XC
   Xu, BJ
AF Zhang, X. C.
   Xu, B. J.
TI Phytochemical profiles and antioxidant capacities of white and red
   ginseng as affected by marinating media (vinegar, yellow wine, and
   Chinese liquor)
SO JOURNAL OF FOOD PROCESSING AND PRESERVATION
LA English
DT Article
ID GINSENOSIDES; LEGUMES; COLOR
AB Marinating ginseng is popular practice at home and being applied to industrial manufacturing in China. However, knowledge on the effects of steeping media on antioxidant capacity of ginseng is limited. Hair root, sliced, powdered, ultrafine ground white and red ginseng were marinated with 3.5 degrees and 9 degrees vinegar, yellow wine, and 53 degrees Chinese liquor. Total phenolic content (TPC), total flavonoid content (TFC), DPPH free radical scavenging capacity (DPPH), ferric reducing antioxidant power (FRAP), ABTS free radical scavenging capacity, and total saponin content (TSC) of the steeped liquid were measured with colorimetric methods. Among four marinating media, Chinese liquor is the most favorable medium since most of the indicators showed obvious higher values. It was noticed that TFC and TSC of white ginseng hair root steeped liquid by Chinese liquor were extremely higher than others. The results indicate that Chinese liquor is the most desirable medium for ginseng steeping.
   Practical applicationsPresented information will guide consumers to choose ginseng materials and steeping methods to obtain desired health benefit components. The study will also help food manufacturers and alcoholic beverage industry to understand how steeping medium affect the bioactive food components.
C1 [Zhang, X. C.; Xu, B. J.] Beijing Normal Univ Hong Kong Baptist Univ United, Food Sci & Technol Program, Zhuhai 519085, Guangdong, Peoples R China.
RP Xu, BJ (reprint author), 28 Jinfeng Rd, Zhuhai 519085, Guangdong, Peoples R China.
EM baojunxu@uic.edu.hk
RI Xu, Baojun/B-7971-2017
OI Xu, Baojun/0000-0003-0739-3735
FU Beijing Normal University-Hong Kong Baptist University United
   International College, China [UICRG201624, UICRG 201627]
FX Beijing Normal University-Hong Kong Baptist University United
   International College, China; Grant/Award Numbers: UICRG201624 and UICRG
   201627
CR Andarwulan N, 2010, FOOD CHEM, V121, P1231, DOI 10.1016/j.foodchem.2010.01.033
   Attele AS, 1999, BIOCHEM PHARMACOL, V58, P1685, DOI 10.1016/S0006-2952(99)00212-9
   Benzie IFF, 1999, METHOD ENZYMOL, V299, P15
   Chen CW, 1995, J FOOD LIPIDS, V2, P35, DOI DOI 10.1111/J.1745-4522.1995.TB00028.X
   Chen J. L., 2014, INT J SCI, V3, P1
   Chen JL, 2015, LWT-FOOD SCI TECHNOL, V62, P517, DOI 10.1016/j.lwt.2014.10.047
   Fang YZ, 2002, NUTRITION, V18, P872, DOI 10.1016/S0899-9007(02)00916-4
   HIAI S, 1976, PLANTA MED, V29, P116, DOI 10.1055/s-0028-1097639
   Huang DJ, 2005, J AGR FOOD CHEM, V53, P1841, DOI 10.1021/jf030723c
   Ji Y., 2012, J NANOSCI NANOTECHNO, V12, P1
   Ma X, 2006, CHROMATOGRAPHIA, V64, P31, DOI 10.1365/s10337-006-0812-z
   MILLER NJ, 1993, CLIN SCI, V84, P407, DOI 10.1042/cs0840407
   Park SK, 2008, MOL CELL TOXICOL, V4, P52
   Re R, 1999, FREE RADICAL BIO MED, V26, P1231, DOI 10.1016/S0891-5849(98)00315-3
   Singleton VL, 1999, METHOD ENZYMOL, V299, P152
   Song Y, 2013, FOODS, V2, P32, DOI 10.3390/foods2010032
   Xu BJ, 2007, J FOOD SCI, V72, pS159, DOI 10.1111/j.1750-3841.2006.00260.x
   Xu BJ, 2007, J FOOD SCI, V72, pS167, DOI 10.1111/j.1750-3841.2006.00261.x
   Xu BJ, 2009, J AGR FOOD CHEM, V57, P10718, DOI 10.1021/jf902594m
   Yun SN, 2007, ARCH PHARM RES, V30, P587, DOI 10.1007/BF02977653
NR 20
TC 0
Z9 0
U1 3
U2 7
PU WILEY
PI HOBOKEN
PA 111 RIVER ST, HOBOKEN 07030-5774, NJ USA
SN 0145-8892
EI 1745-4549
J9 J FOOD PROCESS PRES
JI J. Food Process Preserv.
PD JAN
PY 2018
VL 42
IS 1
AR e13331
DI 10.1111/jfpp.13331
PG 7
WC Food Science & Technology
SC Food Science & Technology
GA FR9GY
UT WOS:000419383100018
DA 2019-07-15
ER
