# Supplementary material for: Knowledge Domain and Emerging Trends in Vinegar Research: A Bibliometric Review of the Literature from WoSCC
Source: Foods. 2020 Feb 10;9(2):166. doi: 10.3390/foods9020166 (PMC7074530; doi:10.3390/foods9020166)
Supplement: Supplementary file 1 [file foods-09-00166-s001.zip › Supplementary files/Supplementary Material/WoSCC dataset for CiteSpace/data/download2018_19x5unique.txt]

PT J
AU Qin, WY
   Gan, LN
   Dong, L
   Yu, LH
   Wu, SL
   Bao, WB
AF Qin, W. Y.
   Gan, L. N.
   Dong, L.
   Yu, L. H.
   Wu, S. L.
   Bao, W. B.
TI Effect of bamboo vinegar powder on the expression of the immune-related
   genes MyD88 and CD14 in weaning piglets
SO POLISH JOURNAL OF VETERINARY SCIENCES
LA English
DT Article
DE bamboo vinegar powder; pig; antibiotics; MyD88 gene; CD14 gene
ID GROWTH-PERFORMANCE; RESPONSES; CHARCOAL
AB The aim was to explore the feasibility of using bamboo vinegar powder as an antibiotics substitute in weaning piglets. Forty-five healthy Duroc x Landrance x Yorshire piglets (weight 6.74 +/- 0.17 kg; age 31 days) were randomly divided into the control group (basic diet), ANT group (basic diet + 0.12% compound antibiotics), BV1 group (basic diet + 0.1% bamboo vinegar powder), BV5 group (basic diet + 0.5% bamboo vinegar powder) and BV10 group (basic diet + 1% bamboo vinegar powder). MyD88 and CD14 expression in immune tissues was examined using real-time PCR. MyD88 expression in the control group were significantly lower than that in other groups in all tissues (p<0.05), while CD14 expression showed the opposite trend. MyD88 expression was significantly higher in the BV10 group than in other groups in lung tissue (P< 0.05), significantly higher in the ANT group than in the BV1 group in the kidneys (P<0.05), significantly higher in the BV10 group than in the BV1 group in the thymus (P<0.05), and significantly higher in the BV1 group than in the BV10 group in the lymphatic tissue (P<0.05). These differences between experimental groups were not observed for the cpbt gene (P>0.05). Thus, adding bamboo vinegar powder to the basic diet of weaning piglets had immune effects similar to antibiotics and the effect was dose-dependent. Moreover, the MyD88 and CD14 genes appear to play a role in these immune effects.
C1 [Qin, W. Y.; Gan, L. N.; Dong, L.; Yu, L. H.; Wu, S. L.; Bao, W. B.] Yangzhou Univ, Key Lab Anim Genet Breeding Reprod & Mol Design J, Coll Anim Sci & Technol, Yangzhou 225009, Jiangsu, Peoples R China.
   [Wu, S. L.; Bao, W. B.] Yangzhou Univ, Joint Int Res Lab Agr & Agriprod Safety, Yangzhou 225009, Jiangsu, Peoples R China.
RP Bao, WB (reprint author), Yangzhou Univ, Key Lab Anim Genet Breeding Reprod & Mol Design J, Coll Anim Sci & Technol, Yangzhou 225009, Jiangsu, Peoples R China.; Bao, WB (reprint author), Yangzhou Univ, Joint Int Res Lab Agr & Agriprod Safety, Yangzhou 225009, Jiangsu, Peoples R China.
EM wbbao@yzu.edu.cn
FU Independent Innovation Fund of Agricultural Science and Technology in
   Jiangsu Province [CX (16)1003]; Science and Technology Supporting
   Project of Jiangsu Province [BN2016078]; Jiangyin City [JYKJ308]; Qing
   Lan Project of Yangzhou University
FX This work was supported by the Independent Innovation Fund of
   Agricultural Science and Technology in Jiangsu Province(CX (16)1003),
   the Science and Technology Supporting Project of Jiangsu
   Province(BN2016078) and Jiangyin City(JYKJ308) and Qing Lan Project of
   Yangzhou University.
CR Bao WB, 2012, ANIM GENET, V43, P525, DOI 10.1111/j.1365-2052.2011.02287.x
   Castanon JIR, 2007, POULTRY SCI, V86, P2466, DOI 10.3382/ps.2007-00249
   Cheng GY, 2014, FRONT MICROBIOL, V5, DOI 10.3389/fmicb.2014.00217
   Chu GM, 2013, ANIM SCI J, V84, P113, DOI 10.1111/j.1740-0929.2012.01045.x
   Dobrovolskaia MA, 2002, MICROBES INFECT, V4, P903, DOI 10.1016/S1286-4579(02)01613-1
   Guo FL, 2007, FEED IND, V28, P2
   Ho CL, 2013, PLOS ONE, V8, DOI 10.1371/journal.pone.0075738
   Jiang ZhuYing, 2012, Chinese Journal of Animal Nutrition, V24, P2459
   Liu ZX, 2015, SCI PAPER ONLINE
   Liu ZX, 2014, J BAMBOO RES, V33, P27
   Martinez JL, 2009, ENVIRON POLLUT, V157, P2893, DOI 10.1016/j.envpol.2009.05.051
   Moses T, 2009, J LEUKOCYTE BIOL, V86, P971, DOI 10.1189/jlb.0708396
   Namkung H, 2004, CAN J ANIM SCI, V84, P697, DOI 10.4141/A04-005
   Pu SX, 2015, ANIMAL HUSBANDRY VET, V4, P122
   Shi ZiTao, 2015, Chinese Journal of Animal Nutrition, V27, P1832
   Thorgersen EB, 2010, FASEB J, V24, P712, DOI 10.1096/fj.09-140798
   Tong JM, 2000, ANIMAL SCI VET MED, V17, P38
   Wang HF, 2013, ACTA AGR SCAND A-AN, V63, P143, DOI 10.1080/09064702.2013.845244
   Wang JP, 2009, J ANIM SCI, V87, P3235, DOI 10.2527/jas.2008-1555
   Wu Jing, 2009, Chinese Journal of Animal Nutrition, V21, P645
   Wu ZC, 2016, SCI REP-UK, V6, DOI 10.1038/srep24611
   Yamauchi K, 2010, J ANIM FEED SCI, V19, P257, DOI 10.22358/jafs/66286/2010
   Yao Yuan, 2012, Journal of Anhui Agricultural University, V39, P646
NR 23
TC 0
Z9 0
U1 0
U2 0
PU POLSKA AKAD NAUK, POLISH ACAD SCIENCES, UNIV WARMIA & MAZURY OLSZTYN
PI WARSZAWA
PA PL DEFILAD 1, WARSZAWA, 00-901, POLAND
SN 1505-1773
EI 2300-2557
J9 POL J VET SCI
JI Pol. J. Vet. Sci.
PY 2018
VL 21
IS 3
BP 525
EP 532
DI 10.24425/124286
PG 8
WC Veterinary Sciences
SC Veterinary Sciences
GA HB0QD
UT WOS:000450720700014
PM 30468348
DA 2019-07-15
ER

PT J
AU Zhao, CY
   Xia, T
   Du, P
   Duan, WH
   Zhang, B
   Zhang, J
   Zhu, SH
   Zheng, Y
   Wang, M
   Yu, YJ
AF Zhao, Chaoya
   Xia, Ting
   Du, Peng
   Duan, Wenhui
   Zhang, Bo
   Zhang, Jin
   Zhu, Shenghu
   Zheng, Yu
   Wang, Min
   Yu, Yongjian
TI Chemical Composition and Antioxidant Characteristic of Traditional and
   Industrial Zhenjiang Aromatic Vinegars during the Aging Process
SO MOLECULES
LA English
DT Article
DE Zhenjiang aromatic vinegar; aging process; proximate composition;
   organic acid; antioxidant activity; phenolic compounds
ID NEAR-INFRARED SPECTROSCOPY; SOLID-STATE FERMENTATION; TOTAL ACID
   CONTENT; HS-SPME/GC-MS; BALSAMIC VINEGAR; PHENOLIC-COMPOUNDS; WINE
   VINEGARS; VOLATILE; MODENA; RED
AB Zhenjiang aromatic vinegar (ZAV) is one of the well-known fermented condiments in China, which is produced by solid-state fermentation. It can be classified into traditional Zhenjiang aromatic vinegar (TZAV) and industrial Zhenjiang aromatic vinegar (IZAV) because of different production methods. The purpose of the study was to evaluate the variations and differences on chemical compositions and antioxidant activities of TZAV and IZAV during the aging process. The proximate composition, organic acids content, total phenolic content (TPC), total flavonoid content (TFC), total antioxidant activity (TAA) and phenolic compounds composition of TZAV and IZAV were detected during the aging process. Organic acids contents, TPC, TFC, TAA and phenolic compounds contents in ZAV were increased during the aging process. Acetic acid, lactic acid and pyroglutamic acid in ZAV were major organic acids. With the extension of aging time, TZAV and IZAV had similar proximate compositions and organic acids content. The values of TPC, TFC and TAA were higher in TZAV than in IZAV when aging is more than 3 years. Rutin and p-coumaric acid were detected in TZAV but not in IZAV. In principal component analysis (PCA), TZAV and IZAV can be divided into two groups according to their phenolic compounds composition. These findings provide references for evaluating TZAV and IZAV on the basis of their characterizations.
C1 [Zhao, Chaoya; Xia, Ting; Du, Peng; Duan, Wenhui; Zhang, Bo; Zhang, Jin; Zheng, Yu; Wang, Min] Tianjin Univ Sci & Technol, Tianjin Engn Res Ctr Microbial Metab & Fermentat, Coll Biotechnol,State Key Lab Food Nutr & Safety, Key Lab Ind Fermentat Microbiol,Minist Educ, Tianjin 300457, Peoples R China.
   [Zhu, Shenghu; Yu, Yongjian] Jiangsu Hengshun Vinegar Ind Co Ltd, Zhenjiang 212143, Peoples R China.
RP Wang, M (reprint author), Tianjin Univ Sci & Technol, Tianjin Engn Res Ctr Microbial Metab & Fermentat, Coll Biotechnol,State Key Lab Food Nutr & Safety, Key Lab Ind Fermentat Microbiol,Minist Educ, Tianjin 300457, Peoples R China.; Yu, YJ (reprint author), Jiangsu Hengshun Vinegar Ind Co Ltd, Zhenjiang 212143, Peoples R China.
EM zcysuccess@foxmail.com; xiatingsyu@foxmail.com; dp9298@163.com;
   duanwhyy@163.com; bozhango@163.com; ZHANGJIN1220@foxmail.com;
   zshu72719@163.com; yuzheng@tust.edu.cn; minw@tust.edu.cn;
   yu.yj@hotmail.com
OI wang, min/0000-0001-5752-4065
FU National Natural Science Foundation of China [81600126, 31671722];
   National Key R&D Program of China [2016YFD0400505]; Tianjin Municipal
   Science and Technology Commission [17PTGCCX00190]; Rural Affairs
   Committee of Tianjin [201701180]; Innovative Research Team of Tianjin
   Municipal Education Commission [TD13-5013]; Tianjin Municipal Education
   Commission [2017KJ009]
FX This research was funded by National Natural Science Foundation of China
   (81600126, 31671722), the National Key R&D Program of China
   (2016YFD0400505), Tianjin Municipal Science and Technology Commission
   (17PTGCCX00190), Rural Affairs Committee of Tianjin (201701180), the
   Innovative Research Team of Tianjin Municipal Education Commission
   (TD13-5013), and Tianjin Municipal Education Commission (2017KJ009).
CR Alonso AM, 2004, FOOD RES INT, V37, P715, DOI 10.1016/j.foodres.2004.03.007
   Maieves HA, 2015, J FUNCT FOODS, V18, P1117, DOI 10.1016/j.jff.2015.01.044
   Bakir S, 2016, INT J MOL SCI, V17, DOI 10.3390/ijms17101658
   Bao YD, 2014, FOOD BIOPROCESS TECH, V7, P54, DOI 10.1007/s11947-013-1065-0
   Bertelli D, 2015, FOOD ANAL METHOD, V8, P371, DOI 10.1007/s12161-014-9902-y
   Bindon KA, 2016, FOOD CHEM, V199, P838, DOI 10.1016/j.foodchem.2015.12.079
   Budak HN, 2010, J SCI FOOD AGR, V90, P2021, DOI 10.1002/jsfa.4047
   Budak NH, 2014, J FOOD SCI, V79, pR757, DOI 10.1111/1750-3841.12434
   Budak NH, 2011, J AGR FOOD CHEM, V59, P6638, DOI 10.1021/jf104912h
   Candrawinata VI, 2015, CYTA-J FOOD, V13, P293, DOI 10.1080/19476337.2014.971344
   Bastante MJC, 2010, J AGR FOOD CHEM, V58, P11814, DOI 10.1021/jf1029493
   Cerezo AB, 2008, FOOD CHEM, V109, P606, DOI 10.1016/j.foodchem.2008.01.013
   Chen HY, 2016, COMPR REV FOOD SCI F, V15, P1124, DOI 10.1111/1541-4337.12228
   Chen QS, 2012, FOOD CHEM, V135, P590, DOI 10.1016/j.foodchem.2012.05.011
   Chiu YH, 2018, FERTIL STERIL, V110, P560, DOI 10.1016/j.fertnstert.2018.05.027
   Chou CH, 2015, FOOD CHEM, V168, P63, DOI 10.1016/j.foodchem.2014.07.035
   Cirlini M, 2011, FOOD CHEM, V124, P1678, DOI 10.1016/j.foodchem.2010.07.065
   Cocchi M, 2002, J AGR FOOD CHEM, V50, P5255, DOI 10.1021/jf020155l
   Consonni R, 2008, ANAL CHIM ACTA, V611, P31, DOI 10.1016/j.aca.2008.01.065
   Consonni R, 2004, J AGR FOOD CHEM, V52, P3446, DOI 10.1021/jf0355147
   Davalos A, 2005, FOOD CHEM, V93, P325, DOI 10.1016/j.foodchem.2004.09.030
   Falcone PM, 2007, J FOOD ENG, V80, P234, DOI 10.1016/j.jfoodeng.2006.05.023
   Garcia-Parrilla MC, 1999, FOOD RES INT, V32, P433, DOI 10.1016/S0963-9969(99)00105-2
   Gulcin I, 2012, ARCH TOXICOL, V86, P345, DOI 10.1007/s00204-011-0774-2
   Ho CW, 2017, FOOD CHEM, V221, P1621, DOI 10.1016/j.foodchem.2016.10.128
   Hornedo-Ortega R, 2017, J FOOD SCI, V82, P364, DOI 10.1111/1750-3841.13624
   Kawa-Rygielska J, 2018, MOLECULES, V23, DOI 10.3390/molecules23020379
   Kruger N. J., 1988, METHOD MOL BIOL, V32, P9
   Lalou S, 2015, J FOOD COMPOS ANAL, V43, P175, DOI 10.1016/j.jfca.2015.07.001
   Le Bourvellec C, 2012, CRIT REV FOOD SCI, V52, P213, DOI 10.1080/10408398.2010.499808
   Liu DR, 2004, FOOD REV INT, V20, P407, DOI 10.1081/LFRI-200033460
   Liu F, 2008, ANAL CHIM ACTA, V610, P196, DOI 10.1016/j.aca.2008.01.039
   Liu JY, 2017, J FUNCT FOODS, V37, P632, DOI 10.1016/j.jff.2017.08.009
   Liu JY, 2016, J FUNCT FOODS, V21, P75, DOI 10.1016/j.jff.2015.11.041
   Lu ZM, 2011, INT J FOOD SCI TECH, V46, P1508, DOI 10.1111/j.1365-2621.2011.02649.x
   Mas A, 2014, SCI WORLD J, DOI 10.1155/2014/394671
   Nie ZQ, 2013, BIORESOURCE TECHNOL, V148, P325, DOI 10.1016/j.biortech.2013.08.152
   Ozturk I, 2015, LWT-FOOD SCI TECHNOL, V63, P144, DOI 10.1016/j.lwt.2015.03.003
   Palacios V, 2002, J AGR FOOD CHEM, V50, P4221, DOI 10.1021/jf020093z
   Papotti G, 2015, LWT-FOOD SCI TECHNOL, V60, P1017, DOI 10.1016/j.lwt.2014.10.042
   Pazuch Catiussa Maiara, 2015, Cientifica (Jaboticabal), V43, P302, DOI 10.15361/1984-5529.2015v43n4p302-308
   Prior RL, 2005, J AGR FOOD CHEM, V53, P4290, DOI 10.1021/jf0502698
   RiceEvans CA, 1997, TRENDS PLANT SCI, V2, P152, DOI 10.1016/S1360-1385(97)01018-2
   Samad A, 2016, CURR OPIN FOOD SCI, V8, P56, DOI 10.1016/j.cofs.2016.03.001
   Shao YF, 2018, FOOD CHEM, V239, P733, DOI 10.1016/j.foodchem.2017.07.009
   Shi JY, 2013, FOOD CHEM, V138, P192, DOI 10.1016/j.foodchem.2012.10.060
   Shimoji Y, 2002, J AGR FOOD CHEM, V50, P6501, DOI 10.1021/jf020458f
   Tagliazucchi D, 2010, J FOOD BIOCHEM, V34, P1061, DOI 10.1111/j.1745-4514.2010.00349.x
   Tao Y, 2014, CRIT REV FOOD SCI, V54, P817, DOI 10.1080/10408398.2011.609949
   Tesfaye W, 2002, TRENDS FOOD SCI TECH, V13, P12, DOI 10.1016/S0924-2244(02)00023-7
   Verzelloni E, 2007, FOOD CHEM, V105, P564, DOI 10.1016/j.foodchem.2007.04.014
   Verzelloni E, 2010, J FOOD BIOCHEM, V34, P152, DOI 10.1111/j.1745-4514.2009.00271.x
   Wang AL, 2012, FOOD RES INT, V49, P65, DOI 10.1016/j.foodres.2012.07.020
   Wang CJ, 2011, FOOD CHEM, V128, P562, DOI 10.1016/j.foodchem.2011.03.066
   Wang ZB, 2017, ULTRASON SONOCHEM, V39, P272, DOI 10.1016/j.ultsonch.2017.04.020
   Wang ZM, 2015, FOOD MICROBIOL, V50, P64, DOI 10.1016/j.fm.2015.03.012
   Willett WC, 2013, ANNU REV PUBL HEALTH, V34, P77, DOI 10.1146/annurev-publhealth-031811-124646
   Xie XL, 2017, J FOOD SCI, V82, P2479, DOI 10.1111/1750-3841.13914
   Xu QP, 2007, FOOD CHEM, V102, P841, DOI 10.1016/j.foodchem.2006.06.013
   Xu W, 2011, J SCI FOOD AGR, V91, P1612, DOI 10.1002/jsfa.4356
   Xu W, 2011, FOOD MICROBIOL, V28, P1175, DOI 10.1016/j.fm.2011.03.011
   Yin ZN, 2018, INT J FOOD SCI TECH, V53, P1120, DOI 10.1111/ijfs.13675
   Yu X, 2018, J FOOD SCI, V83, P844, DOI 10.1111/1750-3841.14074
   Yu YJ, 2012, J I BREWING, V118, P133, DOI 10.1002/jib.20
   Zhou ZL, 2017, J CHROMATOGR A, V1487, P218, DOI 10.1016/j.chroma.2017.01.014
NR 65
TC 0
Z9 0
U1 6
U2 7
PU MDPI
PI BASEL
PA ST ALBAN-ANLAGE 66, CH-4052 BASEL, SWITZERLAND
SN 1420-3049
J9 MOLECULES
JI Molecules
PD NOV
PY 2018
VL 23
IS 11
AR 2949
DI 10.3390/molecules23112949
PG 17
WC Biochemistry & Molecular Biology; Chemistry, Multidisciplinary
SC Biochemistry & Molecular Biology; Chemistry
GA HC2OO
UT WOS:000451641900221
PM 30424522
OA DOAJ Gold, Green Published
DA 2019-07-15
ER

PT J
AU Mudura, E
   Coldea, TE
   Socaciu, C
   Ranga, FA
   Pop, CR
   Rotar, AAM
   Pasqualone, A
AF Mudura, Elena
   Coldea, Teodora Emilia
   Socaciu, Carmen
   Ranga, Floricu. A.
   Pop, Carmen Rodica
   Rotar, Ancu. A. Mihaela
   Pasqualone, Antonella
TI Brown beer vinegar: A potentially functional product based on its
   phenolic profile and antioxidant activity
SO JOURNAL OF THE SERBIAN CHEMICAL SOCIETY
LA English
DT Article
DE brewing; acetic fermentation; polyphenols quantification
ID HUMULUS-LUPULUS L.; NATURAL SOURCES; ACID; POLYPHENOLS; CAPACITY;
   FERMENTATION; CHEMOMETRICS; VARIETIES; HUMANS; YEAST
AB The aim of the present study was to create a functional, enriched in polyphenols and free of alcohol product obtained by acetic fermentation of beer. Beer and vinegar were tested first for their phenolic content and antioxidant activity, by the Folin Ciocalteu and the free radical scavenging activity by the 1,1-diphenyl-2-picrylhydrazyl free-radical scavenging assay, respectively. Then, the separation and identification of the 30 phenolic compounds was realized by high-performance liquid chromatography coupled with positive electrospray ionisation and diode array detection (HPLC-DAD-ESI(+)-MS) analysis. Identification of the phenolic compounds data was realized based on the UV spectra of each compound. Based on a calibration curve (R2 = 0.9985), the amounts of the phenolic compounds, expressed as mg cathechin equivalents (CE)/L, were calculated. The total phenolic content of the beer and vinegar samples determined using Folin-Ciocalteu reagent were of 428.9 +/- 1.58 and 661.5 +/- 7.69 mg GAE L-1, respectively, which contributed to the high antioxidant activity in the vinegar sample of 82.18 %. Statistically significant differences were observed after acetic fermentation between each parameter (p < 0.05). Brown beer vinegar represents a rich source of polyphenols and phenolic derivatives, compared to beer. By its increased phenolic content and antioxidant activity, brown beer vinegar could be considered another source of valuable compounds to beer, which could also be of interest in special diets.
C1 [Mudura, Elena; Coldea, Teodora Emilia] Univ Agr Sci & Vet Med Cluj Napoca, Dept Food Engn, Cluj Napoca, Romania.
   [Socaciu, Carmen; Ranga, Floricu. A.; Pop, Carmen Rodica; Rotar, Ancu. A. Mihaela] Univ Agr Sci & Vet Med Cluj Napoca, Dept Food Sci, Cluj Napoca, Romania.
   [Pasqualone, Antonella] Univ Bari Aldo Moro, Food Sci & Technol Unit, Dept Soil Plant & Food Sci DiSSPA, Bari, Italy.
RP Coldea, TE (reprint author), Univ Agr Sci & Vet Med Cluj Napoca, Dept Food Engn, Cluj Napoca, Romania.
EM teodora.coldea@usamvcluj.ro
RI Pasqualone, Antonella/H-7820-2019
OI Pasqualone, Antonella/0000-0001-6675-2203
FU Romanian National Authority for Scientific Research and Innovation,
   CNCS/CCCDI - UEFISCDI within PNCDI III [PN-III-P2-2.1-CI-2017-0380]
FX This work was supported by a grant from the Romanian National Authority
   for Scientific Research and Innovation, CNCS/CCCDI - UEFISCDI, project
   No. PN-III-P2-2.1-CI-2017-0380, within PNCDI III.
CR Alam MA, 2016, NUTR METAB, V13, DOI 10.1186/s12986-016-0080-3
   Aron PM, 2010, J I BREWING, V116, P369, DOI 10.1002/j.2050-0416.2010.tb00788.x
   Arranz S, 2012, NUTRIENTS, V4, P759, DOI 10.3390/nu4070759
   Badalica-Petrescu M, 2014, NOT BOT HORTI AGROBO, V42, P9
   Barbosa-Pereira L, 2014, FOOD CHEM, V145, P191, DOI 10.1016/j.foodchem.2013.08.033
   Bedini S, 2015, J PEST SCI, V88, P583, DOI 10.1007/s10340-015-0647-1
   Callemien D, 2008, J AM SOC BREW CHEM, V66, P109, DOI 10.1094/ASBCJ-2008-0215-01
   Carvalho DO, 2015, ANTIOXIDANTS, V4, P563, DOI 10.3390/antiox4030563
   Chang WC, 2010, TAIWAN J OBSTET GYNE, V49, P419, DOI 10.1016/S1028-4559(10)60092-7
   Collin S, 2013, NATURAL PRODUCTS, P2333
   Cui YQ, 2015, J I BREWING, V121, P129, DOI 10.1002/jib.189
   El-Seedi HR, 2012, J AGR FOOD CHEM, V60, P10877, DOI 10.1021/jf301807g
   Farag MA, 2013, J ADV RES, V4, P417, DOI [10.1016/j.jare.2012.07.006, 10.1016/j.jare.2012]
   Feick P, 2009, BEER IN HEALTH AND DISEASE PREVENTION, P587, DOI 10.1016/B978-0-12-373891-2.00060-2
   Friedrich W, 2002, EUR FOOD RES TECHNOL, V214, P388, DOI 10.1007/s00217-002-0498-x
   Gerhauser C, 2005, EUR J CANCER, V41, P1941, DOI 10.1016/j.ejca.2005.04.012
   Ghiselli A, 2000, J NUTR BIOCHEM, V11, P76, DOI 10.1016/S0955-2863(99)00077-7
   Gupta Charu, 2015, J Tradit Complement Med, V5, P5, DOI 10.1016/j.jtcme.2014.10.004
   Heidarian E, 2011, J MED PLANTS RES, V5, P2717
   Hidalgo C, 2013, FOOD MICROBIOL, V34, P88, DOI 10.1016/j.fm.2012.11.019
   Karabin M, 2016, COMPR REV FOOD SCI F, V15, P542, DOI 10.1111/1541-4337.12201
   Leiper KA, 2009, BEER: A QUALITY PERSPECTIVE: A VOLUME OF THE HANDBOOK OF ALCOHOLIC BEVERAGES SERIES, P111, DOI 10.1016/B978-0-12-669201-3.00004-X
   Linforth RST, 2015, J I BREWING, V121, P490, DOI 10.1002/jib.250
   Lotito SB, 2006, FREE RADICAL BIO MED, V41, P1727, DOI 10.1016/j.freeradbiomed.2006.04.033
   Mitic SS, 2014, INT J FOOD PROP, V17, P908, DOI 10.1080/10942912.2012.680223
   Moura-Nunes N, 2016, FOOD CHEM, V199, P105, DOI 10.1016/j.foodchem.2015.11.133
   Mudura E, 2015, B U A SCI VET MED CL, V72, P1, DOI 10.15835/buasvmcn-fst:11198
   Niciforovic N, 2014, COMPR REV FOOD SCI F, V13, P34, DOI 10.1111/1541-4337.12041
   Nikolic D, 2013, CURR ANAL CHEM, V9, P71, DOI 10.2174/157341113804486554
   Oladokun O, 2017, FOOD CHEM, V230, P215, DOI 10.1016/j.foodchem.2017.03.031
   Olsovska J., 2016, MIL MED SCI LETT, V85, P19
   Ozturk I, 2015, LWT-FOOD SCI TECHNOL, V63, P144, DOI 10.1016/j.lwt.2015.03.003
   Pai TV, 2015, J FOOD SCI TECH MYS, V52, P1414, DOI 10.1007/s13197-013-1152-2
   Petersen B, 2016, FOOD RES INT, V88, P159, DOI 10.1016/j.foodres.2016.02.013
   Pires EJ, 2014, J I BREWING, V120, P52, DOI 10.1002/jib.111
   Quifer-Rada P, 2015, FOOD CHEM, V169, P336, DOI 10.1016/j.foodchem.2014.07.154
   Razavi SM, 2009, RUSS J BIOORG CHEM+, V35, P376, DOI 10.1134/S1068162009030133
   Rivero D, 2005, J AGR FOOD CHEM, V53, P3637, DOI 10.1021/jf048146v
   Salanta LC, 2015, CZECH J FOOD SCI, V33, P148, DOI 10.17221/365/2014-CJFS
   Sato Y, 2011, INT J PHARMACEUT, V403, P136, DOI 10.1016/j.ijpharm.2010.09.035
   Semeniuc CA, 2016, CYTA-J FOOD, V14, P213, DOI 10.1080/19476337.2015.1085905
   Szwajgier D, 2009, J I BREWING, V115, P243, DOI 10.1002/j.2050-0416.2009.tb00376.x
   Yun JH, 2016, APPL BIOL CHEM, V59, P495, DOI 10.1007/s13765-016-0185-4
   Zhao HF, 2013, J SCI FOOD AGR, V93, P910, DOI 10.1002/jsfa.5824
   Zhao HF, 2010, FOOD CHEM, V119, P1150, DOI 10.1016/j.foodchem.2009.08.028
   Zheng Y, 2010, INT J FOOD SCI TECH, V45, P2394, DOI 10.1111/j.1365-2621.2010.02413.x
NR 46
TC 0
Z9 0
U1 1
U2 9
PU SERBIAN CHEMICAL SOC
PI BELGRADE
PA KARNEGIJEVA 4, 11 120 BELGRADE, SERBIA
SN 0352-5139
J9 J SERB CHEM SOC
JI J. Serb. Chem. Soc.
PY 2018
VL 83
IS 1
BP 19
EP 30
DI 10.2298/JSC170803107M
PG 12
WC Chemistry, Multidisciplinary
SC Chemistry
GA FX2EI
UT WOS:000425871500002
OA DOAJ Gold
DA 2019-07-15
ER
