# Supplementary material for: Knowledge Domain and Emerging Trends in Vinegar Research: A Bibliometric Review of the Literature from WoSCC
Source: Foods. 2020 Feb 10;9(2):166. doi: 10.3390/foods9020166 (PMC7074530; doi:10.3390/foods9020166)
Supplement: Supplementary file 1 [file foods-09-00166-s001.zip › Supplementary files/Supplementary Material/WoSCC dataset for CiteSpace/data/download2018_1x5unique.txt]

PT J
AU Souza, GC
   Spinosa, WA
   Oliveira, TCRM
AF Souza, Giovanna C.
   Spinosa, Wilma A.
   Oliveira, Tereza C. R. M.
TI Sanitizing action of triple-strength vinegar against Escherichia coli on
   lettuce
SO HORTICULTURA BRASILEIRA
LA English
DT Article
DE Lactuca sativa; acetic acid; sanitization
ID LISTERIA-MONOCYTOGENES; ICEBERG LETTUCE; ORGANIC-ACIDS; SURVIVAL;
   SALMONELLA; TYPHIMURIUM; O157/H7; O157-H7; RICE
AB Vegetable sanitization protocols recommend the use of chlorine, which has adverse effects on the environment and carcinogenic effects on humans. Acetic acid is an interesting alternative to chlorine because it possesses no risk to human health and is widely available in the form of vinegar. This study aimed to evaluate the sanitizing action of vinegar, 130 g L-1 total titratable acidity expressed as acetic acid, on lettuce. Vinegar was chosen because it is a low-cost product widely available in the Brazilian market. The minimum inhibitory concentration and minimum bactericidal concentration of vinegar against Escherichia coli were 2.5 and 15 g L-1 total acidity, respectively. Lettuce leaves artificially contaminated with E. coli or naturally contaminated with total coliforms were washed with water and immersed in vinegar solution (15 g L-1 total acidity) for 15 min. This period was sufficient to reduce E. coli counts in artificially contaminated samples and total coliforms in naturally contaminated samples. There were no visual changes in lettuce leaves, which indicates that vinegar at 15 g L-1 total acidity can be used to sanitize vegetables without affecting their appearance.
C1 [Souza, Giovanna C.; Spinosa, Wilma A.; Oliveira, Tereza C. R. M.] Univ Estadual Londrina, Londrina, PR, Brazil.
RP Souza, GC (reprint author), Univ Estadual Londrina, Londrina, PR, Brazil.
EM giovannacavagnari@hotmail.com; wilma.spinosa@gmail.com;
   terezaoliveira@yahoo.com
FU Coordination for the Improvement of Higher Education Personnel (CAPES);
   National Council for Scientific and Technological Development (CNPq)
FX The authors thank the Coordination for the Improvement of Higher
   Education Personnel (CAPES) for granting a master's scholarship to
   Giovanna Cavagnari de Souza and the National Council for Scientific and
   Technological Development (CNPq) for the financial support provided.
CR Akbas MY, 2007, LETT APPL MICROBIOL, V44, P619, DOI 10.1111/j.1472-765X.2007.02127.x
   Berbari S. A. G., 2001, Ciencia e Tecnologia de Alimentos, V21, P197, DOI 10.1590/S0101-20612001000200014
   Bjornsdottir K, 2006, APPL ENVIRON MICROB, V72, P660, DOI 10.1128/AEM.72.1.660-664.2006
   BRASIL. Ministerio da Agricultura Pecuaria e Abastecimento. MAPA, 2012, INSTR NORM 6
   CABRINI KT, 2002, REV HIGIENE ALIMENTA, V16, P92
   Chang JM, 2007, FOOD MICROBIOL, V24, P745, DOI 10.1016/j.fm.2007.03.005
   Fantuzzi Elisabete, 2004, Food Sci. Technol (Campinas), V24, P207, DOI 10.1590/S0101-20612004000200008
   KARAPINAR M, 1992, INT J FOOD MICROBIOL, V16, P343, DOI 10.1016/0168-1605(92)90036-3
   NASCIMENTO MS, 2003, REV HIGIENE ALIMENTA, V17, P42
   Nastou A, 2012, INT J FOOD MICROBIOL, V159, P247, DOI 10.1016/j.ijfoodmicro.2012.09.003
   Oliveira M, 2012, INT J FOOD MICROBIOL, V156, P133, DOI 10.1016/j.ijfoodmicro.2012.03.014
   OLIVEIRA M. L. S., 2006, HIGIENE ALIMENTAR, V20, P96
   Park SH, 2011, J FOOD SCI, V76, pM293, DOI 10.1111/j.1750-3841.2011.02205.x
   Porto E., 2006, Brazilian Journal of Food Technology, V9, P177
   Ramos B, 2014, FOOD CONTROL, V42, P38, DOI 10.1016/j.foodcont.2014.01.029
   Samara A, 2009, INT J FOOD MICROBIOL, V129, P1, DOI 10.1016/j.ijfoodmicro.2008.10.023
   Silva N., 2007, MANUAL METODOS ANALI
   Spinosa WA, 2015, FOOD SCI TECH-BRAZIL, V35, P196, DOI 10.1590/1678-457X.6605
   Vijayakumar C, 2002, J FOOD PROTECT, V65, P1646, DOI 10.4315/0362-028X-65.10.1646
   Weissinger WR, 2000, J FOOD PROTECT, V63, P1475, DOI 10.4315/0362-028X-63.11.1475
   Wu FM, 2000, J FOOD PROTECT, V63, P568, DOI 10.4315/0362-028X-63.5.568
NR 21
TC 0
Z9 0
U1 0
U2 2
PU ASSOC BRASILEIRA HORTICULTURA
PI CAMPINAS
PA IAC-CENTRO HORTICULTURA, CAIXA POSTAL 28, CAMPINAS, SP 13012-970, BRAZIL
SN 0102-0536
EI 1806-9991
J9 HORTIC BRAS
JI Hortic. Bras.
PD JUL-SEP
PY 2018
VL 36
IS 3
BP 414
EP 418
DI 10.1590/S0102-053620180321
PG 5
WC Horticulture
SC Agriculture
GA GW5NP
UT WOS:000446982700020
OA DOAJ Gold
DA 2019-07-15
ER

PT J
AU Pyo, YH
   Hwang, JY
   Seong, KS
AF Pyo, Young-Hee
   Hwang, Ji-Young
   Seong, Ki-Seung
TI Hypouricemic and Antioxidant Effects of Soy Vinegar Extracts in
   Hyperuricemic Mice
SO JOURNAL OF MEDICINAL FOOD
LA English
DT Article
DE antioxidant enzyme activity; hypouricemic activity; soy vinegar;
   uricase; xanthine oxidase
ID ISOFLAVONES
AB We investigated the potential hypouricemic and antioxidant activities of soy vinegar brewed from soybeans fermented with Monascus pilosus KCCM 60084 in potassium oxonate-induced hyperuricemic mice. Soy vinegar extracts (SVEs), which contain free isoflavones, ubiquinones, gamma-aminobutyric acid, gallic acid, and acetic acid, reduced the level of uric acid (UA) by decreasing UA production through xanthine oxidase inhibition and increasing UA excretion through uricase activity in hyperuricemic mice (P < .05). Moreover, SVE administration increased hepatic antioxidant enzyme activities in a dose-dependent manner. The results suggest that soy vinegar has potential with natural ingredients to prevent and treat hyperuricemia.
C1 [Pyo, Young-Hee; Hwang, Ji-Young] Sungshin Womens Univ, Dept Food & Nutr, 76 Gagil Dobong Ro, Seoul 01133, South Korea.
   [Seong, Ki-Seung] Korea Food Res Inst, Div Nutr & Metab Res, Jeonju, Jeollabuk Do, South Korea.
RP Pyo, YH (reprint author), Sungshin Womens Univ, Dept Food & Nutr, 76 Gagil Dobong Ro, Seoul 01133, South Korea.
EM rosapyo@sungshin.ac.kr
CR Amarowicz R, 2004, FOOD CHEM, V84, P551, DOI 10.1016/S0308-8146(03)00278-4
   Brouns F, 2002, FOOD RES INT, V35, P187, DOI 10.1016/S0963-9969(01)00182-X
   Chao Jeannie, 2009, Curr Rheumatol Rep, V11, P135
   Chen HY, 2016, COMPR REV FOOD SCI F, V15, P1124, DOI 10.1111/1541-4337.12228
   Chen RJ, 2017, J FOOD DRUG ANAL, V25, P597, DOI 10.1016/j.jfda.2016.07.003
   Chiu HF, 2017, J FOOD BIOCHEM, V23, P1
   Edwards N Lawrence, 2008, Cleve Clin J Med, V75 Suppl 5, pS13
   Feng JA, 2010, ARCH PHARM RES, V33, P1761, DOI 10.1007/s12272.010.1108.2
   Ho CW, 2017, FOOD CHEM, V221, P1621, DOI 10.1016/j.foodchem.2016.10.128
   Hua J, 2012, J ETHNOPHARMACOL, V142, P248, DOI 10.1016/j.jep.2012.04.052
   Nielsen ILF, 2007, NUTR CANCER, V57, P1, DOI 10.1080/01635580701267677
   Perez-Ruiz F, 2015, ADV THER, V32, P31, DOI 10.1007/s12325-014-0175-z
   Pyo YH, 2010, FOOD SCI BIOTECHNOL, V19, P1635, DOI 10.1007/s10068-010-0231-7
   Stinefelt B, 2005, ANN CLIN LAB SCI, V35, P37
   Yang XL, 2012, DRUG DEVELOP RES, V73, P66, DOI 10.1002/ddr.20493
NR 15
TC 0
Z9 0
U1 9
U2 12
PU MARY ANN LIEBERT, INC
PI NEW ROCHELLE
PA 140 HUGUENOT STREET, 3RD FL, NEW ROCHELLE, NY 10801 USA
SN 1096-620X
EI 1557-7600
J9 J MED FOOD
JI J. Med. Food
PD DEC 1
PY 2018
VL 21
IS 12
BP 1299
EP 1305
DI 10.1089/jmf.2018.4181
PG 7
WC Chemistry, Medicinal; Food Science & Technology; Nutrition & Dietetics
SC Pharmacology & Pharmacy; Food Science & Technology; Nutrition &
   Dietetics
GA HE5AU
UT WOS:000453383200013
PM 30132721
DA 2019-07-15
ER

PT J
AU Du, RP
   Zhao, FK
   Peng, Q
   Zhou, ZJ
   Han, Y
AF Du, Renpeng
   Zhao, Fangkun
   Peng, Qian
   Zhou, Zhijiang
   Han, Ye
TI Production and characterization of bacterial cellulose produced by
   Gluconacetobacter xylinus isolated from Chinese persimmon vinegar
SO CARBOHYDRATE POLYMERS
LA English
DT Article
DE Gluconoacetobacter xylinus; Bacterial cellulose; Structural analysis;
   Antibacterial properties
ID GLUCURONIC-ACID OLIGOMERS; DIFFERENT CARBON-SOURCES;
   PHYSICAL-PROPERTIES; IN-SITU; FABRICATION; COMPOSITE; MEMBRANES;
   BEHAVIOR; SYSTEM; WASTE
AB This study aimed to characterize the structural and physico-mechanical properties of bacterial cellulose (BC) produced by Gluconoacetobacter xylinus TJU-S8 which was isolated from Chinese persimmon vinegar. Thermogravimetric analysis (TGA) showed that BC exhibited a good thermal stability. Solid-state nuclear magnetic resonance (NMR), fourier transform infrared spectroscopy (FT-IR) and x-ray diffraction (XRD) analysis revealed that BC had a typical crystalline form of the cellulose I. The BC membrane had typical characteristics such as nanodimensional network and microfibrils obtained by scanning electron microscopy (SEM). Moreover, the bacterial cellulose chitosan (BC-C) membrane and bacterial cellulose carboxymethyl chitosan (BC-CC) membrane were synthesized which showed significant inhibition against the growth of both Escherichia coli and Staphylococcus aureus. These results indicated superior properties of BC that advocated its effectiveness for various applications.
C1 [Du, Renpeng; Zhao, Fangkun; Peng, Qian; Zhou, Zhijiang; Han, Ye] Tianjin Univ, Sch Chem Engn & Technol, Tianjin 300072, Peoples R China.
RP Han, Y (reprint author), Tianjin Univ, Sch Chem Engn & Technol, Tianjin 300072, Peoples R China.
EM hanye@tju.edu.cn
FU National Science-Technology Support Program of China [2015BAD16B01]
FX This work was financially supported by the financial aid from the
   National Science-Technology Support Program of China (2015BAD16B01).
CR BAUER AW, 1966, AM J CLIN PATHOL, V45, P493
   Cai Z., 2010, J NANOTECHNOL ENG ME, V1, DOI DOI 10.1115/1.4000858
   Cai ZJ, 2011, J APPL POLYM SCI, V121, P1488, DOI 10.1002/app.33661
   Castro C, 2011, CARBOHYD POLYM, V84, P96, DOI 10.1016/j.carbpol.2010.10.072
   Chang WS, 2016, FOOD HYDROCOLLOID, V53, P75, DOI 10.1016/j.foodhyd.2014.12.009
   Dayal MS, 2016, CARBOHYD POLYM, V144, P447, DOI 10.1016/j.carbpol.2016.02.055
   Dayal MS, 2013, CARBOHYD POLYM, V94, P12, DOI 10.1016/j.carbpol.2013.01.018
   Deng Y, 2015, PLOS ONE, V10, DOI 10.1371/journal.pone.0119504
   Di Z, 2017, INT J BIOL MACROMOL, V105, P638, DOI 10.1016/j.ijbiomac.2017.07.075
   Dominiak K, 2011, BERICHTE, V89, P132
   Fu LN, 2013, CARBOHYD POLYM, V92, P1432, DOI 10.1016/j.carbpol.2012.10.071
   Gea S, 2011, BIORESOURCE TECHNOL, V102, P9105, DOI 10.1016/j.biortech.2011.04.077
   Gomes FP, 2013, BIOMASS BIOENERG, V55, P205, DOI 10.1016/j.biombioe.2013.02.004
   GORDON RE, 1974, INT J SYST BACTERIOL, V24, P54, DOI 10.1099/00207713-24-1-54
   Goy RC, 2009, POLIMEROS, V19, P241, DOI 10.1590/S0104-14282009000300013
   HESTRIN S, 1954, BIOCHEM J, V58, P345, DOI 10.1042/bj0580345
   Huang Y, 2014, CELLULOSE, V21, P1, DOI 10.1007/s10570-013-0088-z
   KAMIDE K, 1985, POLYM J, V17, P701, DOI 10.1295/polymj.17.701
   Kanmani P, 2014, FOOD HYDROCOLLOID, V35, P644, DOI 10.1016/j.foodhyd.2013.08.011
   Khalid A, 2017, CARBOHYD POLYM, V164, P214, DOI 10.1016/j.carbpol.2017.01.061
   Khan T, 2008, CARBOHYD POLYM, V73, P438, DOI 10.1016/j.carbpol.2007.12.010
   Kono H, 2002, J AM CHEM SOC, V124, P7506, DOI 10.1021/ja010704o
   Kulac M, 2013, J MOL HISTOL, V44, P83, DOI 10.1007/s10735-012-9452-9
   Kuo CH, 2016, FOOD HYDROCOLLOID, V53, P98, DOI 10.1016/j.foodhyd.2014.12.034
   Kwak MH, 2015, CARBOHYD POLYM, V122, P387, DOI 10.1016/j.carbpol.2014.10.049
   Li YJ, 2012, APPL MICROBIOL BIOT, V96, P1479, DOI 10.1007/s00253-012-4242-6
   Lin DH, 2014, BIORESOURCE TECHNOL, V151, P113, DOI 10.1016/j.biortech.2013.10.052
   Lin WC, 2013, CARBOHYD POLYM, V94, P603, DOI 10.1016/j.carbpol.2013.01.076
   Maneerung T, 2008, CARBOHYD POLYM, V72, P43, DOI 10.1016/j.carbpol.2007.07.025
   Mikkelsen D, 2009, J APPL MICROBIOL, V107, P576, DOI 10.1111/j.1365-2672.2009.04226.x
   Mohammadkazemi F, 2015, CARBOHYD POLYM, V117, P518, DOI 10.1016/j.carbpol.2014.10.008
   Peng XW, 2017, BIORESOURCE TECHNOL, V235, P389, DOI 10.1016/j.biortech.2017.03.128
   Qiu XY, 2013, MATERIALS, V6, P738, DOI 10.3390/ma6030738
   Qiu YY, 2016, MAT SCI ENG C-MATER, V59, P303, DOI 10.1016/j.msec.2015.10.016
   Rani MU, 2011, J MICROBIOL BIOTECHN, V21, P739, DOI 10.4014/jmb.1012.12026
   Stumpf TR, 2013, MAT SCI ENG C-MATER, V33, P4739, DOI 10.1016/j.msec.2013.07.035
   Tabarsa T, 2017, INT J BIOL MACROMOL, V101, P334, DOI 10.1016/j.ijbiomac.2017.03.108
   Thygesen A, 2005, CELLULOSE, V12, P563, DOI 10.1007/s10570-005-9001-8
   Torres FG, 2012, J FUNCT BIOMATER, V3, P864, DOI 10.3390/jfb3040864
   Ul-Islam M, 2013, CARBOHYD POLYM, V92, P360, DOI 10.1016/j.carbpol.2012.09.060
   Ul-Islam M, 2012, CARBOHYD POLYM, V88, P596, DOI 10.1016/j.carbpol.2012.01.006
   Ul-Islam M, 2011, KOREAN J CHEM ENG, V28, P1736, DOI 10.1007/s11814-011-0042-4
   Ullah H, 2017, CELLULOSE, V24, P1445, DOI 10.1007/s10570-017-1202-4
   Ullah H, 2016, CELLULOSE, V23, P2291, DOI 10.1007/s10570-016-0986-y
   Ullah MW, 2015, CARBOHYD POLYM, V132, P286, DOI 10.1016/j.carbpol.2015.06.037
   Ullaha W, 2016, CARBOHYD POLYM, V136, P908, DOI 10.1016/j.carbpol.2015.10.010
   Vasconcelos NF, 2017, CARBOHYD POLYM, V155, P425, DOI 10.1016/j.carbpol.2016.08.090
   WILLIAMS WS, 1989, APPL ENVIRON MICROB, V55, P2448
   Yang JZ, 2013, CHINESE J CHEM ENG, V21, P1419, DOI 10.1016/S1004-9541(13)60636-9
   Yang JX, 2014, CELLULOSE, V21, P1823, DOI 10.1007/s10570-014-0220-8
   Zhong C, 2013, APPL MICROBIOL BIOT, V97, P6189, DOI 10.1007/s00253-013-4908-8
NR 51
TC 8
Z9 10
U1 5
U2 58
PU ELSEVIER SCI LTD
PI OXFORD
PA THE BOULEVARD, LANGFORD LANE, KIDLINGTON, OXFORD OX5 1GB, OXON, ENGLAND
SN 0144-8617
EI 1879-1344
J9 CARBOHYD POLYM
JI Carbohydr. Polym.
PD AUG 15
PY 2018
VL 194
BP 200
EP 207
DI 10.1016/j.carbpol.2018.04.041
PG 8
WC Chemistry, Applied; Chemistry, Organic; Polymer Science
SC Chemistry; Polymer Science
GA GH1AZ
UT WOS:000433134900025
PM 29801830
DA 2019-07-15
ER

PT J
AU Palomar, T
   Hidalgo, RJD
   Vilarigues, M
AF Palomar, Teresa
   Diaz Hidalgo, Rafael Javier
   Vilarigues, Marcia
TI Pigments, vinegar, and blood: Interpretation and reproduction of glassy
   materials from the medieval manuscript H-490
SO INTERNATIONAL JOURNAL OF APPLIED GLASS SCIENCE
LA English
DT Article
DE glassmaking; manuscript H-490; medieval recipes
ID LEAD; RECIPES; LIBRARY
AB The research on manuscripts provides useful information about the artistic/technical production and the scientific development in the past. However, the reproduction of the ancient recipes is difficult because most of them are described generally or they hide essential information to preserve the production secrets. In this study, four different recipes from the medieval Manuscript H-490 (Ecole de Medicine of Montpellier University, France) were reproduced. The raw materials and the production process of each recipe were discussed from the point of view of the glassmaking, and the final products were characterized. The recipe (31) indicated the preparation of a white glaze, similar to Islamic frits. The recipes (32) and (33) explained the preparation of an unbreakable glass; however, the characterization of the final products showed that no changes in the hardness of the glass were obtained. And the recipe (34) described the preparation of a green glass which was successfully obtained.
C1 [Palomar, Teresa; Vilarigues, Marcia] UNL, FCT, Unidade Invest VICARTE Vidro & Ceram Artes, Campus Caparica, Caparica, Portugal.
   [Diaz Hidalgo, Rafael Javier] Univ Cordoba, Fac Filosofia & Letras, Dept Ciencias Antiguedad & Edad Media, Cordoba, Spain.
   [Vilarigues, Marcia] UNL, FCT, Dept Conservacao & Restauro, Campus Caparica, Caparica, Portugal.
RP Palomar, T (reprint author), UNL, FCT, Unidade Invest VICARTE Vidro & Ceram Artes, Campus Caparica, Caparica, Portugal.
EM t.palomar@fct.unl.pt
RI Palomar, Teresa/J-1506-2014; Palomar, Teresa/J-1914-2019; Vilarigues,
   Marcia/K-8709-2015
OI Palomar, Teresa/0000-0002-3762-8788; Palomar,
   Teresa/0000-0002-3762-8788; Diaz Hidalgo, Rafael
   Javier/0000-0003-0857-3383; Vilarigues, Marcia/0000-0003-4134-2819
FU Ministerio de Economia y Competitividad [BES-2013-063096,
   HAR2012-37357]; Fundacao para a Ciencia e a Tecnologia
   [SFRH/BPD/108403/2015, UID/EAT/00729/2013]
FX Ministerio de Economia y Competitividad, Grant/Award Number: Predoctoral
   grant ref. BES-2013-063096, Project ref. HAR2012-37357, Short stays for
   predoctoral students; Fundacao para a Ciencia e a Tecnologia,
   Grant/Award Number: Postdoctoral grant ref. SFRH/BPD/108403/2015,
   Project ref. UID/EAT/00729/2013
CR Allan James W., 1973, IRAN, V11, P111, DOI DOI 10.2307/4300488
   [Anonymous], 2003, C132703 ASTM
   Barros Santos C, 2008, ADITIVOS ALIMENTACIO
   Brill R. H., 1970, GLASS GLASSMAKING AN, P105
   Brill R. H., 1972, ANN 5 C ASS INT HIST, P329
   Burgio L, 2001, SPECTROCHIM ACTA A, V57, P1491, DOI 10.1016/S1386-1425(00)00495-9
   Caen J. M. A., 2009, PRODUCTION STAINED G
   Clarke M, 2011, MEDIEVAL PAINTERS MA
   Coentro S, 2017, THESIS
   de la Llave RC, 2005, ESP MEDIEV, V28, P7
   Corning Museum of Glass, 2015, GLASS COOKS THEIR RE
   Delgado J, 2011, NUCL INSTRUM METH B, V269, P2383, DOI 10.1016/j.nimb.2011.02.059
   desTerreros y Pando PE, 1786, DICCIONARIO CASTELLA
   Dieterich K, 1920, ANAL RESINS BALSAMS
   Dobrzanski Z, 2008, J ELEM, V13, P309
   Eichholz D. E., 1962, NAT HIST BOOKS 36 37
   Farras RP, 1997, BIOQUIMICA MICROORGA
   Fors H, 2016, AMBIX, V63, P85, DOI 10.1080/00026980.2016.1213009
   Freestone IC, 2006, GEOL SOC SPEC PUBL, V257, P201, DOI 10.1144/GSL.SP.2006.257.01.16
   Govantes-Edwards DJ, 2016, J MEDIEV IBER STUD, V8, P176, DOI 10.1080/17546559.2016.1209779
   Hendrie R., 1847, ESSAY VARIOUS ARTS 3
   Holmes AD, 1933, J BIOL CHEM, V103, P657
   HOUCHIN O. B., 1939, JOUR DAIRY SCI, V22, P241
   Keller V, 2017, RENAISSANCE QUART, V70, P594, DOI 10.1086/693182
   Kuhn H., 1993, ARTISTS PIGMENTS HDB, P83
   Lautier C., 2008, ANTOINE PISE ART VIT
   Lide D. R, 2005, CRC HDB CHEM PHYS
   Machado A, 2016, GLASS TECHNOL-PART A, V57, P131, DOI 10.13036/17533546.57.4.027
   Mellado FP, 1855, ENCICLOPEDIA MODERNA
   Merrifield MP, 1849, ORIGINAL TREATISES D
   Ministerio de Educacion Cultura y Deporte, 2017, DICC MAT TES PATR CU
   Molera J, 1999, J AM CERAM SOC, V82, P2871
   Molera J, 2009, MINE MICROSCOPE ADV, P1
   Molera J., 1997, CAESARAUGUSTA, V73, P15
   Moretti C, 2011, GLASS RECIPES UNPUB
   Moretti C., 2013, MODERN METHODS ANAL, P23, DOI 10.1002/9781118314234
   Navarro J. M. F., 2003, VIDRIO
   Oppenheim AL, 1970, GLASS GLASSMAKING AN
   Palomar T, 2018, BOL SOC ESP CERAM V, V57, P101, DOI 10.1016/j.bsecv.2017.10.001
   PAN ZD, 1995, J NON-CRYST SOLIDS, V185, P127, DOI 10.1016/0022-3093(94)00650-4
   Piccolpasso C, 1980, TREE BOOKS POTTERS A
   Porter R, 1831, NEW COLLECTION GENUI
   Real Academia Espanola, 2017, DICC LENG ESP EL VER
   Rees Abraham, 1819, CYCLOPAEDIA UNIVERSA
   Rice P., 2015, POTTERY ANAL SOURCEB
   Richardson BW, 1858, CAUSE COAGULATION BL
   Sigaev VN, 2001, J NON-CRYST SOLIDS, V279, P136, DOI 10.1016/S0022-3093(00)00410-5
   Trowbridge ML, 1922, THESIS
   Verita M., 2009, ANN 17 C ASS INT HIS, P602
   Vilarigues M, 2011, MATER CHARACT, V62, P211, DOI 10.1016/j.matchar.2010.12.001
   Whitney E, 2004, MEDIEVAL SCI TECHNOL
   WORRELL CA, 1978, J NON-CRYST SOLIDS, V29, P283, DOI 10.1016/0022-3093(78)90150-3
NR 52
TC 1
Z9 1
U1 2
U2 3
PU WILEY PERIODICALS, INC
PI SAN FRANCISCO
PA ONE MONTGOMERY ST, SUITE 1200, SAN FRANCISCO, CA 94104 USA
SN 2041-1286
EI 2041-1294
J9 INT J APPL GLASS SCI
JI Int. J. Appl. Glass Sci.
PD OCT
PY 2018
VL 9
IS 4
DI 10.1111/ijag.12354
PG 11
WC Materials Science, Ceramics
SC Materials Science
GA GS2OO
UT WOS:000443390700010
DA 2019-07-15
ER

PT J
AU Wu, HY
   Yu, TY
   Tian, Y
   Wang, YJ
   Zhao, RZ
   Mao, SR
AF Wu Haiyang
   Yu Tongya
   Tian Ye
   Wang Yinjie
   Zhao Ruizhi
   Mao Shirui
TI Enhanced liver-targeting via coadministration of 10-Hydroxycamptothecin
   polymeric micelles with vinegar baked Radix Bupleuri
SO PHYTOMEDICINE
LA English
DT Article
DE Vinegar baked Radix Bupleuri (VBRB); Glutathione S-transferase (GST);
   Liver-targeting; Meridian guided drug; Polymeric micelles
ID ANTICANCER DRUGS; CYTOCHROME-P450 ENZYMES; PERORAL DELIVERY;
   SAIKOSAPONINS; INHIBITION; EXTRACTS; CANCER
AB Background: Vinegar baked Radix Bupleuri (VBRB) is a wildly used traditional Chinese medicine, it could be used as a meridian guided drug to enhance liver targeting efficiency of the delivered drug in addition to its therapeutic effect.
   Purpose: To investigate the liver targeting effect induced by VBRB via coadministration with 10-Hydroxycamptothecin loaded polymeric micelles.
   Methods: First of all, the inhibitory effect of VBRB on the activity of glutathione S-transferase (GST) was investigated in vitro to select the most effective extract. After oral administration of 10-Hydroxycamptothecin (HCPT) polymeric micelles with low, medium and high doses of VBRB, pharmacokinetic parameters, including the ratio of Cmax in the liver (Ce) and the relative uptake efficiency (RUE), were employed to assess the liver targeting efficiency.
   Results: It was found that VBRB extract BC1 has the strongest inhibition effect on GST activity in the five extracts. By coadministration of HCPT loaded micelles with three doses of BC1, the AUC(0-t), of HCPT in the liver raised by 42.5%, 23.0%, -0.2%, with RUE 1.45, 1.23, 1.02 for low, medium and high dose groups, respectively, indicating that low and medium dose of BC1 presented better liver-targeting enhancing effect than that of the high dose, which corresponded to the commonly used dose of VBRB in traditional Chinese medicine formulae.
   Conclusions: VBRB could effectively enhance the liver-targeting efficiency of HCPT loaded polymeric micelles after oral coadministration. Such a simple but effective strategy may enlighten on the potential use of meridian guided drug together with modern drug delivery system to achieve better active drug targeting.
C1 [Wu Haiyang; Yu Tongya; Tian Ye; Mao Shirui] Shenyang Pharmaceut Univ, Sch Pharm, 103 Wenhua Rd, Shenyang 110016, Liaoning, Peoples R China.
   [Wang Yinjie; Zhao Ruizhi] Guangzhou Univ Chinese Med, Guangzhou, Guangdong, Peoples R China.
RP Mao, SR (reprint author), Shenyang Pharmaceut Univ, Sch Pharm, 103 Wenhua Rd, Shenyang 110016, Liaoning, Peoples R China.; Zhao, RZ (reprint author), Guangzhou Univ Chinese Med, Guangzhou, Guangdong, Peoples R China.
EM 13610241754@163.com; maoshirui@syphu.edu.cn
FU National Natural Science Foundation of China [81273446, 30672668,
   81073063, 81573612]; Natural Science Foundation of Guangdong Province of
   China [2015A030313357]
FX This research was financially supported by the National Natural Science
   Foundation of China (Grant No. 81273446, 30672668, 81073063, 81573612),
   and the Natural Science Foundation of Guangdong Province of China (Grant
   No. 2015A030313357).
CR Calatozzolo C, 2005, J NEURO-ONCOL, V74, P113, DOI 10.1007/s11060-004-6152-7
   Chen XZ, 2014, XENOBIOTICA, V44, P785, DOI 10.3109/00498254.2014.898809
   Deng C, 2012, NANO TODAY, V7, P467, DOI 10.1016/j.nantod.2012.08.005
   Filomeni G, 2008, MOL CANCER THER, V7, P371, DOI 10.1158/1535-7163.MCT-07-0487
   GUPTA PK, 1989, INT J PHARMACEUT, V56, P217, DOI 10.1016/0378-5173(89)90018-5
   Kawaguchi Y, 2017, LIVER CANCER, V6, P51, DOI 10.1159/000449345
   Li H., 2009, J CHIN PHARM SCI, V54, P561
   LING YH, 1993, ACTA PHARM SINIC, V14, P546
   Maeda H, 2000, J CONTROL RELEASE, V65, P271, DOI 10.1016/S0168-3659(99)00248-5
   Pelkonen O, 2008, ARCH TOXICOL, V82, P667, DOI 10.1007/s00204-008-0332-8
   Petrick JL, 2016, INT J CANCER, V139, P1534, DOI 10.1002/ijc.30211
   Ravindranath V, 2013, EXPERT OPIN DRUG MET, V9, P551, DOI 10.1517/17425255.2013.759208
   Ricci G, 2005, J BIOL CHEM, V280, P26397, DOI 10.1074/jbc.M503295200
   Sudimack J, 2000, ADV DRUG DELIVER REV, V41, P147, DOI 10.1016/S0169-409X(99)00062-9
   Tian Y, 2015, J BIOMED NANOTECHNOL, V11, P262, DOI 10.1166/jbn.2015.1909
   Tian Y, 2012, EXPERT OPIN DRUG DEL, V9, P687, DOI 10.1517/17425247.2012.681299
   Wilhelm S, 2016, NAT REV MATER, V1, DOI 10.1038/natrevmats.2016.14
   Win KY, 2005, BIOMATERIALS, V26, P2713, DOI 10.1016/j.biomaterials.2004.07.050
   Xu BB, 2014, J PHARMACEUT BIOMED, V88, P180, DOI 10.1016/j.jpba.2013.08.024
   Yamaguchi M, 2009, BIOL PHARM BULL, V32, P1266, DOI 10.1248/bpb.32.1266
   Yu TY, 2014, XENOBIOTICA, V44, P861, DOI 10.3109/00498254.2014.914600
   Zhao RZ, 2010, J ETHNOPHARMACOL, V132, P421, DOI 10.1016/j.jep.2010.08.021
   Zhao RZ, 2011, IEEE INT C BIO BIO W, P740, DOI 10.1109/BIBMW.2011.6112462
   Zhao RZ, 2014, BMC COMPLEM ALTERN M, V14, DOI 10.1186/1472-6882-14-357
   Zhao RZ, 2009, J ETHNOPHARMACOL, V126, P415, DOI 10.1016/j.jep.2009.09.023
NR 25
TC 3
Z9 4
U1 5
U2 10
PU ELSEVIER GMBH, URBAN & FISCHER VERLAG
PI JENA
PA OFFICE JENA, P O BOX 100537, 07705 JENA, GERMANY
SN 0944-7113
J9 PHYTOMEDICINE
JI Phytomedicine
PD MAY 15
PY 2018
VL 44
BP 1
EP 8
DI 10.1016/j.phymed.2018.04.022
PG 8
WC Plant Sciences; Chemistry, Medicinal; Integrative & Complementary
   Medicine; Pharmacology & Pharmacy
SC Plant Sciences; Pharmacology & Pharmacy; Integrative & Complementary
   Medicine
GA GK9TD
UT WOS:000436596600001
PM 29895488
DA 2019-07-15
ER
