# Supplementary material for: Knowledge Domain and Emerging Trends in Vinegar Research: A Bibliometric Review of the Literature from WoSCC
Source: Foods. 2020 Feb 10;9(2):166. doi: 10.3390/foods9020166 (PMC7074530; doi:10.3390/foods9020166)
Supplement: Supplementary file 1 [file foods-09-00166-s001.zip › Supplementary files/Supplementary Material/WoSCC dataset for CiteSpace/data/download2018_2x5unique.txt]

PT J
AU Chen, JC
   Chen, YZ
   Tian, JJ
   Ge, HF
   Liang, XF
   Xiao, JB
   Lin, HT
AF Chen, Jicheng
   Chen, Yazhen
   Tian, Jingjing
   Ge, Huifang
   Liang, Xiaofeng
   Xiao, Jianbo
   Lin, Hetong
TI Simultaneous determination of four sesame lignans and conversion in
   Monascus aged vinegar using HPLC method
SO FOOD CHEMISTRY
LA English
DT Article
DE Monascus aged vinegar; Sesamin; Sesamolin; High performance liquid
   chromatography (HPLC); Conversion
ID FATTY-ACID OXIDATION; GENE-EXPRESSION; OIL; SEED; QUANTIFICATION;
   PURIFICATION; EPISESAMIN; SOAKING
AB A simple, accurate and specific high-performance liquid chromatography (HPLC) method has been developed and validated for simultaneous determination of sesamol, sesamin, asarinin and sesamolin in Monascus aged vinegar. The effects of acid hydrolysis and four heating treatments on the components content in Monascus aged vinegar were discussed. The results showed that the isomerisation of sesamin to asarinin, and decomposition of sesamolin to sesamol significantly increased, regardless of heating or acid hydrolysis. Thermal processes and acid hydrolysis increased the content of sesamol and asarinin, respectively, but severe thermal processes resulted in the loss of total sesame lignans. Sesamol and asarinin reached the highest (2.720 +/- 0.202 mu g/mL and 2.064 +/- 0.075 mu g/mL) for autoclaving (125 degrees C, 15 min) and acid hydrolysis (25 degrees C, 15 min, nature pH), respectively. Therefore, autoclaving and acid hydrolysis were considered as the optimal way to obtain higher content of sesamol and asarinin.
C1 [Chen, Jicheng; Chen, Yazhen; Tian, Jingjing; Ge, Huifang; Liang, Xiaofeng; Xiao, Jianbo; Lin, Hetong] Fujian Agr & Forestry Univ, Coll Food Sci, Fuzhou 350002, Fujian, Peoples R China.
   [Chen, Jicheng] Dalian Polytech Univ, Natl Engn Res Ctr Seafood, Sch Food Sci & Technol, Dalian 116034, Liaoning, Peoples R China.
RP Xiao, JB; Lin, HT (reprint author), Fujian Agr & Forestry Univ, Coll Food Sci, Fuzhou 350002, Fujian, Peoples R China.
EM jianboxiao@yahoo.com; hetonglin@126.com
RI Xiao, Jianbo/C-7323-2012
OI Xiao, Jianbo/0000-0003-3311-770X
FU Natural Science Foundation of Fujian Province [2016J01105]; National
   Natural Science Foundation of China (NSFC) [31201350]; Construction
   Projects of Top University at Fujian Agriculture and Forestry University
   of China [612014042]
FX This research was financially supported by the Natural Science
   Foundation of Fujian Province (No. 2016J01105), the National Natural
   Science Foundation of China (NSFC) (No. 31201350). This work was also
   supported by the Construction Projects of Top University at Fujian
   Agriculture and Forestry University of China (Grant No. 612014042). We
   would like to express my gratitude to all those who gave me the
   possibility to complete this manuscript.
CR Ayres DC, 1990, LIGNANS CHEM BIOL CL
   BUDOWSKI P, 1951, CHEM REV, V48, P125, DOI 10.1021/cr60149a005
   Chen JC, 2015, FOOD CHEM, V186, P256, DOI 10.1016/j.foodchem.2015.02.099
   Dar AA, 2015, IND CROP PROD, V64, P201, DOI 10.1016/j.indcrop.2014.10.026
   Dar AA, 2013, BIOORG CHEM, V50, P1, DOI 10.1016/j.bioorg.2013.06.009
   Dhar P., 2005, J OLEO SCI, V54, P39
   Monteiro EMH, 2014, NUTRIENTS, V6, P1931, DOI 10.3390/nu6051931
   Hosseinian FS, 2006, J AM OIL CHEM SOC, V83, P835, DOI 10.1007/s11746-006-5034-x
   Huang JN, 2012, EUR J LIPID SCI TECH, V114, P842, DOI 10.1002/ejlt.201100247
   Ide T, 2009, J NUTR SCI VITAMINOL, V55, P31, DOI 10.3177/jnsv.55.31
   Jin JS, 2011, FOOD CHEM, V124, P895, DOI 10.1016/j.foodchem.2010.07.015
   KAMALELDIN A, 1991, J AM OIL CHEM SOC, V68, P844, DOI 10.1007/BF02660599
   Kraushofer T, 2002, J CHROMATOGR B, V777, P61, DOI 10.1016/S1570-0232(01)00577-3
   Kushiro M, 2002, J NUTR BIOCHEM, V13, P289, DOI 10.1016/S0955-2863(01)00224-8
   Li CY, 2005, J NAT PROD, V68, P1622, DOI 10.1021/np050106d
   Mahgoub SEO, 1998, FOOD CHEM, V61, P77, DOI 10.1016/S0308-8146(97)00109-X
   Mohammadshahi M., 2016, J BABOL U MED SCI, V18, P7
   Namiki M, 2002, ACS SYM SER, V816, P85
   Penalvo JL, 2005, J NUTR, V135, P1056
   Popova IE, 2009, J CHROMATOGR A, V1216, P217, DOI 10.1016/j.chroma.2008.11.063
   Reshma MV, 2010, FOOD CHEM, V120, P1041, DOI 10.1016/j.foodchem.2009.11.047
   Schwertner HA, 2015, J CHROMATOGR SCI, V53, P1481, DOI 10.1093/chromsci/bmv041
   Schwertner HA, 2012, J AM OIL CHEM SOC, V89, P1943, DOI 10.1007/s11746-012-2098-7
   Smeds AI, 2007, J AGR FOOD CHEM, V55, P1337, DOI 10.1021/jf0629134
   Sukumar D, 2008, J PHARMACEUT BIOMED, V47, P795, DOI 10.1016/j.jpba.2008.03.018
   Sun WH, 2014, ANAL METHODS-UK, V6, P6432, DOI 10.1039/c4ay00663a
   Wang LH, 2012, J AM OIL CHEM SOC, V89, P1011, DOI 10.1007/s11746-011-2005-7
   Wichitsranoi J, 2011, NUTR J, V10, DOI 10.1186/1475-2891-10-82
   Willfor SM, 2006, J CHROMATOGR A, V1112, P64, DOI 10.1016/j.chroma.2005.11.054
   Wu R, 2016, FOOD CHEM, V204, P334, DOI 10.1016/j.foodchem.2016.02.086
   Wu WH, 2007, FOOD CHEM, V104, P341, DOI 10.1016/j.foodchem.2006.11.055
   Yasumoto S. S., 2003, SABRAO J BREED GENET, V35, P27
NR 32
TC 3
Z9 3
U1 3
U2 61
PU ELSEVIER SCI LTD
PI OXFORD
PA THE BOULEVARD, LANGFORD LANE, KIDLINGTON, OXFORD OX5 1GB, OXON, ENGLAND
SN 0308-8146
EI 1873-7072
J9 FOOD CHEM
JI Food Chem.
PD AUG 1
PY 2018
VL 256
BP 133
EP 139
DI 10.1016/j.foodchem.2018.02.081
PG 7
WC Chemistry, Applied; Food Science & Technology; Nutrition & Dietetics
SC Chemistry; Food Science & Technology; Nutrition & Dietetics
GA GB1YD
UT WOS:000428846700019
PM 29606429
DA 2019-07-15
ER

PT J
AU Hammyo, K
AF Hammyo, Keiko
TI Development of "Nigori Vinegar" from Ginjo Sake Kasu
SO JOURNAL OF THE JAPANESE SOCIETY FOR FOOD SCIENCE AND TECHNOLOGY-NIPPON
   SHOKUHIN KAGAKU KOGAKU KAISHI
LA Japanese
DT Review
DE sake kasu; vinegar; lactic acid bacteria; Acetobacter
AB We developed a "nigori vinegar", which possesses a rich and mild taste with a pleasant flavor, using only sake kasu. The nigori vinegar is made by fermentation of two kinds of enzyme-treated ginjo sake kasu with Acetobacter and lactic acid bacteria. Acetobacter is known to consume lactic acid, and this activity was suppressed by decreasing the stirring rate during aeration. As a result, the vinegar has a characteristic taste and flavor that is derived from the residual lactic acid, which is not contained in ordinary vinegar.
C1 [Hammyo, Keiko] Yamaguchi Prefectural Ind Technol Inst, 4-1-1 Asutopia, Ube, Yamaguchi 7550195, Japan.
RP Hammyo, K (reprint author), Yamaguchi Prefectural Ind Technol Inst, 4-1-1 Asutopia, Ube, Yamaguchi 7550195, Japan.
EM keiko@iti-yamaguchi.or.jp
NR 0
TC 0
Z9 0
U1 1
U2 1
PU JAPAN SOC FOOD SCIENCE TECHNOLOGY
PI IBARAKI-KEN
PA 2-1-12 KANNONDAI TSUKUBA-SHI, IBARAKI-KEN, 305-8642, JAPAN
SN 1341-027X
J9 J JPN SOC FOOD SCI
JI J. Jpn. Soc. Food Sci. Technol.-Nippon Shokuhin Kagaku Kogaku Kaishi
PY 2018
VL 65
IS 5
BP 247
EP 250
DI 10.3136/nskkk.65.247
PG 4
WC Food Science & Technology
SC Food Science & Technology
GA GG7UT
UT WOS:000432904100003
DA 2019-07-15
ER

PT J
AU Liu, L
   Chen, Y
   Luo, Q
   Xu, N
   Zhou, MZ
   Gao, B
   Wang, C
   Shi, Y
AF Liu, Lu
   Chen, Yang
   Luo, Qing
   Xu, Ning
   Zhou, Mengzhou
   Gao, Bing
   Wang, Chao
   Shi, Yong
TI Fermenting liquid vinegar with higher taste, flavor and healthy value by
   using discarded Cordyceps militaris solid culture medium
SO LWT-FOOD SCIENCE AND TECHNOLOGY
LA English
DT Article
DE Cordyceps militaris; Discarded solid culture medium; Rice vinegar;
   Cordyceps vinegar; Sensory attributes
ID ZHENJIANG AROMATIC VINEGAR; RICE VINEGAR; PHASE MICROEXTRACTION;
   VOLATILE COMPOUNDS; SHERRY VINEGAR; WINE VINEGAR; ACETIC-ACID;
   FERMENTATION; STATE; OPTIMIZATION
AB Cordyceps militaris has entered a large-scale artificial cultivation, and the solid culture medium of Cordyceps militaris are usually discarded. In this study, two kinds of liquid vinegars were prepared with discarded solid culture medium of Cordyceps militaris and rice, respectively. The contents of tartaric, methanoic, lactic and total organic acids were higher in cordyceps vinegar than in rice vinegar. Cordyceps vinegar showed higher antioxidant activity than rice vinegar. Moreover, cordyceps vinegar contained higher cordycepin and adenosine. The contents of sweet and umami free amino acids in cordyceps vinegar were higher than those in rice vinegar. Meanwhile, flavor groups such as esters and acids in cordyceps vinegar also significantly improved. According to sensory analysis, cordyceps vinegar showed higher intensity for sweet and umami attributes, as well as fruity attributes. Thus, discarded solid culture medium of Cordyceps militaris can be used to ferment liquid vinegar and improve the flavor and quality of vinegar, thereby indicating additional economic benefits of fermentation.
C1 [Liu, Lu; Chen, Yang; Luo, Qing; Xu, Ning; Zhou, Mengzhou; Gao, Bing; Wang, Chao; Shi, Yong] Hubei Univ Technol, Hubei Collaborat Innovat Ctr Ind Fermentat, Key Lab Fermentat Engn, Hubei Key Lab Ind Microbiol,Minist Educ, Wuhan 430068, Hubei, Peoples R China.
RP Wang, C; Shi, Y (reprint author), 28 Nanli Rd, Wuhan 430068, Hubei, Peoples R China.
EM chenyiquen@126.com
CR Acena L, 2011, J AGR FOOD CHEM, V59, P4062, DOI 10.1021/jf104763u
   Ahn YJ, 2000, J AGR FOOD CHEM, V48, P2744, DOI 10.1021/jf990862n
   Benzie IFF, 1996, ANAL BIOCHEM, V239, P70, DOI 10.1006/abio.1996.0292
   Callejon RM, 2008, J AGR FOOD CHEM, V56, P6631, DOI 10.1021/jf703636e
   Castro M.R., 2002, J CHROMATOGR A, V953, P7, DOI DOI 10.1016/30021-9673(02)00122-X
   Chen Y, 2017, LWT-FOOD SCI TECHNOL, V84, P753, DOI 10.1016/j.lwt.2017.06.032
   Chen Y, 2017, INT J FOOD ENG, V13, DOI 10.1515/ijfe-2016-0222
   Chou CH, 2015, FOOD CHEM, V168, P63, DOI 10.1016/j.foodchem.2014.07.035
   Ciani M, 1998, J SCI FOOD AGR, V78, P290, DOI 10.1002/(SICI)1097-0010(199810)78:2<290::AID-JSFA120>3.0.CO;2-A
   Cui JD, 2015, CRIT REV BIOTECHNOL, V35, P475, DOI 10.3109/07388551.2014.900604
   Dai J. J., 2007, J ANHUI AGR SCI
   Das SK, 2010, FITOTERAPIA, V81, P961, DOI 10.1016/j.fitote.2010.07.010
   Dong JZ, 2013, J FUNCT FOODS, V5, P1450, DOI 10.1016/j.jff.2013.06.002
   Dong JZ, 2012, APPL BIOCHEM BIOTECH, V166, P1215, DOI 10.1007/s12010-011-9506-6
   Feng YZ, 2015, FOOD CHEM, V167, P220, DOI 10.1016/j.foodchem.2014.06.057
   Gao XL, 2010, AFR J BIOTECHNOL, V9, P6740
   Gomes CV, 2011, BBA-BIOMEMBRANES, V1808, P1380, DOI 10.1016/j.bbamem.2010.12.001
   Haruta S, 2006, INT J FOOD MICROBIOL, V109, P79, DOI 10.1016/j.ijfoodmicro.2006.01.015
   HATANO T, 1989, CHEM PHARM BULL, V37, P2016
   Kitakaze M, 2000, EXPERT OPIN INV DRUG, V9, P2519, DOI 10.1517/13543784.9.11.2519
   Kodama EN, 2000, BIOCHEM PHARMACOL, V59, P273, DOI 10.1016/S0006-2952(99)00325-1
   Lee SW, 2012, FOOD SCI BIOTECHNOL, V21, P453, DOI 10.1007/s10068-012-0057-6
   Li GuoQuan, 2013, China Condiment, V38, P63
   Mao XB, 2005, PROCESS BIOCHEM, V40, P1667, DOI 10.1016/j.procbio.2004.06.046
   Masuda M, 2007, ENZYME MICROB TECH, V40, P1199, DOI 10.1016/j.enzmictec.2006.09.008
   Mazza S., 2009, VINEGARS AGES VINEGA
   MEIER C, 1991, SYNLETT, P227
   Mejias RC, 2002, J CHROMATOGR A, V953, P7, DOI 10.1016/S0021-9673(02)00122-X
   Ng TB, 2005, J PHARM PHARMACOL, V57, P1509, DOI 10.1211/jpp.57.12.0001
   Ni H, 2009, J CHROMATOGR B, V877, P2135, DOI 10.1016/j.jchromb.2009.06.009
   Pandey A, 2003, BIOCHEM ENG J, V13, P81, DOI 10.1016/S1369-703X(02)00121-3
   Quettier-Deleu C, 2000, J ETHNOPHARMACOL, V72, P35, DOI 10.1016/S0378-8741(00)00196-3
   Roda A, 2017, FOOD CHEM, V229, P734, DOI 10.1016/j.foodchem.2017.02.111
   Schoenberger C., 2002, TECHNICAL Q
   Tesfaye W, 2002, TRENDS FOOD SCI TECH, V13, P12, DOI 10.1016/S0924-2244(02)00023-7
   Ubeda C, 2011, FOOD RES INT, V44, P259, DOI 10.1016/j.foodres.2010.10.025
   Vilanova M, 2007, EUR FOOD RES TECHNOL, V224, P431, DOI 10.1007/s00217-006-0322-0
   Wei K, 2012, INT J FOOD SCI TECH, V47, P2184, DOI 10.1111/j.1365-2621.2012.03086.x
   [文庭池 WEN Tingchi], 2008, [贵州农业科学, Guizhou Agricultural Sciences], V36, P92
   Xu W, 2011, J SCI FOOD AGR, V91, P1612, DOI 10.1002/jsfa.4356
   Xu W, 2011, FOOD MICROBIOL, V28, P1175, DOI 10.1016/j.fm.2011.03.011
   Yano T, 1997, J FERMENT BIOENG, V84, P461, DOI 10.1016/S0922-338X(97)82008-9
   Yu Y.-T., 2014, THESIS
   Yu YJ, 2012, J I BREWING, V118, P133, DOI 10.1002/jib.20
   Zhu H, 2016, J FOOD SCI TECH MYS, V53, P171, DOI 10.1007/s13197-015-2035-5
NR 45
TC 0
Z9 0
U1 21
U2 35
PU ELSEVIER SCIENCE BV
PI AMSTERDAM
PA PO BOX 211, 1000 AE AMSTERDAM, NETHERLANDS
SN 0023-6438
EI 1096-1127
J9 LWT-FOOD SCI TECHNOL
JI LWT-Food Sci. Technol.
PD DEC
PY 2018
VL 98
BP 654
EP 660
DI 10.1016/j.lwt.2018.07.064
PG 7
WC Food Science & Technology
SC Food Science & Technology
GA GZ1PY
UT WOS:000449141200088
DA 2019-07-15
ER

PT J
AU Milanovic, V
   Osimani, A
   Garofalo, C
   De Filippis, F
   Ercolini, D
   Cardinali, F
   Taccari, M
   Aquilanti, L
   Clementi, F
AF Milanovic, Vesna
   Osimani, Andrea
   Garofalo, Cristiana
   De Filippis, Francesca
   Ercolini, Danilo
   Cardinali, Federica
   Taccari, Manuela
   Aquilanti, Lucia
   Clementi, Francesca
TI Profiling white wine seed vinegar bacterial diversity through viable
   counting, metagenomic sequencing and PCR-DGGE
SO INTERNATIONAL JOURNAL OF FOOD MICROBIOLOGY
LA English
DT Article
DE Homemade vinegar; Acetic acid bacteria; Vinegar microbiota; Bacterial
   diversity; Bulk cells
ID ACETIC-ACID BACTERIA; TRADITIONAL BALSAMIC VINEGAR; COMMUNITY
   SUCCESSION; INDEPENDENT METHODS; FERMENTATION; CULTURE; MICROBIOTA;
   DYNAMICS; DNA; KOMAGATAEIBACTER
AB The production of traditional vinegar is usually carried out using the so-called "seed vinegar" or "mother of vinegar" that is composed of an undefined and complex pool of microorganisms deriving from a previous vinegar production. To date, there have been relatively few studies on the microbiota of seed vinegars. The present study was carried out to discover the bacterial biota of seed vinegar samples used in the homemade production of local vinegars obtained from the acetic fermentation of white wine. The seed vinegar samples were subjected to viable counting and advanced molecular analyses, namely, Illumina sequencing and PCR-DGGE. The adopted poly-phasic approach allowed the bacterial diversity of the analyzed samples to be profiled, thus revealing the presence of acetic acid bacteria ascribed to the genera Acetobacter, Gluconacetobacter, Gluconobacter and Komagataeibacter. Moreover, other microbial genera as Pseudomonas, Bacillus and Clostridium were abundantly found in almost all the samples, together with other minority genera. The results of viable counting confirmed the well-acknowledged limitations inherent with acetic acid bacteria recovery on plate growth media. The overall results confirmed that seed vinegars have a complex and heterogeneous biodiversity, thus encouraging their exploitation for the isolation and future technological characterization of cultures to be selected for the manufacture of mixed starter cultures.
C1 [Milanovic, Vesna; Osimani, Andrea; Garofalo, Cristiana; Cardinali, Federica; Taccari, Manuela; Aquilanti, Lucia; Clementi, Francesca] Univ Politecn Marche, Dipartimento Sci Agr Alimentari & Ambientali, via Brecce Blanche, I-60131 Ancona, Italy.
   [De Filippis, Francesca; Ercolini, Danilo] Univ Naples Federico II, Div Microbiol, Dept Agr Sci, Portici, Italy.
   [De Filippis, Francesca; Ercolini, Danilo] Univ Naples Federico II, Task Force Microbiome Studies, Naples, Italy.
RP Osimani, A (reprint author), Univ Politecn Marche, Dipartimento Sci Agr Alimentari & Ambientali, via Brecce Blanche, I-60131 Ancona, Italy.
EM a.osimani@univpm.it
RI ; Ercolini, Danilo/B-2431-2009; De Filippis, Francesca/K-3816-2016
OI OSIMANI, ANDREA/0000-0003-4095-6181; Ercolini,
   Danilo/0000-0003-3061-9560; De Filippis, Francesca/0000-0002-3474-2884
CR Alessandria V, 2010, WORLD J MICROB BIOT, V26, P2211, DOI 10.1007/s11274-010-0406-7
   Ampe F, 1999, APPL ENVIRON MICROB, V65, P5464
   Austin S. W., 2003, ENCY FOOD SCI NUTR, P1413
   Bartowsky EJ, 2003, LETT APPL MICROBIOL, V36, P307, DOI 10.1046/j.1472-765X.2003.01314.x
   Budak NH, 2014, J FOOD SCI, V79, pR757, DOI 10.1111/1750-3841.12434
   Canani RB, 2017, APPL ENVIRON MICROB, V83, DOI [10.1128/AEM.01206-17, 10.1128/aem.01206-17]
   Caporaso JG, 2010, NAT METHODS, V7, P335, DOI 10.1038/nmeth.f.303
   Cardinali F, 2017, INT J FOOD MICROBIOL, V255, P7, DOI 10.1016/j.ijfoodmicro.2017.05.018
   Cocolin L, 2013, INT J FOOD MICROBIOL, V167, P29, DOI 10.1016/j.ijfoodmicro.2013.05.008
   De Filippis F, 2017, MICROB BIOTECHNOL, V10, P91, DOI 10.1111/1751-7915.12421
   De Roos J, 2018, CURR OPIN BIOTECH, V49, P115, DOI 10.1016/j.copbio.2017.08.007
   Dubey S, 2017, INT J BIOL MACROMOL, V96, P52, DOI 10.1016/j.ijbiomac.2016.12.016
   Ercolini D, 2004, J MICROBIOL METH, V56, P297, DOI 10.1016/j.mimet.2003.11.006
   Fang L, 2015, CARBOHYD POLYM, V115, P663, DOI 10.1016/j.carbpol.2014.09.028
   Ferrocino I, 2017, CURR OPIN FOOD SCI, V13, P10, DOI 10.1016/j.cofs.2017.01.002
   Fittipaldi M, 2012, J MICROBIOL METH, V91, P276, DOI 10.1016/j.mimet.2012.08.007
   Garofalo C, 2017, INT J FOOD MICROBIOL, V242, P24, DOI 10.1016/j.ijfoodmicro.2016.11.008
   Garofalo C, 2015, FOOD MICROBIOL, V49, P123, DOI 10.1016/j.fm.2015.01.017
   Giudici P, 2009, ADV FOOD NUTR RES, V58, P137, DOI 10.1016/S1043-4526(09)58004-7
   Grkovic T, 2014, BIOORG MED CHEM LETT, V24, P5089, DOI 10.1016/j.bmcl.2014.08.068
   Gullo M, 2006, INT J FOOD MICROBIOL, V106, P209, DOI 10.1016/j.ijfoodmicro.2005.06.024
   Gullo M, 2008, INT J FOOD MICROBIOL, V125, P46, DOI 10.1016/j.ijfoodmicro.2007.11.076
   Gullo M, 2016, PROCESS BIOCHEM, V51, P1129, DOI 10.1016/j.procbio.2016.05.018
   Haruta S, 2006, INT J FOOD MICROBIOL, V109, P79, DOI 10.1016/j.ijfoodmicro.2006.01.015
   Ho CW, 2017, FOOD CHEM, V221, P1621, DOI 10.1016/j.foodchem.2016.10.128
   Huang HD, 2016, CARBOHYD POLYM, V144, P410, DOI 10.1016/j.carbpol.2016.02.079
   Ilabaca C, 2008, INT J FOOD MICROBIOL, V126, P245, DOI 10.1016/j.ijfoodmicro.2008.05.001
   John Bostock M. D., PLINY ELDER NATURAL
   Valera MJ, 2015, FOOD MICROBIOL, V46, P452, DOI 10.1016/j.fm.2014.09.006
   Kersters K, 2006, PROKARYOTES: A HANDBOOK ON THE BIOLOGY OF BACTERIA, VOL 5, THIRD EDITION, P163, DOI 10.1007/0-387-30745-1_9
   Lee JL, 2009, J MICROBIOL METH, V76, P93, DOI 10.1016/j.mimet.2008.08.008
   Li HY, 2015, ENVIRON SCI TECHNOL, V49, P14249, DOI 10.1021/acs.est.5b03583
   Lin SP, 2016, CARBOHYD POLYM, V151, P827, DOI 10.1016/j.carbpol.2016.06.032
   Lu ZM, 2018, CURR OPIN BIOTECH, V49, P88, DOI 10.1016/j.copbio.2017.07.006
   Magoc T, 2011, BIOINFORMATICS, V27, P2957, DOI 10.1093/bioinformatics/btr507
   Mamlouk D, 2011, FOOD MICROBIOL, V28, P1374, DOI 10.1016/j.fm.2011.06.009
   Mas A., 2016, REFERENCE MODULE FOO, V5, P418
   Milanovic V, 2017, J IND MICROBIOL BIOT, V44, P997, DOI 10.1007/s10295-017-1921-4
   Nie ZQ, 2015, FOOD MICROBIOL, V47, P62, DOI 10.1016/j.fm.2014.11.006
   Nie ZQ, 2013, BIORESOURCE TECHNOL, V148, P325, DOI 10.1016/j.biortech.2013.08.152
   Nielsen Kaare M., 2007, Environmental Biosafety Research, V6, P37, DOI 10.1051/ebr.2007031
   Nisha KN, 2015, BIORESOURCE TECHNOL, V188, P9, DOI 10.1016/j.biortech.2015.02.042
   Oliver J. D., 1993, STARVATION BACTERIA, P239
   Osimani A, 2018, INT J FOOD MICROBIOL, V272, P49, DOI 10.1016/j.ijfoodmicro.2018.03.001
   Osimani A, 2015, INT J FOOD MICROBIOL, V194, P62, DOI 10.1016/j.ijfoodmicro.2014.11.011
   Ozturk I, 2015, LWT-FOOD SCI TECHNOL, V63, P144, DOI 10.1016/j.lwt.2015.03.003
   Petsiou EI, 2014, NUTR REV, V72, P651, DOI 10.1111/nure.12125
   Poretsky R, 2014, PLOS ONE, V9, DOI 10.1371/journal.pone.0093827
   Reychler G, 2005, J Cyst Fibros, V4, P183, DOI 10.1016/j.jcf.2005.06.001
   Rozenberga L, 2016, CARBOHYD POLYM, V144, P33, DOI 10.1016/j.carbpol.2016.02.025
   Saichana N, 2015, BIOTECHNOL ADV, V33, P1260, DOI 10.1016/j.biotechadv.2014.12.001
   Schmieder R, 2011, BIOINFORMATICS, V27, P863, DOI 10.1093/bioinformatics/btr026
   Sengun IY, 2011, FOOD CONTROL, V22, P647, DOI 10.1016/foodcont.2010.11.008
   Sievers M, 2005, BERGEYS MANUAL SYSTE, V2, P41
   Sim JH, 2007, ENZYME MICROB TECH, V40, P1234, DOI 10.1016/j.enzmictec.2006.09.017
   Song NE, 2016, BRAZ J MICROBIOL, V47, P452, DOI 10.1016/j.bjm.2016.01.016
   Taccari M, 2016, J FOOD SCI, V81, pM1996, DOI 10.1111/1750-3841.13372
   Trcek J, 2016, INT J FOOD MICROBIOL, V223, P57, DOI 10.1016/j.ijfoodmicro.2016.02.007
   Trcek J, 2015, INT J FOOD MICROBIOL, V196, P137, DOI 10.1016/j.ijfoodmicro.2014.12.003
   Vegas C, 2013, FOOD RES INT, V51, P404, DOI 10.1016/j.foodres.2012.12.055
   Vegas C, 2010, INT J FOOD MICROBIOL, V138, P130, DOI 10.1016/j.ijfoodmicro.2010.01.006
   Vendrame M, 2014, FOOD MICROBIOL, V42, P196, DOI 10.1016/j.fm.2014.03.010
   Viana RO, 2017, BRAZ J MICROBIOL, V48, P592, DOI 10.1016/j.bjm.2016.11.006
   Wang Z.-M., 2016, SCI REP, V6, P26
   Wang ZM, 2016, SCI REP-UK, V6, DOI 10.1038/srep26818
   Wang ZM, 2015, FOOD MICROBIOL, V50, P64, DOI 10.1016/j.fm.2015.03.012
   WEISBURG WG, 1991, J BACTERIOL, V173, P697, DOI 10.1128/jb.173.2.697-703.1991
   Wu JJ, 2012, FOOD MICROBIOL, V30, P289, DOI 10.1016/j.fm.2011.08.010
   Xia K, 2016, INT J FOOD MICROBIOL, V238, P241, DOI 10.1016/j.ijfoodmicro.2016.09.016
   Yamada Y, 2014, INT J SYST EVOL MICR, V64, P1670, DOI 10.1099/ijs.0.054494-0
   Yetiman AE, 2015, INT J FOOD MICROBIOL, V204, P9, DOI 10.1016/j.ijfoodmicro.2015.03.013
   Zhang LQ, 2017, INT J FOOD MICROBIOL, V255, P42, DOI 10.1016/j.ijfoodmicro.2017.05.021
NR 72
TC 1
Z9 1
U1 23
U2 43
PU ELSEVIER SCIENCE BV
PI AMSTERDAM
PA PO BOX 211, 1000 AE AMSTERDAM, NETHERLANDS
SN 0168-1605
EI 1879-3460
J9 INT J FOOD MICROBIOL
JI Int. J. Food Microbiol.
PD DEC 2
PY 2018
VL 286
BP 66
EP 74
DI 10.1016/j.ijfoodmicro.2018.07.022
PG 9
WC Food Science & Technology; Microbiology
SC Food Science & Technology; Microbiology
GA GZ1PU
UT WOS:000449140800008
PM 30048915
DA 2019-07-15
ER

PT J
AU Enkhsaikhan, A
   Takahara, A
   Nakamura, Y
   Goto, A
   Chiba, K
   Lubna, NJ
   Hagiwara-Nagasawa, M
   Izumi-Nakaseko, H
   Ando, K
   Naito, AT
   Sugiyama, A
AF Enkhsaikhan, Azjargal
   Takahara, Akira
   Nakamura, Yuji
   Goto, Ai
   Chiba, Koki
   Lubna, Nur Jaharat
   Hagiwara-Nagasawa, Mihoko
   Izumi-Nakaseko, Hiroko
   Ando, Kentaro
   Naito, Atsuhiko T.
   Sugiyama, Atsushi
TI Effects of Red Wine Vinegar Beverage on the Colonic Tissue of Rodents:
   Biochemical, Functional and Pharmacological Analyses
SO BIOLOGICAL & PHARMACEUTICAL BULLETIN
LA English
DT Article
DE red wine; vinegar; colonic motility; phosphodiesterase; constipation
ID PHOSPHODIESTERASE INHIBITORS; SMOOTH-MUSCLE; GRAPE JUICE; IN-VIVO
AB A beverage made of red wine vinegar and grape juice (Yamanashi-no-megumi (TM)) was developed as a supplemental fluid containing polyphenols, which has been clinically shown to enhance the colonic transit. In this study, we assessed the mechanism of its prokinetic action by analyzing the effects on both the colonic phosphodiesterase activity of rats (n=4) and the isolated colonic strip preparation of guinea pigs (n=4). The 7% (v/v) solution of the beverage significantly decreased the phosphodiesterase activity by 9% (n=4). The beverage in concentrations of 0.7, 2.1 and 7% (v/v) relaxed the colonic strips pre-contracted by 1 mu mol/L of carbachol in a concentration-related manner with 50, 58 and 79%, each response of which was diminished to 11, 19 and 46%, respectively in the presence of 100 mu mol/L of L-nitro-arginine methyl ester. These results obtained by biochemical, functional and pharmacological analyses suggest that the beverage could relax the colon through both cAMP-associated and nitric oxide-dependent pathways, which may partly explain clinically observed prokinetic effect of the beverage.
C1 [Enkhsaikhan, Azjargal; Goto, Ai; Chiba, Koki; Lubna, Nur Jaharat; Ando, Kentaro; Naito, Atsuhiko T.; Sugiyama, Atsushi] Toho Univ, Grad Sch Med, Dept Pharmacol, Ota Ku, 5-21-16 Omori Nishi, Tokyo 1438540, Japan.
   [Takahara, Akira] Toho Univ, Fac Pharmaceut Sci, Dept Pharmacol & Therapeut, 2-2-1 Miyama, Chiba 2748510, Japan.
   [Takahara, Akira; Nakamura, Yuji; Sugiyama, Atsushi] Yamanashi Res Ctr Clin Pharmacol, 73-5 Hatta, Fuefuki, Yamanashi 4060023, Japan.
   [Nakamura, Yuji; Hagiwara-Nagasawa, Mihoko; Izumi-Nakaseko, Hiroko; Ando, Kentaro; Naito, Atsuhiko T.; Sugiyama, Atsushi] Toho Univ, Fac Med, Dept Pharmacol, Ota Ku, 5-21-16 Omori Nishi, Tokyo 1438540, Japan.
RP Sugiyama, A (reprint author), Toho Univ, Grad Sch Med, Dept Pharmacol, Ota Ku, 5-21-16 Omori Nishi, Tokyo 1438540, Japan.; Sugiyama, A (reprint author), Yamanashi Res Ctr Clin Pharmacol, 73-5 Hatta, Fuefuki, Yamanashi 4060023, Japan.; Sugiyama, A (reprint author), Toho Univ, Fac Med, Dept Pharmacol, Ota Ku, 5-21-16 Omori Nishi, Tokyo 1438540, Japan.
EM atsushi.sugiyama@med.toho-u.ac.jp
OI Takahara, Akira/0000-0003-2190-2444
FU Japan Society for the Promotion of Science (JSPS) KAKENHI [JP16K08559]
FX This study was supported in part by Japan Society for the Promotion of
   Science (JSPS) KAKENHI Grant number JP16K08559. The authors thank Ms.
   Misako Nakatani and Mrs. Yuri Ichikawa for their technical assistance.
CR Honsho S, 2005, BIOL PHARM BULL, V28, P1208, DOI 10.1248/bpb.28.1208
   Kaneda T, 1997, JPN J PHARMACOL, V75, P77, DOI 10.1254/jjp.75.77
   McQuaid KR, 2015, BASIC CLIN PHARM, P1052
   Saegusa Y, 2003, J PHARMACOL SCI, V93, P62, DOI 10.1254/jphs.93.62
   SMITH TK, 1993, AM J PHYSIOL, V264, pG708
   Soleas GJ, 1997, J CLIN LAB ANAL, V11, P287, DOI 10.1002/(SICI)1098-2825(1997)11:5<287::AID-JCLA6>3.0.CO;2-4
   Sugiyama A, 2003, NUTR RES, V23, P1291, DOI 10.1016/S0271-5317(03)00116-7
   Sugiyama A, 2006, FOOD FUNCT, V2, P74
   Takahara A, 2005, BIOL PHARM BULL, V28, P754, DOI 10.1248/bpb.28.754
   TSUGENO M, 1995, J PHYSIOL-LONDON, V485, P493, DOI 10.1113/jphysiol.1995.sp020745
NR 10
TC 0
Z9 0
U1 0
U2 1
PU PHARMACEUTICAL SOC JAPAN
PI TOKYO
PA 2-12-15 SHIBUYA, SHIBUYA-KU, TOKYO, 150-0002, JAPAN
SN 0918-6158
J9 BIOL PHARM BULL
JI Biol. Pharm. Bull.
PD FEB
PY 2018
VL 41
IS 2
BP 281
EP 284
PG 4
WC Pharmacology & Pharmacy
SC Pharmacology & Pharmacy
GA FU7WR
UT WOS:000424063900019
PM 29386488
OA Bronze
DA 2019-07-15
ER
