# Supplementary material for: Knowledge Domain and Emerging Trends in Vinegar Research: A Bibliometric Review of the Literature from WoSCC
Source: Foods. 2020 Feb 10;9(2):166. doi: 10.3390/foods9020166 (PMC7074530; doi:10.3390/foods9020166)
Supplement: Supplementary file 1 [file foods-09-00166-s001.zip › Supplementary files/Supplementary Material/WoSCC dataset for CiteSpace/data/download2018_3x5unique.txt]

PT J
AU Rattanawut, J
   Pimpa, O
   Yamauchi, K
AF Rattanawut, Jessada
   Pimpa, Opart
   Yamauchi, Koh-en
TI Effects of dietary bamboo vinegar supplementation on performance,
   eggshell quality, ileal microflora composition, and intestinal villus
   morphology of laying hens in the late phase of production
SO ANIMAL SCIENCE JOURNAL
LA English
DT Article
DE aged hen; bamboo vinegar; intestine; villus
ID ORGANIC-ACIDS; CALCIUM; DIGESTIBILITY; ABSORPTION; BACTERIA; GROWTH;
   YIELD
AB This study investigated the effects of bamboo vinegar (BV) supplementation on performance, eggshell quality, ileal microflora, and villus morphology in aged laying hens. A total of 320 hens (70 weeks old) were divided into 4 dietary treatments with 10 replicates of 8 hens each. They were fed a basal diet supplemented with BV at 0%, 0.2%, 0.4%, or 0.8% level until 86 weeks of age. The level of BV in the diet had no effect on egg performance, feed intake, or feed efficiency (p > 0.10). Damaged egg rate decreased in the hens fed the 0.4% and 0.8% BV diets during 79-86 weeks of age (p < 0.05). Eggshell thickness and eggshell strength were higher in the hens fed the 0.4% and 0.8% BV diets at weeks 82 and 86 compared to the controls. In the ileal content, population of Escherichia coli and Salmonella spp. decreased with 0.4% and 0.8% BV (p < 0.05). Villus height and areas of duodenum were higher in the hens fed the 0.4% and 0.8% BV diets (p < 0.05). The results indicate that a level of 0.4% BV in a layer's diet is sufficient for reducing pathogenic bacteria, stimulating intestinal functions and improving eggshell quality of laying hens in the late phase of production.
C1 [Rattanawut, Jessada; Pimpa, Opart] Prince Songkla Univ, Fac Sci & Ind Technol, Thani Campus, Surat Thani 84000, Thailand.
   [Yamauchi, Koh-en] Kagawa Univ, Lab Anim Sci, Fac Agr, Miki, Kagawa, Japan.
RP Rattanawut, J (reprint author), Prince Songkla Univ, Fac Sci & Ind Technol, Thani Campus, Surat Thani 84000, Thailand.
EM jassada.r@psu.ac.th
OI Rattanawut, Jessada/0000-0003-1967-1114
FU Office of the Higher Education Commission; Thai Research Fund
   [MRG6080083]; Prince of Songkla University
FX Office of the Higher Education Commission; Thai Research Fund,
   Grant/Award Number: MRG6080083; Prince of Songkla University
CR Abdel-Fattah S. A., 2008, International Journal of Poultry Science, V7, P215
   Boling SD, 2000, J ANIM SCI, V78, P682
   Brzoska F, 2007, J ANIM FEED SCI, V16, P241, DOI 10.22358/jafs/66745/2007
   Burel C, 2009, SUSTAINABLE ANIMAL PRODUCTION, P365
   Entani E, 1998, J FOOD PROTECT, V61, P953, DOI 10.4315/0362-028X-61.8.953
   Garcia V, 2007, J APPL POULTRY RES, V16, P555, DOI 10.3382/japr.2006-00116
   Gilmore MS, 2003, SCIENCE, V299, P1999, DOI 10.1126/science.1083534
   Jiang S, 2013, VET J, V198, P252, DOI 10.1016/j.tvjl.2013.07.017
   Kishi M, 1999, BIOSCI BIOTECH BIOCH, V63, P905, DOI 10.1271/bbb.63.905
   Liem A, 2008, POULTRY SCI, V87, P689, DOI 10.3382/ps.2007-00256
   LUTZ T, 1991, EXP PHYSIOL, V76, P615, DOI 10.1113/expphysiol.1991.sp003530
   Mroz Z, 2000, J ANIM SCI, V78, P2622
   NRC, 1994, NUTR REQ POULTR
   Omogbenigun FO, 2003, J ANIM SCI, V81, P1806
   PARK J. H., 2002, J POULT SCI, V29, P109
   Rattanawut J, 2018, CAN J ANIM SCI, V98, P119, DOI 10.1139/cjas-2017-0041
   Sengor E, 2007, S AFR J ANIM SCI, V37, P158
   Soltan M. A., 2008, International Journal of Poultry Science, V7, P613
   SORRELLS KM, 1970, J DAIRY SCI, V53, P239, DOI 10.3168/jds.S0022-0302(70)86186-0
   Swiatkiewicz S, 2015, WORLD POULTRY SCI J, V71, P83, DOI 10.1017/S0043933915000082
   Swiatkiewicz S, 2010, CZECH J ANIM SCI, V55, P294, DOI 10.17221/207/2009-CJAS
   Wang LS, 2018, SAUDI J BIOL SCI, V25, P465, DOI 10.1016/j.sjbs.2017.08.010
   Watarai S, 2005, POULTRY SCI, V84, P515, DOI 10.1093/ps/84.4.515
   Yesilbag D, 2006, REV MED VET-TOULOUSE, V157, P280
NR 24
TC 0
Z9 0
U1 4
U2 7
PU WILEY
PI HOBOKEN
PA 111 RIVER ST, HOBOKEN 07030-5774, NJ USA
SN 1344-3941
EI 1740-0929
J9 ANIM SCI J
JI Anim. Sci. J.
PD NOV
PY 2018
VL 89
IS 11
BP 1572
EP 1580
DI 10.1111/asj.13080
PG 9
WC Agriculture, Dairy & Animal Science
SC Agriculture
GA HC4PK
UT WOS:000451785500006
PM 30151990
DA 2019-07-15
ER

PT J
AU Thompson, RL
   Gunn, AJ
   Stephen, CP
   Ip, H
   Brookes, VJ
AF Thompson, Renee L.
   Gunn, Allan J.
   Stephen, Cyril P.
   Ip, Heather
   Brookes, Victoria J.
TI Assessment of uterine luminal pH in mares and the effect of dilute
   vinegar lavage on uterine luminal pH and endometrial health
SO THERIOGENOLOGY
LA English
DT Article
DE Equine; Uterine pH; Vinegar; Lavage; Endometrial biopsy
ID FUNGAL ENDOMETRITIS; EQUINE ENDOMETRITIS; CARBONIC-ANHYDRASE;
   DAIRY-COWS; FERTILITY; PROTEIN; UTERUS; ENVIRONMENT; CLEARANCE; ESTROGEN
AB Uterine luminal pH has been demonstrated to be a valid indicator of uterine health in species such as cattle and sheep. However, research regarding uterine luminal pH in equines is lacking. The objectives of this study were to assess uterine luminal pH in mares during the estrous cycle, and evaluate the effect of dilute vinegar lavage on both uterine luminal pH and endometrial health. The study was conducted using a randomized block design in which eight mares (four Thoroughbred and four Standardbred) were aged matched then randomly assigned to two groups. Endometrial biopsies were taken from each mare prior to trial commencement. The treatment group (n = 4; 1 Thoroughbred, 3 Standardbreds) received a uterine lavage of one liter dilute vinegar (20 mL of vinegar in 1 L saline) every second day during each estrus period throughout the trial. Control group mares did not receive a uterine lavage. Uterine luminal pH measurements were recorded in all mares in both groups for a period of up to 10 min immediately prior to lavage (0 h), one hour and 24 h post lavage (same time points in control group mares as if they had been treated). Diestrus uterine luminal pH measurements were recorded once between days 6-10 post-ovulation. Endometrial biopsies were repeated from all mares at trial completion. Mean uterine luminal pH ranged from pH 5.3 to 7.6 and was significantly lower during diestrus compared to estrus (P < 0.001). Regression analysis indicated that this variation in pH was best explained by estrous cycle day, with uterine luminal pH increasing by a mean of 0.03 units each day (P < 0.001) from 6 to 10 days post-ovulation through to ovulation. Uterine lavage with dilute vinegar did not significantly affect uterine luminal pH (P > 0.05). A scoring system to quantify the abundance of cell types in the endometrial biopsies showed that mares in the treatment group had a significant decrease in polymorphonuclear cell abundance between pre- and post-trial biopsies (P = 0.03). Mares in the treatment group also had a significant decrease in lymphocyte, plasma cell and eosinophil cell abundance (P = 0.05). Although dilute vinegar lavage was not associated with a significant change in uterine luminal pH, it was associated with a significant improvement in endometrial biopsy scores. Because the control group did not receive a uterine lavage, further research is required to determine if this significant improvement results from the addition of dilute vinegar, or the uterine lavage itself. (C) 2018 Elsevier Inc. All rights reserved.
C1 [Thompson, Renee L.; Gunn, Allan J.; Stephen, Cyril P.; Ip, Heather] Charles Sturt Univ, Fac Sci, Sch Anim & Vet Sci, Wagga Wagga, NSW 2678, Australia.
   [Gunn, Allan J.; Stephen, Cyril P.; Brookes, Victoria J.] Graham Ctr Agr Innovat, Albert Pugsley Pl, Wagga Wagga, NSW 2650, Australia.
   [Brookes, Victoria J.] Univ Sydney, Sydney Sch Vet Sci, 425 Werombi Rd, Camden, NSW 2570, Australia.
RP Thompson, RL (reprint author), Charles Sturt Univ, Fac Sci, Sch Anim & Vet Sci, Wagga Wagga, NSW 2678, Australia.
EM renee.thompson000@gmail.com
RI Gunn, Allan/C-5588-2018; Stephen, Cyril P/H-4406-2016
OI Gunn, Allan/0000-0003-4712-2630; Stephen, Cyril P/0000-0001-6266-5823
FU CSU School of Animal and Veterinary Sciences
FX The authors thank Gabrielle Thompson and Emma Farrington for their
   technical assistance; Jaymie Loy and Cara Wilson for their contributions
   to the project, as well as the CSU Equine Centre for their assistance
   with horse management and the Veterinary Clinical Centre for the use of
   their facilities. To the CSU School of Animal and Veterinary Sciences,
   thank you for your funding support.
CR American Horse Council Foundation, EC IMPACT HORSE IND
   Bergman RV, 1976, ANN CON AM ASS EQUIN, P355
   Brinsko S. P., 2010, MANUAL EQUINE REPROD
   Bucca S, 2008, THERIOGENOLOGY, V70, P1093, DOI 10.1016/j.theriogenology.2008.06.029
   Canisso IF, 2016, VET CLIN N AM-EQUINE, V32, P465, DOI 10.1016/j.cveq.2016.08.004
   Cheong SH, 2012, THERIOGENOLOGY, V77, P858, DOI 10.1016/j.theriogenology.2011.09.009
   Christoffersen M, 2017, REPROD DOMEST ANIM, V52, P14, DOI 10.1111/rda.13013
   Cunningham JG, 2007, TXB VET PHYSL
   Dascanio JJ, 2001, EQUINE VET EDUC, V13, P324
   Dybing O., 1937, ANIM BREED ABSTR, V5, P260
   ELROD CC, 1993, J ANIM SCI, V71, P702, DOI 10.2527/1993.713702x
   ELROD CC, 1993, J ANIM SCI, V71, P694, DOI 10.2527/1993.713694x
   EVANS MJ, 1986, THERIOGENOLOGY, V26, P37, DOI 10.1016/0093-691X(86)90110-X
   Ferris RA, 2015, ROBINSONS CURRENT TH, P689
   Ferris RA, 2016, VET CLIN N AM-EQUINE, V32, P481, DOI 10.1016/j.cveq.2016.08.001
   Fiala SM, 2010, ANIM REPROD SCI S, V121S, P89, DOI DOI 10.1016/J.ANIREPR0SCI.2010.04.133
   GINTHER OJ, 1984, THERIOGENOLOGY, V21, P505, DOI 10.1016/0093-691X(84)90412-6
   Gordon J, 2001, HORSE IND CONTRIBUTI
   Grimmett JB, 2002, THERIOGENOLOGY, V58, P585, DOI 10.1016/S0093-691X(02)00801-4
   Gunnink JW, 1973, THESIS
   He Q, 2010, REPRODUCTION, V140, P903, DOI 10.1530/REP-10-0178
   HODGEN GD, 1971, ENDOCRINOLOGY, V89, P859, DOI 10.1210/endo-89-3-859
   Katila T, 2016, REPROD BIOL, V16, P189, DOI 10.1016/j.repbio.2016.06.002
   KENNEY RM, 1978, J AM VET MED ASSOC, V172, P241
   Kenney RM, 1986, CURRENT THERAPY THER, V2, P723
   LeBlanc MM, 2009, EQUINE VET EDUC, V21, P156, DOI 10.2746/095777308X357621
   LeBlanc MM, 2009, REPROD DOMEST ANIM, V44, P10, DOI 10.1111/j.1439-0531.2009.01485.x
   LEBLANC MM, 1994, EQUINE VET J, V26, P109, DOI 10.1111/j.2042-3306.1994.tb04346.x
   LEY WB, 1989, THERIOGENOLOGY, V32, P263, DOI 10.1016/0093-691X(89)90317-8
   LUTWAKMANN C, 1955, J ENDOCRINOL, V13, P26, DOI 10.1677/joe.0.0130026
   Lyle S. K., 2012, Clinical Theriogenology, V4, P386
   Meza-Herrera CA, 2006, TROP ANIM HEALTH PRO, V38, P407, DOI 10.1002/s11250-006-4331-6
   Microsoft, 2011, MICR EXC MAC 14 6 3
   Nakagawa S, 2013, METHODS ECOL EVOL, V4, P133, DOI 10.1111/j.2041-210x.2012.00261.x
   Norman ST, 2010, SYNCHRONISATION OEST, P1
   Penrod LV, 2011, J EQUINE VET SCI, V31, P310
   Perry GA, 2008, J ANIM SCI, V86, P2928, DOI 10.2527/jas.2008-1181
   Peterson FB, 1969, P AM ASS EQUINE PRAC, P279
   PYCOCK JF, 1990, EQUINE VET J, V22, P422, DOI 10.1111/j.2042-3306.1990.tb04309.x
   Pycock JF, 2007, CURRENT THERAPY EQUI, P96
   Pycock JF, 2011, EQUINE REPROD
   R Core Team, 2013, R LANG ENV STAT COMP
   Rhoads ML, 2004, J DAIRY SCI, V87, P2896, DOI 10.3168/jds.S0022-0302(04)73420-7
   Schoniger S, 2018, RES VET SCI, V118, P278, DOI 10.1016/j.rvsc.2018.03.001
   Scoggin CF, 2016, VET CLIN N AM-EQUINE, V32, P499, DOI 10.1016/j.cveq.2016.08.002
   Snider TA, 2011, THERIOGENOLOGY, V75, P1567, DOI 10.1016/j.theriogenology.2010.12.013
   Stout TAE, 2008, PFERDEHEILKUNDE, V24, P83, DOI 10.21836/PEM20080117
   Troedsson MHT, 2016, REPROD BIOL, V16, P8, DOI 10.1016/j.repbio.2016.01.003
   Williamson P, 1984, 10 INT C AN REPR ART
   Woodward EM, 2013, J EQUINE VET SCI, V33, P673, DOI 10.1016/j.jevs.2012.11.010
NR 50
TC 0
Z9 0
U1 3
U2 9
PU ELSEVIER SCIENCE INC
PI NEW YORK
PA 360 PARK AVE SOUTH, NEW YORK, NY 10010-1710 USA
SN 0093-691X
EI 1879-3231
J9 THERIOGENOLOGY
JI Theriogenology
PD SEP 1
PY 2018
VL 117
BP 7
EP 15
DI 10.1016/j.theriogenology.2018.05.014
PG 9
WC Reproductive Biology; Veterinary Sciences
SC Reproductive Biology; Veterinary Sciences
GA GK3OV
UT WOS:000436055900002
PM 29807257
DA 2019-07-15
ER

PT J
AU Ortiz-Romero, C
   Rios-Reina, R
   Morales, ML
   Garcia-Gonzalez, DL
   Callejon, RM
AF Ortiz-Romero, Clemente
   Rios-Reina, Rocio
   Lourdes Morales, M.
   Garcia-Gonzalez, Diego L.
   Callejon, Raquel M.
TI A viability study of C-O isotope fingerprint for different geographical
   provenances of Spanish wine vinegars
SO EUROPEAN FOOD RESEARCH AND TECHNOLOGY
LA English
DT Article
DE Wine vinegar; Protected designation of origin; Stable isotopes ratio;
   C-13; O-18; Geographical origin
ID STABLE-ISOTOPE; MULTIDIMENSIONAL FLUORESCENCE; ORIGIN; AUTHENTICITY
AB Wine vinegar is an increasingly appreciated product in Europe and some high-quality vinegars have been certified with "Protected Designation of Origin" (PDO) to preserve and control their production methods. Spain has three of the five PDO wine vinegars existing in Europe. A tentative study was carried out to assess the utility of stable isotope analysis (delta C-13 and delta O-18) for the characterization of those Spanish wine vinegars and if the values obtained could be used as a fingerprint of their geographical origin compared with other regions. A total of 35 wine vinegar samples, belonging to the three Southern Spain PDOs and three Northern Spain non-PDO regions, were analyzed for their isotopic composition. Our analysis revealed that most of the Spanish vinegars presented delta C-13 values that were in agreement with some other isotopic studies about Mediterranean vinegars, since all the samples were under - 20aEuro degrees and the vast majority of them were below - 24aEuro degrees. On the other hand, the delta O-18 analysis confirmed its utility for discriminating all the Spanish vinegars according to the three geographical coordinates (latitude, longitude and altitude). Positive mean values were associated to Southern vinegars (2.16 +/- 1.59aEuro degrees) and negative delta O-18 values were related with Northern vinegars (- 2.93 +/- 2.82aEuro degrees). We also found a highly significant (p < 0.001) correlation of delta O-18 with altitude (R (2) = - 0.48) and longitude (R (2) = 0.36), which allowed us to conclude that delta O-18 analysis could be used as a fingerprint of the geographical origin in Spanish wine vinegars.
C1 [Ortiz-Romero, Clemente; Rios-Reina, Rocio; Lourdes Morales, M.; Callejon, Raquel M.] Univ Seville, Dept Nutr & Bromatol Toxicol & Med Legal, Fac Farm, C-P Garcia Gonzalez 2, E-41012 Seville, Spain.
   [Garcia-Gonzalez, Diego L.] Campus Univ Pablo Olavide, Inst Grasa, CSIC, Bldg 46,Ctra Utrera,Km 1, Seville 41013, Spain.
RP Callejon, RM (reprint author), Univ Seville, Dept Nutr & Bromatol Toxicol & Med Legal, Fac Farm, C-P Garcia Gonzalez 2, E-41012 Seville, Spain.
EM rcallejon@us.es
OI Morales, M. Lourdes/0000-0002-0384-0326
FU Consejeria de Economia, Innovacion y Ciencia, Junta de Andalucia
   [P12-AGR-1601]
FX This work was supported by the "Consejeria de Economia, Innovacion y
   Ciencia, Junta de Andalucia" under the project P12-AGR-1601. We thank
   the Regulatory Councils of each Protected Designation of Origin-"Vinagre
   de Jerez" ("Sherry wine vinegar"), "Vinagre de Montilla-Moriles" and
   "Vinagre de Condado de Huelva"-for supplying the wine vinegar samples.
   We also acknowledge the Mass Spectrometry Services (Stable Isotopes
   Laboratory) of the Autonomic University of Madrid for the isotopic
   analyses and the mass spectrometry instruments (Dr. Ramon Redondo and
   Dr. Vanessa Peiro).
CR Brand WA, 2014, PURE APPL CHEM, V86, P425, DOI 10.1515/pac-2013-1023
   Brugnoli E, 2000, PHOTOSYNTHESIS PHYSL
   Callejon RM, 2012, TALANTA, V88, P456, DOI 10.1016/j.talanta.2011.11.014
   Camin F, 2013, FOOD CONTROL, V29, P107, DOI 10.1016/j.foodcont.2012.05.055
   Camin F, 2017, TRENDS FOOD SCI TECH, V61, P176, DOI 10.1016/j.tifs.2016.12.007
   Chiocchini F, 2016, FOOD CHEM, V202, P291, DOI 10.1016/j.foodchem.2016.01.146
   Christoph N., 2007, ACS SYM SER, V952, P166
   Ehleringer J.R., 2005, HIST ATMOSPHERIC CO2
   Mas A, 2014, SCI WORLD J, DOI 10.1155/2014/394671
   Ordonez JL, 2013, FOOD CHEM, V141, P2713, DOI 10.1016/j.foodchem.2013.05.087
   Perini M, 2014, J AGR FOOD CHEM, V62, P8197, DOI 10.1021/jf5013538
   Portarena S, 2015, FOOD CONTROL, V57, P129, DOI 10.1016/j.foodcont.2015.03.052
   Raco B, 2015, FOOD CHEM, V168, P588, DOI 10.1016/j.foodchem.2014.07.043
   Renou JP, 2004, FOOD CHEM, V85, P63, DOI 10.1016/j.foodchem.2003.06.003
   Rios-Reina R, 2017, FOOD CONTROL, V78, P230, DOI 10.1016/j.foodcont.2017.02.065
   Rios-Reina R, 2017, FOOD CHEM, V230, P108, DOI 10.1016/j.foodchem.2017.02.118
   Rossmann A, 2000, EUR FOOD RES TECHNOL, V211, P32, DOI 10.1007/s002170050585
   Sellmer-Wilsberg Sylvia, 2009, P145, DOI 10.1007/978-88-470-0866-3_9
   Thomas F, 2009, ANAL CHIM ACTA, V649, P98, DOI 10.1016/j.aca.2009.07.014
   van Leeuwen C, 2007, P 13 AUSTR WIN IND T, P39
   Werner RA, 2015, ISOT ENVIRON HEALT S, V51, P58, DOI 10.1080/10256016.2015.1011154
   West JB, 2007, J AGR FOOD CHEM, V55, P7075, DOI 10.1021/jf071211r
NR 22
TC 0
Z9 0
U1 0
U2 7
PU SPRINGER
PI NEW YORK
PA 233 SPRING ST, NEW YORK, NY 10013 USA
SN 1438-2377
EI 1438-2385
J9 EUR FOOD RES TECHNOL
JI Eur. Food Res. Technol.
PD JUL
PY 2018
VL 244
IS 7
BP 1159
EP 1167
DI 10.1007/s00217-017-3026-8
PG 9
WC Food Science & Technology
SC Food Science & Technology
GA GJ7SN
UT WOS:000435589500002
DA 2019-07-15
ER

PT J
AU Rios-Reina, R
   Garcia-Gonzalez, DL
   Callejon, RM
   Amigo, JM
AF Rios-Reina, Rocio
   Luis Garcia-Gonzalez, Diego
   Maria Callejon, Raquel
   Manuel Amigo, Jose
TI NIR spectroscopy and chemometrics for the typification of Spanish wine
   vinegars with a protected designation of origin
SO FOOD CONTROL
LA English
DT Article
DE Wine vinegar; Protected designation of origin; Near-Infrared
   spectroscopy; Principal component analysis; Partial least
   squares-discriminant analysis
ID NEAR-INFRARED-SPECTROSCOPY; MULTIDIMENSIONAL FLUORESCENCE; VOLATILE
   COMPOUNDS; SHERRY VINEGAR; FT-NIR; QUALITY; CLASSIFICATION;
   AUTHENTICITY; EVOLUTION; SAMPLES
AB High-quality wine vinegars protected by the indication "Protected Designation of Origin" (PDO) need efficient tools to protect their brands and prevent adulteration and unfair competition. In this sense, Near-Infrared spectroscopy (NIRs) combined with chemometrics has demonstrated its usefulness in food authentication. This work assessed NIRs and Chemometrics as a rapid and non-destructive methodology for this purpose. In this study, 83 high-quality wine vinegars of the Spanish PDOs "Vinagre de Jerez", "Vinagre de Condado de Huelva" and "Vinagre de Montilla-Moriles" of different categories, and 11 wine vinegars without PDO, were analyzed in the range 12000-4000 cm(-1). Principal component analysis (PCA) was performed to explore the spectra and Partial Least Squares-Discriminant Analysis (PLS-DA) was used to build classification models. The high ability of prediction obtained (>90% correct classification) demonstrated the usefulness of this methodology for authentication of PDO wine vinegars and their categories. (C) 2018 Elsevier Ltd. All rights reserved.
C1 [Rios-Reina, Rocio; Maria Callejon, Raquel] Univ Seville, Fac Farm, Dept Nutr & Bromatol Toxicol & Med Legal, C-P Garcia Gonzalez 2, E-41012 Seville, Spain.
   [Luis Garcia-Gonzalez, Diego] Inst Grasa CSIC, Campus Univ Pablo de Olavide,Bldg 46,Ctra Utrera, E-41013 Seville, Spain.
   [Manuel Amigo, Jose] Univ Copenhagen, Fac Sci, Dept Food Sci Spect & Chemometr, Rolighedsvej 30, DK-1958 Frederiksberg C, Denmark.
   [Manuel Amigo, Jose] Univ Fed Pernambuco, Dept Fundamental Chem, Av Prof Moraes Rego,1235 Cidade Univ, Recife, PE, Brazil.
RP Amigo, JM (reprint author), Univ Copenhagen, Fac Sci, Dept Food Sci Spect & Chemometr, Rolighedsvej 30, DK-1958 Frederiksberg C, Denmark.
EM jmar@food.ku.dk
FU Consejeria de Economia, Innovacion y Ciencia" of "Junta de Andalucia"
   [P12-AGR-1601]; "Ministerio de Educacion Cultura y Deporte" (MECD,
   Spanish Government) for the FPU pre-doctoral fellowship [FPU2014/01247]
FX The authors would like to thank the Spanish Regulatory Councils of the
   wine vinegars PDOs for their invaluable help with the acquisition of the
   samples for the study. Authors also thank University of Copenhagen,
   specifically to Professor Franciscus Winfried J van der Berg and the
   department of food science for providing the equipment and their
   knowledge in the methodology. This work was supported by "Consejeria de
   Economia, Innovacion y Ciencia" of "Junta de Andalucia" [P12-AGR-1601],
   and "Ministerio de Educacion Cultura y Deporte" (MECD, Spanish
   Government) for the FPU pre-doctoral fellowship [grant number
   FPU2014/01247].
CR Alamprese C, 2016, MEAT SCI, V121, P175, DOI 10.1016/j.meatsci.2016.06.018
   Baeten V, 2002, GRASAS ACEITES, V53, P45
   BARNES RJ, 1989, APPL SPECTROSC, V43, P772, DOI 10.1366/0003702894202201
   Callejon RM, 2010, FOOD CHEM, V120, P561, DOI 10.1016/j.foodchem.2009.10.026
   Callejon RM, 2008, J AGR FOOD CHEM, V56, P8086, DOI 10.1021/jf800903n
   Callejon RM, 2012, TALANTA, V88, P456, DOI 10.1016/j.talanta.2011.11.014
   Casale M, 2006, ANAL CHIM ACTA, V557, P360, DOI 10.1016/j.aca.2005.10.063
   Chinnici F, 2009, J AGR FOOD CHEM, V57, P4784, DOI 10.1021/jf804005w
   Consonni R, 2008, TALANTA, V75, P765, DOI 10.1016/j.talanta.2007.12.005
   Cozzolino D, 2003, J AGR FOOD CHEM, V51, P7703, DOI 10.1021/jf034959s
   Cozzolino D, 2014, FOOD RES INT, V60, P262, DOI 10.1016/j.foodres.2013.08.034
   De la Haba MJ, 2014, SENSORS-BASEL, V14, P3528, DOI 10.3390/s140203528
   Fan W, 2011, ANAL METHODS-UK, V3, P1872, DOI 10.1039/c1ay05101f
   Garcia-Parrilla MC, 1999, FOOD RES INT, V32, P433, DOI 10.1016/S0963-9969(99)00105-2
   GIANGIACOMO R, 1986, J FOOD SCI, V51, P679, DOI 10.1111/j.1365-2621.1986.tb13910.x
   Grassi S, 2014, FOOD CHEM, V155, P279, DOI 10.1016/j.foodchem.2014.01.060
   Karoui R, 2007, FOOD CHEM, V102, P621, DOI 10.1016/j.foodchem.2006.05.042
   KENNARD RW, 1969, TECHNOMETRICS, V11, P137, DOI 10.2307/1266770
   Liu L, 2008, FOOD CHEM, V106, P781, DOI 10.1016/j.foodchem.2007.06.015
   Lohumi S, 2015, TRENDS FOOD SCI TECH, V46, P85, DOI 10.1016/j.tifs.2015.08.003
   Morales ML, 2002, J AGR FOOD CHEM, V50, P3173, DOI 10.1021/jf011313w
   Osborne B. G., 1993, PRACTICAL NIR SPECTR
   Paneque P, 2017, FOOD CONTROL, V75, P203, DOI 10.1016/j.foodcont.2016.12.006
   Pillonel L, 2003, EUR FOOD RES TECHNOL, V216, P174, DOI 10.1007/s00217-002-0628-5
   Rios-Reina R, 2017, FOOD CONTROL, V78, P230, DOI 10.1016/j.foodcont.2017.02.065
   Rios-Reina R, 2017, FOOD CHEM, V230, P108, DOI 10.1016/j.foodchem.2017.02.118
   Saiz-Abajo MJ, 2004, J AGR FOOD CHEM, V52, P7711, DOI 10.1021/jf049098h
   Stuart B.H., 2004, INFRARED SPECTROSCOP, DOI [10.1002/0470011149, DOI 10.1002/0470011149]
   Tesfaye W, 2002, J AGR FOOD CHEM, V50, P7053, DOI 10.1021/jf020602x
   Tesfaye W, 2002, TRENDS FOOD SCI TECH, V13, P12, DOI 10.1016/S0924-2244(02)00023-7
   Tesfaye W, 2004, ANAL CHIM ACTA, V513, P239, DOI 10.1016/j.aca.2003.11.079
   Yu HY, 2007, EUR FOOD RES TECHNOL, V225, P313, DOI 10.1007/s00217-006-0416-8
   Zhao YR, 2011, IFIP ADV INF COMM TE, V344, P721
NR 33
TC 8
Z9 8
U1 9
U2 51
PU ELSEVIER SCI LTD
PI OXFORD
PA THE BOULEVARD, LANGFORD LANE, KIDLINGTON, OXFORD OX5 1GB, OXON, ENGLAND
SN 0956-7135
EI 1873-7129
J9 FOOD CONTROL
JI Food Control
PD JUL
PY 2018
VL 89
BP 108
EP 116
DI 10.1016/j.foodcont.2018.01.031
PG 9
WC Food Science & Technology
SC Food Science & Technology
GA GC2RO
UT WOS:000429630500013
DA 2019-07-15
ER

PT J
AU Kawa-Rygielska, J
   Adamenko, K
   Kucharska, AZ
   Piorecki, N
AF Kawa-Rygielska, Joanna
   Adamenko, Kinga
   Kucharska, Alicja Z.
   Piorecki, Narcyz
TI Bioactive Compounds in Cornelian Cherry Vinegars
SO MOLECULES
LA English
DT Article
DE Cornelian cherry vinegar; fermentation; iridoids; polyphenols;
   antioxidative activity
ID CORNUS-MAS L.; ANTIOXIDANT CAPACITY; PHYSICOCHEMICAL PROPERTIES;
   PHENOLIC CONTENTS; FRUITS; ACID; WINE; EXTRACTS; GRAPE; ATHEROSCLEROSIS
AB We analyzed the effect of Cornelian cherry varieties differing in fruit color ('Yantaryi'-yellow fruits, 'Koralovyi'-coral fruits, 'Podolski'-red fruits) and the production method on the physicochemical and antioxidative properties of Cornelian cherry vinegars, and on their content of iridoids and polyphenols. Acetic fermentation was conducted by two methods: I) single-stage (spontaneous) acetic fermentation, without inoculation with microorganisms, and II) two-stage fermentation in which the first stage involved the use of Saccharomyces bayanus-Safspirit fruit yeast for alcoholic fermentation, and the second one included spontaneous acetic fermentation. Acetic acid, glycerol, individual iridoids, phenolic acids, flavonols, and anthocyanins were quantified by a high-performance liquid chromatography (HPLC) method. The antioxidative activity was determined based on the following tests: 2,2-Diphenyl-2-picryl-hydrazyl (DPPH center dot), 2,2'-Azino-bis(3-ethylbenzo-thiazoline-6-sulfonic acid (ABTS(center dot+)), and ferric reducing antioxidant power (FRAP), while the total polyphenols content was determined using the Folin-Ciocialteu (F-C) reagent test. Both the Cornelian cherry variety and vinegar production method affected the antioxidative properties as well as concentrations of iridoids and polyphenols in the finished product. The concentration of total polyphenols (F-C) in vinegars ranged from 326.60 to 757.27 mg gallic acids equivalents (GAE)/100 mL vinegar, whereas the antioxidative activity assayed with the DPPH center dot and FRAP methods was the highest in the vinegars produced from the coral and red varieties of Cornelian cherry with the two-stage method. Loganic acid predominated among the identified iridoids, reaching a concentration of 185.07 mg loganic acid (LA)/100 mL in the vinegar produced in the two-stage fermentation from the coral-fruit variety. Caffeoylquinic acid derivatives were the main representatives among the identified phenolic compounds. The results of this study demonstrate Cornelian cherry vinegars to be rich sources of biologically-active iridoids and phenolic compounds with antioxidative properties.
C1 [Kawa-Rygielska, Joanna; Adamenko, Kinga] Fac Food Sci, Dept Fermentat & Cereals Technol, PL-51630 Wroclaw, Poland.
   [Kucharska, Alicja Z.] Wroclaw Univ Environm & Life Sci, Fac Food Sci, Dept Fruit Vegetable & Plant Nutraceut Technol, PL-51630 Wrolaw, Poland.
   [Piorecki, Narcyz] Arboretum & Inst Physiog Bolestraszyce, PL-37700 Przemysl, Poland.
   [Piorecki, Narcyz] Univ Rzeszow, Fac Phys Educ, PL-35959 Rzeszow, Poland.
RP Kawa-Rygielska, J (reprint author), Fac Food Sci, Dept Fermentat & Cereals Technol, PL-51630 Wroclaw, Poland.
EM joanna.kawa-rygielska@upwr.edu.pl; kinga.adamenko@upwr.edu.pl;
   alicja.kucharska@upwr.edu.pl; narcyz360@gmail.com
OI Piorecki, Narcyz/0000-0002-0256-5510
FU Wroclaw Centre of Biotechnology, Leading National Research Centre
   programme (KNOW)
FX Publication supported by the Wroclaw Centre of Biotechnology, Leading
   National Research Centre programme (KNOW) for years 2014-2018.
CR [Anonymous], 2015, COMP POL GUID CPG
   Bakir S, 2017, EUR FOOD RES TECHNOL, V243, P2083, DOI 10.1007/s00217-017-2908-0
   Bakir S, 2016, INT J MOL SCI, V17, DOI 10.3390/ijms17101658
   Benvenuti S, 2004, J FOOD SCI, V69, pC164
   Benzie IFF, 1996, ANAL BIOCHEM, V239, P70, DOI 10.1006/abio.1996.0292
   Bozdogan A, 2017, J FOOD MEAS CHARACT, V11, P1326, DOI 10.1007/s11694-017-9510-9
   Budak NH, 2017, J FOOD SCI TECH MYS, V54, P62, DOI 10.1007/s13197-016-2434-2
   Bunea A, 2011, NOT BOT HORTI AGROBO, V39, P70
   Charoenkiatkul S, 2016, FOOD CHEM, V193, P181, DOI 10.1016/j.foodchem.2015.02.107
   Chen GL, 2015, SUGAR TECH, V17, P89, DOI 10.1007/s12355-014-0352-z
   Chen Y, 2017, LWT-FOOD SCI TECHNOL, V84, P753, DOI 10.1016/j.lwt.2017.06.032
   Chou CH, 2015, FOOD CHEM, V168, P63, DOI 10.1016/j.foodchem.2014.07.035
   Cosmulescu S, 2017, INT J FOOD PROP, V20, P3124, DOI 10.1080/10942912.2016.1274906
   Deng SX, 2013, J ANAL METHODS CHEM, DOI 10.1155/2013/710972
   Dias DR, 2016, FOOD TECHNOL BIOTECH, V54, P351, DOI 10.17113/ftb.54.03.16.4416
   Dinda B, 2016, J ETHNOPHARMACOL, V193, P670, DOI 10.1016/j.jep.2016.09.042
   Donno D, 2015, J FUNCT FOODS, V18, P1070, DOI 10.1016/j.jff.2014.05.020
   Dou ZY, 2012, MOLECULES, V17, P951, DOI 10.3390/molecules17010951
   Dragovic-Uzelac Verica, 2007, Agriculturae Conspectus Scientificus, V72, P279
   Ho CW, 2017, FOOD CHEM, V221, P1621, DOI 10.1016/j.foodchem.2016.10.128
   Jakobek Lidija, 2007, Agriculturae Conspectus Scientificus, V72, P301
   Jatoi MA, 2017, FOOD CHEM, V230, P241, DOI 10.1016/j.foodchem.2017.03.039
   Jensen HD, 2002, J AGR FOOD CHEM, V50, P6871, DOI 10.1021/jf0205110
   Kalaycioglu Z, 2017, FOOD CHEM, V221, P496, DOI 10.1016/j.foodchem.2016.10.084
   Kelebek H, 2017, J I BREWING, V123, P407, DOI [10.1002/jib.432d, 10.1002/jib.432]
   Kucharska A.Z., 2012, ACTIVE COMPOUNDS COR
   Kucharska AZ, 2017, MOLECULES, V22, DOI 10.3390/molecules22030405
   Lea A. G. H., 1989, CIDER VINEGAR PROCES, P279
   Lee MY, 2016, MOLECULES, V21, DOI 10.3390/molecules21020149
   Marinova D, 2005, J U CHEM TOXICOL MET, V40, P255
   Masino F, 2008, FOOD CHEM, V106, P90, DOI 10.1016/j.foodchem.2007.05.069
   Moldovan B, 2014, MOLECULES, V19, P8177, DOI 10.3390/molecules19068177
   Natera R, 2003, J AGR FOOD CHEM, V51, P3345, DOI 10.1021/jf021180u
   Naziroglu M, 2014, J MEMBRANE BIOL, V247, P667, DOI 10.1007/s00232-014-9685-5
   Obreque-Slier E, 2010, J AGR FOOD CHEM, V58, P3591, DOI 10.1021/jf904314u
   Oszmianski J, 2016, MOLECULES, V21, DOI 10.3390/molecules21081098
   Ozcan MM, 2017, J FOOD SCI TECH MYS, V54, P2230, DOI 10.1007/s13197-017-2658-9
   Ozturk I, 2015, LWT-FOOD SCI TECHNOL, V63, P144, DOI 10.1016/j.lwt.2015.03.003
   Paltinean R, 2017, MOLECULES, V22, DOI 10.3390/molecules22040639
   Park JE, 2014, J FUNCT FOODS, V8, P274, DOI 10.1016/j.jff.2014.03.028
   Pastoriza S, 2014, FOOD CHEM, V164, P438, DOI 10.1016/j.foodchem.2014.04.118
   Pietrzak W, 2015, FUEL, V147, P236, DOI 10.1016/j.fuel.2015.01.057
   Prior RL, 2005, J AGR FOOD CHEM, V53, P4290, DOI 10.1021/jf0502698
   Re R, 1999, FREE RADICAL BIO MED, V26, P1231, DOI 10.1016/S0891-5849(98)00315-3
   Ren M., 2017, J FOOD PROCESS PRES, V41, P1
   RiceEvans CA, 1997, TRENDS PLANT SCI, V2, P152, DOI 10.1016/S1360-1385(97)01018-2
   Roda A, 2017, FOOD CHEM, V229, P734, DOI 10.1016/j.foodchem.2017.02.111
   Rop O, 2010, J MED PLANTS RES, V4, P2431
   Rop O, 2010, AFR J BIOTECHNOL, V9, P1205
   Saichana N, 2015, BIOTECHNOL ADV, V33, P1260, DOI 10.1016/j.biotechadv.2014.12.001
   Saiz-Abajo MJ, 2004, J AGR FOOD CHEM, V52, P7711, DOI 10.1021/jf049098h
   Slobodnikova L, 2016, MOLECULES, V21, DOI 10.3390/molecules21121717
   Sozanski T, 2014, PHYTOMEDICINE, V21, P1774, DOI 10.1016/j.phymed.2014.09.005
   Sozanski T, 2017, J FUNCT FOODS, V34, P189, DOI 10.1016/j.jff.2017.04.028
   Sozanski T, 2016, ATHEROSCLEROSIS, V254, P151, DOI 10.1016/j.atherosclerosis.2016.10.001
   Tural S, 2008, SCI HORTIC-AMSTERDAM, V116, P362, DOI 10.1016/j.scienta.2008.02.003
   Turner A, 2007, J NAT PROD, V70, P253, DOI 10.1021/np060260f
   Ubeda C, 2013, LWT-FOOD SCI TECHNOL, V52, P139, DOI 10.1016/j.lwt.2012.04.021
   Wei SH, 2013, NAT PROD RES, V27, P911, DOI 10.1080/14786419.2012.668687
   Wu HW, 2014, MOLECULES, V19, P11487, DOI 10.3390/molecules190811487
   Yang JF, 2016, MOLECULES, V21, DOI 10.3390/molecules21091150
   YEN GC, 1995, J AGR FOOD CHEM, V43, P27, DOI 10.1021/jf00049a007
   Zheng W, 2003, J AGR FOOD CHEM, V51, P502, DOI 10.1021/jf020728u
   Zou B, 2017, FOOD SCI BIOTECHNOL, V26, P563, DOI 10.1007/s10068-017-0099-x
   Zulkawi N, 2017, BMC COMPLEM ALTERN M, V17, DOI 10.1186/s12906-017-1845-6
NR 65
TC 7
Z9 7
U1 4
U2 11
PU MDPI
PI BASEL
PA ST ALBAN-ANLAGE 66, CH-4052 BASEL, SWITZERLAND
SN 1420-3049
J9 MOLECULES
JI Molecules
PD FEB
PY 2018
VL 23
IS 2
AR 379
DI 10.3390/molecules23020379
PG 16
WC Biochemistry & Molecular Biology; Chemistry, Multidisciplinary
SC Biochemistry & Molecular Biology; Chemistry
GA FX9PK
UT WOS:000426436300159
PM 29439411
OA DOAJ Gold, Green Published
DA 2019-07-15
ER
