# Supplementary material for: Knowledge Domain and Emerging Trends in Vinegar Research: A Bibliometric Review of the Literature from WoSCC
Source: Foods. 2020 Feb 10;9(2):166. doi: 10.3390/foods9020166 (PMC7074530; doi:10.3390/foods9020166)
Supplement: Supplementary file 1 [file foods-09-00166-s001.zip › Supplementary files/Supplementary Material/WoSCC dataset for CiteSpace/data/download2018_4x5unique.txt]

PT J
AU Brain, JD
   Hsu, YH
   Vasanthakumar, A
   Kim, J
   Mitchell, R
   Chang-Sheng, M
   Iinomi, M
   Akatsuka, K
   Molina, RM
AF Brain, Joseph D.
   Hsu, Yi-Hsiang
   Vasanthakumar, Archana
   Kim, Jonghan
   Mitchell, Ralph
   Chang-Sheng, Mei
   Iinomi, Masahiro
   Akatsuka, Koichi
   Molina, Ramon M.
TI Effects of a vinegar-based multi-micronutrient supplement in rats: A
   multi-pronged assessment of dietary impact
SO JOURNAL OF FUNCTIONAL FOODS
LA English
DT Article
DE Dietary supplement; Fruit vinegar; Fecal metabolomics; Fecal microbiome;
   Iron metabolism; Bone
ID UNPOLISHED RICE; GUT MICROBIOTA; LIPID PROFILE; METABOLISM; BACTERIA;
   DIFFERENTIATION; KNOWLEDGE; HEALTH; KUROSU
AB We determined the effects of continuous access to drinking water with a vinegar-based multi-micronutrient (VMm) supplement containing rice and fruit vinegars, vitamins, organic acids and sugars during gestation, lactation, and early adulthood in rats. Pregnant rats were provided with reverse-osmosis water or VMm water from the start of pregnancy through the time of weaning. Weaned pups consumed the same drinking water for 3 to 12 additional weeks. We examined fecal metabolite and microbial profiles, and other physiological parameters. Body weights were less in rats that drank VMm water. Thirty fecal metabolites involved in amino acid and dipeptide metabolism were significantly altered in VMm-supplemented rats. Analysis of microbial 16S rRNA showed enrichment of bacteria in the family S24-7 in VMm-supplemented rats, and one in Ruminococcaceae in controls. Our data show that a VMm-containing beverage can alter growth, and gut metabolism and microbial community. Future work to correlate these parameters is warranted.
C1 [Brain, Joseph D.; Vasanthakumar, Archana; Molina, Ramon M.] Harvard TH Chan Sch Publ Hlth, Dept Environm Hlth, Mol & Integrat Physiol Sci Program, 665 Huntington Ave, Boston, MA 02115 USA.
   [Hsu, Yi-Hsiang] Hebrew Rehabil Ctr Aged, Inst Aging Res, 1200 Ctr St, Roslindale, MA 02131 USA.
   [Vasanthakumar, Archana; Mitchell, Ralph] Harvard John A Paulson Sch Engn & Appl Sci, 29 Oxford St, Cambridge, MA 02138 USA.
   [Kim, Jonghan] Northeastern Univ, Sch Pharm, Dept Pharmaceut Sci, Bouve Coll Hlth Sci, 360 Huntington Ave, Boston, MA 02115 USA.
   [Chang-Sheng, Mei] Brigham & Womens Hosp, Dept Radiol, 221 Longwood Ave, Boston, MA 02115 USA.
   [Iinomi, Masahiro; Akatsuka, Koichi] Akatsuka Garden Co Ltd, 1863-3 Takanoo Cho, Tsu, Mie, Japan.
RP Molina, RM (reprint author), Harvard TH Chan Sch Publ Hlth, Dept Environm Hlth, Mol & Integrat Physiol Sci Program, 665 Huntington Ave, Boston, MA 02115 USA.
EM rmolina@hsph.harvard.edu
OI Mei, Chang-Sheng/0000-0001-6600-0191
FU NIEHS - United States grant [ES 0000002]; Akatsuka Company Limited,
   Japan
FX This research was funded by NIEHS - United States grant (ES 0000002) and
   a gift from Akatsuka Company Limited, Japan to Harvard T.H. Chan School
   of Public Health. The authors wish to thank Lucas Nobrega, Thomas'
   Donaghey, Alice DeAraujo, Mary Bouxsein, Maureen Devlin, and Metabolon,
   Inc. for technical assistance and Melissa Curran for editorial
   assistance. This work was partially funded by Akatsuka Company Limited,
   Japan that markets Pairogen (R). MI and KA are employees of Akatsuka
   Company Limited. RM, JB, Y-HH, M-CS, RM, JK and AV have no financial
   interest in Akatsuka Company Limited.
CR Arpaia N, 2013, NATURE, V504, P451, DOI 10.1038/nature12726
   Bounihi A, 2014, FUND CLIN PHARMACOL, V28, P87
   Cha YS, 2006, FASEB J, V20, pA431
   Chen P., 2014, GASTROENTEROLOGY
   Chen WM, 2014, FASEB J, V28
   DIXON WT, 1984, RADIOLOGY, V153, P189, DOI 10.1148/radiology.153.1.6089263
   Dowd SF, 2008, FOODBORNE PATHOG DIS, V5, P459, DOI 10.1089/fpd.2008.0107
   Edgar RC, 2011, BIOINFORMATICS, V27, P2194, DOI 10.1093/bioinformatics/btr381
   Evans CC, 2014, PLOS ONE, V9, DOI 10.1371/journal.pone.0092193
   FDA, 1994, US DIET SUPPL HLTH E
   Furusawa Y, 2013, NATURE, V504, P446, DOI 10.1038/nature12721
   Goh KI, 2012, BRIEF FUNCT GENOMICS, V11, P533, DOI 10.1093/bfgp/els032
   Hirobe T, 2009, J HEALTH SCI, V55, P86, DOI 10.1248/jhs.55.86
   Hlebowicz J, 2007, BMC GASTROENTEROL, V7, DOI 10.1186/1471-230X-7-46
   Huang HJ, 2013, DIGEST LIVER DIS, V45, P677, DOI 10.1016/j.dld.2013.01.001
   Janjic V, 2012, BRIEF FUNCT GENOMICS, V11, P522, DOI 10.1093/bfgp/els037
   Johnston CS, 2010, ANN NUTR METAB, V56, P74, DOI 10.1159/000272133
   Kanehisa M, 2000, NUCLEIC ACIDS RES, V28, P27, DOI 10.1093/nar/28.1.27
   Kanehisa M, 2014, NUCLEIC ACIDS RES, V42, pD199, DOI 10.1093/nar/gkt1076
   Kato-Kataoka A, 2016, APPL ENVIRON MICROB, V82, P3649, DOI 10.1128/AEM.04134-15
   Mahowald MA, 2009, P NATL ACAD SCI USA, V106, P5859, DOI 10.1073/pnas.0901529106
   Naseribafrouei A, 2014, NEUROGASTROENT MOTIL, V26, P1155, DOI 10.1111/nmo.12378
   Naziroglu M, 2014, J MEMBRANE BIOL, V247, P667, DOI 10.1007/s00232-014-9685-5
   Nelson RK, 2013, SURG INFECT, V14, P35, DOI 10.1089/sur.2011.063
   Nishidai S, 2000, BIOSCI BIOTECH BIOCH, V64, P1909, DOI 10.1271/bbb.64.1909
   Ormerod KL, 2016, MICROBIOME, V4, DOI 10.1186/s40168-016-0181-2
   Petsiou EI, 2014, NUTR REV, V72, P651, DOI 10.1111/nure.12125
   Pflughoeft KJ, 2012, ANNU REV PATHOL-MECH, V7, P99, DOI 10.1146/annurev-pathol-011811-132421
   Quast C, 2013, NUCLEIC ACIDS RES, V41, pD590, DOI 10.1093/nar/gks1219
   Ridaura VK, 2013, SCIENCE, V341, P1079, DOI 10.1126/science.1241214
   Schloss PD, 2009, APPL ENVIRON MICROB, V75, P7537, DOI 10.1128/AEM.01541-09
   Segata N, 2011, GENOME BIOL, V12, DOI 10.1186/gb-2011-12-6-r60
   Serino M, 2012, GUT, V61, P543, DOI 10.1136/gutjnl-2011-301012
   Shen FG, 2016, J AGR FOOD CHEM, V64, P1111, DOI 10.1021/acs.jafc.5b05415
   Shimoji Y, 2002, J AGR FOOD CHEM, V50, P6501, DOI 10.1021/jf020458f
   Shlomi T, 2009, MOL SYST BIOL, V5, DOI 10.1038/msb.2009.22
   Ng SC, 2013, J GASTROEN HEPATOL, V28, P1624, DOI 10.1111/jgh.12306
   Subramanian A, 2005, P NATL ACAD SCI USA, V102, P15545, DOI 10.1073/pnas.0506580102
   Ventura M, 2009, NAT REV MICROBIOL, V7, P61, DOI 10.1038/nrmicro2047
   Yimin, 2012, BIOL PHARM BULL, V35, P2214, DOI 10.1248/bpb.b12-00672
NR 40
TC 0
Z9 0
U1 1
U2 7
PU ELSEVIER SCIENCE BV
PI AMSTERDAM
PA PO BOX 211, 1000 AE AMSTERDAM, NETHERLANDS
SN 1756-4646
J9 J FUNCT FOODS
JI J. Funct. Food.
PD MAR
PY 2018
VL 42
BP 371
EP 379
DI 10.1016/j.jff.2018.01.023
PG 9
WC Food Science & Technology; Nutrition & Dietetics
SC Food Science & Technology; Nutrition & Dietetics
GA GA3KQ
UT WOS:000428227900040
DA 2019-07-15
ER

PT J
AU Kim, JW
   Jeong, D
   Lee, Y
   Hahn, D
   Nam, JO
   Lee, WY
   Hong, DH
   Kim, SR
   Ha, YS
AF Kim, Jeong-Won
   Jeong, Deokyeol
   Lee, Youngsuk
   Hahn, Dongyup
   Nam, Ju-Ock
   Lee, Won-Young
   Hong, Dong-Hyuck
   Kim, Soo Rin
   Ha, Yu Shin
TI Development and Metabolite Profiling of Elephant Garlic Vinegar
SO JOURNAL OF MICROBIOLOGY AND BIOTECHNOLOGY
LA English
DT Article
DE Solid-phase microextraction gas chromatography/mass spectrometry; aroma
   components; allicin; diallyl trisulfide; free amino acids; gamma-amino
   butyric acid
ID TRADITIONAL BALSAMIC VINEGAR; ALLIUM-SATIVUM L.; FREE AMINO-ACIDS;
   SULFUR-COMPOUNDS; ANTIMICROBIAL PROPERTIES; ANTIOXIDANT ACTIVITY;
   STEROIDAL SAPONINS; ACETIC-ACID; AMPELOPRASUM; MODENA
AB Elephant garlic (Allium ampeloprasum var. ampeloprasum), which belongs to the Alliaceae family along with onion and garlic, has a flavor and shape similar to those of normal garlic but is not true garlic. Additionally, its properties are largely unknown, and its processing and product development have not been reported. In this study, we focused on using elephant garlic to produce a new type of vinegar, for which the market is rapidly growing because of its health benefits. First, we evaluated the effects of elephant garlic addition on acetic acid fermentation of rice wine by Acetobacter pasteurianus. In contrast to normal garlic, for which 2% (w/v) addition completely halted fermentation, addition of elephant garlic enabled slow but successful fermentation of ethanol to acetic acid. Metabolite analysis suggested that sulfur-containing volatile compounds were less abundant in elephant garlic than in normal garlic; these volatile compounds may be responsible for inhibiting acetic acid fermentation. After acetic acid fermentation, vinegar with elephant garlic did not have any sulfur-containing volatile compounds, which could positively contribute to the vinegar flavor. Moreover, the amino acid profile of the vinegar suggested that nutritional and sensory properties were more enhanced following addition of elephant garlic. Thus, elephant garlic may have applications in the development of a new vinegar product with improved flavor and quality and potential health benefits.
C1 [Kim, Jeong-Won; Jeong, Deokyeol; Lee, Youngsuk; Hahn, Dongyup; Nam, Ju-Ock; Lee, Won-Young; Kim, Soo Rin] Kyungpook Natl Univ, Sch Food Sci & Biotechnol, Daegu 41566, South Korea.
   [Hong, Dong-Hyuck; Ha, Yu Shin] Kyungpook Natl Univ, Sch Bioind Machinery Engn, Daegu 41566, South Korea.
   [Kim, Soo Rin] Kyungpook Natl Univ, Inst Agr Sci & Technol, Daegu 41566, South Korea.
RP Kim, SR (reprint author), Kyungpook Natl Univ, Sch Food Sci & Biotechnol, Daegu 41566, South Korea.; Ha, YS (reprint author), Kyungpook Natl Univ, Sch Bioind Machinery Engn, Daegu 41566, South Korea.; Kim, SR (reprint author), Kyungpook Natl Univ, Inst Agr Sci & Technol, Daegu 41566, South Korea.
EM soorinkim@knu.ac.kr; yushin72@knu.ac.kr
OI Lee, Wonyoung/0000-0001-5850-9692
FU Kyungpook National University Research Fund
FX This research was supported by Kyungpook National University Research
   Fund, 2014. We would like to thank Gunwi Agriculture Technology Center
   for providing the elephant garlic samples.
CR Ankri S, 1999, MICROBES INFECT, V1, P125, DOI 10.1016/S1286-4579(99)80003-3
   Ariga T, 2006, BIOFACTORS, V26, P93, DOI 10.1002/biof.5520260201
   Block E, 2010, J AGR FOOD CHEM, V58, P4617, DOI 10.1021/jf1000106
   Chen CX, 2009, FOOD BIOPROD PROCESS, V87, P334, DOI 10.1016/j.fbp.2009.03.003
   Cirlini M, 2011, FOOD CHEM, V124, P1678, DOI 10.1016/j.foodchem.2010.07.065
   Cocchi M, 2002, J AGR FOOD CHEM, V50, P5255, DOI 10.1021/jf020155l
   El-Sayed HS, 2017, FOOD CHEM, V221, P196, DOI 10.1016/j.foodchem.2016.10.052
   Erbe T, 2000, EUR FOOD RES TECHNOL, V211, P6, DOI 10.1007/s002170050581
   Fang Y, 2005, J CHROMATOGR A, V1080, P177, DOI 10.1016/j.chroma.2005.05.024
   Greco E, 2013, INT J FOOD SCI TECH, V48, P114, DOI 10.1111/j.1365-2621.2012.03166.x
   Gullo M, 2006, INT J FOOD MICROBIOL, V106, P209, DOI 10.1016/j.ijfoodmicro.2005.06.024
   Haciseferogullari H, 2005, J FOOD ENG, V68, P463, DOI 10.1016/j.jfoodeng.2004.06.024
   Jang YK, 2015, J MICROBIOL BIOTECHN, V25, P217, DOI 10.4014/jmb.1408.08021
   Johnston CS, 2013, J FUNCT FOODS, V5, P2007, DOI 10.1016/j.jff.2013.08.003
   김상웅, 2008, [Journal of Life Science, 생명과학회지], V18, P1410
   Kim NY, 2011, FOOD SCI BIOTECHNOL, V20, P775, DOI 10.1007/s10068-011-0108-4
   Kim S, 2017, NAT PROD RES, V5, P1, DOI DOI 10.1080/01635581.2018.139770829148840
   Kim S, 2016, FOOD CHEM, V211, P555, DOI 10.1016/j.foodchem.2016.05.102
   Lawson LD, 2005, J AGR FOOD CHEM, V53, P1974, DOI 10.1021/jf048323s
   Lu XN, 2011, J AGR FOOD CHEM, V59, P5215, DOI 10.1021/jf201254f
   Martin N, 2004, FOOD QUAL PREFER, V15, P247, DOI 10.1016/S0950-3293(03)00065-X
   MORITA T, 1988, CHEM PHARM BULL, V36, P3480
   Nakamura K, 2010, J AGR FOOD CHEM, V58, P10124, DOI 10.1021/jf100054n
   O'Gara EA, 2000, APPL ENVIRON MICROB, V66, P2269, DOI 10.1128/AEM.66.5.2269-2273.2000
   Rahimi-Madiseh M, 2017, BIOMED PHARMACOTHER, V86, P363, DOI 10.1016/j.biopha.2016.12.028
   Rattanachaikunsopon P, 2009, BIOSCI BIOTECH BIOCH, V73, P1623, DOI 10.1271/bbb.90128
   Ross ZM, 2001, APPL ENVIRON MICROB, V67, P475, DOI 10.1128/AEM.67.1.475-480.2001
   Sata N, 1998, BIOSCI BIOTECH BIOCH, V62, P1904, DOI 10.1271/bbb.62.1904
   Stoll A, 2006, ADV ENZYMOLOGY RELAT, V11, P377
   Tapiero H, 2002, BIOMED PHARMACOTHER, V56, P439, DOI 10.1016/S0753-3322(02)00284-6
   Valero E, 2005, J SCI FOOD AGR, V85, P603, DOI 10.1002/jsfa.2016
   Yang M. H., 2017, EVID-BASED COMPL ALT, V2017
   김담, 2015, [Journal of the Korean Society of Food Science and Nutrition, 한국식품영양과학회지], V44, P1672
NR 33
TC 0
Z9 0
U1 1
U2 9
PU KOREAN SOC MICROBIOLOGY & BIOTECHNOLOGY
PI SEOUL
PA KOREA SCI TECHNOL CENTER #507,  635-4 YEOGSAM-DONG, KANGNAM-GU, SEOUL
   135-703, SOUTH KOREA
SN 1017-7825
EI 1738-8872
J9 J MICROBIOL BIOTECHN
JI J. Microbiol. Biotechnol.
PD JAN
PY 2018
VL 28
IS 1
BP 50
EP 58
DI 10.4014/jmb.1710.10002
PG 9
WC Biotechnology & Applied Microbiology; Microbiology
SC Biotechnology & Applied Microbiology; Microbiology
GA FU1JD
UT WOS:000423604600006
PM 29121704
DA 2019-07-15
ER

PT J
AU Fan, Y
   Shen, WY
   Cheng, FQ
AF Fan, Yuan
   Shen, Wuyan
   Cheng, Fangqin
TI Reclamation of two saline-sodic soils by the combined use of vinegar
   residue and silicon-potash fertiliser
SO SOIL RESEARCH
LA English
DT Article
DE electrolyte leakage; macro-aggregate; Si-K fertiliser; wet stable
ID WATER RELATIONS; MAGNESIUM SLAG; SATIVA L.; GROWTH; SALT; NA+; K+;
   REMEDIATION; SEEDLINGS; STRESS
AB Amelioration of saline-sodic soil is essential to increase crop production and preserve the ecological environment in arid and semiarid regions. In this study, a pot experiment was conducted to investigate the effect of combined use of vinegar residue and silicon-potash (Si-K) fertiliser on the physical and chemical properties of two calcareous saline-sodic soils (saline soil (H-soil) and saline-sodic soil (S-soil)) and the growth of oat plants. The results showed that soil electrical conductivity was significantly decreased when vinegar residue was applied in two soils, which could be attributed to that vinegar residue could release H+, and react with HCO3-. When the combination of vinegar residue and Si-K fertiliser were used, equilibrium condition between monovalent cations and divalent cations could be altered. The divalent cations (e.g. Ca2+, Mg2+) were adsorbed at the cost of monovalent cations (Na+), resulting in the reduction of sodium adsorption ratio in the two soils. The decrease in soil pH was mainly due to the decrease in the activity of CO32- and HCO3-, which would react with H+ while vinegar residue was applied. As a saline-sodic soil, S-soil exhibited larger decrease in the pH compared with H-soil, a saline soil. The increase in the relative weight of wet stable macro-aggregate could be attributed to the release of Ca2+ and H+ and the flocculation of the dispersed clay by the application of Si-K fertiliser and vinegar residue. The application of Si-K fertiliser and vinegar residue contributed to a significant increase in survival rate and plant height of oat plants. It also led to increased relative water content and reduced electrolyte leakage for oat plants. This could be ascribed to the improvement of soil aggregate structure and nutrient supply, which promoted selective absorption and transportation of K+ over Na+ and decreased leaf damage. Therefore, the combined use of vinegar residue and Si-K fertiliser was considered to be a wise method for ameliorating two calcareous saline-sodic soils in Shanxi Province, Northern China.
C1 [Fan, Yuan; Shen, Wuyan; Cheng, Fangqin] Shanxi Univ, State Environm Protect Key Lab Efficient Utilisat, Inst Resources & Environm Engn, Shanxi Collaborat Innovat Ctr High Value Added Ut, Taiyuan 030006, Shanxi, Peoples R China.
RP Cheng, FQ (reprint author), Shanxi Univ, State Environm Protect Key Lab Efficient Utilisat, Inst Resources & Environm Engn, Shanxi Collaborat Innovat Ctr High Value Added Ut, Taiyuan 030006, Shanxi, Peoples R China.
EM cfangqin@sxu.edu.cn
FU National Natural Science Foundation of China [31701369]; Natural Science
   Foundation of Shanxi [201701D221218]; talents project of science and
   technology innovation in Shanxi Province [201605D211016]; national key
   research and development plan of international intergovernmental
   cooperation [2016YFE0131100]
FX This research was funded by National Natural Science Foundation of China
   (31701369), Natural Science Foundation of Shanxi (201701D221218), the
   talents project of science and technology innovation in Shanxi Province
   (201605D211016) and the national key research and development plan of
   international intergovernmental cooperation (2016YFE0131100).
CR Abd El-Mageed TA, 2016, AGR WATER MANAGE, V173, P1, DOI 10.1016/j.agwat.2016.04.025
   Amezketa E, 2005, AGRON J, V97, P983, DOI 10.2134/agronj2004.0236
   Amezketa E, 1999, J SUSTAIN AGR, V14, P83, DOI 10.1300/J064v14n02_08
   Bao S. D., 2000, ANAL METHODS SOIL AG, P233
   Castro GSA, 2013, GEODERMA, V195, P234, DOI 10.1016/j.geoderma.2012.12.006
   Chaganti VN, 2015, GEODERMA, V259, P45, DOI 10.1016/j.geoderma.2015.05.005
   Chaganti VN, 2015, AGR WATER MANAGE, V158, P255, DOI 10.1016/j.agwat.2015.05.016
   Chi CM, 2012, GEODERMA, V187, P24, DOI 10.1016/j.geoderma.2012.04.005
   [代立兰 Dai Lilan], 2014, [干旱地区农业研究, Agricultural Research in the Arid Areas], V32, P218
   Fan Y, 2018, CHEMOSPHERE, V197, P382, DOI 10.1016/j.chemosphere.2018.01.055
   Fan Y, 2016, ENVIRON SCI POLLUT R, V23, P21407, DOI 10.1007/s11356-016-7360-3
   Fan Yuan, 2011, Yingyong Shengtai Xuebao, V22, P2875
   Galmes J, 2007, PLANT SOIL, V290, P139, DOI 10.1007/s11104-006-9148-6
   Ghafoor A, 1984, THESIS
   GORHAM J, 1990, PLANTA, V180, P590, DOI 10.1007/BF02411458
   Jalali M, 2009, GEODERMA, V153, P194, DOI 10.1016/j.geoderma.2009.08.004
   Kapoor R, 2008, SCI HORTIC-AMSTERDAM, V116, P227, DOI 10.1016/j.scienta.2008.02.002
   Li XB, 2016, AGR WATER MANAGE, V164, P223, DOI 10.1016/j.agwat.2015.10.031
   Li YL, 2016, J AIR WASTE MANAGE, V66, P758, DOI 10.1080/10962247.2016.1178188
   Liang YC, 2007, ENVIRON POLLUT, V147, P422, DOI 10.1016/j.envpol.2006.06.008
   Luo JQ, 2015, SOIL TILL RES, V149, P12, DOI 10.1016/j.still.2014.12.014
   Ma JF, 2006, TRENDS PLANT SCI, V11, P392, DOI 10.1016/j.tplants.2006.06.007
   Maathuis FJM, 1999, ANN BOT-LONDON, V84, P123, DOI 10.1006/anbo.1999.0912
   Mahmoodabadi M, 2013, AGR WATER MANAGE, V120, P30, DOI 10.1016/j.agwat.2012.08.018
   Malik K A, 1986, KALLAR GRASS PLANT S
   Mao LC, 2007, POSTHARVEST BIOL TEC, V44, P42, DOI 10.1016/j.postharvbio.2006.11.009
   Mao YM, 2016, J ENVIRON SCI-CHINA, V45, P224, DOI 10.1016/j.jes.2016.01.006
   Marschner H, 1995, MINERAL NUTR HIGHER, P18
   MASHHADY AS, 1978, J SOIL SCI, V29, P65, DOI 10.1111/j.1365-2389.1978.tb02032.x
   Mateos-Naranjo E, 2013, PLANT PHYSIOL BIOCH, V63, P115, DOI 10.1016/j.plaphy.2012.11.015
   Meena MD, 2016, CATENA, V140, P1, DOI 10.1016/j.catena.2016.01.009
   REEVE R. C., 1960, SOIL SCI, V90, P139, DOI 10.1097/00010694-196008000-00011
   Rengasamy P, 2006, J EXP BOT, V57, P1017, DOI 10.1093/jxb/erj108
   Richards L. A., 1954, USDA HDB, V60
   ROBERSON EB, 1995, SOIL SCI SOC AM J, V59, P1587, DOI 10.2136/sssaj1995.03615995005900060012x
   Romero-Aranda MR, 2006, J PLANT PHYSIOL, V163, P847, DOI 10.1016/j.jplph.2005.05.010
   Ruiz-Vera VM, 2006, SOIL SCI SOC AM J, V70, P1825, DOI 10.2136/sssaj2005.0285
   SCHONFELD MA, 1988, CROP SCI, V28, P526, DOI 10.2135/cropsci1988.0011183X002800030021x
   Semida WM, 2015, J ANIM PLANT SCI, V25, P485
   Shi DC, 2005, ENVIRON EXP BOT, V54, P8, DOI 10.1016/j.envexphot.2004.05.003
   Tejada M, 2006, SOIL BIOL BIOCHEM, V38, P1413, DOI 10.1016/j.soilbio.2005.10.017
   US Department of Agriculture (USDA), 1954, DIAGNOSIS IMPROVEMEN
   Valdez-Aguilar LA, 2011, HORTSCIENCE, V46, P632
   Wang CM, 2009, PLANT CELL ENVIRON, V32, P486, DOI 10.1111/j.1365-3040.2009.01942.x
   Wang F, 2014, LIVESTOCK POULTRY IN, V306, P44
   Wu GQ, 2012, PLANT SOIL ENVIRON, V58, P121, DOI 10.17221/374/2011-PSE
   Wu QS, 2013, SCI HORTIC-AMSTERDAM, V160, P366, DOI 10.1016/j.scienta.2013.06.011
   Wu QS, 2010, ACTA PHYSIOL PLANT, V32, P297, DOI 10.1007/s11738-009-0407-z
   [夏方山 Xia Fangshan], 2015, [草地学报, Acta Agrestia Sinica], V23, P433
   Xu CX, 2015, S AFR J BOT, V98, P26, DOI 10.1016/j.sajb.2015.01.008
   Yang JingSong, 2008, Acta Pedologica Sinica, V45, P837
   杜凤霞, 2012, [江苏农业科学, Jiangsu Agricultural Sciences], V40, P119
NR 52
TC 0
Z9 0
U1 3
U2 6
PU CSIRO PUBLISHING
PI CLAYTON
PA UNIPARK, BLDG 1, LEVEL 1, 195 WELLINGTON RD, LOCKED BAG 10, CLAYTON, VIC
   3168, AUSTRALIA
SN 1838-675X
EI 1838-6768
J9 SOIL RES
JI Soil Res.
PY 2018
VL 56
IS 8
BP 801
EP 809
DI 10.1071/SR18074
PG 9
WC Soil Science
SC Agriculture
GA HB8IU
UT WOS:000451332600004
DA 2019-07-15
ER

PT J
AU Gu, W
   Li, JC
   Ji, D
   Li, L
   Zhang, J
   Pan, ZH
   Yang, JJ
   Lu, TL
   Mao, CQ
AF Gu, Wei
   Li, Jin-ci
   Ji, De
   Li, Lin
   Zhang, Ji
   Pan, Zi-hao
   Yang, Jun-jie
   Lu, Tu-lin
   Mao, Chun-qin
TI Pharmacokinetic Comparisons of Typical Constituents in Curcumae Rhizoma
   and Vinegar-Processed Curcumae Rhizoma after Oral Administration to Rats
SO EVIDENCE-BASED COMPLEMENTARY AND ALTERNATIVE MEDICINE
LA English
DT Article
ID SESQUITERPENES; MICRODIALYSIS; INHIBITION; EXPRESSION; CURDIONE
AB The Raw Curcumae Rhizoma (R-CR), included in the Chinese Pharmacopoeia Edition 2015, is a well-known Chinese herbal medicine. However, the vinegar-processed Curcumae Rhizoma (V-CR) is used more widely than R-CR. The pharmacokinetics comparison of R-CR and V-CR after oral administration to rats is poorly understood. A novel method, rapid resolution liquid chromatography-tandem mass spectrometry (RRLC-MS) coupled with a sensitive, specific, and convenient microdialysis sampling method, free from end ogenous interference was developed in this research. The extracts of R-CR and V-CR were administered orally to each group of rats. The blood and liver microdialysis probes were positioned within the jugular vein toward the right atrium and the median lobe near the center of the liver, respectively. Then, a double-peak phenomenon was observed in the concentration-time curves of curdione in R-CR group, while it was not observed in V-CR group. The liver-to-blood distribution ratio of curdione in V-CR group increased significantly (P < 0.05) compared to that of R-CR group. However, compared with V-CR group, the pharmacokinetic parameters of curcumol exhibited no statistically significant differences from those of R-CR group. These results indicate that vinegar-processed procedure has influence on the pharmacokinetic process of Curcumae Rhizoma in/ns. RRLC-MS coupled with microdialysis system could be used to evaluate the pharmacokinetics of typical constituents in Curcumae Rhizoma after oral administration.
C1 [Gu, Wei; Ji, De; Li, Lin; Zhang, Ji; Pan, Zi-hao; Lu, Tu-lin; Mao, Chun-qin] Nanjing Univ Chinese Med, Sch Pharm, 138 Xian Lin Rd, Nanjing 210023, Jiangsu, Peoples R China.
   [Li, Jin-ci] Inst Chinese Med, Yangtze River Pharmaceut Grp, 9 Xian Lin Rd, Nanjing 210023, Jiangsu, Peoples R China.
   [Yang, Jun-jie] Xinyang Coll Agr & Forestry, 49 New 24 St, Xinyang 464000, Peoples R China.
RP Lu, TL; Mao, CQ (reprint author), Nanjing Univ Chinese Med, Sch Pharm, 138 Xian Lin Rd, Nanjing 210023, Jiangsu, Peoples R China.
EM lutuling2005@126.com; mcq63@163.com
OI Lu, Tulin/0000-0003-4096-9249
FU National Natural Science Foundation of China [81503249, 81473349];
   Priority Academic Program Development of Jiangsu Higher Education
   Institutions; Natural Science Fund for Universities and Colleges of
   Jiangsu Province [15KJA360005]
FX The authors sincerely appreciate the financial support from National
   Natural Science Foundation of China (nos. 81503249, 81473349), the
   Priority Academic Program Development of Jiangsu Higher Education
   Institutions, and the Natural Science Fund for Universities and Colleges
   of Jiangsu Province (no. 15KJA360005).
CR Chen MW, 2011, CHIN MED-UK, V6, DOI 10.1186/1749-8546-6-20
   Chen Z. X., 2016, CHINA J TRADITIONAL, V31, P3722
   de la Pena A, 2000, ADV DRUG DELIVER REV, V45, P189, DOI 10.1016/S0169-409X(00)00106-X
   Gao JL, 2009, ONCOL REP, V22, P1077, DOI 10.3892/or_00000539
   Jiang YA, 2005, WORLD J GASTROENTERO, V11, P6780, DOI 10.3748/wjg.v11.i43.6780
   [李金慈 Li Jinci], 2013, [中草药, Chinese Traditional and Herbal Drugs], V44, P2710
   Liu HZ, 2013, LAT AM J PHARM, V32, P1042
   Lobo R, 2009, J PHARM PHARMACOL, V61, P13, DOI 10.1211/jpp/61.01.0003
   Makabe H, 2006, NAT PROD RES, V20, P680, DOI 10.1080/14786410500462900
   Mao C. Q., 2000, J CHIN MED MAT, V23, P212
   Oh OJ, 2007, ARCH PHARM RES, V30, P1236, DOI 10.1007/BF02980264
   Plock N, 2005, EUR J PHARM SCI, V25, P1, DOI 10.1016/j.ejps.2005.01.017
   Wang Ju, 2012, Zhongguo Yaolixue Tongbao, V28, P1562, DOI 10.3969/j.issn.1001-1978.2012.11.019
   Xia Q, 2012, THROMB RES, V130, P409, DOI 10.1016/j.thromres.2012.04.005
   Yan Xiaojing, 2012, Zhongguo Zhong Yao Za Zhi, V37, P1667
   Yang FQ, 2007, J PHARMACEUT BIOMED, V43, P73, DOI 10.1016/j.jpba.2006.06.014
   Zhang WW, 2011, MED ONCOL, V28, P307, DOI 10.1007/s12032-010-9431-5
   Zhao RZ, 2010, J ETHNOPHARMACOL, V132, P421, DOI 10.1016/j.jep.2010.08.021
   Zhu JJ, 2013, MOLECULES, V18, P2110, DOI 10.3390/molecules18022110
NR 19
TC 1
Z9 1
U1 1
U2 1
PU HINDAWI LTD
PI LONDON
PA ADAM HOUSE, 3RD FLR, 1 FITZROY SQ, LONDON, W1T 5HF, ENGLAND
SN 1741-427X
EI 1741-4288
J9 EVID-BASED COMPL ALT
JI Evid.-based Complement Altern. Med.
PY 2018
AR 6809497
DI 10.1155/2018/6809497
PG 11
WC Integrative & Complementary Medicine
SC Integrative & Complementary Medicine
GA GA4YW
UT WOS:000428340300001
PM 29725355
OA DOAJ Gold, Green Published
DA 2019-07-15
ER

PT J
AU Karim, N
   Jeenduang, N
   Tangpong, J
AF Karim, Naymul
   Jeenduang, Nutjaree
   Tangpong, Jitbanjong
TI Anti-Glycemic and Anti-Hepatotoxic Effects of Mangosteen Vinegar Rind
   from Garcinia mangostana Against HFD/STZ-Induced Type II Diabetes in
   Mice
SO POLISH JOURNAL OF FOOD AND NUTRITION SCIENCES
LA English
DT Article
DE diabetes; high-fat diet; hepatotoxicity; MVR; oxidative damage
ID HIGH-FAT DIET; CHOLESTEROL; ANTIOXIDANTS; RESISTANCE; BILIRUBIN;
   EXTRACT; HEALTH; LIVER; ACID
AB This study focuses on anti-glycemic and anti-hepatotoxic effects of mangosteen vinegar rind (MVR) on five weeks high-fat diet (HFD) / single dose streptozotocin (STZ) 30 mg/kg BW induced male ICR diabetic mice. Mice were randomly divided into five groups (n=6), normal control, diabetic control, and diabetic groups treated with MVR 100, 200 mg/kg BW and glibenclamide 60 mg/kg BW for one week. After the treatment, lipid profile, glycogen and bilirubin contents, oxidative damage (malondialdehyde, MDA), aspartate aminotransferase (AST) and alanine aminotransferase (ALT) activities, antioxidant enzymes: superoxide dismutase (SOD), catalase (CAT) were measured in plasma and/or liver tissues. MVR and glibenclamide treatment to HFD/STZ-induced diabetic mice significantly reduced their plasma glucose, plasma lipid profile, and hepatic lipid profile (P<0.05). Increased hepatic glycogen content indicates improvement of insulin sensitivity. Moreover, oxidative damage markers were ameliorated in MVR-and glibenclamide-treated groups compared to the diabetic control group. MVR with phenolic compounds content of 75 mg GAE/g dry weight and antioxidant potential of 303 mmol/L Trolox/g dry weight acted as a hepatoprotective agent against oxidative damage.
C1 [Karim, Naymul; Jeenduang, Nutjaree; Tangpong, Jitbanjong] Walailak Univ, Sch Allied Hlth Sci, Biomed Sci, Nakhon Si Thammarat 80161, Thailand.
RP Tangpong, J (reprint author), Walailak Univ, Sch Allied Hlth Sci, Biomed Sci, Nakhon Si Thammarat 80161, Thailand.
EM njibjoy@yahoo.com
RI karim, Naymul/M-5046-2019; Karim, Naymul/K-9547-2018
OI karim, Naymul/0000-0002-6515-0611; Karim, Naymul/0000-0002-6515-0611
FU Thailand Toray Science Foundation (TTSF); Walailak University, Thailand
FX This study was supported by the Thailand Toray Science Foundation (TTSF)
   Research Grants and in part by the Walailak University, Thailand.
CR [Anonymous], 2016, GLOB REP DIAB DIAB M
   Bennett LW, 2007, POULTRY SCI, V86, P2653, DOI 10.3382/ps.2007-00303
   Berdja S, 2016, EVID-BASED COMPL ALT, DOI 10.1155/2016/3689208
   Bhandari U, 2013, FRONT LIFE SCI, V7, P186, DOI 10.1080/21553769.2014.881304
   BLIGH EG, 1959, CAN J BIOCHEM PHYS, V37, P911
   Bonnefont-Rousselot D, 2002, CURR OPIN CLIN NUTR, V5, P561, DOI 10.1097/00075197-200209000-00016
   CARR TP, 1993, CLIN BIOCHEM, V26, P39, DOI 10.1016/0009-9120(93)90015-X
   Ceci R, 2014, REDOX BIOL, V2, P65, DOI 10.1016/j.redox.2013.12.004
   Chang WC, 2015, NUTRIENTS, V7, P9946, DOI 10.3390/nu7125514
   Cordero-Herrera I, 2015, MOL NUTR FOOD RES, V59, P597, DOI 10.1002/mnfr.201400492
   Das J, 2012, AMINO ACIDS, V43, P1509, DOI 10.1007/s00726-012-1225-y
   Elgawish RAR, 2015, TOXICOL REP, V2, P1149, DOI 10.1016/j.toxrep.2015.08.001
   Gilbert ER, 2011, EXP DIABETES RES, DOI 10.1155/2011/416254
   Goulart M, 2005, MUTAGENESIS, V20, P311, DOI 10.1093/mutage/gei043
   Idris AS, 2011, INT J NUTR METAB, V3, P17
   Ismail N. S., 2014, World Journal of Dairy & Food Sciences, V9, P145
   Jarukamjorn K., 2011, THAI PHARM HLTH SCI, V6, P229
   Kaisoon O, 2011, J FUNCT FOODS, V3, P88, DOI 10.1016/j.jff.2011.03.002
   Kapoor R, 2012, PLOS ONE, V7, DOI 10.1371/journal.pone.0041663
   Lee LS, 2013, MOLECULES, V18, P12548, DOI 10.3390/molecules181012548
   Li X, 2014, ACTA BIOCH BIOPH SIN, V46, P738, DOI 10.1093/abbs/gmu065
   Lim YS, 2013, FRUITS, V68, P483, DOI 10.1051/fruits/2013088
   Liu JF, 2015, SCI REP-UK, V5, DOI 10.1038/srep09886
   MARKLUND S, 1974, EUR J BIOCHEM, V47, P469
   Masuko T, 2005, ANAL BIOCHEM, V339, P69, DOI 10.1016/j.ab.2004.12.001
   McCarty MF, 2013, MED HYPOTHESES, V81, P607, DOI 10.1016/j.mehy.2013.07.013
   Miralles-Linares F, 2012, DIABETES CARE, V35, pE21, DOI 10.2337/dc11-2306
   Moore MC, 2012, ADV NUTR, V3, P286, DOI 10.3945/an.112.002089
   Nguyen P, 2008, J ANIM PHYSIOL AN N, V92, P272, DOI 10.1111/j.1439-0396.2007.00752.x
   Pandey A, 2011, J PHARM BIOALLIED SC, V3, P504, DOI 10.4103/0975-7406.90103
   Pandey KB, 2009, OXID MED CELL LONGEV, V2, P270, DOI 10.4161/oxim.2.5.9498
   Phyu MP, 2014, FOOD CHEM TOXICOL, V70, P151, DOI 10.1016/j.fct.2014.04.035
   Priyanga Suriyamoorthy, 2014, World Journal of Pharmacy and Pharmaceutical Sciences (WJPPS), V3, P1568
   Ramesh B., 2015, J BASIC APPL SCI, V4, P269
   Re R, 1999, FREE RADICAL BIO MED, V26, P1231, DOI 10.1016/S0891-5849(98)00315-3
   Sattayasai J, 2013, PLOS ONE, V8, DOI 10.1371/journal.pone.0085053
   SHERWIN RS, 1980, DIABETES CARE, V3, P261, DOI 10.2337/diacare.3.2.261
   Sivakrishnan S., 2014, INT J PHARM SCI, V6, P233
   TAKAHARA S, 1960, J CLIN INVEST, V39, P610, DOI 10.1172/JCI104075
   Van den Berghe G, 2006, NEW ENGL J MED, V354, P449, DOI 10.1056/NEJMoa052521
   Wilcox Gisela, 2005, Clin Biochem Rev, V26, P19
NR 41
TC 7
Z9 7
U1 2
U2 140
PU DE GRUYTER POLAND SP ZOO
PI WARSAW
PA BOGUMILA ZUGA 32A STR., 01-811 WARSAW, POLAND
SN 1230-0322
EI 2083-6007
J9 POL J FOOD NUTR SCI
JI Pol. J. food Nutr. Sci.
PD JUN
PY 2018
VL 68
IS 2
BP 163
EP 169
DI 10.1515/pjfns-2017-0018
PG 7
WC Food Science & Technology; Nutrition & Dietetics
SC Food Science & Technology; Nutrition & Dietetics
GA FP9FS
UT WOS:000417953500007
OA DOAJ Gold
DA 2019-07-15
ER
