# Supplementary material for: Knowledge Domain and Emerging Trends in Vinegar Research: A Bibliometric Review of the Literature from WoSCC
Source: Foods. 2020 Feb 10;9(2):166. doi: 10.3390/foods9020166 (PMC7074530; doi:10.3390/foods9020166)
Supplement: Supplementary file 1 [file foods-09-00166-s001.zip › Supplementary files/Supplementary Material/WoSCC dataset for CiteSpace/data/download2018_5x5unique.txt]

PT J
AU Luo, T
   Dong, Y
   He, SJ
   Yang, J
   Dong, YM
AF Luo, Tian
   Dong, Yue
   He, Shujuan
   Yang, Jing
   Dong, Yuming
TI Establishing a sensitive capillary electrophoresis-UV method for direct
   determination of amino acids to evaluate vinegar quality
SO ELECTROPHORESIS
LA English
DT Article
DE Amino acids; CE; Copper; Principal component analysis; Sweeping
   technique; Vinegar
ID DYNAMIC PH JUNCTION; ELECTROMIGRATION METHODS; FOOD ANALYSIS;
   MASS-SPECTROMETRY; LIQUID-CHROMATOGRAPHY; SWEEPING TECHNIQUE;
   BIOGENIC-AMINES; SAMPLES; FOODOMICS; BEER
AB In this study, the capillary electrophoresis method with ultraviolet detection was established to directly determine amino acids in vinegar, according to the coordination interaction between amino acids (AAs) and copper ions. The online sweeping technique was combined to improve the detection sensitivity. The quality of vinegar was evaluated with AAs as parameters by United Nations Food Agriculture Organization/Word Health Organization AAs model and principal component analysis. Optimum conditions were obtained under 50mM CuSO4 and adjusted pH 4.40 with 8mM acetate, 70s injection time, 22.5kV separation voltage, and 254nm detected wavelength. Method validation, indicating good linearity (R-2>0.9989), precision with an RSD less than 8.0% (n=5), LOD (0.13-0.25g/mL), LOQ (0.43-0.83g/mL) and recovery (80.5-112.6%). Under the optimal conditions, AAs in vinegar can be directly separated which is propitious for the quality evaluation of vinegar.
C1 [Luo, Tian; Dong, Yue; He, Shujuan; Yang, Jing; Dong, Yuming] Lanzhou Univ, Inst Pharmaceut Anal, Sch Pharm, Lanzhou, Gansu, Peoples R China.
   [Dong, Yuming] Lanzhou Univ Techcomp China Ltd Joint Lab Pharmac, Lanzhou, Gansu, Peoples R China.
RP Dong, YM (reprint author), Lanzhou Univ, Sch Pharm, Lanzhou 730000, Gansu, Peoples R China.
EM dongym@lzu.edu.cn
CR Acunha T, 2016, ELECTROPHORESIS, V37, P111, DOI 10.1002/elps.201500291
   Bazzanella A, 1998, J CHROMATOGR A, V799, P283, DOI 10.1016/S0021-9673(97)01039-X
   Carlavilla D, 2006, ELECTROPHORESIS, V27, P2551, DOI 10.1002/elps.200500909
   Cifuentes A, 2006, ELECTROPHORESIS, V27, P283, DOI 10.1002/elps.200500474
   Cui G., 2015, CHI CONDIM, V44, P114
   Ding H., 2002, J E CHINA NORM U, V32, P56
   Fu C. G., 2005, FOOD SCI, V12, P35
   Garcia-Canas V, 2014, ELECTROPHORESIS, V35, P147, DOI 10.1002/elps.201300315
   Gastro-Puyana M., 2012, ELETROPHORESIS, V33, P147
   Gokmen V, 2012, ANAL BIOANAL CHEM, V403, P2915, DOI 10.1007/s00216-012-5779-z
   Gomez-Alonso S, 2007, J AGR FOOD CHEM, V55, P608, DOI 10.1021/jf062820m
   Herrero M, 2010, ELECTROPHORESIS, V31, P205, DOI 10.1002/elps.200900365
   [黄毅 Huang Yi], 2012, [食品工业科技, Science & Technology of Food Industry], V33, P324
   Jia S, 2011, J CHROMATOGR A, V1218, P9174, DOI 10.1016/j.chroma.2011.10.040
   Jiang XM, 2009, J SEP SCI, V32, P1927, DOI 10.1002/jssc.200900013
   Konn C., 2015, AM J ANAL CHEM, V6, P313
   Kuban P, 2012, J CHROMATOGR A, V1267, P96, DOI 10.1016/j.chroma.2012.07.010
   Kutlan D, 2003, J CHROMATOGR A, V987, P311, DOI 10.1016/S0021-9673(02)01538-8
   Luo T, 2017, J FOOD DRUG ANAL, V25, P789, DOI 10.1016/j.jfda.2017.03.003
   Mudiam MKR, 2012, J CHROMATOGR B, V907, P56, DOI 10.1016/j.jchromb.2012.08.035
   Pellett P., 1980, FOOD NUTR BULL, V4, P116
   Qiu Q., 2001, FOOD RES DEV, V22, P43
   Quirino JP, 1999, ANAL CHEM, V71, P1638, DOI 10.1021/ac9810866
   Reris R., 2015, INFORMS COMPUT SOC, V4, P212
   Simo C., 2008, ELECTROPHORESIS, V29, P294
   Smith JT, 1997, ELECTROPHORESIS, V18, P2377, DOI 10.1002/elps.1150181228
   Tak YH, 2011, ANAL BIOANAL CHEM, V401, P3275, DOI 10.1007/s00216-011-5445-x
   Wang Z., 2015, J FOOD ENG, V10, P52
   Wu J., 2011, MOD SCI INSTRUM, V34, P98
   Wu W., 2012, CHINA CONDIM, V37, P50
   Xiao H., 2016, SCI TECHNOL FOOD IND, V37, P17
   Xu XY, 2015, J CHROMATOGR B, V980, P20, DOI 10.1016/j.jchromb.2014.12.009
   Xue B., 2012, GUANGZHOU CHEM IND, V40, P67
   [薛敏 Xue Min], 2014, [食品工业科技, Science & Technology of Food Industry], V35, P294
   Zhao B., 2013, CHI CONDIM, V36, P96
   Zhou XJ, 2015, ANAL LETT, V48, P25, DOI 10.1080/00032719.2014.936019
   Zhu Y., 2012, CHINA CONDIM, V37, P94
NR 37
TC 2
Z9 2
U1 4
U2 17
PU WILEY
PI HOBOKEN
PA 111 RIVER ST, HOBOKEN 07030-5774, NJ USA
SN 0173-0835
EI 1522-2683
J9 ELECTROPHORESIS
JI Electrophoresis
PD JUN
PY 2018
VL 39
IS 11
BP 1410
EP 1416
DI 10.1002/elps.201800001
PG 7
WC Biochemical Research Methods; Chemistry, Analytical
SC Biochemistry & Molecular Biology; Chemistry
GA GI2SE
UT WOS:000434221400012
PM 29464729
DA 2019-07-15
ER

PT J
AU Xiao, ZJ
   Zhao, L
   Tian, L
   Wang, LH
   Zhao, JY
AF Xiao, Zijun
   Zhao, Ling
   Tian, Li
   Wang, Linhui
   Zhao, Jing-yi
TI GC-FID determination of tetramethylpyrazine and acetoin in vinegars and
   quantifying the dependence of tetramethylpyrazine on acetoin and
   ammonium
SO FOOD CHEMISTRY
LA English
DT Article
DE Vinegars; Tetramethylpyrazine; Acetoin; Ammonium; Nonlinear surface
   fitting; Second-order polynomial model; Isotopic tracing
ID NEAR-INFRARED SPECTROSCOPY; CHROMATOGRAPHY-MASS-SPECTROMETRY; ZHENJIANG
   AROMATIC VINEGAR; TOTAL ACID CONTENT; VOLATILE COMPOUNDS; AMINO-ACIDS;
   PYRAZINES; MICROEXTRACTION; DISCRIMINATION; METABOLISM
AB 2,3,5,6-Tetramethylpyrazine (TMP) is an important health functional composition in vinegars, but there are controversial viewpoints about its formation mechanism and scarce relevant records on TMP content enhancement in vinegar products. In this study, a simple and accurate solvent extraction coupled with GC-FID method was developed for the simultaneous determination of TMP and acetoin in vinegars and 137 worldwide samples were analyzed. Meanwhile, the ammonium contents of all the vinegar samples were determined using the salicylate method. By nonlinear surface fitting, the concentrations of TMP in vinegars were found to follow second-order polynomial models of acetoin and ammonium concentrations. By isotopic tracing using C-13 labelled acetoin and N-15 ammonium, acetoin and ammonium were deduced to be the precursors of TMP in vinegars. (C) 2017 Elsevier Ltd. All rights reserved.
C1 [Xiao, Zijun; Zhao, Ling; Tian, Li; Wang, Linhui; Zhao, Jing-yi] China Univ Petr East China, State Key Lab Heavy Oil Proc, Ctr Bioengn & Biotechnol, Qingdao 266580, Peoples R China.
RP Xiao, ZJ (reprint author), China Univ Petr East China, State Key Lab Heavy Oil Proc, Ctr Bioengn & Biotechnol, Qingdao 266580, Peoples R China.
EM zjxiao@upc.edu.cn; 1406712320@qq.com; 353767186@qq.com;
   626165729@qq.com; jyzhao@upc.edu.cn
OI , zijun/0000-0003-1141-8149
FU National Natural Science Foundation of China [21376264]; Natural Science
   Foundation of Shandong Province [ZR2016CB11]; Fundamental Research Funds
   for the Central Universities of China [17CX05014, 16CX02043A]
FX This research was funded by the National Natural Science Foundation of
   China (grant No. 21376264), the Natural Science Foundation of Shandong
   Province (grant No. ZR2016CB11), and the Fundamental Research Funds for
   the Central Universities of China (grant Nos. 17CX05014, 16CX02043A).
CR AMRANIHEMAIMI M, 1995, J AGR FOOD CHEM, V43, P2818, DOI 10.1021/jf00059a009
   Callejon RM, 2008, EUR FOOD RES TECHNOL, V227, P93, DOI 10.1007/s00217-007-0697-6
   Chen JC, 2010, FOOD CHEM, V122, P1247, DOI 10.1016/j.foodchem.2010.03.072
   Chen QS, 2012, FOOD CHEM, V135, P590, DOI 10.1016/j.foodchem.2012.05.011
   Chinnici F, 2009, J AGR FOOD CHEM, V57, P4784, DOI 10.1021/jf804005w
   Haberhauer-Troyer C, 2000, FRESEN J ANAL CHEM, V366, P329, DOI 10.1007/s002160050066
   Hu H., 2015, FOOD ENG, V2015, P18
   Huang TC, 1997, BIOSCI BIOTECH BIOCH, V61, P1013, DOI 10.1271/bbb.61.1013
   HWANG HI, 1994, J AGR FOOD CHEM, V42, P1000, DOI 10.1021/jf00040a031
   KUI GS, 1983, PLANTA MED, V47, P89
   Lord H, 2000, J CHROMATOGR A, V902, P17, DOI 10.1016/S0021-9673(00)00836-0
   Lu ZM, 2011, INT J FOOD SCI TECH, V46, P1508, DOI 10.1111/j.1365-2621.2011.02649.x
   Muller R, 2010, APPL MICROBIOL BIOT, V85, P1315, DOI 10.1007/s00253-009-2362-4
   Ojha KS, 2016, LWT-FOOD SCI TECHNOL, V68, P470, DOI 10.1016/j.lwt.2015.11.040
   Rajini KS, 2011, CRIT REV MICROBIOL, V37, P99, DOI 10.3109/1040841X.2010.512267
   RIZZI GP, 1988, J AGR FOOD CHEM, V36, P349, DOI 10.1021/jf00080a026
   Saiz-Abajo MJ, 2006, FOOD CHEM, V99, P615, DOI 10.1016/j.foodchem.2005.08.006
   Shi JY, 2013, FOOD CHEM, V138, P192, DOI 10.1016/j.foodchem.2012.10.060
   Wang AL, 2012, FLAVOUR FRAG J, V27, P47, DOI 10.1002/ffj.2079
   Xiao ZJ, 2007, APPL MICROBIOL BIOT, V74, P61, DOI 10.1007/s00253-006-0646-5
   Xiao ZJ, 2006, APPL MICROBIOL BIOT, V73, P512, DOI 10.1007/s00253-006-0491-6
   Xiao ZJ, 2007, CRIT REV MICROBIOL, V33, P127, DOI 10.1080/10408410701364604
   Xiao ZJ, 2014, BIOTECHNOL BIOFUELS, V7, DOI 10.1186/1754-6834-7-106
   Xiao ZJ, 2014, J AGR FOOD CHEM, V62, P6487, DOI 10.1021/jf5013902
   Xiao ZB, 2011, J FOOD SCI, V76, pC1125, DOI 10.1111/j.1750-3841.2011.02356.x
   Xiong C, 2016, FOOD ANAL METHOD, V9, P768, DOI 10.1007/s12161-015-0243-2
   Xu W, 2011, J SCI FOOD AGR, V91, P1612, DOI 10.1002/jsfa.4356
   Zheng YJ, 2014, EUR FOOD RES TECHNOL, V238, P337, DOI 10.1007/s00217-013-2135-2
   Zhu H, 2016, J FOOD SCI TECH MYS, V53, P171, DOI 10.1007/s13197-015-2035-5
NR 29
TC 3
Z9 3
U1 12
U2 67
PU ELSEVIER SCI LTD
PI OXFORD
PA THE BOULEVARD, LANGFORD LANE, KIDLINGTON, OXFORD OX5 1GB, OXON, ENGLAND
SN 0308-8146
EI 1873-7072
J9 FOOD CHEM
JI Food Chem.
PD JAN 12
PY 2018
VL 239
BP 726
EP 732
DI 10.1016/j.foodchem.2017.07.015
PG 7
WC Chemistry, Applied; Food Science & Technology; Nutrition & Dietetics
SC Chemistry; Food Science & Technology; Nutrition & Dietetics
GA FF2PV
UT WOS:000408740200088
PM 28873628
DA 2019-07-15
ER

PT J
AU Zhang, HY
   He, P
   Kang, HB
   Li, XL
AF Zhang, Huiyun
   He, Peng
   Kang, Huaibin
   Li, Xinling
TI Antioxidant and antimicrobial effects of edible coating based on
   chitosan and bamboo vinegar in ready to cook pork chops
SO LWT-FOOD SCIENCE AND TECHNOLOGY
LA English
DT Article
DE Bamboo vinegar; Chitosan; RTC pork chops; Antioxidant; Antimicrobial
ID LIPID OXIDATION; SHELF-LIFE; ROSEMARY EXTRACT; ALPHA-TOCOPHEROL; COLOR
   STABILITY; ESSENTIAL OILS; CHILLED PORK; MEAT; ATMOSPHERE; STORAGE
AB Edible coating solutions, containing chitosan (CH) and bamboo vinegar (BV), were developed to investigate the effect of CH-BV coating solutions on quality and shelf life of ready to cook (RTC) pork chops stored at 4 +/- 1 degrees C for 12 days. The antioxidant effects against lipid oxidation and antimicrobial activity against total viable counts (TVC), lactic acid bacteria (LAB), Enterobacteriaceae, and Pseudomonus spp. were analyzed. At the same time, Changes in color parameters and sensory attributes of all RTC samples were evaluated. Results showed that CHBV coating treatments tended to retard lipid oxidation by inhibited the increases in TBARS values. CH coating treatments enhanced L* and maintained a* values almost stable during storage. Compared to the control sample, CH and CH-BV coating treatments maintained the initial color values of samples for a longer period according to DE* values. Based primarily on microbiological and sensory data, CH and CH-BV coating treatments improved shelf-life by ca. 3 and 6 days, respectively. Therefore, bamboo vinegar-based edible coating treatment could be applied to RTC meat products to improve product's shelf life and food safety.
C1 [Zhang, Huiyun; He, Peng; Kang, Huaibin; Li, Xinling] Henan Univ Sci & Technol, Food & Bioengn Dept, Luoyang 471003, Henan, Peoples R China.
RP Zhang, HY (reprint author), Henan Univ Sci & Technol, Food & Bioengn Dept, Luoyang 471003, Henan, Peoples R China.
EM zhanghuiyun21@163.com
FU Major Science and Technology Projects of Henan [161100110800-06]
FX This study was supported by the Major Science and Technology Projects of
   Henan (grant no. 161100110800-06).
CR Baimark Y, 2009, BIOMASS BIOENERG, V33, P994, DOI 10.1016/j.biombioe.2009.04.001
   Biesalski HK, 2005, MEAT SCI, V70, P509, DOI 10.1016/j.meatsci.2004.07.017
   Botsoglou E, 2014, MEAT SCI, V98, P150, DOI 10.1016/j.meatsci.2014.05.015
   Cardoso GP, 2016, MEAT SCI, V114, P85, DOI 10.1016/j.meatsci.2015.12.012
   Chang Y., 2004, J E CHINA U SCI TECH, V30, P10
   De Beer D, 2003, J AGR FOOD CHEM, V51, P902, DOI 10.1021/jf026011o
   Dorman HJD, 2000, FLAVOUR FRAG J, V15, P12, DOI 10.1002/(SICI)1099-1026(200001/02)15:1<12::AID-FFJ858>3.0.CO;2-V
   Du M, 2002, MEAT SCI, V61, P49, DOI 10.1016/S0309-1740(01)00161-9
   Ferreira VCS, 2017, J FOOD SCI, V82, P622, DOI 10.1111/1750-3841.13640
   Gallo M, 2012, J SUPERCRIT FLUID, V72, P198, DOI 10.1016/j.supflu.2012.08.006
   Gao T, 2015, J SCI FOOD AGR, V95, P2494, DOI 10.1002/jsfa.6980
   Gao XG, 2013, EUR FOOD RES TECHNOL, V236, P579, DOI 10.1007/s00217-012-1903-8
   Georgantelis D, 2007, MEAT SCI, V76, P172, DOI 10.1016/j.meatsci.2006.10.026
   Georgantelis D, 2007, MEAT SCI, V75, P256, DOI 10.1016/j.meatsci.2006.07.018
   Giatrakou V, 2010, J FOOD PROTECT, V73, P663, DOI 10.4315/0362-028X-73.4.663
   Giatrakou V, 2010, FOOD MICROBIOL, V27, P132, DOI 10.1016/j.fm.2009.09.005
   Hu J, 2015, LWT-FOOD SCI TECHNOL, V63, P519, DOI 10.1016/j.lwt.2015.03.049
   Institute of Food Science and Technology, 1999, DEV US MICR CRIT FOO
   Jiang ZhuYing, 2013, Journal of Northwest A & F University - Natural Science Edition, V41, P37
   Jorgensen SS, 1996, ANAL CHIM ACTA, V322, P69, DOI 10.1016/0003-2670(95)00604-4
   Jun M., 2004, FOR STUD CHINA, V6, P1
   Kanatt SR, 2013, LWT-FOOD SCI TECHNOL, V53, P321, DOI 10.1016/j.lwt.2013.01.019
   Lekjing S, 2016, MEAT SCI, V111, P192, DOI 10.1016/j.meatsci.2015.10.003
   Mu J, 2003, J WOOD SCI, V49, P262, DOI 10.1007/s10086-002-0472-z
   Nomura R., 2004, NOBUNKYOU PUBLICATIO, P141
   Ouattara B, 2000, INT J FOOD MICROBIOL, V62, P139, DOI 10.1016/S0168-1605(00)00407-4
   Paparella A, 2016, FOOD MICROBIOL, V59, P23, DOI 10.1016/j.fm.2016.05.007
   Petrou S, 2012, INT J FOOD MICROBIOL, V156, P264, DOI 10.1016/j.ijfoodmicro.2012.04.002
   Prashanth KVH, 2007, TRENDS FOOD SCI TECH, V18, P117, DOI 10.1016/j.tifs.2006.10.022
   Qin YY, 2013, INT J BIOL MACROMOL, V61, P312, DOI 10.1016/j.ijbiomac.2013.07.018
   Ruiz-Navajas Y, 2013, FOOD CONTROL, V30, P386, DOI 10.1016/j.foodcont.2012.07.052
   Ruttanavut J., 2009, International Journal of Poultry Science, V8, P229
   Sagoo S, 2002, FOOD MICROBIOL, V19, P175, DOI 10.1006/fmic.2001.0474
   Shin SH, 2017, LWT-FOOD SCI TECHNOL, V84, P183, DOI 10.1016/j.lwt.2017.05.054
   Song C, 2013, INT J BIOL MACROMOL, V60, P347, DOI 10.1016/j.ijbiomac.2013.05.039
   Streit F, 2009, BRAZ J MICROBIOL, V40, P20, DOI 10.1590/S1517-83822009000100003
   Takala PN, 2011, RADIAT PHYS CHEM, V80, P1414, DOI 10.1016/j.radphyschem.2011.07.005
   Thomas R, 2016, FOOD CHEM, V190, P41, DOI 10.1016/j.foodchem.2015.05.070
   Vargas M, 2011, PROC FOOD SCI, V1, P39, DOI 10.1016/j.profoo.2011.09.007
   WEIST JL, 1992, J AGR FOOD CHEM, V40, P1158, DOI 10.1021/jf00019a014
   Yan L, 2012, LIVEST SCI, V144, P240, DOI 10.1016/j.livsci.2011.11.020
   Yen MT, 2008, CARBOHYD POLYM, V74, P840, DOI 10.1016/j.carbpol.2008.05.003
   Younes I, 2015, MAR DRUGS, V13, P1133, DOI 10.3390/md13031133
NR 43
TC 2
Z9 2
U1 6
U2 34
PU ELSEVIER SCIENCE BV
PI AMSTERDAM
PA PO BOX 211, 1000 AE AMSTERDAM, NETHERLANDS
SN 0023-6438
EI 1096-1127
J9 LWT-FOOD SCI TECHNOL
JI LWT-Food Sci. Technol.
PD JUL
PY 2018
VL 93
BP 470
EP 476
DI 10.1016/j.lwt.2018.04.005
PG 7
WC Food Science & Technology
SC Food Science & Technology
GA GG4CO
UT WOS:000432640600065
DA 2019-07-15
ER

PT J
AU Sinanoglou, VJ
   Zoumpoulakis, P
   Fotakis, C
   Kalogeropoulos, N
   Sakellari, A
   Karavoltsos, S
   Strati, IF
AF Sinanoglou, Vassilia J.
   Zoumpoulakis, Panagiotis
   Fotakis, Charalambos
   Kalogeropoulos, Nick
   Sakellari, Aikaterini
   Karavoltsos, Sotirios
   Strati, Irini F.
TI On the Characterization and Correlation of Compositional, Antioxidant
   and Colour Profile of Common and Balsamic Vinegars
SO ANTIOXIDANTS
LA English
DT Article
DE vinegars; phenolics' profile; antiradical and antioxidant activity;
   colour; GC-MS; FT-IR and NMR spectroscopy; principal component analysis
ID SEA BUCKTHORN; ORGANIC-ACIDS; GRAPE; SPECTROSCOPY; QUALITY;
   QUANTIFICATION; CLASSIFICATION; CONSTITUENTS; SPECTROMETRY; FERMENTATION
AB Commercially available common and balsamic vinegars were examined, using a combination of spectrophotometric, chromatographic, colorimetric and spectroscopic methods. Total phenolic content, antioxidant activity, radical scavenging capacity, phenolic profile, colour parameters, Fourier Transform Infrared (FT-IR) absorbance spectra and Nuclear Magnetic Resonance (H-1 NMR) spectra were comparatively studied. The main scope was the assessment of vinegar antioxidant and metabolic profiles and the identification of the most appropriate features influencing their type and subtypes. Red grape balsamic vinegars exhibited the strongest antioxidant profile. High total phenolic content and radical scavenging-antioxidant activity of vinegars was strongly correlated with high hue-angle and colour density values and low lightness and a* values. FT-IR spectra analysis confirmed the presence of organic acids and carbohydrates and, in combination with Gas Chromatography-Mass Spectrometry (GC-MS), the occurrence of phenolic compounds. NMR spectroscopy enabled the identification of 27 characteristic metabolites in each type of vinegar. The combination of all applied techniques provides critical information on compositional differences among the vinegars and could serve as an application tool for similar fermentation products.
C1 [Sinanoglou, Vassilia J.; Strati, Irini F.] Univ West Attica, Lab Chem Anal & Design Food Proc, Dept Food Sci & Technol, Egaleo 12243, Greece.
   [Zoumpoulakis, Panagiotis; Fotakis, Charalambos] Natl Hellen Res Fdn, Inst Biol Med Chem & Biotechnol, 48 Vas Constantinou Ave, Athens 11635, Greece.
   [Kalogeropoulos, Nick] Harokopio Univ Athens, Dept Dietet Nutr, Sch Hlth Sci & Educ, Eleftheriou Venizelou 70, Kallithea 17676, Greece.
   [Sakellari, Aikaterini; Karavoltsos, Sotirios] Univ Athens, Lab Environm Chem, Dept Chem, Athens 15784, Greece.
RP Strati, IF (reprint author), Univ West Attica, Lab Chem Anal & Design Food Proc, Dept Food Sci & Technol, Egaleo 12243, Greece.
EM v_sinanoglou@yahoo.gr; pzoump@eie.gr; bfotakis@yahoo.com; nickal@hua.gr;
   esakel@chem.uoa.gr; skarav@chem.uoa.gr; irinistrati@yahoo.gr
RI Strati, Irini F./P-5675-2019; Zoumpoulakis, Panagiotis/B-2806-2019
OI fotakis, Charalambos/0000-0002-3544-0829; Strati, Irini
   F./0000-0002-0656-3707; Kalogeropoulos, Nick/0000-0002-9346-4933;
   Zoumpoulakis, Panagiotis/0000-0001-9348-6078
CR Agular A., 2005, BRAZ J FOOD TECHNOL, P51
   Almaraz-Abarca N, 2004, INTERCIENCIA, V29, P574
   Andreou V, 2018, FOOD CHEM, V253, P171, DOI 10.1016/j.foodchem.2018.01.162
   Baciu A, 2013, B U A SCI VET MED CL, V70, P8, DOI 10.15835/buasvmcn-fst:9246
   Barnaba C, 2015, J CHROMATOGR A, V1423, P124, DOI 10.1016/j.chroma.2015.10.085
   Boffo EF, 2009, LWT-FOOD SCI TECHNOL, V42, P1455, DOI 10.1016/j.lwt.2009.05.008
   Budak NH, 2014, J FOOD SCI, V79, pR757, DOI 10.1111/1750-3841.12434
   Callejon RM, 2012, TALANTA, V88, P456, DOI 10.1016/j.talanta.2011.11.014
   Chen HY, 2016, COMPR REV FOOD SCI F, V15, P1124, DOI 10.1111/1541-4337.12228
   Cliff MA, 2007, FOOD RES INT, V40, P92, DOI 10.1016/j.foodres.2006.08.002
   Consonni R, 2008, ANAL CHIM ACTA, V611, P31, DOI 10.1016/j.aca.2008.01.065
   Davalos A, 2005, FOOD CHEM, V93, P325, DOI 10.1016/j.foodchem.2004.09.030
   De la Haba MJ, 2014, SENSORS-BASEL, V14, P3528, DOI 10.3390/s140203528
   Dominguez-Martinez I, 2014, J KOREAN SOC APPL BI, V57, P133, DOI 10.1007/s13765-013-4295-y
   Eccleston C, 2002, J NUTR BIOCHEM, V13, P346, DOI 10.1016/S0955-2863(02)00179-1
   Eriksson L., 2006, MULTI MEGAVARIATE DA
   Gil-Munoz R, 1999, J FOOD COMPOS ANAL, V12, P259, DOI DOI 10.1006/jfca.1999.0834
   Giudici P, 2009, ADV FOOD NUTR RES, V58, P137, DOI 10.1016/S1043-4526(09)58004-7
   Grassi S, 2014, FOOD CHEM, V155, P279, DOI 10.1016/j.foodchem.2014.01.060
   Gregrova A, 2012, KVASNY PRUMYSL, V58, P350, DOI 10.18832/kp2012032
   Kaliora AC, 2014, FOOD CHEM, V142, P233, DOI 10.1016/j.foodchem.2013.07.056
   Kelebek H, 2017, J I BREWING, V123, P407, DOI [10.1002/jib.432d, 10.1002/jib.432]
   Lantzouraki DZ, 2016, ANAL LETT, V49, P969, DOI 10.1080/00032719.2015.1038550
   Lantzouraki DZ, 2015, RSC ADV, V5, P2602, DOI 10.1039/c4ra11795f
   Li T, 2014, LWT-FOOD SCI TECHNOL, V55, P323, DOI 10.1016/j.lwt.2013.07.018
   Mato I, 2003, J FOOD PROTECT, V66, P2371, DOI 10.4315/0362-028X-66.12.2371
   Murugesh S., 2017, INT J PHARMACOGN PHY, V9, P933, DOI [10.25258/phyto.v9i07.11158, DOI 10.25258/PHYTO.V9I07.11158]
   Nakamura K, 2010, J AGR FOOD CHEM, V58, P10124, DOI 10.1021/jf100054n
   Naziroglu M, 2014, J MEMBRANE BIOL, V247, P667, DOI 10.1007/s00232-014-9685-5
   Negi B, 2009, WORLD ACAD SCI ENG T, V54, P99
   Niciforovic N, 2014, COMPR REV FOOD SCI F, V13, P34, DOI 10.1111/1541-4337.12041
   Oliveira RN, 2016, MATERIA-BRAZIL, V21, P767, DOI 10.1590/S1517-707620160003.0072
   Ozturk I, 2015, LWT-FOOD SCI TECHNOL, V63, P144, DOI 10.1016/j.lwt.2015.03.003
   Pop RM, 2014, NOT BOT HORTI AGROBO, V42, P545, DOI 10.15835/nbha4229654
   Rios-Reina R, 2017, FOOD CONTROL, V78, P230, DOI 10.1016/j.foodcont.2017.02.065
   Sakanaka S, 2008, FOOD CHEM, V107, P739, DOI 10.1016/j.foodchem.2007.08.080
   Sanarico D, 2003, J LIQ CHROMATOGR R T, V26, P2177, DOI 10.1081/JLC-120022402
   Schulz H, 2007, VIB SPECTROSC, V43, P13, DOI 10.1016/j.vibspec.2006.06.001
   Smith BC, 2016, SPECTROSCOPY-US, V31, P36
   Soleas GJ, 1997, ANAL CHEM, V69, P4405, DOI 10.1021/ac961320x
   Swiegers JH, 2005, AUST J GRAPE WINE R, V11, P139, DOI 10.1111/j.1755-0238.2005.tb00285.x
   Tesfaye W, 2002, TRENDS FOOD SCI TECH, V13, P12, DOI 10.1016/S0924-2244(02)00023-7
   Tomasi G, 2004, J CHEMOMETR, V18, P231, DOI 10.1002/cem.859
   Torrecilla JS, 2016, LWT-FOOD SCI TECHNOL, V65, P565, DOI 10.1016/j.lwt.2015.08.027
   Trygg J, 2007, J PROTEOME RES, V6, P469, DOI 10.1021/pr060594q
   Wang XH, 2016, CHINESE J CHEM, V34, P1183, DOI 10.1002/cjoc.201600365
   Wu D, 2013, TOHOKU J EXP MED, V230, P17, DOI 10.1620/tjem.230.17
   Yildiz Hilal, 2012, Agriculturae Conspectus Scientificus, V77, P53
   Yu YJ, 2012, J I BREWING, V118, P133, DOI 10.1002/jib.20
NR 50
TC 1
Z9 1
U1 6
U2 7
PU MDPI
PI BASEL
PA ST ALBAN-ANLAGE 66, CH-4052 BASEL, SWITZERLAND
SN 2076-3921
J9 ANTIOXIDANTS-BASEL
JI Antioxidants
PD OCT
PY 2018
VL 7
IS 10
AR 139
DI 10.3390/antiox7100139
PG 17
WC Biochemistry & Molecular Biology; Chemistry, Medicinal; Food Science &
   Technology
SC Biochemistry & Molecular Biology; Pharmacology & Pharmacy; Food Science
   & Technology
GA GY4NY
UT WOS:000448540900016
PM 30314353
OA DOAJ Gold, Green Published
DA 2019-07-15
ER

PT J
AU Hong, SM
   Soe, KH
   Lee, TH
   Kim, IS
   Lee, YM
   Lim, BO
AF Hong, Seong Min
   Soe, Kyong Hee
   Lee, Taek Hwan
   Kim, In Sook
   Lee, Young Min
   Lim, Beong Ou
TI Cognitive Improving Effects by Highbush Blueberry (Vaccinium crymbosum
   L.) Vinegar on Scopolamine-Induced Amnesia Mice Model
SO JOURNAL OF AGRICULTURAL AND FOOD CHEMISTRY
LA English
DT Article
DE blueberry vinegar; amnesia; scopolamine; behavior tests; AChE activity;
   BDNF/CREB/AKT pathway
ID ADULT HIPPOCAMPAL NEUROGENESIS; OXIDATIVE STRESS; ANTIOXIDANT
   PROPERTIES; ALZHEIMERS-DISEASE; MEMORY; RATS; EXTRACT; ACETYLCHOLINE;
   IMPAIRMENT; ANTHOCYANIN
AB The present study aimed to evaluate the preventive effects of highbush blueberry (Vaccinium corymbosum L.) vinegar (BV) on cognitive functions in a scopolamine (Sco)-induced amnesia model in mice. In this study, Sco (1 mg/kg, intraperitoneal injection) was used to induce amnesia. ICR mice were orally administered donepezil (5 mg/kg), blueberry extract (120 mg/kg), and BV (120 mg/kg) for 7 days. After inducing cognitive impairment by Sco, a behavioral assessment using behavior tests (i.e., Y-maze and passive avoidance tests) was performed. The BV group showed significantly restored cognitive function in the behavioral tests. BV facilitated cholinergic activity by inhibiting acetylcholinesterase activity, and enhanced antioxidant enzyme activity. Furthermore, BV was found to be rehabilitated in the cornu ammonis 1 neurons of hippocampus. In our study, we demonstrated that the memory protection conferred by BV was linked to activation of brain-derived neurotrophic factor (BDNF)/cAMP response element binding protein (CREB)/serine threonine kinase (AKT) signaling.
C1 [Hong, Seong Min] Konkuk Univ, Glocal Educ Program Nutraceuts Dev BK21PLUS, Chungju Si 27478, Chungcheongbuk, South Korea.
   [Soe, Kyong Hee; Lee, Young Min] Konkuk Univ, Coll Biomed & Hlth Sci, Dept Appl Life Sci, Chungju Si 27478, Chungcheongbuk, South Korea.
   [Lee, Taek Hwan; Kim, In Sook] Kunkuk Univ, Inst Biomed & Hlth Sci, Chungju Si 27478, Chungcheongbuk, South Korea.
   [Lee, Taek Hwan] Ahn Gook Hlth LTD, Seoul 07445, South Korea.
   [Lim, Beong Ou] Kunkuk Univ, Res Inst Inflammatory Dis, Chungju Si 27478, Chungcheongbuk, South Korea.
   [Lim, Beong Ou] Konkuk Univ, Coll Biomed & Hlth Sci, Dept Life Sci, Chungju Si 27478, Chungcheongbuk, South Korea.
RP Lim, BO (reprint author), Kunkuk Univ, Res Inst Inflammatory Dis, Chungju Si 27478, Chungcheongbuk, South Korea.; Lim, BO (reprint author), Konkuk Univ, Coll Biomed & Hlth Sci, Dept Life Sci, Chungju Si 27478, Chungcheongbuk, South Korea.
EM beongou@kku.ac.kr
FU Konkuk University
FX This paper was supported by Konkuk University in 2016.
CR Annunziato L, 2003, TOXICOL LETT, V139, P125, DOI 10.1016/S0378-4274(02)00427-7
   Ballard Clive G., 2005, Current Alzheimer Research, V2, P307
   Barco A, 2006, J NEUROCHEM, V97, P1520, DOI 10.1111/j.1471-4159.2006.03870.x
   BEATTY WW, 1986, BEHAV NEURAL BIOL, V45, P196, DOI 10.1016/S0163-1047(86)90772-7
   BECKER R, 1988, ACTA NEUROL SCAND, V77, P19, DOI 10.1111/j.1600-0404.1988.tb07983.x
   Branning C, 2009, BRIT J NUTR, V101, P859, DOI 10.1017/S0007114508047703
   Broca C, 1999, AM J PHYSIOL-ENDOC M, V277, pE617
   Chiu Daniel Tsun-Yee, 2014, Biomed J, V37, P97, DOI 10.4103/2319-4170.134087
   Diaconeasa Z, 2015, INT J MOL SCI, V16, P2352, DOI 10.3390/ijms16022352
   Ding ML, 2017, CAN J PHYSIOL PHARM, V95, P1396, DOI 10.1139/cjpp-2016-0333
   Duffy KB, 2008, NEUROBIOL AGING, V29, P1680, DOI 10.1016/j.neurobiolaging.2007.04.002
   El-Sherbiny DA, 2003, PHARMACOL BIOCHEM BE, V76, P525, DOI 10.1016/j.pbb.2003.09.014
   ELROD K, 1988, PHARMACOL BIOCHEM BE, V29, P15, DOI 10.1016/0091-3057(88)90267-5
   Fan Y, 2005, NEUROSCI LETT, V374, P222, DOI 10.1016/j.neulet.2004.10.063
   Fukami H, 2010, BIOSCI BIOTECH BIOCH, V74, P1498, DOI 10.1271/bbb.100164
   Gold Carl A, 2008, Expert Rev Neurother, V8, P1879, DOI 10.1586/14737175.8.12.1879
   Hasselmo ME, 2006, CURR OPIN NEUROBIOL, V16, P710, DOI 10.1016/j.conb.2006.09.002
   Impey S, 2004, CELL, V119, P1041, DOI 10.1016/S0092-8674(04)01159-6
   Kalaria RN, 2008, LANCET NEUROL, V7, P812, DOI 10.1016/S1474-4422(08)70169-8
   Kim HG, 2010, BRIT J NUTR, V104, P8, DOI 10.1017/S0007114510000218
   Kim JG, 2013, J ZHEJIANG UNIV-SC B, V14, P793, DOI 10.1631/jzus.B1300012
   Kotani S, 2006, NEUROSCIENCE, V142, P505, DOI 10.1016/j.neuroscience.2006.06.035
   Kwon SH, 2013, BIOMOL THER, V21, P462, DOI 10.4062/biomolther.2013.074
   Kwon SH, 2010, EUR J PHARMACOL, V649, P210, DOI 10.1016/j.ejphar.2010.09.001
   Lee B, 2009, J NEUROCHEM, V108, P1251, DOI 10.1111/j.1471-4159.2008.05864.x
   Lee HK, 2009, MOL BIOL CELL, V20, P1533, DOI 10.1091/mbc.E08-07-0777
   Lee JH, 2013, FOOD CHEM, V141, P3241, DOI 10.1016/j.foodchem.2013.05.126
   Li J, 2013, INT J MOL SCI, V14, P24438, DOI 10.3390/ijms141224438
   Mehta Mona, 2012, Int J Alzheimers Dis, V2012, P728983, DOI 10.1155/2012/728983
   Mohapel P, 2005, NEUROBIOL AGING, V26, P939, DOI 10.1016/j.neurobiolaging.2004.07.015
   Mufson Elliott J, 2008, Expert Rev Neurother, V8, P1703, DOI 10.1586/14737175.8.11.1703
   Mukherjee PK, 2007, PHYTOMEDICINE, V14, P289, DOI 10.1016/j.phymed.2007.02.002
   Papandreou MA, 2009, BEHAV BRAIN RES, V198, P352, DOI 10.1016/j.bbr.2008.11.013
   Peng SY, 2005, J NEUROCHEM, V93, P1412, DOI 10.1111/j.1471-4159.2005.03135.x
   Pervin M, 2016, J NUTR BIOCHEM, V28, P103, DOI 10.1016/j.jnutbio.2015.10.006
   Pohanka M, 2014, CURR MED CHEM, V21, P356
   Rendeiro C, 2012, P NUTR SOC, V71, P246, DOI 10.1017/S0029665112000146
   Sakurai T, 1998, NEUROSCI LETT, V246, P69, DOI 10.1016/S0304-3940(98)00244-4
   Serrano-Pozo A, 2011, CSH PERSPECT MED, V1, DOI 10.1101/cshperspect.a006189
   Shih PH, 2010, J NUTR BIOCHEM, V21, P598, DOI 10.1016/j.jnutbio.2009.03.008
   Torri E, 2007, J PHARM PHARMACOL, V59, P591, DOI 10.1211/jpp.59.4.0015
   UCHIYAMA M, 1978, ANAL BIOCHEM, V86, P271, DOI 10.1016/0003-2697(78)90342-1
   Wu XL, 2005, J AGR FOOD CHEM, V53, P2589, DOI 10.1021/jf048068b
   Zhou YL, 2011, STROKE, V42, P439, DOI 10.1161/STROKEAHA.110.592162
NR 44
TC 2
Z9 2
U1 1
U2 18
PU AMER CHEMICAL SOC
PI WASHINGTON
PA 1155 16TH ST, NW, WASHINGTON, DC 20036 USA
SN 0021-8561
EI 1520-5118
J9 J AGR FOOD CHEM
JI J. Agric. Food Chem.
PD JAN 10
PY 2018
VL 66
IS 1
BP 99
EP 107
DI 10.1021/acs.jafc.7b03965
PG 9
WC Agriculture, Multidisciplinary; Chemistry, Applied; Food Science &
   Technology
SC Agriculture; Chemistry; Food Science & Technology
GA FS7TE
UT WOS:000419999900013
PM 29260547
DA 2019-07-15
ER
