# Supplementary material for: Knowledge Domain and Emerging Trends in Vinegar Research: A Bibliometric Review of the Literature from WoSCC
Source: Foods. 2020 Feb 10;9(2):166. doi: 10.3390/foods9020166 (PMC7074530; doi:10.3390/foods9020166)
Supplement: Supplementary file 1 [file foods-09-00166-s001.zip › Supplementary files/Supplementary Material/WoSCC dataset for CiteSpace/data/download2018_6x5unique.txt]

PT J
AU Halima, B
   Sonia, G
   Sarra, K
   Houda, B
   Fethi, B
   Abdallah, A
AF Halima, Ben Hmad
   Sonia, Gara
   Sarra, Khlifi
   Houda, Ben Jemaa
   Fethi, Ben Slama
   Abdallah, Aouidet
TI Apple Cider Vinegar Attenuates Oxidative Stress and Reduces the Risk of
   Obesity in High-Fat-Fed Male Wistar Rats
SO JOURNAL OF MEDICINAL FOOD
LA English
DT Article
DE atherogenic index; lipid profile; oxidative stress; vinegar
ID DENSITY-LIPOPROTEIN CHOLESTEROL; DIET-INDUCED OBESITY; ACETIC-ACID;
   ADIPOSE-TISSUE; LIQUID-CHROMATOGRAPHY; ANTIOXIDANT ENZYMES;
   LIPID-PEROXIDATION; METABOLIC SYNDROME; INSULIN RESPONSES;
   ALPHA-TOCOPHEROL
AB Metabolic syndrome is a serious consequence of obesity characterized by increased cardiovascular risk factors such as hypertension, dyslipidemia, and glucose intolerance. While diets enriched with natural antioxidants showed beneficial effects on oxidative stress, blood pressure, and serum lipid composition, diet supplementation with synthetic antioxidants showed contradictive results. Thus, we tested, in this study, whether a daily dosage of Apple Cider Vinegar (ACV) would affect cardiovascular risk factor associated with obesity in high-fat diet (HFD)-induced hyperlipidemic Wistar rats. Obese rats showed increased serum total cholesterol, triglyceride, low-density lipoprotein-cholesterol (LDL-C), very low density lipoprotein (VLDL) and atherogenic index after 6 and 9 weeks of being fed an HFD. Importantly, ACV ameliorated all of these parameters significantly. Oxidative stress already developed after 6 weeks of HFD and was significantly reduced by daily doses of ACV. Oral administration of ACV normalized various biochemical and metabolic changes since it exhibited a very significant (P < .001) reduction in malondialdehyde levels, whereas an increase in thiol group concentrations and antioxidant status (superoxide dismutase [SOD], glutathione peroxidase [GPx], and catalase [CAT] activities and vitamin E concentrations). In addition, a modulation in trace element levels was observed when compared with HFD groups. These findings suggested that HFD alters the oxidant-antioxidant balance, as evidenced by a reduction in the antioxidant enzyme activities and vitamin E level, and enhanced lipid peroxidation. ACV can be beneficial for the suppression of obesity-induced oxidative stress in HFD rats through the modulating antioxidant defense system and reduces the risk of obesity-associated diseases by preventing the atherogenic risk.
C1 [Halima, Ben Hmad; Sarra, Khlifi; Houda, Ben Jemaa; Fethi, Ben Slama; Abdallah, Aouidet] Univ Tunis El Manar, High Sch Hlth Sci, Res Unit Nutr Regulat Metab Syst & Atherosclerosi, Tunis, Tunisia.
   [Sonia, Gara] Inst Salah Azaiz, Lab Clin Biochem, Tunis, Tunisia.
RP Halima, B (reprint author), ESSTT, UR Nutr Regulat Metab Syst & Atherosclerosis, BP 176, Tunis 1007, Tunisia.
EM ahlem2014benhmad@gmail.com
FU Tunisian Ministry of High Education and Scientific Research and
   Technology
FX We are thankful to the Tunisian Ministry of High Education and
   Scientific Research and Technology for providing financial assistance
   and to the Tunisian Ministry of Public Health for providing the
   facilities to carry out this work.
CR AEBI H, 1984, METHOD ENZYMOL, V105, P121
   Agarwal A, 2008, AM J REPROD IMMUNOL, V59, P2, DOI 10.1111/j.1600-0897.2007.00559.x
   Alagumanivasagam G., 2012, International Journal of PharmTech Research, V4, P1233
   Ansari JA, 2012, INDIAN J EXP BIOL, V50, P216
   Athesh K., 2014, ASIAN J PHARM CLIN R, V7, P88
   Aydin B, 2015, J FOOD NUTR RES, V3, P357
   BENDER B, 2002, P 7 INT WORLD C BIOM
   Bhandari U, 2011, HUM EXP TOXICOL, V30, P1313, DOI 10.1177/0960327110389499
   Bitzur R, 2009, DIABETES CARE, V32, pS373, DOI 10.2337/dc09-S343
   BRADFORD MM, 1976, ANAL BIOCHEM, V72, P248, DOI 10.1016/0003-2697(76)90527-3
   CATIGNANI GL, 1983, CLIN CHEM, V29, P708
   Chau Lee-Young, 2000, Proceedings of the National Science Council Republic of China Part B Life Sciences, V24, P151
   Chen W, 2011, FOOD CHEM TOXICOL, V49, P2439, DOI 10.1016/j.fct.2011.06.066
   Choi SK, 2013, NUTR RES PRACT, V7, P26, DOI 10.4162/nrp.2013.7.1.26
   Corpeleijn E, 2009, EUR J EPIDEMIOL, V24, P275, DOI 10.1007/s10654-009-9345-8
   Cui BK, 2011, MOLECULES, V16, P9116, DOI 10.3390/molecules16119116
   DRAPER HH, 1990, METHOD ENZYMOL, V186, P421
   EBIHARA K, 1988, AGR BIOL CHEM TOKYO, V52, P1311
   Ermak G, 2002, MOL IMMUNOL, V38, P713, DOI 10.1016/S0161-5890(01)00108-0
   Evans CC, 2014, PLOS ONE, V9, DOI 10.1371/journal.pone.0092193
   Fantuzzi G, 2005, J ALLERGY CLIN IMMUN, V115, P911, DOI 10.1016/j.jaci.2005.02.023
   Ford ES, 2001, ARCH INTERN MED, V161, P572, DOI 10.1001/archinte.161.4.572
   FRIEDEWALD WT, 1972, CLIN CHEM, V18, P499
   Furukawa S, 2004, J CLIN INVEST, V114, P1752, DOI [10.1172/JCI200421625, 10.1172/JCI20042162S]
   Fushimi T, 2006, BRIT J NUTR, V95, P916, DOI 10.1079/BJN20061740
   Fushimi T, 2001, J NUTR, V131, P1973
   Gums JG, 2004, AM J HEALTH-SYST PH, V61, P1569, DOI 10.1093/ajhp/61.15.1569
   Hogan S, 2010, J AGR FOOD CHEM, V58, P11250, DOI 10.1021/jf102759e
   Hu M.L., 1994, METHOD ENZYMOL, V233
   Jafari M, 2012, ENVIRON TOXICOL PHAR, V34, P876, DOI 10.1016/j.etap.2012.08.011
   Jahromi AH, 2009, SAUDI J KIDNEY DIS T, V20, P375
   Jarvi AE, 1999, DIABETES CARE, V22, P10, DOI 10.2337/diacare.22.1.10
   Jodayree S., 2014, International Journal of Food Science and Nutrition Engineering, V4, P9
   Jurczuk M, 2004, FOOD CHEM TOXICOL, V42, P429, DOI [10.1016/j.fct.2003.10.005, 10.1016/S0278-6915(03)00304-1]
   Keophiphath M, 2009, J NUTR, V139, P2055, DOI 10.3945/jn.109.105452
   Kitahara CM, 2014, PLOS MED, V11, DOI 10.1371/journal.pmed.1001673
   Klop B, 2013, NUTRIENTS, V5, P1218, DOI 10.3390/nu5041218
   Kondo T, 2009, BIOSCI BIOTECH BIOCH, V73, P1837, DOI 10.1271/bbb.90231
   Krol E, 2016, BIOL TRACE ELEM RES, V174, P158, DOI 10.1007/s12011-016-0696-1
   Kumar P, 2014, BIOMED RES INT, V2014
   Lam CK, 2008, MOL NUTR FOOD RES, V52, P950, DOI 10.1002/mnfr.200700319
   Lee SJ, 2009, NUTR RES PRACT, V3, P279, DOI 10.4162/nrp.2009.3.4.279
   Leeds AR, 2002, AM J CLIN NUTR, V76, p286S
   Liljeberg H, 1998, EUR J CLIN NUTR, V52, P368, DOI 10.1038/sj.ejcn.1600572
   London E, 2007, J NUTR, V137, P2616
   Manikkam R., 2011, MED CHEM RES, V20, P1554
   Masters RK, 2013, AM J PUBLIC HEALTH, V103, P1895, DOI 10.2105/AJPH.2013.301379
   Matsushita K, 2009, CLIN EXP NEPHROL, V13, P316, DOI 10.1007/s10157-009-0164-8
   Meng R, 2011, ANN CLIN LAB SCI, V41, P236
   MILLER KW, 1984, ANAL BIOCHEM, V138, P340, DOI 10.1016/0003-2697(84)90819-4
   MISRA HP, 1972, J BIOL CHEM, V247, P3170
   Nagasako-Akazome Yoko, 2007, J Oleo Sci, V56, P417
   Ng M, 2014, LANCET, V384, P766, DOI 10.1016/S0140-6736(14)60460-8
   Noeman SA, 2011, DIABETOL METAB SYNDR, V3, DOI 10.1186/1758-5996-3-17
   Ogawa N, 2000, J NUTR, V130, P507
   Osada K, 2006, LIPIDS, V41, P133, DOI 10.1007/s11745-006-5081-y
   Ostman E, 2005, EUR J CLIN NUTR, V59, P983, DOI 10.1038/sj.ejcn.1602197
   Pagila DE, 2004, J LAB CLIN MED, V70, P158
   Peeters A, 2003, ANN INTERN MED, V138, P24, DOI 10.7326/0003-4819-138-1-200301070-00008
   Roberts CK, 2006, METABOLISM, V55, P928, DOI 10.1016/j.metabol.2006.02.022
   Sakakibara S, 2006, BIOCHEM BIOPH RES CO, V344, P597, DOI 10.1016/j.bbrc.2006.03.176
   Seo Hyobin, 2014, J Exerc Nutrition Biochem, V18, P301, DOI 10.5717/jenb.2014.18.3.301
   Shishehbor F, 2008, Pak J Biol Sci, V11, P2634, DOI 10.3923/pjbs.2008.2634.2638
   SHISHEHBOR F, 2006, IRAN J ENDOCRINOL ME, V8, P325
   Slyper A, 2005, AM J CLIN NUTR, V81, P376
   Sugiyama M, 2003, EUR J CLIN NUTR, V57, P743, DOI 10.1038/sj.ejcn.1601606
   Ueda M, 2012, J AGR FOOD CHEM, V60, P8917, DOI 10.1021/jf2053788
   Vidal R, 2005, J LIPID RES, V46, P258, DOI 10.1194/jlr.M400209-JLR200
   Wong D, 2012, NAT REV DRUG DISCOV, V11, P669, DOI 10.1038/nrd3830
   Yamashita H, 2007, BIOSCI BIOTECH BIOCH, V71, P1236, DOI 10.1271/bbb.60668
   Yen GC, 2011, J AGR FOOD CHEM, V59, P546, DOI 10.1021/jf1036992
   Zhang M, 2011, J TOXICOL ENV HEAL A, V74, P380, DOI 10.1080/15287394.2011.538835
NR 72
TC 4
Z9 4
U1 3
U2 29
PU MARY ANN LIEBERT, INC
PI NEW ROCHELLE
PA 140 HUGUENOT STREET, 3RD FL, NEW ROCHELLE, NY 10801 USA
SN 1096-620X
EI 1557-7600
J9 J MED FOOD
JI J. Med. Food
PD JAN
PY 2018
VL 21
IS 1
BP 70
EP 80
DI 10.1089/jmf.2017.0039
EA NOV
EY 2017
PG 11
WC Chemistry, Medicinal; Food Science & Technology; Nutrition & Dietetics
SC Pharmacology & Pharmacy; Food Science & Technology; Nutrition &
   Dietetics
GA FX3NU
UT WOS:000414336700001
PM 29091513
DA 2019-07-15
ER

PT J
AU Yilmaz, S
   Gerek, EE
   Yavuz, Y
   Koparal, AS
AF Yilmaz, Seval
   Gerek, Emine Esra
   Yavuz, Yusuf
   Koparal, Ali Savascomma
TI Treatment of vinegar industry wastewater by electrocoagulation with
   monopolar aluminum and iron electrodes and toxicity evaluation
SO WATER SCIENCE AND TECHNOLOGY
LA English
DT Article
DE COD; electrocoagulation; toxicity; vinegar industry wastewater
ID COAGULANT AID; HEAVY-METALS; MINE WATER; REMOVAL; PARAMETERS;
   FERMENTATION; PERFORMANCE; SULFATE; ACID; EC
AB We present electrocoagulation (EC) treatment results of vinegar industry wastewater (VIW) using parallel plate aluminum and iron electrodes, and analyze the toxicity of the treatment processes. Due to the chemical complexity of vinegar production wastewater, several parameters are expected to alter the treatment efficiency. Particularly, current density, initial pH, Na2SO4 as support electrolyte, polyaluminum chloride (PAC) and kerafloc are investigated for their effects on chemical oxygen demand (COD) removal. Following several treatment experiments with real wastewater samples, aluminum-plate electrodes were able to reach to a removal efficiency of 90.91% at pH 4, 10 mg/L PAC and an electrical current density of 20.00 mA/cm(2), whereas iron-plate electrodes reached to a removal efficiency of 93.60% at pH 9, 22.50 mA/cm(2) current density. Although EC processes reduce COD, the usefulness of the system may not be assessed without considering the resultant toxicity. For this purpose, microtox toxicity tests were carried out for the highest COD removal case. It was observed that the process reduces toxicity, as well as the COD. Consequently, it is concluded that EC with aluminum and iron electrodes is COD removal-wise and toxicity reduction-wise a plausible method for treatment of VIW, which has high organic pollutants.
C1 [Yilmaz, Seval; Gerek, Emine Esra; Yavuz, Yusuf] Eskisehir Tech Univ, Dept Environm Engn, Fac Engn, Eskisehir, Turkey.
   [Koparal, Ali Savascomma] Anadolu Univ, Open Educ Fac, Dept Hlth Programs, Eskisehir, Turkey.
RP Koparal, AS (reprint author), Anadolu Univ, Open Educ Fac, Dept Hlth Programs, Eskisehir, Turkey.
EM askopara@anadolu.edu.tr
RI Yavuz, Yusuf/P-9268-2019
FU Anadolu University Research Fund [1109F139]
FX This work was supported by Anadolu University Research Fund (grant
   number 1109F139).
CR Al Aji B, 2012, SEP PURIF TECHNOL, V86, P248, DOI 10.1016/j.seppur.2011.11.011
   An CJ, 2017, SCI TOTAL ENVIRON, V579, P537, DOI 10.1016/j.scitotenv.2016.11.062
   Baran W, 2018, CHEMOSPHERE, V194, P381, DOI 10.1016/j.chemosphere.2017.11.165
   Bensadok K, 2008, J HAZARD MATER, V152, P423, DOI 10.1016/j.jhazmat.2007.06.121
   Changmai M, 2019, SEP PURIF TECHNOL, V210, P463, DOI 10.1016/j.seppur.2018.08.007
   Chen G., 2010, WATER POLLUTION CONT, V5, P387
   Chen GH, 2004, SEP PURIF TECHNOL, V38, P11, DOI 10.1016/j.seppur.2003.10.006
   Deghles A., 2015, DESALIN WATER TREAT, V3994, P1
   Demirbas E., 2016, PROCESS SAF ENVIRON, V105, P79
   Devlin TR, 2019, J HAZARD MATER, V368, P862, DOI 10.1016/j.jhazmat.2018.10.017
   Di Berardino S, 2000, BIORESOURCE TECHNOL, V71, P261, DOI 10.1016/S0960-8524(99)00080-2
   El-Taweel Yehia A., 2015, Egyptian Journal of Petroleum, V24, P183, DOI 10.1016/j.ejpe.2015.05.011
   Elgun A., 2011, 1 UL HEL VE SAGL GID, P50
   Feng C, 2003, J HAZARD MATER, V103, P65, DOI 10.1016/S0304-3894(03)00222-X
   Franco D, 2017, ECOL ENG, V108, P589, DOI 10.1016/j.ecoleng.2017.07.031
   Gengec E, 2017, ECOTOX ENVIRON SAFE, V145, P184, DOI 10.1016/j.ecoenv.2017.07.032
   Gerek E., 2016, 8 EGE EN S AF TURK
   Gerek EE, 2017, E3S WEB CONF, V22, DOI 10.1051/e3sconf/20172200051
   Gholami-Borujeni F, 2018, DATA BRIEF, V19, P1837, DOI 10.1016/j.dib.2018.06.076
   Hansen HK, 2019, J HAZARD MATER, V364, P78, DOI 10.1016/j.jhazmat.2018.09.090
   Huda N, 2017, J ENVIRON MANAGE, V204, P75, DOI 10.1016/j.jenvman.2017.08.028
   Kargi F, 2013, INT J HYDROGEN ENERG, V38, P2701, DOI 10.1016/j.ijhydene.2012.11.024
   Khosa MK, 2013, J KOREAN CHEM SOC, V57, P316, DOI 10.5012/jkcs.2013.57.3.316
   Kokkali V, 2014, TRAC-TREND ANAL CHEM, V61, P133, DOI 10.1016/j.trac.2014.08.001
   Koparal AS, 2008, SEP PURIF TECHNOL, V59, P175, DOI 10.1016/j.seppur.2007.06.004
   Ma XY, 2017, ECOTOX ENVIRON SAFE, V138, P163, DOI 10.1016/j.ecoenv.2016.09.031
   Mollah MYA, 2001, J HAZARD MATER, V84, P29, DOI 10.1016/S0304-3894(01)00176-5
   Nariyan E, 2018, J ENVIRON MANAGE, V227, P162, DOI 10.1016/j.jenvman.2018.08.095
   Nariyan E, 2017, SEP PURIF TECHNOL, V177, P363, DOI 10.1016/j.seppur.2016.12.042
   Nawarkar CJ, 2019, FUEL, V237, P222, DOI 10.1016/j.fuel.2018.09.140
   Oladoja NA, 2016, SUSTAIN CHEM PHARM, V3, P47, DOI 10.1016/j.scp.2016.04.001
   Onder E, 2007, SEP PURIF TECHNOL, V52, P527, DOI 10.1016/j.seppur.2006.06.006
   Pazdzior K, 2017, J ENVIRON MANAGE, V195, P166, DOI 10.1016/j.jenvman.2016.06.055
   Pooja R.N., 2014, INT J SCI ENG TECHNO, V3, P1260
   Qi ZL, 2014, PROCESS BIOCHEM, V49, P1063, DOI 10.1016/j.procbio.2014.03.018
   Ranade V.V., 2014, IND WASTEWATER TREAT
   Schleputz T, 2014, J BIOSCI BIOENG, V117, P485, DOI 10.1016/j.jbiosc.2013.10.007
   Sudoh R, 2015, J ENVIRON CHEM ENG, V3, P770, DOI 10.1016/j.jece.2015.04.007
   Un UT, 2009, J ENVIRON MANAGE, V90, P428, DOI 10.1016/j.jenvman.2007.11.007
   Valente GFS, 2014, SEP PURIF TECHNOL, V132, P627, DOI 10.1016/j.seppur.2014.05.053
   Valero D, 2014, SEP PURIF TECHNOL, V123, P15, DOI 10.1016/j.seppur.2013.12.023
   Valitalo P, 2017, WATER RES, V126, P153, DOI 10.1016/j.watres.2017.09.014
   Wahida N., 2017, WATER RESOURCES IND, V17, P7
   Xu LQ, 2017, J ENVIRON MANAGE, V204, P394, DOI 10.1016/j.jenvman.2017.09.020
   Yang B, 2016, CHEM ENG J, V287, P30, DOI 10.1016/j.cej.2015.11.033
   Yavuz Y, 2011, J CHEM TECHNOL BIOT, V86, P964, DOI 10.1002/jctb.2607
   Yilmaz S., 2013, ICKI SANAYI ALKOLSUZ
   Zhao YX, 2012, BIORESOURCE TECHNOL, V108, P45, DOI 10.1016/j.biortech.2012.01.012
NR 48
TC 0
Z9 0
U1 5
U2 5
PU IWA PUBLISHING
PI LONDON
PA ALLIANCE HOUSE, 12 CAXTON ST, LONDON SW1H0QS, ENGLAND
SN 0273-1223
EI 1996-9732
J9 WATER SCI TECHNOL
JI Water Sci. Technol.
PD DEC
PY 2018
VL 78
IS 12
BP 2542
EP 2552
DI 10.2166/wst.2019.013
PG 11
WC Engineering, Environmental; Environmental Sciences; Water Resources
SC Engineering; Environmental Sciences & Ecology; Water Resources
GA HN7EE
UT WOS:000460350900011
PM 30767919
DA 2019-07-15
ER

PT J
AU Li, HL
   Byrne, K
   Galiamov, R
   Mendoza-Porras, O
   Bose, U
   Howitt, CA
   Colgrave, ML
AF Li, Haili
   Byrne, Keren
   Galiamov, Renata
   Mendoza-Porras, Omar
   Bose, Utpal
   Howitt, Crispin A.
   Colgrave, Michelle L.
TI Using LC-MS to examine the fermented food products vinegar and soy sauce
   for the presence of gluten
SO FOOD CHEMISTRY
LA English
DT Article
DE Gluten; LC-MS; Vinegar; Soy sauce; Proteomics; Mass spectrometry;
   Fermented; Hydrolysed
ID CELIAC-DISEASE; BARLEY CONTAMINATION; HYDROLYZED GLUTEN;
   MASS-SPECTROMETRY; BEER; ELISA; PREVALENCE; PROTEOMICS; RISK
AB A strict, lifelong gluten-free (GF) diet is currently the only treatment for coeliac disease (CD). Vinegar and soy sauce are fermented condiments that often include wheat and/or barley. During fermentation cereal proteins are partially degraded by enzymes to yield peptide fragments and amino acids. Whether these fermented products contain intact or degraded gluten proteins and if they are safe for people with CD remains in question. LC-MS offers the benefit of being able to detect hydrolysed gluten that might be present in commercial vinegar and soy sauce products. LC-MS revealed the presence of gluten in malt vinegar, wherein the identified peptides derived from B-, D-and gamma-hordein from barley, as well as gamma-gliadin, and HMW-and LMW-glutenins from wheat that are known to contain immunopathogenic epitopes. No gluten was detected in the soy sauces examined despite wheat being a labelled ingredient indicating extensive hydrolysis of gluten during soy sauce production.
C1 [Li, Haili; Byrne, Keren; Galiamov, Renata; Mendoza-Porras, Omar; Bose, Utpal; Colgrave, Michelle L.] CSIRO Agr & Food, 306 Carmody Rd, St Lucia, Qld 4067, Australia.
   [Li, Haili] Henan Acad Agr Sci, Inst Anim Husb & Vet Sci, Zhengzhou, Henan, Peoples R China.
   [Howitt, Crispin A.] CSIRO Agr & Food, GPO Box 1700, Canberra, ACT 2601, Australia.
RP Colgrave, ML (reprint author), CSIRO Agr & Food, 306 Carmody Rd, St Lucia, Qld 4067, Australia.
EM michelle.colgrave@csiro.au
RI Bose, Utpal/A-1785-2019; Colgrave, Michelle/A-5710-2012; Howitt,
   Crispin/B-6058-2009; Byrne, Keren/H-7552-2013
OI Bose, Utpal/0000-0003-1156-6504; Colgrave, Michelle/0000-0001-8463-805X;
   Howitt, Crispin/0000-0002-1533-6602; Byrne, Keren/0000-0003-4759-0645
FU Foreign Experts Bureau of Henan Province [8]
FX We acknowledge financial Support for HL from "International Training for
   High-level Talent in 2016" (YUWAIZHUAN [2016] No. 8) from Foreign
   Experts Bureau of Henan Province. The authors acknowledge Sally
   Stockwell (CSIRO) for performing the competitive ELISA measurements.
CR Allred LK, 2014, J AOAC INT, V97, P1615, DOI 10.5740/jaoacint.14-058
   [Anonymous], 2013, FED REGISTER, V78, P47154
   [Anonymous], 2008, 1181979 CODEX STAN A
   Aziz I, 2014, EUR J GASTROEN HEPAT, V26, P33, DOI 10.1097/01.meg.0000435546.87251.f7
   Cao WY, 2017, J FOOD PROTECT, V80, P799, DOI 10.4315/0362-028X.JFP-16-483
   Colgrave ML, 2017, J AGR FOOD CHEM, V65, P9715, DOI 10.1021/acs.jafc.7b03742
   Colgrave ML, 2017, FOOD CHEM, V234, P389, DOI 10.1016/j.foodchem.2017.05.008
   Colgrave ML, 2016, J PROTEOMICS, V147, P169, DOI 10.1016/j.jprot.2016.03.045
   Colgrave ML, 2015, J PROTEOME RES, V14, P2659, DOI 10.1021/acs.jproteome.5b00187
   Colgrave ML, 2014, J CHROMATOGR A, V1370, P105, DOI 10.1016/j.chroma.2014.10.033
   Croote D, 2016, NPJ SYST BIOL APPL, V2, DOI 10.1038/npjsba.2016.22
   Fasano A, 2003, ARCH INTERN MED, V163, P286, DOI 10.1001/archinte.163.3.286
   Fraser JS, 2003, GUT, V52, P1698, DOI 10.1136/gut.52.12.1698
   Golley S, 2015, PUBLIC HEALTH NUTR, V18, P490, DOI 10.1017/S1368980014000652
   Green PHR, 2003, AM J MED, V115, P191, DOI 10.1016/S0002-9343(03)00302-4
   Haraszi R, 2011, J AOAC INT, V94, P1006
   LUH BS, 1995, J IND MICROBIOL, V14, P467, DOI 10.1007/BF01573959
   Panda R, 2017, ANAL BIOANAL CHEM, V409, P6959, DOI 10.1007/s00216-017-0677-z
   Panda R, 2015, J AGR FOOD CHEM, V63, P10525, DOI 10.1021/acs.jafc.5b04205
   Picariello G, 2015, J AGR FOOD CHEM, V63, P3579, DOI 10.1021/acs.jafc.5b00631
   Shilov IV, 2007, MOL CELL PROTEOMICS, V6, P1638, DOI 10.1074/mcp.T600050-MCP200
   Slot IDB, 2015, CEREAL CHEM, V92, P513, DOI 10.1094/CCHEM-07-14-0166-R
   Sollid LM, 2012, IMMUNOGENETICS, V64, P455, DOI 10.1007/s00251-012-0599-z
   Tang WH, 2008, J PROTEOME RES, V7, P3661, DOI 10.1021/pr070492f
   Tanner GJ, 2013, PLOS ONE, V8, DOI 10.1371/journal.pone.0056452
   Thompson T, 2008, J AM DIET ASSOC, V108, P1682, DOI 10.1016/j.jada.2008.07.012
   van Eckert R, 2006, J CEREAL SCI, V43, P331, DOI 10.1016/j.jcs.2005.12.009
NR 27
TC 2
Z9 2
U1 12
U2 73
PU ELSEVIER SCI LTD
PI OXFORD
PA THE BOULEVARD, LANGFORD LANE, KIDLINGTON, OXFORD OX5 1GB, OXON, ENGLAND
SN 0308-8146
EI 1873-7072
J9 FOOD CHEM
JI Food Chem.
PD JUL 15
PY 2018
VL 254
BP 302
EP 308
DI 10.1016/j.foodchem.2018.02.023
PG 7
WC Chemistry, Applied; Food Science & Technology; Nutrition & Dietetics
SC Chemistry; Food Science & Technology; Nutrition & Dietetics
GA GA5TL
UT WOS:000428396500041
PM 29548457
DA 2019-07-15
ER

PT J
AU Takao, K
   Morishita, N
   Terahara, N
   Fukui, K
   Matsui, T
AF Takao, Kazuhiro
   Morishita, Naoki
   Terahara, Norihiko
   Fukui, Keiichi
   Matsui, Toshiro
TI Anti-diabetic Effect of Acetic Acid-Free Red Vinegar in Spontaneously
   Diabetic Torii Rats
SO JOURNAL OF THE JAPANESE SOCIETY FOR FOOD SCIENCE AND TECHNOLOGY-NIPPON
   SHOKUHIN KAGAKU KOGAKU KAISHI
LA Japanese
DT Article
DE red vinegar; anti-diabetes; SDT rats; pre-diabetes; AGE
ID LIQUID-CHROMATOGRAPHY; INSULIN-RESISTANCE; MASS-SPECTROMETRY; GLYCATION;
   MODEL; CAFFEOYLSOPHOROSE; PRODUCTS; RECEPTOR
AB The aim of this study was to evaluate the anti-diabetic potential of acetic acid-free red vinegar (RV) containing a candidate, 6-O-caffeoylsophorose (CS), in spontaneously diabetic Torii (SDT) rats. In accordance with administration protocols, ingestion by SDT began between the ages of 11 and 16 weeks which corresponded to normal and pre diabetic stages, respectively. Daily intake of RV (4.3 mg/kg/day) led to a significant reduction in fasting blood glucose level (BGL) in 28-wk SDT (fasting BGL: control, 133.8 +/- 12.8 mg/mL; RV, 98.5 +/- 19.8 mg/mL), while no anti diabetic effect was obtained in SDT fed from 27 weeks of age. These results demonstrated that RV has physiological potential to suppress promotion of diabetes, but not to improve the developed of onset.
C1 [Takao, Kazuhiro; Morishita, Naoki; Matsui, Toshiro] Kyushu Univ, Grad Sch, Fac Agr, Nishi Ku, 744 Motooka, Fukuoka, Fukuoka 8190395, Japan.
   [Terahara, Norihiko] Minami Kyushu Univ, Fac Hlth & Nutr, 5-1-2 Kirishima, Miyazaki, Miyazaki 8800032, Japan.
   [Fukui, Keiichi] Miyazaki JA Food Res & Dev Inc, 3-2-2 Ikimedainishi, Miyazaki, Miyazaki 8800943, Japan.
RP Matsui, T (reprint author), Kyushu Univ, Grad Sch, Fac Agr, Nishi Ku, 744 Motooka, Fukuoka, Fukuoka 8190395, Japan.
EM tmatsui@agr.kyushu-u.ac.jp
CR Ahmed N, 2002, BIOCHEM J, V364, P1
   Ahmed N, 2005, DIABETOLOGIA, V48, P1590, DOI 10.1007/s00125-005-1810-7
   Chen S.J., 2015, SCI FOOD AGR, V97, P3923
   Chen SJ, 2015, PHYSIOL REP, V3, DOI 10.14814/phy2.12477
   da Silva KS, 2017, FRONT PHYSIOL, V8, DOI 10.3389/fphys.2017.00723
   Drucker DJ, 2006, CELL METAB, V3, P153, DOI 10.1016/j.cmet.2006.01.004
   Go HK, 2015, NUTRIENTS, V7, P8532, DOI 10.3390/nu7105411
   GOTO Y, 1975, P JPN ACAD, V51, P80, DOI 10.2183/pjab1945.51.80
   GOTO Y, 1981, P JPN ACAD B-PHYS, V57, P381, DOI 10.2183/pjab.57.381
   Hashimoto C, 2013, ANAL CHEM, V85, P4289, DOI 10.1021/ac400294q
   Ishibashi Y, 2017, DIABETES VASC DIS RE, V14, P450, DOI 10.1177/1479164117715855
   Lee GH, 1996, NATURE, V379, P632, DOI 10.1038/379632a0
   Masuyama T, 2004, BIOCHEM BIOPH RES CO, V314, P870, DOI 10.1016/j.bbrc.2003.12.180
   Matsui T, 2004, BIOSCI BIOTECH BIOCH, V68, P2239, DOI 10.1271/bbb.68.2239
   Matsui T, 2001, J AGR FOOD CHEM, V49, P1952, DOI 10.1021/jf0012502
   MATTHEWS DR, 1985, DIABETOLOGIA, V28, P412, DOI 10.1007/BF00280883
   Miyagusuku-Cruzado G, 2017, FOOD SCI TECHNOL RES, V23, P449, DOI 10.3136/fstr.23.449
   Qiu J, 2011, J AGR FOOD CHEM, V59, P6299, DOI 10.1021/jf200764d
   Sakakibara S, 2006, BIOCHEM BIOPH RES CO, V344, P597, DOI 10.1016/j.bbrc.2006.03.176
   Tabak AG, 2012, LANCET, V379, P2279, DOI 10.1016/S0140-6736(12)60283-9
   Terahara N, 2003, J AGR FOOD CHEM, V51, P2539, DOI 10.1021/jf026146u
   WYSE BM, 1970, DIABETOLOGIA, V6, P268, DOI 10.1007/BF01212237
NR 22
TC 0
Z9 0
U1 1
U2 1
PU JAPAN SOC FOOD SCIENCE TECHNOLOGY
PI IBARAKI-KEN
PA 2-1-12 KANNONDAI TSUKUBA-SHI, IBARAKI-KEN, 305-8642, JAPAN
SN 1341-027X
J9 J JPN SOC FOOD SCI
JI J. Jpn. Soc. Food Sci. Technol.-Nippon Shokuhin Kagaku Kogaku Kaishi
PY 2018
VL 65
IS 12
BP 552
EP 558
DI 10.3136/nskkk.65.552
PG 7
WC Food Science & Technology
SC Food Science & Technology
GA HF8DO
UT WOS:000454471300002
DA 2019-07-15
ER

PT J
AU Berrama, Z
   Temim, S
   Djellout, B
   Souames, S
   Moula, N
   Baziz, HA
AF Berrama, Zahra
   Temim, Soraya
   Djellout, Baya
   Souames, Samir
   Moula, Nassim
   Baziz, Hassina Ain
TI The effects of early age thermal conditioning and vinegar
   supplementation of drinking water on physiological responses of female
   and male broiler chickens reared under summer Mediterranean temperatures
SO INTERNATIONAL JOURNAL OF BIOMETEOROLOGY
LA English
DT Article
DE Heat stress; Heat acclimation; Broiler; Vinegar supplementation; Blood
   parameters
ID HIGH ENVIRONMENTAL-TEMPERATURE; HIGH AMBIENT-TEMPERATURE; HEAT-STRESS;
   BODY-TEMPERATURE; DIETARY ACIDIFICATION; GROWTH-PERFORMANCE;
   ACETIC-ACID; THERMOTOLERANCE; ACCLIMATION; EXPOSURE
AB The effects of early age thermal conditioning (ETC), vinegar supplementation (VS) of drinking water, broilers' gender, and their interactions on respiratory rate, body temperature, and blood parameters (biochemical, hematological, and thyroid hormones) of broiler chickens reared under high ambient temperatures were determined. A total of 1100 1-day-old chicks were divided into four treatments: the "control" which were non-conditioned and non-supplemented; "heat-conditioned" which were exposed to 38 +/- 1 A degrees C for 24 h at 5 days of age; "vinegar supplemented" which were given drinking water supplemented with 0.2% of commercial vinegar from 28 to 49 days of age; and "combined" which were both heat conditioned and vinegar supplemented. All groups were exposed to the natural fluctuations of summer ambient temperature (average diurnal ambient temperature of about 30 +/- 1 A degrees C and average relative humidity of 58 +/- 5%). ETC and broiler gender did not affect the respiratory rate or body temperature of chronic heat-exposed chickens. VS changed the body temperature across time (d35, d42, d49) (linear and quadratic effects, P < 0.05) without changing respiratory rate. Heat-conditioned chickens exhibited lower levels of glycemia (P < 0.0001) and higher hematocrit and red blood cell counts (P < 0.05). Furthermore, the greatest effects of VS, alone or associated with ETC, were the lowering of cholesterol and triglyceride blood concentrations. A significant (P < 0.05) effect of ETC, gender, and ETCxgender on T3:T4 ratio was observed. Finally, some beneficial physiological responses induced by ETC and VS, separately or in association, on chronically heat-stressed chickens were observed. However, the expected cumulative positive responses when the two treatments were combined were not evident.
C1 [Berrama, Zahra; Temim, Soraya; Djellout, Baya; Souames, Samir; Baziz, Hassina Ain] Ecole Natl Super Vet, Lab Rech Sante & Prod Anim, Rue Issad Abbes, Oued Smar, Alger, Algeria.
   [Moula, Nassim] Univ Liege, Fac Vet Med, Dept Anim Prod, B-4000 Liege, Belgium.
RP Berrama, Z (reprint author), Ecole Natl Super Vet, Lab Rech Sante & Prod Anim, Rue Issad Abbes, Oued Smar, Alger, Algeria.
EM zahra_berrama@yahoo.fr
OI Moula, Nassim/0000-0003-4438-8759; Temim, Soraya/0000-0002-5224-0140
CR Abdel-Fattah S. A., 2008, International Journal of Poultry Science, V7, P215
   Abdo M.A., 2004, EGYPT POULT SCI, V24, P123
   Al-Zghoul MB, 2015, BMC VET RES, V11, DOI 10.1186/s12917-015-0609-0
   ARJONA AA, 1990, COMP BIOCHEM PHYS A, V95, P393, DOI 10.1016/0300-9629(90)90238-N
   Baker DH, 2009, AMINO ACIDS, V37, P29, DOI 10.1007/s00726-008-0198-3
   Bernabucci U, 2010, ANIMAL, V4, P1167, DOI 10.1017/S175173111000090X
   Boling-Frankenbach SD, 2001, POULTRY SCI, V80, P783, DOI 10.1093/ps/80.6.783
   Borges SA, 2004, POULTRY SCI, V83, P1551, DOI 10.1093/ps/83.9.1551
   Boudouma D, 2012, LIVEST RES RURAL DEV, V24
   BOWEN SJ, 1984, POULTRY SCI, V63, P917, DOI 10.3382/ps.0630917
   BOWEN SJ, 1985, POULTRY SCI, V64, P149, DOI 10.3382/ps.0640149
   Capcarova M., 2014, Potravinarstvo: Scientific Journal for Food Industry, V8, P190
   COGBURN LA, 1987, GEN COMP ENDOCR, V68, P113, DOI 10.1016/0016-6480(87)90066-9
   Collin A, 2007, POULTRY SCI, V86, P795, DOI 10.1093/ps/86.5.795
   Dalkilic B, 2015, REV MED VET-TOULOUSE, V166, P154
   DARRE MJ, 1987, POULTRY SCI, V66, P541, DOI 10.3382/ps.0660541
   Daskiran M, 2004, J APPL POULTRY RES, V13, P605, DOI 10.1093/japr/13.4.605
   De Basilio V, 2003, POULTRY SCI, V82, P1235, DOI 10.1093/ps/82.8.1235
   De Basilio V, 2001, POULTRY SCI, V80, P29, DOI 10.1093/ps/80.1.29
   DEATON JW, 1969, POULTRY SCI, V48, P1993, DOI 10.3382/ps.0481993
   Dei HK, 2011, BRIT POULTRY SCI, V52, P82, DOI 10.1080/00071668.2010.540230
   DONKOH A, 1989, INT J BIOMETEOROL, V33, P259, DOI 10.1007/BF01051087
   DUNNINGTON EA, 1984, POULTRY SCI, V63, P1303, DOI 10.3382/ps.0631303
   Farran MT, 2005, POULTRY SCI, V84, P1723, DOI 10.1093/ps/84.11.1723
   Fernandes JIM, 2016, BRAZ J POULTRY SCI, V18, P343, DOI 10.1590/1806-9061-2015-0073
   Fushimi T, 2006, BRIT J NUTR, V95, P916, DOI 10.1079/BJN20061740
   Garriga C, 2006, AM J PHYSIOL-REG I, V290, pR195, DOI 10.1152/ajpregu.00393.2005
   Geraert PA, 1996, BRIT J NUTR, V75, P195, DOI 10.1079/BJN19960124
   Ghazalah A. A., 2011, International Journal of Poultry Science, V10, P176
   Gunal M, 2013, J PHYSL ANIMAL NUTR, DOI [10.1111/j.1439-0396.2012.01330.x, DOI 10.1111/J.1439-0396.2012.01330.X]
   Hassan A. M., 2012, American Journal of Animal and Veterinary Sciences, V7, P1
   Hassan A. M., 2009, International Journal of Poultry Science, V8, P432
   Heidari M, 2013, J AGR TECHNOL, V9, P323
   Hilmann PE, 1985, STRESS PHYSL LIVESTO, P1
   Johnston CS, 2010, ANN NUTR METAB, V56, P74, DOI 10.1159/000272133
   Kadim I.T., 2008, INT J POULT SCI, V7, P1015
   Kataria N, 2008, SLOV VET RES, V45, P127
   Khan W. A., 2002, International Journal of Agriculture and Biology, V4, P74
   Kishi M, 1999, BIOSCI BIOTECH BIOCH, V63, P905, DOI 10.1271/bbb.63.905
   Kral M, 2011, SCI PAPERS ANIMAL SC, V44, P149
   Lara Lucas J, 2013, Animals (Basel), V3, P356, DOI 10.3390/ani3020356
   Lin H, 2006, WORLD POULTRY SCI J, V62, P71, DOI 10.1079/WPS200585
   Lin H, 2004, ARCH GEFLUGELKD, V68, P39
   Mahmoud M. A., 2013, J DIABETES ENDOCRINO, V4, P1, DOI [10.5897/JDE12.015, DOI 10.5897/JDE12.015]
   MAY JD, 1986, POULTRY SCI, V65, P1211, DOI 10.3382/ps.0651211
   MAY JD, 1987, POULTRY SCI, V66, P378, DOI 10.3382/ps.0660378
   MCNABB FMA, 1995, J NUTR, V125, pS1773, DOI 10.1093/jn/125.suppl_6.1773S
   Meehl GA, 2004, SCIENCE, V305, P994, DOI 10.1126/science.1098704
   Nourmohammadi R, 2010, J ANIM VET ADV, V9, P3092
   Ostman E, 2005, EUR J CLIN NUTR, V59, P983, DOI 10.1038/sj.ejcn.1602197
   Perez M, 2006, REV ELEV MED VET PAY, V59, P81, DOI [10.19182/remvt.9959, DOI 10.19182/REMVT.9959]
   PHILLIPS JG, 1985, PHYSL STRATEGIES AVI
   Post J, 2003, POULTRY SCI, V82, P591, DOI 10.1093/ps/82.4.591
   Quinteiro WM, 2010, POULTRY SCI, V89, P1905, DOI 10.3382/ps.2010-00812
   Rashidi AA, 2010, J POULT SCI, V3, P32, DOI [10.3923/rjpscience.2010.32.38, DOI 10.3923/RJPSCIENCE.2010.32.38]
   Ren Huifeng, 1997, Journal of the Tokyo University of Fisheries, V84, P1
   Reyns GE, 2002, COMP BIOCHEM PHYS B, V132, P239, DOI 10.1016/S1096-4959(01)00528-0
   Sahnoune F, 2013, ENRGY PROCED, V36, P1286, DOI 10.1016/j.egypro.2013.07.145
   Setorki M., 2010, QOM U MED SCI J, V3, P11
   Shishehbor F, 2007, IRAN J ENDOCRINOL ME, V9, P69
   Sohail MU, 2010, POULTRY SCI, V89, P1934, DOI 10.3382/ps.2010-00751
   SOKOLOWICZ Z., 1999, ANN ANIM SCI, V26, P377
   St-Pierre NR, 2003, J DAIRY SCI, V86, pE52, DOI 10.3168/jds.S0022-0302(03)74040-5
   Stambouli AB, 2011, RENEW SUST ENERG REV, V15, P1169, DOI 10.1016/j.rser.2010.11.017
   Star L, 2008, POULTRY SCI, V87, P1031, DOI 10.3382/ps.2007-00143
   Sturkie P.D., 1986, P102
   Tanizawa H, 2014, J POULT SCI, V51, P80, DOI 10.2141/jpsa.0130040
   TEETER RG, 1992, POULTRY SCI, V71, P1101, DOI 10.3382/ps.0711101
   Temim S, 2009, EUROPEAN J SCI RES, V38, P110
   Tollba A. A. H., 2010, Egyptian Poultry Science Journal, V30, P249
   Toplu HDO, 2014, ACTA SCI VET, V42
   Vecerek V, 2002, CZECH J ANIM SCI, V47, P176
   Winder WW, 1999, AM J PHYSIOL-ENDOC M, V277, pE1
   Yahav S, 1997, POULTRY SCI, V76, P1428, DOI 10.1093/ps/76.10.1428
   YAHAV S, 1995, J THERM BIOL, V20, P245, DOI 10.1016/0306-4565(94)00046-L
   Yahav S, 1996, POULTRY SCI, V75, P402, DOI 10.3382/ps.0750402
   Yahav S, 1999, BRIT POULTRY SCI, V40, P120, DOI 10.1080/00071669987944
   Yalcin S, 2009, POULTRY SCI, V88, P2006, DOI 10.3382/ps.2008-00505
   Yeh CC, 1992, J CHIN SOC ANIM SCI, V21, P57
   Zhou WT, 1999, J THERM BIOL, V24, P105, DOI 10.1016/S0306-4565(98)00045-X
NR 80
TC 0
Z9 0
U1 0
U2 2
PU SPRINGER
PI NEW YORK
PA 233 SPRING ST, NEW YORK, NY 10013 USA
SN 0020-7128
EI 1432-1254
J9 INT J BIOMETEOROL
JI Int. J. Biometeorol.
PD JUN
PY 2018
VL 62
IS 6
BP 1039
EP 1048
DI 10.1007/s00484-018-1507-5
PG 10
WC Biophysics; Environmental Sciences; Meteorology & Atmospheric Sciences;
   Physiology
SC Biophysics; Environmental Sciences & Ecology; Meteorology & Atmospheric
   Sciences; Physiology
GA GH0JX
UT WOS:000433089400012
PM 29399720
DA 2019-07-15
ER
