# Supplementary material for: Knowledge Domain and Emerging Trends in Vinegar Research: A Bibliometric Review of the Literature from WoSCC
Source: Foods. 2020 Feb 10;9(2):166. doi: 10.3390/foods9020166 (PMC7074530; doi:10.3390/foods9020166)
Supplement: Supplementary file 1 [file foods-09-00166-s001.zip › Supplementary files/Supplementary Material/WoSCC dataset for CiteSpace/data/download2018_7x5unique.txt]

PT J
AU Wu, WB
   Zhu, ZL
   Li, BJ
   Liu, ZQ
   Jia, LL
   Zuo, LM
   Chen, L
   Zhu, ZT
   Shan, GZ
   Luo, SZ
AF Wu, Wenbo
   Zhu, Zhiling
   Li, Bingjie
   Liu, Zhuqing
   Jia, Lili
   Zuo, Limin
   Chen, Long
   Zhu, Zhentai
   Shan, Guangzhi
   Luo, Shi-Zhong
TI A direct determination of AFBs in vinegar by aptamer-based surface
   plasmon resonance biosensor
SO TOXICON
LA English
DT Article
DE Aflatoxin; SPR; Aptamer; Vinegar analysis
ID LINKED-IMMUNOSORBENT-ASSAY; AFLATOXIN B-1; RAPID DETECTION;
   IMMUNOCHROMATOGRAPHIC ASSAY; SIMULTANEOUS QUANTIFICATION; SENSITIVE
   DETERMINATION; OCHRATOXIN-A; LABEL-FREE; IMMUNOASSAY; MYCOTOXINS
AB Aflatoxin (AFB) is one of the most toxic fungal metabolites produced by Aspergillus flavus, which may contaminate food and agricultural products. Herein, an aptamer-based surface plasmon resonance (SPR) biosensor was developed to detect AFBs. The chosen aptamer showed comparable interaction with the two AFBs, namely aflatoxin B1 (AFB1) and aflatoxin B2 (AFB2). Such phenomenon was rarely reported, and might lead to a simultaneous detection of both AFBs. In this study, AFB1 was used to systematically establish the detection method. In the SPR system, streptavidin proteins were immobilized on the surface of a CM5 sensor chip as a cross-linker and biotin-aptamers were captured through streptavidin-biotin interaction. After optimization, the assay showed a dynamic range between 0.09 and 200 ng mL(-1) (linear range from 1.5 to 50 ng mL(-1) and a LOD of 0.19 ng mL(-1)) of AFB1 in buffer. As expected, the aptasensor showed high specificity towards AFB1 and AFB2, but hardly bound to other toxins with similar structures, including ochratoxin A (OTA), ochratoxin B (OTB), Zeralenone (ZEA) and T-2 toxin (T-2). Determination of AFB1 in vinegar was further performed using the SPR biosensor. Recoveries of AFB1 from spiked samples ranged from 96.3 to 117.8%. The developed SPR assay is a simple, fast and sensitive approach for the detection of residual AFBs in agricultural products and foodstuffs like vinegar. (C) 2018 Elsevier Ltd. All rights reserved.
C1 [Wu, Wenbo; Li, Bingjie; Liu, Zhuqing; Jia, Lili; Chen, Long; Luo, Shi-Zhong] Beijing Univ Chem Technol, Coll Life Sci & Technol, Beijing Key Lab Bioproc, Beijing 100029, Peoples R China.
   [Zhu, Zhiling; Zuo, Limin; Shan, Guangzhi] Chinese Acad Med Sci, Inst Med Biotechnol, Beijing 100050, Peoples R China.
   [Zhu, Zhiling; Zuo, Limin; Shan, Guangzhi] Peking Union Med Coll, Beijing 100050, Peoples R China.
   [Zhu, Zhentai] State Key Lab NBC Protect Civilian, Beijing, Peoples R China.
RP Luo, SZ (reprint author), Beijing Univ Chem Technol, Coll Life Sci & Technol, Beijing Key Lab Bioproc, Beijing 100029, Peoples R China.; Shan, GZ (reprint author), Chinese Acad Med Sci, Inst Med Biotechnol, Beijing 100050, Peoples R China.; Shan, GZ (reprint author), Peking Union Med Coll, Beijing 100050, Peoples R China.
EM luosz@mail.buct.edu.cn
FU National Basic Research Program of China (973 program) [2013CB910700];
   National Natural Science Foundation of China [21672019, 21372026,
   21402006]; Fundamental Research Funds for the Central Universities
   [XK1701, PYBZ1711, PT1613-08, 20130801]
FX This work was supported by the National Basic Research Program of China
   (973 program; 2013CB910700), the National Natural Science Foundation of
   China (21672019, 21372026, 21402006) and the Fundamental Research Funds
   for the Central Universities (Grand No. XK1701, PYBZ1711, PT1613-08,
   20130801).
CR Afsah-Hejri L, 2011, FOOD CONTROL, V22, P381, DOI 10.1016/j.foodcont.2010.09.007
   Ashley J, 2013, BIOSENS BIOELECTRON, V48, P126, DOI 10.1016/j.bios.2013.04.009
   Atar N, 2015, FOOD CHEM, V184, P7, DOI 10.1016/j.foodchem.2015.03.065
   Babu D, 2011, J MICROBIOL METH, V86, P188, DOI 10.1016/j.mimet.2011.05.002
   Canoa P, 2015, BIOSENS BIOELECTRON, V74, P376, DOI 10.1016/j.bios.2015.05.070
   Capriotti AL, 2014, J CHROMATOGR A, V1343, P69, DOI 10.1016/j.chroma.2014.04.009
   Chauhan R, 2015, FOOD CONTROL, V52, P60, DOI 10.1016/j.foodcont.2014.12.009
   Corcuera LA, 2011, J CHROMATOGR B, V879, P2733, DOI 10.1016/j.jchromb.2011.07.039
   Cuccioloni M, 2008, ANAL CHEM, V80, P9250, DOI 10.1021/ac801612w
   Dzuman Z, 2015, ANAL CHIM ACTA, V863, P29, DOI 10.1016/j.aca.2015.01.021
   Giovannoli C, 2015, TALANTA, V144, P496, DOI 10.1016/j.talanta.2015.06.007
   Golge O, 2016, FOOD CONTROL, V59, P731, DOI 10.1016/j.foodcont.2015.06.035
   Goryacheva IY, 2007, ANAL CHIM ACTA, V590, P118, DOI 10.1016/j.aca.2007.03.075
   Guo XD, 2014, BIOSENS BIOELECTRON, V56, P340, DOI 10.1016/j.bios.2014.01.045
   Kong DZ, 2017, FOOD AGR IMMUNOL, V28, P1082, DOI 10.1080/09540105.2017.1326469
   Kong DZ, 2017, FOOD AGR IMMUNOL, V28, P1293, DOI 10.1080/09540105.2017.1337085
   Kong DZ, 2017, FOOD AGR IMMUNOL, V28, P754, DOI 10.1080/09540105.2017.1312293
   Kong DZ, 2017, FOOD AGR IMMUNOL, V28, P260, DOI 10.1080/09540105.2016.1263985
   Kong DZ, 2016, NANOSCALE, V8, P5245, DOI 10.1039/c5nr09171c
   Lee NA, 2004, J AGR FOOD CHEM, V52, P2746, DOI 10.1021/jf0354038
   Li AK, 2016, NANOSCALE, V8, P1873, DOI 10.1039/c5nr08372a
   Li Y, 2012, FOOD CHEM, V132, P1549, DOI 10.1016/j.foodchem.2011.10.109
   Liu BH, 2013, FOOD CONTROL, V30, P184, DOI 10.1016/j.foodcont.2012.07.008
   Liu DF, 2015, FOOD CONTROL, V50, P659, DOI 10.1016/j.foodcont.2014.10.011
   Liu SY, 2013, FOOD CONTROL, V29, P156, DOI 10.1016/j.foodcont.2012.05.069
   lqbal S. Z., 2014, FOOD CONTROL, V35, P223, DOI DOI 10.1016/J.F00DC0NT.2013.06.048
   Luan YX, 2015, MICROCHIM ACTA, V182, P995, DOI 10.1007/s00604-014-1420-5
   Luo J, 2014, FOOD MICROBIOL, V44, P142, DOI 10.1016/j.fm.2014.06.004
   Mazumdar SD, 2010, BIOSENS BIOELECTRON, V25, P967, DOI 10.1016/j.bios.2009.04.002
   Park JH, 2014, BIOSENS BIOELECTRON, V59, P321, DOI 10.1016/j.bios.2014.03.059
   Pennacchio A, 2014, OPT MATER, V36, P1670, DOI 10.1016/j.optmat.2013.12.045
   Pietri A, 2016, FOOD CHEM, V192, P235, DOI 10.1016/j.foodchem.2015.07.006
   Saha D, 2007, ANAL CHIM ACTA, V584, P343, DOI 10.1016/j.aca.2006.11.042
   Sapsford KE, 2006, BIOSENS BIOELECTRON, V21, P2298, DOI 10.1016/j.bios.2005.10.021
   Seok Y, 2015, ANAL CHIM ACTA, V886, P182, DOI 10.1016/j.aca.2015.05.041
   Shim WB, 2007, J MICROBIOL BIOTECHN, V17, P1629
   Shim WB, 2014, BIOSENS BIOELECTRON, V62, P288, DOI 10.1016/j.bios.2014.06.059
   Shim WB, 2014, FOOD CONTROL, V36, P30, DOI 10.1016/j.foodcont.2013.07.042
   Smeesters L, 2015, FOOD CONTROL, V51, P408, DOI 10.1016/j.foodcont.2014.12.003
   Sun XL, 2006, FOOD CONTROL, V17, P256, DOI 10.1016/j.foodcont.2004.10.007
   Toh SY, 2015, BIOSENS BIOELECTRON, V64, P392, DOI 10.1016/j.bios.2014.09.026
   Wang JL, 2009, BIOSENS BIOELECTRON, V25, P124, DOI 10.1016/j.bios.2009.06.016
   Wang JL, 2009, TALANTA, V79, P72, DOI 10.1016/j.talanta.2009.03.003
   Wei Y, 2015, BIOSENS BIOELECTRON, V65, P16, DOI 10.1016/j.bios.2014.09.100
   Yao L, 2015, BIOSENS BIOELECTRON, V74, P534, DOI 10.1016/j.bios.2015.06.056
   Yola ML, 2015, SENSOR ACTUAT B-CHEM, V221, P842, DOI 10.1016/j.snb.2015.07.004
   Yola ML, 2014, SENSOR ACTUAT B-CHEM, V198, P70, DOI 10.1016/j.snb.2014.02.107
   Yola ML, 2014, SENSOR ACTUAT B-CHEM, V195, P28, DOI 10.1016/j.snb.2014.01.011
   Zhu ZL, 2015, BIOSENS BIOELECTRON, V65, P320, DOI 10.1016/j.bios.2014.10.059
NR 49
TC 2
Z9 2
U1 11
U2 50
PU PERGAMON-ELSEVIER SCIENCE LTD
PI OXFORD
PA THE BOULEVARD, LANGFORD LANE, KIDLINGTON, OXFORD OX5 1GB, ENGLAND
SN 0041-0101
J9 TOXICON
JI Toxicon
PD MAY
PY 2018
VL 146
BP 24
EP 30
DI 10.1016/j.toxicon.2018.03.006
PG 7
WC Pharmacology & Pharmacy; Toxicology
SC Pharmacology & Pharmacy; Toxicology
GA GG9JM
UT WOS:000433016800003
PM 29567102
DA 2019-07-15
ER

PT J
AU Lalou, S
   Ferentidou, M
   Mantzouridou, FT
   Tsimidou, MZ
AF Lalou, Sofia
   Ferentidou, Maria
   Mantzouridou, Fani Th.
   Tsimidou, Maria Z.
TI Balsamic type varietal vinegar from cv. Xinomavro (Northen Greece).
   Optimization and scale-up of the alcoholic fermentation step using
   indigenous multistarters
SO FOOD CHEMISTRY
LA English
DT Article
DE Balsamic vinegar; Concentrated grape must; cv. Xinomavro; Saccharomyces
   cerevisiae; Hanseniaspora uvarum; Multistarter alcoholic fermentation;
   Taguchi design; Scale-up
ID NON-SACCHAROMYCES YEASTS; WINE FERMENTATION; CANDIDA-STELLATA; STARTER
   CULTURE; GRAPE JUICE; CEREVISIAE; VOLATILE; TEMPERATURE; DIVERSITY;
   SELECTION
AB Taguchi design was used to examine the effect of parameters that should be optimized in order to control the alcoholic fermentation of the concentrated grape must (CGM) from cv. Xinomavro using the best-performing indigenous Hanseniaspora uvarum and Saccharomyces cerevisiae strains as multistarters. The "optimum" combination of conditions (cell ratio of H. uvarum/S. cerevisiae; inoculum size and inoculation time of S. cerevisiae; fermentation time and temperature) resulted in an alcoholic product that meets ethanol (79 g/kg) and residual sugar (164 g/kg) content requirements for further use in the production of balsamic type vinegar. Multistarter fermentation affected positively the varietal organoleptic traits of the fermented CGM. 5-(Hydroxymethyl)furfural content emerged as a critical factor for the standardization of this process. Scaling up experiments in 12 L barrels verified findings from small scale in 100 mL flasks. The results of this work can be used as a prototype in further similar efforts.
C1 [Lalou, Sofia; Ferentidou, Maria; Mantzouridou, Fani Th.; Tsimidou, Maria Z.] Aristotle Univ Thessaloniki, Sch Chem, Lab Food Chem & Technol, Thessaloniki 54124, Greece.
RP Tsimidou, MZ (reprint author), Aristotle Univ Thessaloniki, Sch Chem, Lab Food Chem & Technol, Thessaloniki 54124, Greece.
EM tsimidou@chem.auth.gr
OI MANTZOURIDOU, FANI/0000-0002-9714-6174; TSIMIDOU,
   MARIA/0000-0003-1677-8290
CR Andorra I, 2010, EUR FOOD RES TECHNOL, V231, P215, DOI 10.1007/s00217-010-1272-0
   Benincasa C, 2015, FOOD CHEM, V186, P271, DOI 10.1016/j.foodchem.2015.02.010
   Canonico L, 2016, FOOD MICROBIOL, V56, P45, DOI 10.1016/j.fm.2015.12.005
   Ciani M, 1998, J APPL MICROBIOL, V85, P247, DOI 10.1046/j.1365-2672.1998.00485.x
   Ciani M, 2016, FRONT MICROBIOL, V7, DOI 10.3389/fmicb.2016.00555
   Ciani M, 2015, CURR OPIN FOOD SCI, V1, P1, DOI 10.1016/j.cofs.2014.07.001
   Cocchi M, 2011, FOOD CHEM, V124, P822, DOI 10.1016/j.foodchem.2010.06.101
   Domizio P, 2011, INT J FOOD MICROBIOL, V147, P170, DOI 10.1016/j.ijfoodmicro.2011.03.020
   Dourtoglou V, 2014, FOOD CHEM, V159, P181, DOI 10.1016/j.foodchem.2014.03.032
   Erten H, 2006, J I BREWING, V112, P232, DOI 10.1002/j.2050-0416.2006.tb00718.x
   GAO CX, 1988, J APPL BACTERIOL, V65, P405, DOI 10.1111/j.1365-2672.1988.tb01909.x
   Giudici P., 2015, BALSAMIC VINEGARS TR
   Garcia-Carpintero EG, 2011, FOOD RES INT, V44, P1549, DOI 10.1016/j.foodres.2011.04.022
   Hansen EH, 2001, J APPL MICROBIOL, V91, P541
   Hatzidimitriou E., 2015, ACETIC ACID BACTERIA, V4
   Jackson R. S., 2008, WINE SCI PRINCIPLE A
   Kyraleou M, 2015, J INT SCI VIGNE VIN, V49, P71
   Lalou S, 2016, J FOOD SCI TECH MYS, V53, P3424, DOI 10.1007/s13197-016-2306-9
   Lalou S, 2015, J FOOD COMPOS ANAL, V43, P175, DOI 10.1016/j.jfca.2015.07.001
   Lencioni L, 2016, INT J FOOD MICROBIOL, V234, P36, DOI 10.1016/j.ijfoodmicro.2016.06.004
   de Lerma NL, 2012, EUR FOOD RES TECHNOL, V234, P695, DOI 10.1007/s00217-012-1680-4
   Lukic I, 2017, FOOD TECHNOL BIOTECH, V55, P95, DOI 10.17113/ftb.55.01.17.4861
   MacDiarmid CW, 1996, PLANT PHYSIOL, V112, P1101, DOI 10.1104/pp.112.3.1101
   Manfroi L, 2009, FOOD CHEM, V116, P208, DOI 10.1016/j.foodchem.2009.02.034
   Marti-Raga M, 2015, FOOD RES INT, V67, P126, DOI 10.1016/j.foodres.2014.10.033
   Mills DA, 2002, APPL ENVIRON MICROB, V68, P4884, DOI 10.1128/AEM.68.10.4884-4893.2002
   Molina AM, 2007, APPL MICROBIOL BIOT, V77, P675, DOI 10.1007/s00253-007-1194-3
   Montanari C, 2016, FOOD CHEM, V192, P736, DOI 10.1016/j.foodchem.2015.07.062
   Mouret JR, 2014, FOOD BIOPROCESS TECH, V7, P1235, DOI 10.1007/s11947-013-1089-5
   Perez-Nevado F, 2006, INT J FOOD MICROBIOL, V108, P336, DOI 10.1016/j.ijfoodmicro.2005.12.012
   Pienkos PT, 2009, CELLULOSE, V16, P743, DOI 10.1007/s10570-009-9309-x
   Rocha SM, 2010, LWT-FOOD SCI TECHNOL, V43, P1508, DOI 10.1016/j.lwt.2010.06.007
   Romano P, 1996, APPL ENVIRON MICROB, V62, P309
   Roy R K, 1990, PRIMER TAGUCHI METHO
   Solieri L, 2006, J APPL MICROBIOL, V101, P63, DOI 10.1111/j.1365-2672.2006.02906.x
   Speranza B., 2017, STARTER CULTURES FOO
   Steensels J, 2014, FEMS MICROBIOL REV, V38, P947, DOI 10.1111/1574-6976.12073
   Styger G, 2011, J IND MICROBIOL BIOT, V38, P1145, DOI 10.1007/s10295-011-1018-4
   Tristezza M, 2016, FRONT MICROBIOL, V7, DOI 10.3389/fmicb.2016.00670
   Wei F, 2016, FRONT MICROBIOL, V7, DOI 10.3389/fmicb.2016.00334
   Wood BJB, 1998, MICROBIOLOGY FERMENT
NR 41
TC 1
Z9 1
U1 3
U2 98
PU ELSEVIER SCI LTD
PI OXFORD
PA THE BOULEVARD, LANGFORD LANE, KIDLINGTON, OXFORD OX5 1GB, OXON, ENGLAND
SN 0308-8146
EI 1873-7072
J9 FOOD CHEM
JI Food Chem.
PD APR 1
PY 2018
VL 244
BP 266
EP 274
DI 10.1016/j.foodchem.2017.10.058
PG 9
WC Chemistry, Applied; Food Science & Technology; Nutrition & Dietetics
SC Chemistry; Food Science & Technology; Nutrition & Dietetics
GA FM4EY
UT WOS:000414966400036
PM 29120781
DA 2019-07-15
ER

PT J
AU Qu, H
   Huang, YJ
   Shi, YH
   Liu, Y
   Wu, SL
   Bao, WB
AF Qu, Huan
   Huang, Yanjie
   Shi, Yinghao
   Liu, Ying
   Wu, Shenglong
   Bao, Wenbin
TI Effect of bamboo vinegar powder as an antibiotic alternative on the
   digesta bacteria communities of finishing pigs
SO CANADIAN JOURNAL OF MICROBIOLOGY
LA English
DT Article
DE bamboo vinegar powder; antibiotics; finishing pigs; 16S rRNA; intestinal
   microflora
ID GROWTH-PERFORMANCE; HIGH-THROUGHPUT; MICROBIAL ECOLOGY;
   IMMUNE-RESPONSES; WEANED PIGLETS; SEQUENCES; OBESITY; POPULATION;
   ARGININE; CHARCOAL
AB This study investigated the use for bamboo vinegar powder as an antibiotic alternative in the diet of growing-finishing pigs by examining their digestive bacterial communities. Forty-five Duroc x Landrace x Yorkshire growing-finishing pigs were randomly allocated to five diet groups: 0%, 0.5%, 1.0%, or 1.5% bamboo vinegar levels and antibiotics. After 37 days, the digesta in duodenum of four pigs from each treatment were analyzed for their bacterial community compositions using 16S rRNA gene sequencing. The addition of 1.5% bamboo vinegar powder had an effect on the intestinal microflora most similar to that of antibiotics, indicating its potential to promote the growth and development of finishing pigs. We also found the 1.5% bamboo vinegar powder group to have an increased abundance of Firmicutes/Bacteroidetes compared with the other bamboo vinegar powder groups, which may enhance the ability of the host to absorb food energy and store more body fat. Additionally, the effects of bamboo vinegar powder on promoting the abundances of Lactobacillus and Thalassospira and on inhibiting Streptococcus and Prevotella growth revealed it may play an important role in animal production. Moreover, functional predictions of microbes via PICRUSt indicated that feed supplemented with 1.5% bamboo vinegar powder could promote many vital metabolic pathways.
C1 [Qu, Huan; Huang, Yanjie; Liu, Ying; Wu, Shenglong; Bao, Wenbin] Yangzhou Univ, Coll Anim Sci & Technol, Key Lab Anim Genet Breeding Reprod & Mol Design J, Yangzhou 225009, Jiangsu, Peoples R China.
   [Liu, Ying] Jiangyin Qinke Husb Ecol Farms, Jiangyin 214400, Jiangsu, Peoples R China.
RP Bao, WB (reprint author), Yangzhou Univ, Coll Anim Sci & Technol, Key Lab Anim Genet Breeding Reprod & Mol Design J, Yangzhou 225009, Jiangsu, Peoples R China.
EM wbbao@yzu.edu.cn
OI Qu, Hao/0000-0002-4101-0227
FU independent innovation fund project of agricultural science and
   technology in Jiangsu [CX (16)1003]; Science and Technology Supporting
   Project of Jiangyin City [JYKJ308]; Priority Academic Program
   Development (PAPD) of Jiangsu Higher Education Institution; Qing Lan
   Project of Yangzhou University
FX This work was supported by an independent innovation fund project of
   agricultural science and technology in Jiangsu (grant CX (16)1003), the
   Science and Technology Supporting Project of Jiangyin City (grant
   JYKJ308), the Priority Academic Program Development (PAPD) of Jiangsu
   Higher Education Institution and Qing Lan Project of Yangzhou
   University.
CR Backhed F, 2004, P NATL ACAD SCI USA, V101, P15718, DOI 10.1073/pnas.0407076101
   Boison J.O., 1995, CHEM ANAL ANTIBIOTIC, P235
   Bolger AM, 2014, BIOINFORMATICS, V30, P2114, DOI 10.1093/bioinformatics/btu170
   Caporaso JG, 2012, ISME J, V6, P1621, DOI 10.1038/ismej.2012.8
   Caporaso JG, 2010, NAT METHODS, V7, P335, DOI 10.1038/nmeth.f.303
   CASPARY WF, 1992, AM J CLIN NUTR, V55, P299
   Chen S.W., 2007, J BAMBOO RES, V26, P41
   Cho I, 2012, NATURE, V488, P621, DOI 10.1038/nature11400
   Chu GM, 2013, ANIM SCI J, V84, P113, DOI 10.1111/j.1740-0929.2012.01045.x
   Chung HC, 2012, CELL, V149, P1578, DOI 10.1016/j.cell.2012.04.037
   Cromwell GL, 2002, ANIM BIOTECHNOL, V13, P7, DOI 10.1081/ABIO-120005767
   Del Piano M, 2006, Dig Liver Dis, V38 Suppl 2, pS248, DOI 10.1016/S1590-8658(07)60004-8
   Edgar RC, 2004, NUCLEIC ACIDS RES, V32, P1792, DOI 10.1093/nar/gkh340
   Edgar RC, 2013, NAT METHODS, V10, P996, DOI [10.1038/NMETH.2604, 10.1038/nmeth.2604]
   Edgar RC, 2011, BIOINFORMATICS, V27, P2194, DOI 10.1093/bioinformatics/btr381
   Guo X, 2008, LETT APPL MICROBIOL, V47, P367, DOI 10.1111/j.1472-765X.2008.02408.x
   Ho CL, 2013, PLOS ONE, V8, DOI 10.1371/journal.pone.0075738
   Holzapfel WH, 1995, GENERA LACTIC ACID B, VII, P1, DOI DOI 10.1007/978-1-4615-5817-0_1
   Huo YJ, 2016, ANIM NUTR, V2, P111, DOI 10.1016/j.aninu.2016.02.006
   Jiang X.L., 2005, J BAMBOO RES, V24, P50
   Kim SW, 2007, ASIAN AUSTRAL J ANIM, V20, P295
   Kleerebezem M, 2003, P NATL ACAD SCI USA, V100, P1990, DOI 10.1073/pnas.0337704100
   Langille MGI, 2013, NAT BIOTECHNOL, V31, P814, DOI 10.1038/nbt.2676
   Lewis B, 2000, J NUTR, V130, P1827
   Ley RE, 2005, P NATL ACAD SCI USA, V102, P11070, DOI 10.1073/pnas.0504978102
   Ley RE, 2006, NATURE, V444, P1022, DOI [10.1038/4441022a, 10.1038/nature4441022a]
   Liou AP, 2013, SCI TRANSL MED, V5, DOI 10.1126/scitranslmed.3005687
   Ma LiangJin, 2008, Journal of Northeast Forestry University, V36, P42
   [欧敏锐 Ou Minrui], 2003, [福州大学学报. 自然科学版, Journal of Fuzhou University], V31, P360
   Parks DH, 2010, BIOINFORMATICS, V26, P715, DOI 10.1093/bioinformatics/btq041
   Proft T., 2016, STREPTOCOCCUS PYOGEN, P334
   Qiao SF, 2005, WORLD J GASTROENTERO, V11, P6216, DOI 10.3748/wjg.v11.i39.6216
   Quast C, 2013, NUCLEIC ACIDS RES, V41, pD590, DOI 10.1093/nar/gks1219
   Reyon D, 2012, NAT BIOTECHNOL, V30, P460, DOI 10.1038/nbt.2170
   Ruttanavut J., 2009, International Journal of Poultry Science, V8, P229
   Scher JU, 2013, ELIFE, V2, DOI 10.7554/eLife.01202
   Turnbaugh PJ, 2006, NATURE, V444, P1027, DOI 10.1038/nature05414
   Wang HF, 2012, LIVEST SCI, V144, P173, DOI 10.1016/j.livsci.2011.11.015
   Wang Q, 2007, APPL ENVIRON MICROB, V73, P5261, DOI 10.1128/AEM.00062-07
   Wang W.P., 2005, REV CHINA AGR SCI TE, V7, P53
   Yamauchi K, 2010, J ANIM FEED SCI, V19, P257, DOI 10.22358/jafs/66286/2010
   Yan L, 2012, LIVEST SCI, V144, P240, DOI 10.1016/j.livsci.2011.11.020
   Zhang CH, 2013, NAT COMMUN, V4, DOI 10.1038/ncomms3163
   Zijlstra RT, 1996, J ANIM SCI, V74, P2948
NR 44
TC 0
Z9 0
U1 4
U2 16
PU CANADIAN SCIENCE PUBLISHING, NRC RESEARCH PRESS
PI OTTAWA
PA 65 AURIGA DR, SUITE 203, OTTAWA, ON K2E 7W6, CANADA
SN 0008-4166
EI 1480-3275
J9 CAN J MICROBIOL
JI Can. J. Microbiol.
PD OCT
PY 2018
VL 64
IS 10
BP 732
EP 743
DI 10.1139/cjm-2018-0058
PG 12
WC Biochemistry & Molecular Biology; Biotechnology & Applied Microbiology;
   Immunology; Microbiology
SC Biochemistry & Molecular Biology; Biotechnology & Applied Microbiology;
   Immunology; Microbiology
GA GU7LL
UT WOS:000445503900008
PM 29775545
DA 2019-07-15
ER

PT J
AU Supharoek, SA
   Ponhong, K
   Siriangkhawut, W
   Grudpan, K
AF Supharoek, Sam-ang
   Ponhong, Kraingkrai
   Siriangkhawut, Watsaka
   Grudpan, Kate
TI Employing natural reagents from turmeric and lime for acetic acid
   determination in vinegar sample
SO JOURNAL OF FOOD AND DRUG ANALYSIS
LA English
DT Article
DE Acetic acid assay; Natural reagent; Turmeric; Lime; Sequential injection
   analysis
ID FLOW-INJECTION ANALYSIS; GAS-CHROMATOGRAPHY; LIQUID-CHROMATOGRAPHY;
   ANALYTICAL-CHEMISTRY; MASS-SPECTROMETRY; CURCUMIN; ELECTRODE; DETECTOR
AB A simple, rapid and environmentally friendly sequential injection analysis system employing natural extract reagents was developed for the determination of acetic acid following an acidebase reaction in the presence of an indicator. Powdered lime and turmeric were utilized as the natural base and indicator, respectively. Mixing lime and turmeric produced an orange to reddish-brown color solution which absorbed the maximum wavelength at 455 nm, with absorbance decreasing with increasing acetic acid concentration. Influential parameters including lime and turmeric concentrations, reagent and sample aspirated volumes, mixing coil length and dispensing flow rate were investigated and optimized. A standard calibration graph was plotted for 0-5.0 mmol/L acetic acid with r(2) = 0.9925. Relative standard deviations (RSD) at 2.0 and 4.0 mmol/L acetic acid were less than 3% (n = 7), with limit of detection (LOD) and limit of quantification (LOQ) at 0.12 and 0.24 mmol/L, respectively. The method was successfully applied to assay acetic acid concentration in cooking vinegar samples. Results achieved were not significantly different from those obtained following a batchwise standard AOAC titration method. Copyright (C) 2017, Food and Drug Administration, Taiwan. Published by Elsevier Taiwan LLC. This is an open access article under the CC BY-NC-ND license.
C1 [Supharoek, Sam-ang] Mahidol Univ, Sci & Liberal Art, Amnat Charoen Campus, Amnat Charoen 37000, Thailand.
   [Ponhong, Kraingkrai; Siriangkhawut, Watsaka] Mahasarakham Univ, Fac Sci, Dept Chem, Creat Chem & Innovat Res Unit, Maha Sarakham 44150, Thailand.
   [Ponhong, Kraingkrai; Siriangkhawut, Watsaka] Mahasarakham Univ, Fac Sci, Ctr Excellence Innovat Chem, Maha Sarakham 44150, Thailand.
   [Grudpan, Kate] Chiang Mai Univ, Dept Chem, Fac Sci, Chiang Mai 50200, Thailand.
   [Grudpan, Kate] Chiang Mai Univ, Ctr Excellence Innovat Analyt Sci & Technol, Chiang Mai 50200, Thailand.
RP Ponhong, K (reprint author), Mahasarakham Univ, Fac Sci, Dept Chem, Creat Chem & Innovat Res Unit, Maha Sarakham 44150, Thailand.; Ponhong, K (reprint author), Mahasarakham Univ, Fac Sci, Ctr Excellence Innovat Chem, Maha Sarakham 44150, Thailand.
EM kponhong@gmail.com
OI Ponhong, Kraingkrai/0000-0002-6938-9208
FU Mahasarakham University [5901006]; Mahasarakham University Development
   Fund, Faculty of Science, the Center of Excellence for Innovation in
   Chemistry (PERCH-CIC); Office of the Higher Education Commission,
   Ministry of Education; Thailand Research Found (TRF)
FX The author expresses his thanks to Mahasarakham University (Grant No.
   5901006), the Mahasarakham University Development Fund, Faculty of
   Science, the Center of Excellence for Innovation in Chemistry
   (PERCH-CIC), Office of the Higher Education Commission, Ministry of
   Education and Thailand Research Found (TRF) for financial support.
CR Alghazi M, 2017, J FOOD DRUG ANAL, V25, P430, DOI 10.1016/j.jfda.2016.03.008
   Almeida CMNV, 2000, ANAL CHIM ACTA, V407, P213, DOI 10.1016/S0003-2670(99)00826-0
   Amalraj Augustine, 2017, J Tradit Complement Med, V7, P205, DOI 10.1016/j.jtcme.2016.05.005
   Araujo CST, 2005, FOOD CHEM, V92, P765, DOI 10.1016/j.foodchem.2004.10.032
   Armenta S, 2008, TRAC-TREND ANAL CHEM, V27, P497, DOI 10.1016/j.trac.2008.05.003
   Bernabe-Pineda M, 2004, SPECTROCHIM ACTA A, V60, P1091, DOI 10.1016/S1386-1425(03)00342-1
   BREEDLOVE CH, 1995, J CHEM EDUC, V72, P540, DOI 10.1021/ed072p540
   Carvalho AP, 2002, J CHEM EDUC, V79, p1464A
   Funk JL, 2010, J AGR FOOD CHEM, V58, P842, DOI 10.1021/jf9027206
   Gonzalez-Rodriguez J, 2001, ANALYST, V126, P1177, DOI 10.1039/b102185k
   Grudpan K, 2011, TALANTA, V84, P1396, DOI 10.1016/j.talanta.2011.03.090
   Grudpan K, 2010, ANAL METHODS-UK, V2, P1651, DOI 10.1039/c0ay00253d
   Hiserodt R, 1996, J CHROMATOGR A, V740, P51, DOI 10.1016/0021-9673(96)00103-3
   Horvath IT, 2007, CHEM REV, V107, P2167, DOI 10.1021/cr0783784
   Horwitz W, 2000, OFFICIAL METHODS ANA
   House KZ, 2011, P NATL ACAD SCI USA, V108, P20428, DOI 10.1073/pnas.1012253108
   Keith LH, 2007, CHEM REV, V107, P2695, DOI 10.1021/cr068359e
   Lin SS, 2014, ANAL METHODS-UK, V6, P5227, DOI 10.1039/c4ay00688g
   Mack TM, 2001, LANCET, V357, P1638, DOI 10.1016/S0140-6736(00)04860-1
   MASUDA T, 1993, PHYTOCHEMISTRY, V32, P1557, DOI 10.1016/0031-9422(93)85179-U
   Ministry of Public Health, 2000, NOT MIN PUBL HLTH 20
   Mizutani F, 2003, SENSOR ACTUAT B-CHEM, V91, P195, DOI 10.1016/S0925-4005(03)00088-1
   Monton C, 2016, J FOOD DRUG ANAL, V24, P493, DOI 10.1016/j.jfda.2016.01.007
   Panahi Y, 2014, J FUNCT FOODS, V6, P615, DOI 10.1016/j.jff.2013.12.008
   Panda A, 2007, INDIAN J TRADIT KNOW, V6, P262
   Panda A, 2007, INDIAN J TRADIT KNOW, V6, P549
   Priyadarsini KI, 2014, MOLECULES, V19, P20091, DOI 10.3390/molecules191220091
   Ravindran J, 2009, AAPS J, V11, P495, DOI 10.1208/s12248-009-9128-x
   Siriangkhawut W, 2009, TALANTA, V79, P1118, DOI 10.1016/j.talanta.2009.03.032
   Sjogren A, 1997, ANAL CHEM, V69, P1385, DOI 10.1021/ac961215n
   Wittmann G, 2000, J CHROMATOGR A, V874, P225, DOI 10.1016/S0021-9673(00)00114-X
   Xie WQ, 2017, FOOD ANAL METHOD, V10, P419, DOI 10.1007/s12161-016-0595-2
   Zeman FS, 2004, WORLD RESOURCE REV, V16, P157
   Zuriarrain A, 2015, FOOD CONTROL, V52, P49, DOI 10.1016/j.foodcont.2014.12.028
NR 34
TC 1
Z9 1
U1 4
U2 19
PU FOOD & DRUG ADMINSTRATION
PI TAIPEI
PA 161-2 KUNYANG STREET, NANGANG, TAIPEI, 00000, TAIWAN
SN 1021-9498
J9 J FOOD DRUG ANAL
JI J. Food Drug Anal.
PD APR
PY 2018
VL 26
IS 2
BP 583
EP 590
DI 10.1016/j.jfda.2017.06.007
PG 8
WC Food Science & Technology; Pharmacology & Pharmacy
SC Food Science & Technology; Pharmacology & Pharmacy
GA GD1MJ
UT WOS:000430263700014
PM 29567227
OA DOAJ Gold
DA 2019-07-15
ER

PT J
AU Yu, X
   Yang, M
   Dong, JL
   Shen, RL
AF Yu, Xiao
   Yang, Mei
   Dong, Jilin
   Shen, Ruiling
TI Comparative Analysis of the Antioxidant Capacities and Phenolic
   Compounds of Oat and Buckwheat Vinegars During Production Processes
SO JOURNAL OF FOOD SCIENCE
LA English
DT Article
DE antioxidant activity; buckwheat vinegar; fermentation process; oat
   vinegar; phenolic acid
ID SHANXI AGED VINEGAR; OXIDATIVE STRESS; TARTARY BUCKWHEAT; D-GALACTOSE;
   SUPEROXIDE-DISMUTASE; IN-VITRO; LIVER; ACIDS; MICE; GLUTATHIONE
AB This study aimed to explore the dynamic changes in the antioxidant activities and phenolic acid profiles of oat and buckwheat vinegars during different production stages. The results showed that both oat and buckwheat vinegar products comparably attenuated D-galactose-induced oxidative damage in mice serum and liver, indicating no obvious dose dependence within the tested concentrations. However, oat vinegar product revealed more favorable in vitro antioxidant activities than those in buckwheat vinegar product as evaluated by 2,2-Diphenyl-1-picrylhydrazyl (DPPH) radical scavenging abilities. Moreover, the alcoholic fermentation, acetic acid fermentation and fumigating induced successive increase in DPPH radical scavenging abilities and phenolic acid contents of the fermentation substrates of oat and buckwheat vinegars. Importantly, the different fermentation processes of oat and buckwheat vinegars were accompanied by the dynamic migration and transformation of specific phenolic acids across bound, esterified and free fractions. Thus, the antioxidant activities of oat and buckwheat vinegars could be improved through targeted modulation of the generation of specific phenolic acid fractions during production processes.
C1 [Yu, Xiao; Yang, Mei; Dong, Jilin; Shen, Ruiling] Zhengzhou Univ Light Ind, Coll Food & Biol Engn, Zhengzhou 450001, Henan, Peoples R China.
   [Yu, Xiao; Yang, Mei; Dong, Jilin; Shen, Ruiling] Henan Collaborat Innovat Ctr Food Prod & Safety, Zhengzhou 450001, Henan, Peoples R China.
RP Dong, JL; Shen, RL (reprint author), Zhengzhou Univ Light Ind, Coll Food & Biol Engn, Zhengzhou 450001, Henan, Peoples R China.
EM djl1968@163.com; shenrl1967@163.com
FU Natural Science Foundation of China [31671856]; Doctoral Fund of
   Zhengzhou Univ. of Light Industry [2016BSJJ022]
FX This research was supported by the Natural Science Foundation of China
   (No. 31671856) and Doctoral Fund of Zhengzhou Univ. of Light Industry
   (2016BSJJ022).
CR Adom KK, 2002, J AGR FOOD CHEM, V50, P6182, DOI 10.1021/jf0205099
   Bei Q, 2017, J FUNCT FOODS, V32, P185, DOI 10.1016/j.jff.2017.02.028
   BRAND-WILLIAMS W, 1995, FOOD SCI TECHNOL-LEB, V28, P25
   Buege J A, 1978, Methods Enzymol, V52, P302
   Chen HY, 2016, COMPR REV FOOD SCI F, V15, P1124, DOI 10.1111/1541-4337.12228
   Chen HY, 2016, INT J FOOD PROP, V19, P1183, DOI 10.1080/10942912.2015.1075216
   Chen S., 2009, FOOD SCI, V17, P38
   Claiborne A., 1985, CRC HDB METHODS OXYG, P283
   Coban J, 2014, GERIATR GERONTOL INT, V14, P490, DOI 10.1111/ggi.12096
   Cui X, 2006, J NEUROSCI RES, V83, P1584, DOI 10.1002/jnr.20845
   Dalle-Donne I, 2003, CLIN CHIM ACTA, V329, P23, DOI 10.1016/S0009-8981(03)00003-2
   Davalos A, 2005, FOOD CHEM, V93, P325, DOI 10.1016/j.foodchem.2004.09.030
   Fardet A, 2008, J CEREAL SCI, V48, P258, DOI 10.1016/j.jcs.2008.01.002
   Finkel T, 2003, CURR OPIN CELL BIOL, V15, P247, DOI 10.1016/S095500674(03)00002-4
   Harad H, 1995, BIOCHEMICA, V2, P22
   Ho CW, 2017, FOOD CHEM, V221, P1621, DOI 10.1016/j.foodchem.2016.10.128
   Inglett GE, 2011, FOOD CHEM, V125, P923, DOI 10.1016/j.foodchem.2010.09.076
   Irakli MN, 2012, FOOD CHEM, V134, P1624, DOI 10.1016/j.foodchem.2012.03.046
   KNOWLES RG, 1990, BIOCHEM BIOPH RES CO, V172, P1042, DOI 10.1016/0006-291X(90)91551-3
   KONO Y, 1978, ARCH BIOCHEM BIOPHYS, V186, P189, DOI 10.1016/0003-9861(78)90479-4
   Li Y., 2011, SCI TECHNOLOGY FOOD, V12, P55
   Li YL, 2014, APPL MECH MATER, V651-653, P305, DOI 10.4028/www.scientific.net/AMM.651-653.305
   Liu Y., 2014, ADV MAT RES, V998-999, P387
   Lopez-Martinez LX, 2009, LWT-FOOD SCI TECHNOL, V42, P1187, DOI 10.1016/j.lwt.2008.10.010
   Lu J, 2007, BIOCHEM PHARMACOL, V74, P1078, DOI 10.1016/j.bcp.2007.07.007
   Luthria DL, 2013, J FUNCT FOODS, V5, P1751, DOI 10.1016/j.jff.2013.08.001
   MORON MS, 1979, BIOCHIM BIOPHYS ACTA, V582, P67, DOI 10.1016/0304-4165(79)90289-7
   Nian HongLi, 2011, Journal of Beijing Forestry University, V33, P139
   Peterson DM, 2001, J CEREAL SCI, V33, P115, DOI 10.1006/jcrs.2000.0349
   Qiu J., 2009, J FOOD SCI TECHNOLOG, V1, P219
   Qiu J, 2010, J SCI FOOD AGR, V90, P1951, DOI 10.1002/jsfa.4040
   Rao AV, 2002, NUTR NEUROSCI, V5, P291, DOI 10.1080/1028415021000033767
   SAZUKA Y, 1989, JPN J CANCER RES, V80, P89, DOI 10.1111/j.1349-7006.1989.tb02250.x
   Sies H, 2015, REDOX BIOL, V4, P180, DOI 10.1016/j.redox.2015.01.002
   Skenderi K. P., 2013, J FOOD NUTR DISORD, V2, P1
   Van Hung P, 2008, FOOD CHEM, V109, P325, DOI 10.1016/j.foodchem.2007.12.060
   Verzelloni E, 2007, FOOD CHEM, V105, P564, DOI 10.1016/j.foodchem.2007.04.014
   Wang AL, 2012, FOOD RES INT, V49, P65, DOI 10.1016/j.foodres.2012.07.020
   Wang J., 2012, CHINA CONDIMENT, V2, P27
   Wu JJ, 2012, FOOD MICROBIOL, V30, P289, DOI 10.1016/j.fm.2011.08.010
   Xu J., 2011, LIPIDS HLTH DIS, V10, P1
   Zhang ZF, 2009, FOOD CHEM TOXICOL, V47, P496, DOI 10.1016/j.fct.2008.12.005
   Zhu F, 2016, FOOD CHEM, V203, P231, DOI 10.1016/j.foodchem.2016.02.050
NR 43
TC 2
Z9 2
U1 1
U2 24
PU WILEY
PI HOBOKEN
PA 111 RIVER ST, HOBOKEN 07030-5774, NJ USA
SN 0022-1147
EI 1750-3841
J9 J FOOD SCI
JI J. Food Sci.
PD MAR
PY 2018
VL 83
IS 3
BP 844
EP 853
DI 10.1111/1750-3841.14074
PG 10
WC Food Science & Technology
SC Food Science & Technology
GA FY3OX
UT WOS:000426731800033
PM 29509979
DA 2019-07-15
ER
