# Supplementary material for: Knowledge Domain and Emerging Trends in Vinegar Research: A Bibliometric Review of the Literature from WoSCC
Source: Foods. 2020 Feb 10;9(2):166. doi: 10.3390/foods9020166 (PMC7074530; doi:10.3390/foods9020166)
Supplement: Supplementary file 1 [file foods-09-00166-s001.zip › Supplementary files/Supplementary Material/WoSCC dataset for CiteSpace/data/download2018_8x5unique.txt]

PT J
AU Qiao, YB
   Qin, WH
   Li, QS
AF Qiao, Yuanbiao
   Qin, Wenhao
   Li, Qingshan
TI Sulfates of Sorghum vinegar residue waste as potential catalysts
SO GREEN PROCESSING AND SYNTHESIS
LA English
DT Article
DE agroindustrial waste reutilization; heterogeneous catalyst;
   imidazolidine-2,4-dione derivatives; Sorghum vinegar residue (SVR);
   sulfation modification
ID TEMPO-MEDIATED OXIDATION; VINEGAR RESIDUE; CELLULOSE; ACID; DERIVATIVES;
   CARBOXYMETHYLCELLULOSE; BEHAVIOR
AB A sealed wet curing design on sulfating Sorghum vinegar residue waste is drilled with sulfo/sulfoalkyl chemicals. Sulfation degrees in the case of reactions with sulfuric acid, sodium sulfite, sulfamic acid, benzenesulfonic acid, p-toluenesulfonic acid and sodium laurilsulfate range from 14.7 to 36.9 mg sulfo per gram waste. The C-O-S formation gives rise to accessional noncrystallinity and mesoporosity of morphology, a character for potential alternatives in catalysis. Waste sulfates are employed as candidates in catalyzing the condensation of alpha-glycolic acid and urea substitutes for yielding imidazolidine-2,4-dione derivatives. Catalytic and specific activities in terms of derivative productions are 2.6-34.3 (x10(3) U) and 0.8-5.4 U/mg sulfo, together with the maximal yields of 49.4%-97.6%. Chemical linkage of sulfo/sulfoalkyl groups manifests synergism with intrinsic acidity of waste with respect to catalysis. A rational design of green chemistry is guaranteed by no excess of chemicals and easy recyclability of catalysts.
C1 [Qiao, Yuanbiao] Luliang Univ, Grad Inst Pharmaceut Chem, Luliang 033001, Shanxi, Peoples R China.
   [Li, Qingshan] Shanxi Univ Tradit Chinese Med, Coll Tradit Chinese Pharmacol, Taiyuan 030619, Shanxi, Peoples R China.
   [Li, Qingshan] Shanxi Med Univ, Sch Pharmaceut Sci, Taiyuan 030001, Shanxi, Peoples R China.
   [Qin, Wenhao] Luliang Univ, Dept Chem & Chem Engn, Luliang 033001, Shanxi, Peoples R China.
RP Qiao, YB (reprint author), Luliang Univ, Grad Inst Pharmaceut Chem, Luliang 033001, Shanxi, Peoples R China.; Li, QS (reprint author), Shanxi Univ Tradit Chinese Med, Coll Tradit Chinese Pharmacol, Taiyuan 030619, Shanxi, Peoples R China.; Li, QS (reprint author), Shanxi Med Univ, Sch Pharmaceut Sci, Taiyuan 030001, Shanxi, Peoples R China.
EM qyb_0222@sina.com; sxlqs2012@163.com
FU Shanxi Special Foundation for Alteration of Large-Scale Scientific
   Instruments [20150524-13]; Shanxi Natural Science Foundation
   [2012011002-3]
FX This work was supported by the Shanxi Special Foundation for Alteration
   of Large-Scale Scientific Instruments (project no.: 20150524-13), and
   the Shanxi Natural Science Foundation (project no.: 2012011002-3).
CR Algar I, 2015, J APPL POLYM SCI, V132, DOI 10.1002/app.41237
   BALBUENA PB, 1993, LANGMUIR, V9, P1801, DOI 10.1021/la00031a031
   BENSON GA, 1980, CHEM REV, V80, P151, DOI 10.1021/cr60324a002
   Bondi CAM, 2015, ENVIRON HEALTH INSIG, V9, P27, DOI 10.4137/EHI.S31765
   CABASSI F, 1978, CARBOHYD RES, V63, P1, DOI 10.1016/S0008-6215(00)80924-6
   Carlini C, 1999, APPL CATAL A-GEN, V183, P295, DOI 10.1016/S0926-860X(99)00064-2
   CASU B, 1985, MACROMOLECULES, V18, P2762, DOI 10.1021/ma00154a068
   Chen LH, 2011, BIORESOURCE TECHNOL, V102, P3900, DOI 10.1016/j.biortech.2010.11.126
   Feng L, 2013, BIORESOURCES, V8, P2487
   GELMAN RA, 1982, J APPL POLYM SCI, V27, P2957, DOI 10.1002/app.1982.070270820
   Habibi Y, 2008, CELLULOSE, V15, P177, DOI 10.1007/s10570-007-9179-z
   Kim UJ, 2000, BIOMACROMOLECULES, V1, P488, DOI 10.1021/bm0000337
   Klemm D, 1997, ACTA POLYM, V48, P277, DOI 10.1002/actp.1997.010480801
   Klemm D, 2005, ANGEW CHEM INT EDIT, V44, P3358, DOI 10.1002/anie.200460587
   Koschella A, 2006, MACROMOL SYMP, V244, P59, DOI 10.1002/masy.200651205
   KOSHIJIMA T, 1973, CELL CHEM TECHNOL, V7, P197
   Kulicke WM, 1996, POLYMER, V37, P2723, DOI 10.1016/0032-3861(96)87634-8
   Landers J, 2013, COLLOID SURFACE A, V437, P3, DOI 10.1016/j.colsurfa.2013.01.007
   Li KY, 2014, BIORESOURCES, V9, P4993
   Li L, 2015, BIORESOURCE TECHNOL, V186, P338, DOI 10.1016/j.biortech.2015.03.086
   Liu Jian, 2006, Forestry Studies in China, V8, P22, DOI 10.1007/s11632-006-0018-3
   Madhav JV, 2009, J MOL CATAL A-CHEM, V304, P85, DOI 10.1016/j.molcata.2009.01.028
   MAEKAWA E, 1991, J APPL POLYM SCI, V42, P169, DOI 10.1002/app.1991.070420120
   MAEKAWA E, 1990, J APPL POLYM SCI, V40, P1601, DOI 10.1002/app.1990.070400916
   Micheletti G, 2013, GREEN CHEM LETT REV, V6, P135, DOI 10.1080/17518253.2012.718803
   NAKAYAMA T, 1959, J BIOCHEM-TOKYO, V46, P1217
   Park S, 2010, BIOTECHNOL BIOFUELS, V3, DOI 10.1186/1754-6834-3-10
   Perrin DD, 1981, PK PREDICTION ORGANI, V3, P21
   PLATT JR, 1964, SCIENCE, V146, P347, DOI 10.1126/science.146.3642.347
   Ragauskas AJ, 2006, SCIENCE, V311, P484, DOI 10.1126/science.1114736
   Rajalaxmi D, 2010, CARBOHYD RES, V345, P284, DOI 10.1016/j.carres.2009.09.037
   Saito T, 2007, BIOMACROMOLECULES, V8, P2485, DOI 10.1021/bm0703970
   Sannigrahi P, 2010, CARBOHYD RES, V345, P965, DOI 10.1016/j.carres.2010.02.010
   Socrates G., 2001, INFRARED RAMAN CHARA
   VARMA AJ, 1995, POLYM DEGRAD STABIL, V49, P245, DOI 10.1016/0141-3910(95)87006-7
   Wang ZB, 2015, INT J HYDROGEN ENERG, V40, P4494, DOI 10.1016/j.ijhydene.2015.02.029
   Wang ZH, 2011, WASTE MANAGE RES, V29, P1262, DOI 10.1177/0734242X11398521
   Xiong J, 2000, POLYM MAT SCI ENG, V3, P172
   Zhang K, 2011, CARBOHYD POLYM, V83, P616, DOI 10.1016/j.carbpol.2010.08.030
NR 39
TC 0
Z9 0
U1 1
U2 4
PU WALTER DE GRUYTER GMBH
PI BERLIN
PA GENTHINER STRASSE 13, D-10785 BERLIN, GERMANY
SN 2191-9542
EI 2191-9550
J9 GREEN PROCESS SYNTH
JI Green Process. Synth.
PD AUG
PY 2018
VL 7
IS 4
BP 334
EP 343
DI 10.1515/gps-2017-0042
PG 10
WC Chemistry, Multidisciplinary; Green & Sustainable Science & Technology;
   Engineering, Chemical
SC Chemistry; Science & Technology - Other Topics; Engineering
GA GO5NF
UT WOS:000440068700007
DA 2019-07-15
ER

PT J
AU Allahdo, P
   Ghodraty, J
   Zarghi, H
   Saadatfar, Z
   Kermanshahi, H
   Dovom, MRE
AF Allahdo, Parviz
   Ghodraty, Javad
   Zarghi, Heydar
   Saadatfar, Zohre
   Kermanshahi, Hassan
   Dovom, Mohammad Reza Edalatian
TI Effect of probiotic and vinegar on growth performance, meat yields,
   immune responses, and small intestine morphology of broiler chickens
SO ITALIAN JOURNAL OF ANIMAL SCIENCE
LA English
DT Article
DE Broiler chickens; performance; immune response; intestine morphology;
   vinegar
ID ORGANIC-ACID BLEND; CARCASS CHARACTERISTICS; ANTIOXIDANT STATUS;
   BACILLUS-SUBTILIS; BLOOD METABOLITES; YOUNG CHICKENS; GUT MORPHOLOGY;
   BUTYRIC-ACID; FORMIC-ACID; CITRIC-ACID
AB The present study was conducted to investigate the effect of dietary supplementation of probiotic and drinking water (DW) supplemented with different levels of vinegar on performance, meat yields, immune responses, and small intestine histology of broiler chickens. Three hundred thirty day-old Ross 308 male broiler chicks assigned to six treatments in a completely randomised design experiment with a factorial arrangement (2x3) and five replicates of 11 chicks each. The treatments included two levels of dietary probiotic supplementation (0 and 1x10(10) CFU lactic acid/kg of diet) and three levels (0%, 1%, and 2%) of DW supplemented with vinegar (5% acetic acid concentration). The study lasted from 1 to 42 d. Growth performance, meat yields and lymphoid organs relative weight, humoral and cellular immune responses, and small intestine histomorphometry were measured. The average daily feed intake (ADFI) and feed conversion ratio (FCR) during 1-10 days of age significantly decreased in the birds that fed supplemented diet with probiotic and drunk supplemented water with vinegar than the birds fed and drunk free of any additive. Experimental treatments did not have a significant effect on performance during other growth periods, carcase yields, and lymphoid organs relative weight. DW supplemented with vinegar significantly increased villus height (VH), crypt depth (CD) and decreased small intestine muscular thickness (MT) and abdominal fat. Dietary supplementation of probiotic significantly improved immune response to sheep red blood cell (SRBC) inoculation. In conclusion, this study confirms beneficial effects of probiotic and vinegar on 1-10 d performance, immune and intestine health of broiler chickens.
C1 [Allahdo, Parviz; Zarghi, Heydar; Kermanshahi, Hassan] Ferdowsi Univ Mashhad, Fac Agr, Dept Anim Sci, POB 91775, Mashhad 1163, Iran.
   [Ghodraty, Javad; Saadatfar, Zohre] Ferdowsi Univ Mashhad, Fac Vet Med, Dept Basic Sci, Mashhad, Iran.
   [Dovom, Mohammad Reza Edalatian] Ferdowsi Univ Mashhad, Fac Agr, Dept Food Sci & Technol, Mashhad, Iran.
RP Zarghi, H (reprint author), Ferdowsi Univ Mashhad, Fac Agr, Dept Anim Sci, POB 91775, Mashhad 1163, Iran.
EM h.zarghi@um.ac.ir
RI Zarghi, Heydar/H-2630-2017
OI Zarghi, Heydar/0000-0002-2739-2580
FU Ferdowsi University of Mashhad, Iran [3/30644]
FX We greatly appreciate the financial support of this research from vice
   president of research at the Ferdowsi University of Mashhad, Iran
   (Project code: 3/30644).
CR Abudabos AM, 2017, J ANIM PLANT SCI, V27, P1101
   Abudabos AM, 2017, J APPL ANIM RES, V45, P538, DOI 10.1080/09712119.2016.1219665
   Agboola AF, 2015, S AFR J ANIM SCI, V45, P494, DOI 10.4314/sajas.v45i5.6
   Aviagen, 2014, ROSS 308 BROIL NUTR
   Awad WA, 2009, POULTRY SCI, V88, P49, DOI 10.3382/ps.2008-00244
   Baurhoo B, 2009, POULTRY SCI, V88, P2262, DOI 10.3382/ps.2008-00562
   Brenes A, 2003, ANIM FEED SCI TECH, V110, P201, DOI 10.1016/S0377-8401(03)00207-4
   Brisbin JT, 2008, DEV COMP IMMUNOL, V32, P563, DOI 10.1016/j.dci.2007.09.003
   CASPARY WF, 1992, AM J CLIN NUTR, V55, P299
   Cavazzoni V, 1998, BRIT POULTRY SCI, V39, P526, DOI 10.1080/00071669888719
   Chaves AV, 2008, LIVEST SCI, V117, P215, DOI 10.1016/j.livsci.2007.12.013
   CORRIER DE, 1990, POULTRY SCI, V69, P403, DOI 10.3382/ps.0690403
   Dehghani-Tafti N, 2016, ANIM FEED SCI TECH, V211, P109, DOI 10.1016/j.anifeedsci.2015.09.019
   Ebrahimi E, 2017, J AGR SCI TECH-IRAN, V19, P569
   Fan YK, 1997, POULTRY SCI, V76, P1738, DOI 10.1093/ps/76.12.1738
   Fouad AM, 2014, ASIAN AUSTRAL J ANIM, V27, P1057, DOI 10.5713/ajas.2013.13702
   FULLER R, 1989, J APPL BACTERIOL, V66, P365
   Ganjali H., 2015, BIOMED PHARMACOL J, V8, P945
   Garcia V, 2007, J APPL POULTRY RES, V16, P555, DOI 10.3382/japr.2006-00116
   Grasman KA, 2010, METHODS MOL BIOL, V598, P387, DOI 10.1007/978-1-60761-401-2_25
   Haque MN, 2010, CAN J ANIM SCI, V90, P57, DOI 10.4141/CJAS09048
   Hernandez F, 2006, BRIT POULTRY SCI, V47, P50, DOI 10.1080/00071660500475574
   Khaksefidi A, 2005, ASIAN AUSTRAL J ANIM, V18, P1153, DOI 10.5713/ajas.2005.1153
   Khan SH, 2016, J APPL ANIM RES, V44, P359, DOI 10.1080/09712119.2015.1079527
   Leeson S, 2005, POULTRY SCI, V84, P1418, DOI 10.1093/ps/84.9.1418
   Markovic R, 2009, ARCH MED VET, V41, P163, DOI 10.4067/S0301-732X2009000200010
   Mountzouris KC, 2007, POULTRY SCI, V86, P309, DOI 10.1093/ps/86.2.309
   Murshed MA, 2015, BRAZ J POULTRY SCI, V17, P99, DOI [10.1590/1516-635xSpecialIssueNutrition-PoultryFeedingAdditives099-104, 10.1590/1516-635XSPECIALISSUENutrition-PoultryFeedingAdditives099-104]
   Oliveira MC, 2008, ARQ BRAS MED VET ZOO, V60, P442, DOI 10.1590/S0102-09352008000200025
   Panda AK, 2009, ASIAN AUSTRAL J ANIM, V22, P1026, DOI 10.5713/ajas.2009.80298
   Patterson JA, 2003, POULTRY SCI, V82, P627, DOI 10.1093/ps/82.4.627
   Rodriguez-Lecompte JC, 2012, J ANIM SCI, V90, P2246, DOI 10.2527/jas.2011-4184
   Samli HE, 2007, ARCH ANIM NUTR, V61, P42, DOI 10.1080/17450390601106655
   SAS, 2003, US GUID STAT VERS 9
   SKINNER JT, 1991, POULTRY SCI, V70, P1444, DOI 10.3382/ps.0701444
   Van Immerseel F, 2004, POULTRY SCI, V83, P69, DOI 10.1093/ps/83.1.69
   WEGMANN TG, 1966, TRANSFUSION, V6, P67, DOI 10.1111/j.1537-2995.1966.tb04696.x
   Yang Y, 2007, ASIAN AUSTRAL J ANIM, V20, P1084, DOI 10.5713/ajas.2007.1084
   YASON CV, 1987, AM J VET RES, V48, P927
   Yazdi FT, 2017, ITAL J ANIM SCI, V16, P593, DOI 10.1080/1828051X.2017.1305260
   Yu B, 2007, ASIAN AUSTRAL J ANIM, V20, P1243, DOI 10.5713/ajas.2007.1243
   Zulkifli I, 2000, BRIT POULTRY SCI, V41, P593, DOI 10.1080/713654979
NR 42
TC 2
Z9 3
U1 1
U2 4
PU TAYLOR & FRANCIS LTD
PI ABINGDON
PA 2-4 PARK SQUARE, MILTON PARK, ABINGDON OR14 4RN, OXON, ENGLAND
SN 1594-4077
EI 1828-051X
J9 ITAL J ANIM SCI
JI Ital. J. Anim. Sci.
PY 2018
VL 17
IS 3
BP 675
EP 685
DI 10.1080/1828051X.2018.1424570
PG 11
WC Agriculture, Dairy & Animal Science; Agriculture, Multidisciplinary;
   Veterinary Sciences
SC Agriculture; Veterinary Sciences
GA GD7UR
UT WOS:000430719200017
OA DOAJ Gold
DA 2019-07-15
ER

PT J
AU Perestrelo, R
   Silva, CL
   Silva, P
   Camara, JS
AF Perestrelo, Rosa
   Silva, Catarina L.
   Silva, Pedro
   Camara, Jose S.
TI Establishment of the Volatile Signature of Wine-Based Aromatic Vinegars
   Subjected to Maceration
SO MOLECULES
LA English
DT Article
DE vinegars; volatile signature; HS-SPME/GC-MS; PCA; authenticity
ID SOLID-PHASE MICROEXTRACTION; CHROMATOGRAPHY-MASS-SPECTROMETRY;
   GAS-CHROMATOGRAPHY; SPME/GC-MS; GC-MS; EXTRACTION; PROFILE;
   OPTIMIZATION; ANTIOXIDANT; MICROALGAE
AB The flavoring of vinegars with aromatic fruits and medicinal herbs is a practice with increasing trend mostly in countries with oenological tradition, resulting in a product of improved quality and consumer attractiveness. This study was directed towards the evaluation of the impact of the maceration process on the volatile signature of wine-based aromatic vinegars (WBAVs). The evaluation was performed using solid phase microextraction (SPME) combined with gas chromatography combined with mass spectrometry (GC-MS). Experimental parameters influencing headspace solid (HS)-SPME extraction efficiency, were optimized using an univariate experimental design. The best results were achieved using a polydimethylsiloxane (PDMS) fiber, 10 mL of vinegar sample, at 50 degrees C for 30 min of extraction. This way One hundred and three volatile organic compounds (VOCs), belonging to different chemical families including ethyl esters (37), higher alcohols (20), fatty acids (10), terpenoids (23), carbonyl compounds (six), lactones (five) and volatile phenols (two), were identified in wine vinegar (control) and WBAV. As far as we know, 34 of these VOCs are reported for the first time in macerated vinegars. Higher alcohols and lactones are the major chemical families in WBAV macerated with apple, whereas terpenoids are predominant in WBAV macerated with banana. The obtained data represent a suitable tool to guarantee the authenticity and genuineness of WBAV, as well as to promote the production of WBAV with improved sensorial and organoleptic properties. To the best of our knowledge, there are no reported studies dealing with the volatile signature of WBAV enriched with banana, passion fruit, apple and pennyroyal.
C1 [Perestrelo, Rosa; Silva, Catarina L.; Silva, Pedro; Camara, Jose S.] Univ Madeira, CQM, Campus Penteada, P-9020105 Funchal, Portugal.
   [Camara, Jose S.] Univ Madeira, Dept Quim, Fac Ciencias Exatas & Engn, Campus Penteada, P-9020105 Funchal, Portugal.
RP Camara, JS (reprint author), Univ Madeira, CQM, Campus Penteada, P-9020105 Funchal, Portugal.; Camara, JS (reprint author), Univ Madeira, Dept Quim, Fac Ciencias Exatas & Engn, Campus Penteada, P-9020105 Funchal, Portugal.
EM rmp@uma.pt; cgsluis@uma.pt; pedro_dasilva@hotmail.com; jsc@uma.pt
RI PTMS, RNEM/C-1589-2014; Camara, Jose Sousa/G-3003-2013; Perestrelo,
   Rosa/I-2307-2014
OI Camara, Jose Sousa/0000-0003-1965-3151; Perestrelo,
   Rosa/0000-0002-7223-1022; Capelo da Silva, Pedro
   Miguel/0000-0003-1487-9346
FU FCT-Fundacao para a Ciencia e a Tecnologia through the pos-Doc
   [SFRH/BPD/97387/2013, SFRH/BD/97039/2013]; MS Portuguese Networks
   [REDE/1508/RNEM/2010]; CQM [PEst-UID/QUI/00674/2013]; Centro de Quimica
   da Madeira-CQM+(Madeira) [M1420-01-0145-FEDER-000005]
FX The authors acknowledge the FCT-Fundacao para a Ciencia e a Tecnologia
   through the pos-Doc grant (SFRH/BPD/97387/2013), PhD grant
   (SFRH/BD/97039/2013), MS Portuguese Networks (REDE/1508/RNEM/2010) and
   CQM grant, PEst-UID/QUI/00674/2013 (CQM is a FCT-National Research
   Unit). Funding through the project M1420-01-0145-FEDER-000005-Centro de
   Quimica da Madeira-CQM+(Madeira 14-20), is also acknowledged.
CR Barnaba C, 2015, J CHROMATOGR A, V1423, P124, DOI 10.1016/j.chroma.2015.10.085
   Budak HN, 2010, J SCI FOOD AGR, V90, P2021, DOI 10.1002/jsfa.4047
   Budak NH, 2014, J FOOD SCI, V79, pR757, DOI 10.1111/1750-3841.12434
   Cejudo-Bastante C, 2016, J FOOD SCI TECH MYS, V53, P3147, DOI 10.1007/s13197-016-2288-7
   Chen HY, 2016, COMPR REV FOOD SCI F, V15, P1124, DOI 10.1111/1541-4337.12228
   Chinnici F, 2009, J AGR FOOD CHEM, V57, P4784, DOI 10.1021/jf804005w
   Guerrero ED, 2008, J SEP SCI, V31, P3030, DOI 10.1002/jssc.200800307
   Guerrero ED, 2007, J CHROMATOGR A, V1167, P18, DOI 10.1016/j.chroma.2007.08.039
   El Hadi MAM, 2013, MOLECULES, V18, P8200, DOI 10.3390/molecules18078200
   de Simon BF, 2014, FOOD CHEM, V147, P346, DOI 10.1016/j.foodchem.2013.09.158
   Ferreira L, 2009, TALANTA, V77, P1087, DOI 10.1016/j.talanta.2008.08.011
   Ferreira L, 2009, J SEP SCI, V32, P1875, DOI 10.1002/jssc.200900024
   Gautam N, 2014, BIOMED RES INT, DOI 10.1155/2014/154106
   Ghitescu RE, 2015, ULTRASON SONOCHEM, V22, P535, DOI 10.1016/j.ultsonch.2014.07.013
   Cejudo-Bastante MJ, 2013, J SCI FOOD AGR, V93, P741, DOI 10.1002/jsfa.5785
   Jo D, 2013, FOOD SCI BIOTECHNOL, V22, P1559, DOI 10.1007/s10068-013-0251-1
   Lee SJ, 2003, J AGR FOOD CHEM, V51, P8036, DOI 10.1021/jf034747v
   Lorenzen J, 2017, BIOPROC BIOSYST ENG, V40, P911, DOI 10.1007/s00449-017-1755-5
   Madrera RR, 2005, J CHROMATOGR A, V1069, P245, DOI 10.1016/j.chroma.2005.02.019
   Marrufo-Curtido A, 2015, J FOOD SCI TECH MYS, V52, P7608, DOI 10.1007/s13197-015-1908-y
   Pereira AC, 2010, ANAL CHIM ACTA, V660, P8, DOI 10.1016/j.aca.2009.11.009
   Perestrelo R, 2014, MICROCHEM J, V116, P107, DOI 10.1016/j.microc.2014.04.010
   Pinu FR, 2016, METABOLITES, V6, DOI 10.3390/metabo6030022
   Sanchez-Palomo E, 2005, TALANTA, V66, P1152, DOI 10.1016/j.talanta.2005.01.015
   Shu X, 2016, BMC COMPLEM ALTERN M, V16, DOI 10.1186/s12906-016-1039-7
   Spinola V, 2015, FOOD RES INT, V67, P409, DOI 10.1016/j.foodres.2014.11.055
   Sun J, 2007, ALTERN MED REV, V12, P259
   Ubeda C, 2011, FOOD RES INT, V44, P259, DOI 10.1016/j.foodres.2010.10.025
   VANDENDOOL H, 1963, J CHROMATOGR, V11, P463, DOI 10.1016/S0021-9673(01)80947-X
   Varming C, 2004, J AGR FOOD CHEM, V52, P1647, DOI 10.1021/jf035133t
   Venturi F, 2017, NUTRIENTS, V9, DOI 10.3390/nu9080916
   Vidal R., 2016, GEN PRINCIPAL COMPON, P25
   Wang YZ, 2018, LWT-FOOD SCI TECHNOL, V89, P210, DOI 10.1016/j.lwt.2017.10.055
   Xiao ZB, 2011, J FOOD SCI, V76, pC1125, DOI 10.1111/j.1750-3841.2011.02356.x
   Xing J, 2015, EVID-BASED COMPL ALT, DOI 10.1155/2015/653791
   Yu YJ, 2012, J I BREWING, V118, P133, DOI 10.1002/jib.20
   Zhang C, 2007, J PHARMACEUT BIOMED, V44, P464, DOI 10.1016/j.jpba.2007.01.024
   Zinnai A, 2016, J SUPERCRIT FLUID, V116, P126, DOI 10.1016/j.supflu.2016.05.011
NR 38
TC 0
Z9 0
U1 0
U2 8
PU MDPI
PI BASEL
PA ST ALBAN-ANLAGE 66, CH-4052 BASEL, SWITZERLAND
SN 1420-3049
J9 MOLECULES
JI Molecules
PD FEB
PY 2018
VL 23
IS 2
AR 499
DI 10.3390/molecules23020499
PG 18
WC Biochemistry & Molecular Biology; Chemistry, Multidisciplinary
SC Biochemistry & Molecular Biology; Chemistry
GA FX9PK
UT WOS:000426436300279
PM 29473913
OA DOAJ Gold, Green Published
DA 2019-07-15
ER

PT J
AU Zhou, YL
   Xu, ZY
   Zhao, MX
   Shi, WS
   Huang, ZX
   He, D
   Ruan, WQ
AF Zhou, Yunlong
   Xu, Zhiyang
   Zhao, Mingxing
   Shi, Wansheng
   Huang, Zhenxing
   He, Di
   Ruan, Wenquan
TI Construction and evaluation of efficient solid-state anaerobic digestion
   system via vinegar residue
SO INTERNATIONAL BIODETERIORATION & BIODEGRADATION
LA English
DT Review
DE Vinegar residue; Anaerobic digestion; Lignocellulose; Solid state;
   Microbial community succession
ID METHANE PRODUCTION; CO-DIGESTION; BIOGAS PRODUCTION; FOOD WASTE;
   LIGNOCELLULOSIC BIOMASS; FREE AMMONIA; PRETREATMENT; PERFORMANCE;
   SLUDGE; DEGRADATION
AB Anaerobic digestion is a feasible method for vinegar residue disposal. However, its treatment efficiency is limited significantly by the low degradation of lignocellulose. In this study, a stable and efficient anaerobic digestion system for vinegar residue was constructed. The continuous solid-state reactor achieved a specific production of 418 mL.g-1 VS biogas and 223 mL.g-1 VS methane at a high organic loading rate (OLR) of 5.83 g(vs).(L.d)(-1). The stable degradation of lignocellulose between 39.5% and 36.4% was key factor for stable anaerobic digestion at high OLR. This stability under optimum OLR was due to the increase in the degradation of hemicellulose, which compensated for the loss of lignocellulose degradation. The enrichment of microorganism related to lignocellulose hydrolysis and the stable microbial community structure ensured efficient anaerobic digestion under high OLR condition. Digestion efficiency can be further improved mainly by increasing cellulose degradation. This investigation provided the theoretical basis for practical application of this digestion system for solid vinegar residue treatment.
C1 [Zhou, Yunlong; Xu, Zhiyang; Zhao, Mingxing; Shi, Wansheng; Huang, Zhenxing; He, Di; Ruan, Wenquan] Jiangnan Univ, Sch Environm & Civil Engn, 1800 Lihu Ave, Wuxi 214122, Jiangsu, Peoples R China.
   [Zhou, Yunlong; Xu, Zhiyang; Zhao, Mingxing; Shi, Wansheng; Huang, Zhenxing; He, Di; Ruan, Wenquan] Jiangsu Key Lab Anaerob Biotechnol, Wuxi 214122, Peoples R China.
RP Ruan, WQ (reprint author), Jiangnan Univ, Sch Environm & Civil Engn, 1800 Lihu Ave, Wuxi 214122, Jiangsu, Peoples R China.
EM wqruanjn@gmail.com
FU National Natural Science Foundation of China [51678279, 21506076,
   51508230]; National Science and Technological Support of China
   [2014BAC25B01]; Open Foundation in Jiangsu Provincial Key Laboratory of
   Anaerobic Biotechnology [JKLAB201606, JKLAB201601]
FX This work was supported by the National Natural Science Foundation of
   China (51678279; 21506076; 51508230); the National Science and
   Technological Support of China (2014BAC25B01); and the Open Foundation
   in Jiangsu Provincial Key Laboratory of Anaerobic Biotechnology
   (JKLAB201606; JKLAB201601).
CR Abdelsalam E, 2017, ENERG CONVERS MANAGE, V141, P108, DOI 10.1016/j.enconman.2016.05.051
   Amnuaycheewa P, 2016, IND CROP PROD, V87, P247, DOI 10.1016/j.indcrop.2016.04.069
   APHA AWWA WEF, 2005, STANDARD METHODS EXA
   Baba Y, 2013, BIORESOURCE TECHNOL, V140, P342, DOI 10.1016/j.biortech.2013.04.020
   Bouacem K, 2014, APPL BIOCHEM BIOTECH, V174, P1969, DOI 10.1007/s12010-014-1153-2
   Calli B, 2005, PROCESS BIOCHEM, V40, P1285, DOI 10.1016/j.procbio.2004.05.008
   Chapleur O, 2016, BIODEGRADATION, V27, P15, DOI 10.1007/s10532-015-9751-4
   Dar MA, 2015, INT BIODETER BIODEGR, V98, P73, DOI 10.1016/j.ibiod.2014.11.016
   Dave UC, 2017, J ELECTROANAL CHEM, V784, P102, DOI 10.1016/j.jelechem.2016.11.048
   Feng JY, 2017, AMB EXPRESS, V7, DOI 10.1186/s13568-017-0392-3
   Feng JY, 2016, WASTE MANAGE RES, V34, P630, DOI 10.1177/0734242X16644681
   Feng L, 2013, BIORESOURCES, V8, P2487
   Ge XY, 2014, APPL BIOCHEM BIOTECH, V172, P2106, DOI 10.1007/s12010-013-0673-5
   Grabowski A, 2005, INT J SYST EVOL MICR, V55, P1113, DOI 10.1099/ijs.0.63426-0
   Hall NG, 2013, FOOD CHEM, V140, P608, DOI 10.1016/j.foodchem.2012.08.046
   He PJ, 2013, RSC ADV, V3, P11759, DOI 10.1039/c3ra40654g
   Huang Y, 2016, CHEM ENG J, V304, P864, DOI 10.1016/j.cej.2016.05.142
   Jain S, 2015, RENEW SUST ENERG REV, V52, P142, DOI 10.1016/j.rser.2015.07.091
   Kim DH, 2011, WASTE MANAGE, V31, P1943, DOI 10.1016/j.wasman.2011.05.007
   Li L, 2015, BIORESOURCE TECHNOL, V186, P338, DOI 10.1016/j.biortech.2015.03.086
   Li YB, 2011, RENEW SUST ENERG REV, V15, P821, DOI 10.1016/j.rser.2010.07.042
   Liu YL, 2015, INT BIODETER BIODEGR, V102, P154, DOI 10.1016/j.ibiod.2015.02.015
   LOWE SE, 1987, APPL ENVIRON MICROB, V53, P1216
   Paudel S, 2017, WASTE MANAGE, V61, P484, DOI 10.1016/j.wasman.2016.12.013
   Pitk P, 2013, BIORESOURCE TECHNOL, V134, P227, DOI 10.1016/j.biortech.2013.02.029
   Ratanatamskul C, 2016, INT BIODETER BIODEGR, V113, P367, DOI 10.1016/j.ibiod.2016.05.008
   Ren N. Q., 2004, PRINCIPLE APPL ANAER
   Saady NMC, 2013, BIORESOURCE TECHNOL, V142, P663, DOI 10.1016/j.biortech.2013.05.089
   Saidu M, 2014, INT BIODETER BIODEGR, V95, P189, DOI 10.1016/j.ibiod.2014.06.014
   Shen J, 2017, WASTE BIOMASS VALORI, V8, P1119, DOI 10.1007/s12649-016-9666-2
   Shi XC, 2017, J ENVIRON SCI-CHINA, V55, P49, DOI 10.1016/j.jes.2016.07.006
   Song ZT, 2014, LIVEST SCI, V167, P292, DOI 10.1016/j.livsci.2014.05.030
   Song ZT, 2013, ANIM PROD SCI, V53, P292, DOI 10.1071/AN12116
   Taherzadeh MJ, 2008, INT J MOL SCI, V9, P1621, DOI 10.3390/ijms9091621
   VANSOEST PJ, 1991, J DAIRY SCI, V74, P3583, DOI 10.3168/jds.S0022-0302(91)78551-2
   Wang ZB, 2015, INT J HYDROGEN ENERG, V40, P4494, DOI 10.1016/j.ijhydene.2015.02.029
   Wang ZJ, 2013, BIORESOURCE TECHNOL, V144, P281, DOI 10.1016/j.biortech.2013.06.106
   Xiao XL, 2017, INT BIODETER BIODEGR, V121, P35, DOI 10.1016/j.ibiod.2017.03.012
   Xu N, 2016, EUR J SOIL BIOL, V74, P1, DOI 10.1016/j.ejsobi.2016.02.004
   Yang LC, 2015, RENEW SUST ENERG REV, V44, P824, DOI 10.1016/j.rser.2015.01.002
   Yang LL, 2015, INT BIODETER BIODEGR, V105, P153, DOI 10.1016/j.ibiod.2015.09.005
   Yang SG, 2009, INT BIODETER BIODEGR, V63, P569, DOI 10.1016/j.ibiod.2009.02.007
   Zeppilli M, 2015, ENVIRON SCI POLLUT R, V22, P7349, DOI 10.1007/s11356-014-3158-3
   Zhang ZS, 2017, INT J HYDROGEN ENERG, V42, P9619, DOI 10.1016/j.ijhydene.2017.02.201
NR 44
TC 1
Z9 2
U1 10
U2 15
PU ELSEVIER SCI LTD
PI OXFORD
PA THE BOULEVARD, LANGFORD LANE, KIDLINGTON, OXFORD OX5 1GB, OXON, ENGLAND
SN 0964-8305
EI 1879-0208
J9 INT BIODETER BIODEGR
JI Int. Biodeterior. Biodegrad.
PD SEP
PY 2018
VL 133
BP 142
EP 150
DI 10.1016/j.ibiod.2018.06.020
PG 9
WC Biotechnology & Applied Microbiology; Environmental Sciences
SC Biotechnology & Applied Microbiology; Environmental Sciences & Ecology
GA GW6UX
UT WOS:000447100100018
DA 2019-07-15
ER

PT J
AU Almeida, PL
   do Bonfim, THF
   Cunha, FAS
   Lima, KMG
   Aquino, JS
   Almeida, LF
AF Almeida, Pedro L., Jr.
   Figueiredo do Bonfim, Thais H.
   Cunha, Francisco Antonio S.
   Lima, Kassio M. G.
   Aquino, Jailane S.
   Almeida, Luciano F.
TI A rapid, sensitive and green analytical method for the determination of
   sulfite in vinegars using pararosaniline reaction with image detection
SO ANALYTICAL METHODS
LA English
DT Article
ID RATIOMETRIC FLUORESCENT-PROBE; CARBON-PASTE ELECTRODE; OXIDASE
   BIOSENSOR; BEVERAGES; EMISSION; FOOD; QUANTIFICATION; PLATFORM; SAMPLES;
   SCREEN
AB A green, rapid and sensitive automated analytical method with imaging detection for the determination of sulfite in vinegars using the pararosaniline (PRA)-formaldehyde-sulfite reaction is demonstrated. This work proposes the use of a flow-batch analyzer (FBA) in association with digital images (DIs) obtained from a webcam to perform fast and accurate quantification of sulfite in vinegar samples with low waste generation and high sensitivity. The FBA designed for the monitoring of the PRA-formaldehyde-sulfite reaction under non-equilibrium conditions consisted of a mixing chamber (MC) with a lateral glass window and an ultra-bright LED mounted on top of the MC. Rigorous luminosity and time control were required to acquire accurate and precise data from digital images taken during the reaction. An algorithm based on RGB norm vectors (parallel to v(RGB)parallel to) with gamma correction was developed for absorbance calculations. The proposed method was applied to sulfite quantification in five different vinegar samples (apple cider, distilled, lemon, and white and red wine), with iodometric titration as a comparative method. The estimated LOD was 0.04 mg L-1, with a linear range of from 0.13 to 32.7 mg L-1, recoveries were in the range 94-107%, and the sample throughput was 43 h(-1) at a reaction time of 30 s. Both the proposed and reference methods were statistically compared using a paired t-test at a confidence level of 95% and the maximum standard deviation was 1.6 and 1.7 mg L-1, respectively. All of the results reported here confirm the proposed method's potential to be a very rapid, low-cost and trustworthy tool, applicable for the quality control of sulfite in a wide variety of vinegar. The low levels of reagent consumption and waste generation in the proposed method qualify the analytical procedure as environmentally friendly and in alignment with green chemistry guidelines.
C1 [Almeida, Pedro L., Jr.; Cunha, Francisco Antonio S.; Almeida, Luciano F.] Univ Fed Paraiba, Dept Quim, POB 5093, BR-58051970 Joao Pessoa, PB, Brazil.
   [Figueiredo do Bonfim, Thais H.; Aquino, Jailane S.] Univ Fed Paraiba, Dept Nutr, Joao Pessoa, PB, Brazil.
   [Lima, Kassio M. G.] Univ Fed Rio Grande do Norte, Quim Biol & Quimiometria, Inst Quim, Natal, RN, Brazil.
RP Almeida, LF (reprint author), Univ Fed Paraiba, Dept Quim, POB 5093, BR-58051970 Joao Pessoa, PB, Brazil.
EM lucalmeida@gmail.com
RI Lima, kassio M G/Q-7042-2019; da Silva Cunha, Francisco
   Antonio/N-2493-2019; Almeida Junior, Pedro/S-2816-2018; da Silva Cunha,
   Francisco Antonio/N-9401-2019
OI Lima, kassio M G/0000-0002-3827-3800; da Silva Cunha, Francisco
   Antonio/0000-0002-1247-1008; Almeida Junior, Pedro/0000-0001-6456-6853;
   Figueiredo do Bonfim, Thais Helena/0000-0002-5436-1130; ALMEIDA, LUCIANO
   FARIAS/0000-0003-0370-214X; Aquino, Jailane/0000-0002-7221-9867
FU CAPES; CNPq [448246/2014-7]
FX The authors gratefully acknowledge scholarships from the Brazilian
   funding agencies CAPES and CNPq for financial support (Process
   448246/2014-7).
CR ABDELLATIF MS, 1994, ANAL LETT, V27, P2601, DOI 10.1080/00032719408002664
   Alamo LST, 2010, TALANTA, V81, P1793, DOI 10.1016/j.talanta.2010.03.043
   AOAC, 1998, MAN POL PROC
   Armenta S, 2008, TRAC-TREND ANAL CHEM, V27, P497, DOI 10.1016/j.trac.2008.05.003
   Bahmani B, 2010, SYNTHETIC MET, V160, P2653, DOI 10.1016/j.synthmet.2010.10.020
   Beitollahi H, 2014, MEASUREMENT, V56, P170, DOI 10.1016/j.measurement.2014.06.011
   Chen PY, 2012, J ELECTROANAL CHEM, V675, P1, DOI 10.1016/j.jelechem.2012.04.016
   Chen YH, 2015, SENSOR ACTUAT B-CHEM, V206, P268, DOI 10.1016/j.snb.2014.09.052
   Claudia RC, 2009, FOOD CHEM, V112, P487, DOI 10.1016/j.foodchem.2008.05.085
   Dasgupta P. K., 1993, MEASUREMENT CHALLENG, V232, P41
   de Paula NTG, 2016, FOOD CHEM, V203, P183, DOI 10.1016/j.foodchem.2016.01.125
   Dinckaya E, 2007, FOOD CHEM, V101, P1540, DOI 10.1016/j.foodchem.2006.04.006
   Benedetti LPD, 2015, ANAL METHODS-UK, V7, P7568, DOI 10.1039/c5ay01372k
   FAO/WHO, SUMM EV PERF JOINT F
   Gaiao ED, 2006, ANAL CHIM ACTA, V570, P283, DOI 10.1016/j.aca.2006.04.048
   Garcia A, 2011, SENSOR ACTUAT B-CHEM, V156, P350, DOI 10.1016/j.snb.2011.04.045
   Diniz PHGD, 2012, TRAC-TREND ANAL CHEM, V35, P39, DOI 10.1016/j.trac.2012.02.009
   Iammarino M, 2010, ANAL CHIM ACTA, V672, P61, DOI 10.1016/j.aca.2010.04.002
   Koenig MH, 2015, J CHEM EDUC, V92, P310, DOI 10.1021/ed500373d
   Li YJ, 2006, FOOD CONTROL, V17, P975, DOI 10.1016/j.foodcont.2005.07.008
   Lyra WS, 2009, TALANTA, V77, P1584, DOI 10.1016/j.talanta.2008.09.057
   Molinero-Abad B, 2013, MICROCHIM ACTA, V180, P1351, DOI 10.1007/s00604-013-1074-8
   Monier-Williams G. W., 1927, ANALYST, V52, P572
   Paciornik S, 2006, J BRAZIL CHEM SOC, V17, P156, DOI 10.1590/S0103-50532006000100022
   PATE JB, 1965, ANAL CHEM, V37, P942, DOI 10.1021/ac60226a047
   Sartori ER, 2012, ELECTROANAL, V24, P627, DOI 10.1002/elan.201100691
   Singla ML, 2006, FOOD CHEM, V97, P737, DOI 10.1016/j.foodchem.2005.06.009
   de Oliveira HJS, 2017, SENSOR ACTUAT B-CHEM, V238, P1084, DOI 10.1016/j.snb.2016.07.149
   Sroysee W, 2016, TALANTA, V156, P154, DOI 10.1016/j.talanta.2016.04.066
   Theisen S, 2010, BIOSENS BIOELECTRON, V26, P175, DOI 10.1016/j.bios.2010.06.009
   Xie HF, 2014, SENSOR ACTUAT B-CHEM, V203, P504, DOI 10.1016/j.snb.2014.07.012
   Xu GS, 2015, DYES PIGMENTS, V120, P322, DOI 10.1016/j.dyepig.2015.04.038
NR 32
TC 2
Z9 2
U1 2
U2 28
PU ROYAL SOC CHEMISTRY
PI CAMBRIDGE
PA THOMAS GRAHAM HOUSE, SCIENCE PARK, MILTON RD, CAMBRIDGE CB4 0WF, CAMBS,
   ENGLAND
SN 1759-9660
EI 1759-9679
J9 ANAL METHODS-UK
JI Anal. Methods
PD JAN 28
PY 2018
VL 10
IS 4
BP 448
EP 458
DI 10.1039/c7ay02155k
PG 11
WC Chemistry, Analytical; Food Science & Technology; Spectroscopy
SC Chemistry; Food Science & Technology; Spectroscopy
GA FT9JT
UT WOS:000423469000006
DA 2019-07-15
ER
