# Supplementary material for: Knowledge Domain and Emerging Trends in Vinegar Research: A Bibliometric Review of the Literature from WoSCC
Source: Foods. 2020 Feb 10;9(2):166. doi: 10.3390/foods9020166 (PMC7074530; doi:10.3390/foods9020166)
Supplement: Supplementary file 1 [file foods-09-00166-s001.zip › Supplementary files/Supplementary Material/WoSCC dataset for CiteSpace/data/download2018_9x5unique.txt]

PT J
AU Ali, ZS
   Ma, HL
   Ayim, I
   Wali, A
AF Ali, Zeshan
   Ma, Haile
   Ayim, Ishmael
   Wali, Asif
TI Efficacy of new beverage made of dates vinegar and garlic juice in
   improving serum lipid profile parameters and inflammatory biomarkers of
   mildly hyperlipidemic adults: A double-blinded, randomized,
   placebo-controlled study
SO JOURNAL OF FOOD BIOCHEMISTRY
LA English
DT Article
DE cholesterol; dates vinegar; garlic juice; lipid profile; polyphenols
ID HIGH-DENSITY-LIPOPROTEIN; PHOENIX-DACTYLIFERA L.; NITRIC-OXIDE;
   ACETIC-ACID; HYPERCHOLESTEROLEMIC ADULTS; LDL CHOLESTEROL; IN-VIVO;
   EXTRACT; ANTIOXIDANT; RATS
AB Practical applications
   A beverage made from date vinegar and garlic juice was recently developed for use by people who wish to attain maximum quantities of both vinegar and polyphenols for their health and do not like to use vinegar and garlic directly in their daily diet. Fifty hyperlipidemic adults consumed two cups (500 mL) of either the new beverage or a placebo daily over a period of 7 weeks. Plasma lipids, inflammatory biomarkers, urea, creatinine, potassium, and -carotenoid concentrations were measured before and after each treatment. A recommended dose of 500 mL of the new beverage reduced total cholesterol (TC) (260.1017.9 to 198.90 +/- 17.31 mg/dL) and C-reactive protein (CRP) (8.04 +/- 1.34 to 4.45 +/- 1.42 mg/L) along with heart rate and mean blood pressure. These outcomes indicate that the new beverage improved the concentration of lipids and inflammatory biomarkers, and the new beverage is beneficial for people who are worried about hypertension.
   Dietary therapy is the primary step in the treatment of hyperlipidemia. Dates, compared with different fruits, are a rich source of phenolic compounds. Researchers have claimed that extract of date fruit is effective in improving lipid profile parameters. Similarly, evidence from other studies has indicated that garlic can bring about the regulation of blood cholesterol along with the improvement of fibrinolytic activity and decrement of blood pressure. Thus, this study will provide a possible source of phenolic compounds and present a latent approach to the avoidance of hyperlipidemia and hypertension. This new beverage is suggested as a dietary supplement for the promotion of a healthy heart.
C1 [Ali, Zeshan; Ma, Haile; Ayim, Ishmael; Wali, Asif] Jiangsu Univ, Sch Food & Biol Engn, Zhenjiang Room 304, Zhenjiang 212013, Peoples R China.
RP Ma, HL (reprint author), Jiangsu Univ, Sch Food & Biol Engn, Zhenjiang Room 304, Zhenjiang 212013, Peoples R China.
EM mhl@ujs.edu.cn
FU National R D Program [2016YFD0400303-1]; National High Technology
   Research and Development Program 863 [2013AA100203]; Jiangsu provincial
   major project on natural science for universities [12KJA550001]
FX National R & D Program, Grant/Award Number: 2016YFD0400303-1); National
   High Technology Research and Development Program 863, Grant/Award
   Number: 2013AA100203; Jiangsu provincial major project on natural
   science for universities, Grant/Award Number: 12KJA550001
CR Balluz Lina, 2004, Morbidity and Mortality Weekly Report, V53, P1
   Banerjee SK, 2003, PHYTOTHER RES, V17, P97, DOI 10.1002/ptr.1281
   Barter P, 2007, NEW ENGL J MED, V357, P1301, DOI 10.1056/NEJMoa064278
   Bonetti PO, 2003, ARTERIOSCL THROM VAS, V23, P168, DOI 10.1161/01.ATV.0000051384.43104.FC
   Calabro P, 2012, CURR PHARM BIOTECHNO, V13, P4, DOI 10.2174/138920112798868764
   Chan DC, 2006, QJM-INT J MED, V99, P277, DOI 10.1093/qjmed/hcl027
   Chiu HF, 2017, PHARM BIOL, V55, P497, DOI 10.1080/13880209.2016.1253110
   Coresh J, 2001, ARCH INTERN MED, V161, P1207, DOI 10.1001/archinte.161.9.1207
   Corzo-Martinez M, 2007, TRENDS FOOD SCI TECH, V18, P609, DOI 10.1016/j.tifs.2007.07.011
   Davalos A, 2005, FOOD CHEM, V93, P325, DOI 10.1016/j.foodchem.2004.09.030
   Davies MJ, 2003, J NUTR, V133, p3298S
   Davis FJ, 2012, J CLIN SCI RES, V1, P178
   ERDMAN JW, 1993, ANN NY ACAD SCI, V691, P76, DOI 10.1111/j.1749-6632.1993.tb26159.x
   FRIEDEWALD WT, 1972, CLIN CHEM, V18, P499
   Fushimi T, 2006, BRIT J NUTR, V95, P916, DOI 10.1079/BJN20061740
   Greenland P, 2010, J AM COLL CARDIOL, V56, pE50, DOI 10.1016/j.jacc.2010.09.001
   Grenett HE, 2004, BIOL RES, V37, P342
   Guo CJ, 2003, NUTR RES, V23, P1719, DOI 10.1016/j.nutres.2003.08.005
   Hassan S, 2011, SAUDI J BIOL SCI, V18, P333, DOI 10.1016/j.sjbs.2011.01.005
   HERON MP, 2009, NATL VITAL STAT REPO, V57, P14
   Ishida K, 2001, QJM-MON J ASSOC PHYS, V94, P541, DOI 10.1093/qjmed/94.10.541
   Ishurd O, 2005, CARBOHYD POLYM, V59, P531, DOI 10.1016/j.carbpol.2004.11.004
   Johnston Carol S, 2006, MedGenMed, V8, P61
   Juhel C, 2000, J NUTR BIOCHEM, V11, P45, DOI 10.1016/S0955-2863(99)00070-4
   Kim JY, 2013, NUTR RES PRACT, V7, P153, DOI 10.4162/nrp.2013.7.3.153
   Kimak E, 2010, J ZHEJIANG UNIV-SC B, V11, P249, DOI 10.1631/jzus.B1000012
   Kondo S, 2001, BIOSCI BIOTECH BIOCH, V65, P2690, DOI 10.1271/bbb.65.2690
   Mahmoud YI, 2017, BIOMED PHARMACOTHER, V94, P206, DOI 10.1016/j.biopha.2017.07.079
   Mohammed Nagah AA, 2012, INDIAN J BASIC APPL, V1, P292
   Naderi Zahra, 2016, J Tradit Complement Med, V6, P199, DOI 10.1016/j.jtcme.2014.12.007
   Napoli C, 2006, NITRIC OXIDE-BIOL CH, V15, P265, DOI 10.1016/j.niox.2006.03.011
   Nicholls SJ, 2005, ARTERIOSCL THROM VAS, V25, P1102, DOI 10.1161/01.ATV.0000163262.83456.6d
   Nishikawa Y, 2001, J JPN SOC FOOD SCI, V48, P73
   Panahi A, 2009, TOXICOL LETT, V189, pS235, DOI 10.1016/j.toxlet.2009.06.506
   Park Y, 2003, J LIPID RES, V44, P455, DOI 10.1194/jlr.M200282-JLR200
   Pauline M, 2017, INT J GASTRON FOOD S, V10, P11, DOI 10.1016/j.ijgfs.2017.09.003
   Pergola C, 2006, NITRIC OXIDE-BIOL CH, V15, P30, DOI 10.1016/j.niox.2005.10.003
   Rajendran V, 2005, J CHROMATOGR B, V824, P99, DOI 10.1016/j.jchromb.2005.07.004
   Rodrigo R, 2006, COMP BIOCHEM PHYS C, V142, P317, DOI 10.1016/j.cbpc.2005.11.002
   Ryu NH, 2014, NUTR J, V13, DOI 10.1186/1475-2891-13-57
   Setorki M, 2010, LIPIDS HEALTH DIS, V9, DOI 10.1186/1476-511X-9-10
   Sierksma A, 2003, CLIN EXP PHARMACOL P, V30, P504, DOI 10.1046/j.1440-1681.2003.03863.x
   Singh IM, 2007, JAMA-J AM MED ASSOC, V298, P786, DOI 10.1001/jama.298.7.786
   Soleas GJ, 2002, CLIN BIOCHEM, V35, P119, DOI 10.1016/S0009-9120(02)00275-8
   Sugiyama A, 2003, NUTR RES, V23, P1291, DOI 10.1016/S0271-5317(03)00116-7
   Thomson M, 2003, CURR CANCER DRUG TAR, V3, P67, DOI 10.2174/1568009033333736
   Vayalil PK, 2002, J AGR FOOD CHEM, V50, P610, DOI 10.1021/jf010716t
   Venkatesha SH, 2011, BIOORGAN MED CHEM, V19, P21, DOI 10.1016/j.bmc.2010.10.053
   Werner N, 2005, NEW ENGL J MED, V353, P999, DOI 10.1056/NEJMoa043814
   Wilcox LJ, 2001, J LIPID RES, V42, P725
   Yamashita H, 2007, BIOSCI BIOTECH BIOCH, V71, P1236, DOI 10.1271/bbb.60668
NR 51
TC 1
Z9 1
U1 2
U2 5
PU WILEY
PI HOBOKEN
PA 111 RIVER ST, HOBOKEN 07030-5774, NJ USA
SN 0145-8884
EI 1745-4514
J9 J FOOD BIOCHEM
JI J. Food Biochem.
PD OCT
PY 2018
VL 42
IS 5
AR e12545
DI 10.1111/jfbc.12545
PG 10
WC Biochemistry & Molecular Biology; Food Science & Technology
SC Biochemistry & Molecular Biology; Food Science & Technology
GA GY0CQ
UT WOS:000448178900009
DA 2019-07-15
ER

PT J
AU Lou, JW
   Cao, LL
   Zhang, Q
   Jiang, DJ
   Yao, WF
   Bao, BH
   Cao, YD
   Tang, YP
   Zhang, L
   Wang, K
   Dai, GC
AF Lou, Jim-Wei
   Cao, Liang-Liang
   Zhang, Qiao
   Jiang, Dong-jing
   Yao, Wei-Feng
   Bao, Bei-Hua
   Cao, Yu-Dan
   Tang, Yu-Ping
   Zhang, Li
   Wang, Kun
   Dai, Guan-Cheng
TI The toxicity and efficacy evaluation of different fractions of Kansui
   fry-baked with vinegar on Walker-256 tumor-bearing malignant ascites
   effusion rats and normal rats
SO JOURNAL OF ETHNOPHARMACOLOGY
LA English
DT Article
ID NECROSIS-FACTOR-ALPHA; NF-KAPPA-B; EUPHORBIA-KANSUI; HERBAL MEDICINE;
   CELL-DIVISION; CIRRHOSIS; ROOTS; DITERPENES; MANAGEMENT; APOPTOSIS
AB Ethnopharmacological relevance: Kansui, the root of Euphorbia kansui S.L.Liou ex S.B.Ho (E.kansui), is a classical traditional Chinese medicine (TCM) with certain toxicity. According to the theory of TCM, kansui fry-baked wtith vinegar (VEK) possesses low toxicity and mild diuretic and purgative efficacy. In clinical practice, it is commonly used for the treatmtablent of ascites and oliguria. The present study aimed to evaluate the toxicity and efficacy of different fractions of VEK and reveal the underlying material basis by employing an animal model of malignant ascites effusion (MAE) in rats.
   Materials and methodsta. The MAE rats as the model were constructed in SPF male wistar rats by intraperitoneal injection of Walker-256 tumor cells. The MAE rats were used and randomly divided into the control group (normal rats), control groups with different fractions (VEKA, VEKB, VEKC and VEKD), model group (MAE rats), positive control group (model group with furosemide), model groups with different fractions (VEKA, VEKB, VEKC and VEKD). Histopathological observation was used to confirm Walker-256 tumor-bearing organ injuries in rats. For the efficacy evaluation, the ascites and urine volumes, the urinary electrolyte concentrations (Na+, K+ and Cl-) and pH, the ascites levels of pro-inflammatory cytokines (IL-2, IL-6, TNF-alpha, IFN-gamma and VEGF), PRA, the serum levels of Ang II, ALD and ADH, as well as AQP8 protein expression in the gastrointestinal tract were detected. Furthermore, different levels of indicators were measured in the toxicity evaluation of different fractions both on normal and model rats, including serum liver enzymes (AST and ALT), serum oxidative damage parameters (GSH, MDA, LDH and SOD), expressions of inflammatory parameters (NF-kappa B, ICAM-1 and E-cadherin) and apoptosis signals (caspase-3, -8, -9, Bc1-2 and Bax) in the liver and gastrointestinal tract.
   Results: Walker-256 tumor-bearing malignant ascites effusion rats showed obvious hepatic and gastrointestinal injuries by histopathological observation. In the efficacy evaluation, model rats treated with VEKB and VEKC showed significant urine increase (VEKB, P < 0.01; VEKC, P < 0.01) and ascites reduction (VEKB, P < 0.01; VEKC, P < 0.01). These two fractions also balanced the concentrations of Na+ K+ and Cl- in urine (VEKB, all P < 0.05; VEKC, all P < 0.05), remarkably decreased urinary pH (VEKB, P < 0.01; VEKC, P < 0.01), and reduced the ascites levels of IL-2, IL-6, TNF-alpha, IFN-gamma and VEGF (VEKB, all P < 0.01; VEKC, all P < 0.01) in the model rats. Moreover, levels of PRA, the serum Ang II, ALD and ADH of model rats were decreased after treated by VEKB and VEKC (VEKB, all P < 0.05; VEKC, all P < 0.05). Meanwhile, the expression of gastrointestinal AQP8 of the model rats was also enhanced after treated by VEKB and VEKC (VEKB, P < 0.01; VEKC, P < 0.01). In the toxicity evaluation, although VEKB and VEKC caused toxic indexes moved to the worse aspects in normal rats, nearly all of these indicators notably improved in the model rats. Additionally, VEKA showed no effect on the indicators, either in the efficacy evaluation or in the toxicity evaluation. And VEKD could significantly improve some indicators (urine volume, concentration of IC+ in urine, serum MDA, AI and caspase-9) in MAE rats.
   Conclusions: VEKB and VEKC were demonstrated a significant efficacy in treating malignant ascites effusion,which could reduce hepatic and gastrointestinal damage on the model rats but cause the same damage to the normal. These data embody the traditional Chinese medicine application principle: You Gu Wu Yun. And these results will provide reference for the safer and better clinical utilization of kansui.
C1 [Lou, Jim-Wei; Cao, Liang-Liang; Zhang, Qiao; Jiang, Dong-jing; Yao, Wei-Feng; Bao, Bei-Hua; Cao, Yu-Dan; Zhang, Li; Wang, Kun; Dai, Guan-Cheng] Nanjing Univ Chinese Med, Jiangsu Key Lab High Technol Res TCM Formulae, Natl & Local Collaborat Engn Ctr Chinese Med Reso, Nanjing 210023, Jiangsu, Peoples R China.
   [Lou, Jim-Wei; Cao, Liang-Liang; Zhang, Qiao; Jiang, Dong-jing; Yao, Wei-Feng; Bao, Bei-Hua; Cao, Yu-Dan; Zhang, Li; Wang, Kun; Dai, Guan-Cheng] Nanjing Univ Chinese Med, Jiangsu Collaborat Innovat Ctr Chinese Med Resour, Nanjing 210023, Jiangsu, Peoples R China.
   [Cao, Liang-Liang] Nanjing Hosp Tradit Chinese Med, Dept Pharm, Nanjing 210001, Jiangsu, Peoples R China.
   [Tang, Yu-Ping] Shaanxi Univ Chinese Med, Coll Pharm, Xian 712046, Shaanxi, Peoples R China.
   [Tang, Yu-Ping] Shaanxi Univ Chinese Med, Shaanxi Collaborat Innovat Ctr Chinese Med Resour, Xian 712046, Shaanxi, Peoples R China.
RP Zhang, L (reprint author), Nanjing Univ Chinese Med, Jiangsu Key Lab High Technol Res TCM Formulae, Natl & Local Collaborat Engn Ctr Chinese Med Reso, Nanjing 210023, Jiangsu, Peoples R China.; Zhang, L (reprint author), Nanjing Univ Chinese Med, Jiangsu Collaborat Innovat Ctr Chinese Med Resour, Nanjing 210023, Jiangsu, Peoples R China.
EM zhangli@njucm.edu.cn
OI Bao, Bei-hua/0000-0002-6067-3093; zhang, li/0000-0001-7936-3864
FU National Natural Science Foundation of China [81673599, 81373972,
   30973940]; National Basic Research Program of China (973 Program)
   [2011CB505300, 2011CB505303]; Priority Academic Program Development of
   Jiangsu Higher Education Institutions [PAPD-2014]; Six Talent Peaks
   Project in Jiangsu Province [2016-YY-026, 2010-YY-009]; Innovative
   Project of College Students in Jiangsu Province [201610315023Z]
FX This research was financially supported by the National Natural Science
   Foundation of China (81673599, 81373972 and 30973940), the National
   Basic Research Program of China (973 Program) (2011CB505300 and
   2011CB505303). This research was also supported by a Project Funded by
   the Priority Academic Program Development of Jiangsu Higher Education
   Institutions (PAPD-2014), Six Talent Peaks Project in Jiangsu Province
   (2016-YY-026 and 2010-YY-009) and Innovative Project of College Students
   in Jiangsu Province (201610315023Z). In addition, this work was
   completed in Class III Laboratory of Chemistry of Chinese Materia Medica
   of State Administration of Traditional Chinese Medicine of China.
CR Arroyo V, 2003, J HEPATOL, V38, pS69, DOI 10.1016/S0168-8278(03)00007-2
   Cao Liang-liang, 2015, Zhongguo Zhong Yao Za Zhi, V40, P3249
   [曹亮亮 Cao Liangliang], 2015, [中草药, Chinese Traditional and Herbal Drugs], V46, P2593
   Cary DC, 2016, PLOS ONE, V11, DOI 10.1371/journal.pone.0168027
   Chen DX, 2016, INT IMMUNOPHARMACOL, V34, P107, DOI 10.1016/j.intimp.2016.02.023
   [陈晓珍 Chen Xiaozhen], 2013, [天然产物研究与开发, Natural Product R & D], V25, P151
   Commission C. P., 2015, PHARMACOPOEIA PEOPLE, P88
   Diao Y.P., 2007, ADVERSE DRUG REACT J, V9, P243
   Efferth T, 2007, PLOS ONE, V2, DOI 10.1371/journal.pone.0000693
   Fischer A.H., 2008, COLD SPRING HARB PRO
   Fujiwara M, 1998, ARCH VIROL, V143, P2003, DOI 10.1007/s007050050436
   Gao J, 2015, J ETHNOPHARMACOL, V174, P331, DOI 10.1016/j.jep.2015.08.036
   Grande MT, 2010, J INFLAMM-LOND, V7, DOI 10.1186/1476-9255-7-19
   Gregory AD, 2011, CANCER RES, V71, P2411, DOI 10.1158/0008-5472.CAN-10-2583
   Hsu Li-Ming, 2006, J Chin Med Assoc, V69, P86
   Hurd TR, 2012, TRENDS CELL BIOL, V22, P107, DOI 10.1016/j.tcb.2011.11.002
   ITOH S, 1995, DIGEST DIS SCI, V40, P1845, DOI 10.1007/BF02212712
   Kim SR, 2008, BBA-MOL CELL RES, V1783, P886, DOI 10.1016/j.bbamcr.2008.01.004
   Kuiper JJ, 2008, EUR J CLIN INVEST, V38, P939, DOI 10.1111/j.1365-2362.2008.02044.x
   Lee C, 2011, PLOS ONE, V6, DOI 10.1371/journal.pone.0026016
   Leiva JG, 2007, ANN HEPATOL, V6, P214
   Li-Weber M, 2013, CANCER LETT, V332, P304, DOI 10.1016/j.canlet.2010.07.015
   Liu J., 2005, CHIN PREV MED, V6, P167
   Liu R, 2016, AM J EMERG MED, V34, P525, DOI 10.1016/j.ajem.2015.12.040
   Lou Jian-Wei, 2017, Zhongguo Zhong Yao Za Zhi, V42, P3516, DOI 10.19540/j.cnki.cjcmm.20170719.004
   Lu W., 2011, CLIN SIGNIFICANCE DE, P285
   Lu X.S., 2004, J CHIN PHYS, V6, P1444
   [吕新生 LU Xinsheng], 2007, [中国普通外科杂志, Chinese Journal of General Surgery], V16, P501
   Lucena MI, 2002, EUR J CLIN PHARMACOL, V58, P435, DOI 10.1007/s00228-002-0474-1
   Ma H, 2016, ANAL SCI, V32, P581, DOI 10.2116/analsci.32.581
   Maier CM, 2002, NEUROSCIENTIST, V8, P323, DOI 10.1177/107385840200800408
   Mantovani A, 2008, NATURE, V454, P436, DOI 10.1038/nature07205
   Mantovani A, 2011, EUR J IMMUNOL, V41, P2522, DOI 10.1002/eji.201141894
   MATSUMOTO T, 1992, PLANTA MED, V58, P255, DOI 10.1055/s-2006-961447
   MEISTER A, 1988, J BIOL CHEM, V263, P17205
   Miyata S, 2004, CELL BIOL INT, V28, P179, DOI 10.1016/j.cellbi.2003.11.017
   Moore KP, 2006, GUT, V55, P1, DOI 10.1136/gut.2006.099580
   Nascimento I, 2004, APMIS, V112, P585, DOI 10.1111/j.1600-0463.2004.apm1120904.x
   Nunomura S, 2006, BIOL PHARM BULL, V29, P286, DOI 10.1248/bpb.29.286
   Peng W, 2015, AFR J TRADIT COMPLEM, V12, P35, DOI 10.4314/ajtcam.v12i5.6
   PLOUIN PF, 1990, HORM RES, V34, P138, DOI 10.1159/000181813
   Qi SZ, 2016, J ETHNOPHARMACOL, V180, P54, DOI 10.1016/j.jep.2016.01.024
   Runyon BA, 2009, HEPATOLOGY, V49, P2087, DOI 10.1002/hep.22853
   Sarhadynejad Z, 2016, J ETHNOPHARMACOL, V190, P387, DOI 10.1016/j.jep.2016.07.043
   Schmittgen TD, 2008, NAT PROTOC, V3, P1101, DOI 10.1038/nprot.2008.73
   Shang Y, 2016, OXID MED CELL LONGEV, P1, DOI 10.1155/2016/9707292
   Sharma SK, 2006, J INTERF CYTOK RES, V26, P484, DOI 10.1089/jir.2006.26.484
   Shen J, 2016, J ETHNOPHARMACOL, V186, P251, DOI 10.1016/j.jep.2016.04.012
   Shi Q, 2015, MEDIAT INFLAMM, DOI 10.1155/2015/685043
   Shu XY, 2010, J NAT MED-TOKYO, V64, P98, DOI 10.1007/s11418-009-0366-0
   Sipak-Szmigiel O, 2017, J OVARIAN RES, V10, DOI 10.1186/s13048-017-0320-9
   Such J, 2001, DIGEST DIS SCI, V46, P2360, DOI 10.1023/A:1012342929326
   Teschke R, 2014, ALIMENT PHARM THER, V40, P32, DOI 10.1111/apt.12798
   Thews O, 2009, ADV EXP MED BIOL, V645, P95, DOI 10.1007/978-0-387-85998-9_15
   Tietz E. N. W., 1986, TXB CLIN CHEM
   Wang LY, 2003, CHEM PHARM BULL, V51, P935, DOI 10.1248/cpb.51.935
   Wang LY, 2002, J NAT PROD, V65, P1246, DOI 10.1021/np0200921
   WU TS, 1991, J NAT PROD, V54, P823, DOI 10.1021/np50075a011
   Yan XJ, 2014, MOLECULES, V19, P7237, DOI 10.3390/molecules19067237
   Yang Z, 2016, J CHROMATOGR B, V1026, P193, DOI 10.1016/j.jchromb.2015.09.022
   Yasukawa K, 2000, J PHARM PHARMACOL, V52, P119, DOI 10.1211/0022357001773607
   Yoshida C, 2010, CANCER SCI, V101, P374, DOI 10.1111/j.1349-7006.2009.01408.x
   Zhang L, 2012, INT J MOL SCI, V13, P11247, DOI 10.3390/ijms130911247
   Zhang Q, 2017, CELL, V168, P37, DOI 10.1016/j.cell.2016.12.012
   [张桥 Zhang Qiao], 2016, [中草药, Chinese Traditional and Herbal Drugs], V47, P2492
   Zhang XW, 2010, SCIENCE, V328, P240, DOI 10.1126/science.1183424
   [张翼 ZHANG Yi], 2007, [中华实验外科杂志, Chinese Journal of Experimental Surgery], V24, P823
   Zhao M., 2016, J ZHEJIANG PRACT MED, V21, P136
   Zhu C, 2016, INT J MOL SCI, V17, DOI 10.3390/ijms17091399
   Zhu HH, 2014, NEW ENGL J MED, V371, P2239, DOI 10.1056/NEJMc1412035
NR 70
TC 5
Z9 5
U1 11
U2 33
PU ELSEVIER IRELAND LTD
PI CLARE
PA ELSEVIER HOUSE, BROOKVALE PLAZA, EAST PARK SHANNON, CO, CLARE, 00000,
   IRELAND
SN 0378-8741
J9 J ETHNOPHARMACOL
JI J. Ethnopharmacol.
PD JUN 12
PY 2018
VL 219
BP 257
EP 268
DI 10.1016/j.jep.2018.03.010
PG 12
WC Plant Sciences; Chemistry, Medicinal; Integrative & Complementary
   Medicine; Pharmacology & Pharmacy
SC Plant Sciences; Pharmacology & Pharmacy; Integrative & Complementary
   Medicine
GA GI9YL
UT WOS:000434901400024
PM 29559373
DA 2019-07-15
ER

PT J
AU Kim, M
   Shukla, S
   Oh, Y
   Chung, SH
   Kim, M
AF Kim, Minkyeong
   Shukla, Shruti
   Oh, Youngsook
   Chung, Soo Hyun
   Kim, Myunghee
TI Comparative Diminution of Patulin Content in Apple Juice With Food-Grade
   Additives Sodium Bicarbonate, Vinegar, Mixture of Sodium Bicarbonate and
   Vinegar, Citric Acid, Baking Powder, and Ultraviolet Irradiation
SO FRONTIERS IN PHARMACOLOGY
LA English
DT Article
DE apple juice; patulin; reduction; sodium bicarbonate; method development
ID PENICILLIUM-EXPANSUM; FRUIT; CONCENTRATE; REDUCTION; CONTAMINATION;
   CIDER
AB This study aimed to determine an optimal method for patulin (PAT) reduction for application in apple juice production. PAT levels in spiked apple juice (100 m g/L) were measured after treatment with citric acid, sodium bicarbonate, vinegar, mixture of sodium bicarbonate and vinegar, baking powder, and ultraviolet (UV) irradiation. Treatments with sodium bicarbonate and UV irradiation were most effective in reducing PAT; however, UV irradiation reduced the yellowness (b*) of apple juice. However, sodium bicarbonate treatment affected quality attributes including soluble solids, pH, and color of apple juice. The color and odor of apple juice treated with sodium bicarbonate could be recovered via addition of citric acid. The present results suggest that sodium bicarbonate could be considered an additive in apple juice for PAT reduction.
C1 [Kim, Minkyeong; Oh, Youngsook; Kim, Myunghee] Yeungnam Univ, Dept Food Sci & Technol, Gyongsan, South Korea.
   [Shukla, Shruti] Dongguk Univ, Dept Energy & Mat Engn, Seoul, South Korea.
   [Chung, Soo Hyun] Korea Univ, Dept Integrated Biomed & Life Sci, Seoul, South Korea.
RP Kim, M (reprint author), Yeungnam Univ, Dept Food Sci & Technol, Gyongsan, South Korea.
EM foodtech@ynu.ac.kr
FU National Research Foundation of Korea (NRF) - Korea Government
   [NRF-2017RIA2B4007672]
FX This work was supported by the National Research Foundation of Korea
   (NRF) grant funded by the Korea Government (NRF-2017RIA2B4007672).
CR Acar J, 1998, Z LEBENSM UNTERS F A, V207, P328, DOI 10.1007/s002170050341
   [Anonymous], 2006, OFFICIAL J EUROPEA L, VL364, P5
   AOAC, 2000, AOAC OFF METH 49 7 0
   Assatarakul K, 2012, J FOOD PROTECT, V75, P717, DOI 10.4315/0362-028X.JFP-11-429
   *COD AL COMM, 2003, COD PRACT PREV RED P
   FAO/ WHO Codex Alimentarius Commission, 2003, MAX LEV PAT APPL JUI
   Fathi-Achachlouei B, 2007, J FOOD AGRIC ENVIRON, V5, P12
   Gokmen V, 1998, J CHROMATOGR A, V815, P99, DOI 10.1016/S0021-9673(97)01280-6
   Humer E, 2016, TOXINS, V8, DOI 10.3390/toxins8100285
   Ibarz R, 2014, FOOD RES INT, V66, P158, DOI 10.1016/j.foodres.2014.09.006
   International Agency for Research on Cancer, 1993, IARC MON EV CARC RIS, V56, P397
   Joint FAO/ WHO Expert Committee on Food Additives, 1995, WHO TECHN REP SER, V129
   Korean Food Additives Codex, 2016, SOD BIC
   Lai TF, 2015, SCI HORTIC-AMSTERDAM, V187, P108, DOI 10.1016/j.scienta.2015.03.010
   LOVETT J, 1975, J ASSOC OFF ANA CHEM, V58, P909
   Marin S, 2011, FOOD CHEM, V124, P563, DOI 10.1016/j.foodchem.2010.06.072
   Ministry of Food and Drug Safety, 2010, MYC, P10
   Moake MM, 2005, COMPR REV FOOD SCI F, V4, P8, DOI 10.1111/j.1541-4337.2005.tb00068.x
   Palou L, 2001, PLANT DIS, V85, P371, DOI 10.1094/PDIS.2001.85.4.371
   PASTER N, 1995, FOOD ADDIT CONTAM, V12, P51, DOI 10.1080/02652039509374278
   Pique E, 2013, FOOD CHEM TOXICOL, V60, P199, DOI 10.1016/j.fct.2013.07.052
   Pornpukdeewattana S, 2017, FOOD CONTROL, V71, P88, DOI 10.1016/j.foodcont.2016.06.030
   Puel O, 2007, INT J FOOD MICROBIOL, V115, P131, DOI 10.1016/j.ijfoodmicro.2006.10.016
   ROOT WH, 2005, PROCESSING FRUITS, P455
   Shephard GS, 2000, J CHROMATOGR A, V882, P17, DOI 10.1016/S0021-9673(99)01341-2
   Sholberg P, 2000, HORTSCIENCE, V35, P898
   Tikekar RV, 2014, J FOOD PROCESS PRES, V38, P924, DOI 10.1111/jfpp.12047
   United States of Food and Drug Administration, 2016, SUBST AFF GRAS F 184
   United States of Food and Drug Administration, 2016, GEN REC SAF GRAS
   United States of Food and Drug Administration (USFDA), 2000, IRR PROD PROC HANDL, P71056
   WHEELER JL, 1987, J FOOD SCI, V52, P479, DOI 10.1111/j.1365-2621.1987.tb06643.x
   Yue TL, 2011, J FOOD PROTECT, V74, P149, DOI 10.4315/0362-028X.JFP-10-326
   Zhu Y., 2014, THESIS
   Zhu Y, 2014, J FOOD PROTECT, V77, P963, DOI 10.4315/0362-028X.JFP-13-429
   Zouaoui N, 2015, FOOD CONTROL, V51, P356, DOI 10.1016/j.foodcont.2014.09.048
NR 35
TC 1
Z9 1
U1 1
U2 7
PU FRONTIERS MEDIA SA
PI LAUSANNE
PA AVENUE DU TRIBUNAL FEDERAL 34, LAUSANNE, CH-1015, SWITZERLAND
SN 1663-9812
J9 FRONT PHARMACOL
JI Front. Pharmacol.
PD AUG 13
PY 2018
VL 9
AR 822
DI 10.3389/fphar.2018.00822
PG 9
WC Pharmacology & Pharmacy
SC Pharmacology & Pharmacy
GA GQ3LM
UT WOS:000441565400001
PM 30150932
OA DOAJ Gold, Green Published
DA 2019-07-15
ER

PT J
AU De Leonardis, A
   Macciola, V
   Iorizzo, M
   Lombardi, SJ
   Lopez, F
   Marconi, E
AF De Leonardis, Antonella
   Macciola, Vincenzo
   Iorizzo, Massimo
   Lombardi, Silvia Jane
   Lopez, Francesco
   Marconi, Emanuele
TI Effective assay for olive vinegar production from olive oil mill
   wastewaters
SO FOOD CHEMISTRY
LA English
DT Article
DE Acetic fermentation; Hydroxytyrosol; Phenols; Olive oil mill
   wastewaters; Olive vinegar
ID WASTE-WATER; ANTIOXIDANT ACTIVITY; MECHANISMS; GLUCOSE
AB In this work, an effective and simple approach for vinegar production from olive oil press-mill wastewaters (OMW) is presented. Effects of sterilization and yeast presence on the acetic acid production were investigated. Sugar addition and inoculum of selected yeast starter have been crucial for a satisfactory acidification. In the obtained olive vinegar, the pH and total acidity were 2.92 and 5.6%, respectively. A considerable high level of ash (2%) and total phenols (3600 mg/L as GAE) characterized olive vinegar, in comparison with samples of apple, wine and balsamic commercial vinegars. Moreover, a high presence of hydroxytyrosol (1019 mg/L) was obtained. This abundant presence of antioxidants makes olive vinegar a promising nutraceutical and environmentally-friendly product, based upon a waste material such as OMW.
C1 [De Leonardis, Antonella; Macciola, Vincenzo; Iorizzo, Massimo; Lombardi, Silvia Jane; Lopez, Francesco; Marconi, Emanuele] Univ Molise, Dept Agr Environm & Food Sci DiAAA, Via Sanctis, I-86100 Campobasso, Italy.
RP De Leonardis, A (reprint author), Univ Molise, Dept Agr Environm & Food Sci DiAAA, Via Sanctis, I-86100 Campobasso, Italy.
EM antomac@unimol.it
RI De Leonardis, Antonella/H-4043-2019; Lopez, Francesco/F-1282-2011
OI De Leonardis, Antonella/0000-0002-5027-8137; Lopez,
   Francesco/0000-0003-4807-831X; Iorizzo, Massimo/0000-0001-8515-900X
CR Allouche N, 2004, J AGR FOOD CHEM, V52, P267, DOI 10.1021/jf034944u
   [Anonymous], 1971, METODI UFFICIALI ANA, V143
   Antonelli A, 1997, FOOD CHEM, V60, P403, DOI 10.1016/S0308-8146(96)00360-3
   Budak NH, 2014, J FOOD SCI, V79, pR757, DOI 10.1111/1750-3841.12434
   Chen HY, 2016, COMPR REV FOOD SCI F, V15, P1124, DOI 10.1111/1541-4337.12228
   Cuomo F, 2016, Z PHYS CHEM, V230, P1269, DOI 10.1515/zpch-2015-0725
   Cuomo F, 2015, RSC ADV, V5, P85586, DOI 10.1039/c5ra16860k
   De Leonardis A, 2009, ACTA ALIMENT HUNG, V38, P77, DOI 10.1556/AAlim.2008.0030
   De Leonardis A, 2007, FOOD CHEM, V100, P998, DOI 10.1016/j.foodchem.2005.10.057
   De Leonardis A, 2015, FOOD CHEM, V175, P568, DOI 10.1016/j.foodchem.2014.12.016
   Di Giovacchino L., 1988, RIV ITAL SOST GRASSE, V65, P481
   European Union Commission, 2012, OFFICIAL J EUROPEA L, V50
   Filidei S, 2003, WATER AIR SOIL POLL, V145, P79, DOI 10.1023/A:1023619927495
   Ho CW, 2017, FOOD CHEM, V221, P1621, DOI 10.1016/j.foodchem.2016.10.128
   Horiuchi JI, 1999, J BIOSCI BIOENG, V88, P107, DOI 10.1016/S1389-1723(99)80186-8
   Iorizzo M., 2016, SCI WORLD J, V2016
   Iorizzo M, 2014, EUR FOOD RES TECHNOL, V238, P1037, DOI 10.1007/s00217-014-2186-z
   Johnston Carol S, 2006, MedGenMed, V8, P61
   Kondo S, 2001, BIOSCI BIOTECH BIOCH, V65, P2690, DOI 10.1271/bbb.65.2690
   Lee JH, 2013, FOOD CHEM, V141, P3241, DOI 10.1016/j.foodchem.2013.05.126
   Ostman E, 2005, EUR J CLIN NUTR, V59, P983, DOI 10.1038/sj.ejcn.1602197
   Paredes C, 1999, BIORESOURCE TECHNOL, V67, P111, DOI 10.1016/S0960-8524(98)00106-0
   Petsiou EI, 2014, NUTR REV, V72, P651, DOI 10.1111/nure.12125
   Pipko G, 2007, US patent, Patent No. 12282370
   Ratanapisit J., 2009, Songklanakarin Journal of Science and Technology, V31, P343
   Roda A, 2017, FOOD CHEM, V229, P734, DOI 10.1016/j.foodchem.2017.02.111
   Salbe AD, 2009, NUTR RES, V29, P846, DOI 10.1016/j.nutres.2009.10.021
   Solieri L, 2009, VINEGARS WORLD
   Ubeda C, 2013, LWT-FOOD SCI TECHNOL, V52, P139, DOI 10.1016/j.lwt.2012.04.021
   Ye XJ, 2004, BIOSCI BIOTECH BIOCH, V68, P551, DOI 10.1271/bbb.68.551
NR 30
TC 5
Z9 5
U1 2
U2 74
PU ELSEVIER SCI LTD
PI OXFORD
PA THE BOULEVARD, LANGFORD LANE, KIDLINGTON, OXFORD OX5 1GB, OXON, ENGLAND
SN 0308-8146
EI 1873-7072
J9 FOOD CHEM
JI Food Chem.
PD FEB 1
PY 2018
VL 240
BP 437
EP 440
DI 10.1016/j.foodchem.2017.07.159
PG 4
WC Chemistry, Applied; Food Science & Technology; Nutrition & Dietetics
SC Chemistry; Food Science & Technology; Nutrition & Dietetics
GA FH7HU
UT WOS:000411356900054
PM 28946295
DA 2019-07-15
ER

PT J
AU Ali, Z
   Ma, H
   Wali, A
   Ayim, I
   Rashid, MT
   Younas, S
AF Ali, Zeshan
   Ma, Haile
   Wali, Asif
   Ayim, Ishmael
   Rashid, Muhammad Tayyab
   Younas, Shoaib
TI A double-blinded, randomized, placebo-controlled study evaluating the
   impact of dates vinegar consumption on blood biochemical and
   hematological parameters in patients with type 2 diabetes
SO TROPICAL JOURNAL OF PHARMACEUTICAL RESEARCH
LA English
DT Article
DE Dates vinegar; diabetes; glycated hemoglobin; hyperlipidemia
ID FREE FATTY-ACIDS; SKELETAL-MUSCLE; GLYCOGEN REPLETION; GLYCEMIC INDEX;
   ACETIC-ACID; INSULIN; GLUCOSE; ADULTS
AB Purpose: To determine the effects of dates vinegar on blood biochemical and hematological parameters in type 2 diabetic subjects.
   Methods: Current research focused on fifty-five subjects having blood sugar more than126 mg/dL. Participants ingested dates vinegar (20 mL) daily into their normal diets for a period of 10 weeks. Glycated hemoglobin (HbA1c), fasting blood sugar (FBS), total cholesterol, high-density lipoprotein (HDL), low-density lipoprotein (LDL), creatinine (Cr), urea, complete blood count (CBC), alanine transaminase (ALT), aspartate transaminase (AST), alkaline phosphatase (ALP), potassium and folate levels were analyzed before, after 5 weeks and after the experiment
   Results: Dates vinegar improved the blood concentrations of HbA1c (6.80 +/- 2.34 to 6.17 +/- 2.14 (%)), FBS (171.43 +/- 36.74 to 147.56 +/- 38.86 mg/dL, p=0.001), TC (218.10 +/- 16.9 to 191.14 +/- 14.23 mg/dL, p<0.001), ALT (24.94 +/- 5.03 to 21.88 +/- 5.08 IU/L, p=0.002) and ALP (264.32 +/- 45.26 to 257.30 +/- 44.21 IU/L) and folate (34.6 +/- 6.6 to 41.7 +/- 6.5 nmol/ L, p<0.001).
   Conclusion: Dates vinegar significantly improved the total cholesterol. The other blood biochemical and hematological factors were also improved however; the improvements were not significant.
C1 [Ali, Zeshan; Ma, Haile; Ayim, Ishmael; Rashid, Muhammad Tayyab] Jiangsu Univ, Sch Food & Biol Engn, Zhenjiang 212013, Peoples R China.
   [Wali, Asif] Karakoram Int Univ, Dept Agr & Food Technol, Gilgit 15100, Pakistan.
   [Younas, Shoaib] Univ Sargodha, Dept Food Sci & Nutr, Sargodha, Pakistan.
RP Ali, Z (reprint author), Jiangsu Univ, Sch Food & Biol Engn, Zhenjiang 212013, Peoples R China.
EM mhl@ujs.edu.cn
FU National RD Program [2016YFD0400303-1]; National High Technology
   Research and Development Program 863 [2013AA100203]; Jiangsu provincial
   major project on natural science for universities [12KJA55000]
FX This work was supported by funds from the National R&D Program (Grant
   Number: 2016YFD0400303-1), National High Technology Research and
   Development Program 863 (Grant Number: 2013AA100203) and Jiangsu
   provincial major project on natural science for universities (Grant
   Number: 12KJA55000)
CR Al-Shoaibi Z, 2012, INT J PHARMACOL, V8, P185, DOI 10.3923/ijp.2012.185.191
   Ali Z, 2017, IJVNR, V1, P1
   Ali Z, 2018, J FOOD BIOCHEM, V42, DOI 10.1111/jfbc.12554
   Amira E, 2012, J AGR FOOD CHEM, V60, P10896, DOI 10.1021/jf302602v
   Boden G, 2011, CURR OPIN ENDOCRINOL, V18, P139, DOI 10.1097/MED.0b013e3283444b09
   Bornfeldt KE, 2011, CELL METAB, V14, P575, DOI 10.1016/j.cmet.2011.07.015
   Brownlee IA, 2011, FOOD HYDROCOLLOID, V25, P238, DOI 10.1016/j.foodhyd.2009.11.013
   Cerf Marlon E, 2013, Front Endocrinol (Lausanne), V4, P37, DOI 10.3389/fendo.2013.00037
   Cortesia C, 2014, M BIO, V5, P13
   Davalos A, 2005, FOOD CHEM, V93, P325, DOI 10.1016/j.foodchem.2004.09.030
   DAVIS JE, 1978, DIABETES, V27, P102, DOI 10.2337/diabetes.27.2.102
   Delarue J, 2007, CURR OPIN CLIN NUTR, V10, P142, DOI 10.1097/MCO.0b013e328042ba90
   FRIEDEWALD WT, 1972, CLIN CHEM, V18, P499
   Fushimi T, 2002, INT J SPORTS MED, V23, P218, DOI 10.1055/s-2002-23172
   Fushimi T, 2001, J NUTR, V131, P1973
   Gispen WH, 2000, TRENDS NEUROSCI, V23, P542, DOI 10.1016/S0166-2236(00)01656-8
   Hlebowicz J, 2007, BMC GASTROENTEROL, V7, DOI 10.1186/1471-230X-7-46
   Hodson L, 2007, DIABETES, V56, P2433, DOI 10.2337/db07-0654
   Johnston Carol S, 2009, DIABETES RES CLIN PA, V84, P15
   Kalmbach R, 2011, AM J CLIN NUTR, V94, DOI 10.3945/ajcn.111.013433
   LECLERE CJ, 1994, AM J CLIN NUTR, V59, P914
   Mahmoud M. A., 2013, J DIABETES ENDOCRINO, V4, P1, DOI [10.5897/JDE12.015, DOI 10.5897/JDE12.015]
   Miller CJ, 2003, EUR J CLIN NUTR, V57, P427, DOI 10.1038/sj.ejcn.1601535
   Mohamed el-O A, 2001, J Egypt Public Health Assoc, V76, P17
   Ostman E, 2005, EUR J CLIN NUTR, V59, P983, DOI 10.1038/sj.ejcn.1602197
   Park KS, 1998, J CLIN ENDOCR METAB, V83, P2830, DOI 10.1210/jc.83.8.2830
   Peters A, 2011, DIABETES CARE, V34, P2477, DOI 10.2337/dc11-1723
   Schulze MB, 2004, AM J CLIN NUTR, V80, P348
   Setorki M, 2010, LIPIDS HEALTH DIS, V9, DOI 10.1186/1476-511X-9-10
   Shah P, 2002, DIABETES, V51, P301, DOI 10.2337/diabetes.51.2.301
   Sofowora A, 2013, AFR J TRADIT COMPLEM, V10, P210, DOI 10.4314/ajtcam.v10i5.2
   Song YJ, 2000, CLIN EXP PHARMACOL P, V27, P41, DOI 10.1046/j.1440-1681.2000.03198.x
   Vayalil PK, 2012, CRIT REV FOOD SCI, V52, P249, DOI 10.1080/10408398.2010.499824
   White AM, 2007, DIABETES CARE, V30, P2814, DOI 10.2337/dc07-1062
   Wild S, 2004, DIABETES CARE, V27, P1047, DOI 10.2337/diacare.27.5.1047
NR 35
TC 1
Z9 1
U1 0
U2 0
PU PHARMACOTHERAPY GROUP
PI BENIN CITY
PA UNIV BENIN, FACULTY PHARMACY, BENIN CITY, 00000, NIGERIA
SN 1596-5996
J9 TROP J PHARM RES
JI Trop. J. Pharm. Res.
PD DEC
PY 2018
VL 17
IS 12
BP 2463
EP 2469
DI 10.4314/tjpr.v17i12.23
PG 7
WC Pharmacology & Pharmacy
SC Pharmacology & Pharmacy
GA HF7QC
UT WOS:000454433400023
OA DOAJ Gold
DA 2019-07-15
ER
