# Supplementary material for: Knowledge Domain and Emerging Trends in Vinegar Research: A Bibliometric Review of the Literature from WoSCC
Source: Foods. 2020 Feb 10;9(2):166. doi: 10.3390/foods9020166 (PMC7074530; doi:10.3390/foods9020166)
Supplement: Supplementary file 1 [file foods-09-00166-s001.zip › Supplementary files/Supplementary Material/WoSCC dataset for CiteSpace/data/download2019_0x5unique.txt]

PT J
AU Willbrand, BN
   Pfeiffer, DG
AF Willbrand, Brittany N.
   Pfeiffer, Douglas G.
TI Brown Rice Vinegar as an Olfactory Field Attractant for Drosophila
   suzukii (Matsumura) and Zaprionus indianus Gupta (Diptera:
   Drosophilidae) in Cherimoya in Maui, Hawaii, with Implications for
   Attractant Specificity between Species and Estimation of Relative
   Abundance
SO INSECTS
LA English
DT Article
DE drosophilids; invasive species; attractant effectiveness; field
   trapping; brown rice vinegar; apple cider vinegar; red wine
ID SPOTTED WING DROSOPHILA; INVASIVE PEST; ACETIC-ACID; FERMENTATION;
   PREFERENCE; BEHAVIOR; TRADE; IDENTIFICATION; REQUIREMENTS; COLONIZATION
AB Drosophila suzukii (Matsumura) is an agricultural pest that has been observed co-infesting soft-skinned fruits with Zaprionus indianus Gupta. The characterization of olfactory preferences by species is a necessary step towards the development of species-specific attractants. Five olfactory attractants were used to survey the populations of two invasive drosophilids in cherimoya in Maui, Hawaii. The attractants used were apple cider vinegar (ACV), brown rice vinegar (BRV), red wine (RW), apple cider vinegar and red wine (ACV+RW; 60/40), and brown rice vinegar and red wine (BRV+RW; 60/40). For D. suzukii, BRV+RW resulted in more captures than BRV, ACV, and RW, while ACV+RW resulted in more captures than ACV. No differences were observed between BRV+RW and ACV+RW. BRV had greater specificity in attracting D. suzukii compared to ACV, ACV+RW, and RW. For Z. indianus, no significant differences were observed in either the mean captures or specificity for any attractant used. Collectively, these findings demonstrate that (1) BRV and BRV+RW are effective field attractants and (2) D. suzukii has unique olfactory preferences compared to non-target drosophilids, while (3) Z. indianus' preferences do not appear to vary from non-target drosophilids, and (4) the accuracy of relative abundance is impacted by the specificity of the attractants.
C1 [Willbrand, Brittany N.; Pfeiffer, Douglas G.] Virginia Tech, Dept Entomol, 205C Price Hall, Blacksburg, VA 24061 USA.
RP Willbrand, BN (reprint author), Virginia Tech, Dept Entomol, 205C Price Hall, Blacksburg, VA 24061 USA.
EM brittw@vt.edu; dgpfeiff@vt.edu
CR Akasaka N, 2017, J BIOSCI BIOENG, V123, P78, DOI 10.1016/j.jbiosc.2016.06.014
   Asplen MK, 2015, J PEST SCI, V88, P469, DOI 10.1007/s10340-015-0681-z
   Bellutti N, 2018, J PEST SCI, V91, P651, DOI 10.1007/s10340-017-0932-2
   Bernardi D, 2017, NEOTROP ENTOMOL, V46, P1, DOI 10.1007/s13744-016-0423-9
   Bolker BM, 2009, TRENDS ECOL EVOL, V24, P127, DOI 10.1016/j.tree.2008.10.008
   Burrack HJ, 2013, PEST MANAG SCI, V69, P1173, DOI 10.1002/ps.3489
   Calabria G, 2012, J APPL ENTOMOL, V136, P139, DOI 10.1111/j.1439-0418.2010.01583.x
   Cha DH, 2015, J APPL ENTOMOL, V139, P114, DOI 10.1111/jen.12164
   Cha DH, 2014, PEST MANAG SCI, V70, P324, DOI 10.1002/ps.3568
   Cha DH, 2012, J CHEM ECOL, V38, P1419, DOI 10.1007/s10886-012-0196-5
   Chinnici F, 2009, J AGR FOOD CHEM, V57, P4784, DOI 10.1021/jf804005w
   da Mata RA, 2010, BIOL INVASIONS, V12, P1231, DOI 10.1007/s10530-009-9542-0
   Depra M, 2014, J PEST SCI, V87, P379, DOI 10.1007/s10340-014-0591-5
   Epsky ND, 2014, FLA ENTOMOL, V97, P85, DOI 10.1653/024.097.0111
   Farnsworth D, 2017, PEST MANAG SCI, V73, P1083, DOI 10.1002/ps.4497
   Faucher CP, 2013, PLOS ONE, V8, DOI 10.1371/journal.pone.0056361
   Gbur EE, 2012, ACSESS PUBL, P1, DOI 10.2134/2012.generalized-linear-mixed-models
   Hauser M, 2011, PEST MANAG SCI, V67, P1352, DOI 10.1002/ps.2265
   Hulme PE, 2009, J APPL ECOL, V46, P10, DOI 10.1111/j.1365-2664.2008.01600.x
   Ioriatti C, 2018, J ECON ENTOMOL, V111, P283, DOI 10.1093/jee/tox292
   Ishii Y, 2015, APPL ENVIRON MICROB, V81, P2265, DOI 10.1128/AEM.03678-14
   Jaramillo SL, 2015, PHYSIOL ENTOMOL, V40, P2, DOI 10.1111/phen.12082
   KAMBYSELLIS MP, 1995, CURR BIOL, V5, P1129, DOI 10.1016/S0960-9822(95)00229-6
   Kaneshiro KY, 1983, P HAWAII ENTOMOL SOC, V24, P179
   Karageorgi M, 2017, CURR BIOL, V27, P847, DOI 10.1016/j.cub.2017.01.055
   Keesey IW, 2015, J CHEM ECOL, V41, P121, DOI 10.1007/s10886-015-0544-3
   Kirkpatrick DM, 2016, ENVIRON ENTOMOL, V45, P185, DOI 10.1093/ee/nvv155
   Kleiber JR, 2014, ENVIRON ENTOMOL, V43, P439, DOI 10.1603/EN13224
   Kremmer L, 2017, B INSECTOL, V70, P57
   Landolt PJ, 2012, J APPL ENTOMOL, V136, P148, DOI 10.1111/j.1439-0418.2011.01646.x
   Lasa R, 2017, PLOS ONE, V12, DOI 10.1371/journal.pone.0188350
   Lasa Rodrigo, 2015, Florida Entomologist, V98, P987, DOI 10.1653/024.098.0332
   Lee JC, 2013, ENVIRON ENTOMOL, V42, P1348, DOI 10.1603/EN13148
   Lee JC, 2012, J ECON ENTOMOL, V105, P1350, DOI 10.1603/EC12132
   Lee JC, 2011, PEST MANAG SCI, V67, P1349, DOI 10.1002/ps.2271
   Littell R.C., 2006, SAS MIXED MODELS
   Liu Y, 2018, ARTHROPOD-PLANT INTE, V12, P435, DOI 10.1007/s11829-018-9595-z
   Magnacca KN, 2015, MOL PHYLOGENET EVOL, V92, P226, DOI 10.1016/j.ympev.2015.06.014
   Matavelli C, 2015, J INSECT PHYSIOL, V82, P66, DOI 10.1016/j.jinsphys.2015.09.003
   Mazzi D, 2017, INSECTS, V8, DOI 10.3390/insects8010018
   Nava DE, 2007, FLA ENTOMOL, V90, P495, DOI 10.1653/0015-4040(2007)90[495:BTRAEO]2.0.CO;2
   O'Grady PM, 2011, MOL PHYLOGENET EVOL, V58, P244, DOI 10.1016/j.ympev.2010.11.022
   Oregon State University, 2013, COMM AD FEAT FAM DRO
   Nguyen P, 2016, J ECON ENTOMOL, V109, P973, DOI 10.1093/jee/tow019
   Ramirez LAR, 2017, INT J ANTENN PROPAG, DOI 10.1155/2017/5156263
   Revadi S, 2015, INSECTS, V6, P183, DOI 10.3390/insects6010183
   Revadi S, 2015, PHYSIOL ENTOMOL, V40, P54, DOI 10.1111/phen.12088
   Rice KB, 2017, J INSECT BEHAV, V30, P645, DOI 10.1007/s10905-017-9646-9
   Scheidler NH, 2015, SCI REP-UK, V5, DOI 10.1038/srep14059
   Shrader M. E., 2017, THESIS
   Silva-Soares NF, 2017, BMC ECOL, V17, DOI 10.1186/s12898-017-0131-2
   Stamps JA, 2012, PLOS ONE, V7, DOI 10.1371/journal.pone.0042238
   Stensmyr MC, 2003, J EXP BIOL, V206, P715, DOI 10.1242/jeb.00143
   Stokl J, 2010, CURR BIOL, V20, P1846, DOI 10.1016/j.cub.2010.09.033
   Suess L., 2010, Journal of Entomological and Acarological Research, V42, P185
   Tidon R, 2003, BIOL CONSERV, V112, P299, DOI 10.1016/S0006-3207(02)00322-1
   Tosevski I, 2014, ZATITA BILJA, V65, P99, DOI DOI 10.5937/zasbilj1403099T
   van der Linde Kim, 2010, Drosophila Information Service, V93, P95
   Vloch J., 2013, IDENTIFYING DROSOPHI
   Walsh DB, 2011, J INTEGR PEST MANAG, V2, DOI 10.1603/IPM10010
   Wang XG, 2016, J PEST SCI, V89, P701, DOI 10.1007/s10340-016-0747-6
   Westphal MI, 2008, BIOL INVASIONS, V10, P391, DOI 10.1007/s10530-007-9138-5
   Willbrand B.W., 2018, P HAWAII ENTOMOL SOC, V50, P55
   Wiman NG, 2014, PLOS ONE, V9, DOI 10.1371/journal.pone.0106909
   Yassin A, 2010, ZOOKEYS, P33, DOI 10.3897/zookeys.51.380
   Young Y, 2018, ECOL EVOL, V8, P2842, DOI 10.1002/ece3.3849
NR 66
TC 1
Z9 1
U1 6
U2 6
PU MDPI
PI BASEL
PA ST ALBAN-ANLAGE 66, CH-4052 BASEL, SWITZERLAND
SN 2075-4450
J9 INSECTS
JI Insects
PD MAR 20
PY 2019
VL 10
IS 3
AR 80
DI 10.3390/insects10030080
PG 18
WC Entomology
SC Entomology
GA HT0DV
UT WOS:000464236700001
PM 30897772
OA DOAJ Gold, Green Published
DA 2019-07-15
ER

PT J
AU Turkman, M
   Moulai-Mostefa, N
   Zouambia, Y
AF Turkman, Meriem
   Moulai-Mostefa, Nadji
   Zouambia, Yamina
TI Biosorption of Cu(II) from aqueous solutions by the residues of cider
   vinegar as new biosorbents: comparative study with modified citrange
   peels
SO DESALINATION AND WATER TREATMENT
LA English
DT Article
DE Copper; Cider vinegar residues; Modified citrange peels; Biosorption;
   Kinetic modeling
ID HEAVY-METALS; ORANGE PEEL; BINARY BIOSORPTION; METHYLENE-BLUE; REMOVAL;
   ADSORPTION; COPPER; EQUILIBRIUM; PB(II); WATER
AB In this work, the synthesis of new biosorbents based on cider vinegar residues (CVR) and modified citrange peels (MCP) and their capacities to remove copper cations (Cu(II)) from aqueous solutions were investigated. Fourier transform infrared (FTIR) spectra, scanning electron microscopy coupled with energy dispersive X-ray analysis, and determination of the zero point of charge (pHp) have been employed to determine the physicochemical characteristics of biomasses. It was found that biosorption efficiencies of Cu(II) toward CVR and MCP depend on particle size (from 0.315 to 0.4 mm), biosorbent content (10 g L-1), medium pH (pH = 5), agitation speed (150 rpm), initial concentration of metal ions (200 mg L-1), temperature (25 degrees C), and contact time (3 h). FTIR analysis confirmed the presence of carboxyl and hydroxyl groups in both absorbents and their implications in the metal bond. It was noticed that the pseudo-second-order model fitted well the kinetic of Cu(II) sorption on CVR and MCP with lower values of the normalized standard deviation (10.48% for CVR and 11.6% for MCP). The maximum biosorption capacities according to Langmuir model were 63.92 and 44.92 mg g(-1) for CVR and MCP, respectively. The average free energies calculated by the nonlinear method of Dubinin-Radushkevich model were found to be 9.64 and 19.38 kJ mol(-1) for CVR and MCP, showing that the mechanism of biosorption of Cu(II) could be chemical by ion exchange and particle diffusion.
C1 [Turkman, Meriem; Moulai-Mostefa, Nadji; Zouambia, Yamina] Univ Medea, Mat & Environm Lab, Ain Dheb 26001, Medea, Algeria.
RP Turkman, M (reprint author), Univ Medea, Mat & Environm Lab, Ain Dheb 26001, Medea, Algeria.
EM turkmedea@gmail.com
CR Argun M.E., 2006, J INT ENV APPL SCI, V1, P27
   Babel S, 2003, J HAZARD MATER, V97, P219, DOI 10.1016/S0304-3894(02)00263-7
   Bhatnagar A, 2015, CHEM ENG J, V270, P244, DOI 10.1016/j.cej.2015.01.135
   Bodalo-Santoyo A, 2003, DESALINATION, V155, P101, DOI 10.1016/S0011-9164(03)00287-X
   Chen XJ, 2015, INFORMATION, V6, P14, DOI 10.3390/info6010014
   Dada A.O., 2012, J APPL CHEM-USSR, V3, P38, DOI DOI 10.9790/5736-0313845
   Demirak A, 2006, CHEMOSPHERE, V63, P1451, DOI 10.1016/j.chemosphere.2005.09.033
   Demiral H., 2016, J CLEAN PROD, V16, P959
   Dhillon GS, 2013, RENEW SUST ENERG REV, V27, P789, DOI 10.1016/j.rser.2013.06.046
   Duruibe JO, 2007, INT J PHYS SCI, V2, P112
   Dutta S, 2011, DESALINATION, V275, P26, DOI 10.1016/j.desal.2011.02.057
   El Samrani AG, 2008, WATER RES, V42, P951, DOI 10.1016/j.watres.2007.09.009
   Ennigrou DJ, 2014, DESALINATION, V343, P82, DOI 10.1016/j.desal.2013.11.006
   Feng NC, 2010, T NONFERR METAL SOC, V20, pS146, DOI 10.1016/S1003-6326(10)60030-1
   Forstner U, 1981, METAL POLLUTION AQUA
   Gong JL, 2012, CHEM ENG J, V185, P100, DOI 10.1016/j.cej.2012.01.050
   Guler UA, 2013, J ENVIRON CHEM ENG, V1, P369, DOI 10.1016/j.jece.2013.05.017
   He JS, 2014, BIORESOURCE TECHNOL, V160, P67, DOI 10.1016/j.biortech.2014.01.068
   Hu J., 2009, ENV POLLUT TOXICOL J, V1, P66, DOI DOI 10.2174/1876397900901010066
   Izquierdo M, 2013, WATER AIR SOIL POLL, V224, DOI 10.1007/s11270-013-1507-3
   Jedryczko D, 2017, FOOD CHEM, V225, P220, DOI 10.1016/j.foodchem.2016.12.092
   Kazmi M, 2011, KOREAN J CHEM ENG, V28, P2033, DOI 10.1007/s11814-011-0072-y
   Khormaei M, 2007, J HAZARD MATER, V149, P269, DOI 10.1016/j.jhazmat.2007.03.074
   Kilic M, 2008, CHEM ENG PROCESS, V47, P31, DOI 10.1016/j.cep.2007.07.019
   Larous S, 2016, INT J HYDROGEN ENERG, V41, P10380, DOI 10.1016/j.ijhydene.2016.01.096
   Lasheen MR, 2012, SOLID STATE SCI, V14, P202, DOI 10.1016/j.solidstatesciences.2011.11.029
   Lee SH, 1998, PROCESS BIOCHEM, V33, P205
   Leyva-Ramos R, 2004, J CHEM TECHNOL BIOT, V79, P651, DOI 10.1002/jctb.1035
   Li X, 2008, COLLOID SURFACE A, V317, P512, DOI 10.1016/j.colsurfa.2007.11.031
   Lin JX, 2009, FRONT ENVIRON SCI EN, V3, P320, DOI 10.1007/s11783-009-0030-7
   Lugo-Lugo V, 2009, J HAZARD MATER, V161, P1255, DOI 10.1016/j.jhazmat.2008.04.087
   Marshall WE, 1999, BIORESOURCE TECHNOL, V69, P263, DOI 10.1016/S0960-8524(98)00185-0
   Martin-Lara MA, 2016, INT J MINER PROCESS, V148, P72, DOI 10.1016/j.minpro.2016.01.017
   Mata YN, 2009, CHEM ENG J, V150, P289, DOI 10.1016/j.cej.2009.01.001
   Mohammed T, 2016, ARAB J SCI ENG, V41, P345, DOI 10.1007/s13369-015-1848-x
   NOR YM, 1987, ENVIRON RES, V43, P274, DOI 10.1016/S0013-9351(87)80078-6
   Omraei M, 2011, DESALINATION, V271, P248, DOI 10.1016/j.desal.2010.12.038
   Oren AH, 2006, J HAZARD MATER, V131, P59, DOI 10.1016/j.jhazmat.2005.09.027
   Pavan FA, 2006, J HAZARD MATER, V137, P527, DOI 10.1016/j.jhazmat.2006.02.025
   PFEIFFER CC, 1987, J ORTHOMOL MED, V2, P171
   Roger M. R., 1995, COMPOSITE MAT AGR RE, P27
   Romero-Cano LA, 2017, J CLEAN PROD, V162, P195, DOI 10.1016/j.jclepro.2017.06.032
   Sahu JN, 2009, J HAZARD MATER, V172, P818, DOI 10.1016/j.jhazmat.2009.07.075
   Sahu MK, 2013, J ENVIRON CHEM ENG, V1, P1315, DOI 10.1016/j.jece.2013.09.027
   Shahmohammadi-Kalalagh S, 2015, ARAB J GEOSCI, V8, P397, DOI 10.1007/s12517-013-1114-z
   Shroff KA, 2011, CHEM ENG J, V171, P1234, DOI 10.1016/j.cej.2011.05.034
   Srivastava S, 2015, ENVIRON SCI POLLUT R, V22, P1499, DOI 10.1007/s11356-014-3442-2
   Sudha R, 2016, RES CHEM INTERMEDIAT, V42, P1677, DOI 10.1007/s11164-015-2111-5
   Tassist A, 2010, J HAZARD MATER, V183, P35, DOI 10.1016/j.jhazmat.2010.06.078
   Vinodhini R, 2008, INT J ENVIRON SCI TE, V5, P179, DOI 10.1007/BF03326011
   Wahab MA, 2010, BIORESOURCE TECHNOL, V101, P5070, DOI 10.1016/j.biortech.2010.01.121
   Wartelle LH, 2000, ADV ENVIRON RES, V4, P1, DOI 10.1016/S1093-0191(00)00002-2
   Xu D, 2008, APPL CLAY SCI, V41, P37, DOI 10.1016/j.clay.2007.09.004
   Yu HM, 2016, J TAIWAN INST CHEM E, V62, P21, DOI 10.1016/j.jtice.2016.01.026
   Zhang B, 2017, HYDROMETALLURGY, V173, P50, DOI 10.1016/j.hydromet.2017.08.002
   Zubair A, 2008, WATER AIR SOIL POLL, V191, P305, DOI 10.1007/s11270-008-9626-y
NR 56
TC 0
Z9 0
U1 4
U2 4
PU DESALINATION PUBL
PI HOPKINTON
PA 36 WALCOTT VALLEY DRIVE,, HOPKINTON, MA 01748 USA
SN 1944-3994
EI 1944-3986
J9 DESALIN WATER TREAT
JI Desalin. Water Treat.
PD FEB
PY 2019
VL 142
BP 279
EP 292
DI 10.5004/dwt.2019.23436
PG 14
WC Engineering, Chemical; Water Resources
SC Engineering; Water Resources
GA HL7KG
UT WOS:000458919100031
DA 2019-07-15
ER

PT J
AU Song, NE
   Jeong, DY
   Baik, SH
AF Song, Nho-Eul
   Jeong, Do-Youn
   Baik, Sang-Ho
TI Application of indigenous Saccharomyces cerevisiae to improve the black
   raspberry (Rubus coreanus Miquel) vinegar fermentation process and its
   microbiological and physicochemical analysis
SO FOOD SCIENCE AND BIOTECHNOLOGY
LA English
DT Article
DE Black raspberry vinegar; Indigenous yeast; Saccharomyces cerevisiae;
   Ethanol fermentation; Acetic acid fermentation
ID ACETIC-ACID BACTERIA; BIOGENIC-AMINES; YEAST; ACETIFICATION; DIVERSITY;
   STRAINS; POPULATIONS; SUCCESSION; DYNAMICS
AB In order to improve the slow ethanol fermentation during acetic acid fermentation process of black raspberry vinegar (BRV), the microbiological and physicochemical aspects of the effects of indigenous Saccharomyces cerevisiae JBCC-21A were examined. The selected S. cerevisiae JBCC-21A showed better growth and ethanol production rates than the commercial yeast strains. The ethanol production rate was 3-times faster than the traditional method. Acetic acid fermentation by S. cerevisiae JBCC-21A began 10days earlier than the traditional method and reached up to 60g/L acetic acid. Bacterial counts revealed Acetobacter pasteurianus was the only dominant species throughout the inoculated acetic acid fermentation. The physicochemical and functional properties of the fermented vinegar using indigenous S. cerevisiae JBCC-21A maintained a high quality similar to the traditional method, while being the faster fermentation process. Thus, it is suggested that inoculation of the indigenous S. cerevisiae strain in order to shorten the fermentation time without affecting the quality of traditional BRV.
C1 [Song, Nho-Eul; Baik, Sang-Ho] Chonbuk Natl Univ, Dept Food Nutr & Hlth, Jeonju 54896, Jeonbuk, South Korea.
   [Song, Nho-Eul; Baik, Sang-Ho] Chonbuk Natl Univ, Fermented Food Res Ctr, Jeonju 54896, Jeonbuk, South Korea.
   [Jeong, Do-Youn] Microbial Inst Fermentat Ind, Sunchang 56048, South Korea.
   [Song, Nho-Eul] Korea Food Res Inst, Wanju Gun 55365, Jeollabuk Do, South Korea.
RP Baik, SH (reprint author), Chonbuk Natl Univ, Dept Food Nutr & Hlth, Jeonju 54896, Jeonbuk, South Korea.; Baik, SH (reprint author), Chonbuk Natl Univ, Fermented Food Res Ctr, Jeonju 54896, Jeonbuk, South Korea.
EM baiksh@jbnu.ac.kr
FU "Research Base Construction Fund Support Program" - Chonbuk National
   University in 2017; Ministry of Trade, Industry & Energy (MOTIE), Korea
   Institute for Advancement of Technology (KIAT); Establishment of
   Infrastructure for Industrialization of Korean Useful Microbes
   [R0004073]
FX This research was supported by "Research Base Construction Fund Support
   Program" funded by Chonbuk National University in 2017 and the Ministry
   of Trade, Industry & Energy (MOTIE), Korea Institute for Advancement of
   Technology (KIAT) and Establishment of Infrastructure for
   Industrialization of Korean Useful Microbes (R0004073).
CR Barbosa C, 2014, AMB EXPRESS, V4, DOI 10.1186/s13568-014-0039-6
   Casale M, 2006, ANAL CHIM ACTA, V557, P360, DOI 10.1016/j.aca.2005.10.063
   DAVIS WB, 1947, ANAL CHEM, V19, P476, DOI 10.1021/ac60007a016
   De Vero L, 2006, FOOD MICROBIOL, V23, P809, DOI 10.1016/j.fm.2006.01.006
   Di Maro E, 2007, INT J FOOD MICROBIOL, V117, P201, DOI 10.1016/j.pestbp.2007.04.007
   Folin O, 1912, J BIOL CHEM, V12, P239
   FREZIER V, 1992, AM J ENOL VITICULT, V43, P375
   Giudici P, 2009, ADV FOOD NUTR RES, V58, P137, DOI 10.1016/S1043-4526(09)58004-7
   Gullo M, 2009, APPL ENVIRON MICROB, V75, P2585, DOI 10.1128/AEM.02249-08
   Haruta S, 2006, INT J FOOD MICROBIOL, V109, P79, DOI 10.1016/j.ijfoodmicro.2006.01.015
   Hidalgo C, 2013, LETT APPL MICROBIOL, V57, P227, DOI 10.1111/lam.12104
   Hidalgo C, 2013, FOOD MICROBIOL, V34, P88, DOI 10.1016/j.fm.2012.11.019
   Hidalgo C, 2012, FOOD MICROBIOL, V30, P98, DOI 10.1016/j.fm.2011.12.017
   Hidalgo C., 2010, INT J WINE RES, V2, P55
   Hong SM, 2012, KOREAN J FOOD PRESER, V19, P594
   Ilabaca C, 2008, INT J FOOD MICROBIOL, V126, P245, DOI 10.1016/j.ijfoodmicro.2008.05.001
   Jang M, 2011, FOOD SCI BIOTECHNOL, V20, P131, DOI 10.1007/s10068-011-0018-5
   Lee SJ, 2006, FOOD CHEM, V94, P385, DOI 10.1016/j.foodchem.2004.11.035
   Lee SJ, 2009, J FOOD SCI TECHNOL, V41, P662
   Lee SW, 2012, FOOD SCI BIOTECHNOL, V21, P453, DOI 10.1007/s10068-012-0057-6
   Li S, 2015, APPL MICROBIOL BIOT, V99, P4997, DOI 10.1007/s00253-015-6659-1
   Lim JW, 2012, INT J FOOD SCI TECH, V47, P918, DOI 10.1111/j.1365-2621.2011.02922.x
   Meda A, 2005, FOOD CHEM, V91, P571, DOI 10.1016/j.foochem.2004.10.006
   Mills DA, 2002, APPL ENVIRON MICROB, V68, P4884, DOI 10.1128/AEM.68.10.4884-4893.2002
   Moon JS, 2010, FOOD SCI BIOTECHNOL, V19, P1689, DOI 10.1007/s10068-010-0240-6
   MUYZER G, 1993, APPL ENVIRON MICROB, V59, P695
   Nadal D, 1996, APPL ENVIRON MICROB, V62, P1944
   Solieri L, 2006, J APPL MICROBIOL, V101, P63, DOI 10.1111/j.1365-2672.2006.02906.x
   Song NE, 2016, J SCI FOOD AGR, V96, P3723, DOI 10.1002/jsfa.7560
   Song NE, 2016, BRAZ J MICROBIOL, V47, P452, DOI 10.1016/j.bjm.2016.01.016
   Soufleros E, 1998, AM J ENOL VITICULT, V49, P266
   Tu YY, 2005, APPL BIOCHEM MICRO+, V41, P574, DOI 10.1007/s10438-005-0104-7
   Ubeda C, 2011, LWT-FOOD SCI TECHNOL, V44, P1591, DOI 10.1016/j.lwt.2011.03.001
   Vegas C, 2010, INT J FOOD MICROBIOL, V138, P130, DOI 10.1016/j.ijfoodmicro.2010.01.006
   김은경, 2010, [Journal of the Korean Society of Food Science and Nutrition, 한국식품영양과학회지], V39, P1666
NR 35
TC 0
Z9 0
U1 9
U2 9
PU KOREAN SOCIETY FOOD SCIENCE & TECHNOLOGY-KOSFOST
PI SEOUL
PA #605, KOREA SCI TECHNOL CENT, 635-4 YEOKSAM-DONG, KANGNAM-GU, SEOUL,
   135-703, SOUTH KOREA
SN 1226-7708
EI 2092-6456
J9 FOOD SCI BIOTECHNOL
JI Food Sci. Biotechnol.
PD APR
PY 2019
VL 28
IS 2
BP 481
EP 489
DI 10.1007/s10068-018-0489-8
PG 9
WC Food Science & Technology
SC Food Science & Technology
GA HQ1MZ
UT WOS:000462163300020
PM 30956860
DA 2019-07-15
ER

PT J
AU Heir, E
   Liland, KH
   Carlehog, M
   Hoick, AL
AF Heir, Even
   Liland, Kristian Hovde
   Carlehog, Mats
   Hoick, Askild Lorentz
TI Reduction and inhibition of Listeria monocytogenes in cold-smoked salmon
   by Verdad N6, a buffered vinegar fermentate, and UV-C treatments
SO INTERNATIONAL JOURNAL OF FOOD MICROBIOLOGY
LA English
DT Article
DE Listeria monocytogenes; Cold-smoked salmon; Organic acid salts;
   UV-light; Food safety
ID POTASSIUM LACTATE; AEROMONAS-HYDROPHILA; MAILLARD REACTION; SODIUM
   DIACETATE; UNITED-STATES; GROWTH; FISH; PRODUCTS; QUALITY; OUTBREAK
AB Contamination, survival and growth of Listeria monocytogenes in cold-smoked salmon represent serious health hazards to consumers and major challenges for salmon processors. Verdad N6, a commercially available buffered vinegar, was evaluated as an ingredient in cold-smoked salmon with regard to anti-listerial effects under processing and storage, sensory quality and consumer preference, effects on background microbiota and yield during production. Cold-smoked salmon with Verdad N6 added in the dry-salting process was produced. Salmon fillets were surface contaminated with a mix of L. monocytogenes. Levels of L. monocytogenes were determined during vacuum pack refrigerated storage for 29 days. The use of Verdad N6 resulted in increased lag times and reduced growth rates of L. monocytogenes. The inhibitory effects were dependent on Verdad N6 levels (0-2%), storage time and temperature (4 or 8 degrees C), type of contamination (between slices or on non-sliced salmon) and degree of smoking. The presence of dextrose (1%) in the recipe had no significant effects on L. monocytogenes levels after storage. On sliced salmon, complete growth inhibition at 4 degrees C storage could be obtained using 1% Verdad N6 compared to a 3 log increase in L. monocytogenes counts in control salmon. At abuse temperatures (8 degrees C), corresponding L. monocytogenes levels increased < 2 log and 5-6 log during 29 days storage. On non sliced salmon, 1% Verdad N6 provided complete growth reductions at 4 and 8 degrees C storage while L. monocytogenes in control salmon increased 2.3 and 4.6 log, respectively, in the same period. The use of Verdad N6 in combination with bactericidal UV-C treatments (fluence 50 mJ/cm(2)) provided an initial 0.8 log reduction and complete L. monocytogenes growth inhibition on subsequent storage at 4 and 8 degrees C. Salmon with Verdad N6 showed reduced levels of total counts during storage and a shift in the dominating bacteria with reduced and increased relative levels of Photobacteritun and lactic acid bacteria, respectively. A consumer test showed no consistent differences in liking of salmon with and without Verdad N6. In summary, Verdad N6 is an option for the production of high quality cold-smoked salmon with enhanced food safety through its robust listeriostatic effects. The application of Verdad N6 in combination with listericidal UV-C light treatment can further reduce the listeria-risks of this ready-to-eat food product category.
C1 [Heir, Even; Liland, Kristian Hovde; Carlehog, Mats; Hoick, Askild Lorentz] Nofima AS, Norwegian Inst Food Fisheries & Aquaculture Res, POB 210, N-1431 As, Norway.
   [Liland, Kristian Hovde] Norwegian Univ Life Sci, Fac Sci & Technol, POB 5003, N-1432 As, Norway.
RP Heir, E (reprint author), Nofima AS, Norwegian Inst Food Fisheries & Aquaculture Res, POB 210, N-1431 As, Norway.
EM even.heir@nofima.no
FU Fisheries and Aquaculture Industry Research Fund - FHF [901166];
   Norwegian Research Council [221663]; Norwegian Agriculture and Food
   Industry Research Funds [207765];  [208674/F50]
FX We thank Merete Rusas Jensen, Signe Marie Dromtorp, Janina Berg, Anette
   Wold Asli, Tove Maugesten, Hilde Haver and Tom Chr. Johannessen for
   excellent technical assistance. Birgitte Moen is appreciated for
   analyses of the microbiota data. The Verdad N6 was provided by Corbion,
   Amsterdam, The Netherlands. This study was made possible by a research
   grant from the Fisheries and Aquaculture Industry Research Fund - FHF
   (grant no. 901166). The work was also partly financed by the Norwegian
   Research Council through, project 221663 and by grants on research
   infrastructure (grant no. 208674/F50, and by the Norwegian Agriculture
   and Food Industry Research Funds (grant no. 207765). We thank the
   steering committee of the FHF project with representatives from the
   Norwegian salmon processing industry for valuable discussions, advice
   and input to the work.
CR Acciari VA, 2017, J FOOD PROTECT, V80, P271, DOI 10.4315/0362-028X.JFP-15-599
   Apprill A, 2015, AQUAT MICROB ECOL, V75, P129, DOI 10.3354/ame01753
   Birkeland S, 2005, INT J FOOD SCI TECH, V40, P963, DOI 10.1111/j.1365-2621.2005.01030.x
   Buchanan RL, 2017, FOOD CONTROL, V75, P1, DOI 10.1016/j.foodcont.2016.12.016
   Cantinelli T, 2013, J CLIN MICROBIOL, V51, P3770, DOI 10.1128/JCM.01874-13
   Caporaso JG, 2012, ISME J, V6, P1621, DOI 10.1038/ismej.2012.8
   Caporaso JG, 2011, P NATL ACAD SCI USA, V108, P4516, DOI 10.1073/pnas.1000080107
   Caporaso JG, 2010, NAT METHODS, V7, P335, DOI 10.1038/nmeth.f.303
   Cardinal M, 2001, FOOD RES INT, V34, P537, DOI 10.1016/S0963-9969(01)00069-2
   Cornu M, 2006, INT J FOOD MICROBIOL, V106, P159, DOI 10.1016/j.ijfoodmicro.2005.06.017
   de Noordhout CM, 2014, LANCET INFECT DIS, V14, P1073, DOI 10.1016/S1473-3099(14)70870-9
   de Oliveira FA, 2017, TRENDS FOOD SCI TECH, V66, P1, DOI 10.1016/j.tifs.2017.04.014
   Doe P. E., 1998, FISH DRYING SMOKING
   EFSA, 2009, EFSA J, V7, DOI 10.2903/j.efsa.2009.739
   Ericsson H, 1997, J CLIN MICROBIOL, V35, P2904
   European Food Safety Authority, 2017, EFSA J, V15, DOI 10.2903/j.efsa.2017.5077
   European Food Safety Authority, 2013, EFSA J, V11, DOI 10.2903/j.efsa.2013.3241
   Ferreira V, 2014, J FOOD PROTECT, V77, P150, DOI 10.4315/0362-028X.JFP-13-150
   Fugett E, 2006, J FOOD PROTECT, V69, P2929, DOI 10.4315/0362-028X-69.12.2929
   Gimenez B, 2004, J APPL MICROBIOL, V96, P96, DOI 10.1046/j.1365-2672.2003.02137.x
   Gombas DE, 2003, J FOOD PROTECT, V66, P559, DOI 10.4315/0362-028X-66.4.559
   Gram L, 2002, CURR OPIN BIOTECH, V13, P262, DOI 10.1016/S0958-1669(02)00309-9
   Gudbjornsdottir B, 2010, LWT-FOOD SCI TECHNOL, V43, P366, DOI 10.1016/j.lwt.2009.08.015
   Hansen LT, 1998, FOOD MICROBIOL, V15, P137
   HANSEN LT, 1995, FOOD RES INT, V28, P123, DOI 10.1016/0963-9969(95)90795-C
   Hoffmann S, 2012, J FOOD PROTECT, V75, P1292, DOI 10.4315/0362-028X.JFP-11-417
   Holch A, 2013, APPL ENVIRON MICROB, V79, P2944, DOI 10.1128/AEM.03715-12
   Jami M, 2014, COMPR REV FOOD SCI F, V13, P798, DOI 10.1111/1541-4337.12092
   Jensen AK, 2016, CLIN INFECT DIS, V63, P64, DOI 10.1093/cid/ciw192
   Kang J, 2014, INT J FOOD MICROBIOL, V179, P1, DOI 10.1016/j.ijfoodmicro.2014.03.017
   Kang JH, 2012, J FOOD PROTECT, V75, P1619, DOI 10.4315/0362-028X.JFP-11-561
   Kin S, 2012, J AQUAT FOOD PROD T, V21, P338, DOI 10.1080/10498850.2011.601436
   Lassen SG, 2016, CLIN MICROBIOL INFEC, V22, P620, DOI 10.1016/j.cmi.2016.04.017
   Lerfall J, 2016, FOOD SCI TECHNOL INT, V22, P153, DOI 10.1177/1082013215577737
   Lerfall J, 2016, AQUACULTURE, V451, P369, DOI 10.1016/j.aquaculture.2015.10.004
   Leroi F, 1998, INT J FOOD MICROBIOL, V39, P111, DOI 10.1016/S0168-1605(97)00126-8
   Lomonaco S, 2015, INFECT GENET EVOL, V35, P172, DOI 10.1016/j.meegid.2015.08.008
   Lovdal T, 2015, FOOD CONTROL, V54, P360, DOI 10.1016/j.foodcont.2015.02.025
   Martins SIFS, 2000, TRENDS FOOD SCI TECH, V11, P364, DOI 10.1016/S0924-2244(01)00022-X
   Mejlholm O, 2015, FOOD MICROBIOL, V45, P276, DOI 10.1016/j.fm.2014.06.006
   Miettinen MK, 1999, J CLIN MICROBIOL, V37, P2358
   Montero P, 2007, J FOOD PROTECT, V70, P399, DOI 10.4315/0362-028X-70.2.399
   Montiel R, 2014, FOOD BIOPROCESS TECH, V7, P2319, DOI 10.1007/s11947-014-1287-9
   Moretro T, 2017, INT J FOOD MICROBIOL, V241, P215, DOI 10.1016/j.ijfoodmicro.2016.10.025
   Neetoo H, 2008, INT J FOOD MICROBIOL, V123, P220, DOI 10.1016/j.ijfoodmicro.2008.02.001
   Niedziela JC, 1998, FOOD SCI TECHNOL-LEB, V31, P155, DOI 10.1006/fstl.1997.0333
   Olofsson TC, 2007, J APPL MICROBIOL, V103, P109, DOI 10.1111/j.1365-2672.2006.03216.x
   Parada AE, 2016, ENVIRON MICROBIOL, V18, P1403, DOI 10.1111/1462-2920.13023
   PETERSON ME, 1993, J FOOD PROTECT, V56, P938, DOI 10.4315/0362-028X-56.11.938
   Porsby CH, 2008, INT J FOOD MICROBIOL, V122, P287, DOI 10.1016/j.ijfoodmicro.2008.01.010
   R Core Team, 2016, R LANG ENV STAT COMP
   Ricci A, 2018, EFSA J, V16, DOI 10.2903/j.efsa.2018.5134
   Rora AMB, 2004, AQUACULTURE, V232, P255, DOI 10.1016/S0044-8486(03)00460-5
   Rudi K, 2006, BIOTECHNIQUES, V40, P323, DOI 10.2144/000112118
   Sallam KI, 2007, FOOD CONTROL, V18, P566, DOI 10.1016/j.foodcont.2006.02.002
   Scallan E, 2011, EMERG INFECT DIS, V17, P16, DOI [10.3201/eid1701.P21101, 10.3201/eid1701.091101p2]
   Sigurgisladottir S, 2000, FOOD RES INT, V33, P847, DOI 10.1016/S0963-9969(00)00104-6
   Stohr V, 2001, FOOD RES INT, V34, P797, DOI 10.1016/S0963-9969(01)00101-6
   Sunen E, 2003, FOOD RES INT, V36, P111, DOI 10.1016/S0963-9969(02)00115-1
   Sunen E, 2001, FOOD MICROBIOL, V18, P387, DOI 10.1006/fmic.2001.0411
   Tang SL, 2013, INT J FOOD MICROBIOL, V165, P265, DOI 10.1016/j.ijfoodmicro.2013.05.018
   Thurette J, 1998, J FOOD PROTECT, V61, P1475, DOI 10.4315/0362-028X-61.11.1475
   Tocmo R, 2014, COMPR REV FOOD SCI F, V13, P172, DOI 10.1111/1541-4337.12052
   Vaz-Velho M, 2006, FOOD CONTROL, V17, P609, DOI 10.1016/j.foodcont.2005.03.007
   Vogel BF, 2006, J FOOD PROTECT, V69, P2134, DOI 10.4315/0362-028X-69.9.2134
   Walters W, 2016, MSYSTEMS, V1, DOI 10.1128/mSystems.00009-15
   Yoon KS, 2004, J FOOD PROTECT, V67, P2465, DOI 10.4315/0362-028X-67.11.2465
   Zamora R, 2005, CRIT REV FOOD SCI, V45, P49, DOI 10.1080/10408690590900117
NR 68
TC 0
Z9 0
U1 7
U2 7
PU ELSEVIER SCIENCE BV
PI AMSTERDAM
PA PO BOX 211, 1000 AE AMSTERDAM, NETHERLANDS
SN 0168-1605
EI 1879-3460
J9 INT J FOOD MICROBIOL
JI Int. J. Food Microbiol.
PD FEB 16
PY 2019
VL 291
BP 48
EP 58
DI 10.1016/j.ijfoodmicro.2018.10.026
PG 11
WC Food Science & Technology; Microbiology
SC Food Science & Technology; Microbiology
GA HM1RM
UT WOS:000459230300008
PM 30445285
OA Other Gold, Green Published
DA 2019-07-15
ER

PT J
AU Al-Dalali, S
   Zheng, FP
   Sun, BG
   Chen, F
AF Al-Dalali, Sam
   Zheng, Fuping
   Sun, Baoguo
   Chen, Feng
TI Comparison of Aroma Profiles of Traditional and Modern Zhenjiang
   Aromatic Vinegars and Their Changes During the Vinegar Aging by
   SPME-GC-MS and GC-O
SO FOOD ANALYTICAL METHODS
LA English
DT Article
DE Zhenjiang vinegar; Aging; Aromas; HS-SPME; GC-MS; GC-O
ID SOLID-PHASE MICROEXTRACTION; CHROMATOGRAPHY-MASS-SPECTROMETRY; SHANXI
   AGED VINEGAR; VOLATILE COMPOUNDS; WINE VINEGARS; SHERRY VINEGAR;
   ACETIFICATION
AB Zhenjiang aromatic vinegar is one of the most popular vinegars in China, which can be produced by either traditional or modern techniques. Aroma profiles of the traditional Zhenjiang aromatic vinegar (TZAV) and the modern Zhenjiang aromatic vinegar (MZAV) at different stages of their aging were analyzed by headspace solid-phase microextraction (HS-SPME) with an aid of DVB/CAR/PDMS fiber combined with gas chromatography-mass spectrometry (GC-MS) and gas chromatography-olfactometry (GC-O). A total of 53 volatile compounds were identified. Among them, 43 aromas were positively identified after comparison with their corresponding authentic compounds. Two volatiles, including isopentyl alcohol and butyl benzoate, were only identified in TZAV, while propiophenone was only identified in MZAV. In addition, some volatiles were found to be generated during the aging period, which included isopentyl alcohol, 3-(methylthio)propyl acetate, and 2-acetoxy-3-butanone in the TZAV samples, and 2-ethyl-1-hexanol, octanoic acid, propiophenone, and dimethyl trisulfide in the MZAV samples. The total amount of volatile compounds in the MZAV was greater than its counterpart TZAV. Moreover, 29 odor-active compounds were recognized by GC-O analysis, while 25 of them were confirmed by their authentic compounds, and their perceived odors included sweet, acid, buttery, floral, herbal, fruit, fresh, pungent, almond, and geraniol notes.
C1 [Al-Dalali, Sam; Zheng, Fuping; Sun, Baoguo; Chen, Feng] Beijing Technol & Business Univ, Beijing Adv Innovat Ctr Food Nutr & Human Hlth, Beijing 100048, Peoples R China.
   [Al-Dalali, Sam] Ibb Univ, Dept Food Sci & Technol, Ibb, Yemen.
   [Chen, Feng] Clemson Univ, Dept Food Nutr & Packaging Sci, Clemson, SC USA.
RP Zheng, FP; Sun, BG (reprint author), Beijing Technol & Business Univ, Beijing Adv Innovat Ctr Food Nutr & Human Hlth, Beijing 100048, Peoples R China.
EM zhengfp@btbu.edu.cn; sunbg@btbu.edu.cn
RI Zheng, Fuping/C-8955-2017
OI Zheng, Fuping/0000-0003-2824-8430
FU National Key R&D Program of China [2016YFD0400500]
FX This work was financially supported by the National Key R&D Program of
   China (2016YFD0400500).
CR Acena L, 2011, J AGR FOOD CHEM, V59, P4062, DOI 10.1021/jf104763u
   Budak NH, 2014, J FOOD SCI, V79, pR757, DOI 10.1111/1750-3841.12434
   Callejon RM, 2009, FOOD CHEM, V113, P1252, DOI 10.1016/j.foodchem.2008.08.027
   Callejon RM, 2008, J AGR FOOD CHEM, V56, P8086, DOI 10.1021/jf800903n
   Cejudo-Bastante C, 2018, J SCI FOOD AGR, V98, P1052, DOI 10.1002/jsfa.8554
   Charles M, 2000, J AGR FOOD CHEM, V48, P70, DOI 10.1021/jf9905424
   Chen Fusheng, 2009, P243, DOI 10.1007/978-88-470-0866-3_15
   Chen S, 2013, J AGR FOOD CHEM, V61, P11295, DOI 10.1021/jf4030536
   Chen T., 2013, ACETIC ACID BACT, V2, P31
   Chinnici F, 2009, J AGR FOOD CHEM, V57, P4784, DOI 10.1021/jf804005w
   Guerrero ED, 2008, J SEP SCI, V31, P3030, DOI 10.1002/jssc.200800307
   FORS S, 1983, ACS SYM SER, V215, P185
   Garcia-Parrilla MC, 1997, J AGR FOOD CHEM, V45, P3487, DOI 10.1021/jf970091s
   Liang JJ, 2016, J AGR FOOD CHEM, V64, P7597, DOI 10.1021/acs.jafc.6b03019
   Liu HL, 2018, J AGR FOOD CHEM, V66, P5425, DOI 10.1021/acs.jafc.8b00692
   Liu JY, 2016, J FUNCT FOODS, V21, P75, DOI 10.1016/j.jff.2015.11.041
   Lu ZM, 2011, INT J FOOD SCI TECH, V46, P1508, DOI 10.1111/j.1365-2621.2011.02649.x
   Mejias RC, 2002, J CHROMATOGR A, V953, P7, DOI 10.1016/S0021-9673(02)00122-X
   Morales ML, 2001, EUR FOOD RES TECHNOL, V212, P676, DOI 10.1007/s002170100301
   Natera R, 2003, J AGR FOOD CHEM, V51, P3345, DOI 10.1021/jf021180u
   Shen ZY, 2007, ZHENJIANG AROMATIC V
   Ubeda C, 2012, FLAVOUR FRAG J, V27, P313, DOI 10.1002/ffj.3103
   Wang CY, 2015, GENET MOL RES, V14, P5054, DOI 10.4238/2015.May.12.8
   Wang ZM, 2015, FOOD MICROBIOL, V50, P64, DOI 10.1016/j.fm.2015.03.012
   Xiao ZB, 2011, J FOOD SCI, V76, pC1125, DOI 10.1111/j.1750-3841.2011.02356.x
   Xiong C, 2016, FOOD ANAL METHOD, V9, P768, DOI 10.1007/s12161-015-0243-2
   Xu Y., 2009, BIOTECHNOLOGY CHINA, P189
   Yu YJ, 2012, J I BREWING, V118, P133, DOI 10.1002/jib.20
   Zhou ZL, 2017, J CHROMATOGR A, V1487, P218, DOI 10.1016/j.chroma.2017.01.014
   Zhu H, 2016, J FOOD SCI TECH MYS, V53, P171, DOI 10.1007/s13197-015-2035-5
NR 30
TC 1
Z9 1
U1 20
U2 20
PU SPRINGER
PI NEW YORK
PA 233 SPRING ST, NEW YORK, NY 10013 USA
SN 1936-9751
EI 1936-976X
J9 FOOD ANAL METHOD
JI Food Anal. Meth.
PD FEB
PY 2019
VL 12
IS 2
BP 544
EP 557
DI 10.1007/s12161-018-1385-9
PG 14
WC Food Science & Technology
SC Food Science & Technology
GA HH1XX
UT WOS:000455514300023
DA 2019-07-15
ER
