# Supplementary material for: Knowledge Domain and Emerging Trends in Vinegar Research: A Bibliometric Review of the Literature from WoSCC
Source: Foods. 2020 Feb 10;9(2):166. doi: 10.3390/foods9020166 (PMC7074530; doi:10.3390/foods9020166)
Supplement: Supplementary file 1 [file foods-09-00166-s001.zip › Supplementary files/Supplementary Material/WoSCC dataset for CiteSpace/data/download2019_1x5unique.txt]

PT J
AU Shi, ZJ
   Deng, J
   Wang, F
   Liu, Y
   Jiao, JY
   Wang, LC
   Zhang, JY
AF Shi, Zhengjun
   Deng, Jia
   Wang, Fang
   Liu, Yun
   Jiao, Junying
   Wang, Lianchun
   Zhang, Jiayan
TI Individual and combined effects of bamboo vinegar and peach gum on
   postharvest grey mould caused by Botrytis cinerea in blueberry
SO POSTHARVEST BIOLOGY AND TECHNOLOGY
LA English
DT Article
DE Blueberry; Bamboo vinegar; Peach gum; Grey mold; Storage
ID SALICYLIC-ACID; CHITOSAN COATINGS; METHYL JASMONATE; SHELF-LIFE; GRAY
   MOLD; UV-C; QUALITY; RESISTANCE; FRUIT; ANTIOXIDANT
AB The effects of bamboo vinegar (1.5% v/v) and peach gum (2% w/v), either individually or combined, on reducing grey mould decay caused by Botrytis cinerea in blueberry fruit was investigated. Bamboo vinegar combined with peach gum reduced disease incidence and lesion diameter more than treatments with either substance alone. Furthermore, fruit dipped with 1.5% bamboo vinegar combined with 2% peach gum showed higher plant defence mechanisms than the controls and other individually treated fruit. The combined treatment increased the activities of defence enzymes, including chitinase; beta-1,3-glucanase; phenylalanine ammonia-lyase; peroxidase and polyphenol oxidase, whereas fruit treated with only bamboo vinegar or with peach gum showed lower effects on the induction of plant defence mechanisms. Additionally, the treatments, either alone or combined, did not degrade fruit postharvest sensory and nutritional qualities, such as titratable acid, total soluble solids, ascorbic acid and surface colour in blueberry fruit. Therefore, the synergistic effects of bamboo vinegar and peach gum in combination can effectively contribute to the control of grey mould disease development in blueberry fruit.
C1 [Shi, Zhengjun; Deng, Jia; Liu, Yun; Jiao, Junying; Wang, Lianchun; Zhang, Jiayan] Southwest Forestry Univ, Minist Educ, Key Lab Forest Resources Conservat & Utilisat Sou, Kunming 650224, Yunnan, Peoples R China.
   [Wang, Fang] Southwest Forestry Univ, Key Lab State Forestry Adm Biodivers Conservat So, Kunming 650224, Yunnan, Peoples R China.
RP Deng, J; Zhang, JY (reprint author), Southwest Forestry Univ, Minist Educ, Key Lab Forest Resources Conservat & Utilisat Sou, Kunming 650224, Yunnan, Peoples R China.
EM dengjia1983@163.com; 1428368816@qq.com
FU National Natural Science Foundation of China [31460214, 31360003];
   provincial department of Education Foundation of Yunnan [2018JS327];
   Forestry first-level discipline reserve talent project of Southwest
   Forestry University [5009750101-11]; Input Subsidy Programme of Yunnan
   Research and Development Founding [2016YB462, 2017YB236]
FX This work was financially supported by the National Natural Science
   Foundation of China (NO. 31460214, NO. 31360003), the provincial
   department of Education Foundation of Yunnan (2018JS327), Forestry
   first-level discipline reserve talent project of Southwest Forestry
   University (NO. 5009750101-11) and Input Subsidy Programme of Yunnan
   Research and Development Founding (NO. 2016YB462, NO. 2017YB236).
CR Baimark Y, 2009, BIOMASS BIOENERG, V33, P994, DOI 10.1016/j.biombioe.2009.04.001
   Bill M, 2014, CROP PROT, V64, P159, DOI 10.1016/j.cropro.2014.06.015
   Castaneda-Ovando A, 2009, FOOD CHEM, V113, P859, DOI 10.1016/j.foodchem.2008.09.001
   Chen HJ, 2015, SCI HORTIC-AMSTERDAM, V188, P44, DOI 10.1016/j.scienta.2015.03.018
   Chen JP, 2014, CROP PROT, V56, P31, DOI 10.1016/j.cropro.2013.10.007
   Chen YH, 2017, LWT-FOOD SCI TECHNOL, V84, P650, DOI 10.1016/j.lwt.2017.06.011
   Gao Y, 2018, SCI HORTIC-AMSTERDAM, V239, P80, DOI 10.1016/j.scienta.2018.05.012
   Guo J, 2014, POSTHARVEST BIOL TEC, V88, P72, DOI 10.1016/j.postharvbio.2013.09.008
   He J., 2017, J FOOD SAFETY, V37, P1
   Jin P, 2017, SCI HORTIC-AMSTERDAM, V225, P106, DOI 10.1016/j.scienta.2017.06.062
   Jongsri P, 2017, SCI HORTIC-AMSTERDAM, V224, P180, DOI 10.1016/j.scienta.2017.06.011
   Lin JH, 2011, SCI HORTIC-AMSTERDAM, V130, P85, DOI 10.1016/j.scienta.2011.06.014
   Liu KD, 2016, SCI HORTIC-AMSTERDAM, V198, P1, DOI 10.1016/j.scienta.2015.11.008
   Mannozzi C, 2018, FOOD CHEM, V251, P18, DOI 10.1016/j.foodchem.2018.01.015
   Mu J, 2003, J WOOD SCI, V49, P262, DOI 10.1007/s10086-002-0472-z
   Perdones A, 2012, POSTHARVEST BIOL TEC, V70, P32, DOI 10.1016/j.postharvbio.2012.04.002
   Perkins-Veazie P, 2008, POSTHARVEST BIOL TEC, V47, P280, DOI 10.1016/j.postharvbio.2007.08.002
   Reque PM, 2014, J FOOD COMPOS ANAL, V33, P111, DOI 10.1016/j.jfca.2013.11.007
   Rivera SA, 2013, POSTHARVEST BIOL TEC, V83, P40, DOI 10.1016/j.postharvbio.2013.03.007
   Romanazzi G, 2016, POSTHARVEST BIOL TEC, V122, P82, DOI 10.1016/j.postharvbio.2016.08.003
   Shao XF, 2015, POSTHARVEST BIOL TEC, V99, P37, DOI 10.1016/j.postharvbio.2014.07.014
   Shen YF, 2017, SCI HORTIC-AMSTERDAM, V224, P367, DOI 10.1016/j.scienta.2017.06.046
   Shi ZJ, 2018, SCI HORTIC-AMSTERDAM, V233, P54, DOI 10.1016/j.scienta.2018.01.039
   Xiao ZL, 2011, POSTHARVEST BIOL TEC, V62, P319, DOI 10.1016/j.postharvbio.2011.07.007
   Xu FX, 2016, POSTHARVEST BIOL TEC, V117, P125, DOI 10.1016/j.postharvbio.2016.01.012
   Yan L, 2012, LIVEST SCI, V144, P240, DOI 10.1016/j.livsci.2011.11.020
   Yang GY, 2014, POSTHARVEST BIOL TEC, V92, P46, DOI 10.1016/j.postharvbio.2014.01.018
   Yang H., 2018, ACTIVITY STRUCTURAL
   Yao XC, 2015, INT J BIOL MACROMOL, V72, P1076, DOI 10.1016/j.ijbiomac.2014.10.024
   Yao XC, 2013, INT J BIOL MACROMOL, V62, P1, DOI 10.1016/j.ijbiomac.2013.08.022
   Yu LH, 2018, LIVEST SCI, V211, P80, DOI 10.1016/j.livsci.2017.11.004
   Zhang HY, 2018, LWT-FOOD SCI TECHNOL, V93, P470, DOI 10.1016/j.lwt.2018.04.005
   Zhang ML, 2018, SCI HORTIC-AMSTERDAM, V228, P18, DOI 10.1016/j.scienta.2017.09.029
   Zhou YH, 2014, BIOL CONTROL, V74, P21, DOI 10.1016/j.biocontro1.2014.03.007
NR 34
TC 0
Z9 0
U1 3
U2 3
PU ELSEVIER SCIENCE BV
PI AMSTERDAM
PA PO BOX 211, 1000 AE AMSTERDAM, NETHERLANDS
SN 0925-5214
EI 1873-2356
J9 POSTHARVEST BIOL TEC
JI Postharvest Biol. Technol.
PD SEP
PY 2019
VL 155
BP 86
EP 93
DI 10.1016/j.postharvbio.2019.05.016
PG 8
WC Agronomy; Food Science & Technology; Horticulture
SC Agriculture; Food Science & Technology
GA IB2NM
UT WOS:000470106000011
DA 2019-07-15
ER

PT J
AU Cui, HR
   Zhang, BB
   Li, GP
   Li, L
   Chen, HS
   Qi, JC
   Liu, WX
   Chen, J
   Wang, PL
   Lei, HM
AF Cui, Herong
   Zhang, Beibei
   Li, Guoping
   Li, Lei
   Chen, Hongshan
   Qi, Jinchai
   Liu, Wenxue
   Chen, Jing
   Wang, Penglong
   Lei, Haimin
TI Identification of a Quality Marker of Vinegar-Processed Curcuma Zedoaria
   on Oxidative Liver Injury
SO MOLECULES
LA English
DT Article
DE curcuma zedoaria; quality marker; hepatoprotective activity; GC-MS
   metabolomics; discriminatory components
ID CELLS; CYTOTOXICITY; ANGIOGENESIS; MECHANISMS; APOPTOSIS; RHIZOMES
AB Curcuma zedoaria (dry stenophora of Curcuma phaeocaulis Val., Curcuma kwangsiensis S. G. Lee et C. F. Liang, or Curcuma wenyujin Y. H. Chen et C.Ling) is a representative herb with clinical effects on liver diseases after being vinegar-processed. The crude Curcuma zedoaria and the processed Curcuma zedoaria (vinegar-boil) have been widely used as mixtures, but their equivalence has not been fully investigated. In this manuscript, quality markers of processed (vinegar-boil) Curcuma zedoaria were investigated by comparison of the compounds and hepatoprotective activities with the crude (three spices) ones. First, GC-MS-based untargeted metabolomics were applied to reveal the discriminatory components and discover potential markers. As a result, a total of six components were identified as potential markers. Then, the hepatoprotective activities were evaluated by dual cell damage models induced by a certain concentration of H2O2 or tertbutyl hydfroperoxide (t-BHP) (55 M H2O2 or 40 M t-BHP), which highlighted the potential of the processed Curcuma zedoaria on oxidative stress. Finally, epicurzerenone was identified as its quality marker on oxidative liver injury based on the above results and the cell-based biological assay. Overall, vinegar-processed Curcuma zedoaria was more suitable for the treatment of oxidative liver diseases, and epicurzerenone could be considered as its quality marker.
C1 [Cui, Herong; Zhang, Beibei; Li, Guoping; Li, Lei; Chen, Hongshan; Qi, Jinchai; Liu, Wenxue; Wang, Penglong; Lei, Haimin] Beijing Univ Chinese Med, Sch Chinese Pharm, Beijing 102488, Peoples R China.
   [Chen, Jing] Tibetan Tradit Med Coll, Lhasa 850000, Peoples R China.
RP Wang, PL; Lei, HM (reprint author), Beijing Univ Chinese Med, Sch Chinese Pharm, Beijing 102488, Peoples R China.; Chen, J (reprint author), Tibetan Tradit Med Coll, Lhasa 850000, Peoples R China.
EM herongcui@outlook.com; 20160241011@bucm.edu.cn; zhenzhu7696@163.com;
   wangyq4515@163.com; chs1314as@163.com; 17862969559@163.com;
   18698765005@163.com; cjttmc@sina.cn; wpl581@126.com; hm_lei@126.com
OI , haimin/0000-0001-6765-9545
FU National Natural Science Foundation of China [81173519, 81603256];
   Beijing Key Laboratory for Basic and Development Research on Chinese
   Medicine (Beijing); Scientific Research Project of Beijing University of
   Chinese Medicine [2019-JYB-XS-076]; project of China Association of
   Chinese Medicine [CACM-2018-QNRC2-B08]; Fundamental Research Funds for
   the Central Universities [BUCM-2019-JCRC002, BUCM-2018-2020,
   2019-JYB-TD005]; Second batch of key scientific research projects of the
   Science and Technology Department of Tibet Autonomous Region [201210]
FX The authors are grateful for the support from the National Natural
   Science Foundation of China (No. 81173519 and 81603256), Beijing Key
   Laboratory for Basic and Development Research on Chinese Medicine
   (Beijing, 100102), Scientific Research Project of Beijing University of
   Chinese Medicine (No. 2019-JYB-XS-076), project of China Association of
   Chinese Medicine (CACM-2018-QNRC2-B08), the Fundamental Research Funds
   for the Central Universities (BUCM-2019-JCRC002, BUCM-2018-2020 and
   2019-JYB-TD005), Second batch of key scientific research projects of the
   Science and Technology Department of Tibet Autonomous Region (201210).
   In which, the Fundamental Research Funds for the Central Universities
   (2019-JYB-TD005) is the major fund in all these funds.
CR Akter J, 2019, COMP BIOCHEM PHYS C, V215, P9, DOI 10.1016/j.cbpc.2018.09.002
   An JF, 2012, HEPATOLOGY, V56, P715, DOI 10.1002/hep.25697
   Araujo AM, 2018, ARCH TOXICOL, V92, P3307, DOI 10.1007/s00204-018-2314-9
   Ayati Z., 2019, CURR PHARM DESIGN, V25, P1
   Bao W, 2010, J ETHNOPHARMACOL, V128, P549, DOI 10.1016/j.jep.2010.01.029
   Bernal W, 2013, NEW ENGL J MED, V369, P2525, DOI 10.1056/NEJMra1208937
   Chen TB, 2018, PHYTOMEDICINE, V44, P239, DOI 10.1016/j.phymed.2018.03.005
   Chen WX, 2011, CANCER CHEMOTH PHARM, V67, P799, DOI 10.1007/s00280-010-1378-x
   Cheng JJ, 2014, INT J CLIN EXP PATHO, V7, P7854
   Cui YT, 2014, FISH SHELLFISH IMMUN, V38, P74, DOI 10.1016/j.fsi.2014.02.018
   Du CYQ, 2013, PLOS ONE, V8, DOI 10.1371/journal.pone.0078622
   Hadisaputri YE, 2015, INT J ONCOL, V47, P2255, DOI 10.3892/ijo.2015.3199
   HAMDI OAA, 2010, NA CRYSTALLOGR E, V66, pO2844, DOI DOI 10.1107/S1600536810040559
   Jung EB, 2018, J ETHNOPHARMACOL, V213, P48, DOI 10.1016/j.jep.2017.10.025
   LeCouter J, 2003, SCIENCE, V299, P890, DOI 10.1126/science.1079562
   Lee TK, 2019, BIOORG CHEM, V82, P26, DOI 10.1016/j.bioorg.2018.09.027
   Lei XG, 2016, PHYSIOL REV, V96, P307, DOI 10.1152/physrev.00010.2014
   LI R, 2011, NA CHEM, V126, P1890, DOI DOI 10.1016/J.FOODCHEM.2010.12.014
   Mou SF, 2017, ONCOL LETT, V14, P4937, DOI 10.3892/ol.2017.6739
   PHAN SH, 1989, AM J PATHOL, V134, P1201
   Rajagopalan R, 2010, TOXICOL MECH METHOD, V20, P252, DOI 10.3109/15376516.2010.482961
   Shuhendler AJ, 2014, NAT BIOTECHNOL, V32, P373, DOI 10.1038/nbt.2838
   Suhre K, 2011, NATURE, V477, P54, DOI 10.1038/nature10354
   Sun H, 2014, APPL BIOCHEM BIOTECH, V173, P857, DOI 10.1007/s12010-014-0903-5
   Tariq S, 2016, LIPIDS HEALTH DIS, V15, DOI 10.1186/s12944-016-0210-y
   TATSUTA M, 2000, NA LETT, V152, P31, DOI DOI 10.1016/S0304-3835(99)00429-2
   Lan TTP, 2018, CURR PHARM BIOTECHNO, V19, P839, DOI 10.2174/1389201019666181008112244
   Wang DD, 2018, MOLECULES, V23, DOI 10.3390/molecules23051180
   Wang JB, 2018, SCI REP-UK, V8, DOI 10.1038/s41598-018-21515-6
   Wang L, 2008, P NATL ACAD SCI USA, V105, P4826, DOI 10.1073/pnas.0712365105
   Xiang Z, 2011, PHYTOCHEM ANALYSIS, V22, P411, DOI 10.1002/pca.1296
   Xu N, 2018, INT J BIOL MACROMOL, V117, P102, DOI 10.1016/j.ijbiomac.2018.05.066
   Yang WZ, 2017, ACTA PHARM SIN B, V7, P439, DOI [10.1016/j.apsh.2017.04.012, 10.1016/j.apsb.2017.04.012]
   Yao QY, 2013, TOXICOL LETT, V222, P72, DOI 10.1016/j.toxlet.2013.06.240
NR 34
TC 0
Z9 0
U1 2
U2 2
PU MDPI
PI BASEL
PA ST ALBAN-ANLAGE 66, CH-4052 BASEL, SWITZERLAND
SN 1420-3049
J9 MOLECULES
JI Molecules
PD JUN 1
PY 2019
VL 24
IS 11
AR 2073
DI 10.3390/molecules24112073
PG 16
WC Biochemistry & Molecular Biology; Chemistry, Multidisciplinary
SC Biochemistry & Molecular Biology; Chemistry
GA IE8NT
UT WOS:000472631000046
PM 31151312
OA DOAJ Gold
DA 2019-07-15
ER

PT J
AU Nie, JH
   Li, Y
   Xing, J
   Chao, JB
   Qin, XM
   Li, ZY
AF Nie, Jiahui
   Li, Yi
   Xing, Jie
   Chao, Jianbin
   Qin, Xuemei
   Li, Zhenyu
TI Comparison of two types of vinegar with different aging times by
   NMR-based metabolomic approach
SO JOURNAL OF FOOD BIOCHEMISTRY
LA English
DT Article
DE chemical compositions; endogenous metabolites; metabolomic profiling;
   NMR; Shanxi aged vinegar
ID SERUM; RATS; ACID
AB Shanxi vinegar (SV) is well known as the most famous vinegar for its distinctive processing technique in China. Aging is the most important process for SV, and we call the vinegar aging more than 1-year Shanxi aged vinegar (SAV) and less than 1-year Shanxi mature vinegar (SMV). In this study, the chemical compositions and in vivo difference between SAV and SMV were compared by NMR based metabolomic profiling technique and multivariate statistical analysis. The results indicated that most of the metabolites exhibited higher concentrations in SAV than those in SMV and the amino acids showed higher concentration ratio than the other compounds. The changes of endogenous metabolites after treatment with SMV and SAV were also investigated. Compared with the chemical differences, the differences of metabolomic changes between SAV and SMV were relatively minor. This study provides a valuable approach for accurately evaluating the differences of food products.
   Practical applicationsVinegar is commonly consumed as the important seasoning. SV, which is made from several kinds of cereal by solid-state fermentation techniques, is one of the famous vinegars in China. Aging is the most important process for SV which dividing vinegar into SAV and SMV according to the aging time. Due to the long aging process, the price of SAV is much higher than that of SMV in the market place. However, no investigation was conducted to compare their differences in vivo.
C1 [Nie, Jiahui; Li, Yi; Xing, Jie; Qin, Xuemei; Li, Zhenyu] Shanxi Univ, Modern Res Ctr Tradit Chinese Med, 92 Wucheng Rd, Taiyuan 030006, Shanxi, Peoples R China.
   [Nie, Jiahui; Li, Yi] Shanxi Univ, Coll Chem & Chem Engn, Taiyuan, Shanxi, Peoples R China.
   [Chao, Jianbin] Shanxi Univ, Sci Instrument Ctr, Taiyuan, Shanxi, Peoples R China.
RP Li, ZY (reprint author), Shanxi Univ, Modern Res Ctr Tradit Chinese Med, 92 Wucheng Rd, Taiyuan 030006, Shanxi, Peoples R China.
EM lizhenyu@sxu.edu.cn
FU Programs of Science and Technology of Shanxi Province [20140311023-4];
   Shanxi University
FX Programs of Science and Technology of Shanxi Province, Grant/Award
   Number: 20140311023-4; Shanxi University
CR Beckonert O, 2007, NAT PROTOC, V2, P2692, DOI 10.1038/nprot.2007.376
   Budak NH, 2011, J AGR FOOD CHEM, V59, P6638, DOI 10.1021/jf104912h
   Chen T., 2013, ACETIC ACID BACT, V2, P31
   Dong FC, 2013, J PROTEOME RES, V12, P2958, DOI 10.1021/pr4002383
   Edmands WMB, 2011, J PROTEOME RES, V10, P4513, DOI 10.1021/pr200326k
   Fardet A, 2007, J NUTR, V137, P923
   FELIG P, 1973, METABOLISM, V22, P179, DOI 10.1016/0026-0495(73)90269-2
   Giudici Paolo, 2009, P157, DOI 10.1007/978-88-470-0866-3_10
   Gowda GAN, 2014, ANAL CHEM, V86, P5433, DOI 10.1021/ac5005103
   He P, 2014, ANAL METHODS-UK, V6, P2736, DOI 10.1039/c3ay42119h
   Huang CY, 2016, J AGR FOOD CHEM, V64, P470, DOI 10.1021/acs.jafc.5b05417
   Johnston CS, 2010, ANN NUTR METAB, V56, P74, DOI 10.1159/000272133
   Kim HK, 2010, NAT PROTOC, V5, P536, DOI 10.1038/nprot.2009.237
   Li AP, 2015, J PROTEOME RES, V14, P2005, DOI 10.1021/pr501167u
   Liu GM, 2016, FOOD FUNCT, V7, P964, DOI 10.1039/c5fo01486g
   Liu GM, 2014, J AGR FOOD CHEM, V62, P9035, DOI 10.1021/jf500882t
   Liu GZ, 2014, PLOS ONE, V9, DOI 10.1371/journal.pone.0086895
   Liu J, 2016, J SCI FOOD AGR, V96, P3708, DOI 10.1002/jsfa.7556
   Moco S, 2012, J PROTEOME RES, V11, P4781, DOI 10.1021/pr300581s
   Nagashima M, 2010, J NUTR HEALTH AGING, V14, P845, DOI 10.1007/s12603-010-0138-2
   Nishikawa Y, 2001, J JPN SOC FOOD SCI, V48, P73
   Psychogios N, 2011, PLOS ONE, V6, DOI 10.1371/journal.pone.0016957
   Ruan Z, 2014, AMINO ACIDS, V46, P2681, DOI 10.1007/s00726-014-1823-y
   Son HS, 2009, J AGR FOOD CHEM, V57, P1481, DOI 10.1021/jf803388w
   Wang Z. Z., 2015, FOOD ENG, V2, P52, DOI [10.3969/j.issn.1673-6044.2015.02.016, DOI 10.3969/J.ISSN.1673-6044.2015.02.016]
   Wikoff WR, 2009, P NATL ACAD SCI USA, V106, P3698, DOI 10.1073/pnas.0812874106
   WU G, 1991, AM J PHYSIOL, V261, pE221
   Wu JJ, 2012, FOOD MICROBIOL, V30, P289, DOI 10.1016/j.fm.2011.08.010
   Xu J, 2003, P NATL ACAD SCI USA, V100, P10452, DOI 10.1073/pnas.1734063100
NR 29
TC 0
Z9 0
U1 1
U2 1
PU WILEY
PI HOBOKEN
PA 111 RIVER ST, HOBOKEN 07030-5774, NJ USA
SN 0145-8884
EI 1745-4514
J9 J FOOD BIOCHEM
JI J. Food Biochem.
PD MAY
PY 2019
VL 43
IS 5
AR e12835
DI 10.1111/jfbc.12835
PG 11
WC Biochemistry & Molecular Biology; Food Science & Technology
SC Biochemistry & Molecular Biology; Food Science & Technology
GA HY8NJ
UT WOS:000468395500017
DA 2019-07-15
ER

PT J
AU Gopal, J
   Anthonydhason, V
   Muthu, M
   Gansukh, E
   Jung, S
   Chul, S
   Iyyakkannu, S
AF Gopal, Judy
   Anthonydhason, Vimala
   Muthu, Manikandan
   Gansukh, Enkhtaivan
   Jung, Somang
   Chul, Sechul
   Iyyakkannu, Sivanesan
TI Authenticating apple cider vinegar's home remedy claims: antibacterial,
   antifungal, antiviral properties and cytotoxicity aspect
SO NATURAL PRODUCT RESEARCH
LA English
DT Article
DE Apple cider vinegar; home remedy; antibacterial; antifungal;
   anti-influenza
AB These are the days when one would go online first seeking home remedies before seeing a doctor. Apple cider vinegar (ACV) is one such popular yet scientifically under-validated remedy. Our results prove the unequivocal antimicrobial activity of ACV to be true at full strength concentrations. However, the activity cannot be generalised because although strong antibacterial activity was observed at 25% concentrations, in terms of antifungal activity, yeasts, especially Candida were found to be less susceptible. The antimicrobial/antioxidant properties are ascertained to the total phenolic contents of ACV, as confirmed by our characterisation of the bioactive compounds and antioxidant activity. When checking for its cytotoxicity, ACV exhibited toxicity even at concentrations as low as 0.7%. These results indicate that there is no question of generalising the idea of ACV usage, instead more in vitro and in vivo validations are necessary in order to precisely weigh the pros and cons of ACV.
   [GRAPHICS]
   .
C1 [Gopal, Judy; Muthu, Manikandan; Jung, Somang; Chul, Sechul] Konkuk Univ, Dept Environm Hlth Sci, Seoul, South Korea.
   [Anthonydhason, Vimala] Indian Inst Technol Madras, Dept Biotechnol, Chennai, Tamil Nadu, India.
   [Gansukh, Enkhtaivan; Iyyakkannu, Sivanesan] Konkuk Univ, Dept Bioresources & Food Sci, Seoul, South Korea.
RP Iyyakkannu, S (reprint author), Konkuk Univ, Dept Bioresources & Food Sci, Seoul, South Korea.
EM isivanesan@gmail.com
FU KU Research professor program of Konkuk University
FX This work was supported by KU Research professor program of Konkuk
   University.
CR Anila L, 2002, J ETHNOPHARMACOL, V79, P81, DOI 10.1016/S0378-8741(01)00361-0
   Cheung LM, 2003, FOOD CHEM, V81, P249, DOI 10.1016/S0308-8146(02)00419-3
   Dornelles-Morgental R, 2011, ORAL SURG ORAL MED O, V112, P396, DOI 10.1016/j.tripleo.2011.02.004
   Korkmaz A, 2000, PEDIATR DERMATOL, V17, P34, DOI 10.1046/j.1525-1470.2000.01707.x
   Mota ACLG, 2015, J PROSTHODONT, V24, P296, DOI 10.1111/jopr.12207
   Shahidi F, 2008, ASIA PAC J CLIN NUTR, V17, P380
   SHENG TJ, 2014, APEC YOUTH SCI J, V6, P231
   TSUJI T, 1995, APPL ENVIRON MICROB, V61, P3415
   Verzelloni E, 2007, FOOD CHEM, V105, P564, DOI 10.1016/j.foodchem.2007.04.014
   Vylkova S, 2011, MBIO, V2, DOI 10.1128/mBio.00055-11
NR 10
TC 0
Z9 0
U1 3
U2 3
PU TAYLOR & FRANCIS LTD
PI ABINGDON
PA 2-4 PARK SQUARE, MILTON PARK, ABINGDON OR14 4RN, OXON, ENGLAND
SN 1478-6419
EI 1478-6427
J9 NAT PROD RES
JI Nat. Prod. Res.
PD MAR 19
PY 2019
VL 33
IS 6
BP 906
EP 910
DI 10.1080/14786419.2017.1413567
PG 5
WC Chemistry, Applied; Chemistry, Medicinal
SC Chemistry; Pharmacology & Pharmacy
GA HW3PV
UT WOS:000466606100025
PM 29224370
DA 2019-07-15
ER

PT J
AU Ali, Z
   Ma, HL
   Rashid, MT
   Wali, A
   Younas, S
AF Ali, Zeshan
   Ma, Haile
   Rashid, Muhammad Tayyab
   Wali, Asif
   Younas, Shoaib
TI Preliminary study to evaluate the phytochemicals and physiochemical
   properties in red and black date's vinegar
SO FOOD SCIENCE & NUTRITION
LA English
DT Article
DE antioxidant activity; dates' vinegar; extraction solvent; physiochemical
   properties; total phenolic index
ID ULTRASOUND-ASSISTED EXTRACTION; TOTAL PHENOLIC CONTENT; DACTYLIFERA L.
   FRUIT; ANTIOXIDANT ACTIVITY; PALM PHOENIX; TROPICAL FRUITS; CAROTENOIDS;
   SOLVENT; OPTIMIZATION; TEMPERATURE
AB Antioxidant activity, total phenolic content (TPC), total flavonoids, carotenoids, pH, and total titratable acidity of red and black date's vinegar were analyzed. The extraction method was designed and optimized for this purpose with respect to the variety and solvent concentrations along with the time of ultrasonication. The results showed that red dates' vinegar has significantly (p < 0.05) higher total phenols (3.38 +/- 0.13 mg GAE/ml) and antioxidant activity as compared to black dates' vinegar, which had a higher amount of carotenoids (3.43 +/- 0.11 mg/100 ml). Similarly, red dates' vinegar has more flavonoids as compared to commercially available Zhenjiang vinegar. In terms of physiochemical properties, both red and black date's vinegar were not significantly different (p > 0.05). Use of 50% and 80% methanol with 25 min of ultrasonication for extraction seemed more effective. The total phenols, flavonoids, antioxidant activity, carotenoids, and physiochemical analysis of the red and black date's vinegar indicated that vinegar from dates (red or black dates) is a competitive product in the marketplace.
C1 [Ali, Zeshan] Minhaj Univ, Sch Food & Nutr, Lahore, Pakistan.
   [Ali, Zeshan; Ma, Haile; Rashid, Muhammad Tayyab] Jiangsu Univ, Sch Food & Biol Engn, Zhenjiang, Jiangsu, Peoples R China.
   [Wali, Asif] Karakoram Int Univ, Dept Agr & Food Technol, Gilgit, Pakistan.
   [Younas, Shoaib] Univ Sargodha, Dept Food Sci & Nutr, Sargodha, Pakistan.
RP Ma, HL (reprint author), Jiangsu Univ, Sch Food & Biol Engn, Zhenjiang, Jiangsu, Peoples R China.
EM mhl@ujs.edu.cn
FU National R D Program [2016YFD04003031]; National High Technology
   Research and Development Program 863 [2013AA100203]; Jiangsu Provincial
   Major Project on Natural Science for Universities [12KJA55000]
FX National R & D Program, Grant/Award Number: 2016YFD04003031; National
   High Technology Research and Development Program 863, Grant/Award
   Number: 2013AA100203; Jiangsu Provincial Major Project on Natural
   Science for Universities, Grant/Award Number: 12KJA55000
CR Al-Farsi M, 2005, J AGR FOOD CHEM, V53, P7592, DOI 10.1021/jf050579q
   Ali Z, 2018, TROP J PHARM RES, V17, P2463, DOI 10.4314/tjpr.v17i12.23
   Ali Z, 2018, J FOOD BIOCHEM, V42, DOI 10.1111/jfbc.12554
   Ali ZS, 2018, J FOOD BIOCHEM, V42, DOI 10.1111/jfbc.12545
   Ali Z, 2016, INT J VITAM NUTR RES, V86, P140, DOI 10.1024/0300-9831/a000440
   Allaith AAA, 2008, INT J FOOD SCI TECH, V43, P1033, DOI 10.1111/j.1365-2621.2007.01558.x
   Alothman M, 2009, FOOD CHEM, V115, P785, DOI 10.1016/j.foodchem.2008.12.005
   Ben-Amotz A, 1998, FOOD CHEM, V62, P515, DOI 10.1016/S0308-8146(97)00196-9
   Benzie IFF, 1996, ANAL BIOCHEM, V239, P70, DOI 10.1006/abio.1996.0292
   Biglari F, 2008, FOOD CHEM, V107, P1636, DOI 10.1016/j.foodchem.2007.10.033
   Charoenkiatkul S, 2016, FOOD CHEM, V193, P181, DOI 10.1016/j.foodchem.2015.02.107
   Chatha SAS, 2006, GRASAS ACEITES, V57, P328
   Chen CW, 1995, J FOOD LIPIDS, V2, P35, DOI DOI 10.1111/J.1745-4522.1995.TB00028.X
   Chen XN, 2008, J FOOD SCI, V73, pC24, DOI 10.1111/j.1750-3841.2007.00587.x
   Chou CH, 2015, FOOD CHEM, V168, P63, DOI 10.1016/j.foodchem.2014.07.035
   Dou ZY, 2012, MOLECULES, V17, P951, DOI 10.3390/molecules17010951
   Fang YZ, 2002, NUTRITION, V18, P872, DOI 10.1016/S0899-9007(02)00916-4
   Gorinstein S, 1999, J NUTR BIOCHEM, V10, P367, DOI 10.1016/S0955-2863(99)00017-0
   Hafzan Y, 2017, INT FOOD RES J, V24, P2557
   HART DJ, 1995, FOOD CHEM, V54, P101, DOI 10.1016/0308-8146(95)92669-B
   Heimler D, 2005, J AGR FOOD CHEM, V53, P3053, DOI 10.1021/jf049001r
   Hong YJ, 2006, J AGR FOOD CHEM, V54, P2405, DOI 10.1021/jf0581776
   Hung HC, 2004, JNCI-J NATL CANCER I, V96, P1577, DOI 10.1093/jnci/djh296
   Khan MN, 2008, J SCI FOOD AGR, V88, P1051, DOI 10.1002/jsfa.3187
   Lu YJ, 2016, FOOD CHEM, V194, P1138, DOI 10.1016/j.foodchem.2015.08.074
   Mansouri A, 2005, FOOD CHEM, V89, P411, DOI 10.1016/j.foodchem.2004.02.051
   Melendez-Martinez AJ, 2007, FOOD CHEM, V101, P1145, DOI 10.1016/j.foodchem.2006.03.015
   Naziroglu M, 2014, J MEMBRANE BIOL, V247, P667, DOI 10.1007/s00232-014-9685-5
   Pinelo M, 2005, FOOD CHEM, V92, P109, DOI 10.1016/j.foodchem.2004.07.015
   Pinelo M, 2005, J AGR FOOD CHEM, V53, P2111, DOI 10.1021/jf048810
   REGNAULTROGER C, 1987, FOOD CHEM, V25, P61, DOI 10.1016/0308-8146(87)90054-9
   Rostagno MA, 2003, J CHROMATOGR A, V1012, P119, DOI 10.1016/S0021-9673(03)01184-1
   Saafi EB, 2009, INT J FOOD SCI TECH, V44, P2314, DOI 10.1111/j.1365-2621.2009.02075.x
   Sakanaka S, 2008, FOOD CHEM, V107, P739, DOI 10.1016/j.foodchem.2007.08.080
   Sanusi R. A., 2009, PAK J NUTR, V8, P1512
   Shahidi F., 2003, PHENOLICS FOOD NUTRA, P576
   Singh V., 2012, International Food Research Journal, V19, P1063
   Singleton VL, 1999, METHOD ENZYMOL, V299, P152
   Slobodnikova L, 2016, MOLECULES, V21, DOI 10.3390/molecules21121717
   Spigno G, 2007, J FOOD ENG, V81, P200, DOI 10.1016/j.jfoodeng.2006.10.021
   Sultana B, 2009, MOLECULES, V14, P2167, DOI 10.3390/molecules14062167
   Szollosi Reka, 2002, Acta Biologica Szegediensis, V46, P125
   Ubeda C, 2011, LWT-FOOD SCI TECHNOL, V44, P1591, DOI 10.1016/j.lwt.2011.03.001
   Vayalil PK, 2012, CRIT REV FOOD SCI, V52, P249, DOI 10.1080/10408398.2010.499824
   Wang J, 2008, FOOD CHEM, V106, P804, DOI 10.1016/j.foodchem.2007.06.062
   Wu XL, 2004, J AGR FOOD CHEM, V52, P4026, DOI 10.1021/jf049696w
   Yilmaz Y, 2006, J FOOD COMPOS ANAL, V19, P41, DOI 10.1016/J.JFCA.2004.10.009
   Zhang HF, 2009, INNOV FOOD SCI EMERG, V10, P54, DOI 10.1016/j.ifset.2008.09.007
NR 48
TC 0
Z9 0
U1 0
U2 0
PU WILEY
PI HOBOKEN
PA 111 RIVER ST, HOBOKEN 07030-5774, NJ USA
SN 2048-7177
J9 FOOD SCI NUTR
JI Food Sci. Nutr.
PD JUN
PY 2019
VL 7
IS 6
BP 1976
EP 1985
DI 10.1002/fsn3.1009
PG 10
WC Food Science & Technology
SC Food Science & Technology
GA IF3HJ
UT WOS:000472971200006
PM 31289645
OA DOAJ Gold
DA 2019-07-15
ER
