# Supplementary material for: Knowledge Domain and Emerging Trends in Vinegar Research: A Bibliometric Review of the Literature from WoSCC
Source: Foods. 2020 Feb 10;9(2):166. doi: 10.3390/foods9020166 (PMC7074530; doi:10.3390/foods9020166)
Supplement: Supplementary file 1 [file foods-09-00166-s001.zip › Supplementary files/Supplementary Material/WoSCC dataset for CiteSpace/data/download2019_2x5unique.txt]

PT J
AU Yamamoto, D
   Ishii, T
   Hashimoto, A
   Matsui, K
AF Yamamoto, Daisuke
   Ishii, Terumitsu
   Hashimoto, Akira
   Matsui, Kazunori
TI Use of sodium carbonate and sodium polyacrylate for the prevention of
   vinegar syndrome
SO IMAGING SCIENCE JOURNAL
LA English
DT Article
DE Vinegar syndrome; sodium carbonate; sodium polyacrylate; cellulose
   acetate film; film preservation
ID HISTORIC CELLULOSE TRIACETATE; BASE PHOTOGRAPHIC FILM; CINEMATOGRAPHIC
   FILM; STABILITY; DEGRADATION; ACETATE
AB To preserve archive films of which the base material is composed of cellulose acetate, we carried out screening tests on various reagents. We selected sodium carbonate and sodium polyacrylate as an acetic acid gas removing agent and a dehumidification agent, respectively. The performance of sodium carbonate per unit mass in the removal of acetic acid gas was superior to those of commercial products. The presence of sodium carbonate suppressed the increase in concentration of acetic acid gas for several months in film preservation containers. The neutralization of sodium carbonate with acetic acid gas was evaluated quantitatively. Sodium polyacrylate controlled relative humidity at around 40%RH in film preservation containers, and it was effective for film preservation. The dehumidifying performance of sodium polyacrylate compared favourably with those of commercial products. Thus, the materials tested in this study are found to be useful to avoid vinegar syndrome in cellulose acetate-based films.
C1 [Yamamoto, Daisuke; Ishii, Terumitsu] Ashigara Mfg Inc, Dept Conservat Sci Technol, 69 Nakanuma, Minamiashigara, Kanagawa 2500123, Japan.
   [Hashimoto, Akira] Kanto Gakuin Univ, Inst Sci & Technol, Kanazawa Ku, Yokohama, Kanagawa, Japan.
   [Matsui, Kazunori] Kanto Gakuin Univ, Coll Sci & Engn, Kanazawa Ku, Yokohama, Kanagawa, Japan.
RP Yamamoto, D (reprint author), Ashigara Mfg Inc, Dept Conservat Sci Technol, 69 Nakanuma, Minamiashigara, Kanagawa 2500123, Japan.
EM d-yamamoto@ashisei.com
CR ADELSTEIN PZ, 1995, SMPTE J, V104, P439, DOI 10.5594/J17707
   ADELSTEIN PZ, 1992, SMPTE J, V101, P347, DOI 10.5594/J02285
   ALLEN NS, 1987, POLYM DEGRAD STABIL, V19, P379, DOI 10.1016/0141-3910(87)90038-3
   ALLEN NS, 1988, J PHOTOGR SCI, V36, P194
   ALLEN NS, 1988, EUR POLYM J, V24, P707, DOI 10.1016/0014-3057(88)90002-X
   AMBROSE D, 1977, J CHEM THERMODYN, V9, P735, DOI 10.1016/0021-9614(77)90017-9
   Bigourdan JL, 2006, J IMAGING SCI TECHN, V50, P494, DOI [10.2352/J.ImagingSci.Technol.(2006)50:5(494), 10.2352/J.lmagingSci.Technol.(2006)50:5(494)]
   Bigourdan JL, 1998, J IMAGING SCI TECHN, V42, P155
   Cundy CS, 2003, CHEM REV, V103, P663, DOI 10.1021/cr020060i
   Fisher MC, 1995, TOPIC PHOTOGR PRESER, V6, P11
   ITO K, 1956, CAN J CHEM, V34, P170, DOI 10.1139/v56-021
   MCCORMICKGOODHA.M, 1996, SOCIETY, V17, P7, DOI DOI 10.1080/00379819609511785
   MILLER FA, 1952, ANAL CHEM, V24, P1253, DOI 10.1021/ac60068a007
   Reilly JM., 1993, IPI STORAGE GUIDE AC
   Richardson E, 2014, POLYM DEGRAD STABIL, V107, P231, DOI 10.1016/j.polymdegradstab.2013.12.001
   Takahashi K, 2013, ACAD REPORTS, V36, P27
   Zheng X, 2014, ENERGY, V74, P280, DOI 10.1016/j.energy.2014.07.027
NR 17
TC 0
Z9 0
U1 3
U2 3
PU TAYLOR & FRANCIS LTD
PI ABINGDON
PA 2-4 PARK SQUARE, MILTON PARK, ABINGDON OR14 4RN, OXON, ENGLAND
SN 1368-2199
EI 1743-131X
J9 IMAGING SCI J
JI Imaging Sci. J.
PD APR 3
PY 2019
VL 67
IS 3
BP 171
EP 178
DI 10.1080/13682199.2019.1577594
PG 8
WC Imaging Science & Photographic Technology
SC Imaging Science & Photographic Technology
GA HS4KQ
UT WOS:000463831900005
DA 2019-07-15
ER

PT J
AU Fernandes, ACF
   de Souza, AC
   Ramos, CL
   Pereira, AA
   Schwan, RF
   Dias, DR
AF Fernandes, Annayara C. F.
   de Souza, Angelica C.
   Ramos, Cintia L.
   Pereira, Aline A.
   Schwan, Rosane F.
   Dias, Disney R.
TI Sensorial, antioxidant and antimicrobial evaluation of vinegars from
   surpluses of physalis (Physalis pubescens L.) and red pitahaya
   (Hylocereus monacanthus)
SO JOURNAL OF THE SCIENCE OF FOOD AND AGRICULTURE
LA English
DT Article
DE fermentation; acetic acid bacteria; fruit vinegar; phenolic compounds
ID PHENOLIC ACCUMULATION; ORGANIC-ACIDS; FRUIT; ANTHOCYANINS; TEMPERATURE;
   PRODUCTS; WINE
AB BACKGROUND To reduce postharvest losses, substandard fruit and agricultural surpluses can productively be used as raw material for vinegar production. The present study aimed to prepare vinegars from surpluses of physalis (Physalis pubescens L.) and red pitahaya (Hylocereus monacanthus) and then evaluate their sensorial characteristics, antimicrobial activities, total phenolic content (TPC) and total antioxidant capacity by the 2,2-diphenyl-1-picrylhydrazyl (DPPH) and 2,2 '-azino-bis(3-ethylbenzo thiazoline-6-sulfonic acid) methods. RESULTS Two vinegars were produced by submerged fermentation using physalis and red pitahaya fruits surpluses. Physalis and red pitahaya vinegars had 47 and 45 g L-1 acetic acid, respectively, and both vinegars contained approximately 1 g L-1 ethanol. Both vinegars displayed antimicrobial activity against Escherichia coli, Listeria monocytogenes, Staphylococcus aureus and Salmonella enteritidis. The TPC of physalis and red pitahaya vinegar was 0.5638 and 0.3656 g L-1 g gallic acid L-1 for physalis and red pitahaya, respectively. A similar antioxidant activity was detected in both the wines and vinegars. The sensorial analysis revealed that the consumers 'like moderately' each vinegar, and citric aroma was noted in the physalis vinegar. CONCLUSION In the present study, vinegars with sensorial characteristics approved by consumers were developed using fruit surpluses, adding value through a new product making use of a simple methodology that is both inexpensive and demonstrates a good yield. (c) 2018 Society of Chemical Industry
C1 [Pereira, Aline A.; Dias, Disney R.] UFLA Fed Univ Lavras, Dept Food Sci, Campus Univ,Caixa Postal 3037, Lavras, MG, Brazil.
   [Ramos, Cintia L.] Fed Univ Vales Jequitinhonha & Mucuri, Dept Basic Sci, Diamantina, MG, Brazil.
   [Fernandes, Annayara C. F.; de Souza, Angelica C.; Ramos, Cintia L.; Schwan, Rosane F.] Fed Univ Lavras UFLA, Dept Biol, Lavras, MG, Brazil.
RP Dias, DR (reprint author), UFLA Fed Univ Lavras, Dept Food Sci, Campus Univ,Caixa Postal 3037, Lavras, MG, Brazil.
EM diasdr@dca.ufla.br
RI Ramos, Cintia Lacerda/M-3023-2019; , Dias/M-1338-2013
OI Ramos, Cintia Lacerda/0000-0002-8096-2300; , Dias/0000-0002-1010-1484;
   Schwan, Rosane/0000-0003-1320-8882
FU Conselho Nacional de Desenvolvimento Cientifico e Tecnologico do Brasil
   (CNPq) [312336/2014-4, 423095/2016-1]; Fundacao de Amparo a Pesquisa do
   Estado de Minas Gerais (FAPEMIG) [CAG-APQ-03478-16]; Coordenacao de
   Aperfeicoamento de Pessoal de Nivel Superior (CAPES) [PNPD20131289]
FX We thank the Brazilian agencies Conselho Nacional de Desenvolvimento
   Cientifico e Tecnologico do Brasil (CNPq) (grant numbers 312336/2014-4,
   423095/2016-1), Fundacao de Amparo a Pesquisa do Estado de Minas Gerais
   (FAPEMIG) [grant number CAG-APQ-03478-16] and Coordenacao de
   Aperfeicoamento de Pessoal de Nivel Superior (CAPES) (PNPD20131289) for
   their financial support. The authors declare that they have no conflicts
   of interest.
CR Alves JA, 2011, J FOOD SCI, V76, pS330, DOI 10.1111/j.1750-3841.2011.02188.x
   AOAC, 1992, 96019 AOAC INT
   AOAC, 1992, 93214C AOAC INT
   Batista NN, 2015, LWT-FOOD SCI TECHNOL, V63, P221, DOI 10.1016/j.lwt.2015.03.051
   Bjornsdottir K, 2006, APPL ENVIRON MICROB, V72, P660, DOI 10.1128/AEM.72.1.660-664.2006
   BRAND-WILLIAMS W, 1995, FOOD SCI TECHNOL-LEB, V28, P25
   Brul S, 1999, INT J FOOD MICROBIOL, V50, P1, DOI 10.1016/S0168-1605(99)00072-0
   Cejudo-Bastante C, 2016, J FOOD SCI TECH MYS, V53, P3147, DOI 10.1007/s13197-016-2288-7
   Chang TC, 2016, FOOD CHEM, V190, P724, DOI 10.1016/j.foodchem.2015.06.019
   CLSI, 2012, METH DIL ANT SUSC TE
   CLSI (Clinical and Laboratory Standards Institute), 1999, M26A CLSI NCCLS
   Dias DR, 2017, SCIENCE AND TECHNOLOGY OF FRUIT WINE PRODUCTION, P227, DOI 10.1016/B978-0-12-800850-8.00005-3
   Dias DR, 2007, INT J FOOD SCI TECH, V42, P319, DOI 10.1111/j.1365-2621.2006.01226.x
   Dias DR, 2016, FOOD TECHNOL BIOTECH, V54, P351, DOI 10.17113/ftb.54.03.16.4416
   Duarte WF, 2010, LWT-FOOD SCI TECHNOL, V43, P1564, DOI 10.1016/j.lwt.2010.03.010
   FAO, 1998, FAO AGE SERV B, V134
   Kadiroglu P, 2018, J SCI FOOD AGR, V98, P4121, DOI 10.1002/jsfa.8929
   Kharchoufi S, 2018, J SCI FOOD AGR, V98, P4749, DOI 10.1002/jsfa.9011
   Larrauri JA, 1997, J AGR FOOD CHEM, V45, P1390, DOI 10.1021/jf960282f
   Lebeau T, 1998, ENZYME MICROB TECH, V22, P434, DOI 10.1016/S0141-0229(97)00214-7
   Li XA, 2018, POSTHARVEST BIOL TEC, V137, P106, DOI 10.1016/j.postharvbio.2017.11.016
   Li XA, 2017, POSTHARVEST BIOL TEC, V129, P90, DOI 10.1016/j.postharvbio.2017.03.014
   Mas A., 2016, REFERENCE MODULE FOO, V5, P418
   Mas A, 2014, SCI WORLD J, DOI 10.1155/2014/394671
   Mato I, 2005, FOOD RES INT, V38, P1175, DOI 10.1016/j.foodres.2005.04.007
   Medina E, 2007, J FOOD PROTECT, V70, P1194, DOI 10.4315/0362-028X-70.5.1194
   Oliveira MES, 2011, FOOD RES INT, V44, P2391, DOI 10.1016/j.foodres.2011.02.028
   Porat R, 2018, POSTHARVEST BIOL TEC, V139, P135, DOI 10.1016/j.postharvbio.2017.11.019
   Puente LA, 2011, FOOD RES INT, V44, P1733, DOI 10.1016/j.foodres.2010.09.034
   Pundir R. K., 2011, J CHEM PHARM RES, V3, P24
   Re R, 1999, FREE RADICAL BIO MED, V26, P1231, DOI 10.1016/S0891-5849(98)00315-3
   SAEKI A, 1993, J FERMENT BIOENG, V75, P232, DOI 10.1016/0922-338X(93)90124-Q
   Salazar MR, 2008, SCI HORTIC-AMSTERDAM, V115, P142, DOI 10.1016/j.scienta.2007.08.015
   Stone H., 1993, SENSORY EVALUATION P
   Su MS, 2007, FOOD CHEM, V104, P182, DOI 10.1016/j.foodchem.2006.11.021
   Su MS, 2006, FOOD CHEM, V97, P447, DOI 10.1016/j.foodchem.2005.05.023
   Tenore GC, 2012, J FUNCT FOODS, V4, P129, DOI 10.1016/j.jff.2011.09.003
   Torres Neto Alberto B., 2006, Quím. Nova, V29, P489, DOI 10.1590/S0100-40422006000300015
   Trcek J, 2016, INT J FOOD MICROBIOL, V223, P57, DOI 10.1016/j.ijfoodmicro.2016.02.007
   Trcek J, 2015, APPL MICROBIOL BIOT, V99, P6215, DOI 10.1007/s00253-015-6762-3
   Ubeda C, 2016, FOOD CHEM, V192, P1051, DOI 10.1016/j.foodchem.2015.07.091
   Valdenegro M, 2012, POSTHARVEST BIOL TEC, V67, P110, DOI 10.1016/j.postharvbio.2011.12.021
   Waterhouse AL, 2002, CURRENT PROTOCOLS FO, P1, DOI DOI 10.1002/0471142913.FAA0101S06
   Wu LC, 2006, FOOD CHEM, V95, P319, DOI 10.1016/j.foodchem.2005.01.028
   Yildiz G, 2015, J FOOD SCI TECH MYS, V52, P2320, DOI 10.1007/s13197-014-1280-3
NR 45
TC 0
Z9 0
U1 16
U2 17
PU WILEY
PI HOBOKEN
PA 111 RIVER ST, HOBOKEN 07030-5774, NJ USA
SN 0022-5142
EI 1097-0010
J9 J SCI FOOD AGR
JI J. Sci. Food Agric.
PD MAR 30
PY 2019
VL 99
IS 5
BP 2267
EP 2274
DI 10.1002/jsfa.9422
PG 8
WC Agriculture, Multidisciplinary; Chemistry, Applied; Food Science &
   Technology
SC Agriculture; Chemistry; Food Science & Technology
GA HM2TM
UT WOS:000459322700023
PM 30328118
DA 2019-07-15
ER

PT J
AU Lynch, KM
   Zannini, E
   Wilkinson, S
   Daenen, L
   Arendt, EK
AF Lynch, Kieran M.
   Zannini, Emanuele
   Wilkinson, Stuart
   Daenen, Luk
   Arendt, Elke K.
TI Physiology of Acetic Acid Bacteria and Their Role in Vinegar and
   Fermented Beverages
SO COMPREHENSIVE REVIEWS IN FOOD SCIENCE AND FOOD SAFETY
LA English
DT Review
DE acetic acid bacteria; oxidative fermentation; exopolysaccharides;
   vinegar; vitamin C
ID TRADITIONAL BALSAMIC VINEGAR; L-ASCORBIC-ACID; TOF MASS-SPECTROMETRY;
   D-GLUCONATE DEHYDROGENASE; COMPLETE GENOME SEQUENCE; D-SORBITOL
   DEHYDROGENASE; 16S RIBOSOMAL-RNA; GLUCONOBACTER-OXYDANS; KOMBUCHA TEA;
   LACTIC-ACID
AB Acetic acid bacteria (AAB) have, for centuries, been important microorganisms in the production of fermented foods and beverages such as vinegar, kombucha, (water) kefir, and lambic beer. Their unique form of metabolism, known as "oxidative" fermentation, mediates the transformation of a variety of substrates into products, which are of importance in the food and beverage industry and beyond; the most well-known of which is the oxidation of ethanol into acetic acid. Here, a comprehensive review of the physiology of AAB is presented, with particular emphasis on their importance in the production of vinegar and fermented beverages. In addition, particular reference is addressed toward Gluconobacter oxydans due to its biotechnological applications, such as its role in vitamin C production. The production of vinegar and fermented beverages in which AAB play an important role is discussed, followed by an examination of the literature relating to the health benefits associated with consumption of these products. AAB hold great promise for future exploitation, both due to increased consumer demand for traditional fermented beverages such as kombucha, and for the development of new types of products. Further studies on the health benefits related to the consumption of these fermented products and guidelines on assessing the safety of AAB for use as microbial food cultures (starter cultures) are, however, necessary in order to take full advantage of this important group of microorganisms.
C1 [Lynch, Kieran M.; Zannini, Emanuele; Arendt, Elke K.] Univ Coll Cork, Sch Food & Nutr Sci, Cork T12 K8AF, Ireland.
   [Wilkinson, Stuart; Daenen, Luk] Anheuser Busch InBev Nv Sa, Global Innovat & Technol Ctr, B-3000 Leuven, Belgium.
   [Arendt, Elke K.] Univ Coll Cork, APC Microbiome Ireland, Cork T12 K8AF, Ireland.
RP Arendt, EK (reprint author), Univ Coll Cork, Sch Food & Nutr Sci, Cork T12 K8AF, Ireland.; Arendt, EK (reprint author), Univ Coll Cork, APC Microbiome Ireland, Cork T12 K8AF, Ireland.
EM e.arendt@ucc.ie
FU AB-InBev's GITeC-the core Global Research & Development Centre
FX This work has been sponsored by and performed in collaboration with
   AB-InBev's GITeC-the core Global Research & Development Centre, where a
   diverse team of scientists and specialists work diligently to achieve
   GITeC's Dream: bringing people together to create and deliver winning
   innovation and technologies. To find out more, navigate to:
   www.youtube.com/watch?v=cbJf0MuWbJw.
CR Adachi O, 2003, APPL MICROBIOL BIOT, V60, P643, DOI 10.1007/s00253-002-1155-9
   Adams M. R., 1998, MICROBIOLOGY FERMENT, V1, P1
   Alauzet C, 2010, J CLIN MICROBIOL, V48, P3935, DOI 10.1128/JCM.00767-10
   AMEYAMA M, 1981, J BACTERIOL, V145, P814
   AMEYAMA M, 1981, AGR BIOL CHEM TOKYO, V45, P851, DOI 10.1080/00021369.1981.10864633
   Aminifarshidmehr N, 1996, AM J OTOL, V17, P24
   Andreoletti O, 2015, EFSA J, V13, DOI 10.2903/j.efsa.2015.4138
   Andres-Barrao C., 2017, ACETIC ACID BACTERIA, P92
   Andres-Barrao C, 2013, SYST APPL MICROBIOL, V36, P75, DOI 10.1016/j.syapm.2012.09.002
   Andres-Barrao C, 2012, J PROTEOMICS, V75, P1701, DOI 10.1016/j.jprot.2011.11.027
   [Anonymous], 2008, EFSA J, V6, DOI 10.2903/j.efsa.2008.765
   [Anonymous], 2018, EFSA J, V16
   [Anonymous], 2005, EFSA, pA15
   Aquilina G, 2012, EFSA J, V10, DOI 10.2903/j.efsa.2012.2740
   Asakura A, 1999, BIOSCI BIOTECH BIOCH, V63, P46, DOI 10.1271/bbb.63.46
   Baba N, 2013, NUTR CANCER, V65, P1093, DOI 10.1080/01635581.2013.815234
   Barry T, 1991, PCR Methods Appl, V1, P51
   Bartowsky EJ, 2008, INT J FOOD MICROBIOL, V125, P60, DOI 10.1016/j.ijfoodmicro.2007.10.016
   Bassetti M, 2013, J INFECTION, V66, P285, DOI 10.1016/j.jinf.2012.05.006
   Beheshti Z, 2012, LIFE SCI J, V9, P2431
   Bellassoued K, 2015, PHARM BIOL, V53, P1699, DOI 10.3109/13880209.2014.1001408
   Berry A., 2003, Patent EP, Patent No. [EP2348113, 2348113]
   Bertelli D, 2015, FOOD ANAL METHOD, V8, P371, DOI 10.1007/s12161-014-9902-y
   BESCHKOV V, 1995, BIOPROCESS ENG, V13, P301
   Blanc PJ, 1996, BIOTECHNOL LETT, V18, P139, DOI 10.1007/BF00128667
   Bokulich NA, 2012, PLOS ONE, V7, DOI 10.1371/journal.pone.0035507
   Bourassa L, 2015, METHOD MICROBIOL, V42, P37, DOI 10.1016/bs.mim.2015.07.003
   Bourdichon F., 2012, B INT DAIRY FEDERATI, V455, P22
   Bourdichon F, 2012, B INT DAIRY FEDERATI, V455, P13
   Bourdichon F, 2012, INT J FOOD MICROBIOL, V154, P87, DOI 10.1016/j.ijfoodmicro.2011.12.030
   Bourgeois JF, 2009, ARCH SCI, V62, P147
   Bremus C, 2006, J BIOTECHNOL, V124, P196, DOI 10.1016/j.jbiotec.2006.01.010
   BRIGHENTI F, 1995, EUR J CLIN NUTR, V49, P242
   Bringer S., 2016, ACETIC ACID BACTERIA, P235
   Brodmann T, 2017, FRONT MICROBIOL, V8, DOI 10.3389/fmicb.2017.01725
   Budak NH, 2014, J FOOD SCI, V79, pR757, DOI 10.1111/1750-3841.12434
   BUSE R, 1992, J BIOTECHNOL, V26, P231, DOI 10.1016/0168-1656(92)90009-X
   Camu N, 2008, APPL ENVIRON MICROB, V74, P86, DOI 10.1128/AEM.01512-07
   Canete-Rodriguez AM, 2016, PROCESS BIOCHEM, V51, P1891, DOI 10.1016/j.procbio.2016.08.028
   Castro C, 2011, CARBOHYD POLYM, V84, P96, DOI 10.1016/j.carbpol.2010.10.072
   Cetojevic-Simin DD, 2008, J BUON, V13, P395
   Chang JM, 2007, FOOD MICROBIOL, V24, P745, DOI 10.1016/j.fm.2007.03.005
   Chen C, 2000, J APPL MICROBIOL, V89, P834, DOI 10.1046/j.1365-2672.2000.01188.x
   Chen F., 2015, 4 INT C AC AC BACT
   Chen HY, 2016, COMPR REV FOOD SCI F, V15, P1124, DOI 10.1111/1541-4337.12228
   Chinese National Standard, 2004, 14834 CHIN NAT STAND
   Cleenwerck I, 2008, INT J FOOD MICROBIOL, V125, P2, DOI 10.1016/j.ijfoodmicro.2007.04.017
   Cleenwerck I, 2010, INT J SYST EVOL MICR, V60, P2277, DOI 10.1099/ijs.0.018465-0
   Cleenwerck I, 2009, INT J SYST EVOL MICR, V59, P1771, DOI 10.1099/ijs.0.005157-0
   Codex Alimentarius Commission, 1987, DRAFT EUR REG STAND
   Croxatto A, 2012, FEMS MICROBIOL REV, V36, P380, DOI 10.1111/j.1574-6976.2011.00298.x
   Dabal S., 2017, ACETIC ACID BACTERIA, P120
   Dabija A., 2014, Journal of Agroalimentary Processes and Technologies, V20, P304
   de Dios Lozano Juan, 2012, J MED PLANTS RES, V6, P4135
   De Filippis F, 2018, FOOD MICROBIOL, V73, P11, DOI 10.1016/j.fm.2018.01.008
   De Muynck C, 2007, CRIT REV BIOTECHNOL, V27, P147, DOI 10.1080/07388550701503584
   De Roos J, 2019, APPL ENVIRON MICROB, V85, DOI 10.1128/AEM.02226-18
   De Roos J, 2018, APPL ENVIRON MICROB, V84, DOI 10.1128/AEM.02846-17
   De Roos J, 2019, J SCI FOOD AGR, V99, P25, DOI 10.1002/jsfa.9291
   De Roos J, 2018, CURR OPIN BIOTECH, V49, P115, DOI 10.1016/j.copbio.2017.08.007
   De Vero L, 2006, FOOD MICROBIOL, V23, P809, DOI 10.1016/j.fm.2006.01.006
   De Vuyst L, 2000, FOOD TECHNOL BIOTECH, V38, P105
   De Vuyst L, 2008, INT J FOOD MICROBIOL, V125, P79, DOI 10.1016/j.ijfoodmicro.2007.02.030
   DeKeersmaecker J, 1996, SCI AM, V275, P74
   Deppenmeier U, 2009, J MOL MICROB BIOTECH, V16, P69, DOI 10.1159/000142895
   DesVero L., 2017, ACETIC ACID BACTERIA, P193
   Dufresne C, 2000, FOOD RES INT, V33, P409, DOI 10.1016/S0963-9969(00)00067-3
   Dutta D, 2007, INT J SYST EVOL MICR, V57, P353, DOI 10.1099/ijs.0.64638-0
   EBIHARA K, 1988, AGR BIOL CHEM TOKYO, V52, P1311
   EFSA Panel on Dietetic Products, 2015, EFSA J, V13, P3956
   EFSA publication, 2013, EFSA J, V11, P3449, DOI [10.2903/j.efsa.2013.3449, DOI 10.2903/J.EFSA.2013.3449]
   Emde F., 2006, 2 S RDI VIN PROD COR
   Emde F., 2014, ULLMANNS ENCY IND CH, P1
   Entani E, 1998, J FOOD PROTECT, V61, P953, DOI 10.4315/0362-028X-61.8.953
   European Food and Feed Cultures Association (EFFCA), 2018, DEF FOOD CULT FC
   Fan JF, 2009, J AGR FOOD CHEM, V57, P8683, DOI 10.1021/jf901680y
   Feng S, 2000, J APPL ECOL, V11, P119
   Fiorda FA, 2017, FOOD MICROBIOL, V66, P86, DOI 10.1016/j.fm.2017.04.004
   Flandrin J. L., 2000, FOOD CULINARY HIST
   Food and Drug Administration (FDA), 2018, GRAS NOT
   Food and Drug Administration (FDA), 1977, VIN DEF AD VIN EELS
   Food Safety and Standards Authority of India, 2012, MAN METH AN FOODS
   Food Standards Australia New Zealand, 1991, VIN REL PROD
   Fushimi T, 2006, BRIT J NUTR, V95, P916, DOI 10.1079/BJN20061740
   Gao LL, 2012, J BACTERIOL, V194, P4455, DOI 10.1128/JB.00837-12
   Garcia-Garcia I., 2017, ACETIC ACID BACT, V6, DOI [10.4081/aab.2017.6458, DOI 10.4081/AAB.2017.6458]
   Garcia-Parrilla MC, 2017, FERMENTED FOODS IN HEALTH AND DISEASE PREVENTION, P577, DOI 10.1016/B978-0-12-802309-9.00025-X
   Ge X, 2013, MICROBIOL RESOUR ANN, V1, DOI 10.1128/genomeA.00003-13
   Giudici P., 2017, ACETIC ACID BACTERIA, P261
   Gomez-Manzo S, 2010, J BACTERIOL, V192, P5718, DOI 10.1128/JB.00589-10
   Gomez-Manzo S, 2015, INT J MOL SCI, V16, P1293, DOI 10.3390/ijms16011293
   Gomez-Manzo S, 2012, FEMS MICROBIOL LETT, V328, P106, DOI 10.1111/j.1574-6968.2011.02487.x
   Gonzalez A, 2005, INT J FOOD MICROBIOL, V102, P295, DOI 10.1016/j.ijfoodmicro.2004.11.020
   Gonzalez A, 2011, INT J FOOD MICROBIOL, V147, P217, DOI 10.1016/j.ijfoodmicro.2011.04.005
   Gonzalez Angel, 2009, P209, DOI 10.1007/978-88-470-0866-3_13
   Greenberg DE, 2006, INT J SYST EVOL MICR, V56, P2609, DOI 10.1099/ijs.0.64412-0
   Gu XM, 2012, ACTA DIABETOL, V49, P185, DOI 10.1007/s00592-010-0184-6
   Guerreiro TM, 2014, ANAL CHIM ACTA, V838, P86, DOI 10.1016/j.aca.2014.06.009
   Gulitz A, 2013, J APPL MICROBIOL, V114, P1082, DOI 10.1111/jam.12124
   Gullo M, 2006, INT J FOOD MICROBIOL, V106, P209, DOI 10.1016/j.ijfoodmicro.2005.06.024
   Gullo M, 2008, INT J FOOD MICROBIOL, V125, P46, DOI 10.1016/j.ijfoodmicro.2007.11.076
   Gullo M, 2014, PROCESS BIOCHEM, V49, P1571, DOI 10.1016/j.procbio.2014.07.003
   Halstead FD, 2015, PLOS ONE, V10, DOI 10.1371/journal.pone.0136190
   Hancock RD, 2002, TRENDS BIOTECHNOL, V20, P299, DOI 10.1016/S0167-7799(02)01991-1
   Hanke T, 2013, APPL ENVIRON MICROB, V79, P2336, DOI 10.1128/AEM.03414-12
   Hanke T, 2012, J BIOTECHNOL, V157, P359, DOI 10.1016/j.jbiotec.2011.12.020
   Hermann M, 2015, EUR FOOD RES TECHNOL, V241, P185, DOI 10.1007/s00217-015-2444-8
   Higashide T, 1996, J JPN SOC FOOD SCI, V43, P117
   Hirshfield Irvin N., 2003, Science Progress, V86, P245, DOI 10.3184/003685003783238626
   Hlebowicz J, 2007, BMC GASTROENTEROL, V7, DOI 10.1186/1471-230X-7-46
   Ho CW, 2017, FOOD CHEM, V221, P1621, DOI 10.1016/j.foodchem.2016.10.128
   Holscher T, 2007, MICROBIOL-SGM, V153, P499, DOI 10.1099/mic.0.2006/002196-0
   HOSHINO T, 1991, AGR BIOL CHEM TOKYO, V55, P665, DOI 10.1080/00021369.1991.10870674
   Hutkins R.W., 2006, MICROBIOLOGY TECHNOL, P397, DOI DOI 10.1002/9780470277515.CH11
   Iizuka M, 2010, J NUTR SCI VITAMINOL, V56, P421, DOI 10.3177/jnsv.56.421
   Illeghems K, 2013, BMC GENOMICS, V14, DOI 10.1186/1471-2164-14-526
   Inagaki S, 2007, BIOSCI BIOTECH BIOCH, V71, P371, DOI 10.1271/bbb.60336
   International Organization for Standardization, 2010, ISO 10932 2010 MILK
   Ishida T, 2002, BIOCHEM BIOPH RES CO, V295, P230, DOI 10.1016/S0006-291X(02)00663-0
   Jakob F, 2013, CARBOHYD POLYM, V92, P1234, DOI 10.1016/j.carbpol.2012.10.054
   Jakob F, 2012, EUR FOOD RES TECHNOL, V234, P493, DOI 10.1007/s00217-011-1658-7
   Jarrell Jill, 2000, Mycologist, V14, P166
   Jayabalan R, 2008, FOOD CHEM, V109, P227, DOI 10.1016/j.foodchem.2007.12.037
   Jayabalan R, 2010, J KOREAN SOC APPL BI, V53, P407, DOI 10.3839/jksabc.2010.063
   Jayabalan R, 2014, COMPR REV FOOD SCI F, V13, P538, DOI 10.1111/1541-4337.12073
   Jayabalan R, 2011, INDIAN J BIOTECHNOL, V10, P75
   Ji AG, 2001, APPL BIOCHEM BIOTECH, V94, P213, DOI 10.1385/ABAB:94:3:213
   Jia SR, 2004, BIOTECHNOL BIOPROC E, V9, P166, DOI 10.1007/BF02942287
   [焦迎晖 Jiao Yinghui], 2002, [微生物学通报, Microbiology], V29, P35
   Johnston Carol S, 2006, MedGenMed, V8, P61
   Johnston CS, 2013, J FUNCT FOODS, V5, P2007, DOI 10.1016/j.jff.2013.08.003
   Johnston Carol S, 2009, Diabetes Res Clin Pract, V84, pe15, DOI 10.1016/j.diabres.2009.02.005
   Johnston CS, 2010, ANN NUTR METAB, V56, P74, DOI 10.1159/000272133
   Johnston CS, 2004, DIABETES CARE, V27, P281, DOI 10.2337/diacare.27.1.281
   Valera MJ, 2015, APPL MICROBIOL BIOT, V99, P1349, DOI 10.1007/s00253-014-6198-1
   Jozala AF, 2016, APPL MICROBIOL BIOT, V100, P2063, DOI 10.1007/s00253-015-7243-4
   Jung HH, 2002, J LARYNGOL OTOL, V116, P176, DOI 10.1258/0022215021910474
   Kadas Z, 2014, J FOOD NUTR RES, V2, P539
   Kanchanarach W, 2010, BIOSCI BIOTECH BIOCH, V74, P1591, DOI 10.1271/bbb.100183
   Kanchanarach W, 2010, APPL MICROBIOL BIOT, V85, P741, DOI 10.1007/s00253-009-2203-5
   Karabiyikli S., 2017, ACETIC ACID BACTERIA, P321
   Keshk S, 2006, ENZYME MICROB TECH, V40, P4, DOI 10.1016/j.enzmictec.2006.07.037
   Keshk SMAS, 2014, CARBOHYD POLYM, V99, P98, DOI 10.1016/j.carbpol.2013.08.060
   Khajavi R, 2011, INT J POLYM MATER, V60, P1178, DOI 10.1080/00914037.2010.551372
   Kimura S, 2001, J BACTERIOL, V183, P5668, DOI 10.1128/JB.183.19.5668-5674.2001
   Kishi M, 1999, BIOSCI BIOTECH BIOCH, V63, P905, DOI 10.1271/bbb.63.905
   Klemm D, 2011, ANGEW CHEM INT EDIT, V50, P5438, DOI 10.1002/anie.201001273
   Komagata K., 2014, PROKARYOTES ALPHAPRO, P3, DOI DOI 10.1007/978-3-642-30197-1_396
   Kondo T, 2009, BIOSCI BIOTECH BIOCH, V73, P1837, DOI 10.1271/bbb.90231
   Kondo T, 2009, J AGR FOOD CHEM, V57, P5982, DOI 10.1021/jf900470c
   Kraft F. F., 1959, NOVA HEDWIGIA, V1, P297
   Krystynowicz A, 2002, J IND MICROBIOL BIOT, V29, P189, DOI 10.1038/sj.jim.7000303
   Landete JM, 2007, FOOD CONTROL, V18, P1569, DOI 10.1016/j.foodcont.2006.12.008
   Laulund S, 2017, MICROORGANISMS, V5, DOI 10.3390/microorganisms5020028
   Laureys D, 2017, J APPL MICROBIOL, V122, P719, DOI 10.1111/jam.13370
   Laureys D, 2018, FOOD MICROBIOL, V73, P351, DOI 10.1016/j.fm.2018.02.007
   Laureys D, 2017, APPL MICROBIOL BIOT, V101, P2811, DOI 10.1007/s00253-016-8084-5
   Laureys D, 2014, APPL ENVIRON MICROB, V80, P2564, DOI 10.1128/AEM.03978-13
   Leuschner RGK, 2010, TRENDS FOOD SCI TECH, V21, P425, DOI 10.1016/j.tifs.2010.07.003
   Li Bo, 2009, Journal of Northwest A & F University - Natural Science Edition, V37, P194
   Liatist S, 2010, EUR J CLIN NUTR, V64, P727, DOI 10.1038/ejcn.2010.89
   Licht T. R., 2007, EFSA J, V587, P1, DOI DOI 10.2903/J.EFSA.2007.587
   Lin SP, 2013, CELLULOSE, V20, P2191, DOI 10.1007/s10570-013-9994-3
   Liu CH, 1996, FOOD MICROBIOL, V13, P407, DOI 10.1006/fmic.1996.0047
   [刘兰涛 Liu Lantao], 2015, [食品科学, Food Science], V36, P141
   Liu LM, 2011, J BACTERIOL, V193, P6108, DOI 10.1128/JB.06007-11
   [刘璐 Liu Lu], 2015, [西北农业学报, Acat Agriculturae Boreali-Occidentalis Sinica], V24, P28
   Loncar ES, 2000, NAHRUNG, V44, P138, DOI 10.1002/(SICI)1521-3803(20000301)44:2<138::AID-FOOD138>3.0.CO;2-#
   Lu PJ, 2002, CHINA CONDIMENT, V10, P8
   Lu ZM, 2018, CURR OPIN BIOTECH, V49, P88, DOI 10.1016/j.copbio.2017.07.006
   Luttik MAH, 1997, APPL ENVIRON MICROB, V63, P3345
   Lynch KM, 2018, FOOD RES INT, V110, P52, DOI 10.1016/j.foodres.2017.03.012
   Lynch KM, 2018, ANNU REV FOOD SCI T, V9, P155, DOI 10.1146/annurev-food-030117-012537
   [马挺军 Ma Tingjun], 2010, [中国粮油学报, Journal of the Chinese Cereals and Oils Association], V25, P42
   Madigan MT, 2015, BROCK BIOL MICROORGA
   Magalhaes KT, 2010, WORLD J MICROB BIOT, V26, P1241, DOI 10.1007/s11274-009-0294-x
   Malbasa R, 2006, FOOD BIOPROD PROCESS, V84, P193, DOI 10.1205/fbp.05061
   Malbasa RV, 2011, FOOD CHEM, V127, P1727, DOI 10.1016/j.foodchem.2011.02.048
   Malimas T., 2017, ACETIC ACID BACTERIA, P3
   Mamlouk D, 2013, INDIAN J MICROBIOL, V53, P377, DOI 10.1007/s12088-013-0414-z
   Marsh AJ, 2014, FOOD MICROBIOL, V38, P171, DOI 10.1016/j.fm.2013.09.003
   Marsh AJ, 2013, FEMS MICROBIOL LETT, V348, P79, DOI 10.1111/1574-6968.12248
   Mas A., 2016, REFERENCE MODULE FOO, V5, P418
   Mas A, 2014, SCI WORLD J, DOI 10.1155/2014/394671
   Matsushita K, 2005, J BACTERIOL, V187, P4346, DOI 10.1128/JB.187.13.4346-4325.2005
   Matsushita K, 1996, J BIOL CHEM, V271, P4850
   Matsushita K, 2003, APPL ENVIRON MICROB, V69, P1959, DOI 10.1128/AEM.69.4.1959-1966.2003
   MATSUSHITA K, 1994, ADV MICROB PHYSIOL, V36, P247, DOI 10.1016/S0065-2911(08)60181-2
   MATSUSHITA K, 1989, AGR BIOL CHEM TOKYO, V53, P2895, DOI 10.1080/00021369.1989.10869793
   MATSUSHITA K, 1995, J BACTERIOL, V177, P6552, DOI 10.1128/jb.177.22.6552-6559.1995
   Matsushita K., 2016, ACETIC ACID BACTERIA, P159, DOI [10.1007/978-4-431-55933-7_7, DOI 10.1007/978-4-431-55933-7_7]
   Matsutani M, 2014, BBA-BIOENERGETICS, V1837, P1810, DOI 10.1016/j.bbabio.2014.05.355
   Matsutani M, 2011, FEMS MICROBIOL LETT, V315, P122, DOI 10.1111/j.1574-6968.2010.02180.x
   MAYSER P, 1995, MYCOSES, V38, P289, DOI 10.1111/j.1439-0507.1995.tb00410.x
   Mazza Stefano, 2009, P17, DOI 10.1007/978-88-470-0866-3_2
   McArthur AG, 2013, ANTIMICROB AGENTS CH, V57, P3348, DOI 10.1128/AAC.00419-13
   Miguel MGDP, 2011, WORLD J MICROB BIOT, V27, P1875, DOI 10.1007/s11274-010-0646-6
   Mimura A, 2004, BIOFACTORS, V22, P93, DOI 10.1002/biof.5520220118
   Ministry of Food and Drugs Safety, 2014, NEW S KOR ORG REG
   Mir SA, 2016, TRENDS FOOD SCI TECH, V51, P49, DOI 10.1016/j.tifs.2016.03.005
   Mitrou P, 2015, EUR J CLIN NUTR, V69, P734, DOI 10.1038/ejcn.2014.289
   Mitrou Panayota, 2010, Diabetes Care, V33, pe27, DOI 10.2337/dc09-1354
   Miura H, 2013, J BIOCHEM, V153, P535, DOI 10.1093/jb/mvt019
   Miyazaki T, 2006, APPL ENVIRON MICROB, V72, P1487, DOI 10.1128/AEM.72.2.1487-1495.2006
   Mohite BV, 2014, BIOTECHNOL APPL BIOC, V61, P101, DOI 10.1002/bab.1148
   Mohite BV, 2014, CARBOHYD POLYM, V106, P132, DOI 10.1016/j.carbpol.2014.02.012
   Monsan P, 2001, INT DAIRY J, V11, P675, DOI 10.1016/S0958-6946(01)00113-3
   Moon YJ, 2008, J MED FOOD, V11, P38, DOI 10.1089/jmf.2007.071
   Motizuki K., 1962, Patent, DOI US 3234105, Patent No. 3234105
   Murray JCF, 2009, WOODHEAD PUBL FOOD S, P710, DOI 10.1533/9781845695873.710
   Naessens M, 2005, J IND MICROBIOL BIOT, V32, P323, DOI 10.1007/s10295-005-0259-5
   Nakano S, 2006, APPL ENVIRON MICROB, V72, P497, DOI 10.1128/AEM.72.1.497-505.2006
   Nakano S, 2004, FEMS MICROBIOL LETT, V235, P315, DOI 10.1016/j.femsle.2004.05.007
   Nakano S., 2016, ACETIC ACID BACTERIA, P222
   Nakano S, 2008, INT J FOOD MICROBIOL, V125, P54, DOI 10.1016/j.ijfoodmicro.2007.05.015
   Nanda K, 2004, J EXP CLIN CANC RES, V23, P69
   National Center for Biotechnology Information (NCBI), 2018, GENOME
   Nishidai S, 2000, BIOSCI BIOTECH BIOCH, V64, P1909, DOI 10.1271/bbb.64.1909
   Ogawa N, 2000, J NUTR, V130, P507
   Okamoto-Kainuma A, 2011, J BIOSCI BIOENG, V111, P429, DOI 10.1016/j.jbiosc.2010.12.016
   OLIJVE W, 1979, ARCH MICROBIOL, V121, P283, DOI 10.1007/BF00425069
   Ostman E, 2005, EUR J CLIN NUTR, V59, P983, DOI 10.1038/sj.ejcn.1602197
   Ostman EM, 2001, AM J CLIN NUTR, V74, P96
   Papalexandratou Z, 2013, FOOD MICROBIOL, V35, P73, DOI 10.1016/j.fm.2013.02.015
   Papalexandratou Z, 2011, FEMS YEAST RES, V11, P564, DOI 10.1111/j.1567-1364.2011.00747.x
   Pappenberger G., 2016, IND BIOTECHNOLOGY VI, P193
   Pappenberger G, 2014, ADV BIOCHEM ENG BIOT, V143, P143, DOI 10.1007/10_2013_243
   Pariza M. W., 2007, LABELING GENETICALLY, P3
   Pariza MW, 2015, REGUL TOXICOL PHARM, V73, P164, DOI 10.1016/j.yrtph.2015.07.003
   Park JK, 2009, WOODHEAD PUBL FOOD S, P724, DOI 10.1533/9781845695873.724
   PARRONDO J, 2009, SPRINGER, P273
   Pasteur L., 1864, ANN SCI LECOLE NORMA, V1, P113
   Pauline T, 2001, BIOMED ENVIRON SCI, V14, P207
   Pothakos V, 2016, ACETIC ACID BACTERIA, P73
   Prust C, 2005, NAT BIOTECHNOL, V23, P195, DOI 10.1038/nbt1062
   Rainieri Sandra, 2009, P73, DOI 10.1007/978-88-470-0866-3_5
   Raspor P, 2008, CRIT REV BIOTECHNOL, V28, P101, DOI [10.1080/07388550802046749, 10.1080/07388550802046749 ]
   Ricci A, 2017, EFSA J, V15, DOI 10.2903/j.efsa.2017.4664
   Ricci A, 2017, EFSA J, V15, DOI 10.2903/j.efsa.2017.4884
   Richhardt J, 2013, J BACTERIOL, V195, P4210, DOI 10.1128/JB.00470-13
   Roussin MR, 1996, ANAL KOMBUCHA FERMEN
   Rubio-Fernendez H, 2004, EUR FOOD RES TECHNOL, V219, P393, DOI 10.1007/s00217-004-0947-9
   Ruiz A, 2000, INT J SYST EVOL MICR, V50, P1981, DOI 10.1099/00207713-50-6-1981
   Russell JB, 1998, ADV MICROB PHYSIOL, V39, P205
   Russo P, 2017, STARTER CULTURES IN FOOD PRODUCTION, P101
   Sadahiro J, 2015, BIOCHEM BIOPH RES CO, V456, P500, DOI 10.1016/j.bbrc.2014.11.115
   Saichana N, 2015, BIOTECHNOL ADV, V33, P1260, DOI 10.1016/j.biotechadv.2014.12.001
   Saito Y, 1997, APPL ENVIRON MICROB, V63, P454
   Sakakibara S, 2006, BIOCHEM BIOPH RES CO, V344, P597, DOI 10.1016/j.bbrc.2006.03.176
   Sakakibara S, 2010, BIOSCI BIOTECH BIOCH, V74, P1055, DOI 10.1271/bbb.90953
   Sakurai K, 2012, J BIOSCI BIOENG, V113, P343, DOI 10.1016/j.jbiosc.2011.11.005
   Samad A, 2016, CURR OPIN FOOD SCI, V8, P56, DOI 10.1016/j.cofs.2016.03.001
   Schedel M, 2000, BIOTECHNOLOGY, V8b, P295
   Schuller G, 2000, INT J SYST EVOL MICR, V50, P2013, DOI 10.1099/00207713-50-6-2013
   Seki T, 2004, BIOFACTORS, V22, P103, DOI 10.1002/biof.5520220120
   Sengun I. Y., 2015, FERMENTED FOODS 1, P106
   Sengun IY, 2004, INT J FOOD MICROBIOL, V96, P301, DOI 10.1016/j.ijfoodmicro.2004.04.010
   Serrato RV, 2013, CARBOHYD POLYM, V98, P1153, DOI 10.1016/j.carbpol.2013.07.025
   Setorki M, 2010, LIPIDS HEALTH DIS, V9, DOI 10.1186/1476-511X-9-10
   Settembre EC, 2004, ACTA CRYSTALLOGR D, V60, P1753, DOI 10.1107/S090744490401858X
   Shi ZJ, 2014, FOOD HYDROCOLLOID, V35, P539, DOI 10.1016/j.foodhyd.2013.07.012
   Shimoji Y, 2004, NUTR CANCER, V49, P170, DOI 10.1207/s15327914nc4902_8
   SHINAGAWA E, 1984, AGR BIOL CHEM TOKYO, V48, P1517, DOI 10.1080/00021369.1984.10866357
   SHINAGAWA E, 1982, AGR BIOL CHEM TOKYO, V46, P135, DOI 10.1080/00021369.1982.10865042
   Shinagawa E, 2009, BIOSCI BIOTECH BIOCH, V73, P241, DOI 10.1271/bbb.80554
   Shinjoh M., 2016, ACETIC ACID BACTERIA, P321
   Sievers M, 2005, BERGEYS MANUAL SYSTE, V2, P41
   Solieri Lisa, 2009, P1, DOI 10.1007/978-88-470-0866-3_1
   Soltan SSA, 2012, LIFE SCI J, V9, P2141
   Spitaels F., 2016, APPL MASS SPECTROMET, P235
   Spitaels F, 2015, FOOD MICROBIOL, V49, P23, DOI 10.1016/j.fm.2015.01.008
   Spitaels F, 2014, PLOS ONE, V9, DOI 10.1371/journal.pone.0095384
   Spitaels F, 2014, INT J SYST EVOL MICR, V64, P1134, DOI 10.1099/ijs.0.059311-0
   Spitaels F, 2014, INT J SYST EVOL MICR, V64, P1083, DOI 10.1099/ijs.0.057315-0
   Srdic-Rajic T., 2016, ENCY FOOD HLTH, P227
   Srihari T, 2013, BIOMED PREV NUTR, V3, P53
   Srihari T, 2013, J FUNCT FOODS, V5, P1794, DOI 10.1016/j.jff.2013.08.008
   Srikanth R, 2015, CARBOHYD POLYM, V120, P102, DOI 10.1016/j.carbpol.2014.12.003
   Stadie J, 2013, FOOD MICROBIOL, V35, P92, DOI 10.1016/j.fm.2013.03.009
   Sugisawa T, 2005, BIOSCI BIOTECH BIOCH, V69, P659, DOI 10.1271/bbb.69.659
   Sugisawa T, 2002, BIOSCI BIOTECH BIOCH, V66, P57, DOI 10.1271/bbb.66.57
   SUGISAWA T, 1991, AGR BIOL CHEM TOKYO, V55, P363, DOI 10.1080/00021369.1991.10870609
   SUGISAWA T, 1990, AGR BIOL CHEM TOKYO, V54, P1201, DOI 10.1080/00021369.1990.10870125
   Taban B. M., 2017, ACETIC ACID BACTERIA, P71
   Tagliazucchi D, 2008, EUR FOOD RES TECHNOL, V227, P835, DOI 10.1007/s00217-007-0794-6
   Tagliazucchi D, 2010, J FOOD BIOCHEM, V34, P1061, DOI 10.1111/j.1745-4514.2010.00349.x
   Tan LL, 2012, ADV MATER RES-SWITZ, V554-556, P1000, DOI 10.4028/www.scientific.net/AMR.554-556.1000
   Taverniti V, 2011, GENES NUTR, V6, P261, DOI 10.1007/s12263-011-0218-x
   Tesfaye W, 2002, TRENDS FOOD SCI TECH, V13, P12, DOI 10.1016/S0924-2244(02)00023-7
   Thurner C, 1997, ARCH MICROBIOL, V168, P81, DOI 10.1007/s002030050473
   Tonouchi N., 2016, ACETIC ACID BACTERIA, P299
   Toyama H, 2007, APPL ENVIRON MICROB, V73, P6551, DOI 10.1128/AEM.00493-07
   Trcek J, 2005, SYST APPL MICROBIOL, V28, P735, DOI 10.1016/j.syapm.2005.05.001
   Trovatti E, 2011, CARBOHYD POLYM, V86, P1417, DOI 10.1016/j.carbpol.2011.06.046
   Ua-Arak T, 2017, FOOD MICROBIOL, V65, P95, DOI 10.1016/j.fm.2017.02.002
   Ua-Arak T, 2016, INT J FOOD MICROBIOL, V239, P103, DOI 10.1016/j.ijfoodmicro.2016.04.009
   Urbance JW, 2001, INT J SYST EVOL MICR, V51, P1059, DOI 10.1099/00207713-51-3-1059
   Vangnai AS, 2004, FEMS MICROBIOL LETT, V241, P157, DOI 10.1016/j.femsle.2004.10.014
   Vegas C, 2010, INT J FOOD MICROBIOL, V138, P130, DOI 10.1016/j.ijfoodmicro.2010.01.006
   Velizarov S, 1998, PROCESS BIOCHEM, V33, P527, DOI 10.1016/S0032-9592(98)00000-4
   VELIZAROV S, 1994, BIOTECHNOL LETT, V16, P715, DOI 10.1007/BF00136477
   Verzelloni E, 2007, FOOD CHEM, V105, P564, DOI 10.1016/j.foodchem.2007.04.014
   Verzelloni E, 2010, FOOD CHEM TOXICOL, V48, P2097, DOI 10.1016/j.fct.2010.05.010
   Wang PP, 2018, BIOTECHNOL ADV, V36, P1882, DOI 10.1016/j.biotechadv.2018.07.006
   Wang Y, 2014, J SCI FOOD AGR, V94, P265, DOI 10.1002/jsfa.6245
   Watanabe K, 1998, CELLULOSE, V5, P187, DOI 10.1023/A:1009272904582
   WEENK G, 1984, APPL MICROBIOL BIOT, V20, P400
   Wei ZP, 2005, CHINA BREWING, V12, P5
   WEISBURG WG, 1991, J BACTERIOL, V173, P697, DOI 10.1128/jb.173.2.697-703.1991
   WELLS JS, 1982, J ANTIBIOT, V35, P814, DOI 10.7164/antibiotics.35.814
   White AM, 2007, DIABETES CARE, V30, P2814, DOI 10.2337/dc07-1062
   Wieme AD, 2014, APPL ENVIRON MICROB, V80, P1528, DOI 10.1128/AEM.03708-13
   Wu D, 2013, TOHOKU J EXP MED, V230, P17, DOI 10.1620/tjem.230.17
   Xu Q. P., 2005, FOOD SCI, V12, P49
   Yakushi T, 2010, APPL MICROBIOL BIOT, V86, P1257, DOI 10.1007/s00253-010-2529-z
   Yamada Y, 1997, BIOSCI BIOTECH BIOCH, V61, P1244, DOI 10.1271/bbb.61.1244
   Yamada Y., 2016, ACETIC ACID BACTERIA, P1
   Yamada Y, 2012, J GEN APPL MICROBIOL, V58, P397, DOI 10.2323/jgam.58.397
   Yang W, 2016, IND BIOTECHNOLOGY VI, P161
   Zahid N., 2017, THESIS
   Zankari E, 2012, J ANTIMICROB CHEMOTH, V67, P2640, DOI 10.1093/jac/dks261
   Zhang Li, 2007, Journal of Northwest A & F University - Natural Science Edition, V35, P227
   Zhou CE, 2007, NUCLEIC ACIDS RES, V35, pD391, DOI 10.1093/nar/gkl791
   Zhu CL, 2014, J BIOMED MATER RES A, V102, P1548, DOI 10.1002/jbm.a.34796
NR 324
TC 0
Z9 0
U1 4
U2 4
PU WILEY
PI HOBOKEN
PA 111 RIVER ST, HOBOKEN 07030-5774, NJ USA
SN 1541-4337
J9 COMPR REV FOOD SCI F
JI Compr. Rev. Food. Sci. Food Saf.
PD MAY
PY 2019
VL 18
IS 3
BP 587
EP 625
DI 10.1111/1541-4337.12440
PG 39
WC Food Science & Technology
SC Food Science & Technology
GA HW7GG
UT WOS:000466857600002
OA Bronze
DA 2019-07-15
ER

PT J
AU Yikmis, S
AF Yikmis, Seydi
TI Optimization of Uruset Apple Vinegar Production Using Response Surface
   Methodology for the Enhanced Extraction of Bioactive Substances
SO FOODS
LA English
DT Article
DE uruset apple; ultrasound; total phenolic content; total flavonoid
   content; response surface methodology
ID ANTIOXIDANT CAPACITY; QUALITY; ANTHOCYANIN; SONICATION
AB In this study, the aim is to produce non-thermal vinegar by using red Uruset apples, which have high bioavailability among apple varieties. For this purpose, Uruset apple vinegar was produced and ultrasound at different times (2, 4, 6, 8 and 10 min) and different amplitudes (40%, 50%, 60%, 70%, and 80%); in addition, a 26 kHz frequency was applied to the samples. Total phenolic content (TPC), total flavonoid content (TFC), total antioxidant capacity (1,1-diphenyl- 2-picrylhydrazyl (DPPH) and cupric reducing antioxidant capacity (CUPRAC)), and color values were evaluated for the optimization of process conditions. At the same time, the differences between commercial apple vinegar (CV), pasteurized Uruset apple vinegar (PV), and a control (C) of untreated apple vinegar were investigated. Ultrasound treatment of Uruset apple vinegar was more successful for the enrichment of bioactive substances than the other samples. At the end of the study, the maximal optimization values for Uruset apple vinegar were 7.4 min and 62.2 amplitude. At the end of optimization, CUPRAC (0.69 mg TEAC/mL), DPPH (0.49 mg TEAC/mL), total flavonoid content (46.95 mg CE/L), and total phenolic content (124.25 mg GAE/L) were determined. As a result, ultrasound technology was successfully used for Uruset apple vinegar production.
C1 [Yikmis, Seydi] Tekirdag Namik Kemal Univ, Dept Nutr & Dietet, TR-59030 Degirmenalti, Tekirdag, Turkey.
RP Yikmis, S (reprint author), Tekirdag Namik Kemal Univ, Dept Nutr & Dietet, TR-59030 Degirmenalti, Tekirdag, Turkey.
EM syikmis@nku.edu.tr
OI Yikmis, Seydi/0000-0001-8694-0658
CR Aadil RM, 2013, FOOD CHEM, V141, P3201, DOI 10.1016/j.foodchem.2013.06.008
   Abaci Z. T., 2014, Yuzuncu Yil Universitesi Journal of Agricultural Sciences, V24, P175
   Aguilo-Aguayo I, 2009, J FOOD ENG, V92, P37, DOI 10.1016/j.jfoodeng.2008.10.017
   Apak R, 2006, INT J FOOD SCI NUTR, V57, P292, DOI 10.1080/09637480600798132
   Bhat R, 2011, ULTRASON SONOCHEM, V18, P1295, DOI 10.1016/j.ultsonch.2011.04.002
   BLOIS MS, 1958, NATURE, V181, P1199, DOI 10.1038/1811199a0
   Chemat F, 2011, ULTRASON SONOCHEM, V18, P813, DOI 10.1016/j.ultsonch.2010.11.023
   Cokun S., 2016, SULEYMAN DEMIREL U Z, V11, P120
   Dranca F, 2016, ULTRASON SONOCHEM, V31, P637, DOI 10.1016/j.ultsonch.2015.11.008
   Ho CW, 2017, FOOD CHEM, V221, P1621, DOI 10.1016/j.foodchem.2016.10.128
   Jia Z, 1999, FOOD CHEM, V64, P555, DOI 10.1016/S0308-8146(98)00102-2
   Jimenez-Sanchez C, 2017, CRIT REV FOOD SCI, V57, P637, DOI 10.1080/10408398.2014.914019
   Johnston Carol S, 2006, MedGenMed, V8, P61
   Karabiyikli S., 2017, ACETIC ACID BACTERIA, P221
   Khandpur P, 2015, ULTRASON SONOCHEM, V27, P125, DOI 10.1016/j.ultsonch.2015.05.008
   Nadeem M, 2018, ULTRASON SONOCHEM, V45, P1, DOI 10.1016/j.ultsonch.2018.02.034
   Ozturk A., 2009, TABAD, Tarim Bilimleri Arastirma Dergisi, V2, P155
   Ramos B, 2014, FOOD CONTROL, V42, P38, DOI 10.1016/j.foodcont.2014.01.029
   Rawson A, 2011, FOOD RES INT, V44, P1168, DOI 10.1016/j.foodres.2010.07.005
   Santhirasegaram V, 2013, ULTRASON SONOCHEM, V20, P1276, DOI 10.1016/j.ultsonch.2013.02.005
   SINGLETON V. L., 1965, AMER J ENOL VITICULT, V16, P144
   Srdic-Rajic T., 2016, ENCY FOOD HLTH, P227
   Tiwari BK, 2008, J AGR FOOD CHEM, V56, P10071, DOI 10.1021/jf801824v
   Ubeda C, 2011, LWT-FOOD SCI TECHNOL, V44, P1591, DOI 10.1016/j.lwt.2011.03.001
   Yao LH, 2004, PLANT FOOD HUM NUTR, V59, P113, DOI 10.1007/s11130-004-0049-7
   Yolmeh M, 2017, FOOD BIOPROCESS TECH, V10, P413, DOI 10.1007/s11947-016-1855-2
   Zafra-Rojas QY, 2013, ULTRASON SONOCHEM, V20, P1283, DOI 10.1016/j.ultsonch.2013.01.021
NR 27
TC 0
Z9 0
U1 0
U2 0
PU MDPI
PI BASEL
PA ST ALBAN-ANLAGE 66, CH-4052 BASEL, SWITZERLAND
SN 2304-8158
J9 FOODS
JI Foods
PD MAR 22
PY 2019
VL 8
IS 3
AR 107
DI 10.3390/foods8030107
PG 14
WC Food Science & Technology
SC Food Science & Technology
GA HU9VI
UT WOS:000465642000001
PM 30909443
OA DOAJ Gold, Green Published
DA 2019-07-15
ER

PT J
AU Song, J
   Zhang, JH
   Kang, SJ
   Zhang, HY
   Yuan, J
   Zeng, CZ
   Zhang, F
   Huang, YL
AF Song, Juan
   Zhang, Ji-Hong
   Kang, San-Jiang
   Zhang, Hai-Yan
   Yuan, Jing
   Zeng, Chao-Zhen
   Zhang, Fang
   Huang, Yu-Long
TI Analysis of microbial diversity in apple vinegar fermentation process
   through 16s rDNA sequencing
SO FOOD SCIENCE & NUTRITION
LA English
DT Article
DE 16S rDNA; apple vinegar; fermentation; microbial diversity;
   physiological and biochemical characteristics
ID PHYLOGENY; BACTERIA
AB Based on SPME-GC-MS analysis, it could be found that the production of acetic acid, phenethyl acetate, and isoamyl acetate gradually increased in the apple vinegar fermentation broth with the fermentation time. Consequently, in order to systematically explore the dynamic changes of microbial diversity and metabolites in the process of apple vinegar fermentation, 16S rDNA were sequenced and analyzed in this work. The present results showed that bacterial diversity was rich and exhibited a certain variation during the dynamic fermentation process of apple vinegar. Furthermore, Lactococcus and Oenococcus were the predominant bacteria in the pre-fermentation (alcoholic fermentation) of apple vinegar, while the dominant bacteria in the middle and late fermentation stages (acetic acid fermentation) were Lactococcus and Acetobacter. In addition, during the whole fermentation process of apple vinegar, Lactococcus was the most dominant bacteria, Oenococcus was the unique species in the stage of alcohol fermentation, and Acetobacter increased rapidly in the stage of acetic acid fermentation. In conclusion, our finding provided a theoretical basis for the processing technology of apple vinegar fermentation, and a theory evidence for the safety and health assessment of apple vinegar.
C1 [Song, Juan; Zhang, Ji-Hong; Kang, San-Jiang; Zhang, Hai-Yan; Yuan, Jing; Zeng, Chao-Zhen; Zhang, Fang; Huang, Yu-Long] Gansu Acad Agr Sci, Agr Prod Storage & Proc Res Inst, Lanzhou, Gansu, Peoples R China.
RP Zhang, JH; Kang, SJ (reprint author), Gansu Acad Agr Sci, Agr Prod Storage & Proc Res Inst, Lanzhou, Gansu, Peoples R China.
EM zhangjihlz@sina.com; Kang58503@163.com
FU National Modern Agricultural Industry Technical System Construction
   Project of China [CARS -27]; Agricultural Science and Technology
   Innovation Fund Project of Gansu Agricultural Science Academy of China
   [2016GAAS49]; National Natural Science Foundation Regional Fund Project
   of China [31460449]; Gansu Agriculture and Animal Husbandry Department
   [GNKJ-2018-10]
FX the National Modern Agricultural Industry Technical System Construction
   Project of China, Grant/Award Number: CARS -27; the Agricultural Science
   and Technology Innovation Fund Project of Gansu Agricultural Science
   Academy of China, Grant/Award Number: 2016GAAS49; National Natural
   Science Foundation Regional Fund Project of China, Grant/Award Number:
   31460449; the Gansu Agriculture and Animal Husbandry Department,
   Grant/Award Number: GNKJ-2018-10
CR Alfonso B. P., 2013, PLOS ONE, V8, P57782
   Budak NH, 2011, J AGR FOOD CHEM, V59, P6638, DOI 10.1021/jf104912h
   Du NS, 2017, MICROBIOL RES, V202, P1, DOI 10.1016/j.micres.2017.04.013
   Hassan G. M., 2016, Asian Pacific Journal of Tropical Disease, V6, P21
   Li P, 2016, INT J SYST EVOL MICR, V66, P3426, DOI 10.1099/ijsem.0.001214
   Li XZ, 2014, J OCEAN U CHINA, V13, P104, DOI 10.1007/s11802-014-2272-7
   Mota ACLG, 2015, J PROSTHODONT, V24, P296, DOI 10.1111/jopr.12207
   Lv Y. H., 2016, J DONGHUA U, V33, P134
   Mohamad NE, 2017, FOOD NUTR RES, V61, DOI 10.1080/16546628.2017.1368322
   Pandey N, 2016, INSECT SCI, V23, P704, DOI 10.1111/1744-7917.12220
   Priit K., 2012, INT J OTOLARYNGOLOGY, V1, P71
   Qin YiBin, 2016, Animal Husbandry and Feed Science, V8, P339
   Rana A. H., 2014, J LIFE SCI, V8, P223
   Razia M., 2011, Genomics Proteomics & Bioinformatics, V9, P104, DOI 10.1016/S1672-0229(11)60013-2
   Stornik A, 2016, FOOD TECHNOL BIOTECH, V54, P113, DOI 10.17113/ftb.54.01.16.4082
   Trcek J, 2016, FOOD TECHNOL BIOTECH, V54, P108, DOI 10.17113/ftb.54.01.16.4041
   Trcek J, 2016, INT J FOOD MICROBIOL, V223, P57, DOI 10.1016/j.ijfoodmicro.2016.02.007
   Wang CY, 2015, GENET MOL RES, V14, P5054, DOI 10.4238/2015.May.12.8
   Wang HW, 2012, ROCK SOIL MECH, V33, P205
   Xie JP, 2011, J CENT SOUTH UNIV T, V18, P1930, DOI 10.1007/s11771-011-0925-x
   Yeh WB, 2005, ZOOL STUD, V44, P519
NR 21
TC 0
Z9 0
U1 0
U2 0
PU WILEY
PI HOBOKEN
PA 111 RIVER ST, HOBOKEN 07030-5774, NJ USA
SN 2048-7177
J9 FOOD SCI NUTR
JI Food Sci. Nutr.
PD APR
PY 2019
VL 7
IS 4
BP 1230
EP 1238
DI 10.1002/fsn3.944
PG 9
WC Food Science & Technology
SC Food Science & Technology
GA HZ1ZY
UT WOS:000468649700009
PM 31024696
OA DOAJ Gold, Green Published
DA 2019-07-15
ER
