# Supplementary material for: Knowledge Domain and Emerging Trends in Vinegar Research: A Bibliometric Review of the Literature from WoSCC
Source: Foods. 2020 Feb 10;9(2):166. doi: 10.3390/foods9020166 (PMC7074530; doi:10.3390/foods9020166)
Supplement: Supplementary file 1 [file foods-09-00166-s001.zip › Supplementary files/Supplementary Material/WoSCC dataset for CiteSpace/data/download2019_3x5unique.txt]

PT J
AU Wu, JH
   Zhao, HB
   Du, M
   Song, L
   Xu, XB
AF Wu, Jianhai
   Zhao, Hongbo
   Du, Ming
   Song, Liang
   Xu, Xianbing
TI Dispersive liquid-liquid microextraction for rapid and inexpensive
   determination of tetramethylpyrazine in vinegar
SO FOOD CHEMISTRY
LA English
DT Article
DE Tetramethylpyrazine; Dispersive liquid-liquid microextraction; Vinegar;
   High-performance liquid chromatography
ID ABSORPTION SPECTROMETRIC DETERMINATION; GAS-CHROMATOGRAPHY;
   MASS-SPECTROMETRY; PHASE MICROEXTRACTION; SENSITIVE METHOD; EXTRACTION;
   PESTICIDES; BEVERAGES; ACETOIN; PATULIN
AB The concentration of tetramethylpyrazine (TMP) in vinegar is an active indicator of vinegar quality. Dispersive liquid-liquid microextraction (DLLME) was first applied to vinegar as a clean-up pre-treatment for the rapid (5 min) determination of TMP by high-pressure liquid chromatography with ultraviolet detection (HPLC-UV), and may serve as an alternative to solid-phase extraction (SPE) or solid-phase microextraction (SPME). High sensitivity of HPLC for TMP determination was obtained using the DLLME pretreatment, with a limit of detection (LOD) of 0.001 mg L-1 and limit of quantification (LOQ) of 0.005 mg L-1. The developed method exhibited excellent linearity in the concentration range of 0.050-80.000 mg L-1, with a correlation coefficient R-2 > 0.999. Furthermore, the percentage recovery of TMP in vinegar using the developed method was within the range 97.97-105.24%. Therefore, DLLME coupled with HPLC-UV is a sensitive and promising method for vinegar clean-up and TMP assay.
C1 [Wu, Jianhai; Zhao, Hongbo; Du, Ming; Song, Liang; Xu, Xianbing] Dalian Polytech Univ, Natl Engn Res Ctr Seafood, Sch Food Sci & Technol, Dalian 116034, Peoples R China.
RP Song, L; Xu, XB (reprint author), Dalian Polytech Univ, Natl Engn Res Ctr Seafood, Sch Food Sci & Technol, Dalian 116034, Peoples R China.
EM ryo.song@foxmail.com; xianbingxu@dlpu.edu.cn
OI Du, Ming/0000-0001-5872-8529
FU 13th Five Years Key Programs for Science and Technology Development of
   China [2017YFD0400103, 2018YFC1406806]
FX This work was supported by the 13th Five Years Key Programs for Science
   and Technology Development of China (Grant Nos. 2017YFD0400103,
   2018YFC1406806).
CR Abu-Bakar NB, 2016, J SEP SCI, V39, P947, DOI 10.1002/jssc.201501109
   Abu-Bakar NB, 2014, TALANTA, V120, P47, DOI 10.1016/j.talanta.2013.11.081
   Anthemidis AN, 2008, TALANTA, V77, P541, DOI 10.1016/j.talanta.2008.04.017
   Bahadir Z, 2016, RSC ADV, V6, P6896, DOI 10.1039/c5ra26575d
   Berijani S, 2006, J CHROMATOGR A, V1123, P1, DOI 10.1016/j.chroma.2006.05.010
   Bidari A, 2007, MICROCHEM J, V87, P6, DOI 10.1016/j.microc.2007.04.003
   Budak NH, 2014, J FOOD SCI, V79, pR757, DOI 10.1111/1750-3841.12434
   Chen JC, 2010, FOOD CHEM, V122, P1247, DOI 10.1016/j.foodchem.2010.03.072
   Victor-Ortega MD, 2013, FOOD CONTROL, V31, P353, DOI 10.1016/j.foodcont.2012.11.003
   Ducki S, 2008, TALANTA, V74, P1166, DOI 10.1016/j.talanta.2007.08.034
   ELLIOTT S, 1990, ENVIRON SCI TECHNOL, V24, P264, DOI 10.1021/es00072a017
   Farajzadeh MA, 2009, J SEP SCI, V32, P3191, DOI 10.1002/jssc.200900109
   Feng TT, 2018, FOOD CHEM, V245, P687, DOI 10.1016/j.foodchem.2017.10.145
   Ghiasvand AR, 2005, TALANTA, V66, P912, DOI 10.1016/j.talanta.2004.12.041
   Gorecki T, 1999, ANALYST, V124, P643, DOI 10.1039/a808487d
   Jun X, 2008, J CHROMATOGR A, V1193, P7, DOI 10.1016/j.chroma.2008.03.072
   Kosuge T., 2014, AGR BIOL CHEM TOKYO, V35, P693
   Kwon TY, 2013, J AGR FOOD CHEM, V61, P8514, DOI 10.1021/jf402487a
   Leong MI, 2008, J CHROMATOGR A, V1211, P8, DOI 10.1016/j.chroma.2008.09.111
   Liang JJ, 2016, J AGR FOOD CHEM, V64, P7597, DOI 10.1021/acs.jafc.6b03019
   Maham M, 2013, FOOD ANAL METHOD, V6, P761, DOI 10.1007/s12161-012-9483-6
   Naeemullah, 2016, RSC ADV, V6, P28767, DOI 10.1039/c6ra04588j
   Peng C, 2009, PHYTOMEDICINE, V16, P25, DOI 10.1016/j.phymed.2008.10.010
   PILARSKI B, 1985, INT J QUANTUM CHEM, V28, P239, DOI 10.1002/qua.560280207
   Rezaee M, 2006, J CHROMATOGR A, V1116, P1, DOI 10.1016/j.chroma.2006.03.007
   Rezaei F, 2013, TALANTA, V105, P173, DOI 10.1016/j.talanta.2012.11.035
   Russo MV, 2014, RSC ADV, V4, P59655, DOI 10.1039/c4ra08574d
   Sakanaka S, 2008, FOOD CHEM, V107, P739, DOI 10.1016/j.foodchem.2007.08.080
   Sereshti H, 2011, J CHROMATOGR A, V1218, P4593, DOI 10.1016/j.chroma.2011.05.037
   Shrivas K, 2015, J CHROMATOGR B, V1001, P124, DOI 10.1016/j.jchromb.2015.07.032
   Shuai L, 2014, LUMINESCENCE, V29, P79, DOI 10.1002/bio.2506
   Thompson-Witrick KA, 2015, J FOOD SCI, V80, pC571, DOI 10.1111/1750-3841.12795
   Xiao ZJ, 2018, FOOD CHEM, V239, P726, DOI 10.1016/j.foodchem.2017.07.015
   Xu QP, 2007, FOOD CHEM, V102, P841, DOI 10.1016/j.foodchem.2006.06.013
   Yan HY, 2013, J CHROMATOGR A, V1295, P1, DOI 10.1016/j.chroma.2013.04.053
   Yiantzi E, 2010, TALANTA, V80, P2057, DOI 10.1016/j.talanta.2009.11.005
   Zang XH, 2009, CHINESE J ANAL CHEM, V37, P161, DOI 10.1016/S1872-2040(08)60082-1
   Zhang Y, 2013, TALANTA, V115, P730, DOI 10.1016/j.talanta.2013.06.040
   Zhou QX, 2009, J CHROMATOGR A, V1216, P4361, DOI 10.1016/j.chroma.2009.03.046
NR 39
TC 0
Z9 0
U1 63
U2 63
PU ELSEVIER SCI LTD
PI OXFORD
PA THE BOULEVARD, LANGFORD LANE, KIDLINGTON, OXFORD OX5 1GB, OXON, ENGLAND
SN 0308-8146
EI 1873-7072
J9 FOOD CHEM
JI Food Chem.
PD JUL 15
PY 2019
VL 286
BP 141
EP 145
DI 10.1016/j.foodchem.2019.01.159
PG 5
WC Chemistry, Applied; Food Science & Technology; Nutrition & Dietetics
SC Chemistry; Food Science & Technology; Nutrition & Dietetics
GA HN3TO
UT WOS:000460107400019
PM 30827587
DA 2019-07-15
ER

PT J
AU Fernandez, J
   Morena, AG
   Valenzuela, SV
   Pastor, FIJ
   Diaz, P
   Martinez, J
AF Fernandez, Julia
   Gala Morena, A.
   Valenzuela, Susana V.
   Javier Pastor, F. I.
   Diaz, Pilar
   Martinez, Josefina
TI Microbial Cellulose from a Komagataeibacter intermedius Strain Isolated
   from Commercial Wine Vinegar
SO JOURNAL OF POLYMERS AND THE ENVIRONMENT
LA English
DT Article
DE Bacterial cellulose; Strain selection; Komagataeibacter intermedius;
   Mannitol; Pellicle physicochemical properties
ID ACETIC-ACID BACTERIA; X-RAY-DIFFRACTION; GLUCONACETOBACTER-XYLINUS;
   RESISTANT STRAIN; IDENTIFICATION; NANOCELLULOSE; OPTIMIZATION;
   COMPOSITES; NANOCOMPOSITES; OXIDE
AB In this study a new bacterial cellulose (BC) producer isolated from commercial vinegar is identified as Komagataeibacter intermedius JF2 based on the examination of general taxonomical characteristics, 16S rDNA sequence analysis, and MALDI-TOF mass spectrometry. The cellulose produced is studied in terms of morphology by scanning electron microscopy, crystallinity by X-Ray diffraction, structure by Fourier transform infrared spectroscopy, and water absorption capacity. BC yield and characteristics of the cellulose produced by the new isolated JF2 are compared with those of the well-known and commonly-used BC producer Komagataeibacter xylinus. Yield of cellulose production was higher for JF2 than for K. xylinus grown on several culture media. JF2 exhibited maximum BC production (1.6g/L) growing on HS medium supplemented with mannitol. The molecular structure of the produced cellulose was the same for both strains and it was in concordance with that of BC. The nanocellulose fibers produced by JF2 showed a higher degree of crystallinity and a more homogeneous size distribution than those produced by K. xylinus. The results suggested that Komagataeibacter intermedius JF2 could be a suitable candidate as a BC producer for biotechnological applications.
C1 [Fernandez, Julia; Gala Morena, A.; Valenzuela, Susana V.; Javier Pastor, F. I.; Diaz, Pilar; Martinez, Josefina] Univ Barcelona, Dept Genet Microbiol & Stat, Fac Biol, Av Diagonal 643, E-08028 Barcelona, Spain.
   [Fernandez, Julia] Univ Politecn Catalunya BarcelonaTech, CELBIOTECH Paper Engn Res Grp, Terrassa 08222, Spain.
   [Valenzuela, Susana V.; Javier Pastor, F. I.; Diaz, Pilar; Martinez, Josefina] Univ Barcelona, Inst Nanosci & Nanotechnol IN2UB, Barcelona, Spain.
RP Martinez, J (reprint author), Univ Barcelona, Dept Genet Microbiol & Stat, Fac Biol, Av Diagonal 643, E-08028 Barcelona, Spain.; Martinez, J (reprint author), Univ Barcelona, Inst Nanosci & Nanotechnol IN2UB, Barcelona, Spain.
EM jmartinez@ub.edu
OI Martinez, Josefina/0000-0002-2411-8818
FU Scientific and Technological Research Council (MINECO, Spain)
   [CTQ2017-84966-C2-2-R, CTQ2014-59632-R]; Pla de Recerca de Catalunya
   [2014SGR-534 00327]
FX This work was financed by the Scientific and Technological Research
   Council (MINECO, Spain), grants CTQ2017-84966-C2-2-R and
   CTQ2014-59632-R, and by the Pla de Recerca de Catalunya, grant
   2014SGR-534 00327.
CR Abdul K. H. P. S., 2012, CARBOHYD POLYM, V87, P963, DOI DOI 10.1016/J.CARBP0L.2011.08.078
   Ahvenainen P, 2016, CELLULOSE, V23, P1073, DOI 10.1007/s10570-016-0881-6
   Andres-Barrao C, 2013, SYST APPL MICROBIOL, V36, P75, DOI 10.1016/j.syapm.2012.09.002
   Andres-Barrao C, 2011, J BACTERIOL, V193, P2670, DOI 10.1128/JB.00229-11
   Aydin YA, 2014, APPL MICROBIOL BIOT, V98, P1065, DOI 10.1007/s00253-013-5296-9
   Barnhart DM, 2013, APPL ENVIRON MICROB, V79, P7188, DOI 10.1128/AEM.02148-13
   Boesch C, 1998, SYST APPL MICROBIOL, V21, P220, DOI 10.1016/S0723-2020(98)80026-X
   Brenner DJ, 2005, PROTEOBACTERIA B
   Brown AJ, 1886, J CHEM SOC, V49, P432, DOI DOI 10.1039/CT8864900432
   Campano C, 2016, CELLULOSE, V23, P57, DOI 10.1007/s10570-015-0802-0
   Castro C, 2014, CELLULOSE, V21, P1745, DOI 10.1007/s10570-014-0170-1
   Castro C, 2012, CARBOHYD POLYM, V89, P1033, DOI 10.1016/j.carbpol.2012.03.045
   Castro C, 2011, CARBOHYD POLYM, V84, P96, DOI 10.1016/j.carbpol.2010.10.072
   Charreau H, 2013, RECENT PAT NANOTECH, V7, P56, DOI 10.2174/187221013804484854
   Costa AFS, 2017, FRONT MICROBIOL, V8, DOI 10.3389/fmicb.2017.02027
   Cousins SK, 1997, POLYMER, V38, P897, DOI 10.1016/S0032-3861(96)00589-7
   El-Saied H, 2008, BIORESOURCES, V3, P1196
   EMBUSCADO ME, 1994, FOOD HYDROCOLLOID, V8, P419, DOI 10.1016/S0268-005X(09)80085-4
   French AD, 2014, CELLULOSE, V21, P885, DOI 10.1007/s10570-013-0030-4
   Fu LN, 2013, CARBOHYD POLYM, V92, P1432, DOI 10.1016/j.carbpol.2012.10.071
   Gama M, 2013, PERSPECT NANOTECHNOL, P1
   Gao CA, 2011, J POROUS MAT, V18, P139, DOI 10.1007/s10934-010-9364-6
   Gullo M, 2006, INT J FOOD MICROBIOL, V106, P209, DOI 10.1016/j.ijfoodmicro.2005.06.024
   Huang HC, 2010, BIORESOURCE TECHNOL, V101, P6084, DOI 10.1016/j.biortech.2010.03.031
   Huang Y, 2014, CELLULOSE, V21, P1, DOI 10.1007/s10570-013-0088-z
   Jahan F, 2012, APPL BIOCHEM BIOTECH, V167, P1157, DOI 10.1007/s12010-012-9595-x
   Jausovec D, 2015, CARBOHYD POLYM, V116, P74, DOI 10.1016/j.carbpol.2014.03.014
   Valera MJ, 2015, APPL MICROBIOL BIOT, V99, P1349, DOI 10.1007/s00253-014-6198-1
   Juntaro J, 2008, ADV MATER, V20, P3122, DOI 10.1002/adma.200703176
   Karahan AG, 2011, J APPL POLYM SCI, V121, P1823, DOI 10.1002/app.33818
   Karina M, 2012, PROCEDIA CHEM, V4, P268, DOI 10.1016/j.proche.2012.06.037
   Keshk S, 2006, ENZYME MICROB TECH, V40, P4, DOI 10.1016/j.enzmictec.2006.07.037
   Keshk S. M. A. S., 2014, J BIOPROCESS BIOTECH, V4, P1, DOI DOI 10.4172/2155-9821.1000150
   Kingkaew J, 2014, BIOTECHNOL BIOPROC E, V19, P534, DOI 10.1007/s12257-014-0081-x
   Krystynowicz A, 2002, J IND MICROBIOL BIOT, V29, P189, DOI 10.1038/sj.jim.7000303
   Kuo CH, 2016, FOOD HYDROCOLLOID, V53, P98, DOI 10.1016/j.foodhyd.2014.12.034
   Lin SP, 2016, CARBOHYD POLYM, V151, P827, DOI 10.1016/j.carbpol.2016.06.032
   Lin SP, 2013, CELLULOSE, V20, P2191, DOI 10.1007/s10570-013-9994-3
   Mamlouk D, 2013, INDIAN J MICROBIOL, V53, P377, DOI 10.1007/s12088-013-0414-z
   Markiewicz E, 2004, FERROELECTRICS, V304, P869, DOI 10.1080/00150190490454422
   Matthysse AG, 2005, MOL PLANT MICROBE IN, V18, P1002, DOI 10.1094/MPMI-18-1002
   Miao CW, 2013, CELLULOSE, V20, P2221, DOI 10.1007/s10570-013-0007-3
   Millet V, 2000, LETT APPL MICROBIOL, V30, P136, DOI 10.1046/j.1472-765X.2000.00684.x
   Molina-Ramirez C, 2017, MATERIALS, V10, DOI 10.3390/ma10060639
   Moon RJ, 2011, CHEM SOC REV, V40, P3941, DOI 10.1039/c0cs00108b
   Moosavi-Nasab M, 2011, IRAN J BIOTECHNOL, V9, P94
   Nimeskern L, 2013, J MECH BEHAV BIOMED, V22, P12, DOI 10.1016/j.jmbbm.2013.03.005
   NISHI Y, 1990, J MATER SCI, V25, P2997, DOI 10.1007/BF00584917
   Pacheco G, 2018, J COSMET DERMATOL-US, V17, P840, DOI 10.1111/jocd.12441
   Palaninathan V, 2014, MATER EXPRESS, V4, P415, DOI 10.1166/mex.2014.1191
   Park S, 2010, BIOTECHNOL BIOFUELS, V3, DOI 10.1186/1754-6834-3-10
   Pirsa S, 2018, J APPL POLYM SCI, V135, DOI 10.1002/app.46617
   Ramani D, 2014, CELLULOSE, V21, P3585, DOI 10.1007/s10570-014-0313-4
   Rani MU, 2011, J MICROBIOL BIOTECHN, V21, P739, DOI 10.4014/jmb.1012.12026
   Rebelo AR, 2018, SCI TECHNOL ADV MAT, V19, P203, DOI 10.1080/14686996.2018.1430981
   Reiniati I, 2017, BIOCHEM ENG J, V127, P21, DOI 10.1016/j.bej.2017.07.007
   Ruka DR, 2012, CARBOHYD POLYM, V89, P613, DOI 10.1016/j.carbpol.2012.03.059
   Santos SM, 2015, CARBOHYD POLYM, V116, P173, DOI 10.1016/j.carbpol.2014.03.064
   SCHRAMM M, 1954, J GEN MICROBIOL, V11, P123, DOI 10.1099/00221287-11-1-123
   Segal L., 1959, TEXT RES J, V29, P786, DOI DOI 10.1177/004051755902901003
   Semjonovs P, 2017, APPL MICROBIOL BIOT, V101, P1003, DOI 10.1007/s00253-016-7761-8
   Shah N, 2013, CARBOHYD POLYM, V98, P1585, DOI 10.1016/j.carbpol.2013.08.018
   Shi ZJ, 2014, FOOD HYDROCOLLOID, V35, P539, DOI 10.1016/j.foodhyd.2013.07.012
   Shigematsu T, 2005, J BIOSCI BIOENG, V99, P415, DOI 10.1263/jbb.99.415
   Sievers M, 2005, FAMILY ACETOBACTERAC, P4195
   Spence KL, 2010, BIORESOURCE TECHNOL, V101, P5961, DOI 10.1016/j.biortech.2010.02.104
   Suwanposri A, 2013, MAEJO INT J SCI TECH, V7, P70
   TOLVAJ L, 1995, HOLZFORSCHUNG, V49, P397, DOI 10.1515/hfsg.1995.49.5.397
   Tyagi N, 2016, J CLEAN PROD, V112, P71, DOI 10.1016/j.jclepro.2015.07.054
   Tyagi N, 2012, ADV MATER RES-SWITZ, V626, P475, DOI 10.4028/www.scientific.net/AMR.626.475
   Ude S, 2006, ENVIRON MICROBIOL, V8, P1997, DOI 10.1111/j.1462-2920.2006.01080.x
   Vazquez A, 2013, J POLYM ENVIRON, V21, P545, DOI 10.1007/s10924-012-0541-3
   Nguyen VT, 2008, CURR MICROBIOL, V57, P449, DOI 10.1007/s00284-008-9228-3
   Yamada Y, 2012, ANN MICROBIOL, V62, P849, DOI 10.1007/s13213-011-0288-4
   Yang WQ, 2013, SYST APPL MICROBIOL, V36, P49, DOI 10.1016/j.syapm.2012.10.004
   Yang Y, 2013, CARBOHYD POLYM, V92, P2012, DOI 10.1016/j.carbpol.2012.11.065
   Yoon SH, 2006, BIOMACROMOLECULES, V7, P1280, DOI 10.1021/bm050597g
   Zeng ML, 2014, CELLULOSE, V21, P4455, DOI 10.1007/s10570-014-0408-y
   Zhang DY, 2011, MICROB BIOTECHNOL, V4, P89, DOI 10.1111/j.1751-7915.2010.00228.x
   Zimmermann T, 2010, CARBOHYD POLYM, V79, P1086, DOI 10.1016/j.carbpol.2009.10.045
NR 80
TC 0
Z9 0
U1 2
U2 2
PU SPRINGER
PI NEW YORK
PA 233 SPRING ST, NEW YORK, NY 10013 USA
SN 1566-2543
EI 1572-8919
J9 J POLYM ENVIRON
JI J. Polym. Environ.
PD MAY
PY 2019
VL 27
IS 5
BP 956
EP 967
DI 10.1007/s10924-019-01403-4
PG 12
WC Engineering, Environmental; Polymer Science
SC Engineering; Polymer Science
GA HS2DD
UT WOS:000463670400005
DA 2019-07-15
ER

PT J
AU Leones, A
   Duran-Guerrer, E
   Carbu, M
   Cantoral, JM
   Barroso, CG
   Castro, R
AF Leones, Adrian
   Duran-Guerrer, Enrique
   Carbu, Maria
   Manuel Cantoral, Jesus
   Barroso, Carmelo G.
   Castro, Remedios
TI Development of vinegar obtained from lemon juice: Optimization and
   chemical characterization of the process
SO LWT-FOOD SCIENCE AND TECHNOLOGY
LA English
DT Article
DE Lemon; Vinegar; Optimization; Volatile compounds; Polyphenols
ID MULTIPLEX PCR; YEAST; WINE; EXTRACTION; CULTURE; STRAINS
AB A research on the production of lemon vinegar directly from lemon juice was conducted. For the alcoholic fermentation, two different strains of Saccharomyces cerevisiae, as well as two types of cultures (submerged culture and yeasts immobilized in alginate beads) were used, A microbiological control was also implemented during this stage. Acetic fermentation variables were optimized for a semi-continuous process. The whole process was monitored by means of volatile (SBSE/GC-MS), polyphenolic composition (UPLC-DAD), and sensory analysis was also conducted for the optimization procedure. The best conditions for alcoholic fermentation were obtained when Saccharomyces cerevisiae var. bayanus strain was used under a submerged culture, where a content of 13.53 mL ethanol/100 mL of wine was obtained. With regards to acetic fermentation, the use of an unloading volume of 33.33% of the total volume produced lemon vinegar in 20-24 h with an acidity of 13.29 g/100 mL of vinegar (expressed as acetic acid). The chemical monitoring of the process demonstrated that the majority of volatile compounds and polyphenols studied decreased during alcoholic and acetic fermentations. Multivariate statistical analysis such as principal component analysis allowed the classification of the samples according to the matrix (juice, wine and vinegar).
C1 [Leones, Adrian; Duran-Guerrer, Enrique; Barroso, Carmelo G.; Castro, Remedios] Univ Cadiz, Fac Sci IVAGRO, Analyt Chem Deparanen4, Agrifood Campus Int Excellence,POB 40, Cadiz 11510, Spain.
   [Carbu, Maria; Manuel Cantoral, Jesus] Univ Cadiz, Fac Sci IVAGRO, Biomed Biotechnol & Publ Hlth Dept, Agrifood Campus Int Excellence,POB 40, Cadiz 11510, Spain.
RP Duran-Guerrer, E (reprint author), Univ Cadiz, Fac Sci IVAGRO, Analyt Chem Deparanen4, Agrifood Campus Int Excellence,POB 40, Cadiz 11510, Spain.
EM enrique.duranguerrero@uca.es
RI Duran Guerrero, Enrique/J-8069-2018
OI Duran Guerrero, Enrique/0000-0003-2073-3394
CR Allegrone G, 2006, J AGR FOOD CHEM, V54, P1844, DOI 10.1021/jf051206s
   Bacigalupi C, 2013, FOOD CHEM, V141, P3827, DOI 10.1016/j.foodchem.2013.06.076
   Balakumar S, 2009, J I BREWING, V115, P105, DOI 10.1002/j.2050-0416.2009.tb00353.x
   Casalta E, 2010, APPL MICROBIOL BIOT, V87, P1665, DOI 10.1007/s00253-010-2652-x
   Cejudo-Bastante C., 2017, J FOOD NUTR RES, V5, P391
   Cejudo-Bastante C, 2018, J SCI FOOD AGR, V98, P1052, DOI 10.1002/jsfa.8554
   Cejudo-Bastante C, 2016, J FOOD SCI TECH MYS, V53, P3147, DOI 10.1007/s13197-016-2288-7
   Codex Alimentarius, 1987, REG COD VIN
   Coelho E, 2017, J FOOD SCI TECH MYS, V54, P4112, DOI 10.1007/s13197-017-2783-5
   Cordero-Bueso G, 2017, ARCH MICROBIOL, V199, P135, DOI 10.1007/s00203-016-1287-4
   da Silva GA, 2012, BRAZ ARCH BIOL TECHN, V55, P319, DOI 10.1590/S1516-89132012000200020
   Darias-Martin JJ, 2000, FOOD CHEM, V71, P483, DOI 10.1016/S0308-8146(00)00177-1
   Rodriguez ME, 2011, INT J FOOD MICROBIOL, V145, P331, DOI 10.1016/j.ijfoodmicro.2010.11.035
   FAO. Food and Agriculture Organization of the United Nations, 2012, PERD DESP AL MUND AL
   Guerrero ED, 2006, J CHROMATOGR A, V1104, P47, DOI 10.1016/j.chroma.2005.12.006
   Keane P., 1992, ASTM MANUAL DESCRIPT
   Khosravi F., 2015, International Journal of Life Sciences, V9, P41
   Lee KH, 2011, BIORESOURCE TECHNOL, V102, P8191, DOI 10.1016/j.biortech.2011.06.063
   Llaguno C., 1991, EL VINAGRE DE VINO
   Nieto J., 1993, RECENT PROGR WINE VI
   Oliveira MES, 2011, FOOD RES INT, V44, P2391, DOI 10.1016/j.foodres.2011.02.028
   Patil BS, 2009, J AGR FOOD CHEM, V57, P8142, DOI 10.1021/jf9000132
   Reddy LV, 2011, FOOD BIOPROCESS TECH, V4, P142, DOI 10.1007/s11947-009-0321-9
   Ren M., 2017, J FOOD PROCESS PRES, V41, P1
   Roda A, 2017, FOOD CHEM, V229, P734, DOI 10.1016/j.foodchem.2017.02.111
   ROESSLER EB, 1978, J FOOD SCI, V43, P940, DOI 10.1111/j.1365-2621.1978.tb02458.x
   Schwarz M, 2009, J SEP SCI, V32, P1782, DOI 10.1002/jssc.200800706
   Sekhon Jasreen K., 2018, Fermentation-Basel, V4, P35, DOI 10.3390/fermentation4020035
   Solieri L, 2008, VINEGARS WORLD
   Ubeda C, 2012, FLAVOUR FRAG J, V27, P313, DOI 10.1002/ffj.3103
   Ubeda C, 2011, LWT-FOOD SCI TECHNOL, V44, P1591, DOI 10.1016/j.lwt.2011.03.001
   Ubeda C, 2011, FOOD RES INT, V44, P259, DOI 10.1016/j.foodres.2010.10.025
   Vaudano E, 2008, FOOD MICROBIOL, V25, P56, DOI 10.1016/j.fm.2007.08.001
   Zhaohui Xing, 2016, Journal of Clean Energy Technologies, V4, P48, DOI 10.7763/JOCET.2016.V4.252
NR 34
TC 0
Z9 0
U1 20
U2 29
PU ELSEVIER SCIENCE BV
PI AMSTERDAM
PA PO BOX 211, 1000 AE AMSTERDAM, NETHERLANDS
SN 0023-6438
EI 1096-1127
J9 LWT-FOOD SCI TECHNOL
JI LWT-Food Sci. Technol.
PD FEB
PY 2019
VL 100
BP 314
EP 321
DI 10.1016/j.lwt.2018.10.096
PG 8
WC Food Science & Technology
SC Food Science & Technology
GA HE0HB
UT WOS:000452946300044
DA 2019-07-15
ER

PT J
AU Rios-Reina, R
   Callejon, RM
   Savorani, F
   Arnigo, JM
   Cocchi, M
AF Rios-Reina, Rocio
   Callejon, Raquel M.
   Savorani, Francesco
   Arnigo, Jose M.
   Cocchi, Marina
TI Data fusion approaches in spectroscopic characterization and
   classification of PDO wine vinegars
SO TALANTA
LA English
DT Article
DE Wine vinegars; Food authentication; Spectroscopy; Classification; Data
   fusion; P-Comdim
ID TRADITIONAL BALSAMIC VINEGAR; NEAR-INFRARED SPECTROSCOPY;
   NUCLEAR-MAGNETIC-RESONANCE; MULTIDIMENSIONAL FLUORESCENCE; PROTECTED
   DESIGNATION; CHEMOMETRIC ANALYSIS; COMMON COMPONENTS; MASS-SPECTROMETRY;
   WEIGHTS ANALYSIS; WHITE WINES
AB Spain is one of the major producers of high-quality wine vinegars having three protected designations of origin (a.k.a. PDOs): "Vinagre de Jerez", "Vinagre de Condado de Huelva" and "Vinagre de Montilla-Moriles". Their high prices due to their high quality and their high production costs explain the need for developing an adequate quality control technique and the interest in extensive characterization in order to capture the identity of each denomination. In this framework, methodologies based on non-targeted techniques, such as spectroscopies, are becoming popular in food authentication. Thus, for improving vinegar quality assessment, fusion of data blocks obtained from the same samples but different analytical techniques could be a good strategy, since the quantity and quality of sample knowledge could be enhanced providing new insights into the differentiation of vinegars. Therefore, the aim of this manuscript is the development of a multi-platform methodology and a model able to classify the Spanish wine vinegar PDOs. Sixty-five PDO wine vinegars were analyzed by four spectroscopic techniques: Fourier-transform mid-infrared spectroscopy (MIR), near infrared spectroscopy (NIR), multidimensional fluorescence spectroscopy (EEM) and proton nuclear magnetic resonance (H-1-NMR). Two different data fusion strategies were evaluated: Mid-level data fusion with different preprocessing, and Common Component and Specific Weights analysis multiblock method. Exploratory and classification analysis on the data from individual techniques were also performed and compared with data fusion models. The data fusion models improved the classification, providing a more efficient differentiation, than the models based on single methods, and supporting the approach to combine these methods to achieve synergies for an optimized PDO differentiation.
C1 [Rios-Reina, Rocio; Callejon, Raquel M.] Univ Seville, Fac Farm, Dept Nutr & Bromatol, Toxicol & Med Legal, C-P Garcia Gonzalez 2, E-41012 Seville, Spain.
   [Savorani, Francesco] Polytech Univ Turin, Dept Appl Sci & Technol DISAT, Corso Duca Abruzzi 24, I-10129 Turin, TO, Italy.
   [Arnigo, Jose M.] Univ Copenhagen, Dept Food Sci, Chemometr & Analyt Tech, Rolighedsvej 26, DK-1958 Frederiksberg C, Denmark.
   [Cocchi, Marina] Univ Modena & Reggio Emilia, Dipartimento Sci Chim & Geol, Via Campi 103, I-41125 Modena, Italy.
RP Rios-Reina, R (reprint author), Univ Seville, Fac Farm, Dept Nutr & Bromatol, Toxicol & Med Legal, C-P Garcia Gonzalez 2, E-41012 Seville, Spain.; Cocchi, M (reprint author), Univ Modena & Reggio Emilia, Dipartimento Sci Chim & Geol, Via Campi 103, I-41125 Modena, Italy.
EM rrios5@us.es; marina.cocchi@unimore.it
FU Consejeria de Economia, Innovacion, Ciencia y Empleo, Junta de Andalucia
   [P12-AGR-1601]; FPU scholarship of "Ministerio de Educacion, Cultura y
   Deporte" [FPU014/01247]
FX The authors would like to thank the Spanish Regulatory Councils of each
   wine vinegar PDO- "Vinagre de Jerez" ("Sherry wine vinegar"), "Vinagre
   de Montilla-Moriles" and "Vinagre de Condado de Huelva"- for their
   invaluable help with the acquisition of the samples. Authors also
   acknowledge the Nuclear Magnetic Resonance services of the University of
   Seville (CITIUS) for the <SUP>1</SUP>H-NMR analyses. This work was
   supported by "Consejeria de Economia, Innovacion, Ciencia y Empleo,
   Junta de Andalucia" [P12-AGR-1601]; and the FPU scholarship of
   "Ministerio de Educacion, Cultura y Deporte" [FPU014/01247]. The authors
   are also very grateful to Prof. D. Rutledge for providing access to the
   P-ComDim code and for helping to apply it.
CR Airado-Rodriguez D, 2011, J FOOD COMPOS ANAL, V24, P257, DOI 10.1016/j.jfca.2010.10.005
   Alamprese C, 2013, LWT-FOOD SCI TECHNOL, V53, P225, DOI 10.1016/j.lwt.2013.01.027
   Azcarate SM, 2015, FOOD CHEM, V184, P214, DOI 10.1016/j.foodchem.2015.03.081
   Ballabio D, 2013, ANAL METHODS-UK, V5, P3790, DOI 10.1039/c3ay40582f
   BARNES RJ, 1989, APPL SPECTROSC, V43, P772, DOI 10.1366/0003702894202201
   Bertand  D., 2011, SAISIR PACKAGE FREE
   Biancolillo A, 2014, ANAL CHIM ACTA, V820, P23, DOI 10.1016/j.aca.2014.02.024
   Boelens HFM, 2004, J CHROMATOGR A, V1057, P21, DOI 10.1016/j.chroma.2004.09.035
   Boffo EF, 2009, LWT-FOOD SCI TECHNOL, V42, P1455, DOI 10.1016/j.lwt.2009.05.008
   Borras E, 2015, ANAL CHIM ACTA, V891, P1, DOI 10.1016/j.aca.2015.04.042
   Bro R, 2003, J CHEMOMETR, V17, P274, DOI 10.1002/cem.801
   Bro R, 1997, CHEMOMETR INTELL LAB, V38, P149, DOI 10.1016/S0169-7439(97)00032-4
   Bro  R., 1998, MODELS ALGORITHMS AP
   Caligiani A, 2007, ANAL CHIM ACTA, V585, P110, DOI 10.1016/j.aca.2006.12.016
   Callejon RM, 2008, J AGR FOOD CHEM, V56, P8086, DOI 10.1021/jf800903n
   Callejon RM, 2012, TALANTA, V88, P456, DOI 10.1016/j.talanta.2011.11.014
   Cariou V, 2018, FOOD QUAL PREFER, V67, P27, DOI 10.1016/j.foodqual.2017.02.012
   Casale M, 2006, ANAL CHIM ACTA, V557, P360, DOI 10.1016/j.aca.2005.10.063
   Cocchi M, 2007, ANAL CHIM ACTA, V589, P96, DOI 10.1016/j.aca.2007.02.036
   Cocchi  M., 2017, ENCY ANAL CHEM, DOI [10.1002/9780470027318.a9579, DOI 10.1002/9780470027318.A9579]
   Consonni R, 2008, ANAL CHIM ACTA, V611, P31, DOI 10.1016/j.aca.2008.01.065
   Cordella CBY, 2014, TRAC-TREND ANAL CHEM, V54, P75, DOI 10.1016/j.trac.2013.10.009
   Cozzolino D, 2003, J AGR FOOD CHEM, V51, P7703, DOI 10.1021/jf034959s
   de Juan A, 2006, CRIT REV ANAL CHEM, V36, P163, DOI 10.1080/10408340600970005
   de Juan A, 2014, ANAL METHODS-UK, V6, P4964, DOI 10.1039/c4ay00571f
   Doeswijk TG, 2011, ANAL CHIM ACTA, V705, P41, DOI 10.1016/j.aca.2011.03.025
   Downey G, 1997, J AGR FOOD CHEM, V45, P4357, DOI 10.1021/jf970337t
   Dubin E, 2016, CHEMOMETR INTELL LAB, V150, P41, DOI 10.1016/j.chemolab.2015.11.005
   Dufour E, 2006, ANAL CHIM ACTA, V563, P292, DOI 10.1016/j.aca.2005.11.005
   El Ghaziri A, 2016, J CHEMOMETR, V30, P420, DOI 10.1002/cem.2810
   Elcoroaristizabal S, 2015, CHEMOMETR INTELL LAB, V142, P124, DOI 10.1016/j.chemolab.2015.01.017
   Erich S, 2015, FOOD CHEM, V188, P1, DOI 10.1016/j.foodchem.2015.04.118
   Fotakis C, 2013, FOOD RES INT, V54, P1184, DOI 10.1016/j.foodres.2013.03.032
   Garcia-Parrilla MC, 1999, FOOD RES INT, V32, P433, DOI 10.1016/S0963-9969(99)00105-2
   Geurts BP, 2016, CHEMOMETR INTELL LAB, V156, P231, DOI 10.1016/j.chemolab.2016.05.010
   GIANGIACOMO R, 1986, J FOOD SCI, V51, P679, DOI 10.1111/j.1365-2621.1986.tb13910.x
   Guerrero MI, 1997, TALANTA, V45, P379, DOI 10.1016/S0039-9140(97)00139-2
   Hanafi E. M., 2008, J SOC FR STAT, V149, P75
   Hanafi  M., 2007, COMMON COMPONENTS SP, P172, DOI [10.1002/cem, DOI 10.1002/CEM]
   Hohmann M, 2015, J AGR FOOD CHEM, V63, P9666, DOI 10.1021/acs.jafc.5b03853
   Hohmann M, 2014, J AGR FOOD CHEM, V62, P8530, DOI 10.1021/jf502113r
   Indahl UG, 2007, J CHEMOMETR, V21, P529, DOI 10.1002/cem.1061
   Karoui R, 2011, FOOD BIOPROCESS TECH, V4, P364, DOI 10.1007/s11947-010-0370-0
   Lahat D, 2015, P IEEE, V103, P1449, DOI 10.1109/JPROC.2015.2460697
   Marrufo-Curtido A, 2012, LWT-FOOD SCI TECHNOL, V47, P332, DOI 10.1016/j.lwt.2012.01.028
   Mazerolles G, 2006, CHEMOMETR INTELL LAB, V81, P41, DOI 10.1016/j.chemolab.2005.09.004
   Mazerolles G, 2002, CHEMOMETR INTELL LAB, V63, P57, DOI 10.1016/S0169-7439(02)00036-9
   Mehmood T, 2012, CHEMOMETR INTELL LAB, V118, P62, DOI 10.1016/j.chemolab.2012.07.010
   Monakhova YB, 2016, CHEMOMETR INTELL LAB, V156, P1, DOI 10.1016/j.chemolab.2016.05.006
   Moros J, 2008, TALANTA, V74, P632, DOI 10.1016/j.talanta.2007.06.046
   Paneque P, 2017, FOOD CONTROL, V75, P203, DOI 10.1016/j.foodcont.2016.12.006
   Papotti G, 2015, LWT-FOOD SCI TECHNOL, V60, P1017, DOI 10.1016/j.lwt.2014.10.042
   Pizarro C, 2013, FOOD CHEM, V138, P915, DOI 10.1016/j.foodchem.2012.11.087
   Qannari E, 2000, FOOD QUAL PREFER, V11, P151, DOI 10.1016/S0950-3293(99)00069-5
   Rios-Reina R, 2018, FOOD CONTROL, V89, P108, DOI 10.1016/j.foodcont.2018.01.031
   Rios-Reina R, 2018, FOOD RES INT, V105, P880, DOI 10.1016/j.foodres.2017.12.001
   Rios-Reina R, 2017, FOOD CONTROL, V78, P230, DOI 10.1016/j.foodcont.2017.02.065
   Rios-Reina R, 2017, FOOD CHEM, V230, P108, DOI 10.1016/j.foodchem.2017.02.118
   Sadecka J, 2009, FOOD CHEM, V117, P491, DOI 10.1016/j.foodchem.2009.04.053
   Saiz-Abajo MJ, 2004, J AGR FOOD CHEM, V52, P7711, DOI 10.1021/jf049098h
   Salvatore E, 2013, COMP ANAL C, V60, P339, DOI 10.1016/B978-0-444-59562-1.00014-1
   Silvestri M, 2014, CHEMOMETR INTELL LAB, V137, P181, DOI 10.1016/j.chemolab.2014.06.012
   Silvestri M, 2013, ANAL CHIM ACTA, V769, P1, DOI 10.1016/j.aca.2013.01.024
   Smilde AK, 1997, J CHEMOMETR, V11, P367, DOI 10.1002/(SICI)1099-128X(199709/10)11:5<367::AID-CEM481>3.0.CO;2-I
   SNEE RD, 1977, TECHNOMETRICS, V19, P415, DOI 10.2307/1267881
   Tomasi G, 2011, J CHROMATOGR A, V1218, P7832, DOI 10.1016/j.chroma.2011.08.086
   Van Mechelen I, 2010, CHEMOMETR INTELL LAB, V104, P83, DOI 10.1016/j.chemolab.2010.04.012
   Winding  W., 2009, COMPREHENSIVE CHEMOM, V2, P275
   Zhu DZ, 2009, FOOD CHEM, V113, P272, DOI 10.1016/j.foodchem.2008.07.009
NR 69
TC 1
Z9 1
U1 14
U2 14
PU ELSEVIER SCIENCE BV
PI AMSTERDAM
PA PO BOX 211, 1000 AE AMSTERDAM, NETHERLANDS
SN 0039-9140
EI 1873-3573
J9 TALANTA
JI Talanta
PD JUN 1
PY 2019
VL 198
BP 560
EP 572
DI 10.1016/j.talanta.2019.01.100
PG 13
WC Chemistry, Analytical
SC Chemistry
GA HR0FJ
UT WOS:000462803400072
PM 30876600
DA 2019-07-15
ER

PT J
AU Guo, SG
   Ai, MM
   Liu, JL
   Luo, ZF
   Yu, JY
   Li, ZQ
   Jiang, AM
AF Guo, Shanguang
   Ai, Minmin
   Liu, Jielang
   Luo, Zifeng
   Yu, Jiayi
   Li, Ziqi
   Jiang, Aimin
TI Physicochemical, conformational properties and ACE-inhibitory activity
   of peanut protein marinated by aged vinegar
SO LWT-FOOD SCIENCE AND TECHNOLOGY
LA English
DT Article
DE Peanut; Aged vinegar; Physicochemical property; Conformation;
   Angiotensin converting enzyme (ACE) inhibition
ID SECONDARY STRUCTURE; FUNCTIONAL-PROPERTIES; PEPTIDES; ANTIOXIDANT;
   PURIFICATION; SPECTROSCOPY; STATE
AB The purpose of this paper was to study the effect of vinegar marinating, a Chinese traditional method, on the physicochemical, conformational properties, and angiotensin converting enzyme (ACE) inhibitory activities of peanut protein, so as to provide understandings to produce functional foods. Results of surface hydrophobicity and of fluorescence emission spectra demonstrated that the hydrophobicity of the soaked peanut protein was weakened or decreased. Fourier transformation infrared (FTIR) data indicated that marinating led to a more flexible structure of peanut protein droplet, because the secondary structure beta-sheet was decreased and alpha-helix was increased in the marinated peanut. Compared to the native peanut, the marinated peanut had higher ACE-inhibitory activities and was more susceptible to enzyme during digestion process for the low content of beta-sheet. Moreover, because more small peptides (similar to 5.5 kDa) were produced, ACE-inhibitory capacities of the marinated were enhanced more in vitro mimic gastrointestinal digestion than was done the native. This study shows that vinegar marinating enhances the ACE inhibition ability of peanut protein by altering its stereo structure, and this enhanced ability is stable after digestion and even increased, suggesting that vinegar marination is a valuable method of producing bioactive peptides.
C1 [Guo, Shanguang; Ai, Minmin; Liu, Jielang; Luo, Zifeng; Yu, Jiayi; Li, Ziqi; Jiang, Aimin] South China Agr Univ, Coll Food Sci, Guangzhou 510642, Guangdong, Peoples R China.
RP Guo, SG; Jiang, AM (reprint author), South China Agr Univ, Coll Food Sci, Guangzhou 510642, Guangdong, Peoples R China.
EM guoshanguang@scau.edu.cn; jiangaimin20000@163.com
FU Guangdong Province science and technology research project, China
   [2009B0203130031]
FX This work was partially sponsored by the Guangdong Province science and
   technology research project, China [grant number: 2009B0203130031. We
   thank Ms. WU Ning (Senior Lecture of College English) to do the English
   proofreading.
CR Achouri A, 2005, J FOOD SCI, V70, pC269
   Agyei D, 2016, FOOD BIOPROD PROCESS, V98, P244, DOI 10.1016/j.fbp.2016.02.003
   Aleman A, 2011, FOOD CHEM, V125, P334, DOI 10.1016/j.foodchem.2010.08.058
   Ambigaipalan P, 2015, J FUNCT FOODS, V18, P1125, DOI 10.1016/j.jff.2015.01.021
   Carbonaro M, 2010, AMINO ACIDS, V38, P679, DOI 10.1007/s00726-009-0274-3
   Carbonaro M, 2008, FOOD CHEM, V108, P361, DOI 10.1016/j.foodchem.2007.10.045
   Cian RE, 2015, FOOD RES INT, V69, P216, DOI 10.1016/j.foodres.2014.12.036
   Dezfooli SM, 2016, PROCESS BIOCHEM, V51, P1085, DOI 10.1016/j.procbio.2016.04.021
   Georget DMR, 2006, BIOMACROMOLECULES, V7, P469, DOI 10.1021/bm050667j
   He R, 2013, FOOD CHEM, V141, P153, DOI 10.1016/j.foodchem.2013.02.087
   Jamdar SN, 2010, FOOD CHEM, V121, P178, DOI 10.1016/j.foodchem.2009.12.027
   Jia JQ, 2010, FOOD CHEM, V119, P336, DOI 10.1016/j.foodchem.2009.06.036
   JONES BE, 1994, BIOCHEMISTRY-US, V33, P15250, DOI 10.1021/bi00255a005
   Katayama K, 2003, ASIAN AUSTRAL J ANIM, V16, P417, DOI 10.5713/ajas.2003.417
   Koppelman SJ, 2003, ALLERGY, V58, P1144, DOI 10.1034/j.1398-9995.2003.00259.x
   LAEMMLI UK, 1970, NATURE, V227, P680, DOI 10.1038/227680a0
   Lafarga T, 2017, FOOD REV INT, V33, P217, DOI 10.1080/87559129.2016.1175013
   Lee SY, 2017, FOOD CHEM, V228, P506, DOI 10.1016/j.foodchem.2017.02.039
   Liao PY, 2018, J AGR FOOD CHEM, V66, P7015, DOI 10.1021/acs.jafc.8b01558
   Majumder K, 2009, J AGR FOOD CHEM, V57, P471, DOI 10.1021/jf8028557
   Marcone MF, 1998, FOOD CHEM, V63, P265, DOI 10.1016/S0308-8146(97)00159-3
   Meng GT, 2001, INT J BIOL MACROMOL, V29, P287, DOI 10.1016/S0141-8130(01)00178-7
   Miralles B, 2018, J AGR FOOD CHEM, V66, P9384, DOI 10.1021/acs.jafc.8b02603
   Pallares I, 2004, J MOL BIOL, V342, P321, DOI 10.1016/j.jmb.2004.06.089
   Petsiou EI, 2014, NUTR REV, V72, P651, DOI 10.1111/nure.12125
   Pripp AH, 2005, TRENDS FOOD SCI TECH, V16, P484, DOI 10.1016/j.tifs.2005.07.003
   Quist EE, 2009, LWT-FOOD SCI TECHNOL, V42, P694, DOI 10.1016/j.lwt.2008.10.008
   SAFAR J, 1994, BIOCHEMISTRY-US, V33, P8375, DOI 10.1021/bi00193a027
   Sen M, 2002, J IMMUNOL, V169, P882, DOI 10.4049/jimmunol.169.2.882
   Taler SJ, 2018, NEW ENGL J MED, V378, P636, DOI 10.1056/NEJMcp1613481
   Townsend N, 2016, EUR HEART J, V37, P3182, DOI 10.1093/eurheartj/ehw468
   van Velzen EJJ, 2003, CEREAL CHEM, V80, P378, DOI 10.1094/CCHEM.2003.80.4.378
   Vanga SK, 2016, INT J FOOD PROP, V19, P1259, DOI 10.1080/10942912.2015.1071841
   Wang ZQ, 2017, J AGR FOOD CHEM, V65, P10844, DOI 10.1021/acs.jafc.7b05026
   Wellner N, 1996, BIOCHEM J, V319, P741, DOI 10.1042/bj3190741
   Wu JP, 2006, QSAR COMB SCI, V25, P873, DOI 10.1002/qsar.200630005
   Yu PQ, 2005, APPL SPECTROSC, V59, P1372, DOI 10.1366/000370205774783151
   [张桂英 Zhang Guiying], 2003, [吉林大学学报. 医学版, Journal of Jilin Univeristy. Medicine edition], V29, P787
   Zhao GL, 2011, FOOD CHEM, V127, P1438, DOI 10.1016/j.foodchem.2011.01.046
   Zhou CS, 2013, FOOD BIOPROD PROCESS, V91, P665, DOI 10.1016/j.fbp.2013.06.003
NR 40
TC 0
Z9 0
U1 17
U2 17
PU ELSEVIER SCIENCE BV
PI AMSTERDAM
PA PO BOX 211, 1000 AE AMSTERDAM, NETHERLANDS
SN 0023-6438
EI 1096-1127
J9 LWT-FOOD SCI TECHNOL
JI LWT-Food Sci. Technol.
PD MAR
PY 2019
VL 101
BP 469
EP 475
DI 10.1016/j.lwt.2018.11.058
PG 7
WC Food Science & Technology
SC Food Science & Technology
GA HI5KO
UT WOS:000456491100061
DA 2019-07-15
ER
