# Supplementary material for: Knowledge Domain and Emerging Trends in Vinegar Research: A Bibliometric Review of the Literature from WoSCC
Source: Foods. 2020 Feb 10;9(2):166. doi: 10.3390/foods9020166 (PMC7074530; doi:10.3390/foods9020166)
Supplement: Supplementary file 1 [file foods-09-00166-s001.zip › Supplementary files/Supplementary Material/WoSCC dataset for CiteSpace/data/download2019_4x5unique.txt]

PT J
AU Liu, Q
   Li, XJ
   Sun, CC
   Wang, QY
   Yao, HL
   Yang, W
   Zheng, Z
   Jiang, ST
   Wu, XF
AF Liu, Qing
   Li, Xingjiang
   Sun, Congcong
   Wang, Qiaoyun
   Yao, Hongli
   Yang, Wei
   Zheng, Zhi
   Jiang, Shaotong
   Wu, Xuefeng
TI Effects of mixed cultures of Candida tropicalis and aromatizing yeast in
   alcoholic fermentation on the quality of apple vinegar
SO 3 BIOTECH
LA English
DT Article
DE Mixed cultures; Organic acid; Free amino acids; Volatile flavor; Odor
   activity value
ID SHANXI AGED VINEGAR; SACCHAROMYCES-CEREVISIAE; VOLATILE COMPOSITION;
   WINE AROMA; ACID
AB There are two steps (alcoholic fermentation and acetic acid fermentation) in the production of fruit vinegar by liquid fermentation. The yeast alcoholic fermentation step plays an important role in the quality of apple vinegar. In this work, Candida tropicalis and aromatizing yeast were used in mixed alcoholic fermentation to improve the flavor of the apple vinegar. The total organic acid contents of apple cider and vinegar in mixed cultures were all higher than those in pure culture (Candida tropicalis). Umami and sweet free amino acid levels in mixed-culture apple vinegar (MCAV; 1236.71 and 858.25mg/L, respectively) were significantly higher than those in pure-culture apple vinegar (PCAV; 1214.69 and 820.37mg/L, respectively). The total esters, total alcohols, and total phenolics were also significantly increased in MCAV (282.36g/L, 254.22g/L and 47.49g/L, respectively), fruit flavor and floral aromas in MCAV were higher than that in PCAV. In the principal component analysis (PCA), the integrative score for MCAV was higher than that for PCAV. Therefore, mixed cultures of Candida tropicalis and aromatizing yeast in alcoholic fermentation can effectively improve the flavor and quality of apple cider vinegar; more details about the mixed culture need to be investigated in the future.
C1 [Liu, Qing; Li, Xingjiang; Sun, Congcong; Wang, Qiaoyun; Zheng, Zhi; Jiang, Shaotong; Wu, Xuefeng] Hefei Univ Technol, Sch Food Sci & Engn, 193 Tunxi Rd, Hefei 230009, Anhui, Peoples R China.
   [Yao, Hongli] Bozhou Univ, Dept Biol & Food Engn, Bozhou, Anhui, Peoples R China.
   [Yang, Wei] Tianjin Agr Univ, Tianjin, Peoples R China.
RP Wu, XF (reprint author), Hefei Univ Technol, Sch Food Sci & Engn, 193 Tunxi Rd, Hefei 230009, Anhui, Peoples R China.
EM hfut-wuxuefeng@hotmail.com
FU National key RD project [2018YFD0400400/2018YFD0400600]; National
   Natural Science Foundation of China [31601465]
FX This study was supported by National key R&D project
   (2018YFD0400400/2018YFD0400600) andNational Natural Science Foundation
   of China (31601465).
CR Birch AN, 2013, LWT-FOOD SCI TECHNOL, V50, P480, DOI 10.1016/j.lwt.2012.08.019
   Callejon RM, 2008, J AGR FOOD CHEM, V56, P8086, DOI 10.1021/jf800903n
   Camara JS, 2006, ANAL CHIM ACTA, V563, P188, DOI 10.1016/j.aca.2005.10.031
   Cao JK, 2013, EXPT GUIDANCE POSTHA
   Chen Y, 2017, LWT-FOOD SCI TECHNOL, V84, P753, DOI 10.1016/j.lwt.2017.06.032
   Chen Y, 2017, INT J FOOD ENG, V13, DOI 10.1515/ijfe-2016-0222
   Ciani M, 2011, ANN MICROBIOL, V61, P25, DOI 10.1007/s13213-010-0069-5
   Comitini F, 2011, FOOD MICROBIOL, V28, P873, DOI 10.1016/j.fm.2010.12.001
   Dittrich F, 2010, EUR J BIOCHEM, V252, P477, DOI [10.1046/j.14321327, DOI 10.1046/J.14321327]
   Duan ZhenZhen, 2017, Food and Fermentation Industries, V43, P114
   Francis IL, 2005, AUST J GRAPE WINE R, V11, P114, DOI 10.1111/j.1755-0238.2005.tb00283.x
   Gao HY, 2004, CHINESE J ANAL CHEM, V32, P1645
   Kong Y, 2017, J FOOD SCI, V82, P1116, DOI 10.1111/1750-3841.13696
   Li X, 2011, S AFR J ENOL VITIC, V32, P117
   Bedrinana RP, 2012, J FOOD BIOCHEM, V36, P683, DOI 10.1111/j.1745-4514.2011.00583.x
   Qi ZL, 2017, FOOD CHEM, V224, P312, DOI 10.1016/j.foodchem.2016.12.078
   Stornik A, 2016, FOOD TECHNOL BIOTECH, V54, P113, DOI 10.17113/ftb.54.01.16.4082
   Sun SY, 2014, FOOD MICROBIOL, V44, P15, DOI 10.1016/j.fm.2014.05.007
   Sun Xuejiao, 2015, THESIS
   Vilanova M, 2007, EUR FOOD RES TECHNOL, V224, P431, DOI 10.1007/s00217-006-0322-0
   Wang DR, 2008, FERM TECHNOL NEWSLET, V37, P27, DOI [10.3969/j.issn.1674-2214.2008.03.010, DOI 10.3969/J.ISSN.1674-2214.2008.03.010]
   Wang JL, 2013, FOOD FERMENTATION IN, V39, P220, DOI [10.13995/j.cnki.11-1802/ts.2013.11.049, DOI 10.13995/J.CNKI.11-1802/TS.2013.11.049]
   Wang ZB, 2017, ULTRASON SONOCHEM, V39, P272, DOI 10.1016/j.ultsonch.2017.04.020
   Wang Z, 2013, BIOCHEM ENG J, V79, P41, DOI 10.1016/j.bej.2013.06.019
   Wu XF, 2017, 3 BIOTECH, V7, DOI 10.1007/s13205-017-0939-7
   Xiao ZB, 2011, J FOOD SCI, V76, pC1125, DOI 10.1111/j.1750-3841.2011.02356.x
   Xie XL, 2017, J FOOD SCI, V82, P2479, DOI 10.1111/1750-3841.13914
   Ye M, 2015, THESIS
   Ye MQ, 2014, FEMS YEAST RES, V14, P873, DOI 10.1111/1567-1364.12175
   Zhang Q, 2015, MODERN FOOD SCI TECH, V31, P332, DOI [10.13982/j.mfst.1673-9078.2015.11.05, DOI 10.13982/J.MFST.1673-9078.2015.11.05]
   Zhu H, 2016, J FOOD SCI TECH MYS, V53, P171, DOI 10.1007/s13197-015-2035-5
NR 31
TC 0
Z9 0
U1 24
U2 24
PU SPRINGER HEIDELBERG
PI HEIDELBERG
PA TIERGARTENSTRASSE 17, D-69121 HEIDELBERG, GERMANY
SN 2190-572X
EI 2190-5738
J9 3 BIOTECH
JI 3 Biotech
PD APR
PY 2019
VL 9
IS 4
AR 128
DI 10.1007/s13205-019-1662-3
PG 10
WC Biotechnology & Applied Microbiology
SC Biotechnology & Applied Microbiology
GA HO4BZ
UT WOS:000460868200005
PM 30863707
DA 2019-07-15
ER

PT J
AU Lee, SH
   Choe, J
   Shin, DJ
   Yong, HI
   Choi, Y
   Yoon, Y
   Jo, C
AF Lee, Sang Hui
   Choe, Juhui
   Shin, Dong Jin
   Yong, Hae In
   Choi, Yukyung
   Yoon, Yohan
   Jo, Cheorun
TI Combined effect of high pressure and vinegar addition on the control of
   Clostridium perfringens and quality in nitrite-free emulsion-type
   sausage
SO INNOVATIVE FOOD SCIENCE & EMERGING TECHNOLOGIES
LA English
DT Article
DE Clostridium perfringens; Emulsion-type sausage; High pressure;
   Nitrite-free; Vinegar
ID READY-TO-EAT; LIPID OXIDATION; SINGLE-CYCLE; MEAT; INACTIVATION; SPORES;
   BEEF; PORK; COLOR; GERMINATION
AB We evaluated the combined effect of high pressure (HP) and vinegar addition on control of Clostridium perfringens and quality in emulsion-type pork sausages. Sausages were manufactured with different levels of commercial white distilled vinegar made with jasmine tea extract (0, 1, and 2%) and sodium nitrite (0.02%, control). The sausages except for sodium nitrite treatment were subjected to HP at 500 MPa (four cycles and each for 3 min). After storage, the combined treatment of HP and vinegar showed the lowest number of C. perfringens vegetative cells (4.8-log CFU/g reduction) among the all treatments. The combined treatment also inhibited the growth of C. perfringens spores for five weeks (stored at 4 degrees C for two weeks followed by at 20 degrees C for three weeks). Among all treatment combinations, the best pH, water-holding capacity and chewiness, were found with the HP-vinegar sausage. In addition, vinegar treatment inhibited the lipid oxidation of sausage throughout the storage. Use of HP and vinegar addition inhibited growth of C. perfringens without observed adverse effects on quality of the emulsion-type sausage.
   Industrial relevance: Currently, the use of natural additives and novel processing technologies for replacing sodium nitrite in meat products is gaining attention owing to increase in consumer demand for nitrite-free and safe meat products. The study showed that the addition of 1% (w/v) of vinegar and pressure treatment at 500 MPa (four cycles and each for 3 min) can replace sodium nitrite to inhibit growth of C. perfringens in emulsion-type sausages.
C1 [Lee, Sang Hui; Choe, Juhui; Shin, Dong Jin; Yong, Hae In; Jo, Cheorun] Seoul Natl Univ, Res Inst Agr & Life Sci, Ctr Food & Bioconvergence, Dept Agr Biotechnol, Seoul 08826, South Korea.
   [Choi, Yukyung; Yoon, Yohan] Sookmyung Womens Univ, Dept Food & Nutr, Seoul 04310, South Korea.
   [Jo, Cheorun] Seoul Natl Univ, Inst Green Bio Sci & Technol, Pyeongchang 25354, South Korea.
RP Jo, C (reprint author), Seoul Natl Univ, Res Inst Agr & Life Sci, Ctr Food & Bioconvergence, Dept Agr Biotechnol, Seoul 08826, South Korea.
EM cheorun@snu.ac.kr
FU Cooperative Research Program for Agriculture Science & Technology
   Development [011617]; Rural Development Administration, Korea
FX This work was supported by the Cooperative Research Program for
   Agriculture Science & Technology Development (Project No. 011617). Rural
   Development Administration, Korea.
CR AOAC, 1995, OFFICIAL METHODS ANA
   Bajovic B, 2012, MEAT SCI, V92, P280, DOI 10.1016/j.meatsci.2012.04.024
   BAUER FT, 1981, J FOOD PROTECT, V44, P279, DOI 10.4315/0362-028X-44.4.279
   Benzie IFF, 1999, J AGR FOOD CHEM, V47, P633, DOI 10.1021/jf9807768
   Black EP, 2008, J APPL MICROBIOL, V105, P78, DOI 10.1111/j.1365-2672.2007.03722.x
   Bruhn CM, 2007, INNOV FOOD SCI EMERG, V8, P555, DOI 10.1016/j.ifset.2007.04.006
   Campus M, 2008, MEAT SCI, V80, P1174, DOI 10.1016/j.meatsci.2008.05.011
   CARLEZ A, 1995, FOOD SCI TECHNOL-LEB, V28, P528
   Cava R, 2009, INNOV FOOD SCI EMERG, V10, P76, DOI 10.1016/j.ifset.2008.09.005
   Cheftel JC, 1997, MEAT SCI, V46, P211, DOI 10.1016/S0309-1740(97)00017-X
   Choe JH, 2016, FOOD SCI BIOTECHNOL, V25, P1605, DOI 10.1007/s10068-016-0247-8
   Choi YS, 2017, KOREAN J FOOD SCI AN, V37, P288, DOI 10.5851/kosfa.2017.37.2.288
   Deda MS, 2007, MEAT SCI, V76, P501, DOI 10.1016/j.meatsci.2007.01.004
   Dutra MP, 2016, RADIAT PHYS CHEM, V119, P125, DOI 10.1016/j.radphyschem.2015.10.008
   Evelyn, 2016, INNOV FOOD SCI EMERG, V33, P26, DOI 10.1016/j.ifset.2015.12.021
   Fernandez P, 1998, J FOOD SCI, V63, P267
   Gould D., 2004, COMMUNICABLE DIS INT, V28, P211
   Grass JE, 2013, FOODBORNE PATHOG DIS, V10, P131, DOI 10.1089/fpd.2012.1316
   Grossi A, 2012, MEAT SCI, V92, P481, DOI 10.1016/j.meatsci.2012.05.015
   Hong GP, 2006, ASIAN AUSTRAL J ANIM, V19, P1484, DOI 10.5713/ajas.2006.1484
   Juneja VK, 2013, J FOOD PROTECT, V76, P65, DOI 10.4315/0362-028X.JFP-12-289
   Kim YA, 2018, KOREAN J FOOD SCI AN, V38, P679, DOI 10.5851/kosfa.2018.e4
   Krause BL, 2011, MEAT SCI, V89, P507, DOI 10.1016/j.meatsci.2011.05.018
   Kumar D, 2011, J FOOD SCI TECH MYS, V48, P759, DOI 10.1007/s13197-010-0149-3
   Labbe R. G., 2000, MICROBIOLOGICAL SAFE, P1110
   Larson WP, 1918, J INFECT DIS, V22, P271, DOI 10.1093/infdis/22.3.271
   Lee HJ, 2018, KOREAN J FOOD SCI AN, V38, P251, DOI 10.5851/kosfa.2018.38.2.251
   Lee J, 2017, KOREAN J FOOD SCI AN, V37, P477, DOI 10.5851/kosfa.2017.37.4.477
   Li L., 2012, J FOOD SCI, V77, P11
   Limbo S, 2010, MEAT SCI, V84, P129, DOI 10.1016/j.meatsci.2009.08.035
   Mancini RA, 2008, MEAT SCI, V78, P529, DOI 10.1016/j.meatsci.2007.07.010
   Monma C, 2015, J CLIN MICROBIOL, V53, P859, DOI 10.1128/JCM.02859-14
   Mor-Mur M, 2003, MEAT SCI, V65, P1187, DOI 10.1016/S0309-1740(03)00013-5
   Morales P, 2008, J FOOD PROTECT, V71, P811, DOI 10.4315/0362-028X-71.4.811
   Morales P, 2009, FOODBORNE PATHOG DIS, V6, P577, DOI 10.1089/fpd.2008.0218
   Paidhungat M, 2002, APPL ENVIRON MICROB, V68, P3172, DOI 10.1128/AEM.68.6.3172-3175.2002
   Paredes-Sabja D, 2007, J FOOD SCI, V72, pM202, DOI 10.1111/j.1750-3841.2007.00423.x
   Park HJ, 2014, J FOOD SCI, V79, pM2507, DOI 10.1111/1750-3841.12701
   Sakanaka S, 2008, FOOD CHEM, V107, P739, DOI 10.1016/j.foodchem.2007.08.080
   Setlow P, 2003, CURR OPIN MICROBIOL, V6, P550, DOI 10.1016/j.mib.2003.10.001
   Sijtsema P., 2017, 63 INT C MEAT SCI TE, P532
   Sikes AL, 2009, INNOV FOOD SCI EMERG, V10, P405, DOI 10.1016/j.ifset.2009.02.007
   Smelt JPPM, 1998, TRENDS FOOD SCI TECH, V9, P152, DOI 10.1016/S0924-2244(98)00030-2
   Smith AM, 2018, J FOOD PROTECT, V81, P461, DOI 10.4315/0362-028X.JFP-17-274
   Valenzuela-Martinez C, 2010, J FOOD PROTECT, V73, P470, DOI 10.4315/0362-028X-73.3.470
   Yang S. C., 2002, KOREAN J CULINARY RE, V8, P295
   Yong HI, 2018, PLASMA PROCESS POLYM, V15, DOI 10.1002/ppap.201700050
   Yuste J, 1999, POULTRY SCI, V78, P914, DOI 10.1093/ps/78.6.914
NR 48
TC 0
Z9 0
U1 6
U2 6
PU ELSEVIER SCI LTD
PI OXFORD
PA THE BOULEVARD, LANGFORD LANE, KIDLINGTON, OXFORD OX5 1GB, OXON, ENGLAND
SN 1466-8564
EI 1878-5522
J9 INNOV FOOD SCI EMERG
JI Innov. Food Sci. Emerg. Technol.
PD MAR
PY 2019
VL 52
BP 429
EP 437
DI 10.1016/j.ifset.2019.02.006
PG 9
WC Food Science & Technology
SC Food Science & Technology
GA HR4PH
UT WOS:000463127900048
DA 2019-07-15
ER

PT J
AU Laranjo, M
   Potes, ME
   Gomes, A
   Vestia, J
   Garcia, R
   Fernandes, MJ
   Fraqueza, MJ
   Elias, M
AF Laranjo, Marta
   Potes, Maria Eduarda
   Gomes, Ana
   Vestia, Joana
   Garcia, Raquel
   Fernandes, Maria Jose
   Fraqueza, Maria Joao
   Elias, Miguel
TI Shelf-life extension and quality improvement of a Portuguese traditional
   ready-to-eat meat product with vinegar
SO INTERNATIONAL JOURNAL OF FOOD SCIENCE AND TECHNOLOGY
LA English
DT Article
DE Biogenic amines; fatty acids; galantine; Listeria monocytogenes;
   ready-to-eat food; sensory quality; vinegar
ID SPICES ESSENTIAL OILS; LISTERIA-MONOCYTOGENES; NATURAL ANTIMICROBIALS;
   SALMONELLA-TYPHIMURIUM; SPOILAGE BACTERIA; SENSORY ANALYSIS;
   BIOGENIC-AMINES; PLANT-EXTRACTS; ORGANIC-ACIDS; FOODS
AB Cabeca de xara is a traditional ready-to-eat meat product (RTEMP) from the Portuguese region of Alentejo. It is a moulded galantine made of low value pork pieces. The aim of this work was to test the addition of vinegar in reducing the spoilage microbiota, as well as controlling Listeria monocytogenes, in order to increase the shelf-life of cabeca de xara. Physicochemical (fatty acids and biogenic amines profiles), microbiological (mesophiles, psychrotrophic bacteria, enterobacteria, yeasts and L. monocytogenes) and sensory analyses were performed throughout the storage period. RTEMP vinegar samples always showed lower microbiological counts than control samples. Moreover, RTEMP vinegar samples showed significantly lower contents in vasoactive amines throughout the storage period, which might be explained by their significantly lower enterobacteria counts. Concerning sensory analysis, RTEMP vinegar samples generally scored higher in overall appreciation. Our results showed that shelf-life of cabeca de xara may be extended from 1 to 3 months.
C1 [Laranjo, Marta; Potes, Maria Eduarda; Vestia, Joana; Garcia, Raquel; Elias, Miguel] Univ Evora, ICAAM, Ap 94, P-7006554 Evora, Portugal.
   [Laranjo, Marta; Garcia, Raquel] Univ Evora, IIFA, Ap 94, P-7006554 Evora, Portugal.
   [Potes, Maria Eduarda] Univ Evora, Escola Ciencias & Tecnol, Dept Med Vet, Ap 94, P-7006554 Evora, Portugal.
   [Gomes, Ana; Elias, Miguel] Univ Evora, Escola Ciencias & Tecnol, Dept Fitotecnia, Ap 94, P-7006554 Evora, Portugal.
   [Garcia, Raquel] Univ Nova Lisboa, Fac Ciencias & Tecnol, Dept Quim, LAQV,REQUIMTE, P-2829516 Caparica, Portugal.
   [Fernandes, Maria Jose; Fraqueza, Maria Joao] Univ Lisbon, Fac Med Vet, CIISA, Ave Univ Tecn, P-1300477 Lisbon, Portugal.
RP Elias, M (reprint author), Univ Evora, ICAAM, Ap 94, P-7006554 Evora, Portugal.; Elias, M (reprint author), Univ Evora, Escola Ciencias & Tecnol, Dept Fitotecnia, Ap 94, P-7006554 Evora, Portugal.
EM elias@uevora.pt
RI Garcia, Raquel MNS/I-4822-2013; Fraqueza, Maria Joao/M-8503-2013;
   Laranjo, Marta/I-6040-2012
OI Garcia, Raquel MNS/0000-0002-7000-0255; Fraqueza, Maria
   Joao/0000-0002-8388-0511; Gomes, Ana/0000-0001-5354-2397; Laranjo,
   Marta/0000-0002-3900-5592; Potes, Maria Eduarda/0000-0003-3288-0869
FU QREN/PRODER/Medida 4.1 [PRODER 13.021]; FCT - Fundacao para a Ciencia e
   a Tecnologia [UID/AGR/00115/2013]; FCT [SFRH/BPD/108802/2015,
   SFRH/BPD/109912/2015]
FX The authors acknowledge financial support provided by PRODER 13.021
   (QREN/PRODER/Medida 4.1). This work is also funded by National Funds
   through FCT - Fundacao para a Ciencia e a Tecnologia under Project
   UID/AGR/00115/2013. M. Laranjo (SFRH/BPD/108802/2015) and R. Garcia
   (SFRH/BPD/109912/2015) acknowledge Post-Doc research grants from FCT.
   The authors thank Paladares Alentejanos, Lda. for their collaboration
   and A. Oliveira and G. Pias for their technical assistance.
CR [Anonymous], 2007, OFFICIAL J EUROPEA L, V322, P12
   Barbuddhe SB, 2012, INT J FOOD MICROBIOL, V154, P113, DOI 10.1016/j.ijfoodmicro.2011.08.030
   Bradley EM, 2011, MEAT SCI, V88, P145, DOI 10.1016/j.meatsci.2010.12.015
   Budak NH, 2014, J FOOD SCI, V79, pR757, DOI 10.1111/1750-3841.12434
   Chang JM, 2007, FOOD MICROBIOL, V24, P745, DOI 10.1016/j.fm.2007.03.005
   Chen HY, 2016, COMPR REV FOOD SCI F, V15, P1124, DOI 10.1111/1541-4337.12228
   Chinnici F, 2016, J SCI FOOD AGR, V96, P3762, DOI 10.1002/jsfa.7566
   Collins JD, 2011, EFSA J, V9, DOI [10.2903/j.efsa.2011.2393, 10.2903/j.efsa.2011.2481, 10.2903/j.efsa.2011.2105]
   COSTELL E, 1981, REV AGROQUIM TECNOL, V21, P1
   COSTELL E, 1981, REV AGROQUIM TECNOL, V21, P149
   COSTELL E, 1981, REV AGROQUIM TECNOL, V21, P454
   Cui HY, 2010, FOOD CONTROL, V21, P1030, DOI 10.1016/j.foodcont.2009.12.023
   EC, 2011, OFFICIAL J EUROPEA L, VL 304, P18
   Elias M., 2004, CARACTERIZACAO CONSE, P367
   Fraqueza MJ, 2008, BRIT POULTRY SCI, V49, P12, DOI 10.1080/00071660701821675
   Garcia-Diez J, 2016, FOOD CONTROL, V59, P262, DOI 10.1016/j.foodcont.2015.05.027
   Garcia-Diez J, 2017, J ESSENT OIL RES, V29, P117, DOI 10.1080/10412905.2016.1212738
   Gardini F, 2001, INT J FOOD MICROBIOL, V64, P105, DOI 10.1016/S0168-1605(00)00445-1
   Henriques AR, 2017, INT J FOOD MICROBIOL, V242, P101, DOI 10.1016/j.ijfoodmicro.2016.11.020
   Herrero AM, 2008, MEAT SCI, V80, P690, DOI 10.1016/j.meatsci.2008.03.008
   International Organization for Standardization (ISO), 1993, 85861 ISO
   International Organization for Standardization (ISO) 17410:2001, 2001, MICR FOOD AN FEED ST
   Ireland F. S. A. O, 2016, 3 FSAI FSAO
   ISO, 2017, MICR FOOD CHAIN HO 2
   ISO, 1973, MEAT MEAT PROD DET T
   ISO, 1998, MEAT MEAT PROD DET T
   ISO, 2014, MICR FOOD CHAIN HO 2
   ISO, 1997, MEAT MEAT PROD DET M
   ISO, 2013, MICR FOOD CHAIN HO 1
   ISO, 2008, MICR FOOD AN FEED 2
   ISO, 2017, AN VEG FATS OILS DET
   ISO, 1999, MEAT MEAT PROD DET P
   ISO, 1978, MEAT MEAT PROD DET N
   Karovicova J, 2005, CHEM PAP, V59, P70
   Laranjo M, 2016, INT J FOOD SCI TECH, V51, P1150, DOI 10.1111/ijfs.13067
   Laranjo M, 2016, MEAT SCI, V116, P34, DOI 10.1016/j.meatsci.2016.01.015
   Laranjo M, 2015, FOOD CONTROL, V56, P119, DOI 10.1016/j.foodcont.2015.03.018
   Mateus T, 2014, FOOD CONTROL, V46, P513, DOI 10.1016/j.foodcont.2014.06.012
   Nunez M., 2016, BIOGENIC AMINES REFE, P416
   Over KF, 2009, J FOOD SCI, V74, pM515, DOI 10.1111/j.1750-3841.2009.01375.x
   Ruiz-Capillas C, 2004, CRIT REV FOOD SCI, V44, P489, DOI 10.1080/10408690490489341
   Shan B, 2009, J SCI FOOD AGR, V89, P1879, DOI 10.1002/jsfa.3667
   Smulders FJM, 1998, INT J FOOD MICROBIOL, V44, P149, DOI 10.1016/S0168-1605(98)00123-8
   Stadnik J, 2010, ACTA SCI POLON-TECHN, V9, P251
   Stelzleni AM, 2013, MEAT SCI, V95, P1, DOI 10.1016/j.meatsci.2013.04.023
   Tajkarimi MM, 2010, FOOD CONTROL, V21, P1199, DOI 10.1016/j.foodcont.2010.02.003
   Wood JD, 2004, MEAT SCI, V66, P21, DOI 10.1016/S0309-1740(03)00022-6
   Xi J, 2011, FOOD RES INT, V44, P2783, DOI 10.1016/j.foodres.2011.06.001
   Xi Y, 2012, MEAT SCI, V90, P130, DOI 10.1016/j.meatsci.2011.06.013
   Xi Y, 2011, MEAT SCI, V88, P503, DOI 10.1016/j.meatsci.2011.01.036
   Zhang HY, 2009, MEAT SCI, V81, P686, DOI 10.1016/j.meatsci.2008.11.011
   김은미, 2015, Journal of Ethnic Foods, V2, P179
NR 52
TC 0
Z9 0
U1 15
U2 15
PU WILEY
PI HOBOKEN
PA 111 RIVER ST, HOBOKEN 07030-5774, NJ USA
SN 0950-5423
EI 1365-2621
J9 INT J FOOD SCI TECH
JI Int. J. Food Sci. Technol.
PD JAN
PY 2019
VL 54
IS 1
BP 132
EP 140
DI 10.1111/ijfs.13913
PG 9
WC Food Science & Technology
SC Food Science & Technology
GA HF9BP
UT WOS:000454536700015
OA Bronze
DA 2019-07-15
ER

PT J
AU Liang, X
   Wu, JH
   Zhao, QY
   Dong, XP
   Dong, L
   Qin, L
   Xu, XB
   Du, M
AF Liang, Xu
   Wu, Jian-Hai
   Zhao, Qi-Yue
   Dong, Xiu-Ping
   Dong, Liang
   Qin, Lei
   Xu, Xian-Bing
   Du, Ming
TI Multiple headspace solid-phase micro-extraction for the total content
   determination of tetramethylpyrazine in various vinegar samples by
   GC-FID
SO ANALYTICAL METHODS
LA English
DT Article
ID MICROEXTRACTION; ACETOIN
AB The total tetramethylpyrazine (TMP) content in vinegar samples could be detected by multiple HS-SPME coupled with GC-FID (MHS-SPME-GC-FID) as a routine method. Unlike the traditional HS-SPME method, only one working curve built with different levels of standard aqueous solutions in the MHS-SPME-GC-FID method was able to calibrate the total TMP level from different matrixes (calibration standards ranging from 0.05 to 5.00 mu g mL(-1), R-2 = 0.9986). In addition, the developed method was sensitive to the determination of TMP in vinegars (the limit of detection of 1 mu g L-1, the limit of quantification of 5 mu g L-1). In addition, the excellent recovery at 0.10 mu g mL(-1), 1.00 mu g mL(-1) and 5.00 mu g mL(-1) of TMP (ranging from 81.01% to 113.5%) and good reproducibility of the method (inter-day RSD 7.79%, intra-day RSD 3.94%) confirmed that the developed method was accurate and stable for the analysis of vinegar samples. Moreover, the detection results in real samples were consistent with the results from the traditional HS-SPME-GC-FID corrected by external standard method. In conclusion, the uniqueness of the working curve and the absence of matrix effect in MHS-SPME-GC-FID method were useful for rapidly obtaining comparable data from liquid samples with different matrix.
C1 [Liang, Xu; Wu, Jian-Hai; Zhao, Qi-Yue; Dong, Xiu-Ping; Dong, Liang; Qin, Lei; Xu, Xian-Bing; Du, Ming] Dalian Polytech Univ, Natl Engn Res Ctr Seafood, Sch Food Sci & Technol, Dalian 116034, Peoples R China.
RP Xu, XB; Du, M (reprint author), Dalian Polytech Univ, Natl Engn Res Ctr Seafood, Sch Food Sci & Technol, Dalian 116034, Peoples R China.
EM xianbingxu@dlpu.edu.cn; duming@dlpu.edu.cn
OI Du, Ming/0000-0001-5872-8529
FU 13th Five Years Key Programs for Science and Technology Development of
   China [2017YFD0400103]; National Science Foundation of China [31601467]
FX All the authors acknowledged the financial support from the 13th Five
   Years Key Programs for Science and Technology Development of China
   (Grant No. 2017YFD0400103) and the National Science Foundation of China
   (Grant No. 31601467).
CR Armenteros M, 2012, J AGR FOOD CHEM, V60, P7607, DOI 10.1021/jf3013772
   Carrillo J. D., 2010, FLAVOUR FRAG J, V21, P626
   Carrillo JD, 2006, ANAL BIOANAL CHEM, V385, P937, DOI 10.1007/s00216-006-0446-x
   Chen JC, 2010, FOOD CHEM, V122, P1247, DOI 10.1016/j.foodchem.2010.03.072
   Costa R, 2013, ANAL CHIM ACTA, V770, P1, DOI 10.1016/j.aca.2013.01.041
   [邓静 Deng Jing], 2013, [食品科学, Food Science], V34, P115
   Ezquerro O, 2003, J CHROMATOGR A, V999, P155, DOI 10.1016/S0021-9673(02)01524-8
   Ghiasvand A. R., 2010, FLAVOUR FRAG J, V22, P377
   Gonzalez AG, 1999, TALANTA, V48, P729, DOI 10.1016/S0039-9140(98)00271-9
   Li JC, 2016, ANAL BIOANAL CHEM, V408, P6537, DOI 10.1007/s00216-016-9850-z
   Liang X, 2018, FOOD ANAL METHOD, V11, P790, DOI 10.1007/s12161-017-1049-1
   Martinez-Urunuela A, 2004, J CHROMATOGR A, V1048, P141, DOI 10.1016/j.chroma.2004.07.026
   MASUDA H, 1988, J AGR FOOD CHEM, V36, P584, DOI 10.1021/jf00081a044
   PILARSKI B, 1985, INT J QUANTUM CHEM, V28, P239, DOI 10.1002/qua.560280207
   Pinheiro AD, 2009, TALANTA, V79, P1354, DOI 10.1016/j.talanta.2009.06.002
   Pizarro C, 2007, J CHROMATOGR A, V1166, P1, DOI 10.1016/j.chroma.2007.08.031
   Rincon AA, 2014, TALANTA, V129, P183, DOI 10.1016/j.talanta.2014.05.032
   Tesfaye W, 2002, J SENS STUD, V17, P133, DOI 10.1111/j.1745-459X.2002.tb00338.x
   Vlachos P, 2007, FOOD CHEM, V105, P681, DOI 10.1016/j.foodchem.2006.12.056
   Ye CW, 2011, J CHROMATOGR A, V1218, P5063, DOI 10.1016/j.chroma.2011.06.011
   Zhao HY, 2016, ANN MICROBIOL, V66, P279, DOI 10.1007/s13213-015-1106-1
   Zhu BF, 2010, BIOPROC BIOSYST ENG, V33, P953, DOI 10.1007/s00449-010-0419-5
   Zhu BF, 2010, J IND MICROBIOL BIOT, V37, P815, DOI 10.1007/s10295-010-0726-5
NR 23
TC 0
Z9 0
U1 1
U2 1
PU ROYAL SOC CHEMISTRY
PI CAMBRIDGE
PA THOMAS GRAHAM HOUSE, SCIENCE PARK, MILTON RD, CAMBRIDGE CB4 0WF, CAMBS,
   ENGLAND
SN 1759-9660
EI 1759-9679
J9 ANAL METHODS-UK
JI Anal. Methods
PD MAY 14
PY 2019
VL 11
IS 18
BP 2443
EP 2449
DI 10.1039/c8ay02816h
PG 7
WC Chemistry, Analytical; Food Science & Technology; Spectroscopy
SC Chemistry; Food Science & Technology; Spectroscopy
GA HY1LI
UT WOS:000467878100009
DA 2019-07-15
ER

PT J
AU Liu, Q
   Tang, GY
   Zhao, CN
   Gan, RY
   Li, HB
AF Liu, Qing
   Tang, Guo-Yi
   Zhao, Cai-Ning
   Gan, Ren-You
   Li, Hua-Bin
TI Antioxidant Activities, Phenolic Profiles, and Organic Acid Contents of
   Fruit Vinegars
SO ANTIOXIDANTS
LA English
DT Article
DE fruit vinegar; antioxidant capacity; phenolics; flavonoid; organic acid
ID OXIDATIVE STRESS; CHLOROGENIC ACID; APPLE; CAPACITIES; QUALITY; PLANT;
   FOOD
AB Fruit vinegars are popular condiments worldwide. Antioxidants and organic acids are two important components of the flavors and health benefits of fruit vinegars. This study aimed to test the antioxidant activities, phenolic profiles, and organic acid contents of 23 fruit vinegars. The results found that the 23 fruit vinegars varied in ferric-reducing antioxidant power (FRAP, 0.15-23.52 mol Fe(II)/mL), Trolox equivalent antioxidant capacity (TEAC, 0.03-7.30 mol Trolox/mL), total phenolic content (TPC, 29.64-3216.60 mg gallic acid equivalent/L), and total flavonoid content (TFC, 2.22-753.19 mg quercetin equivalent/L) values. Among the 23 fruit vinegars, the highest antioxidant activities were found in balsamic vinegar from Modena (Galletti), Aceto Balsamico di Modena (Monari Federzoni), red wine vinegar (Kuhne), and red wine vinegar (Galletti). In addition, polyphenols and organic acids might be responsible for the antioxidant activities of fruit vinegars. The most widely detected phenolic compounds in fruit vinegars were gallic acid, protocatechuic acid, chlorogenic acid, caffeic acid, and p-coumaric acid, with tartaric acid, malic acid, lactic acid, citric acid, and succinic acid the most widely distributed organic acids. Overall, fruit vinegars are rich in polyphenols and organic acids and can be a good dietary source of antioxidants.
C1 [Liu, Qing; Tang, Guo-Yi; Zhao, Cai-Ning; Li, Hua-Bin] Sun Yat Sen Univ, Sch Publ Hlth, Dept Nutr, Guangdong Prov Key Lab Food Nutr & Hlth, Guangzhou 510080, Guangdong, Peoples R China.
   [Gan, Ren-You] Shanghai Jiao Tong Univ, Sch Agr & Biol, Dept Food Sci & Technol, Shanghai 200240, Peoples R China.
RP Li, HB (reprint author), Sun Yat Sen Univ, Sch Publ Hlth, Dept Nutr, Guangdong Prov Key Lab Food Nutr & Hlth, Guangzhou 510080, Guangdong, Peoples R China.; Gan, RY (reprint author), Shanghai Jiao Tong Univ, Sch Agr & Biol, Dept Food Sci & Technol, Shanghai 200240, Peoples R China.
EM liuq248@mail2.sysu.edu.cn; tanggy5@mail2.sysu.edu.cn;
   zhaocn@mail2.sysu.edu.cn; renyougan@sjtu.edu.cn;
   lihuabin@mail.sysu.edu.cn
OI Gan, Ren-You/0000-0002-4162-1511; Li, Hua-Bin/0000-0003-2332-8554
FU Shanghai Basic and Key Program [18JC1410800]; Shanghai Pujiang Talent
   Plan [18PJ1404600]; Agri-X Interdisciplinary Fund of Shanghai Jiao Tong
   University [Agri-X2017004]; Shanghai Agricultural Science and Technology
   Key Program [18391900600]
FX This study was funded by the Shanghai Basic and Key Program
   (18JC1410800), Shanghai Pujiang Talent Plan (No. 18PJ1404600), the
   Agri-X Interdisciplinary Fund of Shanghai Jiao Tong University (No.
   Agri-X2017004), and the Shanghai Agricultural Science and Technology Key
   Program (18391900600).
CR Agunloye OM, 2019, BIOMED PHARMACOTHER, V109, P450, DOI 10.1016/j.biopha.2018.10.044
   Bakir S, 2016, INT J MOL SCI, V17, DOI 10.3390/ijms17101658
   Bouazza A, 2016, PHARM BIOL, V54, P260, DOI 10.3109/13880209.2015.1031910
   Chen HY, 2016, COMPR REV FOOD SCI F, V15, P1124, DOI 10.1111/1541-4337.12228
   Coelho E, 2017, J FOOD SCI TECH MYS, V54, P4112, DOI 10.1007/s13197-017-2783-5
   Davalos A, 2005, FOOD CHEM, V93, P325, DOI 10.1016/j.foodchem.2004.09.030
   Deng GF, 2013, J FUNCT FOODS, V5, P260, DOI 10.1016/j.jff.2012.10.015
   Ezhilarasan D, 2018, ARAB J GASTROENTEROL, V19, P56, DOI 10.1016/j.ajg.2018.03.002
   Frankel EN, 2000, J SCI FOOD AGR, V80, P1925, DOI 10.1002/1097-0010(200010)80:13<1925::AID-JSFA714>3.0.CO;2-4
   Fu L, 2011, FOOD CHEM, V129, P345, DOI 10.1016/j.foodchem.2011.04.079
   Giudici P, 2009, ADV FOOD NUTR RES, V58, P137, DOI 10.1016/S1043-4526(09)58004-7
   Halima B, 2018, J MED FOOD, V21, P70, DOI 10.1089/jmf.2017.0039
   Hmad HB, 2017, ACTA PHYSIOL, V221, P250
   Ho CW, 2017, FOOD CHEM, V221, P1621, DOI 10.1016/j.foodchem.2016.10.128
   Alarcon-Flores MI, 2015, FOOD ANAL METHOD, V8, P696, DOI 10.1007/s12161-014-9931-6
   Liguori I, 2018, CLIN INTERV AGING, V13, P757, DOI 10.2147/CIA.S158513
   Lin JT, 2011, FOOD ANAL METHOD, V4, P531, DOI 10.1007/s12161-011-9204-6
   Liu Q, 2018, MOLECULES, V23, DOI 10.3390/molecules23102432
   Moon JK, 2009, J AGR FOOD CHEM, V57, P1655, DOI 10.1021/jf803537k
   Ninfali P, 2005, BRIT J NUTR, V93, P257, DOI 10.1079/BJN20041327
   Pellegrini N, 2003, J NUTR, V133, P2812
   Petsiou EI, 2014, NUTR REV, V72, P651, DOI 10.1111/nure.12125
   Raspor P, 2008, CRIT REV BIOTECHNOL, V28, P101, DOI [10.1080/07388550802046749, 10.1080/07388550802046749 ]
   Ren MM, 2017, J FOOD PROCESS PRES, V41, DOI 10.1111/jfpp.12937
   Safaeian L, 2018, BIOMED PHARMACOTHER, V100, P147, DOI 10.1016/j.biopha.2018.01.107
   Sinanoglou VJ, 2018, ANTIOXIDANTS-BASEL, V7, DOI 10.3390/antiox7100139
   Solieri Lisa, 2009, P1, DOI 10.1007/978-88-470-0866-3_1
   Tan BL, 2018, FRONT PHARMACOL, V9, DOI 10.3389/fphar.2018.01162
   Tesfaye W, 2002, TRENDS FOOD SCI TECH, V13, P12, DOI 10.1016/S0924-2244(02)00023-7
   Valles BS, 2005, LWT-FOOD SCI TECHNOL, V38, P455, DOI 10.1016/j.lwt.2004.07.008
   Wang XM, 2018, J FUNCT FOODS, V40, P365, DOI 10.1016/j.jff.2017.11.013
   Xia T, 2018, J FOOD SCI, V83, P2638, DOI 10.1111/1750-3841.14356
   Yigitturk G, 2017, BIOMED PHARMACOTHER, V87, P240, DOI 10.1016/j.biopha.2016.12.102
   [张军 Zhang Jun], 2011, [畜牧兽医学报, Acta Veterinaria et Zootechnica Sinica], V42, P323
   Zhang YJ, 2015, MOLECULES, V20, P21138, DOI 10.3390/molecules201219753
NR 35
TC 0
Z9 0
U1 8
U2 8
PU MDPI
PI BASEL
PA ST ALBAN-ANLAGE 66, CH-4052 BASEL, SWITZERLAND
EI 2076-3921
J9 ANTIOXIDANTS-BASEL
JI Antioxidants
PD APR
PY 2019
VL 8
IS 4
AR 78
DI 10.3390/antiox8040078
PG 12
WC Biochemistry & Molecular Biology; Chemistry, Medicinal; Food Science &
   Technology
SC Biochemistry & Molecular Biology; Pharmacology & Pharmacy; Food Science
   & Technology
GA HX3MB
UT WOS:000467294900002
PM 30934715
OA DOAJ Gold
DA 2019-07-15
ER
