# Supplementary material for: Knowledge Domain and Emerging Trends in Vinegar Research: A Bibliometric Review of the Literature from WoSCC
Source: Foods. 2020 Feb 10;9(2):166. doi: 10.3390/foods9020166 (PMC7074530; doi:10.3390/foods9020166)
Supplement: Supplementary file 1 [file foods-09-00166-s001.zip › Supplementary files/Supplementary Material/WoSCC dataset for CiteSpace/data/download2019_5x5unique.txt]

PT J
AU Creed, JC
   Masi, BP
   Mantelatto, MC
AF Creed, Joel C.
   Masi, Bruno Pereira
   Mantelatto, Marcelo Checoli
TI Experimental evaluation of vinegar (acetic acid) for control of invasive
   corals (Tubastraea spp.) and a review of knowledge for other aquatic
   pests
SO BIOLOGICAL INVASIONS
LA English
DT Review
DE Biological invasion; Eradication; Invasive species management; Mortality
   trials; Review
ID CAULERPA-TAXIFOLIA; DIDEMNUM-VEXILLUM; MUSSISMILIA-HISPIDA;
   CIONA-INTESTINALIS; COCCINEA LESSON; ERADICATION; MANAGEMENT; EFFICACY;
   TUNICATE; TAGUSENSIS
AB Vinegar/acetic acid (V/AA) has been used to control unwanted marine and freshwater species. As a naturally occurring, available and ubiquitous substance most countries' legislations do not consider V/AA as harmful to the environment. We investigated the toxicity of household vinegar for the invasive corals Tubastraea coccinea and T. tagusensis (Dendrophylliidae), using injection (1, 2 or 4 of 10, 20 or 40ml of vinegar) and immersion (full and half concentration; periods of 15, 30, 45, 60 or 120min) treatments. For Tubastraea spp., immersion treatment always resulted in the death of the corals. In contrast, the lethality of injected vinegar depended on the number and volume of injections per coral colony; partially damaged colonies may be able to recover after vinegar injection. We also carried out a critical review and analysis regarding the use of V/AA in other aquatic species. V/AA has been tested and used as a biocide from virus and bacteria to fish; as for Tubastraea spp., three quarters of studies investigated the positive effects of V/AA as a biocide, the rest negative collateral effects on non-target species. We conclude that V/AA is an effective agent for killing Tubastraea spp. and most other aquatic organisms, can be applied using different methods and in different environments for controlling: (1) invasive or outbreak species; and (2) biofouling by native or invasive species on aquaculture systems and vectors. V/AA may be used applied pre-border to shipping vectors potentially transporting non-indigenous marine biofouling species such as Tubastraea spp.
C1 [Creed, Joel C.; Masi, Bruno Pereira] Univ Estado Rio de Janeiro, Lab Ecol Marinha Bent, Dept Ecol, IBRAG,PHLC, Rua Sao Francisco Xavier 524,Sala 220, BR-20550900 Rio De Janeiro, RJ, Brazil.
   [Creed, Joel C.; Masi, Bruno Pereira; Mantelatto, Marcelo Checoli] Inst Brasileiro Biodiversidade BrBio Brasil, Projeto Coral Sol, BR-20031203 Rio De Janeiro, RJ, Brazil.
   [Mantelatto, Marcelo Checoli] Univ Estado Rio de Janeiro, Programa Posgrad Ecol & Evolucao, BR-20559900 Rio De Janeiro, RJ, Brazil.
RP Creed, JC (reprint author), Univ Estado Rio de Janeiro, Lab Ecol Marinha Bent, Dept Ecol, IBRAG,PHLC, Rua Sao Francisco Xavier 524,Sala 220, BR-20550900 Rio De Janeiro, RJ, Brazil.; Creed, JC (reprint author), Inst Brasileiro Biodiversidade BrBio Brasil, Projeto Coral Sol, BR-20031203 Rio De Janeiro, RJ, Brazil.
EM jcreed@uerj.br; masibruno@gmail.com; marcelomantelatto@gmail.com
RI Creed, Joel/C-4764-2013
OI Creed, Joel/0000-0002-1722-0806
FU Coordenacao de Aperfeicoamento de Pessoal de Nivel Superior (CAPES)
   [Ciencias do Mar 1137/2010]; Fundacao Carlos Chagas Filho de Amparo a
   Pesquisa do Estado do Rio de Janeiro (FAPERJ) [E-26/111.574/2014,
   E26/201.286/2014]; Conselho Nacional de Desenvolvimento Cientifico e
   Tecnologico (CNPq) [305330/2010-1]; CAPES; FAPERJ; Projeto Coral-Sol
   [29]
FX We would like to thank JC Gomes that helped in the field and Elite Dive
   Center that supported with SCUBA diving equipment. This work was
   supported by Coordenacao de Aperfeicoamento de Pessoal de Nivel Superior
   (CAPES; Ciencias do Mar 1137/2010), Fundacao Carlos Chagas Filho de
   Amparo a Pesquisa do Estado do Rio de Janeiro (FAPERJ; E-26/111.574/2014
   and E26/201.286/2014) and Conselho Nacional de Desenvolvimento
   Cientifico e Tecnologico (CNPq; 305330/2010-1). MCM acknowledges a PhD
   scholarship provided by CAPES; BMP a fellowship provided by FAPERJ and
   CAPES. This study was carried out under license numbers INEA004/2012 and
   ICMBio19606-1. This article is no. 29 from the Projeto Coral-Sol.
CR Altvater L, 2017, MANAG BIOL INVASION, V8, P197, DOI 10.3391/mbi.2017.8.2.07
   Anderson LWJ, 2007, J AQUAT PLANT MANAGE, V45, P100
   Anderson LWJ, 2005, BIOL INVASIONS, V7, P1003, DOI 10.1007/s10530-004-3123-z
   Anderson MJ, 2008, PERMANOVA PRIMER GUI
   Atalah J, 2016, BIOFOULING, V32, P277, DOI 10.1080/08927014.2015.1137288
   AYRE DJ, 1986, MAR BIOL, V90, P187, DOI 10.1007/BF00569126
   Bax N., 2002, Occasional Papers of the IUCN Species Survival Commission, V27, P26
   Bostrom-Einarsson L, 2016, CORAL REEFS, V35, P223, DOI 10.1007/s00338-015-1351-6
   Brito Alberto, 2017, Vieraea, V45, P65
   Caffrey JM, 2010, AQUAT INVASIONS, V5, P123, DOI 10.3391/ai.2010.5.2.01
   Cairns S.D, 1994, SMITHSONIAN CONTRIBU, V557, P150
   Cairns Stephen D., 2000, Uitgaven Natuurwetenschappelijke Studiekring voor het Caraibisch Gebied, V143, P1
   Capel KCC, 2014, CORAL REEFS, V33, P1165, DOI 10.1007/s00338-014-1200-z
   Carver CE, 2003, J SHELLFISH RES, V22, P621
   Creed JC, 2006, CORAL REEFS, V25, P350, DOI 10.1007/s00338-006-0105-x
   Creed JC, 2017, BIOL INVASIONS, V19, P283, DOI 10.1007/s10530-016-1279-y
   Creed JC, 2017, MANAG BIOL INVASION, V8, P181, DOI 10.3391/mbi.2017.8.2.06
   Capel KCC, 2017, PEERJ, V5, DOI 10.7717/peerj.3873
   Culver CS, 2000, BIOL INVASIONS, V2, P245, DOI DOI 10.1023/A:1010082407254
   Davis EA, 2015, MANAG BIOL INVASION, V6, P423, DOI 10.3391/mbi.2015.6.4.10
   De Paula AF, 2017, MAR ECOL PROG SER, V572, P141, DOI 10.3354/meps12131
   Denny CM, 2008, ICES J MAR SCI, V65, P805, DOI 10.1093/icesjms/fsn039
   dos Santos LAH, 2013, J EXP MAR BIOL ECOL, V449, P69, DOI 10.1016/j.jembe.2013.08.017
   Dvorak G, 2017, DISINFECTION 101
   Fenner D, 2004, CORAL REEFS, V23, P505, DOI 10.1007/s00338-004-0422-x
   Forrest B, 2007, THESIS
   Forrest BM, 2007, AQUACULTURE, V262, P319, DOI 10.1016/j.aquaculture.2006.11.006
   Glasby TM, 2005, AQUAT BOT, V82, P71, DOI 10.1016/j.aquabot.2005.02.004
   Gomes AN, 2015, 8 C BRAS UN CONSERVA, P1
   Hennessey SM, 2014, J EXP MAR BIOL ECOL, V459, P144, DOI 10.1016/j.jembe.2014.05.021
   Hewitt Chad L., 2009, V204, P327
   Hewitt CL, 2005, BIOL INVASIONS, V7, P251, DOI 10.1007/s10530-004-0739-y
   Hillock KA, 2013, BIOFOULING, V29, P1181, DOI 10.1080/08927014.2013.832221
   Hodgson G., 1995, Pacific Science, V49, P227
   Hopkins GA, 2011, J APPL ECOL, V48, P424, DOI 10.1111/j.1365-2664.2010.01941.x
   Kilroy C, 2006, STUDIES SURVIVABILIT
   Lages BG, 2011, MAR ECOL PROG SER, V438, P85, DOI 10.3354/meps09290
   Lages BG, 2012, MAR BIOL, V159, P1551, DOI 10.1007/s00227-012-1941-6
   Lages BG, 2010, MAR ECOL-EVOL PERSP, V31, P473, DOI 10.1111/j.1439-0485.2010.00376.x
   LeBlanc N, 2007, AQUACULTURE, V264, P205, DOI 10.1016/j.aquaculture.2006.12.027
   Lewis JA, 2007, TREATMENT BIOFOULING
   Locke Andrea, 2009, Aquatic Invasions, V4, P221, DOI 10.3391/ai.2009.4.1.23
   Luz BLP, 2018, J EXP MAR BIOL ECOL, V503, P60, DOI 10.1016/j.jembe.2018.02.002
   Mantelatto MC, 2011, CORAL REEFS, V30, P397, DOI 10.1007/s00338-011-0720-z
   Mantelatto MC, 2015, MAR BIODIVERS, V45, P605, DOI 10.1007/s12526-014-0282-8
   Mantelatto MC, 2015, MANAG BIOL INVASION, V6, P367, DOI 10.3391/mbi.2015.6.4.05
   Mayer F, 1977, AQUATIC TOXICOLOGY H
   McCann LD, 2013, MAR POLLUT BULL, V77, P165, DOI 10.1016/j.marpolbul.2013.10.011
   Miranda Ricardo J., 2016, Marine Biodiversity Records, V9, P35, DOI 10.1186/s41200-016-0053-2
   Moreira PL, 2014, BIOFOULING, V30, P639, DOI 10.1080/08927014.2014.906583
   Morrisey DJ, 2015, ADDITION BIOCIDE VES, V2715
   Moutardier G, 2015, PLOS ONE, V10, DOI 10.1371/journal.pone.0137605
   Paetzold SC, 2008, AQUACULTURE, V285, P96, DOI 10.1016/j.aquaculture.2008.08.005
   Pannell A, 2007, TREATMENT METHODS US
   Parent Marianne, 2011, Management of Biological Invasions, V2, P27
   Paula A. F., 2005, Braz. J. Biol., V65, P661, DOI 10.1590/S1519-69842005000400014
   Piola RF, 2010, BIOFOULING, V26, P187, DOI 10.1080/08927010903428029
   Piola RF, 2009, BIOFOULING, V25, P633, DOI 10.1080/08927010903063065
   Platt JR, 2016, SCI AM, V314, P16
   Precht William F., 2014, Gulf of Mexico Science, V32, P55
   REEBURGH WS, 1983, ANNU REV EARTH PL SC, V11, P269, DOI 10.1146/annurev.ea.11.050183.001413
   Rolheiser KC, 2012, AQUACULTURE, V364, P53, DOI 10.1016/j.aquaculture.2012.07.038
   Sammarco PW, 2010, AQUAT INVASIONS, V5, P131, DOI 10.3391/ai.2010.5.2.02
   Sharp GJ, 2006, SCI ASIA, V32, P87, DOI [10.2306/scienceasia1513-1874.2006.32(s1).087, DOI 10.2306/SCIENCEASIA1513-1874.2006.32(S1).087]
   Simberloff D, 2003, CONSERV BIOL, V17, P83, DOI 10.1046/j.1523-1739.2003.02028.x
   SPENCER DF, 1995, AQUAT BOT, V52, P107, DOI 10.1016/0304-3770(95)00488-L
   Spencer DF, 1997, J AQUAT PLANT MANAGE, V35, P25
   Spencer DF, 1999, J AQUAT PLANT MANAGE, V37, P67
   SPENCER DF, 1995, J AQUAT PLANT MANAGE, V33, P61
   Thibaut T, 2000, CR ACAD SCI III-VIE, V323, P477, DOI 10.1016/S0764-4469(00)00151-7
   Vinagre C, 2018, ECOL INDIC, V85, P1204, DOI 10.1016/j.ecolind.2017.11.056
   WELLS JW, 1982, PAC SCI, V36, P211
   Williams SL, 2004, MAR ECOL PROG SER, V272, P69, DOI 10.3354/meps272069
   Wotton DM, 2004, MAR POLLUT BULL, V49, P844, DOI 10.1016/j.marpolbul.2004.05.001
NR 74
TC 0
Z9 0
U1 7
U2 7
PU SPRINGER
PI DORDRECHT
PA VAN GODEWIJCKSTRAAT 30, 3311 GZ DORDRECHT, NETHERLANDS
SN 1387-3547
EI 1573-1464
J9 BIOL INVASIONS
JI Biol. Invasions
PD APR
PY 2019
VL 21
IS 4
BP 1227
EP 1247
DI 10.1007/s10530-018-1895-9
PG 21
WC Biodiversity Conservation; Ecology
SC Biodiversity & Conservation; Environmental Sciences & Ecology
GA HR3MK
UT WOS:000463042000014
DA 2019-07-15
ER

PT J
AU Ai, M
   Qiu, X
   Huang, J
   We, CD
   Jin, Y
   Zhou, RQ
AF Ai, Mei
   Qiu, Xue
   Huang, Jun
   We, Chongde
   Jin, Yao
   Zhou, Rongqing
TI Characterizing the microbial diversity and major metabolites of Sichuan
   bran vinegar augmented by Monascus purpureus
SO INTERNATIONAL JOURNAL OF FOOD MICROBIOLOGY
LA English
DT Article
DE Sichuan bran vinegar; Monascus purpureus; Bioaugmentation; Microbial
   community; Illumina-MiSeq
ID ACETIC-ACID FERMENTATION; SOLID-STATE FERMENTATION; VOLATILE COMPOUNDS;
   COMMUNITY; DYNAMICS; PROFILES; BACILLUS; BACTERIA; ACETOIN; SHOCHU
AB This research aimed to evaluate the impacts of Monascus purpureus on the microbial community and major metabolites of Cupei and vinegar of Sichuan bran vinegar (SBV). Cupei is the mixture of fermented materials and vinegar is the liquid leached from Cupei. The characteristics of microbial community were revealed by Illumina-MiSeq. The result suggested that inoculation of M. purpureus decreased the microbial diversities and inhibited several pathogens related microbes including Erwinia, Proteus and Ignatzschineria of Cupei. The dominant genera of SBV were Lactobacillus, Acetobacter, Trichoderma and Candida. With addition of M. purpureus, the total relative abundance of Lactobacillus and Acetobacter was increased from 75.14% to 99.79%. Furthermore, the major metabolites in corresponding vinegar were investigated by HPLC and HS-SPME-GC-MS. The result indicated that the addition of M. purpureus significantly promoted the accumulation of organic acids, aromatic esters and alcohols, whose contents were increased by 1.95, 2.30 and 3.55 times, respectively. Meanwhile acetic acid, lactic acid, phenethyl acetate and beta-phenethyl alcohol were the dominant components in organic acids, esters and alcohols, respectively. In addition, the relationship between dominant microbes and major metabolites explored by redundancy analysis displayed that Lactobacillus, Acetobacter, Candida and Monascus were closely related with seven volatiles and five organic acids. This study provided an insight on regulation of microbial community and metabolic function of traditional fermented foods by bioaugmentation.
C1 [Ai, Mei; Qiu, Xue; Huang, Jun; We, Chongde; Jin, Yao; Zhou, Rongqing] Sichuan Univ, Coll Light Ind Text & Food Engn, Chengdu 610065, Sichuan, Peoples R China.
   [Ai, Mei; Qiu, Xue; We, Chongde; Jin, Yao; Zhou, Rongqing] Sichuan Univ, Educ Minist, Key Lab Leather & Engn, Chengdu 610065, Sichuan, Peoples R China.
   [Zhou, Rongqing] Natl Engn Res Ctr Solid State Brewing, Luzhou 646000, Peoples R China.
RP Zhou, RQ (reprint author), Sichuan Univ, Coll Light Ind Text & Food Engn, Chengdu 610065, Sichuan, Peoples R China.
EM zhourqing@scu.edu.cn
FU National Natural Science Foundation of China [31671833]; Sichuan
   Province Science and Technology Support Program [2015KJT022-2011SZ]
FX This study was founded by the National Natural Science Foundation of
   China (31671833) and the Sichuan Province Science and Technology Support
   Program (2015KJT022-2011SZ).
CR Barker HS, 2014, J CLIN MICROBIOL, V52, P4432, DOI 10.1128/JCM.02183-14
   Brandt MJ, 2004, EUR FOOD RES TECHNOL, V218, P333, DOI 10.1007/s00217-003-0867-0
   Caporaso JG, 2010, NAT METHODS, V7, P335, DOI 10.1038/nmeth.f.303
   Chang JY, 2010, J FOOD SCI, V75, pM103, DOI 10.1111/j.1750-3841.2009.01486.x
   Chen Fusheng, 2009, P243, DOI 10.1007/978-88-470-0866-3_15
   Chen H, 2014, FRONT MICROBIOL, V5, DOI 10.3389/fmicb.2014.00508
   Chen MB, 2011, AFR J BIOTECHNOL, V10, P5166
   Chen T, 2013, ACETIC ACID BACT, V2, P6
   Corsetti A, 1998, APPL MICROBIOL BIOT, V50, P253, DOI 10.1007/s002530051285
   Crist TO, 2003, AM NAT, V162, P734, DOI 10.1086/378901
   de Carvalho BT, 2017, MBIO, V8, DOI 10.1128/mBio.01173-17
   DeSantis TZ, 2006, APPL ENVIRON MICROB, V72, P5069, DOI 10.1128/AEM.03006-05
   Ducic M, 2014, FOOD CONTROL, V43, P231, DOI 10.1016/j.foodcont.2014.03.026
   Edgar RC, 2010, BIOINFORMATICS, V26, P2460, DOI 10.1093/bioinformatics/btq461
   Gill SR, 2006, SCIENCE, V312, P1355, DOI 10.1126/science.1124234
   Hammes W. P., 1995, GENERA LACTIC ACID B, P19, DOI DOI 10.1007/978-1-4615-5817-0_3
   Hazelwood LA, 2008, APPL ENVIRON MICROB, V74, P2259, DOI 10.1128/AEM.02625-07
   Kargozari M, 2014, MEAT SCI, V97, P104, DOI 10.1016/j.meatsci.2014.01.013
   KENKEL NC, 1986, ECOLOGY, V67, P919, DOI 10.2307/1939814
   Kim C, 2006, FEMS MICROBIOL LETT, V264, P117, DOI 10.1111/j.1574-6968.2006.00451.x
   Kumar R, 2008, J IND MICROBIOL BIOT, V35, P377, DOI 10.1007/s10295-008-0327-8
   Langille MGI, 2013, NAT BIOTECHNOL, V31, P814, DOI 10.1038/nbt.2676
   Lee LW, 2017, LWT-FOOD SCI TECHNOL, V80, P32, DOI 10.1016/j.lwt.2017.01.070
   Lee SH, 2015, INT J FOOD MICROBIOL, V203, P15, DOI 10.1016/j.ijfoodmicro.2015.02.031
   Lee SJ, 2009, FOOD CHEM, V114, P600, DOI 10.1016/j.foodchem.2008.09.091
   Li P, 2017, FOOD MICROBIOL, V61, P83, DOI 10.1016/j.fm.2016.09.004
   Li XZ, 2014, SOIL BIOL BIOCHEM, V68, P392, DOI 10.1016/j.soilbio.2013.10.017
   Liu DR, 2004, FOOD REV INT, V20, P407, DOI 10.1081/LFRI-200033460
   Lu ZM, 2016, APPL ENVIRON MICROB, V82, P5860, DOI 10.1128/AEM.01331-16
   Matsutani M, 2013, J BIOTECHNOL, V165, P109, DOI 10.1016/j.jbiotec.2013.03.006
   Mejias L., 2016, J MEDICAL CASES, V7, P502, DOI DOI 10.14740/JMC.V7I11.2666
   Nie ZQ, 2017, SCI REP-UK, V7, DOI 10.1038/s41598-017-09850-6
   Nie ZQ, 2013, BIORESOURCE TECHNOL, V148, P325, DOI 10.1016/j.biortech.2013.08.152
   Peng Q, 2015, CURR MICROBIOL, V71, P195, DOI 10.1007/s00284-015-0823-9
   Rahayu YYS, 2017, FOOD CHEM, V224, P398, DOI 10.1016/j.foodchem.2016.12.005
   Roudiere L, 2007, EMERG INFECT DIS, V13, P659, DOI 10.3201/eid1304.061255
   Schnurer J, 2005, TRENDS FOOD SCI TECH, V16, P70, DOI 10.1016/j.tifs.2004.02.014
   Schuster A, 2010, APPL MICROBIOL BIOT, V87, P787, DOI 10.1007/s00253-010-2632-1
   Srianta I., 2014, International Food Research Journal, V21, P1
   SUGIHARA TF, 1971, APPL MICROBIOL, V21, P456, DOI 10.1108/02632770310469361
   VANDENDOOL H, 1963, J CHROMATOGR, V11, P463, DOI 10.1016/S0021-9673(01)80947-X
   Wang XS, 2017, INT J FOOD MICROBIOL, V244, P27, DOI 10.1016/j.ijfoodmicro.2016.12.018
   Wilkinson L, 2009, AM STAT, V63, P179, DOI 10.1198/tas.2009.0033
   Wu LH, 2017, FOOD MICROBIOL, V62, P23, DOI 10.1016/j.fm.2016.09.010
   Xu W, 2011, J SCI FOOD AGR, V91, P1612, DOI 10.1002/jsfa.4356
   Xu W, 2011, FOOD MICROBIOL, V28, P1175, DOI 10.1016/j.fm.2011.03.011
   Yoshizaki Y, 2010, J I BREWING, V116, P49, DOI 10.1002/j.2050-0416.2010.tb00397.x
   Yu Y, 2010, CHINA CONDIMENT, V12, P68, DOI [10.3969/j.issn.1000-9973.2010.12.013, DOI 10.3969/J.ISSN.1000-9973.2010.12.013]
   Zhang LQ, 2017, INT J FOOD MICROBIOL, V255, P42, DOI 10.1016/j.ijfoodmicro.2017.05.021
   Zhu YP, 2018, SCI REP-UK, V8, DOI 10.1038/s41598-018-26787-6
NR 50
TC 0
Z9 0
U1 42
U2 45
PU ELSEVIER SCIENCE BV
PI AMSTERDAM
PA PO BOX 211, 1000 AE AMSTERDAM, NETHERLANDS
SN 0168-1605
EI 1879-3460
J9 INT J FOOD MICROBIOL
JI Int. J. Food Microbiol.
PD MAR 2
PY 2019
VL 292
BP 83
EP 90
DI 10.1016/j.ijfoodmicro.2018.12.008
PG 8
WC Food Science & Technology; Microbiology
SC Food Science & Technology; Microbiology
GA HL1PH
UT WOS:000458470900011
PM 30580106
DA 2019-07-15
ER

PT J
AU Wen, HL
   Wachemo, AC
   Zhang, L
   Zuo, XY
   Yuan, HR
   Li, XJ
AF Wen, HongLiang
   Wachemo, Akiber Chufo
   Zhang, Liang
   Zuo, XiaoYu
   Yuan, HaiRong
   Li, XiuJin
TI A novel strategy for efficient anaerobic co-digestion based on the
   pretreatment of corn stover with fresh vinegar residue
SO BIORESOURCE TECHNOLOGY
LA English
DT Article
DE Vinegar residue; Corn stover; Pretreatment; Biomethane production;
   Asynchronism; Synergistic effect
ID HYDROTHERMAL PRETREATMENT; LIGNOCELLULOSIC BIOMASS; RICE STRAW; FOOD
   WASTE; ACID; BIOGAS; PERFORMANCE; FERMENTATION; HYDROLYSIS; HYDROGEN
AB A novel method was advanced for efficient anaerobic co-digestion by using fresh vinegar residue (FVR) as acidifier for pretreating corn stover (CS). FVR acted as one substrate as well as an acidifier by the acids contained in FVR. It was found that the organic acids in FVR could efficiently enhance the hydrolysis of lignocellulose in CS. The biomethane production from co-digestion of FVR and CS pretreated reached 140.48 L/kg VS, which was 35.7% higher than that of unpretreated mixture substrates. The highest biomethane production was obtained when pretreatment was conducted at 150 degrees C. The increase of biomethane production was contributed to the improved hydrolysis of CS due to the acidic pretreatment. Pretreatment and co-digestion could improve the asynchronism and generate synergistic effect. The study provides one novel method for efficient biomethane conversion from FVR and CS.
C1 [Wen, HongLiang; Wachemo, Akiber Chufo; Zhang, Liang; Zuo, XiaoYu; Yuan, HaiRong; Li, XiuJin] Beijing Univ Chem Technol, Dept Environm Sci & Engn, 15 Beisanhuan East Rd, Beijing 100029, Peoples R China.
   [Wachemo, Akiber Chufo] Arba Minch Univ, Dept Water Supply & Environm Engn, POB 21, Arba Minch, Ethiopia.
RP Li, XJ (reprint author), 15 Beisanhuan East Rd, Beijing 100029, Peoples R China.
EM xjli@mail.buct.edu.cn
FU National Key Technologies R&D Program of China [2016YFD0501402]
FX This work was supported by the National Key Technologies R&D Program of
   China (No. 2016YFD0501402).
CR American Public Health Association (APHA), 2005, STANDARD METHODS EXA, DOI American Public Health Association/American Water Works Association/Water Environment Federation
   Baral NR, 2017, BIORESOURCE TECHNOL, V232, P331, DOI 10.1016/j.biortech.2017.02.068
   Chen X, 2015, CHEM ENG J, V273, P254, DOI 10.1016/j.cej.2015.03.067
   Feng JY, 2017, AMB EXPRESS, V7, DOI 10.1186/s13568-017-0392-3
   Feng L, 2013, BIORESOURCES, V8, P2487
   Garrote G, 1999, HOLZ ROH WERKST, V57, P191, DOI 10.1007/s001070050039
   Hagos K., 2016, ENERGY REV, V76, P1485
   Hsu TC, 2010, BIORESOURCE TECHNOL, V101, P4907, DOI 10.1016/j.biortech.2009.10.009
   Huang WB, 2019, BIORESOURCE TECHNOL, V283, P76, DOI 10.1016/j.biortech.2019.02.035
   Karray R, 2015, BIORESOURCE TECHNOL, V187, P205, DOI 10.1016/j.biortech.2015.03.108
   Li L, 2015, BIORESOURCE TECHNOL, V186, P338, DOI 10.1016/j.biortech.2015.03.086
   Liu CM, 2018, RENEW ENERG, V116, P224, DOI 10.1016/j.renene.2017.07.001
   Liu XM, 2008, PROG NAT SCI-MATER, V18, P253, DOI 10.1016/j.pnsc.2007.10.002
   Nitsos CK, 2013, CHEMSUSCHEM, V6, P110, DOI 10.1002/cssc.201200546
   Pind PF, 2003, BIOTECHNOL BIOENG, V82, P791, DOI 10.1002/bit.10628
   Ran GZ, 2018, BIORESOURCE TECHNOL, V248, P265, DOI 10.1016/j.biortech.2017.06.068
   Sakaki T, 2002, IND ENG CHEM RES, V41, P661, DOI 10.1021/ie010614s
   Sawatdeenarunat C, 2015, BIORESOURCE TECHNOL, V178, P178, DOI 10.1016/j.biortech.2014.09.103
   Sun SN, 2014, INT J BIOL MACROMOL, V69, P158, DOI 10.1016/j.ijbiomac.2014.05.037
   Tang J, 2014, INT J HYDROGEN ENERG, V39, P13375, DOI 10.1016/j.ijhydene.2014.04.085
   Wang D, 2018, BIORESOURCE TECHNOL, V249, P117, DOI 10.1016/j.biortech.2017.09.197
   Wang ZB, 2015, INT J HYDROGEN ENERG, V40, P4494, DOI 10.1016/j.ijhydene.2015.02.029
   Wu X, 2010, BIORESOURCE TECHNOL, V101, P4042, DOI 10.1016/j.biortech.2010.01.052
   Xiang Q, 2003, APPL BIOCHEM BIOTECH, V105, P505
   Xie SH, 2016, BIORESOURCE TECHNOL, V222, P498, DOI 10.1016/j.biortech.2016.10.015
   Xu R, 2018, BIORESOURCE TECHNOL, V247, P1119, DOI 10.1016/j.biortech.2017.09.095
   Zakaria MR, 2015, BIORESOURCE TECHNOL, V176, P142, DOI 10.1016/j.biortech.2014.11.027
   Zhang RH, 1999, BIORESOURCE TECHNOL, V68, P235, DOI 10.1016/S0960-8524(98)00154-0
   Zhao R, 2010, BIORESOURCE TECHNOL, V101, P990, DOI 10.1016/j.biortech.2009.09.020
   Zhao X, 2014, BIORESOURCE TECHNOL, V158, P12, DOI 10.1016/j.biortech.2014.01.122
   Zhou Q, 2014, BIORESOURCE TECHNOL, V166, P31, DOI 10.1016/j.biortech.2014.04.074
   Zhou XF, 2017, BIORESOURCE TECHNOL, V224, P721, DOI 10.1016/j.biortech.2016.10.085
   Zhou YL, 2018, INT BIODETER BIODEGR, V133, P142, DOI 10.1016/j.ibiod.2018.06.020
NR 33
TC 0
Z9 0
U1 2
U2 2
PU ELSEVIER SCI LTD
PI OXFORD
PA THE BOULEVARD, LANGFORD LANE, KIDLINGTON, OXFORD OX5 1GB, OXON, ENGLAND
SN 0960-8524
EI 1873-2976
J9 BIORESOURCE TECHNOL
JI Bioresour. Technol.
PD SEP
PY 2019
VL 288
AR 121412
DI 10.1016/j.biortech.2019.121412
PG 9
WC Agricultural Engineering; Biotechnology & Applied Microbiology; Energy &
   Fuels
SC Agriculture; Biotechnology & Applied Microbiology; Energy & Fuels
GA ID9OZ
UT WOS:000472018100006
PM 31200345
DA 2019-07-15
ER

PT J
AU Yang, L
   Jiang, H
   Guo, XY
   Hou, A
   Man, WJ
   Xing, XD
   Yan, ML
   Yang, BY
   Wang, QH
   Kuang, HX
AF Yang, Liu
   Jiang, Hai
   Guo, Xinyue
   Hou, Ajiao
   Man, Wenjing
   Xing, Xudong
   Yan, Meiling
   Yang, Bingyou
   Wang, Qiuhong
   Kuang, Haixue
TI Quantitative analysis of different batches of raw, wine-processed, and
   vinegar-processed Paeoniae Alba Radix using ultra-performance
   convergence chromatography coupled with photo diode array detection
SO BIOMEDICAL CHROMATOGRAPHY
LA English
DT Article
DE Paeoniae Alba radix; processing; quality marker; supercritical fluid
   chromatography
ID SUPERCRITICAL-FLUID CHROMATOGRAPHY; COMPONENTS; FLOS
AB Supercritical fluid chromatography is a safe and ecofriendly analytical technique that has not been fully applied to the analysis of traditional Chinese medicine. This is the first study on the separation of six quality markers-paeoniflorin, albiflorin, benzoyl paeoniflorin, oxypaeoniflorin, gallic acid and benzoic acid-from raw, wine-baked and vinegar-baked Paeoniae Alba Radix (PAR) by Supercritical fluid chromatography. Optimum separation was achieved on an HSS C-18 SB column (100 x 3.0 mm, 1.8 mu m particles) with a gradient elution of high-purity carbon dioxide as mobile phase A and methanol-acetonitrile (70:30, v/v) with 0.10% phosphoric acid as mobile phase B. The flow rate was set at 0.7 mL/min for 15.0 min. The method was validated in terms of the overall intraday and interday precision, with relative standard deviations (RSDs) of 0.87-2.87 and 1.47-3.63%, respectively. The recoveries were 98.10-103.60% with an RSD of 1.00-3.40%. The stability of the RSD values was in the range 1.10-3.78%. The developed approach was successfully applied and provides a valuable reference for the quality assessment of PAR and processed PAR. The results also revealed that the standardization of processing technology is of great significance to the fluctuations in quality before and after the processing of traditional Chinese medicine.
C1 [Yang, Liu; Jiang, Hai; Guo, Xinyue; Hou, Ajiao; Man, Wenjing; Xing, Xudong; Yan, Meiling; Yang, Bingyou; Wang, Qiuhong; Kuang, Haixue] Heilongjiang Univ Chinese Med, Minist Educ, Key Lab Chinese Mat Med, Harbin 150040, Heilongjiang, Peoples R China.
   [Wang, Qiuhong] Guangdong Pharmaceut Univ, Sch Tradit Chinese Med, Guangzhou, Guangdong, Peoples R China.
RP Kuang, HX (reprint author), Heilongjiang Univ Chinese Med, Minist Educ, Key Lab Chinese Mat Med, Harbin 150040, Heilongjiang, Peoples R China.; Wang, QH (reprint author), Guangdong Pharmaceut Univ, Guangzhou 528458, Guangdong, Peoples R China.
EM qhwang668@sina.com; hxkuang56@163.com
OI Xing, Xudong/0000-0002-3081-1694
FU Innovative Talents Funding of Heilongjiang University of Chinese
   Medicine [2018RCD25]; National Natural Science Foundation of China
   [81703684, 81803690]; Heilongjiang University of Chinese Medicine
   Doctoral Innovation Foundation [2013bs04]; Specialized Research Fund for
   the Doctoral Program of Higher Education of China [20132327120003];
   University Nursing Program for Young Scholars with Creative Talents in
   Heilongjiang Province [UNPYSCT-2017219]; Heilongjiang Postdoctoral
   Scientific Research Developmental Fund [LBH-Q16210]; Natural Science
   Foundation of Heilongjiang Province [H201324]; Heilongjiang University
   of Chinese Medicine [2012RCQ20]
FX the Innovative Talents Funding of Heilongjiang University of Chinese
   Medicine, Grant/Award Number: 2018RCD25; National Natural Science
   Foundation of China, Grant/Award Numbers: 81703684 and 81803690; the
   Heilongjiang University of Chinese Medicine Doctoral Innovation
   Foundation, Grant/Award Number: grant number 2013bs04; the Specialized
   Research Fund for the Doctoral Program of Higher Education of China,
   Grant/Award Number: 20132327120003; University Nursing Program for Young
   Scholars with Creative Talents in Heilongjiang Province, Grant/Award
   Number: UNPYSCT-2017219; Heilongjiang Postdoctoral Scientific Research
   Developmental Fund, Grant/Award Number: LBH-Q16210; Natural Science
   Foundation of Heilongjiang Province, Grant/Award Number: H201324;
   Heilongjiang University of Chinese Medicine, Grant/Award Number:
   2012RCQ20
CR Chen K. M., 2003, CHINA J TRADITIONAL, V35, P1064
   Chinese Pharmacopeia Commission, 2015, PHARM PEOPL REP CHIN
   Ding MY, 2018, J PHARMACEUT BIOMED, V156, P349, DOI 10.1016/j.jpba.2018.05.003
   Gao Y., 2014, NW PHARM J, V29, P435
   Guo DA, 2017, CHIN HERB MED, V9, P1, DOI 10.1016/S1674-6384(17)60069-8
   Hayes PY, 2006, PHYTOCHEM ANALYSIS, V17, P251, DOI 10.1002/pca.911
   Hou JJ, 2018, PHYTOMEDICINE, V45, P1, DOI 10.1016/j.phymed.2018.03.010
   Huang Y., 2017, J PHARM BIOMED ANAL, V147, P65
   Jian Zai-you, 2010, Yaoxue Xuebao, V45, P489
   Jiang H, 2018, ANAL METHODS-UK, V10, P4292, DOI [10.1039/c8ay01408f, 10.1039/C8AY01408F]
   Jiang H, 2018, J PHARMACEUT BIOMED, V153, P117, DOI 10.1016/j.jpba.2018.02.027
   Kong M, 2014, J PHARMACEUT BIOMED, V98, P424, DOI 10.1016/j.jpba.2014.06.027
   Lesellier E, 2015, J CHROMATOGR A, V1382, P2, DOI 10.1016/j.chroma.2014.12.083
   Li SL, 2009, J PHARMACEUT BIOMED, V49, P253, DOI 10.1016/j.jpba.2008.11.007
   Li YB, 2019, PHYTOMEDICINE, V54, P365, DOI 10.1016/j.phymed.2018.01.018
   [刘昌孝 Liu Changxiao], 2016, [中草药, Chinese Traditional and Herbal Drugs], V47, P1443
   Luo NC, 2014, J CHROMATOGR B, V963, P29, DOI 10.1016/j.jchromb.2014.05.036
   West C, 2012, J CHROMATOGR A, V1269, P325, DOI 10.1016/j.chroma.2012.09.078
   Zhong Y, 2018, PHYTOMEDICINE, V44, P129, DOI 10.1016/j.phymed.2018.01.023
   Zuo Zhi-Yan, 2017, Zhongguo Zhong Yao Za Zhi, V42, P3860, DOI 10.19540/j.cnki.cjcmm.2017.0153
NR 20
TC 0
Z9 0
U1 5
U2 5
PU WILEY
PI HOBOKEN
PA 111 RIVER ST, HOBOKEN 07030-5774, NJ USA
SN 0269-3879
EI 1099-0801
J9 BIOMED CHROMATOGR
JI Biomed. Chromatogr.
PD JUN
PY 2019
VL 33
IS 6
AR e4485
DI 10.1002/bmc.4485
PG 8
WC Biochemical Research Methods; Biochemistry & Molecular Biology;
   Chemistry, Analytical; Pharmacology & Pharmacy
SC Biochemistry & Molecular Biology; Chemistry; Pharmacology & Pharmacy
GA HY1FD
UT WOS:000467860100007
PM 30693528
DA 2019-07-15
ER

PT J
AU Alit, AMM
   Raab, WHM
AF Alit, Amro M. Moness
   Raab, Wolfgang H. M.
TI Smear layer removal efficiency using apple vinegar: An in vitro scanning
   electron microscope study
SO AMERICAN JOURNAL OF DENTISTRY
LA English
DT Article
ID SODIUM-HYPOCHLORITE; ENDODONTICS; AGENTS; TEETH; ACID; CHLORHEXIDINE;
   ABSENCE
AB Purpose: To evaluate and compare the smear layer removal efficacy using two different concentrations of apple vinegar. Methods: 48 single-rooted human teeth with conical roots and canals were randomly divided into four groups and prepared by using a nickel-titanium rotary system (Flexmaster). The final irrigation regimens used were: Group A (negative control group) in which distilled water only was used; Group B (positive control group) in which 2.5% NaOCL was used during instrumentation and 17% EDTA as a final irrigant; Group C (experimental group) in which the 5% apple vinegar was used as a root canal irrigant during instrumentation and as a final irrigant; and Group D (experimental Group 2) in which the diluted apple vinegar was used as a root canal irrigant during instrumentation and as a final irrigant. Specimens were then examined under a scanning electron microscope and scored for smear layer removal on the coronal, middle and apical thirds. Results: 5% apple vinegar was significantly more effective in smear layer removal only in the apical third (P< 0.001). However, diluted apple vinegar was comparable to 5% apple vinegar and 2.5% NaOCl and 17% EDTA, within the coronal and middle levels of the root canal (P>0.05).
C1 [Alit, Amro M. Moness] Menia Univ, Pediat & Community Dent, Fac Dent, El Minya, Egypt.
   [Alit, Amro M. Moness; Raab, Wolfgang H. M.] Heinrich Heine Univ, Dept Operat & Prevent Dent & Endodont, Westdeutsche Kieferklin, Fac Med, Dusseldorf, Germany.
RP Alit, AMM (reprint author), Menia Univ, Fac Dent, Pediat & Community Dent Dept, Al Minya, Egypt.
EM amromoness@mu.edu.eg
RI moness ali, amro/F-6458-2018; Bayoumy, Amro Mohammed Moness Ali
   Ahmed/L-9927-2019
OI moness ali, amro/0000-0002-1249-2175; Bayoumy, Amro Mohammed Moness Ali
   Ahmed/0000-0002-1249-2175
CR Barcelos R, 2012, INT J PAEDIATR DENT, V22, P369, DOI 10.1111/j.1365-263X.2011.01210.x
   Borzini L, 2016, OPEN DENT J, V10, P692, DOI 10.2174/1874210601610010692
   Pintor AVB, 2016, J CLIN PEDIATR DENT, V40, P1, DOI 10.17796/1053-4628-40.1.1
   Caligiani A, 2007, ANAL CHIM ACTA, V585, P110, DOI 10.1016/j.aca.2006.12.016
   Caligiani A, 2013, FOOD CHEM, V136, P735, DOI 10.1016/j.foodchem.2012.08.011
   Chhabra Naveen, 2015, J Conserv Dent, V18, P374, DOI 10.4103/0972-0707.164035
   CIUCCHI B, 1989, INT ENDOD J, V22, P21, DOI 10.1111/j.1365-2591.1989.tb00501.x
   Clark-Holke D, 2003, J DENT, V31, P275, DOI 10.1016/S0300-5712(03)00032-0
   Cruz AM, 2011, J ENDODONT, V37, P358, DOI 10.1016/j.joen.2010.12.001
   da Silva Beraldo Angelo Jose, 2017, Iran Endod J, V12, P55, DOI 10.22037/iej.2017.11
   Candeiro GTD, 2011, J APPL ORAL SCI, V19, P639, DOI 10.1590/S1678-77572011000600016
   De-Deus G, 2006, INT ENDOD J, V39, P683, DOI 10.1111/j.1365-2591.2006.01128.x
   Spano JCE, 2009, J ENDODONT, V35, P727, DOI 10.1016/j.joen.2009.02.008
   Fedorowicz Z, 2009, J APPL ORAL SCI, V17
   GENCOGLU N, 1993, J ENDODONT, V19, P558, DOI 10.1016/S0099-2399(06)81286-0
   Goncalves LS, 2016, J ENDODONT, V42, P527, DOI 10.1016/j.joen.2015.12.021
   Hegde RJ, 2016, CONTEMP CLIN DENT, V7, P216, DOI 10.4103/0976-237X.183064
   Hulsmann M, 2003, INT ENDOD J, V36, P810, DOI 10.1111/j.1365-2591.2003.00754.x
   JARVINEN VK, 1991, J DENT RES, V70, P942, DOI 10.1177/00220345910700060601
   Ma Rui, 2003, Shanghai Kou Qiang Yi Xue, V12, P197
   MADER CL, 1984, J ENDODONT, V10, P477, DOI 10.1016/S0099-2399(84)80204-6
   McComb D, 1975, J Endod, V1, P238, DOI 10.1016/S0099-2399(75)80226-3
   O'Connell MS, 2000, J ENDODONT, V26, P739, DOI 10.1097/00004770-200012000-00019
   Peeters HH, 2011, J ENDODONT, V37, P1585, DOI 10.1016/j.joen.2011.08.022
   Baldasso FER, 2017, BRAZ ORAL RES, V31, DOI [10.1590/1807-3107BOR-2017.vol31.0040, 10.1590/1807-3107bor-2017.vol31.0040]
   Shahravan A, 2007, J ENDODONT, V33, P96, DOI 10.1016/j.joen.2006.10.007
   Silva PV, 2013, INT ENDOD J, V46, P332, DOI 10.1111/j.1365-2591.2012.02119.x
   Siqueira JF, 2007, ORAL SURG ORAL MED O, V104, P122, DOI 10.1016/j.tripleo.2007.01.027
   Stojicic S, 2010, J ENDODONT, V36, P1558, DOI 10.1016/j.joen.2010.06.021
   Torabinejad M, 2003, J ENDODONT, V29, P170, DOI 10.1097/00004770-200303000-00002
   Torabinejad M, 2002, ORAL SURG ORAL MED O, V94, P658, DOI 10.1067/moe.2002.128962
   Turk T, 2015, BMC ORAL HEALTH, V15, DOI 10.1186/s12903-015-0090-y
   Venkateshbabu N, 2016, OPEN DENT J, V10, P214, DOI 10.2174/1874210601610010214
   Violich DR, 2010, INT ENDOD J, V43, P2, DOI 10.1111/j.1365-2591.2009.01627.x
   Violich DR, 2012, ODONTOLOGY, V100, P47, DOI 10.1007/s10266-011-0014-5
   Virdee SS, 2017, INT ENDOD J
   Witton R, 2005, INT ENDOD J, V38, P843, DOI 10.1111/j.1365-2591.2005.01017.x
   Wu LG, 2012, J ENDODONT, V38, P381, DOI 10.1016/j.joen.2011.11.013
   Yagnik D, 2018, SCI REP-UK, V8, DOI 10.1038/s41598-017-18618-x
   Yilmaz M, 2017, NIGER J CLIN PRACT, V20, P328, DOI 10.4103/1119-3077.180061
NR 40
TC 0
Z9 0
U1 6
U2 6
PU MOSHER & LINDER, INC
PI WESTON
PA 318 INDIAN TRACE SUITE 500, WESTON, FL 33326 USA
SN 0894-8275
J9 AM J DENT
JI Am. J. Dent.
PD FEB
PY 2019
VL 32
IS 1
BP 21
EP 26
PG 6
WC Dentistry, Oral Surgery & Medicine
SC Dentistry, Oral Surgery & Medicine
GA HO3SX
UT WOS:000460844300004
PM 30834727
DA 2019-07-15
ER
