# Supplementary material for: Knowledge Domain and Emerging Trends in Vinegar Research: A Bibliometric Review of the Literature from WoSCC
Source: Foods. 2020 Feb 10;9(2):166. doi: 10.3390/foods9020166 (PMC7074530; doi:10.3390/foods9020166)
Supplement: Supplementary file 1 [file foods-09-00166-s001.zip › Supplementary files/Supplementary Material/WoSCC dataset for CiteSpace/data/download2019_6x5unique.txt]

PT J
AU Nam, TG
   Lee, JY
   Kim, BK
   Song, NE
   Jang, HW
AF Nam, Tae Gyu
   Lee, Jun-Young
   Kim, Bum-Keun
   Song, Nho-Eul
   Jang, Hae Won
TI Analyzing volatiles in brown rice vinegar by headspace solid-phase
   microextraction (SPME)-Arrow: Optimizing the extraction conditions and
   comparisons with conventional SPME
SO INTERNATIONAL JOURNAL OF FOOD PROPERTIES
LA English
DT Article
DE Solid-phase microextraction-Arrow; brown rice vinegar; gas
   chromatography-mass spectrometry; extraction efficacy; volatile organic
   compounds
ID GAS-CHROMATOGRAPHY; THERMAL-DESORPTION; MASS-SPECTROMETRY; BLACK
   VINEGAR; OPTIMIZATION; ANTIOXIDANT; ALDEHYDES; PROFILES; MS
AB The ability to readily determine the composition of brown rice vinegar is important for quality assurance purposes. To that end, solid-phase microextraction (SPME)-Arrow method was optimized for the determination of volatile organic compounds (VOCs) from brown rice vinegar. Compared to traditional SPME fibers, SPME-Arrow has a larger sorbent-phase volume and is more durable. The SPME-Arrow conditions, including coating material, extraction temperature, extraction time, and NaCl concentration, were examined, which led to optimum extraction conditions that include: carboxen/polydimethylsiloxane (CAR/PDMS) fiber, 50 degrees C, 30 min of SPME-Arrow, and 0% NaCl (i.e., no added NaCl). The developed method was compared to an optimized method based on conventional SPME. Twelve major VOCs, including acetates, alcohols, aldehydes, acids, and furan derivatives, were extracted by SPME-Arrow, while only seven VOCs were extracted using the traditional SPME. Moreover, SPME-Arrow extracted more 1.3-2 times more VOCs than SPME. Hence, the CAR/PDMS SPME-Arrow fiber is suitable for acquiring VOC profiles from brown rice vinegar.
C1 [Nam, Tae Gyu; Lee, Jun-Young; Song, Nho-Eul] Korea Food Res Inst, Food Anal Ctr, Wonju, South Korea.
   [Kim, Bum-Keun; Jang, Hae Won] Korea Food Res Inst, Res Grp Food Proc, Wonju, South Korea.
RP Jang, HW (reprint author), Korea Food Res Inst, 245 Nongsaengmyeong Ro, Wanju Gun 55365, Jeollabuk Do, South Korea.
EM hwjkfri@kfri.re.kr
FU Korea Food Research Institute [E0145100-06]; Korea Institute of Planning
   and Evaluation for Technology in Food, Agriculture, Forestry and
   Fisheries (IPET) through High Value-added Food Technology Development
   Program - Ministry of Agriculture, Food, and Rural Affairs (MAFRA)
   [181400-01]
FX This research was supported by a grant from Korea Food Research
   Institute [Project No. E0145100-06] and Korea Institute of Planning and
   Evaluation for Technology in Food, Agriculture, Forestry and Fisheries
   (IPET) through High Value-added Food Technology Development Program,
   funded by Ministry of Agriculture, Food, and Rural Affairs (MAFRA)
   [Project No. 181400-01].
CR ARTHUR CL, 1990, ANAL CHEM, V62, P2145, DOI 10.1021/ac00218a019
   Barreira LMF, 2018, ATMOS MEAS TECH, V11, P881, DOI 10.5194/amt-11-881-2018
   Cejudo-Bastante MJ, 2013, J SCI FOOD AGR, V93, P1284, DOI 10.1002/jsfa.5885
   Chen JC, 2017, FOOD CHEM TOXICOL, V109, P930, DOI 10.1016/j.fct.2016.12.017
   Chou CH, 2015, FOOD CHEM, V168, P63, DOI 10.1016/j.foodchem.2014.07.035
   Chung N, 2017, J I BREWING, V123, P159, DOI 10.1002/jib.406
   Cirlini M, 2011, FOOD CHEM, V124, P1678, DOI 10.1016/j.foodchem.2010.07.065
   Guerrero ED, 2007, J CHROMATOGR A, V1167, P18, DOI 10.1016/j.chroma.2007.08.039
   Duran-Guerrero E, 2015, J SCI FOOD AGR, V95, P2395, DOI 10.1002/jsfa.6958
   Elmore JS, 2001, J CHROMATOGR A, V905, P233, DOI 10.1016/S0021-9673(00)00990-0
   Fan Y, 2017, INT J FOOD PROP, V20, pS820, DOI 10.1080/10942912.2017.1315589
   Feng YZ, 2017, FOOD ANAL METHOD, V10, P713, DOI 10.1007/s12161-016-0612-5
   Hayward DG, 2015, J AGR FOOD CHEM, V63, P8116, DOI 10.1021/acs.jafc.5b02860
   Iranmanesh M, 2018, INT J FOOD PROP, V21, P1067, DOI 10.1080/10942912.2018.1466323
   Ishihara S, 2018, J BIOSCI BIOENG, V126, P53, DOI 10.1016/j.jbiosc.2018.02.003
   Ji JJ, 2012, J CHROMATOGR A, V1246, P22, DOI 10.1016/j.chroma.2012.01.080
   Kim H, 2016, BIOSCI BIOTECH BIOCH, V80, P2383, DOI 10.1080/09168451.2016.1217149
   Koyama M, 2017, INT J FOOD PROP, V20, P888, DOI 10.1080/10942912.2016.1188309
   Kremser A, 2016, ANAL BIOANAL CHEM, V408, P943, DOI 10.1007/s00216-015-9187-z
   Lee J, 2018, J SEP SCI, V41, DOI 10.1002/jssc.201800202
   Lee J, 2017, J FOOD BIOCHEM, V41, DOI 10.1111/jfbc.12410
   Lee YY, 2019, J SEP SCI, V42, P1230, DOI 10.1002/jssc.201800841
   Lu SM, 2018, J FOOD SCI TECH MYS, V55, P2631, DOI 10.1007/s13197-018-3184-0
   Ma LJ, 2017, FOOD ANAL METHOD, V10, P2481, DOI 10.1007/s12161-016-0785-y
   Manzini S, 2011, TALANTA, V85, P863, DOI 10.1016/j.talanta.2011.04.018
   Mejias RC, 2002, J CHROMATOGR A, V953, P7, DOI 10.1016/S0021-9673(02)00122-X
   Park KM, 2013, NUTR RES PRACT, V7, P453, DOI 10.4162/nrp.2013.7.6.453
   Shirey RE, 2000, J CHROMATOGR SCI, V38, P279, DOI 10.1093/chromsci/38.7.279
   Song NE, 2019, APPL BIOL CHEM, V62, DOI 10.1186/s13765-019-0424-6
   Zhang Q, 2017, INT J FOOD PROP, V20, P2169, DOI 10.1080/10942912.2017.1297823
   Zhang X, 2019, FOOD RES INT, V119, P398, DOI 10.1016/j.foodres.2019.02.008
   Zheng JS, 2015, WATER AIR SOIL POLL, V226, DOI 10.1007/s11270-015-2575-3
   Ziegler M, 2019, CHROMATOGRAPHIA, V82, P635, DOI 10.1007/s10337-018-3659-1
NR 33
TC 0
Z9 0
U1 0
U2 0
PU TAYLOR & FRANCIS INC
PI PHILADELPHIA
PA 530 WALNUT STREET, STE 850, PHILADELPHIA, PA 19106 USA
SN 1094-2912
EI 1532-2386
J9 INT J FOOD PROP
JI Int. J. Food Prop.
PD JAN 1
PY 2019
VL 22
IS 1
BP 1195
EP 1204
DI 10.1080/10942912.2019.1634099
PG 10
WC Food Science & Technology
SC Food Science & Technology
GA IF5YJ
UT WOS:000473158000001
OA DOAJ Gold
DA 2019-07-15
ER

PT J
AU Afshari, M
   Isfahani, ARR
   Hasani, S
   Davar, F
   Ardakani, KJ
AF Afshari, Mohammad
   Isfahani, Amir-Reza Rouhani
   Hasani, Saeed
   Davar, Fatemeh
   Ardakani, Khadijeh Jahanbani
TI Effect of apple cider vinegar agent on the microstructure, phase
   evolution, and magnetic properties of CoFe2O4 magnetic nanoparticles
SO INTERNATIONAL JOURNAL OF APPLIED CERAMIC TECHNOLOGY
LA English
DT Article
DE cobalt ferrite nanoparticles; coercivity; CoFe2O4; magnetic properties;
   rietveld refinement; sol-gel technique
ID GEL AUTO-COMBUSTION; COBALT FERRITE NANOPARTICLES; DOPED COFE2O4;
   CALCINATION TEMPERATURE; CATION DISTRIBUTION; POWDERS; NIFE2O4; SIZE;
   NANOCOMPOSITE; COMBINATION
AB In the present study, spinel structure CoFe2O4 nanoparticles were successfully synthesized by the sol-gel auto-combustion technique. The effect of apple cider vinegar (ACV) addition as an organic biocompatible agent on the size, morphology, and magnetic properties of CoFe2O4 nanoparticles was investigated in detail. The phase evolution, particle size, and lattice parameter changes of the synthesized phase have been estimated by using Rietveld structure refinement analysis of X-ray powder diffraction data. Also, Fourier transform infrared spectra (FT-IR) of the samples verified the presence of two expected bands correspond to tetrahedral and octahedral metal-oxygen complexes within the spinel structure. Furthermore, microstructural observations revealed that ultrafine particles have a semi-spherical morphology. It was shown that the particles size decreased from similar to 45 to similar to 17 nm with an increase in the amount of ACV. Magnetic properties were carried out by vibrating sample magnetometer (VSM) at room temperature. Both the saturation magnetization (M-s) and coercivity (H-c) were found to be significantly dependent on the crystallite size and the amount of ACV.
C1 [Afshari, Mohammad; Hasani, Saeed] Yazd Univ, Dept Min & Met Engn, Yazd, Iran.
   [Isfahani, Amir-Reza Rouhani] Concordia Univ, Dept Mech Ind & Aerosp Engn, Montreal, PQ, Canada.
   [Davar, Fatemeh] Isfahan Univ Technol, Dept Chem, Esfahan, Iran.
   [Ardakani, Khadijeh Jahanbani] Meybod Univ, Dept Ind Engn, Meybod, Iran.
RP Hasani, S (reprint author), Yazd Univ, Dept Min & Met Engn, Yazd, Iran.
EM hasani@yazd.ac.ir
CR Abe K, 2007, BIOSCI BIOTECH BIOCH, V71, P2124, DOI 10.1271/bbh.60670
   Aslibeiki B, 2016, CERAM INT, V42, P6413, DOI 10.1016/j.ceramint.2016.01.044
   Bid S, 2007, PHYSICA E, V39, P175, DOI 10.1016/j.physe.2007.01.005
   BRABERS VAM, 1969, PHYS STATUS SOLIDI, V33, P563, DOI 10.1002/pssb.19690330209
   Caligiani A, 2007, ANAL CHIM ACTA, V585, P110, DOI 10.1016/j.aca.2006.12.016
   Cannas C, 2006, CHEM MATER, V18, P3835, DOI 10.1021/cm060650n
   Cao XH, 2018, J ELECTRON MATER, V47, P2920, DOI 10.1007/s11664-018-6165-1
   Chae KP, 2004, J MAGN MAGN MATER, V283, P103, DOI 10.1016/j.jmmm.2004.05.010
   Chikazumi S., 1959, PHYS MAGNETISM
   Cullity B.D., 1978, ELEMENTS XRAY DIFFRA
   Dahal JN, 2014, J ALLOY COMPD, V595, P213, DOI 10.1016/j.jallcom.2013.12.186
   Davar F, 2017, INT J APPL CERAM TEC, V14, P211, DOI 10.1111/ijac.12624
   Deraz NM, 2010, J ANAL APPL PYROL, V88, P103, DOI 10.1016/j.jaap.2010.03.002
   Dey S, 2003, MATER RES BULL, V38, P1653, DOI 10.1016/S0025-5408(03)00175-2
   El-Dek SI, 2010, PHIL MAG LETT, V90, P233, DOI 10.1080/09500831003630732
   El-Okr MM, 2011, J MAGN MAGN MATER, V323, P920, DOI 10.1016/j.jmmm.2010.11.069
   de Medeiros IAF, 2017, CERAM INT, V43, P3962, DOI 10.1016/j.ceramint.2016.10.105
   George M, 2006, J MAGN MAGN MATER, V302, P190, DOI 10.1016/j.jmmm.2005.08.029
   Gharibshahian M, 2018, J SOL-GEL SCI TECHN, V85, P684, DOI 10.1007/s10971-017-4570-1
   Heiba ZK, 2017, J MAGN MAGN MATER, V441, P409, DOI 10.1016/j.jmmm.2017.06.021
   Hunyek A, 2017, J AUST CERAM SOC, V53, P173, DOI 10.1007/s41779-017-0022-1
   Jnaneshwara DM, 2013, J MAGN MAGN MATER, V339, P40, DOI 10.1016/j.jmmm.2013.02.028
   Khandekar MS, 2014, CERAM INT, V40, P447, DOI 10.1016/j.ceramint.2013.06.021
   Khandekar MS, 2011, MATER LETT, V65, P2972, DOI 10.1016/j.matlet.2011.06.015
   Kim CH, 2009, J PHYS CHEM C, V113, P7085, DOI 10.1021/jp900165c
   Kumar A, 2015, J MAGN MAGN MATER, V394, P379, DOI 10.1016/j.jmmm.2015.06.087
   Laokul P, 2015, J SUPERCOND NOV MAGN, V28, P2483, DOI 10.1007/s10948-015-3068-8
   Lohar KS, 2014, J ALLOY COMPD, V604, P204, DOI 10.1016/j.jallcom.2014.03.141
   Lutterotti L, 2005, MAUD VERSION 2 031
   Madani SS, 2012, J CERAM PROCESS RES, V13, P123
   Mahmoudzadeh G, 2010, J THEOR APPL PHYS, V4-2, P1
   Moosavi S, 2017, CERAM INT, V43, P7889, DOI 10.1016/j.ceramint.2017.03.110
   Moradi S, 2012, INT J NANO DIMENS, V3, P141, DOI 10.7508/ijnd.2012.02.007
   Morgan Joanna, 2016, INT J DIABETES RES, V5, P129
   Mostaghni F, 2017, MATER RES-IBERO-AM J, V20, P569, DOI [10.1590/1980-5373-MR-2016-0912, 10.1590/1980-5373-mr-2016-0912]
   Naik SR, 2012, J MATER CHEM, V22, P2740, DOI 10.1039/c2jm15228b
   Nikmanesh H, 2019, J MAGN MAGN MATER, V471, P294, DOI 10.1016/j.jmmm.2018.09.102
   Nongjai R, 2012, J APPL PHYS, V112, DOI 10.1063/1.4759436
   Pervaiz Erum, 2012, INT J CURR ENG TECHN, V2, P377
   Pourgolmohammad B, 2017, CERAM INT, V43, P3797, DOI 10.1016/j.ceramint.2016.12.027
   Prabhakaran T, 2017, J ALLOY COMPD, V716, P171, DOI 10.1016/j.jallcom.2017.05.048
   Prabhakaran T, 2017, CERAM INT, V43, P5599, DOI 10.1016/j.ceramint.2017.01.092
   Prabhakaran T, 2014, CERAM INT, V40, P3315, DOI 10.1016/j.ceramint.2013.09.103
   Prathapani S, 2014, J APPL PHYS, V115, DOI 10.1063/1.4854915
   Praveena K, 2012, AIP CONF PROC, V1447, P289, DOI 10.1063/1.4709993
   Rao KS, 2015, PROC MAT SCI, V10, P19, DOI 10.1016/j.mspro.2015.06.019
   Rao KS, 2018, J MAGN MAGN MATER, V451, P602, DOI 10.1016/j.jmmm.2017.11.069
   Raval Anand, 2013, International Journal of Modern Physics: Conference Series, V22, P558, DOI 10.1142/S2010194513010660
   RIETVELD HM, 1967, ACTA CRYSTALLOGR, V22, P151, DOI 10.1107/S0365110X67000234
   RIETVELD HM, 1969, J APPL CRYSTALLOGR, V2, P65, DOI 10.1107/S0021889869006558
   Rouhani AR, 2018, INT J APPL CERAM TEC, V15, P758, DOI 10.1111/ijac.12832
   Sagadevan S, 2017, SPRINGER PROC PHYS, V189, P145, DOI 10.1007/978-3-319-44890-9_14
   Salunkhe AB, 2013, APPL SURF SCI, V264, P598, DOI 10.1016/j.apsusc.2012.10.073
   Saqib A, 2017, MAPANA J SCI, V16, P11
   Scherrer P., 1918, NACHR GES WISS GOTT, P98, DOI [DOI 10.1007/978-3-662-33915-2, 10.1007/978-3-662-33915-2]
   Senthil VP, 2018, CHEM PHYS LETT, V695, P19, DOI 10.1016/j.cplett.2018.01.057
   Shahjuee  T., 2017, COPRECIPITATION SYNT, V50, P105, DOI [10.22059/JUFGNSM.2017.02.04, DOI 10.22059/JUFGNSM.2017.02.04]
   Sharma H. B., 2014, Invertis Journal of Science & Technology, V7, P78
   Shinde AB, 2014, SOLID STATE PHENOMEN, V209, P31, DOI 10.4028/www.scientific.net/SSP.209.31
   Siddiqui FJ, 2018, J EVID-BASED INTEGR, V23, DOI 10.1177/2156587217753004
   Sivakumar M, 2012, J MATER SCI-MATER EL, V23, P1045, DOI 10.1007/s10854-011-0545-0
   Somaiah N, 2012, J MAGN MAGN MATER, V324, P2286, DOI 10.1016/j.jmmm.2012.02.116
   Sumathi S, 2016, J SUPERCOND NOV MAGN, V29, P1317, DOI 10.1007/s10948-016-3416-3
   Sun JR, 2012, MATER SCI ENG B-ADV, V177, P269, DOI 10.1016/j.mseb.2011.12.017
   Sunny A, 2018, NANOSTRUCT NANOOBJEC, V16, P69
   Sutka A, 2012, FRONT MATER SCI, V6, P128, DOI 10.1007/s11706-012-0167-3
   Topkaya R, 2013, MATER RES BULL, V48, P3247, DOI 10.1016/j.materresbull.2013.04.071
   Vadivel M, 2017, J PHYS CHEM SOLIDS, V102, P1, DOI 10.1016/j.jpcs.2016.10.014
   Vamvakidis K, 2018, J COLLOID INTERF SCI, V511, P101, DOI 10.1016/j.jcis.2017.10.001
   Wu XY, 2014, CERAM INT, V40, P12883, DOI 10.1016/j.ceramint.2014.04.147
   Xiao SH, 2007, MATER CHEM PHYS, V106, P82, DOI 10.1016/j.matchemphys.2007.05.021
   Yadav R, 2015, INDIAN J CHEM A, V54, P1221
   Yang L, 2016, CERAM INT, V42, P1897, DOI 10.1016/j.ceramint.2015.09.159
   Zhang R, 2018, MATER RES BULL, V98, P133, DOI 10.1016/j.materresbull.2017.08.006
   Zhao T, 2018, INORG CHIM ACTA, V471, P440, DOI 10.1016/j.ica.2017.11.030
NR 75
TC 0
Z9 0
U1 1
U2 1
PU WILEY
PI HOBOKEN
PA 111 RIVER ST, HOBOKEN 07030-5774, NJ USA
SN 1546-542X
EI 1744-7402
J9 INT J APPL CERAM TEC
JI Int. J. Appl. Ceram. Technol.
PD JUL
PY 2019
VL 16
IS 4
BP 1612
EP 1621
DI 10.1111/ijac.13224
PG 10
WC Materials Science, Ceramics
SC Materials Science
GA IC4AZ
UT WOS:000470907000035
DA 2019-07-15
ER

PT J
AU Isham, NKM
   Mokhtar, N
   Fazry, S
   Lim, SJ
AF Isham, Nurul Khadijah Mat
   Mokhtar, Nurdiana
   Fazry, Shazrul
   Lim, Seng Joe
TI The development of an alternative fermentation model system for vinegar
   production
SO LWT-FOOD SCIENCE AND TECHNOLOGY
LA English
DT Article
DE Alcohol; Fermentation; Mushroom; Vinegar; Yeasts
ID RESPONSE-SURFACE METHODOLOGY; OPTIMIZATION
AB This study was conducted to develop and optimise an alternative fermentation model system using mushrooms (Pleurotus pulmonarius and Volvariella volvacea) and yeast (Saccharomyces cerevisiae) as the starter cultures, while standard glucose solution was used as the substrate for fermentation. The optimisation was performed on two factors, fermentation time and culture ratio, using D-optimal mixture design. Both fermentation time and culture ratio showed significant (p < 0.05) effects on reducing sugar content and increasing the ethanol content for alcoholic fermentation. The optimum fermentation conditions were 72 h of fermentation and using a S. cerevisiae:P. pulmonarius mycelia:V. volvacea mycelia culture ratio of 1:1:1, achieving a desirability of 0.901. A verification test was performed, and there was no significant difference (p > 0.05) in the ethanol content between the experimental value (13.45 +/- 0.99%) and the predicted value (13.52%). Vinegar production was carried out using the optimised alcoholic sample through the inoculation of mother of vinegar and Kombucha. The concentrations of acetic acid from both samples of vinegar were between 2.05% and 2.41% with zero residual ethanol. In conclusion, an alternative fermentation model system for vinegar production using mushrooms and yeast, followed by mother of vinegar and Kombucha inoculation, has been successfully developed with the desired physiochemical properties.
C1 [Isham, Nurul Khadijah Mat; Mokhtar, Nurdiana; Lim, Seng Joe] Univ Kebangsaan Malaysia, Ctr Biotechnol & Funct Food, Fac Sci & Technol, Ukm Bangi 43600, Selangor, Malaysia.
   [Fazry, Shazrul] Univ Kebangsaan Malaysia, Tasik Chini Res Ctr, Fac Sci & Technol, Ukm Bangi 43600, Selangor, Malaysia.
RP Lim, SJ (reprint author), Univ Kebangsaan Malaysia, Ctr Biotechnol & Funct Food, Fac Sci & Technol, Ukm Bangi 43600, Selangor, Malaysia.
EM joe@ukm.edu.my
RI Lim, Seng Joe/J-6412-2016
OI Lim, Seng Joe/0000-0002-9460-5136
FU Dana Top Down-Geran Penyelidikan Universiti-Industri, Universiti
   Kebangsaan Malaysia [INDUSTRI-2014-005]; Geran Ganjaran Penerbitan
   [GP-K020181]
FX This study was supported by the Dana Top Down-Geran Penyelidikan
   Universiti-Industri, Universiti Kebangsaan Malaysia (INDUSTRI-2014-005)
   and Geran Ganjaran Penerbitan (GP-K020181). The authors would like to
   acknowledge the Faculty of Science and Technology, Universiti Kebangsaan
   Malaysia, which provided the facilities necessary for this research.
CR Adams M. R., 2014, ENCY FOOD MICROBIOLO, P717
   Betiku E, 2015, RENEW ENERG, V74, P87, DOI 10.1016/j.renene.2014.07.054
   Bourdichon F, 2012, INT J FOOD MICROBIOL, V154, P87, DOI 10.1016/j.ijfoodmicro.2011.12.030
   FAO, 2000, FOOD STAND PROGR
   Francis F, 2003, BIOCHEM ENG J, V15, P107, DOI 10.1016/S1369-703X(03)00027-5
   Gullo M., 2014, PROCESS BIOCHEM, V14, P1
   Ho CW, 2017, SAINS MALAYS, V46, P1505, DOI 10.17576/jsm-2017-4609-20
   Ho CW, 2017, FOOD CHEM, V221, P1621, DOI 10.1016/j.foodchem.2016.10.128
   Hur T. C., 1998, J KOREAN FORESTRY SO, V87, P270
   Ka K. H., 2001, MYCOBIOLOGY, V29, P183, DOI DOI 10.1080/12298093.2001.12015785
   Lin PH, 2010, LWT-FOOD SCI TECHNOL, V43, P971, DOI 10.1016/j.lwt.2010.02.006
   Loh PohLee, 2014, Oriental Journal of Chemistry, V30, P1535
   Lutpi NA, 2016, PROCESS BIOCHEM, V51, P297, DOI 10.1016/j.procbio.2015.11.031
   Malaysian Food Regulations, 1985, STAND PART LAB REQ F
   Okamura T, 2001, BIOSCI BIOTECH BIOCH, V65, P1596, DOI 10.1271/bbb.65.1596
   Okamura-Matsui T, 2003, J MOL CATAL B-ENZYM, V23, P133, DOI 10.1016/S1381-1177(03)00079-1
   Pooja S., 2013, INT J RES ENG TECHNO, V2, P501, DOI DOI 10.15623/IJRET.2013.0209076
   Samad A, 2016, CURR OPIN FOOD SCI, V8, P56, DOI 10.1016/j.cofs.2016.03.001
   Tang PL, 2018, CELLULOSE, V25, P4677, DOI 10.1007/s10570-018-1894-0
   Terashita T., 1989, T MYCOLOGICAL SOC JA, V28, P245
   Ubeda C, 2011, FOOD RES INT, V44, P259, DOI 10.1016/j.foodres.2010.10.025
   YESS NJ, 1991, J ASSOC OFF ANA CHEM, V74, pA121
   Yin HF, 2009, LWT-FOOD SCI TECHNOL, V42, P327, DOI 10.1016/j.lwt.2008.04.002
NR 23
TC 0
Z9 0
U1 20
U2 28
PU ELSEVIER SCIENCE BV
PI AMSTERDAM
PA PO BOX 211, 1000 AE AMSTERDAM, NETHERLANDS
SN 0023-6438
EI 1096-1127
J9 LWT-FOOD SCI TECHNOL
JI LWT-Food Sci. Technol.
PD FEB
PY 2019
VL 100
BP 322
EP 327
DI 10.1016/j.lwt.2018.10.065
PG 6
WC Food Science & Technology
SC Food Science & Technology
GA HE0HB
UT WOS:000452946300045
DA 2019-07-15
ER

PT J
AU Giuffre, AM
   Zappia, C
   Capocasale, M
   Poiana, M
   Sidari, R
   Di Donna, L
   Bartella, L
   Sindona, G
   Corradini, G
   Giudici, P
   Caridi, A
AF Giuffre, Angelo M.
   Zappia, Clotilde
   Capocasale, Marco
   Poiana, Marco
   Sidari, Rossana
   Di Donna, Leonardo
   Bartella, Lucia
   Sindona, Giovanni
   Corradini, Giuseppe
   Giudici, Paolo
   Caridi, Andrea
TI Vinegar production to valorise Citrus bergamia by-products
SO EUROPEAN FOOD RESEARCH AND TECHNOLOGY
LA English
DT Article
DE By-products; Citrus bergamia; Model system; Vinegars
ID ANTIOXIDANT ACTIVITY; ORANGE JUICE; IN-VITRO; RECOVERY; FRUIT; OIL;
   PRINCIPLES; WASTES; CANCER; MS
AB In the bergamot (Citrus bergamia) processing cycle, peel and juice are the main by-products. Considering their high content in bioactive and aromatic compounds, the aim of this study was to valorise them in the vinegar industry. The proposal constitutes a model system for the global citrus industry, to improve the commercial value of the citrus wastes. The bioconversion of four juice combinations (based on bergamot fruit peel or juice) in eight wines and, after random choice, in four vinegars was tested. The chemical composition of wines and vinegars was determined, detecting a high permanence of a majority of the compounds of interest. The sensory analysis of the four vinegars before and after an oxidation treatment was performed obtaining good performances.
C1 [Giuffre, Angelo M.; Zappia, Clotilde; Capocasale, Marco; Poiana, Marco; Sidari, Rossana; Caridi, Andrea] Mediterranea Univ Reggio Calabria, Dept Agr, Via Feo Vito, I-89122 Reggio Di Calabria, Italy.
   [Di Donna, Leonardo; Bartella, Lucia; Sindona, Giovanni] Univ Calabria, Dept Chem & Chem Technol CTC, Via Pietro Bucci, I-87030 Cosenza, Italy.
   [Corradini, Giuseppe; Giudici, Paolo] Univ Modena & Reggio Emilia, Dept Life Sci, Via JF Kennedy 17, I-42122 Reggio Emilia, Italy.
RP Caridi, A (reprint author), Mediterranea Univ Reggio Calabria, Dept Agr, Via Feo Vito, I-89122 Reggio Di Calabria, Italy.
EM acaridi@unirc.it
CR Ademosun AO, 2016, EUR FOOD RES TECHNOL, V242, P1949, DOI 10.1007/s00217-016-2694-0
   Ahmadi A, 2016, NUTR CANCER, V68, P29, DOI 10.1080/01635581.2015.1078822
   Andreu L, 2018, J SCI FOOD AGR, V98, P1566, DOI 10.1002/jsfa.8628
   Anwar F, 2008, J AM OIL CHEM SOC, V85, P321, DOI 10.1007/s11746-008-1204-3
   Aslan E, 2016, J ENZYM INHIB MED CH, V31, P314, DOI 10.3109/14756366.2015.1022173
   BRAND-WILLIAMS W, 1995, FOOD SCI TECHNOL-LEB, V28, P25
   Cai Y, 2017, LIPIDS HEALTH DIS, V16, DOI 10.1186/s12944-017-0640-1
   Caridi A, 2012, 13 INT C YEASTS MAD
   Cirlini M, 2011, FOOD CHEM, V124, P1678, DOI 10.1016/j.foodchem.2010.07.065
   Coll MD, 1998, Z LEBENSM UNTERS F A, V206, P404, DOI 10.1007/s002170050282
   Corder R, 2006, NATURE, V444, P566, DOI 10.1038/444566a
   Di Donna L, 2011, FOOD CHEM, V125, P438, DOI 10.1016/j.foodchem.2010.09.025
   Di Donna L, 2009, J NAT PROD, V72, P1352, DOI 10.1021/np900096w
   Fadda C, 2015, CZECH J FOOD SCI, V33, P531, DOI 10.17221/171/2015-CJFS
   Fiorillo M, 2018, BBA BIOENERG
   Gabriele M, 2017, J FUNCT FOODS, V31, P255, DOI 10.1016/j.jff.2017.02.007
   Gargouri B, 2017, EUR FOOD RES TECHNOL, V243, P2011, DOI 10.1007/s00217-017-2904-4
   Giuffre AM, 2018, ITAL J FOOD SCI, V30, P715, DOI 10.14674/IJFS-1269
   Giuffre AM, 2017, J FOOD PROCESS PRES, V41, DOI 10.1111/jfpp.13309
   Giuffre AM, 2017, INT J FOOD PROP, V20, P1930, DOI 10.1080/10942912.2017.1359184
   Giuffre AM, 2016, J OLEO SCI, V65, P9, DOI 10.5650/jos.ess15199
   Gong N, 2015, J SCI FOOD AGR, V95, P1885, DOI 10.1002/jsfa.6893
   Gunaseelan S, 2017, PLOS ONE, V12, DOI 10.1371/journal.pone.0176699
   Gursul C, 2016, J ENZYM INHIB MED CH, V31, P56, DOI 10.3109/14756366.2016.1167050
   Held S, 2007, J AGR FOOD CHEM, V55, P8040, DOI 10.1021/jf071691m
   Liang N, 2016, NUTRIENTS, V8, DOI 10.3390/nu8010016
   Loizzo MR, 2018, EUR FOOD RES TECHNOL, V244, P523, DOI 10.1007/s00217-017-2978-z
   Manganaro R., 1996, ESSENZ DERIV AGRUM, V66, P376
   Martin MA, 2010, BIORESOURCE TECHNOL, V101, P8993, DOI 10.1016/j.biortech.2010.06.133
   Miyake Y, 2006, J FOOD SCI, V71, pS633, DOI 10.1111/j.1750-3841.2006.00192.x
   Papoutsis K, 2018, EUR FOOD RES TECHNOL, V244, P1353, DOI 10.1007/s00217-018-3049-9
   Pernice R, 2009, FOOD CHEM, V112, P545, DOI 10.1016/j.foodchem.2008.06.004
   Priftis A, 2015, MOL MED REP, V12, P7293, DOI 10.3892/mmr.2015.4377
   Re R, 1999, FREE RADICAL BIO MED, V26, P1231, DOI 10.1016/S0891-5849(98)00315-3
   Rezzadori K, 2012, FOOD BIOPROD PROCESS, V90, P606, DOI 10.1016/j.fbp.2012.06.002
   Sharma K, 2017, NUTRITION, V34, P29, DOI 10.1016/j.nut.2016.09.006
   Spigoni V, 2017, NUTRIENTS, V9, DOI 10.3390/nu9121328
   Stojkovic D, 2013, J SCI FOOD AGR, V93, P3205, DOI 10.1002/jsfa.6156
   Suh KS, 2017, FOOD AGR IMMUNOL, V28, P1256, DOI 10.1080/09540105.2017.1337082
   Szychowski PJ, 2018, FOOD CHEM, V255, P157, DOI 10.1016/j.foodchem.2018.02.075
   Wang ML, 2004, FOOD CHEM, V86, P609, DOI 10.1016/j.foodchem.2003.10.029
   Wu Q, 2017, EUR FOOD RES TECHNOL, V243, P167, DOI 10.1007/s00217-016-2733-x
NR 42
TC 0
Z9 0
U1 9
U2 9
PU SPRINGER
PI NEW YORK
PA 233 SPRING ST, NEW YORK, NY 10013 USA
SN 1438-2377
EI 1438-2385
J9 EUR FOOD RES TECHNOL
JI Eur. Food Res. Technol.
PD MAR
PY 2019
VL 245
IS 3
BP 667
EP 675
DI 10.1007/s00217-018-3189-y
PG 9
WC Food Science & Technology
SC Food Science & Technology
GA HK3UM
UT WOS:000457844000013
DA 2019-07-15
ER

PT J
AU Pourmozaffar, S
   Hajimoradloo, A
   Paknejad, H
   Rameshi, H
AF Pourmozaffar, Sajjad
   Hajimoradloo, Abdolmajid
   Paknejad, Hamed
   Rameshi, Hossein
TI Effect of dietary supplementation with apple cider vinegar and propionic
   acid on hemolymph chemistry, intestinal microbiota and histological
   structure of hepatopancreas in white shrimp, Litopenaeus vannamei
SO FISH & SHELLFISH IMMUNOLOGY
LA English
DT Article
DE Litopenaeus vannamei; Apple cider vinegar; Propionic acid; Biochemical
   parameters; Intestinal microbiota; Hepatopancreas histology
ID ORGANIC-ACIDS; NUTRIENT DIGESTIBILITY; GROWTH-PERFORMANCE; DISEASE
   RESISTANCE; IMMUNE-RESPONSE; MARINE SHRIMP; CALCIUM; CHOLESTEROL;
   MICROFLORA; ABSORPTION
AB This experiment was conducted to evaluate the effects of dietary supplementation of Apple cider vinegar (ACV) and propionic acid (PA) on biochemical parameters of hemolymph, intestinal microbiota and histology of hepatopancreas in white shrimp (Litopenaeus vannamei). Five experimental diets were evaluated in this study including diets supplemented with 1.0, 2.0 and 4.0% of ACV, 0.5% propionic acid, and a control diet with no supplements. Shrimps (initial weight of 10.2 +/- 0.04 g) in triplicate groups with the density of 25 shrimps per tank were fed the diets for 60 days. At the end of the feeding trial, shrimps fed with ACV and PA supplemented diets had significantly higher total protein level than those fed the control diet (P < 0.05). The number of Vibrio spp., R-cells (lipid storage cells) of hepatopancreas and cholesterol level in shrimps fed the diets containing ACV and PA were lower compared to the control group (P < 0.05). However, there was no remarkable variations in glucose concentration, B-cell number and tubule diameter among the experimental diets (P > 0.05). In addition, shrimps fed the ACV diets had significantly lower total heterotrophic marine bacteria compared to the control or PA groups, and the lowest bacterial number was observed in shrimp fed 4% ACV supplemented diet (P < 0.05). Supplementation of 2 and 4% ACV as well as 0.5% PA in the diet led to a significantly higher calcium concentration than the control treatment (P < 0.05). The lowest triglyceride concentration was observed in the shrimps fed diets containing 2.0 and 4.0% ACV, which resulted in 15 and 20% reduction, respectively (P < 0.05). Overall, the findings indicates that ACV and PA possess antimicrobial activity and demonstrate beneficial effects on health status, so they can be potentially used as feed additive in the feeding of L. vannamei.
C1 [Pourmozaffar, Sajjad; Paknejad, Hamed; Rameshi, Hossein] Persian Gulf & Oman Sea Ecol Res Ctr, Iranian Fisheries Sci Res Inst, Persian Gulf Mollusks Res Stn, Bandar E Lengeh, Iran.
   [Hajimoradloo, Abdolmajid] Gorgon Univ Agr Sci & Nat Resources, Fac Fisheries & Environm Sci, Dept Fisheries, Gorgan, Golestan, Iran.
RP Pourmozaffar, S (reprint author), Persian Gulf Mollusks Res Stn, Bandar E Lengeh 7971984378, Iran.
EM Sajjad5550@gmail.com
RI Pourmozaffar, Sajjad/N-2132-2019
OI Pourmozaffar, Sajjad/0000-0002-3014-1926
CR Adams D, 2013, BIOLOGIA, V68, P1017, DOI 10.2478/s11756-013-0251-x
   Akbary P., 2014, ADV BIOL CHEM, V4, P407
   An MI, 2010, COMP BIOCHEM PHYS B, V155, P34, DOI 10.1016/j.cbpb.2009.09.008
   Bardos L, 2012, POTRAVINARSTVO, V6, P1, DOI DOI 10.5219/156
   Beheshti Z, 2012, LIFE SCI J, V9, P2431
   Boonanuntanasarn S, 2016, AQUACULT NUTR, V22, P837, DOI 10.1111/anu.12302
   Borges  A., 2005, FISH PHYSIOL BIOCHEM, V30, P21
   Bray WA, 2006, AQUACULTURE, V258, P97, DOI 10.1016/j.aquaculture.2006.04.018
   Ciaramella MA, 2014, J CRUSTACEAN BIOL, V34, P629, DOI 10.1163/1937240X-00002262
   da Silva BC, 2016, AQUAC RES, V47, P612, DOI 10.1111/are.12520
   da Silva BC, 2013, AQUACULTURE, V384, P104, DOI 10.1016/j.aquaculture.2012.12.017
   Duan YF, 2018, FISH SHELLFISH IMMUN, V78, P10, DOI 10.1016/j.fsi.2018.04.008
   Fatima H, 2013, TURK J ZOOL, V37, P334, DOI 10.3906/zoo-1201-12
   Franceschini-Vicentini IB, 2009, INT J MORPHOL, V27, P121, DOI 10.4067/S0717-95022009000100022
   Fushimi T, 2006, BRIT J NUTR, V95, P916, DOI 10.1079/BJN20061740
   Gong H, 2000, AQUACULTURE, V190, P305, DOI 10.1016/S0044-8486(00)00414-2
   Goosen NJ, 2011, AQUACULTURE, V321, P245, DOI 10.1016/j.aquaculture.2011.09.019
   Halima B, 2018, J MED FOOD, V21, P70, DOI 10.1089/jmf.2017.0039
   He WQ, 2017, FISH SHELLFISH IMMUN, V70, P164, DOI 10.1016/j.fsi.2017.09.007
   Hindi N.K.K., 2014, INT J PHARM PHARM SC, V6, P414
   Iman M., 2015, Pharmaceutical Sciences, V20, P163
   Jin T, 2012, ADV INTEL SOFT COMPU, V134, P451
   Johnston DJ, 2003, AQUACULTURE, V220, P667, DOI 10.1016/S0044-8486(02)00562-8
   Kaddouri  H., 2015, ANN CARDIOL ANGEIOL, V64, pS27, DOI [10.1016/S0003-3928(16)30058-0, DOI 10.1016/S0003-3928(16)30058-0]
   Khalil  H., 2014, EGYPTIA J AQUAT BIOL, V18, P1
   Kishi M, 1999, BIOSCI BIOTECH BIOCH, V63, P905, DOI 10.1271/bbb.63.905
   Kluge H, 2006, J ANIM PHYSIOL AN N, V90, P316, DOI 10.1111/j.1439-0396.2005.00604.x
   Kwan BKY, 2014, J EXP MAR BIOL ECOL, V457, P135, DOI 10.1016/j.jembe.2014.04.011
   Li CH, 2012, J CRUSTACEAN BIOL, V32, P101, DOI 10.1163/193724011X615370
   Maita M, 1998, FISH PATHOL, V33, P59, DOI 10.3147/jsfp.33.59
   Mercier L, 2009, AQUAC RES, V40, P1849, DOI 10.1111/j.1365-2109.2009.02291.x
   Mine S, 2011, CURR MICROBIOL, V63, P1, DOI 10.1007/s00284-011-9932-2
   Naziroglu M, 2014, J MEMBRANE BIOL, V247, P667, DOI 10.1007/s00232-014-9685-5
   Ng WK, 2017, REV AQUACULT, V9, P342, DOI 10.1111/raq.12141
   Ng WK, 2015, AQUACULTURE, V449, P69, DOI 10.1016/j.aquaculture.2015.02.006
   Ng WK, 2009, AQUAC RES, V40, P1490, DOI 10.1111/j.1365-2109.2009.02249.x
   Park  G., 2011, KOREAN J ORG AGR, V11, P39
   Pourmozaffar S, 2017, FISH SHELLFISH IMMUN, V60, P65, DOI 10.1016/j.fsi.2016.11.030
   Romano N, 2015, AQUACULTURE, V435, P228, DOI 10.1016/j.aquaculture.2014.09.037
   Safari R, 2017, FISH SHELLFISH IMMUN, V67, P441, DOI 10.1016/j.fsi.2017.06.017
   Toda  M., 2013, RINSAN SHIKENJ OHA, V384-387, P7, DOI DOI 10.1016/J.AQUACULTURE.2012.12.017
   Trinidad TP, 1999, NUTRITION, V15, P529, DOI 10.1016/S0899-9007(99)00110-0
   Yagnik D, 2018, SCI REP-UK, V8, DOI 10.1038/s41598-017-18618-x
   Yamashita H, 2007, BIOSCI BIOTECH BIOCH, V71, P1236, DOI 10.1271/bbb.60668
   Zubaidah  E., 2017, INT J FOOD SCI, V2017, P1, DOI 10.1155/2017/8742514
NR 45
TC 0
Z9 0
U1 10
U2 13
PU ACADEMIC PRESS LTD- ELSEVIER SCIENCE LTD
PI LONDON
PA 24-28 OVAL RD, LONDON NW1 7DX, ENGLAND
SN 1050-4648
EI 1095-9947
J9 FISH SHELLFISH IMMUN
JI Fish Shellfish Immunol.
PD MAR
PY 2019
VL 86
BP 900
EP 905
DI 10.1016/j.fsi.2018.12.019
PG 6
WC Fisheries; Immunology; Marine & Freshwater Biology; Veterinary Sciences
SC Fisheries; Immunology; Marine & Freshwater Biology; Veterinary Sciences
GA HM5PU
UT WOS:000459528400098
PM 30553888
DA 2019-07-15
ER
