# Supplementary material for: Knowledge Domain and Emerging Trends in Vinegar Research: A Bibliometric Review of the Literature from WoSCC
Source: Foods. 2020 Feb 10;9(2):166. doi: 10.3390/foods9020166 (PMC7074530; doi:10.3390/foods9020166)
Supplement: Supplementary file 1 [file foods-09-00166-s001.zip › Supplementary files/Supplementary Material/WoSCC dataset for CiteSpace/data/download2019_7x5unique.txt]

PT J
AU Soto, AF
   Mendes, EM
   Arthur, RA
   Negrini, TD
   Lamers, ML
   Mengatto, CM
AF Soto, Artur Ferronato
   Mendes, Eduarda Martins
   Arthur, Rodrigo Alex
   Negrini, Thais de Cassia
   Lamers, Marcelo Lazzaron
   Mengatto, Cristiane Machado
TI Antimicrobial effect and cytotoxic activity of vinegar-hydrogen peroxide
   mixture: A possible alternative for denture disinfection
SO JOURNAL OF PROSTHETIC DENTISTRY
LA English
DT Article
ID PERACETIC-ACID; CANDIDA-SPP.; ACETIC-ACID; LINERS; EXPOSURE; EFFICACY
AB Statement of problem. Soaking dentures in vinegar or hydrogen peroxide does not seem to remove the microorganisms involved with prosthetic stomatitis efficiently. A mixture of these 2 substances may be effective, but studies are lacking.
   Purpose. The purpose of this in vitro study was to evaluate the antimicrobial effect and cytotoxic activity of vinegar-hydrogen peroxide mixtures against Candida albicans and Staphylococcus aureus.
   Material and methods. For antimicrobial tests, planktonic cells and biofilms of C. albicans and S. aureus cultured on acrylic resin disks were exposed to 0.5% sodium hypochlorite; 0.2% peracetic acid; vinegar-hydrogen peroxide mixtures at concentration ratios 1:1, 1:3, and 3:1; vinegar-water mixtures at concentration ratios 1:1, 1:3, and 3:1; and hydrogen peroxide-water mixtures at concentration ratios 1:1, 1:3, and 3:1. Antimicrobial activity was evaluated by counting viable colony-forming units after disinfection. For cytotoxicity tests, the 1:1 vinegar-hydrogen peroxide mixture was serially diluted (10(-1) to 10(-4)) and allowed to be in direct contact with HaCaT keratinocytes for 24 hours. Cytotoxicity was quantitatively and qualitatively determined by counting the number of viable cells and analyzing morphological cell changes.
   Results. All vinegar-hydrogen peroxide mixtures, sodium hypochlorite, and peracetic acid efficiently eliminated C. albicans and S. aureus (P<.05), whereas vinegar and hydrogen peroxide solutions used separately were not as efficient as the experimental mixtures. The 10(-3) and 10(-4) dilutions of vinegar-hydrogen peroxide solutions were considered noncytotoxic, whereas dilutions below 10(-2) were strongly cytotoxic, comparable with the 10(-2) dilution of 0.2% peracetic acid.
   Conclusions. The vinegar-hydrogen peroxide mixture effectively eliminated C. albicans and S. aureus from acrylic resin. Dilutions equal or below 10(-2) of this mixture presented strong cytotoxic effects.
C1 [Soto, Artur Ferronato; Mendes, Eduarda Martins] Fed Univ Rio Grande do Sul UFRGS, Sch Dent, Porto Alegre, RS, Brazil.
   [Arthur, Rodrigo Alex; Negrini, Thais de Cassia] Fed Univ Rio Grande do Sul UFRGS, Sch Dent, Dept Prevent Dent, Porto Alegre, RS, Brazil.
   [Lamers, Marcelo Lazzaron] Fed Univ Rio Grande do Sul UFRGS, Inst Basic Hlth Sci, Porto Alegre, RS, Brazil.
   [Mengatto, Cristiane Machado] Fed Univ Rio Grande do Sul UFRGS, Sch Dent, Dept Conservat Dent, Div Prosthodont, Porto Alegre, RS, Brazil.
RP Mengatto, CM (reprint author), Univ Fed Rio Grande do Sul, Sch Dent, Dept Conservat Dent, Rua Ramiro Barcelos 2492, BR-90035003 Porto Alegre, RS, Brazil.
EM cristianemach@yahoo.com.br
RI LAMERS, MARCELO/A-5291-2013
OI LAMERS, MARCELO/0000-0001-5296-5662
FU Institutional Scientific Initiation Scholarship Program (BIC_PROPESQ) of
   the Federal University of Rio Grande do Sul, Brazil; National Council
   for Scientific and Technological Development/CNPq, Brazil
   [443699/2014-3]
FX This work was supported by the Institutional Scientific Initiation
   Scholarship Program (BIC_PROPESQ) of the Federal University of Rio
   Grande do Sul, Brazil; and the National Council for Scientific and
   Technological Development/CNPq, Brazil (grant #443699/2014-3).
CR Baba Y, 2018, J PROSTHODONT RES, V62, P353, DOI 10.1016/j.jpor.2018.01.005
   Bell KY, 1997, FOOD MICROBIOL, V14, P439, DOI 10.1006/fmic.1997.0108
   Chassot Ana Lúcia Campani, 2006, Braz. Dent. J., V17, P117, DOI 10.1590/S0103-64402006000200006
   da Silva Francine Cristina, 2008, J Prosthodont, V17, P627, DOI 10.1111/j.1532-849X.2008.00358.x
   de Castro RD, 2015, BMC ORAL HEALTH, V15, DOI 10.1186/s12903-015-0035-5
   Emami E, 2014, J DENT, V42, P99, DOI 10.1016/j.jdent.2013.11.021
   Ferreira MAF, 2009, CLIN ORAL INVEST, V13, P237, DOI 10.1007/s00784-008-0220-x
   Finnegan M, 2010, J ANTIMICROB CHEMOTH, V65, P2108, DOI 10.1093/jac/dkq308
   Gagnaire F, 2002, ANN OCCUP HYG, V46, P97, DOI 10.1093/annhyg/mef005
   Guggenheim B, 2001, J DENT RES, V80, P363, DOI 10.1177/00220345010800011201
   Hahnel S, 2012, GERODONTOLOGY, V29, pE383, DOI 10.1111/j.1741-2358.2011.00485.x
   Hawley B, 2018, ANN WORK EXPOS HEAL, V62, P28, DOI 10.1093/annweh/wxx087
   International Standards Organization (ISO), 2009, 1099352009R2014 ISO
   Jung MH, 2016, SCI REP-UK, V6, DOI 10.1038/srep33889
   Kanno T, 2012, INT J PROSTHODONT, V25, P376
   Kiesow A, 2016, J PROSTHET DENT, V115, P189, DOI 10.1016/j.prosdent.2015.08.010
   Kumar M Nanditha, 2012, Indian J Dent Res, V23, P39, DOI 10.4103/0970-9290.99036
   Mota ACLG, 2015, J PROSTHODONT, V24, P296, DOI 10.1111/jopr.12207
   Moharamzadeh K, 2007, DENT MATER, V23, P40, DOI 10.1016/j.dental.2005.11.039
   Orsi Iara Augusta, 2011, Braz. Dent. J., V22, P490, DOI 10.1590/S0103-64402011000600009
   Pechacek N, 2015, TOXICOL LETT, V233, P45, DOI 10.1016/j.toxlet.2014.12.014
   Pires CW, 2017, ORAL HLTH PREV DENT, V15, P73, DOI 10.3290/j.ohpd.a37716
   Reid L, 2001, TOXICOL IN VITRO, V15, P441, DOI 10.1016/S0887-2333(01)00049-2
   Rideout K, 2005, J HOSP INFECT, V59, P4, DOI 10.1016/j.jhin.2004.07.003
   Rossato MB, 2011, ORAL HLTH PREV DENT, V9, P221
   Ryu M, 2013, BIOCONTROL SCI, V18, P221, DOI 10.4265/bio.18.221
   Ryu M, 2013, BIOCONTROL SCI, V18, P217, DOI 10.4265/bio.18.217
   Senna PM, 2013, GERODONTOLOGY, V30, P26, DOI 10.1111/j.1741-2358.2012.00641.x
   Pinto TMS, 2008, J APPL ORAL SCI, V16, P385, DOI 10.1590/S1678-77572008000600006
   Skupien JA, 2013, J PROSTHET DENT, V110, P356, DOI 10.1016/j.prosdent.2013.07.003
   Sussman EM, 2015, J APPL TOXICOL, V35, P631, DOI 10.1002/jat.3104
   Toki T, 2015, J BIOSCI BIOENG, V119, P358, DOI 10.1016/j.jbiosc.2014.08.015
   Vieira Ana Paula Coelho, 2010, Braz. oral res., V24, P342, DOI 10.1590/S1806-83242010000300014
   Viola KS, 2018, INT ENDOD J, V51, pE264, DOI 10.1111/iej.12750
NR 34
TC 0
Z9 0
U1 1
U2 1
PU MOSBY-ELSEVIER
PI NEW YORK
PA 360 PARK AVENUE SOUTH, NEW YORK, NY 10010-1710 USA
SN 0022-3913
EI 1097-6841
J9 J PROSTHET DENT
JI J. Prosthet. Dent.
PD JUN
PY 2019
VL 121
IS 6
BP 966
EP +
DI 10.1016/j.prosdent.2019.02.019
PG 6
WC Dentistry, Oral Surgery & Medicine
SC Dentistry, Oral Surgery & Medicine
GA IA1YH
UT WOS:000469357900017
PM 31078286
DA 2019-07-15
ER

PT J
AU Rios-Reina, R
   Ocana, JA
   Azcarate, SM
   Perez-Bernal, JL
   Villar-Navarro, M
   Callejon, RM
AF Rios-Reina, Rocio
   Ocana, Juan A.
   Azcarate, Silvana M.
   Perez-Bernal, Juan L.
   Villar-Navarro, Mercedes
   Callejon, Raquel M.
TI Excitation-emission fluorescence as a tool to assess the presence of
   grape-must caramel in PDO wine vinegars
SO FOOD CHEMISTRY
LA English
DT Article
DE Wine vinegars; Protected Designation of Origin; Grape-must caramel;
   Fluorescence; Calibration; Classification
ID MULTIDIMENSIONAL FLUORESCENCE; SPECTROSCOPY; CLASSIFICATION;
   CHEMOMETRICS; QUALITY; PARAFAC; AUTHENTICATION
AB A practice in wine vinegar production is the addition of grape-must caramel to correct and unify the final colour of different batches. Although current legislation allows it, the effect in vinegars' quality has not been studied yet and it can become a fraud when it is used to simulate the effect of a longer ageing. Therefore, the aim of this work was to assess multidimensional fluorescence as a cost-effective and fast technique for detecting and quantifying grape-must caramel in vinegars. Different amounts of grape-must caramel and multivariate data analysis, as Parallel Factor Analysis (PARAFAC), N-way partial least squares and partial least squares discrimination and regression (NPLS-DA, PLS-DA and NPLS) were studied. Triangle sensory test was also performed. Results demonstrated the ability of this methodology in the detection and quantification of grape-must caramel (low prediction errors, RMSEP approximate to 0.24) and the effects that grape-must caramel has upon a PDO vinegar's final quality.
C1 [Rios-Reina, Rocio; Callejon, Raquel M.] Univ Seville, Fac Farm, Dept Nutr & Bromatol, Toxicol & Med Legal, C P Garcia Gonzalez 2, E-41012 Seville, Spain.
   [Ocana, Juan A.; Perez-Bernal, Juan L.; Villar-Navarro, Mercedes] Univ Seville, Fac Quim, Dept Quim Analit, C P Garcia Gonzalez S-N, E-41012 Seville, Spain.
   [Azcarate, Silvana M.] Univ Nacl La Pampa, Fac Ciencias Exactas & Nat, CONICET, Santa Rosa, Argentina.
   [Azcarate, Silvana M.] Inst Ciencias Tierra & Ambientales La Pampa INCIT, Santa Rosa, Argentina.
RP Callejon, RM (reprint author), Univ Seville, Fac Farm, Dept Nutr & Bromatol, Toxicol & Med Legal, C P Garcia Gonzalez 2, E-41012 Seville, Spain.
EM rcallejon@us.es
FU Consejeria de Economia, Innovacion y Ciencia, Junta de Andalucia
   [P12-AGR-1601]; FPU scholarship of " Ministerio de Educacion, Cultura y
   Deporte" [FPU014/01247]
FX This work was supported by "Consejeria de Economia, Innovacion y
   Ciencia, Junta de Andalucia" [P12-AGR-1601]; and the FPU scholarship of
   " Ministerio de Educacion, Cultura y Deporte" [FPU014/01247]. The
   authors would like to thank the Spanish Regulatory Councils of the wine
   vinegar PDOs for their invaluable help with the acquisition of the
   samples. Moreover, authors are also grateful for the members of the
   tasting panel who participated in the study voluntarily.
CR Airado-Rodriguez D, 2011, J FOOD COMPOS ANAL, V24, P257, DOI 10.1016/j.jfca.2010.10.005
   Arancibia JA, 2012, J CHROMATOGR B, V910, P22, DOI 10.1016/j.jchromb.2012.02.004
   Azcarate SM, 2017, MICROCHEM J, V133, P182, DOI 10.1016/j.microc.2017.03.036
   Azcarate SM, 2015, FOOD CHEM, V184, P214, DOI 10.1016/j.foodchem.2015.03.081
   Bro R, 2003, J CHEMOMETR, V17, P274, DOI 10.1002/cem.801
   Bro R, 1997, CHEMOMETR INTELL LAB, V38, P149, DOI 10.1016/S0169-7439(97)00032-4
   Bro R, 1996, J CHEMOMETR, V10, P47, DOI 10.1002/(SICI)1099-128X(199601)10:1<47::AID-CEM400>3.3.CO;2-3
   Bro  R., 1998, MODELS ALGORITHMS AP
   Callejon RM, 2012, TALANTA, V88, P456, DOI 10.1016/j.talanta.2011.11.014
   Capuano E, 2011, LWT-FOOD SCI TECHNOL, V44, P793, DOI 10.1016/j.lwt.2010.11.002
   Casale M, 2018, J PHARMACEUT BIOMED, V159, P311, DOI 10.1016/j.jpba.2018.07.001
   Christensen J, 2005, CHEMOMETR INTELL LAB, V75, P201, DOI 10.1016/j.chemplab.2004.07.007
   Danezis GP, 2016, TRAC-TREND ANAL CHEM, V85, P123, DOI 10.1016/j.trac.2016.02.026
   Dufour E, 2006, ANAL CHIM ACTA, V563, P292, DOI 10.1016/j.aca.2005.11.005
   Elcoroaristizabal S, 2016, FOOD CHEM, V206, P284, DOI 10.1016/j.foodchem.2016.03.037
   Elcoroaristizabal S, 2015, CHEMOMETR INTELL LAB, V142, P124, DOI 10.1016/j.chemolab.2015.01.017
   Garcia-Parrilla MC, 1999, FOOD RES INT, V32, P433, DOI 10.1016/S0963-9969(99)00105-2
   Heidari S, 2018, J LUMIN, V203, P90, DOI 10.1016/j.jlumin.2018.06.029
   Karoui R, 2007, FOOD CHEM, V102, P621, DOI 10.1016/j.foodchem.2006.05.042
   Karoui R, 2011, FOOD BIOPROCESS TECH, V4, P364, DOI 10.1007/s11947-010-0370-0
   Morales ML, 2002, J AGR FOOD CHEM, V50, P3173, DOI 10.1021/jf011313w
   Olivieri A. C, 2014, PRACTICAL 3 WAY CALI, DOI [10.1016/C2012-0-07419-4, DOI 10.1016/C2012-0-07419-4]
   Olivieri AC, 2014, CHEM REV, V114, P5358, DOI 10.1021/cr400455s
   Ortega-Heras M, 2009, LWT-FOOD SCI TECHNOL, V42, P1729, DOI 10.1016/j.lwt.2009.04.001
   Ozturk B, 2010, OLIVES OLIVE OIL HLT, DOI [10.1016/B978-0-12-374420-3, DOI 10.1016/B978-0-12-374420-3]
   Palacios V, 2002, J AGR FOOD CHEM, V50, P4221, DOI 10.1021/jf020093z
   Rios-Reina R, 2017, FOOD CHEM, V230, P108, DOI 10.1016/j.foodchem.2017.02.118
   Sadecka J, 2007, CZECH J FOOD SCI, V25, P159, DOI 10.17221/687-CJFS
   Saiz-Abajo MJ, 2006, FOOD CHEM, V99, P615, DOI 10.1016/j.foodchem.2005.08.006
   Sayago A, 2007, J AGR FOOD CHEM, V55, P2068, DOI 10.1021/jf061875l
   Tesfaye W, 2010, J SENS STUD, V25, P216, DOI 10.1111/j.1745-459X.2009.00253.x
   Vigneau E, 2006, SPECTROSCOPIE INFRAR, P347
   Zhu DZ, 2009, FOOD CHEM, V113, P272, DOI 10.1016/j.foodchem.2008.07.009
   Zhu L, 2016, ANAL METHODS-UK, V8, P4941, DOI 10.1039/c6ay00821f
NR 34
TC 0
Z9 0
U1 42
U2 42
PU ELSEVIER SCI LTD
PI OXFORD
PA THE BOULEVARD, LANGFORD LANE, KIDLINGTON, OXFORD OX5 1GB, OXON, ENGLAND
SN 0308-8146
EI 1873-7072
J9 FOOD CHEM
JI Food Chem.
PD JUL 30
PY 2019
VL 287
BP 115
EP 125
DI 10.1016/j.foodchem.2019.02.008
PG 11
WC Chemistry, Applied; Food Science & Technology; Nutrition & Dietetics
SC Chemistry; Food Science & Technology; Nutrition & Dietetics
GA HO0XZ
UT WOS:000460630600015
PM 30857680
DA 2019-07-15
ER

PT J
AU Yun, JM
   Zhao, FQ
   Zhang, WW
   Yan, HJ
   Zhao, FY
   Ai, DY
AF Yun, Jianmin
   Zhao, Fengqin
   Zhang, Wenwei
   Yan, Haijiao
   Zhao, Fengyun
   Ai, Duiyuan
TI Monitoring the microbial community succession and diversity of Liangzhou
   fumigated vinegar during solid-state fermentation with next-generation
   sequencing
SO ANNALS OF MICROBIOLOGY
LA English
DT Article
DE Microbial community succession; Diversity; Solid-state fermentation;
   Liangzhou fumigated vinegar; High-throughput sequencing
ID BACTERIAL
AB This study reveals the microbial community succession and diversity during the whole solid-fermentation processes of naturally fermented Liangzhou fumigated vinegar (LZFV). Dynamics and diversity of microbial community succession in Daqu starter and other fermentation stages (starch saccharification, alcoholic fermentation, and acetic acid fermentation) were monitored using a metagenomic approach involving high-throughput sequencing. Meanwhile, dynamic changes of characteristic flavor compounds of vinegar were determined by gas chromatograph (GC) analysis. The result showed that the microbiota composition exhibited rich diversity. Twenty-five bacterial and 18 fungal genera were found in the whole fermentation process where Lactobacillus, Acetobacter, Aspergillus, Saccharomyces, and Alternaria were the predominant microorganisms. Alpha diversity metrics showed that bacterial diversity in Daqu was greater than that in AF and AAF. By contrast, fungal diversity increased from Daqu to AF and decreased in the initial stage (5-8days) of AAF then remained relatively steady. Hence, these results could help understand dynamics of microbial community succession in continuous fermentation of traditional Chinese vinegars. The LZFV fermentation is a continuous process with spontaneous growth that affects the dynamics of microbial communities. Continuous changes of micro-environment conditions in substrate affect the diversity and structure of microbiota. Microbial growth and metabolism were closely related to the changes in the physicochemical characteristics of the cultures. The microbial flora composition showed rich diversity, and with the increase in brewing time and the change in micro-ecological environmental conditions; the microbial community showed a complex dynamic changes.
C1 [Yun, Jianmin; Zhao, Fengqin; Zhang, Wenwei; Yan, Haijiao; Zhao, Fengyun; Ai, Duiyuan] Gansu Agr Univ, Coll Food Sci & Engn, 1 Yingmen Village, Lanzhou 730070, Gansu, Peoples R China.
RP Yun, JM (reprint author), Gansu Agr Univ, Coll Food Sci & Engn, 1 Yingmen Village, Lanzhou 730070, Gansu, Peoples R China.
EM Yunjianmin@gsau.edu.cn
FU Ministry of Science and Technology, P. R. China, under the Nature
   Science Foundation of China (NSFC) [31360405]; Gansu Province Key
   Laboratory of Food Science and Technology, Gansu Agricultural University
FX This study was supported by the Ministry of Science and Technology, P.
   R. China, under the Nature Science Foundation of China (NSFC) (NO.
   31360405), and the Gansu Province Key Laboratory of Food Science and
   Technology, Gansu Agricultural University, is gratefully acknowledged.
CR An Z. L, 2011, THESIS
   Cao YN, 2010, ENZYME MICROB TECH, V47, P305, DOI 10.1016/j.enzmictec.2010.09.007
   Chen Fusheng, 2009, P243, DOI 10.1007/978-88-470-0866-3_15
   Chen QS, 2013, SENSOR ACTUAT B-CHEM, V183, P608, DOI 10.1016/j.snb.2013.04.033
   Divakar G., 2006, Indian Journal of Biotechnology, V5, P80
   Ercolini D, 2013, APPL ENVIRON MICROB, V79, P3148, DOI 10.1128/AEM.00256-13
   Fett WF, 2000, LETT APPL MICROBIOL, V31, P25, DOI 10.1046/j.1472-765X.2000.00752.x
   Han QH, 2013, THESIS
   Haruta S, 2006, INT J FOOD MICROBIOL, V109, P79, DOI 10.1016/j.ijfoodmicro.2006.01.015
   He ZY, 2004, CHIN CONDIMENT, V2, P36
   Illeghems K, 2012, GENOME RES, V21, P1552
   Jung JY, 2011, APPL ENVIRON MICROB, V77, P2264, DOI 10.1128/AEM.02157-10
   Larroche C, 1999, PROCESS BIOCHEM, V34, P667, DOI 10.1016/S0032-9592(98)00141-1
   Li K., 2014, THESIS
   Liu WJ, 2015, ANN MICROBIOL, V65, P1741, DOI 10.1007/s13213-014-1013-x
   Lu ZM, 2016, APPL ENVIRON MICROB, V82, P5860, DOI 10.1128/AEM.01331-16
   Mamlouk D, 2011, FOOD MICROBIOL, V28, P1374, DOI 10.1016/j.fm.2011.06.009
   MILLER GL, 1959, ANAL CHEM, V31, P426, DOI 10.1021/ac60147a030
   Nie ZQ, 2017, SCI REP-UK, V7, DOI 10.1038/s41598-017-09850-6
   Nie ZQ, 2013, BIORESOURCE TECHNOL, V148, P325, DOI 10.1016/j.biortech.2013.08.152
   Polka J, 2015, FOOD MICROBIOL, V46, P342, DOI 10.1016/j.fm.2014.08.023
   Richter CL, 2013, FEMS YEAST RES, V13, P394, DOI 10.1111/1567-1364.12046
   Roh SW, 2010, ISME J, V4, P1, DOI 10.1038/ismej.2009.83
   Schloss PD, 2009, APPL ENVIRON MICROB, V75, P7537, DOI 10.1128/AEM.01541-09
   SIMPSON EH, 1949, NATURE, V163, P688, DOI 10.1038/163688a0
   Su Y, 2015, J I BREWING, V121, P440, DOI 10.1002/jib.235
   THOMAS KC, 1990, APPL ENVIRON MICROB, V56, P2046
   Wu J.H., 2004, J SHANXI AGR U, V24, P279
   Wu Q, 2013, INT J FOOD MICROBIOL, V166, P323, DOI 10.1016/j.ijfoodmicro.2013.07.003
   Xiao ZJ, 2009, BIOTECHNOL LETT, V31, P1421, DOI 10.1007/s10529-009-0012-7
   Xu W, 2011, FOOD MICROBIOL, V28, P1175, DOI 10.1016/j.fm.2011.03.011
   [许伟 XU Wei], 2007, [微生物学通报, Microbiology], V34, P646
   Yao S, 2014, INT J SYST EVOL MICR, V64, P206, DOI 10.1099/ijs.0.055509-0
   Yousif NMK, 2010, FOOD MICROBIOL, V27, P757, DOI 10.1016/j.fm.2010.03.012
   Zhao FQ, 2016, THESIS
   Zhao HY, 2016, ANN MICROBIOL, V66, P279, DOI 10.1007/s13213-015-1106-1
   Zhao LQ, 2005, CHIN CONDIMENT, V2, P15
   Zheng XW, 2011, J I BREWING, V117, P82, DOI 10.1002/j.2050-0416.2011.tb00447.x
   Zhu BF, 2010, J IND MICROBIOL BIOT, V37, P179, DOI 10.1007/s10295-009-0661-5
   Zhu QiangLong, 2014, Journal of Northeast Agricultural University (English Edition), V21, P84
NR 40
TC 0
Z9 0
U1 18
U2 18
PU SPRINGER
PI NEW YORK
PA 233 SPRING ST, NEW YORK, NY 10013 USA
SN 1590-4261
EI 1869-2044
J9 ANN MICROBIOL
JI Ann. Microbiol.
PD MAR
PY 2019
VL 69
IS 3
BP 279
EP 289
DI 10.1007/s13213-018-1418-z
PG 11
WC Biotechnology & Applied Microbiology; Microbiology
SC Biotechnology & Applied Microbiology; Microbiology
GA HP1AU
UT WOS:000461398600009
DA 2019-07-15
ER

PT J
AU Karim, N
   Rahman, A
   Chanudom, L
   Thongsom, M
   Tangpong, J
AF Karim, Naymul
   Rahman, Atiar
   Chanudom, Lanchakon
   Thongsom, Montakarn
   Tangpong, Jitbanjong
TI Mangosteen Vinegar Rind from Garcinia mangostana Prevents High-Fat Diet
   and Streptozotocin-Induced Type II Diabetes Nephropathy and Apoptosis
SO JOURNAL OF FOOD SCIENCE
LA English
DT Article
DE anti-apoptosis; diabetic nephropathy; Garcinia mangostana; oxidative
   stress; renal protection
ID OXIDATIVE STRESS; ANTIOXIDANT; EXTRACT; ALPHA; RATS; HYPERGLYCEMIA;
   INHIBITION; XANTHONES; AMYLASE; KIDNEY
AB Type II diabetes (T2D) nephropathy, a major cause of end-stage kidney disease, progresses and develops from oxidative stress. Natural polyphenols can protect the kidney from diabetic nephropathy exerting antioxidant activities. The present approach enumerates the reno-protective and anti-apoptotic effects of mangosteen vinegar rind (MVR, a phenolic aqueous extract) against high-fat diet (5 g/day up to five weeks)-/streptozotocin (single ip, dose 30 mg/kgBW)-induced T2D nephropathy of albino mice. In vitro total phenolic content, 2,2'-azino-bis(3-ethylbenzothiazoline-6-sulphonic acid) (ABTS) activity, 2,2-diphenyl-1-picrylhydrazyl (DPPH) antioxidant capacity, and alpha-amylase inhibition activity as antidiabetic assay of MVR were performed. In vivo mice body weight, oral glucose, and maltose tolerance test, metabolic parameters (plasma glucose, insulin level, omeostasis model assessment-estimated insulin resistance), biochemical parameters (kidney hypertrophy, blood urea nitrogen, creatinine), oxidative stress parameters (malondialdehyde, superoxide dismutase, catalase) were estimated in an intervention study. Additionally, renal morphology and early apoptosis were observed following the H & E staining and TUNEL assay of the tissue frozen section. We found that the aqueous extract of MVR possesses potent in vitro antioxidative and antidiabetic activities. Animal intervention results showed that MVR 100, 200 mg/kgBW, and Glibenclamide 60 mg/kgBW treatments significantly improved (P < 0.05) the abovementioned parameters compared to the diabetic control group. Furthermore, treatments also significantly restored (P 0.05) kidney histological alterations and reduced cellular apoptosis compared to the diabetic control group. These findings concluded that MVR treatments significantly modulated the glucose intolerance, metabolic alterations, and oxidative stress-induced pathological alterations and cellular apoptosis of diabetic kidney. Practical Application Garcinia mangostana, a polyphenol rich natural product, is obtained from the tropical rain forest area of Southeast Asian countries and processes diverse biological activities including antioxidant, anti-proliferative, anti-inflammatory, anti-carcinogenic, and so on. This research first time focuses on the nephro-protective and anti-apoptotic effects of mangosteen vinegar rind (MVR) from the mangosteen fruit pericarp. Our study provides the efficient data to prove the beneficial effect of MVR as a dietary supplement for the prevention and management of diabetic nephropathy.
C1 [Karim, Naymul; Tangpong, Jitbanjong] Walailak Univ, Sch Allied Hlth Sci, Biomed Sci, Nakhon Si Thammarat 80161, Thailand.
   [Rahman, Atiar] Univ Chittagong, Dept Biochem & Mol Biol, Chittagong 80280, Bangladesh.
   [Chanudom, Lanchakon; Thongsom, Montakarn] Nakhonsithammarat Rajabhat Univ, Fac Sci & Technol, Biol Program, Nakhon Si Thammarat, Thailand.
RP Tangpong, J (reprint author), Walailak Univ, Sch Allied Hlth Sci, Nakhon Si Thammarat 80161, Thailand.
EM njibjoy@yahoo.com
RI Rahman, Md. Atiar/Q-1176-2015; karim, Naymul/K-9547-2018
OI Rahman, Md. Atiar/0000-0002-4902-8923; karim, Naymul/0000-0002-6515-0611
FU Science and Technology Research Grant; Thailand Toray Science Foundation
FX This research was supported by the Science and Technology Research Grant
   2015 (in part), Thailand Toray Science Foundation.
CR Ahangarpour A, 2014, IRAN J BASIC MED SCI, V17, P808
   Ayepola OLR, 2014, PHYTOMEDICINE, V21, P1785, DOI 10.1016/j.phymed.2014.09.006
   BAUMGARTNERPARZER SM, 1995, DIABETES, V44, P1323, DOI 10.2337/diabetes.44.11.1323
   Brown WV, 2008, AM J CARDIOL, V102, p10L, DOI 10.1016/j.amjcard.2008.09.068
   Brownlee M, 2001, NATURE, V414, P813, DOI 10.1038/414813a
   Ceci R, 2014, REDOX BIOL, V2, P65, DOI 10.1016/j.redox.2013.12.004
   Chaudhari HS, 2013, EXCLI J, V12, P858
   Daemen MARC, 1999, J CLIN INVEST, V104, P541, DOI 10.1172/JCI6974
   Das J, 2012, AMINO ACIDS, V43, P1509, DOI 10.1007/s00726-012-1225-y
   Donath MY, 1999, DIABETES, V48, P738, DOI 10.2337/diabetes.48.4.738
   Elbe H, 2015, HUM EXP TOXICOL, V34, P100, DOI 10.1177/0960327114531995
   Goulart M, 2005, MUTAGENESIS, V20, P311, DOI 10.1093/mutage/gei043
   Guo CR, 2014, PLANTA MED, V80, P269, DOI 10.1055/s-0033-1360369
   Gutierrez-Orozco F, 2013, NUTRIENTS, V5, P3163, DOI 10.3390/nu5083163
   Haq E., 2010, BIORESEARCH B, V1
   Ishii N, 1996, METABOLISM, V45, P1348, DOI 10.1016/S0026-0495(96)90114-6
   JUNGE W, 1989, CLIN BIOCHEM, V22, P109, DOI 10.1016/S0009-9120(89)80007-4
   Kaisoon O, 2011, J FUNCT FOODS, V3, P88, DOI 10.1016/j.jff.2011.03.002
   Karim N., 2018, Walailak Journal of Science and Technology, V15, P107
   Karim N., 2018, WALAILAK J SCI TECHN, V16, P143
   Karim N, 2018, J HEALTH RES, V32, P364, DOI 10.1108/JHR-08-2018-043
   Karim N, 2018, POL J FOOD NUTR SCI, V68, P163, DOI 10.1515/pjfns-2017-0018
   Kelly KJ, 2013, AM J PHYSIOL-RENAL, V305, pF1804, DOI 10.1152/ajprenal.00097.2013
   Lin CY, 2012, PLANT FOOD HUM NUTR, V67, P303, DOI 10.1007/s11130-012-0294-0
   Loo AEK, 2007, J AGR FOOD CHEM, V55, P9805, DOI 10.1021/jf071500f
   Manaer T, 2015, J ETHNOPHARMACOL, V169, P269, DOI 10.1016/j.jep.2015.04.032
   Manaharan T, 2012, MOLECULES, V17, P5915, DOI 10.3390/molecules17055915
   Manimekalai I, 2016, WORLD J PHARM PHARM, V5, P221
   MARKLUND S, 1974, EUR J BIOCHEM, V47, P469
   Marrazzo G, 2014, CRIT REV FOOD SCI, V54, P1599, DOI 10.1080/10408398.2011.644874
   McCreight LJ, 2016, DIABETOLOGIA, V59, P426, DOI 10.1007/s00125-015-3844-9
   Michael ST, 2012, INDIAN J EXP BIOL, V50, P867
   Miralles-Linares F, 2012, DIABETES CARE, V35, pE21, DOI 10.2337/dc11-2306
   Morrissey JJ, 1999, AM J PHYSIOL-RENAL, V276, pF39
   Neto PA, 2013, J NEPHROL, V26, P629, DOI 10.5301/jn.5000248
   Pal PB, 2014, PLOS ONE, V9, DOI 10.1371/journal.pone.0107220
   Palsamy P, 2011, BBA-MOL BASIS DIS, V1812, P719, DOI 10.1016/j.bbadis.2011.03.008
   Phyu MP, 2014, FOOD CHEM TOXICOL, V70, P151, DOI 10.1016/j.fct.2014.04.035
   Powell DW, 2013, LIFE SCI, V93, P257, DOI 10.1016/j.lfs.2013.06.016
   Re R, 1999, FREE RADICAL BIO MED, V26, P1231, DOI 10.1016/S0891-5849(98)00315-3
   Ryu HW, 2011, PHYTOCHEMISTRY, V72, P2148, DOI 10.1016/j.phytochem.2011.08.007
   Schelling JR, 1999, KIDNEY INT, V56, P1313, DOI 10.1046/j.1523-1755.1999.00684.x
   Selcuk MY, 2012, NUTR METAB, V9, DOI 10.1186/1743-7075-9-30
   Sherif IO, 2014, J PHYSIOL BIOCHEM, V70, P961, DOI 10.1007/s13105-014-0364-x
   Shiju TM, 2013, INDIAN J PHARMACOL, V45, P18, DOI 10.4103/0253-7613.106429
   Soetikno V, 2011, MOL NUTR FOOD RES, V55, P1655, DOI 10.1002/mnfr.201100080
   Taher M, 2016, BMC COMPLEM ALTERN M, V16, DOI 10.1186/s12906-016-1118-9
   TAKAHARA S, 1960, J CLIN INVEST, V39, P610, DOI 10.1172/JCI104075
   TIETZ NW, 1986, CLIN CHEM, V32, P301
   Tsai SY, 2016, NUTR METAB, V13, DOI 10.1186/s12986-016-0148-0
   Vallon V, 2013, AM J PHYSIOL-RENAL, V304, pF156, DOI 10.1152/ajprenal.00409.2012
   Watanabe M, 2018, NUTRIENTS, V10, DOI 10.3390/nu10050586
   Zarena AS, 2009, ACTA SCI POLON-TECHN, V8, P23
   Zelmanovitz T, 2009, DIABETOL METAB SYNDR, V1, DOI 10.1186/1758-5996-1-10
   Zhang QX, 2010, PLOS ONE, V5, DOI 10.1371/journal.pone.0011709
   Zhang T, 2014, INT J BIOL MACROMOL, V65, P436, DOI 10.1016/j.ijbiomac.2014.01.063
   Zhu KX, 2006, PROCESS BIOCHEM, V41, P1296, DOI 10.1016/j.procbio.2005.12.029
NR 57
TC 0
Z9 0
U1 7
U2 7
PU WILEY
PI HOBOKEN
PA 111 RIVER ST, HOBOKEN 07030-5774, NJ USA
SN 0022-1147
EI 1750-3841
J9 J FOOD SCI
JI J. Food Sci.
PD MAY
PY 2019
VL 84
IS 5
BP 1208
EP 1215
DI 10.1111/1750-3841.14511
PG 8
WC Food Science & Technology
SC Food Science & Technology
GA HX3WY
UT WOS:000467325900033
PM 31012974
DA 2019-07-15
ER

PT J
AU Zhang, X
   Wang, P
   Xu, DD
   Wang, WP
   Zhao, Y
AF Zhang, Xin
   Wang, Peng
   Xu, Dandan
   Wang, Wenping
   Zhao, Yan
TI Aroma patterns of Beijing rice vinegar and their potential biomarker for
   traditional Chinese cereal vinegars
SO FOOD RESEARCH INTERNATIONAL
LA English
DT Article
DE Beijing rice vinegar; Aroma biomarker; HS-SPME-GC-MS; Traditional cereal
   vinegar; Typical commercial vinegar; PCA
ID GAS CHROMATOGRAPHY-OLFACTOMETRY; ACETIC-ACID FERMENTATION;
   INFRARED-SPECTROSCOPY; TYPICAL AROMA; AGED VINEGAR; SPECTROMETRY; WINE
AB Beijing rice vinegar is a typically traditional Chinese cereal vinegar and prevalent in the northern part of China. In this study, the volatile aroma analysis of different fermentation stages of Beijing rice vinegar was carried out by headspace-solid phase micro-extraction coupled with gas chromatography mass spectrometry (FIS-SPME-GC-MS). The aroma could be classified into acids, alcohols, esters, aldehydes, ketones, polyphenols and heterocyclic compounds. The aroma constituents varied at each fermentation stage. Principle component analysis (PCA) was employed to distinguish the specific aroma compounds. At the alcoholization stage, alcohols were mainly ethanol (1993.10 mu g/100 mL, 70%), and phenyl-ethyl alcohol (588.64 mu g/100 mL, 20%). The ethyl ester meanwhile started to be produced and was the most prevalent ester. The high contents of ethanol, 3-methyl-butanol and phenyl-ethyl alcohol could be the potential aroma biomarker for the alcoholization stage. At the vinegarization stage, ethanol was largely consumed, as well as i-butanol and i-amyl alcohol. The concentration of volatile acids was 1948.01 mu g/100 mL with acetic acid the most dominant one ( > 90%). Acetic acid and 3-hydroxy-2-butanone were representative compounds for vinegarization stage and could be the potential biomarkers. Furthermore, the aroma comparison of 7 kinds of classic cereal vinegars was carried out. PCA results indicated that the specification of aroma biomarkers for each type of vinegar was practical, serving as the indicators or predictors for both the vinegar fermentation stage identification, vinegar sensory evaluation, and offering a potential for vinegar identification and quality improvement. The assessment strategy was also used to compare the typical Chinese and other important western vinegars.
C1 [Zhang, Xin; Wang, Peng; Xu, Dandan; Wang, Wenping; Zhao, Yan] Beijing Acad Food Sci, Beijing 100068, Peoples R China.
   [Zhang, Xin; Zhao, Yan] China Meat Res Ctr, Beijing 100068, Peoples R China.
RP Wang, WP (reprint author), Beijing Acad Food Sci, Beijing 100068, Peoples R China.
EM wwpsmn@163.com
FU National Key R&D Program of China [2016YFD0400500]; Beijing Postdoctoral
   Research Foundation, China [2018-ZZ-120]; Chinese Academy of Engineering
   Project [2018-XY-28]
FX All the authors appreciated for the financial support of the National
   Key R&D Program of China (2016YFD0400500), Beijing Postdoctoral Research
   Foundation, China (2018-ZZ-120), and Chinese Academy of Engineering
   Project (2018-XY-28).
CR Acefia L, 2011, J AGR FOOD CHEM, V59, P4062, DOI DOI 10.1021/JF104763U
   Alonso AM, 2004, FOOD RES INT, V37, P715, DOI 10.1016/j.foodres.2004.03.007
   Callejon RM, 2008, J AGR FOOD CHEM, V56, P8086, DOI 10.1021/jf800903n
   Callejon RM, 2008, J AGR FOOD CHEM, V56, P6631, DOI 10.1021/jf703636e
   Chen QS, 2012, FOOD CHEM, V135, P590, DOI 10.1016/j.foodchem.2012.05.011
   Chen S, 2013, J AGR FOOD CHEM, V61, P11295, DOI 10.1021/jf4030536
   China S. S. o. t. P. s. R. o, 2016, GB, V5009, P7
   Chou CH, 2015, FOOD CHEM, V168, P63, DOI 10.1016/j.foodchem.2014.07.035
   Dequin S., 2000, CLAUDE FLIMSY, P274
   Dong D, 2016, FOOD CHEM, V194, P95, DOI 10.1016/j.foodchem.2015.08.005
   Guerrero ED, 2008, J SEP SCI, V31, P3030, DOI 10.1002/jssc.200800307
   Etschmann MMW, 2002, APPL MICROBIOL BIOT, V59, P1, DOI 10.1007/s00253-002-0992-x
   Giudici P., 2017, ACETIC ACID BACTERIA, V6, DOI [10.4081/aab.2017.6370, DOI 10.4081/AAB.2017.6370]
   Ji ZY, 2019, TALANTA, V191, P313, DOI 10.1016/j.talanta.2018.08.055
   Jo D, 2013, FOOD SCI BIOTECHNOL, V22, P1559, DOI 10.1007/s10068-013-0251-1
   Lee JHJ, 2018, METABOLOMICS, V14, DOI 10.1007/s11306-018-1385-1
   Li J, 2019, TALANTA, V191, P39, DOI 10.1016/j.talanta.2018.08.039
   Liu DR, 2004, FOOD REV INT, V20, P407, DOI 10.1081/LFRI-200033460
   Lu Z. M., 2016, APPL ENV MICROBIOLOG, V82
   Lu ZM, 2018, CURR OPIN BIOTECH, V49, P88, DOI 10.1016/j.copbio.2017.07.006
   Mestres M, 2000, J CHROMATOGR A, V881, P569, DOI 10.1016/S0021-9673(00)00220-X
   Morales-Soriano E, 2018, FOOD RES INT, V109, P250, DOI [10.1016/j.foodres.2018.04.030, 10.1016/j.fooders.2018.04.030]
   Nie ZQ, 2015, FOOD MICROBIOL, V47, P62, DOI 10.1016/j.fm.2014.11.006
   Niu Y., 2018, FOOD RES
   Peng Q, 2015, CURR MICROBIOL, V71, P195, DOI 10.1007/s00284-015-0823-9
   PRC S. S, 2013, 197772013 GBT
   PRC S. S, 2011, 186232011 GBT
   PRC S. S, 2008, 194612008 GBT
   PRC S. S, 2016, 5009 GBT
   PRC S. S, 2011, 265312011 GBT
   PRC S. S, 2000, 181872000 GBT
   Ribareau-Gayon P., 2006, HDB ENOLOGY CHEM WIN, V2, P2
   Sant'Ana A. D. S., 2016, MICROBIAL ECOLOGY CE
   Srianta I., 2014, International Food Research Journal, V21, P1
   Ubeda C, 2011, FOOD RES INT, V44, P259, DOI 10.1016/j.foodres.2010.10.025
   Wu JJ, 2010, CURR MICROBIOL, V60, P280, DOI 10.1007/s00284-009-9538-0
   Xiao ZJ, 2014, J AGR FOOD CHEM, V62, P6487, DOI 10.1021/jf5013902
   Xie XL, 2017, J FOOD SCI, V82, P2479, DOI 10.1111/1750-3841.13914
   Xu W, 2011, FOOD MICROBIOL, V28, P1175, DOI 10.1016/j.fm.2011.03.011
   Zhang QY, 2008, SENSOR ACTUAT B-CHEM, V128, P586, DOI 10.1016/j.snb.2007.07.058
   Zhao DR, 2018, FOOD RES INT, V105, P616, DOI 10.1016/j.foodres.2017.11.074
   Zhou ZL, 2017, J CHROMATOGR A, V1487, P218, DOI 10.1016/j.chroma.2017.01.014
NR 42
TC 1
Z9 1
U1 20
U2 20
PU ELSEVIER SCIENCE BV
PI AMSTERDAM
PA PO BOX 211, 1000 AE AMSTERDAM, NETHERLANDS
SN 0963-9969
EI 1873-7145
J9 FOOD RES INT
JI Food Res. Int.
PD MAY
PY 2019
VL 119
BP 398
EP 410
DI 10.1016/j.foodres.2019.02.008
PG 13
WC Food Science & Technology
SC Food Science & Technology
GA HS7ZV
UT WOS:000464088700040
PM 30884670
DA 2019-07-15
ER
