# Supplementary material for: Knowledge Domain and Emerging Trends in Vinegar Research: A Bibliometric Review of the Literature from WoSCC
Source: Foods. 2020 Feb 10;9(2):166. doi: 10.3390/foods9020166 (PMC7074530; doi:10.3390/foods9020166)
Supplement: Supplementary file 1 [file foods-09-00166-s001.zip › Supplementary files/Supplementary Material/WoSCC dataset for CiteSpace/data/download2019_8x5unique.txt]

PT J
AU Hutchinson, UF
   Ntwampe, SKO
   Ngongang, MM
   Chidi, BS
   Hoff, JW
   Jolly, NP
AF Hutchinson, U. F.
   Ntwampe, S. K. O.
   Ngongang, M. Mewa
   Chidi, B. S.
   Hoff, J. W.
   Jolly, N. P.
TI Product and Microbial Population Kinetics During Balsamic-Styled Vinegar
   Production
SO JOURNAL OF FOOD SCIENCE
LA English
DT Article
DE acetic acid bacteria; balsamic-styled vinegar (BSV); co-inoculation;
   EtOH-AcOH fermentation; sequential inoculation; yeasts
ID ACETIC-ACID; WINE
AB Balsamic-styled vinegar is a nutraceutical product obtained from a two-stage fermentation process of grape must. However, little is known about how fermentation conditions affect growth kinetics, bio-product development, population dynamics and the final product quality. As a result, the current study investigated the effect of fermentation temperature and inoculation strategy on the fermentation dynamics of Balsamic-styled vinegar production. A microbial consortium of non-Saccharomyces yeasts (n = 13) and acetic acid bacteria (n = 5) was tested at various fermentation temperatures (22 degrees C, 28 degrees C and a fluctuating temperature regimen). Different inoculation strategies (co-inoculation and sequential inoculation) were investigated, and population dynamics of the product selected due to a rapid fermentation period were confirmed using a 16S and 18S gene sequencing. A higher fermentation temperature (28 degrees C) and co-inoculation strategy resulted in a shorter fermentation cycle, whilst the desired acetic acid concentration of 60 g/L was achieved within 38 days. 16S and 18S gene sequencing showed that 50.84% of Acetobacter species were abundant at the end of the fermentation cycle, while 40.18% bacteria were unculturable. The study provides a better understanding of how fermentation temperature and inoculation strategy affect the fermentation period, population dynamics and the growth kinetics of the microbial consortium during the production of Balsamic-styled vinegar.
C1 [Hutchinson, U. F.; Ngongang, M. Mewa; Chidi, B. S.; Hoff, J. W.; Jolly, N. P.] Agr Res Council, ARC Infruitec Nietvoorbij Fruit Vine & Wine Inst, Private Bag X5026, ZA-7599 Stellenbosch, South Africa.
   [Hutchinson, U. F.; Ntwampe, S. K. O.; Ngongang, M. Mewa; Chidi, B. S.] Cape Peninsula Univ Technol, Dept Biotechnol, Bioresource Engn Res Grp BioERG, POB 652, ZA-8000 Cape Town, South Africa.
RP Hutchinson, UF (reprint author), Agr Res Council, ARC Infruitec Nietvoorbij Fruit Vine & Wine Inst, Private Bag X5026, ZA-7599 Stellenbosch, South Africa.; Hutchinson, UF (reprint author), Cape Peninsula Univ Technol, Dept Biotechnol, Bioresource Engn Res Grp BioERG, POB 652, ZA-8000 Cape Town, South Africa.
EM Hutchinsonu@arc.agric.za; Jollyn@arc.agric.za
RI Ntwampe, Seteno Karabo Obed/R-5347-2019
OI Ntwampe, Seteno Karabo Obed/0000-0001-7516-6249; Hutchinson, Ucrecia
   Faith/0000-0002-5219-6223; Chidi, Dr Boredi Silas/0000-0001-8497-7596;
   Hoff, Justin Wallace/0000-0002-7354-6413; Jolly,
   Neil/0000-0001-7278-6442; Mewa Ngongang, Maxwell/0000-0003-2588-3973
FU Agricultural Research Council (ARC); Bioresource Engineering Research
   Group (BioERG), Dept. of Biotechnology, Cape Peninsula Univ. of
   Technology [RK 16]; Dept. of Agriculture, Forestry and Fisheries
FX The authors would like to thank the Agricultural Research Council (ARC),
   and the Bioresource Engineering Research Group (BioERG), Dept. of
   Biotechnology, Cape Peninsula Univ. of Technology (RK 16) and the Dept.
   of Agriculture, Forestry and Fisheries for funding. The authors also
   thank Dr N. Mehlomakulu, and Ms. N. Dzedze for assistance, Prof A. Mas
   for sensory training and Dr Hamilton Ganesan with Dr Silke Arndt for
   their assistance on 16S and 18S sequencing analyses.
CR Bartowsky EJ, 2008, INT J FOOD MICROBIOL, V125, P60, DOI 10.1016/j.ijfoodmicro.2007.10.016
   Chinnici F, 2016, J SCI FOOD AGR, V96, P3762, DOI 10.1002/jsfa.7566
   De Vero L, 2006, FOOD MICROBIOL, V23, P809, DOI 10.1016/j.fm.2006.01.006
   Edgar RC, 2011, BIOINFORMATICS, V27, P2194, DOI 10.1093/bioinformatics/btr381
   Giudici P., 2015, BALSAMIC VINEGARS TR
   Giudici P, 2007, J FOOD ENG, V82, P121, DOI 10.1016/j.jfoodeng.2007.01.014
   Guillamon J. M., 2017, BIOL MICROORGANISMS
   Mamlouk D, 2013, INDIAN J MICROBIOL, V53, P377, DOI 10.1007/s12088-013-0414-z
   Mas A, 2014, SCI WORLD J, DOI 10.1155/2014/394671
   Mattia G., 2004, British Food Journal, V106, P722, DOI 10.1108/00070700410561351
   Mendes-Ferreira A, 2004, J APPL MICROBIOL, V97, P540, DOI 10.1111/j.1365-2672.2004.02331.x
   Oliver JD, 2000, NONCULTURABLE MICROORGANISMS IN THE ENVIRONMENT, P277
   PAMPULHA ME, 1989, APPL MICROBIOL BIOT, V31, P547, DOI 10.1007/BF00270792
   Perini M, 2014, J AGR FOOD CHEM, V62, P8197, DOI 10.1021/jf5013538
   Quiros M, 2014, INT J FOOD MICROBIOL, V181, P85, DOI 10.1016/j.ijfoodmicro.2014.04.024
   Raspor P, 2008, CRIT REV BIOTECHNOL, V28, P101, DOI [10.1080/07388550802046749, 10.1080/07388550802046749 ]
   Sengun IY, 2011, FOOD CONTROL, V22, P647, DOI 10.1016/foodcont.2010.11.008
   SIEVERS M, 1992, SYST APPL MICROBIOL, V15, P386, DOI 10.1078/072320202320771453
   Solieri L, 2008, INT J FOOD MICROBIOL, V125, P36, DOI 10.1016/j.ijfoodmicro.2007.06.022
   Solieri L, 2006, J APPL MICROBIOL, V101, P63, DOI 10.1111/j.1365-2672.2006.02906.x
   Sousa M. J, 2011, CELL METAB, P73
   Vegas C, 2013, FOOD RES INT, V51, P404, DOI 10.1016/j.foodres.2012.12.055
   Vilela-Moura A, 2011, APPL MICROBIOL BIOT, V89, P271, DOI 10.1007/s00253-010-2898-3
   Yang XC, 2016, RSC ADV, V6, P57902, DOI 10.1039/c6ra04129a
NR 24
TC 0
Z9 0
U1 12
U2 12
PU WILEY
PI HOBOKEN
PA 111 RIVER ST, HOBOKEN 07030-5774, NJ USA
SN 0022-1147
EI 1750-3841
J9 J FOOD SCI
JI J. Food Sci.
PD MAR
PY 2019
VL 84
IS 3
BP 572
EP 579
DI 10.1111/1750-3841.14429
PG 8
WC Food Science & Technology
SC Food Science & Technology
GA HN4WM
UT WOS:000460184400024
PM 30690746
DA 2019-07-15
ER

PT J
AU Mohamad, NE
   Yeap, SK
   Abu, N
   Lim, KL
   Zamberi, NR
   Nordin, N
   Sharifuddin, SA
   Long, K
   Alitheen, NB
AF Mohamad, Nurul Elyani
   Yeap, Swee Keong
   Abu, Nadiah
   Lim, Kian Lam
   Zamberi, Nur Rizi
   Nordin, Noraini
   Sharifuddin, Shaiful Adzni
   Long, Kamariah
   Alitheen, Noorjahan Banu
TI In vitro and in vivo antitumour effects of coconut water vinegar on 4T1
   breast cancer cells
SO FOOD & NUTRITION RESEARCH
LA English
DT Article
DE coconut water vinegar; breast cancer; metastasis
ID UNPOLISHED RICE; KUROSU; EXTRACT
AB Background: Coconut water and vinegars have been reported to possess potential anti-tumour and immunostimulatory effects. However, the anti-tumour, anti-inflammatory and immunostimulatory effects of coconut water vinegar have yet to be tested.
   Objective: This study investigated the in vitro and in vivo anti-tumour effects of coconut water vinegar on 4T1 breast cancer cells.
   Methods: The 4T1 cells were treated with freeze-dried coconut water vinegar and subjected to MTT cell viability, BrdU, annexin V/PI apoptosis, cell cycle and wound healing assays for the in vitro analysis. For the in vivo chemopreventive evaluation, mice challenged with 4T1 cells were treated with 0.08 or 2.00 mL/kg body weight of fresh coconut water vinegar for 28 days. Tumour weight, apoptosis of tumour cells, metastasis and immunity of untreated mice and coconut water vinegar-treated 4T1 challenged mice were compared.
   Results: Freeze-dried coconut water vinegar reduced the cell viability, induced apoptosis and delayed the wound healing effect of 4T1 cells in vitro. In vivo, coconut water vinegar delayed 4T1 breast cancer progression in mice by inducing apoptosis and delaying the metastasis. Furthermore, coconut water vinegar also promoted immune cell cytotoxicity and production of anticancer cytokines. The results indicate that coconut water vinegar delays breast cancer progression by inducing apoptosis in breast cancer cells, suppressing metastasis and activating anti-tumour immunity.
   Conclusion: Coconut water vinegar is a potential health food ingredient with a chemopreventive
C1 [Mohamad, Nurul Elyani; Abu, Nadiah; Zamberi, Nur Rizi; Nordin, Noraini; Alitheen, Noorjahan Banu] Univ Putra Malaysia, Fac Biotechnol & Biomol Sci, Dept Cell & Mol Biol, Serdang 43400, Selangor, Malaysia.
   [Yeap, Swee Keong] Xiamen Univ Malaysia, China ASEAN Coll Marine Sci, Jalan Sunsuria, Sepang, Selangor, Malaysia.
   [Yeap, Swee Keong; Alitheen, Noorjahan Banu] Univ Putra Malaysia, Inst Biosci, Serdang, Selangor, Malaysia.
   [Abu, Nadiah] UKM Med Mol Biol Inst UMBI, UKM Med Ctr, Cheras, Wilayah Perseku, Malaysia.
   [Lim, Kian Lam] Univ Tunku Abdul Rahman, Fac Med & Hlth Sci, Sungai Long Campus,Jalan Sungai Long, Kajang, Selangor, Malaysia.
   [Sharifuddin, Shaiful Adzni; Long, Kamariah] MARDI, Biotechnol Res Ctr, Serdang, Selangor, Malaysia.
RP Alitheen, NB (reprint author), Univ Putra Malaysia, Fac Biotechnol & Biomol Sci, Dept Cell & Mol Biol, Serdang 43400, Selangor, Malaysia.
EM noorjahan@upm.edu.my
FU Ministry of Agriculture (MOA); Malaysian Agricultural Research and
   Development Institute (MARDI)
FX The authors are grateful for the fund from the Ministry of Agriculture
   (MOA) and the Malaysian Agricultural Research and Development Institute
   (MARDI) for the Pembangunan RMK10 fund.
CR Abu N, 2015, DRUG DES DEV THER, V9, P1401, DOI 10.2147/DDDT.S67976
   Arias-Salvatierra D, 2011, CELL SIGNAL, V23, P425, DOI 10.1016/j.cellsig.2010.10.017
   Baba N, 2013, NUTR CANCER, V65, P1093, DOI 10.1080/01635581.2013.815234
   Bhoo-Pathy N, 2012, PLOS ONE, V7, DOI 10.1371/journal.pone.0030995
   Budak NH, 2014, J FOOD SCI, V79, pR757, DOI 10.1111/1750-3841.12434
   Cha E, 2010, BREAST CANCER RES TR, V122, P359, DOI 10.1007/s10549-009-0573-0
   Christina YI, 2015, AM J IMMUNOL, V11, P17
   Collett NP, 2010, SEMIN ONCOL, V37, P258, DOI 10.1053/j.seminoncol.2010.06.014
   Davies NJ, 2011, BRIT J CANCER, V105, pS52, DOI 10.1038/bjc.2011.423
   DebMandal M, 2011, ASIAN PAC J TROP MED, V4, P241, DOI 10.1016/S1995-7645(11)60078-3
   GARTE SJ, 1993, CRIT REV ONCOGENESIS, V4, P435
   Geetha V., 2016, Journal of Food Processing and Technology, V7, P588
   Glade M J, 1999, Nutrition, V15, P523
   Guo X K, 1997, World J Gastroenterol, V3, P269, DOI 10.3748/wjg.v3.i4.269
   Heppner GH, 2000, BREAST CANCER RES, V2, P331
   Kano A, 2015, SCI REP-UK, V5, DOI 10.1038/srep08913
   Krishnan C, 2013, PLOS ONE, V8, DOI 10.1371/journal.pone.0077370
   Mimura A, 2004, BIOFACTORS, V22, P93, DOI 10.1002/biof.5520220118
   Mohamad NE, 2017, FOOD NUTR RES, V61, DOI 10.1080/16546628.2017.1368322
   Mohamad NE, 2015, CHIN MED-UK, V10, DOI 10.1186/s13020-015-0030-4
   Nanda K, 2004, J EXP CLIN CANC RES, V23, P69
   Nishidai S, 2000, BIOSCI BIOTECH BIOCH, V64, P1909, DOI 10.1271/bbb.64.1909
   Oguntoyinb FA, 2016, FRONT MICROBIOL, V7, DOI 10.3389/fmicb.2016.00981
   Potischman N, 1999, INT J CANCER, V82, P315, DOI 10.1002/(SICI)1097-0215(19990730)82:3<315::AID-IJC1>3.0.CO;2-N
   Prabhu S, 2014, J PEPT SCI, V20, P909, DOI 10.1002/psc.2684
   Samad A, 2016, CURR OPIN FOOD SCI, V8, P56, DOI 10.1016/j.cofs.2016.03.001
   Shimoji Y, 2004, NUTR CANCER, V49, P170, DOI 10.1207/s15327914nc4902_8
   Torre LA, 2015, CA-CANCER J CLIN, V65, P87, DOI 10.3322/caac.21262
   Wang DZ, 2015, CARCINOGENESIS, V36, P1085, DOI 10.1093/carcin/bgv123
   Wenzel J, 2010, CLIN EXP METASTAS, V27, P25, DOI 10.1007/s10585-009-9299-y
   WRIGHT SC, 1983, P NATL ACAD SCI-BIOL, V80, P1688, DOI 10.1073/pnas.80.6.1688
   Xibib Sun, 2003, Asian Pac J Cancer Prev, V4, P119
   Yeap SK, 2013, EVID-BASED COMPL ALT, DOI 10.1155/2013/708464
   Yerlikaya A, 2012, TUMOR BIOL, V33, P1385, DOI 10.1007/s13277-012-0386-3
   Yong JWH, 2009, MOLECULES, V14, P5144, DOI 10.3390/molecules14125144
NR 35
TC 0
Z9 0
U1 2
U2 2
PU TAYLOR & FRANCIS LTD
PI ABINGDON
PA 2-4 PARK SQUARE, MILTON PARK, ABINGDON OR14 4RN, OXON, ENGLAND
SN 1654-6628
EI 1654-661X
J9 FOOD NUTR RES
JI Food Nutr. Res.
PD JAN 10
PY 2019
VL 63
AR 1616
DI 10.29219/fnr.v63.1616
PG 11
WC Food Science & Technology; Nutrition & Dietetics
SC Food Science & Technology; Nutrition & Dietetics
GA HH7XN
UT WOS:000455944900001
PM 30814922
OA DOAJ Gold, Green Published
DA 2019-07-15
ER

PT J
AU Chen, YZ
   Lin, HT
   Li, YJ
   Lin, MS
   Chen, JC
AF Chen, Yazhen
   Lin, Hetong
   Li, Yanjie
   Lin, Mengshi
   Chen, Jicheng
TI Non-enzymatic browning and the kinetic model of 5-hydroxymethylfurfural
   formation in residual solution of vinegar soaked-soybean
SO INDUSTRIAL CROPS AND PRODUCTS
LA English
DT Article
DE Soybean; Residual solution; Non-enzymatic browning; Browning rate;
   5-Hydroxyrnethylfurfural; Kinetics
ID MONASCUS AGED VINEGAR; MAILLARD REACTION; AMINO-ACIDS; GLUCOSE;
   CONVERSION; LIQUID; SUGARS; TEMPERATURE; ACRYLAMIDE; BAKING
AB Non-enzymatic browning of vinegar soaked-soybean residual solution was investigated using a model solution. A glycine-fructose-gallic acid model system was proposed by analyzing reducing sugars, amino acids, total phenolics, and pH value of the vinegar soaked-soybean residual solution. Based on the proposed model, the kinetics of 5-hydroxymethylfurfural (5-HMF) formation was also studied. The results showed that Maillard reaction and sugar pyrolysis might be the accurate mechanisms of non-enzymatic browning in vinegar soaked-soybean residual solution. The formation of 5-HMF in the model solution exhibited characteristics of the first-order kinetic model at temperature from 60 to 140 degrees C. The frequency constant k(f) was 450.65 /h, and the apparent activation energy E-a was 20.15 kJ/mol. Acetic acid, Fe2+, and Fe3+ significantly enhanced the browning rate and 5-HMF formation; whereas Ca2+, Mg2+,Na2+, glucose oxidase, and H2O2 inhibited the browning rate.
C1 [Chen, Yazhen; Lin, Hetong; Li, Yanjie; Chen, Jicheng] Fujian Agr & Forestry Univ, Coll Food Sci, Fuzhou 350002, Fujian, Peoples R China.
   [Lin, Mengshi] Univ Missouri, Div Food Syst & Bioengn, Food Sci Program, Columbia, MO 65211 USA.
RP Lin, HT; Chen, JC (reprint author), Fujian Agr & Forestry Univ, Coll Food Sci, Fuzhou 350002, Fujian, Peoples R China.
EM hetonglin@163.com; newtaicjc@163.com
FU Natural Science Foundation of Fujian Province of China [2016J01105];
   Construction Projects of Top University at Fujian Agriculture and
   Forestry University of China [612014042]
FX This work was financially supported by the Natural Science Foundation of
   Fujian Province of China (Grant No. 2016J01105), and the Construction
   Projects of Top University at Fujian Agriculture and Forestry University
   of China (Grant No. 612014042).
CR Aguilar K, 2015, FOOD RES INT, V71, P165, DOI 10.1016/j.foodres.2015.02.019
   Ameur LA, 2006, FOOD CHEM, V98, P790, DOI 10.1016/j.foodchem.2005.07.038
   Anese M, 2014, LWT-FOOD SCI TECHNOL, V56, P529, DOI 10.1016/j.lwt.2013.12.030
   Arribas-Lorenzo G, 2010, FOOD CHEM TOXICOL, V48, P644, DOI 10.1016/j.fct.2009.11.046
   ASHOOR SH, 1984, J FOOD SCI, V49, P1206, DOI 10.1111/j.1365-2621.1984.tb10432.x
   Chen JC, 2015, FOOD CHEM, V186, P256, DOI 10.1016/j.foodchem.2015.02.099
   Chen JC, 2018, FOOD CHEM, V256, P133, DOI 10.1016/j.foodchem.2018.02.081
   Chen ML, 2012, INT J FOOD ENG, V8, DOI 10.1515/1556-3758.2565
   Chen SL, 2005, FOOD CHEM, V92, P597, DOI 10.1016/j.foodchem.2004.09.005
   Chen SL, 2009, FOOD CHEM, V114, P582, DOI 10.1016/j.foodchem.2008.09.089
   Chinnappan A, 2015, IND CROP PROD, V76, P12, DOI 10.1016/j.indcrop.2015.05.085
   Cocchi M, 2011, FOOD CHEM, V124, P822, DOI 10.1016/j.foodchem.2010.06.101
   Gokmen V, 2006, J AGR FOOD CHEM, V54, P2845, DOI 10.1021/jf053091y
   Hamzalioglu A, 2017, FOOD RES INT, V99, P308, DOI 10.1016/j.foodres.2017.05.034
   He SD, 2019, IND CROP PROD, V128, P455, DOI 10.1016/j.indcrop.2018.11.048
   Ho CW, 2017, FOOD CHEM, V221, P1621, DOI 10.1016/j.foodchem.2016.10.128
   Kwak EJ, 2004, AMINO ACIDS, V27, P85, DOI 10.1007/s00726-004-0067-7
   Lee TP, 2014, FOOD CONTROL, V38, P142, DOI 10.1016/j.foodcont.2013.10.018
   Nemitz MC, 2015, IND CROP PROD, V67, P414, DOI 10.1016/j.indcrop.2015.01.074
   Nguyen HT, 2017, FOOD CHEM, V230, P14, DOI 10.1016/j.foodchem.2017.03.009
   Nguyen HT, 2016, FOOD CHEM, V192, P575, DOI 10.1016/j.foodchem.2015.07.016
   Pasias IN, 2017, FOOD CHEM, V229, P425, DOI 10.1016/j.foodchem.2017.02.084
   Pedersen AT, 2015, CHEM ENG J, V273, P455, DOI 10.1016/j.cej.2015.03.094
   Pereira V, 2011, FOOD RES INT, V44, P71, DOI 10.1016/j.foodres.2010.11.011
   Rosatella AA, 2011, GREEN CHEM, V13, P754, DOI 10.1039/c0gc00401d
   Sakanaka S, 2008, FOOD CHEM, V107, P739, DOI 10.1016/j.foodchem.2007.08.080
   Scalone GLL, 2015, J AGR FOOD CHEM, V63, P5364, DOI 10.1021/acs.jafc.5b01129
   Shen SC, 2007, FOOD CHEM, V102, P281, DOI 10.1016/j.foodchem.2006.05.018
   Theobald A, 1998, J AGR FOOD CHEM, V46, P1850, DOI 10.1021/jf970912t
   Widsten P, 2018, IND CROP PROD, V119, P237, DOI 10.1016/j.indcrop.2018.04.032
   Zeng QZ, 2018, LWT-FOOD SCI TECHNOL, V97, P573, DOI 10.1016/j.lwt.2018.07.025
   Zhang JingLin, 2014, Journal of Food Safety and Quality, V5, P3124
   Zhang LL, 2019, J SCI FOOD AGR, V99, P2340, DOI 10.1002/jsfa.9432
   Zhang YY, 2012, FOOD RES INT, V49, P439, DOI 10.1016/j.foodres.2012.07.012
   Zhong K, 2005, EUR FOOD RES TECHNOL, V221, P752, DOI 10.1007/s00217-005-0015-0
NR 35
TC 0
Z9 0
U1 1
U2 1
PU ELSEVIER SCIENCE BV
PI AMSTERDAM
PA PO BOX 211, 1000 AE AMSTERDAM, NETHERLANDS
SN 0926-6690
EI 1872-633X
J9 IND CROP PROD
JI Ind. Crop. Prod.
PD SEP 1
PY 2019
VL 135
BP 146
EP 152
DI 10.1016/j.indcrop.2019.04.034
PG 7
WC Agricultural Engineering; Agronomy
SC Agriculture
GA IC6MK
UT WOS:000471086000017
DA 2019-07-15
ER

PT J
AU Chen, J
   Nan, RP
   Wang, RF
   Zhang, LX
   Shi, JF
AF Chen, Jia
   Nan, Ruipeng
   Wang, Rufu
   Zhang, Lixin
   Shi, Junfeng
TI Ester-Producing Mechanism of Ethanol O-acyltransferase EHT1 Gene in
   Pichia pastoris from Shanxi Aged Vinegar
SO BIOMED RESEARCH INTERNATIONAL
LA English
DT Article
ID YEAST ALCOHOL ACETYLTRANSFERASE; SACCHAROMYCES-CEREVISIAE; FERMENTATION;
   CHAIN; BACTERIAL; ENZYMES; AROMA; WINE
AB The ethanol O-acyltransferase EHT1 is an important element of key signaling pathways and is widely expressed in yeast strains. In this study, we investigated the expression of EHT1 in the overexpression lines or knockout system of Pichia pastoris using qRT-PCR and western blotting. The amount of total protein was determined using the Bradford method; the esterase activity was determined using p-nitrophenyl acetate as a substrate, and the production of volatile fatty acids in wild-type, knockout, and over-expression systems was detected using SPME GC-MS. The esterase activity of EHT1-knockout P. pastoris was significantly lower than that in wild type (P<0.01), and the activities of esterase in three EHT1-overexpressing strainsOE-1, OE-2, and OE-3were significantly higher than those in wild type (P<0.01). In the EHT1-knockout strain products, the contents of nine volatile fatty acids were significantly lower than those in wild type (P<0.01), and the relative percentages of three fatty acids, methyl nonanoate, methyl decanoate, and ethyl caprate, were significantly lower than those in the other six species in the wild-type and knockout groups (P<0.05). The nine volatile fatty acids in the fermentation products of the overexpressed EHT1 gene were significantly higher than those in the wild-type group (P<0.01). The relative percentages of the three fatty acid esters, methyl nonanoate, methyl caprate, and ethyl caprate, were significantly higher than those in the other six species (P<0.05). EHT1 plays an important regulatory role in esterase activity and the production of medium-chain volatile fatty acids.
C1 [Chen, Jia] Shanxi Agr Univ, Coll Hort Sci, Taigu 030801, Shanxi, Peoples R China.
   [Nan, Ruipeng] Shanxi Agr Univ, Coll Anim Sci & Vet Med, Taigu 030801, Shanxi, Peoples R China.
   [Wang, Rufu] Shanxi Agr Univ, Coll Food Sci & Engn, Taigu 030801, Shanxi, Peoples R China.
   [Zhang, Lixin; Shi, Junfeng] Shanxi Acad Agr Sci, Inst Farm Prod Storage & Fresh Keeping, Taiyuan 030031, Shanxi, Peoples R China.
RP Wang, RF (reprint author), Shanxi Agr Univ, Coll Food Sci & Engn, Taigu 030801, Shanxi, Peoples R China.
EM wrf-taigu-china@hotmail.com
FU Science and Technology Key Research & Development Project of Shanxi
   Province [2015-TN-10]; Key Project in the Key Research and Development
   Program of Shanxi Province [201703D211001-06-05]; Key Project of Shanxi
   Academy of Agricultural Sciences [YGG1649]
FX This research was financially supported by a Science and Technology Key
   Research & Development Project of Shanxi Province (No. 2015-TN-10), Key
   Project in the Key Research and Development Program of Shanxi Province
   (Program of Nonggu Construction; No. 201703D211001-06-05), and Key
   Project of Shanxi Academy of Agricultural Sciences (No. YGG1649).
CR Athenstaedt K, 1999, J BACTERIOL, V181, P6441
   Chen YF, 2014, J IND MICROBIOL BIOT, V41, P563, DOI 10.1007/s10295-013-1390-3
   Diczfalusy MA, 2001, J LIPID RES, V42, P1025
   Dietrich FS, 2004, SCIENCE, V304, P304, DOI 10.1126/science.1095781
   Frandsen RJN, 2008, BMC MOL BIOL, V9, DOI 10.1186/1471-2199-9-70
   Freigassner M, 2009, MICROB CELL FACT, V8, DOI 10.1186/1475-2859-8-69
   Haruta S, 2006, INT J FOOD MICROBIOL, V109, P79, DOI 10.1016/j.ijfoodmicro.2006.01.015
   ICHIKAWA E, 1991, AGR BIOL CHEM TOKYO, V55, P2153, DOI 10.1080/00021369.1991.10870932
   Li S, 2015, APPL MICROBIOL BIOT, V99, P4997, DOI 10.1007/s00253-015-6659-1
   Lilly M, 2006, YEAST, V23, P641, DOI 10.1002/yea.1382
   Luo YM, 2015, BIOMED RES INT, DOI 10.1155/2015/275092
   MALCORPS P, 1992, EUR J BIOCHEM, V210, P1015, DOI 10.1111/j.1432-1033.1992.tb17507.x
   Mason AB, 2000, YEAST, V16, P1287, DOI 10.1002/1097-0061(200010)16:14<1287::AID-YEA613>3.0.CO;2-I
   Medeiros ABP, 2006, FOOD TECHNOL BIOTECH, V44, P47
   Park YC, 2009, APPL MICROBIOL BIOT, V85, P13, DOI 10.1007/s00253-009-2170-x
   Saerens SMG, 2008, APPL ENVIRON MICROB, V74, P454, DOI 10.1128/AEM.01616-07
   Saerens SMG, 2006, J BIOL CHEM, V281, P4446, DOI 10.1074/jbc.M512028200
   Saerens SMG, 2010, MICROB BIOTECHNOL, V3, P165, DOI 10.1111/j.1751-7915.2009.00106.x
   Swiegers JH, 2005, AUST J GRAPE WINE R, V11, P139, DOI 10.1111/j.1755-0238.2005.tb00285.x
   Verstrepen KJ, 2003, APPL ENVIRON MICROB, V69, P5228, DOI 10.1128/AEM.69.9.5228-5237.2003
   Zhuang S., 2015, PRODUCTION MEDIUM CH, V4
NR 21
TC 0
Z9 0
U1 3
U2 3
PU HINDAWI LTD
PI LONDON
PA ADAM HOUSE, 3RD FLR, 1 FITZROY SQ, LONDON, W1T 5HF, ENGLAND
SN 2314-6133
EI 2314-6141
J9 BIOMED RES INT
JI Biomed Res. Int.
PY 2019
AR 4862647
DI 10.1155/2019/4862647
PG 9
WC Biotechnology & Applied Microbiology; Medicine, Research & Experimental
SC Biotechnology & Applied Microbiology; Research & Experimental Medicine
GA HH5DH
UT WOS:000455745700001
PM 30719444
OA DOAJ Gold, Green Published
DA 2019-07-15
ER
